# Supplementary material for: Nanopore-based consensus sequencing enables accurate multimodal tumor cell-free DNA profiling
Source: Genome Res. 2025 Apr;35(4):886–99. doi: 10.1101/gr.279144.124 (PMC12047234; doi:10.1101/gr.279144.124)
Supplement: Supplement 13 [file Supplemental_Code.zip]

Archive with 404 entries (274 files):
- Supplemental_Code/
- Supplemental_Code/NanoRCS/
- Supplemental_Code/NanoRCS/.git/
- Supplemental_Code/NanoRCS/.git/COMMIT_EDITMSG
- Supplemental_Code/NanoRCS/.git/config
- Supplemental_Code/NanoRCS/.git/description
- Supplemental_Code/NanoRCS/.git/FETCH_HEAD
- Supplemental_Code/NanoRCS/.git/HEAD
- Supplemental_Code/NanoRCS/.git/hooks/
- Supplemental_Code/NanoRCS/.git/hooks/applypatch-msg.sample
- Supplemental_Code/NanoRCS/.git/hooks/commit-msg.sample
- Supplemental_Code/NanoRCS/.git/hooks/fsmonitor-watchman.sample
- Supplemental_Code/NanoRCS/.git/hooks/post-update.sample
- Supplemental_Code/NanoRCS/.git/hooks/pre-applypatch.sample
- Supplemental_Code/NanoRCS/.git/hooks/pre-commit.sample
- Supplemental_Code/NanoRCS/.git/hooks/pre-merge-commit.sample
- Supplemental_Code/NanoRCS/.git/hooks/pre-push.sample
- Supplemental_Code/NanoRCS/.git/hooks/pre-rebase.sample
- Supplemental_Code/NanoRCS/.git/hooks/pre-receive.sample
- Supplemental_Code/NanoRCS/.git/hooks/prepare-commit-msg.sample
- Supplemental_Code/NanoRCS/.git/hooks/push-to-checkout.sample
- Supplemental_Code/NanoRCS/.git/hooks/update.sample
- Supplemental_Code/NanoRCS/.git/index
- Supplemental_Code/NanoRCS/.git/info/
- Supplemental_Code/NanoRCS/.git/info/exclude
- Supplemental_Code/NanoRCS/.git/logs/
- Supplemental_Code/NanoRCS/.git/logs/HEAD
- Supplemental_Code/NanoRCS/.git/logs/refs/
- Supplemental_Code/NanoRCS/.git/logs/refs/heads/
- Supplemental_Code/NanoRCS/.git/logs/refs/heads/main
- Supplemental_Code/NanoRCS/.git/logs/refs/remotes/
- Supplemental_Code/NanoRCS/.git/logs/refs/remotes/origin/
- Supplemental_Code/NanoRCS/.git/logs/refs/remotes/origin/HEAD
- Supplemental_Code/NanoRCS/.git/logs/refs/remotes/origin/main
- Supplemental_Code/NanoRCS/.git/modules/
- Supplemental_Code/NanoRCS/.git/modules/05_cna/
- Supplemental_Code/NanoRCS/.git/modules/05_cna/ichorCNA/
- Supplemental_Code/NanoRCS/.git/modules/05_cna/ichorCNA/config
- Supplemental_Code/NanoRCS/.git/modules/05_cna/ichorCNA/description
- Supplemental_Code/NanoRCS/.git/modules/05_cna/ichorCNA/HEAD
- Supplemental_Code/NanoRCS/.git/modules/05_cna/ichorCNA/hooks/
- Supplemental_Code/NanoRCS/.git/modules/05_cna/ichorCNA/hooks/applypatch-msg.sample
- Supplemental_Code/NanoRCS/.git/modules/05_cna/ichorCNA/hooks/commit-msg.sample
- Supplemental_Code/NanoRCS/.git/modules/05_cna/ichorCNA/hooks/fsmonitor-watchman.sample
- Supplemental_Code/NanoRCS/.git/modules/05_cna/ichorCNA/hooks/post-update.sample
- Supplemental_Code/NanoRCS/.git/modules/05_cna/ichorCNA/hooks/pre-applypatch.sample
- Supplemental_Code/NanoRCS/.git/modules/05_cna/ichorCNA/hooks/pre-commit.sample
- Supplemental_Code/NanoRCS/.git/modules/05_cna/ichorCNA/hooks/pre-merge-commit.sample
- Supplemental_Code/NanoRCS/.git/modules/05_cna/ichorCNA/hooks/pre-push.sample
- Supplemental_Code/NanoRCS/.git/modules/05_cna/ichorCNA/hooks/pre-rebase.sample
- Supplemental_Code/NanoRCS/.git/modules/05_cna/ichorCNA/hooks/pre-receive.sample
- Supplemental_Code/NanoRCS/.git/modules/05_cna/ichorCNA/hooks/prepare-commit-msg.sample
- Supplemental_Code/NanoRCS/.git/modules/05_cna/ichorCNA/hooks/push-to-checkout.sample
- Supplemental_Code/NanoRCS/.git/modules/05_cna/ichorCNA/hooks/update.sample
- Supplemental_Code/NanoRCS/.git/modules/05_cna/ichorCNA/index
- Supplemental_Code/NanoRCS/.git/modules/05_cna/ichorCNA/info/
- Supplemental_Code/NanoRCS/.git/modules/05_cna/ichorCNA/info/exclude
- Supplemental_Code/NanoRCS/.git/modules/05_cna/ichorCNA/logs/
- Supplemental_Code/NanoRCS/.git/modules/05_cna/ichorCNA/logs/HEAD
- Supplemental_Code/NanoRCS/.git/modules/05_cna/ichorCNA/logs/refs/
- Supplemental_Code/NanoRCS/.git/modules/05_cna/ichorCNA/logs/refs/heads/
- Supplemental_Code/NanoRCS/.git/modules/05_cna/ichorCNA/logs/refs/heads/master
- Supplemental_Code/NanoRCS/.git/modules/05_cna/ichorCNA/logs/refs/remotes/
- Supplemental_Code/NanoRCS/.git/modules/05_cna/ichorCNA/logs/refs/remotes/origin/
- Supplemental_Code/NanoRCS/.git/modules/05_cna/ichorCNA/logs/refs/remotes/origin/HEAD
- Supplemental_Code/NanoRCS/.git/modules/05_cna/ichorCNA/objects/
- Supplemental_Code/NanoRCS/.git/modules/05_cna/ichorCNA/objects/info/
- Supplemental_Code/NanoRCS/.git/modules/05_cna/ichorCNA/objects/pack/
- Supplemental_Code/NanoRCS/.git/modules/05_cna/ichorCNA/objects/pack/pack-b3135b6a4fb1ea013f2294c02cca7ccebde571c5.idx
- Supplemental_Code/NanoRCS/.git/modules/05_cna/ichorCNA/objects/pack/pack-b3135b6a4fb1ea013f2294c02cca7ccebde571c5.pack
- Supplemental_Code/NanoRCS/.git/modules/05_cna/ichorCNA/packed-refs
- Supplemental_Code/NanoRCS/.git/modules/05_cna/ichorCNA/refs/
- Supplemental_Code/NanoRCS/.git/modules/05_cna/ichorCNA/refs/heads/
- Supplemental_Code/NanoRCS/.git/modules/05_cna/ichorCNA/refs/heads/master
- Supplemental_Code/NanoRCS/.git/modules/05_cna/ichorCNA/refs/remotes/
- Supplemental_Code/NanoRCS/.git/modules/05_cna/ichorCNA/refs/remotes/origin/
- Supplemental_Code/NanoRCS/.git/modules/05_cna/ichorCNA/refs/remotes/origin/HEAD
- Supplemental_Code/NanoRCS/.git/modules/05_cna/ichorCNA/refs/tags/
- Supplemental_Code/NanoRCS/.git/objects/
- Supplemental_Code/NanoRCS/.git/objects/00/
- Supplemental_Code/NanoRCS/.git/objects/00/67ea9db6abaa5100cd98222ad617f9cda5e352
- Supplemental_Code/NanoRCS/.git/objects/06/
- Supplemental_Code/NanoRCS/.git/objects/06/812c4f1139609ca3f19e16ed8f0cc05549a777
- Supplemental_Code/NanoRCS/.git/objects/10/
- Supplemental_Code/NanoRCS/.git/objects/10/0e3bf1c8d2404c6f8f87f91315525e8a20eed6
- Supplemental_Code/NanoRCS/.git/objects/11/
- Supplemental_Code/NanoRCS/.git/objects/11/ce64e83689acac84e48aa40a4e977b34af10e5
- Supplemental_Code/NanoRCS/.git/objects/17/
- Supplemental_Code/NanoRCS/.git/objects/17/32ed04fc6413a8344198ba60c9812ca12829b4
- Supplemental_Code/NanoRCS/.git/objects/1b/
- Supplemental_Code/NanoRCS/.git/objects/1b/7bf1666344d143a23c1bafd15169af146928c1
- Supplemental_Code/NanoRCS/.git/objects/3b/
- Supplemental_Code/NanoRCS/.git/objects/3b/9a346c42c76b67ecf4db36ce57d14ad7ea77fb
- Supplemental_Code/NanoRCS/.git/objects/4e/
- Supplemental_Code/NanoRCS/.git/objects/4e/e84f9cf04aaa7261a00f0c5dfad269c9a28c08
- Supplemental_Code/NanoRCS/.git/objects/54/
- Supplemental_Code/NanoRCS/.git/objects/54/de93536c34e577c9d9d925d2965e7aec372b0d
- Supplemental_Code/NanoRCS/.git/objects/58/
- Supplemental_Code/NanoRCS/.git/objects/58/ce66c4bf43b991105c5967ba33d06a8156fe7d
- Supplemental_Code/NanoRCS/.git/objects/5b/
- Supplemental_Code/NanoRCS/.git/objects/5b/22ec42193ef82fcab3d7e5a16d78624ee0cecc
- Supplemental_Code/NanoRCS/.git/objects/62/
- Supplemental_Code/NanoRCS/.git/objects/62/9312156cf01260dfefb9c03e600369071ca48e
- Supplemental_Code/NanoRCS/.git/objects/6c/
- Supplemental_Code/NanoRCS/.git/objects/6c/4a9e52c6821d419e3970211411f6633aec4c22
- Supplemental_Code/NanoRCS/.git/objects/6e/
- Supplemental_Code/NanoRCS/.git/objects/6e/c9600591a2c38d15164fb1d07d618204a1ac82
- Supplemental_Code/NanoRCS/.git/objects/79/
- Supplemental_Code/NanoRCS/.git/objects/79/76a0f8a0fefa39bdbe7323f974263dd008c8f3
- Supplemental_Code/NanoRCS/.git/objects/7b/
- Supplemental_Code/NanoRCS/.git/objects/7b/dd06ffc3b51940583fc38e769ceec96825a58c
- Supplemental_Code/NanoRCS/.git/objects/81/
- Supplemental_Code/NanoRCS/.git/objects/81/005fd99ea812c896b796c69c4601d16763aa32
- Supplemental_Code/NanoRCS/.git/objects/81/05e7b92c490d9d169982926dccbe1ee4bb48ed
- Supplemental_Code/NanoRCS/.git/objects/8e/
- Supplemental_Code/NanoRCS/.git/objects/8e/e05de4343f98eca956972f2fdd5d3c890dc3be
- Supplemental_Code/NanoRCS/.git/objects/94/
- Supplemental_Code/NanoRCS/.git/objects/94/71dcdbf290710c2baaaf55e6362c96e4e8709f
- Supplemental_Code/NanoRCS/.git/objects/9c/
- Supplemental_Code/NanoRCS/.git/objects/9c/64d31a5d2a855d7bb2cef7b31a45f377be74f2
- Supplemental_Code/NanoRCS/.git/objects/9d/
- Supplemental_Code/NanoRCS/.git/objects/9d/d99433cb23144eedc3a7d7a02b9f61afd07f8c
- Supplemental_Code/NanoRCS/.git/objects/a1/
- Supplemental_Code/NanoRCS/.git/objects/a1/e31d71de5a8a6614d4f48004b20ff49cfc4b41
- Supplemental_Code/NanoRCS/.git/objects/a2/
- Supplemental_Code/NanoRCS/.git/objects/a2/ed9cee84a57e68aedc4e8d9d91edd5c5f13863
- Supplemental_Code/NanoRCS/.git/objects/a8/
- Supplemental_Code/NanoRCS/.git/objects/a8/4122d2abd0070c538fae4db7dec96bac05140f
- Supplemental_Code/NanoRCS/.git/objects/aa/
- Supplemental_Code/NanoRCS/.git/objects/aa/4484d175957be1dd536ab1f35d181ef85e222e
- Supplemental_Code/NanoRCS/.git/objects/ad/
- Supplemental_Code/NanoRCS/.git/objects/ad/7284b97e4c6f8e3e7206ffb8180cffaf0fb03e
- Supplemental_Code/NanoRCS/.git/objects/ca/
- Supplemental_Code/NanoRCS/.git/objects/ca/ec2aa7f88ee52b14c84a3da7cf3b4ea2dbcde2
- Supplemental_Code/NanoRCS/.git/objects/d3/
- Supplemental_Code/NanoRCS/.git/objects/d3/439a16561da695bf97ef6f00183257a905ca3b
- Supplemental_Code/NanoRCS/.git/objects/d5/
- Supplemental_Code/NanoRCS/.git/objects/d5/d984b7f0c53959d53325bea56dd8d6ddc4dd5c
- Supplemental_Code/NanoRCS/.git/objects/d6/
- Supplemental_Code/NanoRCS/.git/objects/d6/cc596ba6788d388aa881dcb7b02c71eecdb465
- Supplemental_Code/NanoRCS/.git/objects/d8/
- Supplemental_Code/NanoRCS/.git/objects/d8/91cf20caac8fc1d3b30fc31b3c2e20bbb71000
- Supplemental_Code/NanoRCS/.git/objects/db/
- Supplemental_Code/NanoRCS/.git/objects/db/1632127b1cabbc06a8f649969292c572d460da
- Supplemental_Code/NanoRCS/.git/objects/e0/
- Supplemental_Code/NanoRCS/.git/objects/e0/10095686e4c3ccb7a0ddb3b110878809d45f1d
- Supplemental_Code/NanoRCS/.git/objects/e0/dc0f923bb6934d4a7b8fc41464467fbce5a315
- Supplemental_Code/NanoRCS/.git/objects/e2/
- Supplemental_Code/NanoRCS/.git/objects/e2/bc3e48418f7b65659c452e064eaf8367e691ba
- Supplemental_Code/NanoRCS/.git/objects/e3/
- Supplemental_Code/NanoRCS/.git/objects/e3/a0353c34dcae0c8bf54548c301f81109e92640
- Supplemental_Code/NanoRCS/.git/objects/e7/
- Supplemental_Code/NanoRCS/.git/objects/e7/96431bb074be3e7ada06deb540ba01b89b0c41
- Supplemental_Code/NanoRCS/.git/objects/ea/
- Supplemental_Code/NanoRCS/.git/objects/ea/f4cb3c4e7316f87da51cb42f5f05e45094c38e
- Supplemental_Code/NanoRCS/.git/objects/ee/
- Supplemental_Code/NanoRCS/.git/objects/ee/867b4db64abe0637e858215f6a21d73e4f775c
- Supplemental_Code/NanoRCS/.git/objects/ef/
- Supplemental_Code/NanoRCS/.git/objects/ef/3b8c0afe40972aec673fa96cc1a7c26835ec47
- Supplemental_Code/NanoRCS/.git/objects/fa/
- Supplemental_Code/NanoRCS/.git/objects/fa/c340857d52c9d026b964fbaaf2273c3e9f6127
- Supplemental_Code/NanoRCS/.git/objects/fd/
- Supplemental_Code/NanoRCS/.git/objects/fd/e1894e81de4223c1243df9afb7d61437bb6a7a
- Supplemental_Code/NanoRCS/.git/objects/info/
- Supplemental_Code/NanoRCS/.git/objects/pack/
- Supplemental_Code/NanoRCS/.git/objects/pack/pack-609bca4bb2466196fd8beb5cf967e879ddd3672c.idx
- Supplemental_Code/NanoRCS/.git/objects/pack/pack-609bca4bb2466196fd8beb5cf967e879ddd3672c.pack
- Supplemental_Code/NanoRCS/.git/ORIG_HEAD
- Supplemental_Code/NanoRCS/.git/packed-refs
- Supplemental_Code/NanoRCS/.git/refs/
- Supplemental_Code/NanoRCS/.git/refs/heads/
- Supplemental_Code/NanoRCS/.git/refs/heads/main
- Supplemental_Code/NanoRCS/.git/refs/remotes/
- Supplemental_Code/NanoRCS/.git/refs/remotes/origin/
- Supplemental_Code/NanoRCS/.git/refs/remotes/origin/HEAD
- Supplemental_Code/NanoRCS/.git/refs/remotes/origin/main
- Supplemental_Code/NanoRCS/.git/refs/tags/
- Supplemental_Code/NanoRCS/.git/refs/tags/v0.0.1
- Supplemental_Code/NanoRCS/.gitignore
- Supplemental_Code/NanoRCS/.gitmodules
- Supplemental_Code/NanoRCS/.idea/
- Supplemental_Code/NanoRCS/.idea/.gitignore
- Supplemental_Code/NanoRCS/.idea/inspectionProfiles/
- Supplemental_Code/NanoRCS/.idea/inspectionProfiles/profiles_settings.xml
- Supplemental_Code/NanoRCS/.idea/misc.xml
- Supplemental_Code/NanoRCS/.idea/modules.xml
- Supplemental_Code/NanoRCS/.idea/NanoRCS.iml
- Supplemental_Code/NanoRCS/.idea/snakemake-settings.xml
- Supplemental_Code/NanoRCS/.idea/vcs.xml
- Supplemental_Code/NanoRCS/.idea/workspace.xml
- Supplemental_Code/NanoRCS/00_preprocessing_sarek_tissue_vcf/
- Supplemental_Code/NanoRCS/00_preprocessing_sarek_tissue_vcf/README.md
- Supplemental_Code/NanoRCS/00_preprocessing_sarek_tissue_vcf/step1_sarek_vcf/
- Supplemental_Code/NanoRCS/00_preprocessing_sarek_tissue_vcf/step1_sarek_vcf/sarek_mapping.sh
- Supplemental_Code/NanoRCS/00_preprocessing_sarek_tissue_vcf/step1_sarek_vcf/sarek_variantcalling.sh
- Supplemental_Code/NanoRCS/00_preprocessing_sarek_tissue_vcf/step2_filter_merge_vcf/
- Supplemental_Code/NanoRCS/00_preprocessing_sarek_tissue_vcf/step2_filter_merge_vcf/NanoRCS_filter_somatic_calls.py
- Supplemental_Code/NanoRCS/00_preprocessing_sarek_tissue_vcf/step2_filter_merge_vcf/wrapper_NanoRCS_filter_somatic_calls.sh
- Supplemental_Code/NanoRCS/01_preprocess_nanorcs/
- Supplemental_Code/NanoRCS/01_preprocess_nanorcs/consensus_nanorcs/
- Supplemental_Code/NanoRCS/01_preprocess_nanorcs/consensus_nanorcs/configs/
- Supplemental_Code/NanoRCS/01_preprocess_nanorcs/consensus_nanorcs/configs/config_example.yaml
- Supplemental_Code/NanoRCS/01_preprocess_nanorcs/consensus_nanorcs/configs/samplesheet_example.csv
- Supplemental_Code/NanoRCS/01_preprocess_nanorcs/consensus_nanorcs/envs/
- Supplemental_Code/NanoRCS/01_preprocess_nanorcs/consensus_nanorcs/envs/align.yaml
- Supplemental_Code/NanoRCS/01_preprocess_nanorcs/consensus_nanorcs/envs/dedup-pip.yaml
- Supplemental_Code/NanoRCS/01_preprocess_nanorcs/consensus_nanorcs/envs/picard.yaml
- Supplemental_Code/NanoRCS/01_preprocess_nanorcs/consensus_nanorcs/scripts/
- Supplemental_Code/NanoRCS/01_preprocess_nanorcs/consensus_nanorcs/scripts/03_cutadapt_remove_bb.sh
- Supplemental_Code/NanoRCS/01_preprocess_nanorcs/consensus_nanorcs/scripts/check_samplesheet.py
- Supplemental_Code/NanoRCS/01_preprocess_nanorcs/consensus_nanorcs/scripts/cutadapt_remove_bb.py
- Supplemental_Code/NanoRCS/01_preprocess_nanorcs/consensus_nanorcs/scripts/deduplication.py
- Supplemental_Code/NanoRCS/01_preprocess_nanorcs/consensus_nanorcs/scripts/get_stats.sh
- Supplemental_Code/NanoRCS/01_preprocess_nanorcs/consensus_nanorcs/scripts/helper/
- Supplemental_Code/NanoRCS/01_preprocess_nanorcs/consensus_nanorcs/scripts/helper/make_metadata.py
- Supplemental_Code/NanoRCS/01_preprocess_nanorcs/consensus_nanorcs/scripts/split_by_backbone.py
- Supplemental_Code/NanoRCS/01_preprocess_nanorcs/consensus_nanorcs/Snakefile
- Supplemental_Code/NanoRCS/01_preprocess_nanorcs/raw_nanorcs_error_rate/
- Supplemental_Code/NanoRCS/01_preprocess_nanorcs/raw_nanorcs_error_rate/config.yaml
- Supplemental_Code/NanoRCS/01_preprocess_nanorcs/raw_nanorcs_error_rate/envs/
- Supplemental_Code/NanoRCS/01_preprocess_nanorcs/raw_nanorcs_error_rate/envs/minimap2.yaml
- Supplemental_Code/NanoRCS/01_preprocess_nanorcs/raw_nanorcs_error_rate/scripts/
- Supplemental_Code/NanoRCS/01_preprocess_nanorcs/raw_nanorcs_error_rate/scripts/first_align_nanorcs.py
- Supplemental_Code/NanoRCS/01_preprocess_nanorcs/raw_nanorcs_error_rate/scripts/first_align_nanorcs_parallel_submission_example.sh
- Supplemental_Code/NanoRCS/01_preprocess_nanorcs/raw_nanorcs_error_rate/scripts/first_align_nanorcs_wrapper.sh
- Supplemental_Code/NanoRCS/01_preprocess_nanorcs/raw_nanorcs_error_rate/Snakefile
- Supplemental_Code/NanoRCS/01_preprocess_nanorcs/README.md
- Supplemental_Code/NanoRCS/02_preprocess_novaseq/
- Supplemental_Code/NanoRCS/02_preprocess_novaseq/configs/
- Supplemental_Code/NanoRCS/02_preprocess_novaseq/configs/config-novaseq-hs37d5.yaml
- Supplemental_Code/NanoRCS/02_preprocess_novaseq/data/
- Supplemental_Code/NanoRCS/02_preprocess_novaseq/data/bbduk_adapters.fa
- Supplemental_Code/NanoRCS/02_preprocess_novaseq/envs/
- Supplemental_Code/NanoRCS/02_preprocess_novaseq/envs/env.yaml
- Supplemental_Code/NanoRCS/02_preprocess_novaseq/envs/hmmcopy.yaml
- Supplemental_Code/NanoRCS/02_preprocess_novaseq/README.md
- Supplemental_Code/NanoRCS/02_preprocess_novaseq/Snakefile
- Supplemental_Code/NanoRCS/03_snv_error_rate/
- Supplemental_Code/NanoRCS/03_snv_error_rate/error_rate_bam_to_pickle.py
- Supplemental_Code/NanoRCS/03_snv_error_rate/error_rate_pickle_to_csv.py
- Supplemental_Code/NanoRCS/03_snv_error_rate/README.md
- Supplemental_Code/NanoRCS/03_snv_error_rate/step1_sarek_vcf/
- Supplemental_Code/NanoRCS/03_snv_error_rate/step1_sarek_vcf/combine_bed.sh
- Supplemental_Code/NanoRCS/03_snv_error_rate/step1_sarek_vcf/recalibrated.csv
- Supplemental_Code/NanoRCS/03_snv_error_rate/step1_sarek_vcf/sarek_hc_mapping.sh
- Supplemental_Code/NanoRCS/03_snv_error_rate/step1_sarek_vcf/sarek_hc_variantcalling.sh
- Supplemental_Code/NanoRCS/03_snv_error_rate/step1_sarek_vcf/vcf2bed.sh
- Supplemental_Code/NanoRCS/03_snv_error_rate/step2_exclude_overlap/
- Supplemental_Code/NanoRCS/03_snv_error_rate/step2_exclude_overlap/02_bedtools_intersect.sh
- Supplemental_Code/NanoRCS/03_snv_error_rate/step2_exclude_overlap/configs/
- Supplemental_Code/NanoRCS/03_snv_error_rate/step2_exclude_overlap/configs/config-template.yaml
- Supplemental_Code/NanoRCS/03_snv_error_rate/step2_exclude_overlap/configs/config-template_raw_NanRCS.yaml
- Supplemental_Code/NanoRCS/03_snv_error_rate/step2_exclude_overlap/Snakefile
- Supplemental_Code/NanoRCS/03_snv_error_rate/step2_exclude_overlap/Snakefile_rawNanoRCS
- Supplemental_Code/NanoRCS/04_snv_tumor_informed/
- Supplemental_Code/NanoRCS/04_snv_tumor_informed/configs/
- Supplemental_Code/NanoRCS/04_snv_tumor_informed/configs/config.yaml
- Supplemental_Code/NanoRCS/04_snv_tumor_informed/configs/config_ILL.yaml
- Supplemental_Code/NanoRCS/04_snv_tumor_informed/envs/
- Supplemental_Code/NanoRCS/04_snv_tumor_informed/envs/vis.yaml
- Supplemental_Code/NanoRCS/04_snv_tumor_informed/README.md
- Supplemental_Code/NanoRCS/04_snv_tumor_informed/scripts/
- Supplemental_Code/NanoRCS/04_snv_tumor_informed/scripts/01_snv_reads.py
- Supplemental_Code/NanoRCS/04_snv_tumor_informed/scripts/infer_tf.py
- Supplemental_Code/NanoRCS/04_snv_tumor_informed/scripts/plot_raw_snv.py
- Supplemental_Code/NanoRCS/04_snv_tumor_informed/scripts/realtime.py
- Supplemental_Code/NanoRCS/04_snv_tumor_informed/scripts/vaf_observe.py
- Supplemental_Code/NanoRCS/04_snv_tumor_informed/Snakemake.smk
- Supplemental_Code/NanoRCS/04_snv_tumor_informed/Snakemake_ILL.smk
- Supplemental_Code/NanoRCS/05_cna/
- Supplemental_Code/NanoRCS/05_cna/ichorCNA/
- Supplemental_Code/NanoRCS/05_cna/ichorCNA/.git
- Supplemental_Code/NanoRCS/05_cna/ichorCNA/.gitignore
- Supplemental_Code/NanoRCS/05_cna/ichorCNA/.Rbuildignore
- Supplemental_Code/NanoRCS/05_cna/ichorCNA/.Rinstignore
- Supplemental_Code/NanoRCS/05_cna/ichorCNA/.travis.yml
- Supplemental_Code/NanoRCS/05_cna/ichorCNA/DESCRIPTION
- Supplemental_Code/NanoRCS/05_cna/ichorCNA/inst/
- Supplemental_Code/NanoRCS/05_cna/ichorCNA/inst/extdata/
- Supplemental_Code/NanoRCS/05_cna/ichorCNA/inst/extdata/Customized_NanoRCS_PoN_hg19_1Mb.rds_median.rds
- Supplemental_Code/NanoRCS/05_cna/ichorCNA/inst/extdata/Customized_NanoRCS_PoN_hg19_1Mb.rds_median.txt
- Supplemental_Code/NanoRCS/05_cna/ichorCNA/inst/extdata/cytoBand_hg38.txt
- Supplemental_Code/NanoRCS/05_cna/ichorCNA/inst/extdata/gc_hg19_1000kb.wig
- Supplemental_Code/NanoRCS/05_cna/ichorCNA/inst/extdata/gc_hg19_10kb.wig
- Supplemental_Code/NanoRCS/05_cna/ichorCNA/inst/extdata/gc_hg19_500kb.wig
- Supplemental_Code/NanoRCS/05_cna/ichorCNA/inst/extdata/gc_hg19_50kb.wig
- Supplemental_Code/NanoRCS/05_cna/ichorCNA/inst/extdata/gc_hg38_1000kb.wig
- Supplemental_Code/NanoRCS/05_cna/ichorCNA/inst/extdata/gc_hg38_10kb.wig
- Supplemental_Code/NanoRCS/05_cna/ichorCNA/inst/extdata/gc_hg38_500kb.wig
- Supplemental_Code/NanoRCS/05_cna/ichorCNA/inst/extdata/gc_hg38_50kb.wig
- Supplemental_Code/NanoRCS/05_cna/ichorCNA/inst/extdata/GRCh37.p13_centromere_UCSC-gapTable.txt
- Supplemental_Code/NanoRCS/05_cna/ichorCNA/inst/extdata/GRCh38.GCA_000001405.2_centromere_acen.txt
- Supplemental_Code/NanoRCS/05_cna/ichorCNA/inst/extdata/HD_ULP_PoN_1Mb_median_normAutosome_mapScoreFiltered_median.rds
- Supplemental_Code/NanoRCS/05_cna/ichorCNA/inst/extdata/HD_ULP_PoN_500kb_median_normAutosome_mapScoreFiltered_median.rds
- Supplemental_Code/NanoRCS/05_cna/ichorCNA/inst/extdata/HD_ULP_PoN_hg38_1Mb_median_normAutosome_median.rds
- Supplemental_Code/NanoRCS/05_cna/ichorCNA/inst/extdata/HD_ULP_PoN_hg38_500kb_median_normAutosome_median.rds
- Supplemental_Code/NanoRCS/05_cna/ichorCNA/inst/extdata/map_hg19_1000kb.wig
- Supplemental_Code/NanoRCS/05_cna/ichorCNA/inst/extdata/map_hg19_10kb.wig
- Supplemental_Code/NanoRCS/05_cna/ichorCNA/inst/extdata/map_hg19_500kb.wig
- Supplemental_Code/NanoRCS/05_cna/ichorCNA/inst/extdata/map_hg19_50kb.wig
[truncated: 104 more entries]
