# Supplementary material for: Nanopore-based consensus sequencing enables accurate multimodal tumor cell-free DNA profiling
Source: Genome Res. 2025 Apr;35(4):886–99. doi: 10.1101/gr.279144.124 (PMC12047234; doi:10.1101/gr.279144.124)
Supplement: Supplement 13 [file Supplemental_Code.zip › Supplemental_Code/NanoRCS/00_preprocessing_sarek_tissue_vcf/step1_sarek_vcf/sarek_variantcalling.sh]

OUTPUT=/path/to/output/folder/NanoRCS/output/processed_data/00_preprocessing_sarek_tissue_vcf/variant_calling/SAMPLES

if [[ ! -d $OUTPUT ]]; then
	mkdir $OUTPUT
fi
chmod -R 775 $OUTPUT
cd $OUTPUT
mkdir log


if ! { [ -f 'workflow.running' ] || [ -f 'workflow.done' ] || [ -f 'workflow.failed' ]; }; then
touch workflow.running


#echo actual runscript to bash file
sbatch <<EOT 
#!/bin/bash
#SBATCH --time=48:00:00
#SBATCH --nodes=1
#SBATCH --mem 32G
#SBATCH --gres=tmpspace:50G
#SBATCH --job-name JOBNAME
#SBATCH -o log/CHE9314_vc.%j.out
#SBATCH -e log/CHE9314_.vc%j.err
#SBATCH --account=ubec
#SBATCH --mail-user your@email.com
#SBATCH --mail-type FAIL,END

#module load Java/1.8.0_60

23.04.2.5870/nextflow run /path/to/pipelines/nfcore/sarek/sarek_v3.1.2/main.nf \
-profile slurm \
--custom_config_base /path/to/pipelines/nfcore/sarek/sarek_v3.1.2/conf/umcu_custom/ \
-c custom.config \
--genome hs37d5.GRCh37 \
--input /path/to/csv/recalibrated.csv \
--step variant_calling \
--tools freebayes,haplotypecaller,strelka,manta,tiddit,controlfreec,mutect2,cnvkit,snpeff \
--cf_window 1000 \
--outdir ${OUTPUT} \
--account ubec \
-w ${OUTPUT}/work \
-resume

# check status of last command, 0 means TRUE (success), 1 means FALSE (failed)
if [ 0 -eq 0 ]; then
    echo 'Nextflow done.'
    echo 'NFcore workflow completed successfully.'
    rm workflow.running
    touch workflow.done
    exit 0
else
    echo 'Nextflow failed'
    rm workflow.running
    touch workflow.failed
    exit 1
fi
EOT
else
echo Workflow job not submitted, please check $OUTPUT for log files.
fi
