# Supplementary material for: Nanopore-based consensus sequencing enables accurate multimodal tumor cell-free DNA profiling
Source: Genome Res. 2025 Apr;35(4):886–99. doi: 10.1101/gr.279144.124 (PMC12047234; doi:10.1101/gr.279144.124)
Supplement: Supplement 13 [file Supplemental_Code.zip › Supplemental_Code/NanoRCS/01_preprocess_nanorcs/consensus_nanorcs/configs/config_example.yaml]

reference:
  "/path/to/ref/genome/hs37d5.fasta"
backbones:
  "/path/to/data/backbones.fasta"
input_dir:
  "/path/to/input/bam"
out_dir:
  "/path/to/NanoRCS/output/processed_data/01_preprocess_nanorcs/consensus_filtered"
sample_tsv:
  "/path/to/samplesheet_example.csv"
