# Supplementary material for: Nanopore-based consensus sequencing enables accurate multimodal tumor cell-free DNA profiling
Source: Genome Res. 2025 Apr;35(4):886–99. doi: 10.1101/gr.279144.124 (PMC12047234; doi:10.1101/gr.279144.124)
Supplement: Supplement 13 [file Supplemental_Code.zip › Supplemental_Code/NanoRCS/01_preprocess_nanorcs/consensus_nanorcs/configs/samplesheet_example.csv]

bam_name	sample_name	run_name	genome_reference	bb_type
SAMPLE1_RUN1.bam	SAMPLE1	RUN1	hs37d5	BBTYPE1
SAMPLE2_RUN1.bam	SAMPLE2	RUN1	hs37d5	BBTYPE1
SAMPLE2_RUN2.bam	SAMPLE2	RUN2	hs37d5	BBTYPE1
SAMPLE3_RUN1.bam	SAMPLE3	RUN1	hs37d5	BBTYPE3
