# Supplementary material for: Nanopore-based consensus sequencing enables accurate multimodal tumor cell-free DNA profiling
Source: Genome Res. 2025 Apr;35(4):886–99. doi: 10.1101/gr.279144.124 (PMC12047234; doi:10.1101/gr.279144.124)
Supplement: Supplement 13 [file Supplemental_Code.zip › Supplemental_Code/NanoRCS/01_preprocess_nanorcs/consensus_nanorcs/envs/align.yaml]

channels: 
  - conda-forge
  - bioconda
  - defaults
dependencies:
  - python
  - pysam
  - bedtools
  - cutadapt=4.1
  - tqdm
  - samtools
  - bwa
