# Supplementary material for: Nanopore-based consensus sequencing enables accurate multimodal tumor cell-free DNA profiling
Source: Genome Res. 2025 Apr;35(4):886–99. doi: 10.1101/gr.279144.124 (PMC12047234; doi:10.1101/gr.279144.124)
Supplement: Supplement 13 [file Supplemental_Code.zip › Supplemental_Code/NanoRCS/01_preprocess_nanorcs/consensus_nanorcs/envs/dedup-pip.yaml]

name: fragmentomics
channels:
  - defaults
  - anaconda
  - bioconda
dependencies:
  - python
  - pip
  - pip:
      - pysam
      - numpy
      - pandas
      - pyBigWig
      - colorama
      - cutadapt
      - more-itertools
      - matplotlib
      - tabulate
      - wheel
      - setuptools
      - statsmodels
      - cached_property
      - biopython
      - pysamiterators
      - "--editable=git+https://github.com/zztin/fragmentomics2.git@master#egg=singlecellmultiomics"
