# Supplementary material for: Nanopore-based consensus sequencing enables accurate multimodal tumor cell-free DNA profiling
Source: Genome Res. 2025 Apr;35(4):886–99. doi: 10.1101/gr.279144.124 (PMC12047234; doi:10.1101/gr.279144.124)
Supplement: Supplement 13 [file Supplemental_Code.zip › Supplemental_Code/NanoRCS/01_preprocess_nanorcs/consensus_nanorcs/envs/picard.yaml]

name: snakemake-pipeline
channels:
  - conda-forge
  - bioconda
dependencies:
  - bbmap=38.79
  - bioconductor-genomeinfodb
  - bioconductor-genomicranges
  - bioconductor-hmmcopy
  - bwa=0.7.17
  - fastqc=0.11.9
  - multiqc=1.8
  - picard=2.22.2=0
  - r-ichorcna=0.3.2-0
  - samtools=1.12
