# Supplementary material for: Nanopore-based consensus sequencing enables accurate multimodal tumor cell-free DNA profiling
Source: Genome Res. 2025 Apr;35(4):886–99. doi: 10.1101/gr.279144.124 (PMC12047234; doi:10.1101/gr.279144.124)
Supplement: Supplement 13 [file Supplemental_Code.zip › Supplemental_Code/NanoRCS/01_preprocess_nanorcs/consensus_nanorcs/scripts/03_cutadapt_remove_bb.sh]

#!/bin/bash
INPATH=$1
INFILE_NAME=$2
GENOME=$3
BACKBONE=$4

bedtools bamtofastq -i ${INPATH}/${INFILE_NAME}.bam -fq ${INFILE_NAME}.fastq
samtools view -c -F 260 ${INFILE_NAME}.fastq

cutadapt -e 0.00064 -a $BACKBONE --info-file ./cutadapt-${INFILE_NAME}.info -o ./cutadapt-trimmed-${INFILE_NAME}.fastq ${INFILE_NAME}.fastq > summary-cutadapt-${INFILE_NAME}.txt

bwa mem ${GENOME} ./cutadapt-trimmed-${INFILE_NAME}.fastq > ./cutadapt-${INFILE_NAME}.sam
samtools sort ./cutadapt-${INFILE_NAME}.sam >  ./cutadapt-${INFILE_NAME}.sorted.bam
samtools index ./cutadapt-${INFILE_NAME}.sorted.bam
rm ./cutadapt-${INFILE_NAME}.sam
