# Supplementary material for: Nanopore-based consensus sequencing enables accurate multimodal tumor cell-free DNA profiling
Source: Genome Res. 2025 Apr;35(4):886–99. doi: 10.1101/gr.279144.124 (PMC12047234; doi:10.1101/gr.279144.124)
Supplement: Supplement 13 [file Supplemental_Code.zip › Supplemental_Code/NanoRCS/01_preprocess_nanorcs/consensus_nanorcs/scripts/helper/make_metadata.py]

# This script convert csv copied (to "Numbers") from google drive 20230321-GWC-metadata-Dami_v1.0 "RunName" and "SampleName" columns and convert them to desired samplesheet.csv format.
import pandas as pd
# Select a genome reference

genome_reference = "hs37d5"

# Filename exported from google sheet
file_in = "/metadata.csv"

# outfile
file_out = "../example_samplesheet_hg37.csv"

# Parsing
with open(file_in) as f:
    b = f.readlines()
    
b = [line.split(",") for line in b]
filenames = []
run_names = []
sample_names = []
for x in range(len(b)):
    run_name = b[x][0].strip("\"") 
    sample_name = b[x][1].strip()
    if run_name == 'DER3846':
        continue
    print(run_name)
    filenames.append( sample_name +  "_"+ run_name + ".YM_gt_3.bam")
    sample_names.append(sample_name)
    run_names.append(run_name)

df = pd.DataFrame([filenames, sample_names, run_names]).T
df.columns = ['bam_name', 'sample_name', 'run_name' ]
df['genome_reference'] = genome_reference
df = df.sort_values('bam_name')
# Check if data is correct

# Write CSV
df.to_csv(file_out, index=False)
