# Supplementary material for: Nanopore-based consensus sequencing enables accurate multimodal tumor cell-free DNA profiling
Source: Genome Res. 2025 Apr;35(4):886–99. doi: 10.1101/gr.279144.124 (PMC12047234; doi:10.1101/gr.279144.124)
Supplement: Supplement 13 [file Supplemental_Code.zip › Supplemental_Code/NanoRCS/01_preprocess_nanorcs/consensus_nanorcs/Snakefile]

# Auxiliary functions
import pandas as pd
from os.path import join as opj
wildcard_constraints:
    sample_name = '[\w-]+'


complement_translate = str.maketrans('ATCGNatcgn', 'TAGCNtagcn')
def reverse_complement(seq):
    """Obtain reverse complement of seq
    returns:
        reverse complement (str)
    """
    return seq.translate(complement_translate)[::-1]


def get_backbone_sequence(backbone_file):
    with open(backbone_file) as f:
        x = f.readlines()
    dict_barcode = {}
    for line in x:
        if line.startswith(">"):
            seq_name = line.split(">")[-1].strip()
        else:
            sequence = line.strip()
            dict_barcode[seq_name] = sequence
    return dict_barcode


def read_samples(file):
    df = pd.read_csv(file)
    return df


def get_no_bb_bams_per_sample(wildcards):
    run_names = SAMPLES[SAMPLES['sample_name'] == wildcards.sample_name]['run_name'].values
    bam_files = [f"noBB/{wildcards}_{run_name}_dedup_noBB.bam" for run_name in run_names]
    bam_files = [opj(out_dir, bamfile) for bamfile in bam_files]
    return bam_files


def get_w_bb_bams_per_sample(wildcards):
    run_names = SAMPLES[SAMPLES['sample_name'] == wildcards.sample_name]['run_name'].values
    bam_files = [f"wBB/{wildcards}_{run_name}_dedup_cutadapt.bam" for run_name in run_names]
    bam_files = [opj(out_dir,bamfile) for bamfile in bam_files]
    return bam_files


def get_all_bams_per_sample(wildcards):
    run_names = SAMPLES[SAMPLES['sample_name'] == wildcards.sample_name]['run_name'].values
    bam_files = [f"final_bam/per-run/{wildcards}_{run_name}_clean.bam" for run_name in run_names]
    bam_files = [opj(out_dir,bamfile) for bamfile in bam_files]
    return bam_files


def get_backbone_forward(wildcards):
    bb_type = SAMPLES[SAMPLES['sample_name'] == wildcards.sample_name]['bb_type'].values[0]
    backbone_forward = get_backbone_sequence(config["backbones"])[bb_type]
    return backbone_forward


def get_backbone_reverse(wildcards):
    bb_type = SAMPLES[SAMPLES['sample_name'] == wildcards.sample_name]['bb_type'].values[0]
    backbone_forward = get_backbone_sequence(config["backbones"])[bb_type]
    backbone_reverse = reverse_complement(backbone_forward)
    return backbone_reverse


### Start reading config file.
SAMPLES = read_samples(config["sample_tsv"])
input_dir = config["input_dir"]
out_dir = config["out_dir"]


input_bams = []
for sample in SAMPLES["sample_name"].unique():
    input_bams += list(SAMPLES[SAMPLES["sample_name"] == sample]['bam_name'].values)
input_bams = [opj(input_dir, input1) for input1 in input_bams]


def get_run_name(wildcards):
    run_names = SAMPLES.loc[wildcards.sample_name]['run_name']
    return run_names


SAMPLES['combined_prefix'] = SAMPLES.apply(lambda x: x['sample_name'] + '_'+ x['run_name'], axis = 1)
combine_dedup = [opj(out_dir, "final_bam/per-run/"+ x+"_clean.bam")  for x in SAMPLES['combined_prefix']]


rule all:
    input:
        input_bams,
        combine_dedup,
        expand(opj(out_dir, "final_bam/only-wBB/{sample_name}_all_withBB.bam"), sample_name=SAMPLES["sample_name"]),
        expand(opj(out_dir, "final_bam/only-noBB/{sample_name}_all_noBB.bam"), sample_name=SAMPLES["sample_name"]),
        expand(opj(out_dir, "final_bam/{sample_name}_clean_merge_runs.bam"), sample_name=SAMPLES["sample_name"]),
        expand(opj(out_dir,"stats/{sample_name}_stats.txt"),sample_name=SAMPLES["sample_name"]),
        expand(opj(out_dir, "stats/{combined_names}_len.txt"),combined_names=SAMPLES['combined_prefix']),
        expand(opj(out_dir, "stats/wBB/{combined_names}_len.txt"),combined_names=SAMPLES['combined_prefix']),
        expand(opj(out_dir, "bam_complexity/{combined_names}_library_complexity.txt"),combined_names=SAMPLES['combined_prefix']),
        expand(opj(out_dir, "bam_complexity/fine/{combined_names}_library_complexity.txt"),combined_names=SAMPLES['combined_prefix']),

rule library_complexity_fine:
    input:
        bam = opj(input_dir, "{sample_name}_{run_name}.YM_gt_3.bam"),
    output:
        bed = temp(opj(out_dir, "bam_complexity/tmp_bed/{sample_name}_{run_name}_2.bed")),
        tmp_out = opj(out_dir, "bam_complexity/fine/log/{sample_name}_{run_name}_normal_mode_2.log"),
        tmp_out2 = opj(out_dir, "bam_complexity/fine/log/{sample_name}_{run_name}_defect_mode_2.log"),
        lc = opj(out_dir, "bam_complexity/fine/{sample_name}_{run_name}_library_complexity.txt"),
    conda:
        "envs/align.yaml"
    resources:
        runtime='1h',
        cpus = 2,
        mem_mb = 16000,
    params:
        max_est = 4000000,
        step = 10000,
    shell:
      """
      set +e
      bedtools bamtobed -i {input.bam} > {output.bed};
      /hpc/compgen/users/lchen/00_utils/preseq-3.2.0/preseq lc_extrap -e {params.max_est} -s {params.step} -o {output.lc} {output.bed} 2> {output.tmp_out};
      if grep "ERROR" {output.tmp_out}; then
            echo "Failed." > {output.lc}
            echo "Handle error"
            # Handle error here or run alternative command
            /hpc/compgen/users/lchen/00_utils/preseq-3.2.0/preseq lc_extrap -e {params.max_est} -s {params.step} -D -o {output.lc} {output.bed} 2> {output.tmp_out2};
            exit 0
      else
          echo "Normal mode" > {output.tmp_out2}
          exit 0
      fi
      """

rule library_complexity:
    input:
        bam = opj(input_dir, "{sample_name}_{run_name}.YM_gt_3.bam"),
    output:
        bed = temp(opj(out_dir, "bam_complexity/tmp_bed/{sample_name}_{run_name}.bed")),
        tmp_out = opj(out_dir, "bam_complexity/log/{sample_name}_{run_name}_normal_mode.log"),
        tmp_out2 = opj(out_dir, "bam_complexity/log/{sample_name}_{run_name}_defect_mode.log"),
        lc = opj(out_dir, "bam_complexity/{sample_name}_{run_name}_library_complexity.txt"),
    conda:
        "envs/align.yaml"
    resources:
        runtime='1h',
        cpus = 2,
        mem_mb = 16000,
    shell:
      """
      set +e
      bedtools bamtobed -i {input.bam} > {output.bed};
      /hpc/compgen/users/lchen/00_utils/preseq-3.2.0/preseq lc_extrap -o {output.lc} {output.bed} 2> {output.tmp_out};
      if grep "ERROR" {output.tmp_out}; then
            echo "Failed." > {output.lc}
            echo "Handle error"
            # Handle error here or run alternative command
            /hpc/compgen/users/lchen/00_utils/preseq-3.2.0/preseq lc_extrap -D -o {output.lc} {output.bed} 2> {output.tmp_out2};
            exit 0
      else
          echo "Normal mode" > {output.tmp_out2}
          exit 0
      fi
      
      """


rule split_by_backbone:
    input:
        bam=opj(input_dir, "{sample_name}_{run_name}.YM_gt_3.bam"),
        ref=config['reference'],
    output:
        with_bb=opj(out_dir, "wBB/{sample_name}_{run_name}_reads_with_backbone.bam"),
        no_bb=opj(out_dir, "noBB/{sample_name}_{run_name}_reads_without_backbone.bam"),
    benchmark:
        opj(out_dir,"benchmark/split_by_backbone/{sample_name}_{run_name}.tsv"),
    resources:
        runtime='1h',
        cpus = 1,
        mem_mb = 5000,
    priority: 50
    conda:
        "envs/align.yaml"
    shell:
        """
        python scripts/split_by_backbone.py -i {input.bam} \\
                                 -b {output.with_bb} \\
                                 -n {output.no_bb}
        """


rule deduplication_bam_with_bb:
    input:
        bam= rules.split_by_backbone.output.with_bb,
        ref=config['reference'],
    output:
        out_bam=opj(out_dir, "wBB/{sample_name}_{run_name}_reads_with_backbone.dedup.bam"),
    params:
        merge_max= config["merge_max"],
    benchmark:
        opj(out_dir,"benchmark/dedup_bam_with_bb/{sample_name}_{run_name}.tsv"),
    conda:
        "envs/dedup-pip.yaml"
    priority: 2
    resources:
        runtime='48h',
        cpus = 2,
        mem_mb = 80000,
    shell:
        """
        dedup --read_bam {input.bam} \\
              --out_bam {output.out_bam} \\
              --ref {input.ref} \\
              --merge_max {params.merge_max}
        """

rule cutadapt_remove_bb:
    input:
        split_by_backbone = rules.deduplication_bam_with_bb.output.out_bam,
    params:
        backbone_forward = get_backbone_forward,
        backbone_reverse = get_backbone_reverse,

    output:
        bam_sort_by_name = temp( opj(out_dir,"wBB/{sample_name}_{run_name}-collated.bam")),
        fastq = temp( opj(out_dir,"wBB/{sample_name}_{run_name}-extracted.fastq.gz")),
        adapter_cleaned_with_bb_fastq = opj(out_dir,"wBB/{sample_name}_{run_name}_reads_with_backbone_removed_adapter.fastq"),
        info =  opj(out_dir,"stats/{sample_name}_{run_name}-cutadapt.info"),
        summary = opj(out_dir,"stats/{sample_name}_{run_name}-cutadapt.summary.txt"),
    benchmark:
        opj(out_dir,"benchmark/cutadapt_remove_bb/{sample_name}_{run_name}.tsv"),
    priority: 50
    resources:
        runtime='60m',
        cpus = 2,
        mem_mb = 5000,
    threads: 16
    conda:
        "envs/align.yaml"
    shell:
        """
        samtools collate -@ {threads} -o {output.bam_sort_by_name} {input.split_by_backbone}
        samtools fastq -0 {output.fastq} -n -O -t -T '*' -@ 16 {output.bam_sort_by_name}         
        cutadapt -e 0.00064 -a {params.backbone_forward} -a {params.backbone_reverse} \\
                            -g {params.backbone_forward} -g {params.backbone_reverse} \\
                            --info-file {output.info} -o {output.adapter_cleaned_with_bb_fastq} {output.fastq} > {output.summary}
        """


rule map_after_cutadapt:
    input:
        fastq = rules.cutadapt_remove_bb.output.adapter_cleaned_with_bb_fastq,
    params:
        ref=config['reference']
    threads: 16
    output:
        sam=temp(opj(out_dir, "wBB/{sample_name}_{run_name}_reads_with_backbone_removed_adapter.sam")),
        adapter_cleaned_with_bb=opj(out_dir, "wBB/{sample_name}_{run_name}_dedup_cutadapt.bam"),
    benchmark:
        opj(out_dir,"benchmark/map_after_cutadapt/{sample_name}_{run_name}.tsv"),

    conda:
        "envs/align.yaml"
    priority: 50
    resources:
        runtime='2h',
        cpus = 32,
        mem_mb = 16000,
    shell:
        """
        bwa mem -C -t {threads} {params.ref} {input.fastq} > {output.sam};
        samtools sort {output.sam} > {output.adapter_cleaned_with_bb};
        samtools index {output.adapter_cleaned_with_bb};
        """


rule deduplication_without_bb:
    input:
        bam= rules.split_by_backbone.output.no_bb,
        ref=config['reference'],
    output:
        out_bam=opj(out_dir, "noBB/{sample_name}_{run_name}_dedup_noBB.bam"),
    params:
        merge_max= config["merge_max"],
    benchmark:
        opj(out_dir,"benchmark/dedup_without_bb/{sample_name}_{run_name}.tsv"),
    conda:
        "envs/dedup-pip.yaml"
    priority: 2
    resources:
        runtime='48h',
        cpus = 1,
        mem_mb = 10000,
    shell:
        """
        dedup --read_bam {input.bam} \\
              --out_bam {output.out_bam} \\
              --ref {input.ref} \\
              --merge_max {params.merge_max}
        """


rule combine_dedup:
    input:
        dedup_with_bb=rules.map_after_cutadapt.output.adapter_cleaned_with_bb,
        dedup_no_bb=rules.deduplication_without_bb.output.out_bam,
    output:
        dedup_combined=opj(out_dir, "final_bam/per-run/{sample_name}_{run_name}_clean.bam"),
    conda:
        "envs/align.yaml"
    priority: 50
    benchmark:
        opj(out_dir,"benchmark/combine_dedup/{sample_name}_{run_name}.tsv"),
    resources:
        runtime='3h',
        cpus = 2,
        mem_mb = 16000,
    shell:
        """
        samtools merge -f {output.dedup_combined} {input.dedup_no_bb} {input.dedup_with_bb};
        samtools index {output.dedup_combined}
        """


rule get_sample_stats_per_run:
    input:
        bam = rules.combine_dedup.output.dedup_combined
    output:
        stats = opj(out_dir, "stats/{sample_name}_{run_name}_stats.txt"),
        RL = opj(out_dir, "stats/{sample_name}_{run_name}_len.txt")
    params:
        samtools_target_region = "data/samtools_stats_target_regions.txt"
    conda:
        "envs/align.yaml"
    priority: 50
    resources:
        runtime='1h',
        cpus = 2,
        mem_mb = 16000,
    shell:
        """
        samtools stats -m 1.0 -t {params.samtools_target_region} {input.bam} > {output.stats};
        grep ^RL {output.stats} | cut -f 2- > {output.RL}
        """


rule merge_no_bb:
    input:
        bams=get_no_bb_bams_per_sample
    output:
        bam_per_sample_no_bb=opj(out_dir, "final_bam/only-noBB/{sample_name}_all_noBB.bam")
    conda:
        "envs/align.yaml"
    priority: 50
    benchmark:
        opj(out_dir,"benchmark/merge_no_bb/{sample_name}.tsv"),
    resources:
        runtime='3h',
        cpus = 2,
        mem_mb = 16000,
    shell:
        """
        samtools merge -f {output.bam_per_sample_no_bb} {input.bams};
        samtools index {output.bam_per_sample_no_bb};
        """


rule merge_with_bb:
    input:
        bams=get_w_bb_bams_per_sample
    output:
        bam_per_sample_no_bb=opj(out_dir, "final_bam/only-wBB/{sample_name}_all_withBB.bam")
    conda:
        "envs/align.yaml"
    priority: 49
    benchmark:
        opj(out_dir,"benchmark/merge_with_bb/{sample_name}.tsv"),
    resources:
        runtime='3h',
        cpus = 2,
        mem_mb = 16000,
    shell:
        """
        samtools merge -f {output.bam_per_sample_no_bb} {input.bams};
        samtools index {output.bam_per_sample_no_bb};
        """


rule merge_all:
    input:
        bams=get_all_bams_per_sample
    output:
        bam_per_sample_no_bb=opj(out_dir, "final_bam/{sample_name}_clean_merge_runs.bam")
    benchmark:
        opj(out_dir,"benchmark/merge_all/{sample_name}.tsv"),
    conda:
        "envs/align.yaml"
    priority: 48
    resources:
        runtime='3h',
        cpus = 2,
        mem_mb = 16000,
    shell:
        """
        samtools merge -f {output.bam_per_sample_no_bb} {input.bams};
        samtools index {output.bam_per_sample_no_bb}
        """


rule get_sample_stats_noBB_wBB:
    input:
        bam_noBB = rules.merge_no_bb.output.bam_per_sample_no_bb,
        bam_wBB = rules.merge_with_bb.output.bam_per_sample_no_bb, 
    output:
        stats_noBB = opj(out_dir, "stats/noBB/{sample_name}_{run_name}_noBB_stats.txt"),
        stats_wBB = opj(out_dir, "stats/wBB/{sample_name}_{run_name}_wBB_stats.txt"),
        RL_noBB = opj(out_dir, "stats/noBB/{sample_name}_{run_name}_len.txt"),
        RL_wBB = opj(out_dir, "stats/wBB/{sample_name}_{run_name}_len.txt"),
    params:
        samtools_target_region = "data/samtools_stats_target_regions.txt"
    conda:
        "envs/align.yaml"
    priority: 50
    resources:
        runtime='1h',
        cpus = 2,
        mem_mb = 16000,
    shell:
        """
        samtools stats -m 1.0 -t {params.samtools_target_region} {input.bam_noBB} > {output.stats_noBB};
        grep ^RL {output.stats_noBB} | cut -f 2- > {output.RL_noBB}
        samtools stats -m 1.0 -t {params.samtools_target_region} {input.bam_wBB} > {output.stats_wBB};
        grep ^RL {output.stats_wBB} | cut -f 2- > {output.RL_wBB}
        """


rule get_sample_stats:
    input:
        bam = rules.merge_all.output.bam_per_sample_no_bb
    output:
        stats = opj(out_dir, "stats/{sample_name}_stats.txt")
    conda:
        "envs/align.yaml"
    priority: 50
    resources:
        runtime='1h',
        cpus = 2,
        mem_mb = 16000,
    shell:
        """
        scripts/get_stats.sh {input.bam} {output.stats}
        """

onsuccess:
    print("Workflow finished, no error")
onerror:
    print("An error occurred")
