# Supplementary material for: Nanopore-based consensus sequencing enables accurate multimodal tumor cell-free DNA profiling
Source: Genome Res. 2025 Apr;35(4):886–99. doi: 10.1101/gr.279144.124 (PMC12047234; doi:10.1101/gr.279144.124)
Supplement: Supplement 13 [file Supplemental_Code.zip › Supplemental_Code/NanoRCS/01_preprocess_nanorcs/raw_nanorcs_error_rate/config.yaml]

# Data could be retrieved from EGA
input_path: /path/to/raw/fastq
# Genome version
genome:
    /path/to/ref/genome/hs37d5.fasta
samples:
  - HC01_raw_nanorcs.fastq.gz
  - HC02_raw_nanorcs.fastq.gz
  - HC03_raw_nanorcs.fastq.gz
mapq: 60
