# Supplementary material for: Nanopore-based consensus sequencing enables accurate multimodal tumor cell-free DNA profiling
Source: Genome Res. 2025 Apr;35(4):886–99. doi: 10.1101/gr.279144.124 (PMC12047234; doi:10.1101/gr.279144.124)
Supplement: Supplement 13 [file Supplemental_Code.zip › Supplemental_Code/NanoRCS/01_preprocess_nanorcs/raw_nanorcs_error_rate/scripts/first_align_nanorcs_parallel_submission_example.sh]

#!/bin/bash
tempbam=$1
outbam=$2
# Activate your environment include pysam
conda activate pysam_env
python first_align_nanorcs.py -i $tempbam -o $outbam
echo $outbam done
