# Supplementary material for: Nanopore-based consensus sequencing enables accurate multimodal tumor cell-free DNA profiling
Source: Genome Res. 2025 Apr;35(4):886–99. doi: 10.1101/gr.279144.124 (PMC12047234; doi:10.1101/gr.279144.124)
Supplement: Supplement 13 [file Supplemental_Code.zip › Supplemental_Code/NanoRCS/01_preprocess_nanorcs/raw_nanorcs_error_rate/Snakefile]

# Launch: snakemake --use-conda --cores all
# configfile: "config-hpc.yaml"
from snakemake import stats
# import os
# tmpdir_location = os.environ.get('SLURM_TMPDIR')
from os.path import join as opj

onstart:
    shell("mkdir -p jobs_exceptions/out_of_memory")
    shell("mkdir -p jobs_exceptions/out_of_time")

#ruleorder: trimming_wrapper > trimming
### Check how many lanes are used.\
input_path =config['input_path']

rule all:
    input:
        expand("output/minimap2/{sample}-mapq60.sorted.bam", sample=config["samples"]),


rule minimap:
    input:
        fastq = opj(input_path,"{sample}"),
    output:
        sam = "output/minimap2/{sample}.sam",
    log: "output/log/{sample}_minimap2.log",
    params:
        genome=config['genome'],
        min_chain_score = 1,
        min_peak_aln_score= 20,
        min_chain_count = 10,
    conda:
        "envs/minimap2.yaml"
    threads: 16
    resources:
        runtime="8h",
        cpus= 8,
        mem_mb= 64000,
        disk_mb=128000,
    shell:
        """
        minimap2 -ax map-ont -t {threads} -m {params.min_chain_score} -n {params.min_chain_count} -s {params.min_peak_aln_score} {params.genome} {input.fastq} > {output.sam}; 
        """

        # -h: include header
        # -q 5: only reads with quality >5
        # -F 4: not unmapped
        # -F 256: no secondary alignment; thus primary alignment
        # -F 1024: no PCR duplicate
rule samtools_raw:
    input:
        rules.minimap.output.sam
    output:
        bam_raw_sorted="output/minimap2/{sample}.sorted.bam",
    log: 
        sort_raw="output/log/{sample}_samtools.sort_raw.log",
        index_raw="output/log/{sample}_samtools.index_raw.log",
    conda:
        "envs/minimap2.yaml"
    threads: 32
    resources:
        runtime="4h",
        cpus= 16,
        mem_mb= 64000,
        disk_mb=128000,
    shell:
        """
        samtools sort {input} > {output.bam_raw_sorted} 2> {log.sort_raw};
        samtools index -@ {threads} {output.bam_raw_sorted} 2> {log.index_raw};
        """

rule samtools:
    input:
        rules.minimap.output.sam
    output:
        bam=temp("output/minimap2/{sample}-mapq60.bam"),
        bam_sorted= "output/minimap2/{sample}-mapq60.sorted.bam",
        bam60stats = "output/stats/{sample}-mapq60.sorted.bam.stats",
    log: 
        q60="output/log/{sample}_samtools.map_q60.log",
        sort="output/log/{sample}_samtools.sort.log",
        index="output/log/{sample}_samtools.index.log",
        stats="output/log/{sample}_samtools.stats.log",
    params:
        genome=config['genome'],
        min_chain_score = 1,
        min_peak_aln_score= 20,
        min_chain_count = 10,
        mapq=config['mapq'],

    conda:
        "envs/minimap2.yaml"
    threads: 32
    resources:
        runtime="4h",
        cpus= 16,
        mem_mb= 64000,
        disk_mb=128000,
    shell:
        """
        samtools view {input} -h -q {params.mapq} -F 4 -F 1024 -F 2048 -@ {threads} -b > {output.bam} 2> {log.q60};
        samtools sort {output.bam} > {output.bam_sorted} 2> {log.sort};
        samtools index -@ {threads} {output.bam_sorted} 2> {log.index};
        samtools stats {output.bam_sorted} > {output.bam60stats} 2> {log.stats};    
        """ 
onsuccess:
    print("Workflow Nanopore-raw finished, no error")
onerror:
    print("An error occurred")
