# Supplementary material for: Nanopore-based consensus sequencing enables accurate multimodal tumor cell-free DNA profiling
Source: Genome Res. 2025 Apr;35(4):886–99. doi: 10.1101/gr.279144.124 (PMC12047234; doi:10.1101/gr.279144.124)
Supplement: Supplement 13 [file Supplemental_Code.zip › Supplemental_Code/NanoRCS/02_preprocess_novaseq/configs/config-novaseq-hs37d5.yaml]

out_dir:
  "../output/processed_data/novaseq"
input_path:
  "../input/raw_novaseq_fastq"
samples:
  - OES01
  - OES02
  - OES03
  - OES04
  - OES05
  - GCT01
  - GCT02
  - HC03
# Format of samples are: {sample}_{lanes}_{R1,R2}_001.fastq.gz
lanes: ["L001", "L002"]
# Supply genome version
genome:
    "/YOUR/PATH/TO/GENOME.fasta"
default-resources: True
resources:
  - runtime: 4h
  - cpus: 8
  - disk_mb: 60000
