# Supplementary material for: Nanopore-based consensus sequencing enables accurate multimodal tumor cell-free DNA profiling
Source: Genome Res. 2025 Apr;35(4):886–99. doi: 10.1101/gr.279144.124 (PMC12047234; doi:10.1101/gr.279144.124)
Supplement: Supplement 13 [file Supplemental_Code.zip › Supplemental_Code/NanoRCS/02_preprocess_novaseq/data/bbduk_adapters.fa]

>Reverse_adapter
AGATCGGAAGAGCACACGTCTGAACTCCAGTCACATCACGATCTCGTATGCCGTCTTCTGCTTG
>TruSeq_Universal_Adapter
AATGATACGGCGACCACCGAGATCTACACTCTTTCCCTACACGACGCTCTTCCGATCT
>pcr_dimer
AATGATACGGCGACCACCGAGATCTACACTCTTTCCCTACACGACGCTCTTCCGATCTAGATCGGAAGAGCGGTTCAGCAGGAATGCCGAGACCGATCTCGTATGCCGTCTTCTGCTTG
>PCR_Primers
AATGATACGGCGACCACCGAGATCTACACTCTTTCCCTACACGACGCTCTTCCGATCTCAAGCAGAAGACGGCATACGAGCTCTTCCGATCT
>TruSeq_Adapter_Index_1_6
GATCGGAAGAGCACACGTCTGAACTCCAGTCACATCACGATCTCGTATGCCGTCTTCTGCTTG
>TruSeq_Adapter_Index_2
GATCGGAAGAGCACACGTCTGAACTCCAGTCACCGATGTATCTCGTATGCCGTCTTCTGCTTG
>TruSeq_Adapter_Index_3
GATCGGAAGAGCACACGTCTGAACTCCAGTCACTTAGGCATCTCGTATGCCGTCTTCTGCTTG
>TruSeq_Adapter_Index_4
GATCGGAAGAGCACACGTCTGAACTCCAGTCACTGACCAATCTCGTATGCCGTCTTCTGCTTG
>TruSeq_Adapter_Index_5
GATCGGAAGAGCACACGTCTGAACTCCAGTCACACAGTGATCTCGTATGCCGTCTTCTGCTTG
>TruSeq_Adapter_Index_6
GATCGGAAGAGCACACGTCTGAACTCCAGTCACGCCAATATCTCGTATGCCGTCTTCTGCTTG
>TruSeq_Adapter_Index_7
GATCGGAAGAGCACACGTCTGAACTCCAGTCACCAGATCATCTCGTATGCCGTCTTCTGCTTG
>TruSeq_Adapter_Index_8
GATCGGAAGAGCACACGTCTGAACTCCAGTCACACTTGAATCTCGTATGCCGTCTTCTGCTTG
>TruSeq_Adapter_Index_9
GATCGGAAGAGCACACGTCTGAACTCCAGTCACGATCAGATCTCGTATGCCGTCTTCTGCTTG
>TruSeq_Adapter_Index_10
GATCGGAAGAGCACACGTCTGAACTCCAGTCACTAGCTTATCTCGTATGCCGTCTTCTGCTTG
>TruSeq_Adapter_Index_11
GATCGGAAGAGCACACGTCTGAACTCCAGTCACGGCTACATCTCGTATGCCGTCTTCTGCTTG
>TruSeq_Adapter_Index_12
GATCGGAAGAGCACACGTCTGAACTCCAGTCACCTTGTAATCTCGTATGCCGTCTTCTGCTTG
>TruSeq_Adapter_Index_13
GATCGGAAGAGCACACGTCTGAACTCCAGTCACAGTCAACAATCTCGTATGCCGTCTTCTGCTTG
>TruSeq_Adapter_Index_14
GATCGGAAGAGCACACGTCTGAACTCCAGTCACAGTTCCGTATCTCGTATGCCGTCTTCTGCTTG
>TruSeq_Adapter_Index_15
GATCGGAAGAGCACACGTCTGAACTCCAGTCACATGTCAGAATCTCGTATGCCGTCTTCTGCTTG
>TruSeq_Adapter_Index_16
GATCGGAAGAGCACACGTCTGAACTCCAGTCACCCGTCCCGATCTCGTATGCCGTCTTCTGCTTG
>TruSeq_Adapter_Index_18_7
GATCGGAAGAGCACACGTCTGAACTCCAGTCACGTCCGCACATCTCGTATGCCGTCTTCTGCTTG
>TruSeq_Adapter_Index_19
GATCGGAAGAGCACACGTCTGAACTCCAGTCACGTGAAACGATCTCGTATGCCGTCTTCTGCTTG
>TruSeq_Adapter_Index_20
GATCGGAAGAGCACACGTCTGAACTCCAGTCACGTGGCCTTATCTCGTATGCCGTCTTCTGCTTG
>TruSeq_Adapter_Index_21
GATCGGAAGAGCACACGTCTGAACTCCAGTCACGTTTCGGAATCTCGTATGCCGTCTTCTGCTTG
>TruSeq_Adapter_Index_22
GATCGGAAGAGCACACGTCTGAACTCCAGTCACCGTACGTAATCTCGTATGCCGTCTTCTGCTTG
>TruSeq_Adapter_Index_23
GATCGGAAGAGCACACGTCTGAACTCCAGTCACGAGTGGATATCTCGTATGCCGTCTTCTGCTTG
>TruSeq_Adapter_Index_25
GATCGGAAGAGCACACGTCTGAACTCCAGTCACACTGATATATCTCGTATGCCGTCTTCTGCTTG
>TruSeq_Adapter_Index_27
GATCGGAAGAGCACACGTCTGAACTCCAGTCACATTCCTTTATCTCGTATGCCGTCTTCTGCTTG
>I5_Nextera_Transposase_1
CTGTCTCTTATACACATCTGACGCTGCCGACGA
>I7_Nextera_Transposase_1
CTGTCTCTTATACACATCTCCGAGCCCACGAGAC
>I5_Nextera_Transposase_2
CTGTCTCTTATACACATCTCTGATGGCGCGAGGGAGGC
>I7_Nextera_Transposase_2
CTGTCTCTTATACACATCTCTGAGCGGGCTGGCAAGGC
>I5_Primer_Nextera_XT_and_Nextera_Enrichment_[N/S/E]501
GACGCTGCCGACGAGCGATCTAGTGTAGATCTCGGTGGTCGCCGTATCATT
>I5_Primer_Nextera_XT_and_Nextera_Enrichment_[N/S/E]502
GACGCTGCCGACGAATAGAGAGGTGTAGATCTCGGTGGTCGCCGTATCATT
>I5_Primer_Nextera_XT_and_Nextera_Enrichment_[N/S/E]503
GACGCTGCCGACGAAGAGGATAGTGTAGATCTCGGTGGTCGCCGTATCATT
>I5_Primer_Nextera_XT_and_Nextera_Enrichment_[N/S/E]504
GACGCTGCCGACGATCTACTCTGTGTAGATCTCGGTGGTCGCCGTATCATT
>I5_Primer_Nextera_XT_and_Nextera_Enrichment_[N/S/E]505
GACGCTGCCGACGACTCCTTACGTGTAGATCTCGGTGGTCGCCGTATCATT
>I5_Primer_Nextera_XT_and_Nextera_Enrichment_[N/S/E]506
GACGCTGCCGACGATATGCAGTGTGTAGATCTCGGTGGTCGCCGTATCATT
>I5_Primer_Nextera_XT_and_Nextera_Enrichment_[N/S/E]507
GACGCTGCCGACGATACTCCTTGTGTAGATCTCGGTGGTCGCCGTATCATT
>I5_Primer_Nextera_XT_and_Nextera_Enrichment_[N/S/E]508
GACGCTGCCGACGAAGGCTTAGGTGTAGATCTCGGTGGTCGCCGTATCATT
>I5_Primer_Nextera_XT_and_Nextera_Enrichment_[N/S/E]517
GACGCTGCCGACGATCTTACGCGTGTAGATCTCGGTGGTCGCCGTATCATT
>I7_Primer_Nextera_XT_and_Nextera_Enrichment_N701
CCGAGCCCACGAGACTAAGGCGAATCTCGTATGCCGTCTTCTGCTTG
>I7_Primer_Nextera_XT_and_Nextera_Enrichment_N702
CCGAGCCCACGAGACCGTACTAGATCTCGTATGCCGTCTTCTGCTTG
>I7_Primer_Nextera_XT_and_Nextera_Enrichment_N703
CCGAGCCCACGAGACAGGCAGAAATCTCGTATGCCGTCTTCTGCTTG
>I7_Primer_Nextera_XT_and_Nextera_Enrichment_N704
CCGAGCCCACGAGACTCCTGAGCATCTCGTATGCCGTCTTCTGCTTG
>I7_Primer_Nextera_XT_and_Nextera_Enrichment_N705
CCGAGCCCACGAGACGGACTCCTATCTCGTATGCCGTCTTCTGCTTG
>I7_Primer_Nextera_XT_and_Nextera_Enrichment_N706
CCGAGCCCACGAGACTAGGCATGATCTCGTATGCCGTCTTCTGCTTG
>I7_Primer_Nextera_XT_and_Nextera_Enrichment_N707
CCGAGCCCACGAGACCTCTCTACATCTCGTATGCCGTCTTCTGCTTG
>I7_Primer_Nextera_XT_and_Nextera_Enrichment_N708
CCGAGCCCACGAGACCAGAGAGGATCTCGTATGCCGTCTTCTGCTTG
>I7_Primer_Nextera_XT_and_Nextera_Enrichment_N709
CCGAGCCCACGAGACGCTACGCTATCTCGTATGCCGTCTTCTGCTTG
>I7_Primer_Nextera_XT_and_Nextera_Enrichment_N710
CCGAGCCCACGAGACCGAGGCTGATCTCGTATGCCGTCTTCTGCTTG
>I7_Primer_Nextera_XT_and_Nextera_Enrichment_N711
CCGAGCCCACGAGACAAGAGGCAATCTCGTATGCCGTCTTCTGCTTG
>I7_Primer_Nextera_XT_and_Nextera_Enrichment_N712
CCGAGCCCACGAGACGTAGAGGAATCTCGTATGCCGTCTTCTGCTTG
>I5_Primer_Nextera_XT_Index_Kit_v2_S502
GACGCTGCCGACGAATAGAGAGGTGTAGATCTCGGTGGTCGCCGTATCATT
>I5_Primer_Nextera_XT_Index_Kit_v2_S503
GACGCTGCCGACGAAGAGGATAGTGTAGATCTCGGTGGTCGCCGTATCATT
>I5_Primer_Nextera_XT_Index_Kit_v2_S505
GACGCTGCCGACGACTCCTTACGTGTAGATCTCGGTGGTCGCCGTATCATT
>I5_Primer_Nextera_XT_Index_Kit_v2_S506
GACGCTGCCGACGATATGCAGTGTGTAGATCTCGGTGGTCGCCGTATCATT
>I5_Primer_Nextera_XT_Index_Kit_v2_S507
GACGCTGCCGACGATACTCCTTGTGTAGATCTCGGTGGTCGCCGTATCATT
>I5_Primer_Nextera_XT_Index_Kit_v2_S508
GACGCTGCCGACGAAGGCTTAGGTGTAGATCTCGGTGGTCGCCGTATCATT
>I5_Primer_Nextera_XT_Index_Kit_v2_S510
GACGCTGCCGACGAATTAGACGGTGTAGATCTCGGTGGTCGCCGTATCATT
>I5_Primer_Nextera_XT_Index_Kit_v2_S511
GACGCTGCCGACGACGGAGAGAGTGTAGATCTCGGTGGTCGCCGTATCATT
>I5_Primer_Nextera_XT_Index_Kit_v2_S513
GACGCTGCCGACGACTAGTCGAGTGTAGATCTCGGTGGTCGCCGTATCATT
>I5_Primer_Nextera_XT_Index_Kit_v2_S515
GACGCTGCCGACGAAGCTAGAAGTGTAGATCTCGGTGGTCGCCGTATCATT
>I5_Primer_Nextera_XT_Index_Kit_v2_S516
GACGCTGCCGACGAACTCTAGGGTGTAGATCTCGGTGGTCGCCGTATCATT
>I5_Primer_Nextera_XT_Index_Kit_v2_S517
GACGCTGCCGACGATCTTACGCGTGTAGATCTCGGTGGTCGCCGTATCATT
>I5_Primer_Nextera_XT_Index_Kit_v2_S518
GACGCTGCCGACGACTTAATAGGTGTAGATCTCGGTGGTCGCCGTATCATT
>I5_Primer_Nextera_XT_Index_Kit_v2_S520
GACGCTGCCGACGAATAGCCTTGTGTAGATCTCGGTGGTCGCCGTATCATT
>I5_Primer_Nextera_XT_Index_Kit_v2_S521
GACGCTGCCGACGATAAGGCTCGTGTAGATCTCGGTGGTCGCCGTATCATT
>I5_Primer_Nextera_XT_Index_Kit_v2_S522
GACGCTGCCGACGATCGCATAAGTGTAGATCTCGGTGGTCGCCGTATCATT
>I7_Primer_Nextera_XT_Index_Kit_v2_N701
CCGAGCCCACGAGACTAAGGCGAATCTCGTATGCCGTCTTCTGCTTG
>I7_Primer_Nextera_XT_Index_Kit_v2_N702
CCGAGCCCACGAGACCGTACTAGATCTCGTATGCCGTCTTCTGCTTG
>I7_Primer_Nextera_XT_Index_Kit_v2_N703
CCGAGCCCACGAGACAGGCAGAAATCTCGTATGCCGTCTTCTGCTTG
>I7_Primer_Nextera_XT_Index_Kit_v2_N704
CCGAGCCCACGAGACTCCTGAGCATCTCGTATGCCGTCTTCTGCTTG
>I7_Primer_Nextera_XT_Index_Kit_v2_N705
CCGAGCCCACGAGACGGACTCCTATCTCGTATGCCGTCTTCTGCTTG
>I7_Primer_Nextera_XT_Index_Kit_v2_N706
CCGAGCCCACGAGACTAGGCATGATCTCGTATGCCGTCTTCTGCTTG
>I7_Primer_Nextera_XT_Index_Kit_v2_N707
CCGAGCCCACGAGACCTCTCTACATCTCGTATGCCGTCTTCTGCTTG
>I7_Primer_Nextera_XT_Index_Kit_v2_N710
CCGAGCCCACGAGACCGAGGCTGATCTCGTATGCCGTCTTCTGCTTG
>I7_Primer_Nextera_XT_Index_Kit_v2_N711
CCGAGCCCACGAGACAAGAGGCAATCTCGTATGCCGTCTTCTGCTTG
>I7_Primer_Nextera_XT_Index_Kit_v2_N712
CCGAGCCCACGAGACGTAGAGGAATCTCGTATGCCGTCTTCTGCTTG
>I7_Primer_Nextera_XT_Index_Kit_v2_N714
CCGAGCCCACGAGACGCTCATGAATCTCGTATGCCGTCTTCTGCTTG
>I7_Primer_Nextera_XT_Index_Kit_v2_N715
CCGAGCCCACGAGACATCTCAGGATCTCGTATGCCGTCTTCTGCTTG
>I7_Primer_Nextera_XT_Index_Kit_v2_N716
CCGAGCCCACGAGACACTCGCTAATCTCGTATGCCGTCTTCTGCTTG
>I7_Primer_Nextera_XT_Index_Kit_v2_N718
CCGAGCCCACGAGACGGAGCTACATCTCGTATGCCGTCTTCTGCTTG
>I7_Primer_Nextera_XT_Index_Kit_v2_N719
CCGAGCCCACGAGACGCGTAGTAATCTCGTATGCCGTCTTCTGCTTG
>I7_Primer_Nextera_XT_Index_Kit_v2_N720
CCGAGCCCACGAGACCGGAGCCTATCTCGTATGCCGTCTTCTGCTTG
>I7_Primer_Nextera_XT_Index_Kit_v2_N721
CCGAGCCCACGAGACTACGCTGCATCTCGTATGCCGTCTTCTGCTTG
>I7_Primer_Nextera_XT_Index_Kit_v2_N722
CCGAGCCCACGAGACATGCGCAGATCTCGTATGCCGTCTTCTGCTTG
>I7_Primer_Nextera_XT_Index_Kit_v2_N723
CCGAGCCCACGAGACTAGCGCTCATCTCGTATGCCGTCTTCTGCTTG
>I7_Primer_Nextera_XT_Index_Kit_v2_N724
CCGAGCCCACGAGACACTGAGCGATCTCGTATGCCGTCTTCTGCTTG
>I7_Primer_Nextera_XT_Index_Kit_v2_N726
CCGAGCCCACGAGACCCTAAGACATCTCGTATGCCGTCTTCTGCTTG
>I7_Primer_Nextera_XT_Index_Kit_v2_N727
CCGAGCCCACGAGACCGATCAGTATCTCGTATGCCGTCTTCTGCTTG
>I7_Primer_Nextera_XT_Index_Kit_v2_N728
CCGAGCCCACGAGACTGCAGCTAATCTCGTATGCCGTCTTCTGCTTG
>I7_Primer_Nextera_XT_Index_Kit_v2_N729
CCGAGCCCACGAGACTCGACGTCATCTCGTATGCCGTCTTCTGCTTG
>I5_Adapter_Nextera
CTGATGGCGCGAGGGAGGCGTGTAGATCTCGGTGGTCGCCGTATCATT
>I7_Adapter_Nextera_No_Barcode
CTGAGCGGGCTGGCAAGGCAGACCGATCTCGTATGCCGTCTTCTGCTTG
>Nextera_LMP_Read1_External_Adapter
GATCGGAAGAGCACACGTCTGAACTCCAGTCAC
>Nextera_LMP_Read2_External_Adapter
GATCGGAAGAGCGTCGTGTAGGGAAAGAGTGT
>RNA_Adapter_(RA5)_part_#_15013205
GATCGTCGGACTGTAGAACTCTGAAC
>RNA_Adapter_(RA3)_part_#_15013207
CCTTGGCACCCGAGAATTCCA
>Stop_Oligo_(STP)_8
CCACGGGAACGTGGTGGAATTC
>RNA_RT_Primer_(RTP)_part_#_15013981
TGGAATTCTCGGGTGCCAAGGC
>RNA_PCR_Primer_(RP1)_part_#_15013198
TCGGACTGTAGAACTCTGAACGTGTAGATCTCGGTGGTCGCCGTATCATT
>RNA_PCR_Primer_Index_1_(RPI1)_2,9
TGGAATTCTCGGGTGCCAAGGAACTCCAGTCACATCACGATCTCGTATGCCGTCTTCTGCTTG
>RNA_PCR_Primer_Index_2_(RPI2)
TGGAATTCTCGGGTGCCAAGGAACTCCAGTCACCGATGTATCTCGTATGCCGTCTTCTGCTTG
>RNA_PCR_Primer_Index_3_(RPI3)
TGGAATTCTCGGGTGCCAAGGAACTCCAGTCACTTAGGCATCTCGTATGCCGTCTTCTGCTTG
>RNA_PCR_Primer_Index_4_(RPI4)
TGGAATTCTCGGGTGCCAAGGAACTCCAGTCACTGACCAATCTCGTATGCCGTCTTCTGCTTG
>RNA_PCR_Primer_Index_5_(RPI5)
TGGAATTCTCGGGTGCCAAGGAACTCCAGTCACACAGTGATCTCGTATGCCGTCTTCTGCTTG
>RNA_PCR_Primer_Index_6_(RPI6)
TGGAATTCTCGGGTGCCAAGGAACTCCAGTCACGCCAATATCTCGTATGCCGTCTTCTGCTTG
>RNA_PCR_Primer_Index_7_(RPI7)
TGGAATTCTCGGGTGCCAAGGAACTCCAGTCACCAGATCATCTCGTATGCCGTCTTCTGCTTG
>RNA_PCR_Primer_Index_8_(RPI8)
TGGAATTCTCGGGTGCCAAGGAACTCCAGTCACACTTGAATCTCGTATGCCGTCTTCTGCTTG
>RNA_PCR_Primer_Index_9_(RPI9)
TGGAATTCTCGGGTGCCAAGGAACTCCAGTCACGATCAGATCTCGTATGCCGTCTTCTGCTTG
>RNA_PCR_Primer_Index_10_(RPI10)
TGGAATTCTCGGGTGCCAAGGAACTCCAGTCACTAGCTTATCTCGTATGCCGTCTTCTGCTTG
>RNA_PCR_Primer_Index_11_(RPI11)
TGGAATTCTCGGGTGCCAAGGAACTCCAGTCACGGCTACATCTCGTATGCCGTCTTCTGCTTG
>RNA_PCR_Primer_Index_12_(RPI12)
TGGAATTCTCGGGTGCCAAGGAACTCCAGTCACCTTGTAATCTCGTATGCCGTCTTCTGCTTG
>RNA_PCR_Primer_Index_13_(RPI13)
TGGAATTCTCGGGTGCCAAGGAACTCCAGTCACAGTCAAATCTCGTATGCCGTCTTCTGCTTG
>RNA_PCR_Primer_Index_14_(RPI14)
TGGAATTCTCGGGTGCCAAGGAACTCCAGTCACAGTTCCATCTCGTATGCCGTCTTCTGCTTG
>RNA_PCR_Primer_Index_15_(RPI15)
TGGAATTCTCGGGTGCCAAGGAACTCCAGTCACATGTCAATCTCGTATGCCGTCTTCTGCTTG
>RNA_PCR_Primer_Index_16_(RPI16)
TGGAATTCTCGGGTGCCAAGGAACTCCAGTCACCCGTCCATCTCGTATGCCGTCTTCTGCTTG
>RNA_PCR_Primer_Index_17_(RPI17)
TGGAATTCTCGGGTGCCAAGGAACTCCAGTCACGTAGAGATCTCGTATGCCGTCTTCTGCTTG
>RNA_PCR_Primer_Index_18_(RPI18)
TGGAATTCTCGGGTGCCAAGGAACTCCAGTCACGTCCGCATCTCGTATGCCGTCTTCTGCTTG
>RNA_PCR_Primer_Index_19_(RPI19)
TGGAATTCTCGGGTGCCAAGGAACTCCAGTCACGTGAAAATCTCGTATGCCGTCTTCTGCTTG
>RNA_PCR_Primer_Index_20_(RPI20)
TGGAATTCTCGGGTGCCAAGGAACTCCAGTCACGTGGCCATCTCGTATGCCGTCTTCTGCTTG
>RNA_PCR_Primer_Index_21_(RPI21)
TGGAATTCTCGGGTGCCAAGGAACTCCAGTCACGTTTCGATCTCGTATGCCGTCTTCTGCTTG
>RNA_PCR_Primer_Index_22_(RPI22)
TGGAATTCTCGGGTGCCAAGGAACTCCAGTCACCGTACGATCTCGTATGCCGTCTTCTGCTTG
>RNA_PCR_Primer_Index_23_(RPI23)
TGGAATTCTCGGGTGCCAAGGAACTCCAGTCACGAGTGGATCTCGTATGCCGTCTTCTGCTTG
>RNA_PCR_Primer_Index_24_(RPI24)
TGGAATTCTCGGGTGCCAAGGAACTCCAGTCACGGTAGCATCTCGTATGCCGTCTTCTGCTTG
>RNA_PCR_Primer_Index_25_(RPI25)
TGGAATTCTCGGGTGCCAAGGAACTCCAGTCACACTGATATCTCGTATGCCGTCTTCTGCTTG
>RNA_PCR_Primer_Index_26_(RPI26)
TGGAATTCTCGGGTGCCAAGGAACTCCAGTCACATGAGCATCTCGTATGCCGTCTTCTGCTTG
>RNA_PCR_Primer_Index_27_(RPI27)
TGGAATTCTCGGGTGCCAAGGAACTCCAGTCACATTCCTATCTCGTATGCCGTCTTCTGCTTG
>RNA_PCR_Primer_Index_28_(RPI28)
TGGAATTCTCGGGTGCCAAGGAACTCCAGTCACCAAAAGATCTCGTATGCCGTCTTCTGCTTG
>RNA_PCR_Primer_Index_29_(RPI29)
TGGAATTCTCGGGTGCCAAGGAACTCCAGTCACCAACTAATCTCGTATGCCGTCTTCTGCTTG
>RNA_PCR_Primer_Index_30_(RPI30)
TGGAATTCTCGGGTGCCAAGGAACTCCAGTCACCACCGGATCTCGTATGCCGTCTTCTGCTTG
>RNA_PCR_Primer_Index_31_(RPI31)
TGGAATTCTCGGGTGCCAAGGAACTCCAGTCACCACGATATCTCGTATGCCGTCTTCTGCTTG
>RNA_PCR_Primer_Index_32_(RPI32)
TGGAATTCTCGGGTGCCAAGGAACTCCAGTCACCACTCAATCTCGTATGCCGTCTTCTGCTTG
>RNA_PCR_Primer_Index_33_(RPI33)
TGGAATTCTCGGGTGCCAAGGAACTCCAGTCACCAGGCGATCTCGTATGCCGTCTTCTGCTTG
>RNA_PCR_Primer_Index_34_(RPI34)
TGGAATTCTCGGGTGCCAAGGAACTCCAGTCACCATGGCATCTCGTATGCCGTCTTCTGCTTG
>RNA_PCR_Primer_Index_35_(RPI35)
TGGAATTCTCGGGTGCCAAGGAACTCCAGTCACCATTTTATCTCGTATGCCGTCTTCTGCTTG
>RNA_PCR_Primer_Index_36_(RPI36)
TGGAATTCTCGGGTGCCAAGGAACTCCAGTCACCCAACAATCTCGTATGCCGTCTTCTGCTTG
>RNA_PCR_Primer_Index_37_(RPI37)
TGGAATTCTCGGGTGCCAAGGAACTCCAGTCACCGGAATATCTCGTATGCCGTCTTCTGCTTG
>RNA_PCR_Primer_Index_38_(RPI38)
TGGAATTCTCGGGTGCCAAGGAACTCCAGTCACCTAGCTATCTCGTATGCCGTCTTCTGCTTG
>RNA_PCR_Primer_Index_39_(RPI39)
TGGAATTCTCGGGTGCCAAGGAACTCCAGTCACCTATACATCTCGTATGCCGTCTTCTGCTTG
>RNA_PCR_Primer_Index_40_(RPI40)
TGGAATTCTCGGGTGCCAAGGAACTCCAGTCACCTCAGAATCTCGTATGCCGTCTTCTGCTTG
>RNA_PCR_Primer_Index_41_(RPI41)
TGGAATTCTCGGGTGCCAAGGAACTCCAGTCACGACGACATCTCGTATGCCGTCTTCTGCTTG
>RNA_PCR_Primer_Index_42_(RPI42)
TGGAATTCTCGGGTGCCAAGGAACTCCAGTCACTAATCGATCTCGTATGCCGTCTTCTGCTTG
>RNA_PCR_Primer_Index_43_(RPI43)
TGGAATTCTCGGGTGCCAAGGAACTCCAGTCACTACAGCATCTCGTATGCCGTCTTCTGCTTG
>RNA_PCR_Primer_Index_44_(RPI44)
TGGAATTCTCGGGTGCCAAGGAACTCCAGTCACTATAATATCTCGTATGCCGTCTTCTGCTTG
>RNA_PCR_Primer_Index_45_(RPI45)
TGGAATTCTCGGGTGCCAAGGAACTCCAGTCACTCATTCATCTCGTATGCCGTCTTCTGCTTG
>RNA_PCR_Primer_Index_46_(RPI46)
TGGAATTCTCGGGTGCCAAGGAACTCCAGTCACTCCCGAATCTCGTATGCCGTCTTCTGCTTG
>RNA_PCR_Primer_Index_47_(RPI47)
TGGAATTCTCGGGTGCCAAGGAACTCCAGTCACTCGAAGATCTCGTATGCCGTCTTCTGCTTG
>RNA_PCR_Primer_Index_48_(RPI48)
TGGAATTCTCGGGTGCCAAGGAACTCCAGTCACTCGGCAATCTCGTATGCCGTCTTCTGCTTG
>PhiX_read1_adapter
AGATCGGAAGAGCGGTTCAGCAGGAATGCCGAGACCGATCTCGTATGCCGTCTTCTGCTTGAAA
>PhiX_read2_adapter
AGATCGGAAGAGCGTCGTGTAGGGAAAGAGTGTAGATCTCGGTGGTCGCCGTATCATTAAAAAA
