# Supplementary material for: Nanopore-based consensus sequencing enables accurate multimodal tumor cell-free DNA profiling
Source: Genome Res. 2025 Apr;35(4):886–99. doi: 10.1101/gr.279144.124 (PMC12047234; doi:10.1101/gr.279144.124)
Supplement: Supplement 13 [file Supplemental_Code.zip › Supplemental_Code/NanoRCS/02_preprocess_novaseq/envs/env.yaml]

name: snakemake-pipeline
channels:
  - conda-forge
  - bioconda
dependencies:
  - bbmap=39.01
  - bioconductor-genomeinfodb
  - bioconductor-genomicranges
  - bioconductor-hmmcopy
  - bwa=0.7.17
  - fastqc
  - multiqc
  - picard=2.22.2=0
  - r-ichorcna
  - samtools
