# Supplementary material for: Nanopore-based consensus sequencing enables accurate multimodal tumor cell-free DNA profiling
Source: Genome Res. 2025 Apr;35(4):886–99. doi: 10.1101/gr.279144.124 (PMC12047234; doi:10.1101/gr.279144.124)
Supplement: Supplement 13 [file Supplemental_Code.zip › Supplemental_Code/NanoRCS/02_preprocess_novaseq/envs/hmmcopy.yaml]

name: hmmcopy
channels:
    - conda-forge
    - bioconda
    - defaults
dependencies:
    - R
    - python
    - r-ichorcna
    - bioconductor-hmmcopy
    - bioconductor-iranges
    - bioconductor-genomeinfodb
    - bioconductor-genomicranges
 
