# Supplementary material for: Nanopore-based consensus sequencing enables accurate multimodal tumor cell-free DNA profiling
Source: Genome Res. 2025 Apr;35(4):886–99. doi: 10.1101/gr.279144.124 (PMC12047234; doi:10.1101/gr.279144.124)
Supplement: Supplement 13 [file Supplemental_Code.zip › Supplemental_Code/NanoRCS/02_preprocess_novaseq/README.md]

# Preprocessing: 02_preprocessing_novaseq

## Introduction
Illumina NovaSeq paired-end sequencing files are processed to produce mapped bam files, read length distribution, and other statistics in this folder with a Snankemake pipeline. Example output is directed to `NanoRCS/output/processed_data/novaseq`. Downstream analysis are referred to the relative path from this folder.

An example submission command: `snakemake --snakefile Snakemake --configfiles config-novaseq-hs37d5.yaml --profile slurm`

Here, `--profile slurm` is used. The related snakemake profile could be found at top level folder: `NanoRCS/snakemake-profile`. More snakemake related documentations please be referred to [Snakemake Documentation](https://snakemake.readthedocs.io/en/stable/).
