# Supplementary material for: Nanopore-based consensus sequencing enables accurate multimodal tumor cell-free DNA profiling
Source: Genome Res. 2025 Apr;35(4):886–99. doi: 10.1101/gr.279144.124 (PMC12047234; doi:10.1101/gr.279144.124)
Supplement: Supplement 13 [file Supplemental_Code.zip › Supplemental_Code/NanoRCS/03_snv_error_rate/step1_sarek_vcf/combine_bed.sh]

# After vcf2bed.sh, perform combining of HC variants
bedops --merge HC01-N_snv_only_coor.bed HC02-N_snv_only_coor.bed HC03-N_snv_only_coor.bed > HC_snv.bed
