# Supplementary material for: Nanopore-based consensus sequencing enables accurate multimodal tumor cell-free DNA profiling
Source: Genome Res. 2025 Apr;35(4):886–99. doi: 10.1101/gr.279144.124 (PMC12047234; doi:10.1101/gr.279144.124)
Supplement: Supplement 13 [file Supplemental_Code.zip › Supplemental_Code/NanoRCS/03_snv_error_rate/step1_sarek_vcf/recalibrated.csv]

patient	sex	status	sample	cram	crai
HC01	XY	0	HC01-N	/hpc/ubec/processed_data/external/lchen/data/mapping/HC/preprocessing/recalibrated/HC01-N/HC01-N.recal.cram	/hpc/ubec/processed_data/external/lchen/data/mapping/HC/preprocessing/recalibrated/HC01-N/HC01-N.recal.cram.crai
HC02	XX	0	HC02-N	/hpc/ubec/processed_data/external/lchen/data/mapping/HC/preprocessing/recalibrated/HC02-N/HC02-N.recal.cram	/hpc/ubec/processed_data/external/lchen/data/mapping/HC/preprocessing/recalibrated/HC02-N/HC02-N.recal.cram.crai
HC03	XY	0	HC03-N	/hpc/ubec/processed_data/external/lchen/data/mapping/HC/preprocessing/recalibrated/HC03-N/HC03-N.recal.cram	/hpc/ubec/processed_data/external/lchen/data/mapping/HC/preprocessing/recalibrated/HC03-N/HC03-N.recal.cram.crai
