# Supplementary material for: Nanopore-based consensus sequencing enables accurate multimodal tumor cell-free DNA profiling
Source: Genome Res. 2025 Apr;35(4):886–99. doi: 10.1101/gr.279144.124 (PMC12047234; doi:10.1101/gr.279144.124)
Supplement: Supplement 13 [file Supplemental_Code.zip › Supplemental_Code/NanoRCS/03_snv_error_rate/step2_exclude_overlap/configs/config-template_raw_NanRCS.yaml]

samples:
  HC01_NANO:
  HC02_NANO:
  HC03_NANO:
ins_bed: /path/to/combined/HC_ins.bed
del_bed: /path/to/combined/HC_del.bed
snv_bed: /path/to/combined/HC_snv.bed


genome: /path/to/ref/genome/hs37d5.fasta
