# Supplementary material for: Nanopore-based consensus sequencing enables accurate multimodal tumor cell-free DNA profiling
Source: Genome Res. 2025 Apr;35(4):886–99. doi: 10.1101/gr.279144.124 (PMC12047234; doi:10.1101/gr.279144.124)
Supplement: Supplement 13 [file Supplemental_Code.zip › Supplemental_Code/NanoRCS/03_snv_error_rate/step2_exclude_overlap/Snakefile_rawNanoRCS]

# This pipeline analyse the healthy control samples excluding the known snv positions in all 3 samples.
# Step 1: collect bam file (1) with bb (2) without bb (3) all (4) untrimmed
# Step 2: get bam files non-overlapping with bed file positions.
# Step 3: calculate MN tag. Exclude reads with high MN tag.

rule all:
    input:
        #expand("results/{sample}.done", sample=config['samples'])
        #"results/{sample}.done"
        expand("results/{sample}.done",  sample=config['samples'].keys())

# /hpc/compgen/projects/gw_cfdna/gw_cyclomics/analysis/lchen/SNV_tumor_informed

rule filter_and_index:
    input:
        lambda wildcards: config['samples'][wildcards.sample]
    output:
        bam=temp("results/filtered/{sample}.filtered.bam"),
        sorted_bam = "results/filtered/{sample}.filtered.sorted.bam",
        bai="results/filtered/{sample}.filtered.sorted.bam.bai",
        CRAM="results/filtered/{sample}.filtered.CRAM",
    params:
        genome = config['genome'],
    log: "results/logs/{sample}.filter_and_index.log.txt",
    threads: 8
    resources:
        cpus=8,
        runtime='16h',
        mem_mb=8000,
    conda: "envs/bio.yaml"
    shell:
        """
        samtools view {input} -h -q 5 -F 4  -F 1024 -F 2048 -@ {threads} -b > {output.bam};
        samtools view {input} -h -q 5 -F 4  -F 1024 -F 2048 -@ {threads} -T {params.genome} -C > {output.CRAM};
        samtools sort {output.bam} > {output.sorted_bam};
        samtools index -@ {threads} {output.sorted_bam} > {output.bai};
        """
        # -h: include header
        # -q 5: only reads with quality >5
        # -F 4: not unmapped
        # -F 256: no secondary alignment; thus primary alignment
        # -F 1024: no PCR duplicate

rule bedtools_intersect:
    input:
        bam= rules.filter_and_index.output.sorted_bam,
        snv_bed=config['snv_bed'],
        ins_bed=config['ins_bed'],
        del_bed=config['del_bed'],
    output:
        # snv_bed="results/{sample}_{bed}_overlap_snv.bed",
        # all_bed="results/{sample}_{bed}_overlap_all.bed",
        snv_bam="results/overlap/{sample}_overlap_snv.bam",
        snv_bed="results/overlap/{sample}_overlap_snv.bed",
        all_exclude_bam="results/overlap/{sample}_overlap_all_exclude.bam",
        all_bed="results/overlap/{sample}_overlap_all.bed",
        done= touch("results/{sample}.done"),
    threads: 16
    resources:
        runtime='4h',
        cpus = 1,
        mem_mb = 64000,
    priority: 50
    conda:
        "envs/bio.yaml"
    shell:
        """
        bedtools intersect -wa -a {input.bam} -b {input.snv_bed} > {output.snv_bam};
        bedtools intersect -wb -bed -a {input.bam} -b {input.snv_bed} > {output.snv_bed};
        bedtools intersect -wa -v -a {input.bam} -b {input.snv_bed} {input.ins_bed} {input.del_bed} > {output.all_exclude_bam};
        bedtools intersect -wb -bed -a {input.bam} -b {input.snv_bed} {input.ins_bed} {input.del_bed} > {output.all_bed};
        """

# Get reads in bam file overlapping with SNV file (bed format)
# Get the coordinates of which overlaps happened.
# Get reads not overlapping with SNVs (opposite from above). (-v)
# Get the coordinates of which overlaps happened. (Including indels)

#
# onsuccess:
#     print("Workflow finished, no error")
#     shell("mail -s 'Workflow-illumina finished no error' l.t.chen-4@umcutrecht.nl <  {log}" )
# onerror:
#     print("An error occurred")
#     shell("mail -s 'an error occurred' l.t.chen-4@umcutrecht.nl <  {log}" )
#
#
