# Supplementary material for: Nanopore-based consensus sequencing enables accurate multimodal tumor cell-free DNA profiling
Source: Genome Res. 2025 Apr;35(4):886–99. doi: 10.1101/gr.279144.124 (PMC12047234; doi:10.1101/gr.279144.124)
Supplement: Supplement 13 [file Supplemental_Code.zip › Supplemental_Code/NanoRCS/04_snv_tumor_informed/configs/config.yaml]

# Config file for Snakemake workflow

# Define the output directory
out_dir: "/path/to/NanoRCS/output/processed_data/04_snv_tumor_informed/"

# Rule specific params:
min_qual: [40]

# Sample specific configurations
healthy_controls_bam:
  HC01: "/path/to/HC01.bam"
  HC02: "/path/to/HC02.bam"
  HC03: "/path/to/HC03.bam"

samples_bam:
  OVCA01: "/path/to/sample.bam"
  GCT01: "/path/to/sample.bam"  
  GCT02: "/path/to/sample.bam"
  OES01: "/path/to/sample.bam"
  OES02: "/path/to/sample.bam"


samples_bam_repeated:
  GCT02-B4: "/path/to/samples/with/same/vcf/GCT02-B4.bam"
  GCT02-B6: "/path/to/sample/with/same/vcf/GCT02-B6.bam"
  GCT02-B9: "/path/to/sample/with/same/vcf/GCT02-B9.bam"
  GCT02-B10: "/path/to/sample/with/same/vcf/GCT02-B10.bam"
  GCT02-B11: "/path/to/sample/with/same/vcf/GCT02-B11.bam"
  10PEROVCA01HC02: "/path/to/sample/with/same/vcf/10PEROVCA01HC02.bam"
  2PEROVCA01HC02: "/path/to/sample/with/same/vcf/2PEROVCA01HC02.bam"
  1PEROVCA01HC02: "/path/to/sample/with/same/vcf/1PEROVCA01HC02.bam"
  05PEROVCA01HC02: "/path/to/sample/with/same/vcf/05PEROVCA01HC02.bam"

vcf_repeated:
  GCT02-B4: "/path/to/filtered_variants/GCT02_filtered_somatic.vcf.gz"
  GCT02-B6: "/path/to/filtered_variants/GCT02_filtered_somatic.vcf.gz"
  GCT02-B9: "/path/to/filtered_variants/GCT02_filtered_somatic.vcf.gz"
  GCT02-B10: "/path/to/filtered_variants/GCT02_filtered_somatic.vcf.gz"
  GCT02-B11: "/path/to/filtered_variants/GCT02_filtered_somatic.vcf.gz"
  10PEROVCA01HC02: "/path/to/filtered_variants/OVCA1_filtered_somatic.vcf.gz"
  2PEROVCA01HC02: "/path/to/filtered_variants/OVCA1_filtered_somatic.vcf.gz"
  1PEROVCA01HC02: "/path/to/filtered_variants/OVCA1_filtered_somatic.vcf.gz"
  05PEROVCA01HC02: "/path/to/filtered_variants/OVCA1_filtered_somatic.vcf.gz"

vcf:
  OVCA01: "/path/to/filtered_variants/OVCA1_filtered_somatic.vcf.gz"
  GCT01: "/path/to/filtered_variants/GCT01_filtered_somatic.vcf.gz"
  GCT02: "/path/to/filtered_variants/GCT02_filtered_somatic.vcf.gz"
  OES01: "/path/to/filtered_variants/OES1_filtered_PASS_somatic.vcf.gz"
  OES02: "/path/to/filtered_variants/OES2_filtered_PASS_somatic.vcf.gz"

vcf_tf_repeated:
  10PEROVCA01HC02: 0.60
  2PEROVCA01HC02: 0.60
  1PEROVCA01HC02: 0.60
  05PEROVCA01HC02: 0.60
  GCT02-B4: 0.81
  GCT02-B6: 0.81
  GCT02-B9: 0.81
  GCT02-B10: 0.81
  GCT02-B11: 0.81

vcf_tf:
  OVCA01: 0.60
  GCT01: 0.98
  GCT02: 0.81
  OES01: 1.0
  OES02: 1.0

# Nanopore summary file of containing timestamps for obtaining real-time sequencing info. Retain only the first 3 columns in the summary files to reduce file size. 
summary_file:
  OVCA01: "/path/to/summary_file/OVCA01_DER5172_3_cols.txt"
  GCT01: "Preprocessing/data/timestamp/GCT01_CYC000056_3_cols.txt"
  GCT02: "Preprocessing/data/timestamp/GCT02_CYC000057_3_cols.txt"
  OES01: "Preprocessing/data/timestamp/OES01_CYC000080_20221130_1530_3_cols.txt"
  OES02: "Preprocessing/data/timestamp/OES02_CYC000106_20230210_1342_3_cols.txt"
  HC01: "Preprocessing/data/timestamp/HC01_CYC000217_3_col.txt"
  HC02: "Preprocessing/data/timestamp/HC02_CYC000218_20230829_1632_3_col.txt"
  HC03: "Preprocessing/data/timestamp/HC03_CYC000177_20230703_1334_3_cols.txt"
  GCT02-B4: "Preprocessing/data/timestamp/GCT02-B4_20230708_1147_3_cols.txt"
  GCT02-B6: "Preprocessing/data/timestamp/GCT02_CYC000057_3_cols.txt"
  GCT02-B9: "Preprocessing/data/timestamp/GCT02-B9_20230708_1148_3_cols.txt"
  GCT02-B10: "Preprocessing/data/timestamp/GCT02-B10_20230713_1445_3_cols.txt"
  GCT02-B11: "Preprocessing/data/timestamp/GCT02-B11_20230713_1446_3_cols.txt"
  10PEROVCA01HC02: "Preprocessing/data/timestamp/10PEROVCA01HC02_20230512_1343_3_cols.txt"
  2PEROVCA01HC02: "Preprocessing/data/timestamp/2PEROVCA01HC02_20230512_1343_3_cols.txt"
  1PEROVCA01HC02: "Preprocessing/data/timestamp/1PEROVCA01HC02_CYC000219_20230904_1042_3_cols.txt"
  05PEROVCA01HC02: "Preprocessing/data/timestamp/05PEROVCA01HC02_CYC000220_20230904_1041_3_cols.txt"


### tf params
error_rates: 0.00082
