# Supplementary material for: Nanopore-based consensus sequencing enables accurate multimodal tumor cell-free DNA profiling
Source: Genome Res. 2025 Apr;35(4):886–99. doi: 10.1101/gr.279144.124 (PMC12047234; doi:10.1101/gr.279144.124)
Supplement: Supplement 13 [file Supplemental_Code.zip › Supplemental_Code/NanoRCS/04_snv_tumor_informed/configs/config_ILL.yaml]

# Config file for Snakemake workflow

# Define the output directory
out_dir: "/path/to/output/folder"

# Rule specific params:
min_qual: [40]
# Sample specific configurations
healthy_controls_bam:
  HC01: "/path/to/HC01.bam"
  HC02: "/path/to/HC02.bam"
  HC03: "/path/to/HC03.bam"

samples_bam:
  SAMPLE: "/path/to/sample.bam"  

vcf:
  OVCA01: "/path/to/OVCA1_filtered_somatic.vcf.gz"
  GCT01: "/path/to/GCT01_filtered_somatic.vcf.gz"
  GCT02: "/path/to/GCT02_filtered_somatic.vcf.gz"
  OES01: "/path/to/OES01_filtered_PASS_somatic.vcf.gz"
  OES02: "/path/to/OES02_filtered_PASS_somatic.vcf.gz"

vcf_tf:
  OVCA01: 0.60
  GCT01: 0.98
  GCT02: 0.81
  OES01: 1.0
  OES02: 1.0

## parameter for TF inference:
error_rates: 0.00111
