# Supplementary material for: Nanopore-based consensus sequencing enables accurate multimodal tumor cell-free DNA profiling
Source: Genome Res. 2025 Apr;35(4):886–99. doi: 10.1101/gr.279144.124 (PMC12047234; doi:10.1101/gr.279144.124)
Supplement: Supplement 13 [file Supplemental_Code.zip › Supplemental_Code/NanoRCS/04_snv_tumor_informed/envs/vis.yaml]

name: snakemake-pipeline
channels:
  - conda-forge
  - bioconda
  - default
dependencies:
  - python=3.8.13
  - cyvcf2=0.30
  - numpy=1.23
  - pandas=1.4.4
  - pysam=0.19.0
  - seaborn=0.11.2
  - matplotlib=3.5.3
  - scipy=1.9.1
  - tqdm=4.65.0
  - numba=0.57.1
