# Supplementary material for: Nanopore-based consensus sequencing enables accurate multimodal tumor cell-free DNA profiling
Source: Genome Res. 2025 Apr;35(4):886–99. doi: 10.1101/gr.279144.124 (PMC12047234; doi:10.1101/gr.279144.124)
Supplement: Supplement 13 [file Supplemental_Code.zip › Supplemental_Code/NanoRCS/05_cna/ichorCNA/DESCRIPTION]

Package: ichorCNA
Type: Package
Title: A tool for estimating the fraction of tumor in ultra-low-pass whole genome sequencing (ULP-WGS) of cell-free DNA
Version: 0.3.2
Date: 2019-07-22
Author: Gavin Ha, Justin Rhoades, Samuel Freeman
Maintainer: Gavin Ha <gha@fredhutch.org>, Justin Rhoades <rhoades@broadinstitute.org>, Sam Freeman <sfreeman@broadinstitute.org>
Depends: R (>= 3.6.0)
biocViews:
Imports: HMMcopy (>= 1.14.0), plyr (>= 1.8.4), GenomicRanges (>= 1.36.0), GenomeInfoDb (>= 1.20.0)
Description: A tool for estimating the fraction of tumor in ultra-low-pass whole genome sequencing (ULP-WGS) of cell-free DNA.
License: GPL-3
URL: https://github.com/broadinstitute/ichorCNA
