# Supplementary material for: Nanopore-based consensus sequencing enables accurate multimodal tumor cell-free DNA profiling
Source: Genome Res. 2025 Apr;35(4):886–99. doi: 10.1101/gr.279144.124 (PMC12047234; doi:10.1101/gr.279144.124)
Supplement: Supplement 13 [file Supplemental_Code.zip › Supplemental_Code/NanoRCS/05_cna/ichorCNA/inst/extdata/Customized_NanoRCS_PoN_hg19_1Mb.rds_median.txt]

seqnames	start	end	width	strand	Median
1	1000001	2000000	1000000	*	NA
1	2000001	3000000	1000000	*	NA
1	4000001	5000000	1000000	*	0.0816019006669659
1	5000001	6000000	1000000	*	0.0827866711163755
1	6000001	7000000	1000000	*	0.0630490212531253
1	7000001	8000000	1000000	*	0.0415858207870033
1	8000001	9000000	1000000	*	-0.0575956124521537
1	9000001	10000000	1000000	*	-0.00165724701389423
1	10000001	11000000	1000000	*	-0.0294956303795038
1	11000001	12000000	1000000	*	0.00634708205496261
1	12000001	13000000	1000000	*	0.0431075416605939
1	14000001	15000000	1000000	*	0.00750356256094451
1	15000001	16000000	1000000	*	0.0384259328938835
1	16000001	17000000	1000000	*	0.243975033276028
1	18000001	19000000	1000000	*	0.0957152639719768
1	19000001	20000000	1000000	*	0.0540471576143206
1	20000001	21000000	1000000	*	0.0288763382485756
1	21000001	22000000	1000000	*	-0.0449754314529151
1	22000001	23000000	1000000	*	0.0210135158750434
1	23000001	24000000	1000000	*	0.00286621643985193
1	24000001	25000000	1000000	*	-0.175152348078312
1	25000001	26000000	1000000	*	0.0265273027066407
1	26000001	27000000	1000000	*	-0.0366482894872936
1	27000001	28000000	1000000	*	-0.141131874858665
1	28000001	29000000	1000000	*	-0.223458785538215
1	30000001	31000000	1000000	*	NA
1	31000001	32000000	1000000	*	-0.0212558070254732
1	32000001	33000000	1000000	*	-0.088378128806437
1	33000001	34000000	1000000	*	-0.0680764137802908
1	34000001	35000000	1000000	*	0.0792587718194716
1	35000001	36000000	1000000	*	-0.0358443577638533
1	36000001	37000000	1000000	*	-0.141430442680407
1	37000001	38000000	1000000	*	0.0261725819673208
1	38000001	39000000	1000000	*	-0.0257019847412837
1	39000001	40000000	1000000	*	-0.0651732882676881
1	40000001	41000000	1000000	*	-0.131730243873231
1	41000001	42000000	1000000	*	-0.0205149606593966
1	42000001	43000000	1000000	*	0.0747528324366334
1	43000001	44000000	1000000	*	-0.0518881240158207
1	44000001	45000000	1000000	*	-0.0213356109422756
1	45000001	46000000	1000000	*	-0.059658471304774
1	46000001	47000000	1000000	*	-0.0901557215492682
1	47000001	48000000	1000000	*	0.0278408742054873
1	48000001	49000000	1000000	*	0.0387864185604119
1	49000001	50000000	1000000	*	0.0303007697391707
1	50000001	51000000	1000000	*	0.0274061993832695
1	51000001	52000000	1000000	*	0.00847114657335561
1	52000001	53000000	1000000	*	-0.0470324489286301
1	53000001	54000000	1000000	*	-0.0144094797940464
1	54000001	55000000	1000000	*	0.00364128005999726
1	55000001	56000000	1000000	*	0.0303914576540485
1	56000001	57000000	1000000	*	0.057149919041576
1	57000001	58000000	1000000	*	0.0498075485988244
1	58000001	59000000	1000000	*	0.0302361260531462
1	59000001	60000000	1000000	*	0.0509321219953355
1	60000001	61000000	1000000	*	0.0565043286058992
1	61000001	62000000	1000000	*	0.0287856096480428
1	62000001	63000000	1000000	*	0.00730871440558478
1	63000001	64000000	1000000	*	0.0433016300304306
1	64000001	65000000	1000000	*	0.0442169387733474
1	65000001	66000000	1000000	*	-0.00743205148270134
1	66000001	67000000	1000000	*	0.0452257148730571
1	67000001	68000000	1000000	*	0.013467203343869
1	68000001	69000000	1000000	*	0.0349032749356788
1	69000001	70000000	1000000	*	0.0253349108931536
1	70000001	71000000	1000000	*	0.0309522752052868
1	71000001	72000000	1000000	*	0.0483679516691701
1	72000001	73000000	1000000	*	-0.0119004626712929
1	73000001	74000000	1000000	*	0.0272006297587272
1	74000001	75000000	1000000	*	0.00913719393921145
1	75000001	76000000	1000000	*	0.0175158451046475
1	76000001	77000000	1000000	*	0.00156564908080832
1	77000001	78000000	1000000	*	0.0431091083235585
1	78000001	79000000	1000000	*	-0.0104849232044845
1	79000001	80000000	1000000	*	-0.0144130505531183
1	80000001	81000000	1000000	*	-0.103724775027512
1	81000001	82000000	1000000	*	0.016283774310286
1	82000001	83000000	1000000	*	0.00912119844577551
1	84000001	85000000	1000000	*	0.0406457295186564
1	85000001	86000000	1000000	*	0.00673413569558455
1	86000001	87000000	1000000	*	0.0297609731504063
1	87000001	88000000	1000000	*	0.0402849503235921
1	88000001	89000000	1000000	*	0.0589920900574937
1	89000001	90000000	1000000	*	0.0436656039930607
1	90000001	91000000	1000000	*	0.0689165057934883
1	91000001	92000000	1000000	*	-0.00105462559484496
1	92000001	93000000	1000000	*	-0.00857958016919499
1	93000001	94000000	1000000	*	-0.0313686604847422
1	94000001	95000000	1000000	*	0.0628226875991451
1	95000001	96000000	1000000	*	-0.0248092444110773
1	96000001	97000000	1000000	*	0.05166790394563
1	97000001	98000000	1000000	*	0.0553240823362335
1	98000001	99000000	1000000	*	0.0600179461651947
1	99000001	100000000	1000000	*	0.0116516733623474
1	100000001	101000000	1000000	*	-0.00968598474731225
1	101000001	102000000	1000000	*	0.0197205318410678
1	102000001	103000000	1000000	*	0.0590163340802023
1	105000001	106000000	1000000	*	-0.0465355196507528
1	106000001	107000000	1000000	*	-0.0365134417720944
1	107000001	108000000	1000000	*	0.0215079475291857
1	109000001	110000000	1000000	*	-0.0582278402037801
1	110000001	111000000	1000000	*	-0.0450764234133128
1	111000001	112000000	1000000	*	0.0223614653681597
1	112000001	113000000	1000000	*	0.024825216103434
1	113000001	114000000	1000000	*	-0.0824285031969549
1	114000001	115000000	1000000	*	-0.0338864346647571
1	115000001	116000000	1000000	*	0.0313185127329682
1	116000001	117000000	1000000	*	0.0212315535242735
1	117000001	118000000	1000000	*	0.0583875110582863
1	118000001	119000000	1000000	*	0.0399211368306318
1	119000001	120000000	1000000	*	0.0155861251228764
1	150000001	151000000	1000000	*	-0.210861540132031
1	151000001	152000000	1000000	*	-0.132476200465671
1	152000001	153000000	1000000	*	-0.0225434577026361
1	153000001	154000000	1000000	*	-0.0669200465828763
1	154000001	155000000	1000000	*	-0.0824474362788059
1	155000001	156000000	1000000	*	-0.169507567278558
1	156000001	157000000	1000000	*	0.00820653794002174
1	157000001	158000000	1000000	*	0.0946257542122513
1	158000001	159000000	1000000	*	0.0756228412326699
1	159000001	160000000	1000000	*	0.0423631897563659
1	160000001	161000000	1000000	*	-0.0299130790176622
1	162000001	163000000	1000000	*	0.0224913772396874
1	163000001	164000000	1000000	*	0.0535935681231664
1	164000001	165000000	1000000	*	0.0640167866251946
1	165000001	166000000	1000000	*	-0.00437040350450538
1	166000001	167000000	1000000	*	0.00411926090032966
1	167000001	168000000	1000000	*	-0.0301536580713921
1	168000001	169000000	1000000	*	0.0826890427228985
1	169000001	170000000	1000000	*	0.0193737566390709
1	170000001	171000000	1000000	*	0.00721844340239452
1	171000001	172000000	1000000	*	0.00716650142526503
1	172000001	173000000	1000000	*	0.0713234101905965
1	173000001	174000000	1000000	*	-0.0219021267504073
1	174000001	175000000	1000000	*	-0.00834774320778441
1	175000001	176000000	1000000	*	0.0237262709716372
1	176000001	177000000	1000000	*	-0.044370915930821
1	177000001	178000000	1000000	*	0.034881328489453
1	178000001	179000000	1000000	*	0.0185772647279045
1	179000001	180000000	1000000	*	-0.0747880257238503
1	180000001	181000000	1000000	*	0.0386704224881351
1	181000001	182000000	1000000	*	-0.045863183080841
1	182000001	183000000	1000000	*	-0.0616547790922942
1	183000001	184000000	1000000	*	-0.0103712712574377
1	184000001	185000000	1000000	*	-0.00476133433490926
1	185000001	186000000	1000000	*	-0.01326448203507
1	186000001	187000000	1000000	*	0.00622508007785609
1	187000001	188000000	1000000	*	-0.000271569444919042
1	188000001	189000000	1000000	*	-0.0411071373092426
1	189000001	190000000	1000000	*	NA
1	190000001	191000000	1000000	*	NA
1	191000001	192000000	1000000	*	0.0116977924249794
1	192000001	193000000	1000000	*	0.0329241922602877
1	193000001	194000000	1000000	*	0.0470773036284893
1	194000001	195000000	1000000	*	-0.019785405060458
1	195000001	196000000	1000000	*	0.00269101743521969
1	196000001	197000000	1000000	*	-0.0088620939024144
1	197000001	198000000	1000000	*	0.0838095723880503
1	198000001	199000000	1000000	*	0.0329096780761047
1	199000001	200000000	1000000	*	0.00731444255043124
1	200000001	201000000	1000000	*	-0.0194641848232054
1	201000001	202000000	1000000	*	0.0476389494659446
1	202000001	203000000	1000000	*	0.0138917329950765
1	203000001	204000000	1000000	*	-0.0291830123605779
1	204000001	205000000	1000000	*	-0.00726505370059067
1	205000001	206000000	1000000	*	NA
1	207000001	208000000	1000000	*	0.0618566016237745
1	208000001	209000000	1000000	*	0.00751833312770697
1	209000001	210000000	1000000	*	0.0271885006408614
1	210000001	211000000	1000000	*	0.0269390672915915
1	211000001	212000000	1000000	*	0.000989186327366789
1	212000001	213000000	1000000	*	-0.0537067034191265
1	213000001	214000000	1000000	*	-0.0249418651849738
1	214000001	215000000	1000000	*	0.0201558832893174
1	215000001	216000000	1000000	*	0.0321240769548673
1	216000001	217000000	1000000	*	-0.0158867873372653
1	217000001	218000000	1000000	*	-0.00459426254179019
1	218000001	219000000	1000000	*	-0.0205677947704393
1	219000001	220000000	1000000	*	-0.00267862369461097
1	220000001	221000000	1000000	*	0.0302580346380217
1	221000001	222000000	1000000	*	0.0395570843340146
1	222000001	223000000	1000000	*	0.0382288803147264
1	225000001	226000000	1000000	*	-0.0057247639016672
1	226000001	227000000	1000000	*	-0.0200025964043548
1	227000001	228000000	1000000	*	0.000628367817752656
1	228000001	229000000	1000000	*	0.0442535721989521
1	229000001	230000000	1000000	*	0.0171908227508893
1	230000001	231000000	1000000	*	0.0180362189181441
1	231000001	232000000	1000000	*	-0.00855242172519772
1	232000001	233000000	1000000	*	0.0465397164439815
1	233000001	234000000	1000000	*	0.00498081488225334
1	234000001	235000000	1000000	*	0.0245674902941253
1	235000001	236000000	1000000	*	NA
1	236000001	237000000	1000000	*	-0.0588915958110375
1	237000001	238000000	1000000	*	-0.0233645614360452
1	238000001	239000000	1000000	*	0.0256762597429544
1	239000001	240000000	1000000	*	0.0552412467726588
1	240000001	241000000	1000000	*	-0.0564265179868845
1	241000001	242000000	1000000	*	-0.0558911090406168
1	242000001	243000000	1000000	*	-0.010692709582186
1	244000001	245000000	1000000	*	-0.059894146224603
1	245000001	246000000	1000000	*	-0.0115394269003137
1	246000001	247000000	1000000	*	0.00738922488807673
1	247000001	248000000	1000000	*	-0.0341888779206824
2	1	1000000	1000000	*	NA
2	1000001	2000000	1000000	*	-0.0502780115071032
2	2000001	3000000	1000000	*	-0.0376272698561156
2	3000001	4000000	1000000	*	NA
2	4000001	5000000	1000000	*	0.00415351019285175
2	6000001	7000000	1000000	*	0.0327952260312769
2	7000001	8000000	1000000	*	0.103558481128491
2	8000001	9000000	1000000	*	0.0433363540796441
2	9000001	10000000	1000000	*	0.00624136960610121
2	10000001	11000000	1000000	*	-0.0263024944378803
2	11000001	12000000	1000000	*	0.00296617306390107
2	12000001	13000000	1000000	*	0.0336788294689307
2	13000001	14000000	1000000	*	0.0211094504885195
2	14000001	15000000	1000000	*	-0.0234388095121734
2	15000001	16000000	1000000	*	0.0238086619769332
2	16000001	17000000	1000000	*	NA
2	17000001	18000000	1000000	*	0.0697110725983474
2	18000001	19000000	1000000	*	0.0164987346922128
2	19000001	20000000	1000000	*	-0.0211255237849191
2	20000001	21000000	1000000	*	0.030846692462145
2	21000001	22000000	1000000	*	NA
2	22000001	23000000	1000000	*	-0.0320491362864673
2	23000001	24000000	1000000	*	0.0693583828414564
2	24000001	25000000	1000000	*	-0.0320032511874078
2	25000001	26000000	1000000	*	-0.0423674259335308
2	26000001	27000000	1000000	*	-0.0271201548044242
2	27000001	28000000	1000000	*	-0.0884632607285975
2	28000001	29000000	1000000	*	0.00739182272763425
2	29000001	30000000	1000000	*	0.00148814353106613
2	30000001	31000000	1000000	*	0.0137262054390915
2	31000001	32000000	1000000	*	NA
2	32000001	33000000	1000000	*	-0.050643918455412
2	33000001	34000000	1000000	*	NA
2	34000001	35000000	1000000	*	-0.0326795029918182
2	35000001	36000000	1000000	*	-0.0265191922760963
2	36000001	37000000	1000000	*	0.0286698846953868
2	37000001	38000000	1000000	*	-0.0172824698549611
2	38000001	39000000	1000000	*	-0.0328668938484625
2	39000001	40000000	1000000	*	-0.00838436106227739
2	40000001	41000000	1000000	*	0.0361395205583465
2	41000001	42000000	1000000	*	0.0727501720913223
2	42000001	43000000	1000000	*	-0.027762735270694
2	43000001	44000000	1000000	*	-0.0171177442899073
2	44000001	45000000	1000000	*	-0.0139028624877822
2	45000001	46000000	1000000	*	0.041395159354558
2	46000001	47000000	1000000	*	0.0241801238782773
2	47000001	48000000	1000000	*	-0.0146231458174518
2	48000001	49000000	1000000	*	-0.0549147116585171
2	49000001	50000000	1000000	*	0.0402683033546726
2	50000001	51000000	1000000	*	0.00592807127194552
2	51000001	52000000	1000000	*	-0.0324803095536347
2	52000001	53000000	1000000	*	-0.0377637589223877
2	53000001	54000000	1000000	*	-0.0156779369825349
2	54000001	55000000	1000000	*	-0.00132131910555685
2	55000001	56000000	1000000	*	-0.0146820194697973
2	56000001	57000000	1000000	*	-0.0131988444836075
2	57000001	58000000	1000000	*	-0.0337982920415991
2	58000001	59000000	1000000	*	0.0650277610084947
2	59000001	60000000	1000000	*	0.0832803454899947
2	60000001	61000000	1000000	*	0.0791891091012516
2	61000001	62000000	1000000	*	-0.0721988011737859
2	62000001	63000000	1000000	*	-0.00167897412699223
2	63000001	64000000	1000000	*	0.0492796314895526
2	64000001	65000000	1000000	*	0.00218814772711075
2	65000001	66000000	1000000	*	-0.0504733681377291
2	66000001	67000000	1000000	*	0.0554786848858333
2	67000001	68000000	1000000	*	0.0791306063976563
2	68000001	69000000	1000000	*	0.00338422826751511
2	69000001	70000000	1000000	*	-0.00187285769344923
2	70000001	71000000	1000000	*	-0.0902807563011665
2	71000001	72000000	1000000	*	0.038154962242637
2	72000001	73000000	1000000	*	0.104930989767321
2	73000001	74000000	1000000	*	-0.0326640337084092
2	74000001	75000000	1000000	*	-0.0988973629939722
2	75000001	76000000	1000000	*	0.0206715105013772
2	76000001	77000000	1000000	*	0.00949454673142501
2	77000001	78000000	1000000	*	-0.0146853971723283
2	78000001	79000000	1000000	*	-0.039163225521183
2	79000001	80000000	1000000	*	0.0269233414184409
2	80000001	81000000	1000000	*	-0.0262760705696252
2	81000001	82000000	1000000	*	-0.0408151899331178
2	82000001	83000000	1000000	*	0.00414825653013335
2	83000001	84000000	1000000	*	-0.0225745760010398
2	84000001	85000000	1000000	*	0.0313509589368534
2	85000001	86000000	1000000	*	-0.0867020538675976
2	86000001	87000000	1000000	*	-0.0578383271006988
2	99000001	100000000	1000000	*	-0.0419378281100893
2	100000001	101000000	1000000	*	0.0505608423931898
2	101000001	102000000	1000000	*	-0.0132758369961884
2	102000001	103000000	1000000	*	0.0315707183074821
2	103000001	104000000	1000000	*	0.0885777650402055
2	104000001	105000000	1000000	*	-0.00987311103450732
2	105000001	106000000	1000000	*	0.0643653520008156
2	106000001	107000000	1000000	*	-0.0033102728494352
2	107000001	108000000	1000000	*	0.0514193074131516
2	108000001	109000000	1000000	*	0.0341331789704049
2	109000001	110000000	1000000	*	0.0831222513673978
2	113000001	114000000	1000000	*	0.0172070705093668
2	115000001	116000000	1000000	*	-0.0265608439076979
2	116000001	117000000	1000000	*	-0.0436789512505691
2	117000001	118000000	1000000	*	-0.0328894170378105
2	118000001	119000000	1000000	*	0.0263931670593986
2	119000001	120000000	1000000	*	0.0404800753046461
2	120000001	121000000	1000000	*	0.0184277238573194
2	121000001	122000000	1000000	*	0.0936147182541362
2	122000001	123000000	1000000	*	-0.0398849765943774
2	123000001	124000000	1000000	*	0.0505504304461025
2	124000001	125000000	1000000	*	0.0244978543044115
2	125000001	126000000	1000000	*	-0.0399027901688343
2	126000001	127000000	1000000	*	0.000347934351862186
2	127000001	128000000	1000000	*	-0.00946394175770755
2	128000001	129000000	1000000	*	-0.0601641914871942
2	129000001	130000000	1000000	*	0.0578007029595511
2	133000001	134000000	1000000	*	-0.0812505867438169
2	134000001	135000000	1000000	*	0.0139104791133801
2	135000001	136000000	1000000	*	-0.023415050013058
2	136000001	137000000	1000000	*	-0.0167537147101374
2	137000001	138000000	1000000	*	-0.0185905300530057
2	138000001	139000000	1000000	*	0.0264287481762865
2	139000001	140000000	1000000	*	0.035101408079954
2	140000001	141000000	1000000	*	-0.078475805932795
2	141000001	142000000	1000000	*	-0.0256602814501132
2	142000001	143000000	1000000	*	-0.0242441675031833
2	143000001	144000000	1000000	*	0.0494073259840629
2	144000001	145000000	1000000	*	0.089392319231774
2	145000001	146000000	1000000	*	0.000728272975924359
2	146000001	147000000	1000000	*	0.0816287165536236
2	147000001	148000000	1000000	*	-0.00434862659842312
2	148000001	149000000	1000000	*	0.0423172199434017
2	150000001	151000000	1000000	*	0.0138390528017967
2	151000001	152000000	1000000	*	-0.0161920004632073
2	152000001	153000000	1000000	*	-0.0529582862458958
2	153000001	154000000	1000000	*	-0.0484917448226666
2	154000001	155000000	1000000	*	-0.00214952730884509
2	155000001	156000000	1000000	*	-0.0108226133763271
2	156000001	157000000	1000000	*	0.0260721448987068
2	157000001	158000000	1000000	*	-0.035797562029554
2	158000001	159000000	1000000	*	-0.0208513464999988
2	159000001	160000000	1000000	*	0.04387455749129
2	160000001	161000000	1000000	*	0.00380261014110997
2	161000001	162000000	1000000	*	0.0272235759363415
2	162000001	163000000	1000000	*	0.0267040717186515
2	163000001	164000000	1000000	*	0.0213743352786006
2	164000001	165000000	1000000	*	-0.0459649618366868
2	165000001	166000000	1000000	*	0.0363599886216916
2	166000001	167000000	1000000	*	0.100779177955259
2	167000001	168000000	1000000	*	0.0596535303589685
2	168000001	169000000	1000000	*	-0.00372427329873386
2	169000001	170000000	1000000	*	0.0297522823997789
2	170000001	171000000	1000000	*	0.00971907577579511
2	171000001	172000000	1000000	*	-0.0307014853149887
2	172000001	173000000	1000000	*	0.00655235172691165
2	173000001	174000000	1000000	*	0.00641408371073069
2	174000001	175000000	1000000	*	0.0268888212123783
2	175000001	176000000	1000000	*	-0.0319738467068342
2	176000001	177000000	1000000	*	-0.00849615703448731
2	177000001	178000000	1000000	*	0.0400330582896287
2	178000001	179000000	1000000	*	-0.0392337541718897
2	179000001	180000000	1000000	*	0.0279798034733844
2	180000001	181000000	1000000	*	0.0393715424376549
2	181000001	182000000	1000000	*	-0.000818038357918213
2	182000001	183000000	1000000	*	0.041111659132874
2	183000001	184000000	1000000	*	-0.0194979296755087
2	184000001	185000000	1000000	*	-0.00433652000215293
2	185000001	186000000	1000000	*	NA
2	186000001	187000000	1000000	*	-0.0385491704182657
2	187000001	188000000	1000000	*	-0.0260704489085566
2	188000001	189000000	1000000	*	-0.0129422752628785
2	189000001	190000000	1000000	*	-0.0213396550308728
2	190000001	191000000	1000000	*	0.0191623845633908
2	191000001	192000000	1000000	*	-0.0255230283490061
2	192000001	193000000	1000000	*	0.0395817613692516
2	193000001	194000000	1000000	*	-0.0130928205949611
2	194000001	195000000	1000000	*	-0.0218709614789838
2	195000001	196000000	1000000	*	-0.0102367167085744
2	196000001	197000000	1000000	*	0.0110831395519539
2	197000001	198000000	1000000	*	0.00665827072499292
2	198000001	199000000	1000000	*	-0.0429267654808511
2	199000001	200000000	1000000	*	0.001299119579029
2	200000001	201000000	1000000	*	0.0244374190957417
2	201000001	202000000	1000000	*	-0.0501511415392239
2	202000001	203000000	1000000	*	-0.0387587119709798
2	203000001	204000000	1000000	*	-0.085286458764941
2	204000001	205000000	1000000	*	-0.0200133589808247
2	205000001	206000000	1000000	*	0.0776434157030682
2	206000001	207000000	1000000	*	0.0611177459887402
2	207000001	208000000	1000000	*	-0.0368133182837492
2	208000001	209000000	1000000	*	-0.0651522092416224
2	209000001	210000000	1000000	*	0.0152579520020079
2	210000001	211000000	1000000	*	0.0557786134838071
2	211000001	212000000	1000000	*	0.0325572843847424
2	212000001	213000000	1000000	*	-0.0726275960081859
2	213000001	214000000	1000000	*	0.0577183058305648
2	214000001	215000000	1000000	*	-0.0212652160823636
2	215000001	216000000	1000000	*	0.0132178285810172
2	216000001	217000000	1000000	*	0.0073099502755474
2	217000001	218000000	1000000	*	-0.0245827883101543
2	218000001	219000000	1000000	*	0.0121589329980878
2	219000001	220000000	1000000	*	-0.11307732076512
2	220000001	221000000	1000000	*	-0.0693681180261996
2	221000001	222000000	1000000	*	0.0214869712936131
2	222000001	223000000	1000000	*	-0.0305476533846809
2	223000001	224000000	1000000	*	0.00485997669976168
2	224000001	225000000	1000000	*	-0.034534229252062
2	225000001	226000000	1000000	*	-0.00844332003703012
2	226000001	227000000	1000000	*	0.0132411652821334
2	227000001	228000000	1000000	*	-0.0380148059010347
2	228000001	229000000	1000000	*	-0.0448695314364565
2	229000001	230000000	1000000	*	-0.0645556454122328
2	230000001	231000000	1000000	*	-0.0416677260221897
2	231000001	232000000	1000000	*	0.0215295778999804
2	232000001	233000000	1000000	*	-0.0362056932038748
2	233000001	234000000	1000000	*	0.0179294896854507
2	234000001	235000000	1000000	*	NA
2	235000001	236000000	1000000	*	0.0279307570483417
2	236000001	237000000	1000000	*	0.0431495283126627
2	237000001	238000000	1000000	*	0.0453866194391526
2	238000001	239000000	1000000	*	0.0141521387102854
2	239000001	240000000	1000000	*	NA
2	240000001	241000000	1000000	*	NA
2	241000001	242000000	1000000	*	0.107991233451214
2	242000001	243000000	1000000	*	0.0118870014926812
3	1000001	2000000	1000000	*	-0.0449262423840804
3	2000001	3000000	1000000	*	-0.0642018999958677
3	3000001	4000000	1000000	*	0.0278074123883316
3	4000001	5000000	1000000	*	-0.00979443555458639
3	5000001	6000000	1000000	*	-0.0217123026345395
3	6000001	7000000	1000000	*	0.0138218995222182
3	7000001	8000000	1000000	*	0.0309383824045056
3	8000001	9000000	1000000	*	0.0200033019665021
3	9000001	10000000	1000000	*	-0.0646034627882141
3	10000001	11000000	1000000	*	0.00962975314470754
3	11000001	12000000	1000000	*	-4.78862383015312e-05
3	12000001	13000000	1000000	*	-0.0135506690408479
3	13000001	14000000	1000000	*	0.151155639392982
3	14000001	15000000	1000000	*	0.0260068584893189
3	15000001	16000000	1000000	*	-0.0031716075223716
3	16000001	17000000	1000000	*	0.00415625014317445
3	17000001	18000000	1000000	*	0.076781052400262
3	18000001	19000000	1000000	*	0.0870447875067665
3	19000001	20000000	1000000	*	0.0333966012379421
3	20000001	21000000	1000000	*	-0.0230075782983749
3	21000001	22000000	1000000	*	0.0131037970165096
3	22000001	23000000	1000000	*	0.0820657708094142
3	23000001	24000000	1000000	*	0.0144249148486956
3	24000001	25000000	1000000	*	0.0683050262055478
3	25000001	26000000	1000000	*	-0.0237593675056505
3	26000001	27000000	1000000	*	-0.0501300671491446
3	27000001	28000000	1000000	*	-0.0194052118524355
3	28000001	29000000	1000000	*	-0.0227155953278245
3	29000001	30000000	1000000	*	-0.0115466945432648
3	30000001	31000000	1000000	*	0.0633189367593977
3	31000001	32000000	1000000	*	0.0484486752591975
3	32000001	33000000	1000000	*	-0.090431040788411
3	33000001	34000000	1000000	*	-0.0203896581486082
3	34000001	35000000	1000000	*	0.0134385760582001
3	35000001	36000000	1000000	*	0.00552167014136255
3	36000001	37000000	1000000	*	0.0225631921856356
3	37000001	38000000	1000000	*	0.00073602047542296
3	38000001	39000000	1000000	*	0.0379897498367307
3	39000001	40000000	1000000	*	0.00318356681354515
3	40000001	41000000	1000000	*	0.0443212488978344
3	41000001	42000000	1000000	*	0.0533010601899472
3	42000001	43000000	1000000	*	-0.0476448613522426
3	43000001	44000000	1000000	*	0.014739519865782
3	44000001	45000000	1000000	*	-0.0596774803420064
3	45000001	46000000	1000000	*	-0.0104618444797892
3	46000001	47000000	1000000	*	-0.0033297911780856
3	47000001	48000000	1000000	*	-0.0923652132718357
3	48000001	49000000	1000000	*	-0.15241686727601
3	49000001	50000000	1000000	*	-0.124060977763256
3	50000001	51000000	1000000	*	-0.0693002664023523
3	51000001	52000000	1000000	*	-0.025426283723994
3	52000001	53000000	1000000	*	-0.019221596003902
3	53000001	54000000	1000000	*	-0.00971734468029307
3	54000001	55000000	1000000	*	-0.0265075504383967
3	55000001	56000000	1000000	*	0.0161897609488928
3	56000001	57000000	1000000	*	0.0121323352229754
3	57000001	58000000	1000000	*	-0.0282753755188456
3	58000001	59000000	1000000	*	-0.00366359403079861
3	59000001	60000000	1000000	*	0.0547272010888878
3	60000001	61000000	1000000	*	NA
3	61000001	62000000	1000000	*	-0.00257122723307997
3	62000001	63000000	1000000	*	-0.0280106829033389
3	63000001	64000000	1000000	*	-0.00493185998581185
3	64000001	65000000	1000000	*	0.0624073609947306
3	65000001	66000000	1000000	*	-0.0249718061258434
3	67000001	68000000	1000000	*	0.0479106268648989
3	68000001	69000000	1000000	*	-0.0226828914983901
3	69000001	70000000	1000000	*	-0.0112567230929066
3	70000001	71000000	1000000	*	0.0582366997378526
3	71000001	72000000	1000000	*	-0.0193275155429949
3	72000001	73000000	1000000	*	0.0397653277390787
3	73000001	74000000	1000000	*	-0.0554632147885347
3	74000001	75000000	1000000	*	-0.00284521762948003
3	76000001	77000000	1000000	*	-0.0266330171480718
3	77000001	78000000	1000000	*	-0.0211623959737634
3	78000001	79000000	1000000	*	0.0461080911406048
3	79000001	80000000	1000000	*	-0.0231834354259219
3	80000001	81000000	1000000	*	-0.0117016315813886
3	81000001	82000000	1000000	*	-0.0135264550095614
3	82000001	83000000	1000000	*	0.0154127897735817
3	83000001	84000000	1000000	*	NA
3	84000001	85000000	1000000	*	-0.0559481623685245
3	85000001	86000000	1000000	*	-0.0551399580520632
3	86000001	87000000	1000000	*	-0.0102775782750916
3	87000001	88000000	1000000	*	0.00382937397506253
3	88000001	89000000	1000000	*	-0.0078281056719736
3	89000001	90000000	1000000	*	0.014789139656545
3	94000001	95000000	1000000	*	-0.00350519247126399
3	95000001	96000000	1000000	*	-0.0292051237575375
3	96000001	97000000	1000000	*	-0.0597512527268786
3	97000001	98000000	1000000	*	0.0214050904291016
3	98000001	99000000	1000000	*	-0.0416143293582076
3	99000001	100000000	1000000	*	-0.018695804369353
3	100000001	101000000	1000000	*	-0.0138197798718589
3	101000001	102000000	1000000	*	-0.0507540916053242
3	102000001	103000000	1000000	*	-0.00768930923980001
3	103000001	104000000	1000000	*	-0.0471235600512864
3	104000001	105000000	1000000	*	0.0154937290480998
3	105000001	106000000	1000000	*	0.0573244905923544
3	106000001	107000000	1000000	*	-0.0109190818036126
3	107000001	108000000	1000000	*	0.0318261324877267
3	108000001	109000000	1000000	*	0.0458968982329679
3	109000001	110000000	1000000	*	-0.0405733517523944
3	110000001	111000000	1000000	*	0.013518637802608
3	111000001	112000000	1000000	*	-0.00988638414754726
3	112000001	113000000	1000000	*	0.0285496527869892
3	113000001	114000000	1000000	*	0.00244614999150673
3	114000001	115000000	1000000	*	0.080295848920801
3	115000001	116000000	1000000	*	0.0480658988741576
3	116000001	117000000	1000000	*	-0.00167002766532303
3	117000001	118000000	1000000	*	-0.00159706477080884
3	118000001	119000000	1000000	*	0.00311895684711091
3	119000001	120000000	1000000	*	-0.0321155992014795
3	120000001	121000000	1000000	*	-0.0211539468648139
3	121000001	122000000	1000000	*	0.0104263201167184
3	122000001	123000000	1000000	*	0.0224803245969589
3	123000001	124000000	1000000	*	0.0394549784039214
3	124000001	125000000	1000000	*	0.0215148507255351
3	126000001	127000000	1000000	*	0.087674066054346
3	127000001	128000000	1000000	*	0.0381680590611907
3	128000001	129000000	1000000	*	-0.0193019481954528
3	130000001	131000000	1000000	*	0.0438337341630129
3	131000001	132000000	1000000	*	0.0143107981406543
3	132000001	133000000	1000000	*	0.025104793053603
3	133000001	134000000	1000000	*	0.0320711154960401
3	134000001	135000000	1000000	*	0.00729436059723544
3	135000001	136000000	1000000	*	0.024018305848911
3	136000001	137000000	1000000	*	-0.0289547525270288
3	137000001	138000000	1000000	*	-0.00663539574215147
3	138000001	139000000	1000000	*	-0.00938519948189791
3	139000001	140000000	1000000	*	0.0292997760811503
3	140000001	141000000	1000000	*	0.0219756817929366
3	141000001	142000000	1000000	*	-0.053108354347181
3	142000001	143000000	1000000	*	0.0175029734071727
3	143000001	144000000	1000000	*	0.063176187977372
3	144000001	145000000	1000000	*	0.0271413443569775
3	145000001	146000000	1000000	*	0.0243033761650324
3	146000001	147000000	1000000	*	0.003076023784881
3	147000001	148000000	1000000	*	0.0398388206657705
3	148000001	149000000	1000000	*	0.0269949453161417
3	149000001	150000000	1000000	*	-0.0161207608234247
3	150000001	151000000	1000000	*	-0.00633368563380635
3	151000001	152000000	1000000	*	0.0664547266768802
3	152000001	153000000	1000000	*	0.0163199041680996
3	153000001	154000000	1000000	*	0.0628583367512538
3	154000001	155000000	1000000	*	0.0562927804575392
3	155000001	156000000	1000000	*	-0.0257911377469215
3	156000001	157000000	1000000	*	0.0246580780407541
3	157000001	158000000	1000000	*	-0.00134706644347213
3	158000001	159000000	1000000	*	-0.0142898161812015
3	159000001	160000000	1000000	*	0.0282928749247643
3	160000001	161000000	1000000	*	0.0152300423382891
3	161000001	162000000	1000000	*	0.00720982320591582
3	162000001	163000000	1000000	*	-0.219361842692395
3	163000001	164000000	1000000	*	-0.0339579405127659
3	164000001	165000000	1000000	*	-0.0425523389189979
3	165000001	166000000	1000000	*	0.0179320517236806
3	166000001	167000000	1000000	*	0.0157465356582369
3	167000001	168000000	1000000	*	0.0743594357700391
3	168000001	169000000	1000000	*	0.0706763406445547
3	169000001	170000000	1000000	*	0.0205420011746985
3	170000001	171000000	1000000	*	0.0253613811857561
3	171000001	172000000	1000000	*	0.0267851467247415
3	172000001	173000000	1000000	*	0.0341611418537112
3	173000001	174000000	1000000	*	0.0110873455323219
3	174000001	175000000	1000000	*	0.0323008119498457
3	175000001	176000000	1000000	*	-0.0177970959309974
3	176000001	177000000	1000000	*	0.00492769133989415
3	177000001	178000000	1000000	*	0.0233677958271378
3	178000001	179000000	1000000	*	-0.0100296220100936
3	179000001	180000000	1000000	*	-0.0461682984292098
3	180000001	181000000	1000000	*	-0.048308537248819
3	181000001	182000000	1000000	*	-0.0312310468946511
3	182000001	183000000	1000000	*	-0.00653545372484864
3	183000001	184000000	1000000	*	-0.0854370856849863
3	184000001	185000000	1000000	*	-0.0402298639638112
3	185000001	186000000	1000000	*	-0.0720791102324762
3	186000001	187000000	1000000	*	-0.00223827689895452
3	187000001	188000000	1000000	*	-0.0155340021280136
3	188000001	189000000	1000000	*	0.012498444669631
3	189000001	190000000	1000000	*	0.0323351884626078
3	190000001	191000000	1000000	*	0.00937023314600119
3	191000001	192000000	1000000	*	0.00537294286450032
3	192000001	193000000	1000000	*	0.000328240692794729
3	193000001	194000000	1000000	*	0.0276020588633182
3	194000001	195000000	1000000	*	NA
3	196000001	197000000	1000000	*	-0.132352434131181
4	1	1000000	1000000	*	NA
4	1000001	2000000	1000000	*	NA
4	2000001	3000000	1000000	*	-0.0589178738038159
4	3000001	4000000	1000000	*	0.169851928993336
4	4000001	5000000	1000000	*	0.124030053634658
4	5000001	6000000	1000000	*	0.085336550037783
4	6000001	7000000	1000000	*	0.0111193218229327
4	7000001	8000000	1000000	*	0.10580336645193
4	8000001	9000000	1000000	*	NA
4	10000001	11000000	1000000	*	-0.0593065199309543
4	11000001	12000000	1000000	*	0.0438747604048956
4	12000001	13000000	1000000	*	0.0261165264274975
4	13000001	14000000	1000000	*	-0.0202092508332128
4	14000001	15000000	1000000	*	0.0262231963623143
4	15000001	16000000	1000000	*	0.0170641941798119
4	16000001	17000000	1000000	*	0.0189567915064057
4	17000001	18000000	1000000	*	-0.0515782802431203
4	18000001	19000000	1000000	*	-0.0267906477855279
4	19000001	20000000	1000000	*	-0.0440755884900614
4	20000001	21000000	1000000	*	0.0105940898805062
4	21000001	22000000	1000000	*	-0.0138750020848364
4	22000001	23000000	1000000	*	-0.00526430713060283
4	23000001	24000000	1000000	*	-0.025230813579343
4	24000001	25000000	1000000	*	-0.0274332669185331
4	25000001	26000000	1000000	*	-0.0241193020570783
4	26000001	27000000	1000000	*	-0.0533789674327458
4	27000001	28000000	1000000	*	-0.00709380006966131
4	28000001	29000000	1000000	*	-0.049951556893299
4	29000001	30000000	1000000	*	-0.0461057236286965
4	30000001	31000000	1000000	*	-0.0483924030636612
4	31000001	32000000	1000000	*	NA
4	32000001	33000000	1000000	*	NA
4	33000001	34000000	1000000	*	-0.0156080315168495
4	34000001	35000000	1000000	*	-0.110266745038906
4	35000001	36000000	1000000	*	-0.00610541785931995
4	36000001	37000000	1000000	*	0.0185718657864918
4	37000001	38000000	1000000	*	-0.021044146808782
4	38000001	39000000	1000000	*	-0.0187686953880677
4	39000001	40000000	1000000	*	-0.0640347906524956
4	40000001	41000000	1000000	*	NA
4	41000001	42000000	1000000	*	0.0307053095183247
4	42000001	43000000	1000000	*	0.0401654038181961
4	43000001	44000000	1000000	*	-0.0265247232011848
4	44000001	45000000	1000000	*	-0.0257559704065166
4	45000001	46000000	1000000	*	0.00037297143932345
4	46000001	47000000	1000000	*	-0.0241067823101314
4	47000001	48000000	1000000	*	0.0229407991817124
4	48000001	49000000	1000000	*	0.0151205250467073
4	53000001	54000000	1000000	*	0.0512925119319965
4	54000001	55000000	1000000	*	0.0574649668536442
4	55000001	56000000	1000000	*	0.0283494716270845
4	56000001	57000000	1000000	*	-0.0179964687815618
4	57000001	58000000	1000000	*	-0.0310130014140159
4	58000001	59000000	1000000	*	0.0335398628897048
4	59000001	60000000	1000000	*	NA
4	60000001	61000000	1000000	*	-0.00921038180918256
4	61000001	62000000	1000000	*	-0.0622556009218174
4	62000001	63000000	1000000	*	-0.000356563265230461
4	63000001	64000000	1000000	*	-0.0238047254621933
4	64000001	65000000	1000000	*	-0.0509674133548552
4	65000001	66000000	1000000	*	-0.0544043034583808
4	66000001	67000000	1000000	*	-0.0504937046881246
4	67000001	68000000	1000000	*	-0.05750699970355
4	68000001	69000000	1000000	*	0.013621710185826
4	69000001	70000000	1000000	*	-0.157159966423605
4	70000001	71000000	1000000	*	0.0622063283312845
4	71000001	72000000	1000000	*	-0.0338630250311207
4	72000001	73000000	1000000	*	0.0393771602360392
4	73000001	74000000	1000000	*	0.0264997983268228
4	74000001	75000000	1000000	*	0.022564954343773
4	75000001	76000000	1000000	*	NA
4	76000001	77000000	1000000	*	-0.0149370595420792
4	77000001	78000000	1000000	*	-0.00698290469138935
4	78000001	79000000	1000000	*	0.0106811658112236
4	79000001	80000000	1000000	*	0.0541128197214614
4	80000001	81000000	1000000	*	0.0368435360704469
4	81000001	82000000	1000000	*	0.0367248244297287
4	82000001	83000000	1000000	*	0.0275453245542841
4	83000001	84000000	1000000	*	-0.0771863185298808
4	84000001	85000000	1000000	*	-0.074024536866725
4	85000001	86000000	1000000	*	0.0379424815259118
4	86000001	87000000	1000000	*	0.0118196907749812
4	87000001	88000000	1000000	*	0.0162568099957632
4	88000001	89000000	1000000	*	0.0197998821065026
4	89000001	90000000	1000000	*	-0.0305267565166665
4	90000001	91000000	1000000	*	0.111519023260389
4	91000001	92000000	1000000	*	0.0575194764164407
4	92000001	93000000	1000000	*	-0.02880717421776
4	93000001	94000000	1000000	*	-0.0240994611827304
4	94000001	95000000	1000000	*	0.0195569343906903
4	95000001	96000000	1000000	*	0.0113159349083187
4	96000001	97000000	1000000	*	0.0567253278769745
4	97000001	98000000	1000000	*	0.0296555311068004
4	98000001	99000000	1000000	*	-0.0050998656046959
4	99000001	100000000	1000000	*	-0.0431439225183595
4	100000001	101000000	1000000	*	0.0143750226155273
4	101000001	102000000	1000000	*	0.0297053862752437
4	102000001	103000000	1000000	*	0.101722417296832
4	103000001	104000000	1000000	*	0.0454802320869492
4	104000001	105000000	1000000	*	0.0152692349352726
4	105000001	106000000	1000000	*	0.0178404618264661
4	106000001	107000000	1000000	*	0.0450928654808349
4	107000001	108000000	1000000	*	-8.90523024715312e-05
4	108000001	109000000	1000000	*	0.0210100745718437
4	109000001	110000000	1000000	*	0.0172399069120722
4	110000001	111000000	1000000	*	-0.0160418200685485
4	111000001	112000000	1000000	*	-0.027161251864134
4	112000001	113000000	1000000	*	0.0136013995758617
4	113000001	114000000	1000000	*	-0.070390179217972
4	114000001	115000000	1000000	*	0.0560025727568193
4	115000001	116000000	1000000	*	0.00640843470005292
4	116000001	117000000	1000000	*	0.0130317733591821
4	117000001	118000000	1000000	*	-0.0200478037469629
4	118000001	119000000	1000000	*	0.0374665628817316
4	120000001	121000000	1000000	*	0.0315968904324278
4	121000001	122000000	1000000	*	0.0403224610139296
4	122000001	123000000	1000000	*	0.025101221669306
4	123000001	124000000	1000000	*	0.00877406237978673
4	124000001	125000000	1000000	*	0.0256558684722851
4	125000001	126000000	1000000	*	-0.0207003906471273
4	126000001	127000000	1000000	*	0.0698156522319445
4	127000001	128000000	1000000	*	0.000186385594149009
4	128000001	129000000	1000000	*	-0.00867367747377186
4	129000001	130000000	1000000	*	-0.0566404653784149
4	130000001	131000000	1000000	*	0.00619030962706653
4	131000001	132000000	1000000	*	0.00068215728209603
4	133000001	134000000	1000000	*	-0.062938029716039
4	134000001	135000000	1000000	*	-0.00588780880209257
4	135000001	136000000	1000000	*	-0.0354558215501359
4	136000001	137000000	1000000	*	-0.0301465634360225
4	137000001	138000000	1000000	*	-0.000949886414669497
4	138000001	139000000	1000000	*	-0.00164734933152732
4	139000001	140000000	1000000	*	-0.0174549161152206
4	140000001	141000000	1000000	*	-0.0435792233604889
4	141000001	142000000	1000000	*	0.0292713765832691
4	142000001	143000000	1000000	*	0.0745859466466575
4	143000001	144000000	1000000	*	0.0584727746302747
4	145000001	146000000	1000000	*	0.0165490561647953
4	146000001	147000000	1000000	*	0.0161806467032686
4	147000001	148000000	1000000	*	0.0224440837490656
4	148000001	149000000	1000000	*	-0.0291935772608133
4	149000001	150000000	1000000	*	0.00906473778209044
4	150000001	151000000	1000000	*	0.00329627987054022
4	151000001	152000000	1000000	*	0.0234536311832221
4	152000001	153000000	1000000	*	-0.0241968504315513
4	153000001	154000000	1000000	*	-0.0067028767284625
4	154000001	155000000	1000000	*	0.00447465262996477
4	155000001	156000000	1000000	*	0.0217356304060464
4	156000001	157000000	1000000	*	0.0517064847184944
4	157000001	158000000	1000000	*	0.058426824560457
4	158000001	159000000	1000000	*	-0.0134319481928404
4	159000001	160000000	1000000	*	0.0385283246222051
4	160000001	161000000	1000000	*	0.00431056171379932
4	161000001	162000000	1000000	*	-0.0921652923747919
4	162000001	163000000	1000000	*	0.0205497722470979
4	163000001	164000000	1000000	*	-0.046155862183711
4	164000001	165000000	1000000	*	0.0128306178372754
4	165000001	166000000	1000000	*	-0.018188420201472
4	166000001	167000000	1000000	*	0.00400906446882989
4	167000001	168000000	1000000	*	-0.0150957323969969
4	168000001	169000000	1000000	*	0.000492650740518143
4	169000001	170000000	1000000	*	0.0101652891527482
4	170000001	171000000	1000000	*	0.0119604470008563
4	171000001	172000000	1000000	*	0.0430239042927895
4	172000001	173000000	1000000	*	0.030830473494738
4	173000001	174000000	1000000	*	0.0218036428096311
4	174000001	175000000	1000000	*	0.0289008845185849
4	175000001	176000000	1000000	*	0.0114435227717096
4	176000001	177000000	1000000	*	-0.000548486824390638
4	177000001	178000000	1000000	*	0.0154569609471229
4	178000001	179000000	1000000	*	-0.0126510712527542
4	179000001	180000000	1000000	*	-0.0211363984538955
4	180000001	181000000	1000000	*	-0.00641546990967629
4	181000001	182000000	1000000	*	0.0394134141272172
4	182000001	183000000	1000000	*	-0.039142218545972
4	183000001	184000000	1000000	*	0.00108499907776779
4	184000001	185000000	1000000	*	-0.0148396173128967
4	185000001	186000000	1000000	*	0.00457294772598341
4	186000001	187000000	1000000	*	-0.00743841546607613
4	187000001	188000000	1000000	*	-0.0721143614281162
4	188000001	189000000	1000000	*	-0.0850563799795929
4	189000001	190000000	1000000	*	-0.144180080498891
4	190000001	191000000	1000000	*	-0.25815937936821
5	1000001	2000000	1000000	*	0.126274404274385
5	2000001	3000000	1000000	*	-0.0106407520671833
5	3000001	4000000	1000000	*	-0.0214036462702245
5	4000001	5000000	1000000	*	0.00574534843732816
5	5000001	6000000	1000000	*	-0.0138637402742612
5	6000001	7000000	1000000	*	0.004405502013014
5	7000001	8000000	1000000	*	0.0118055460046172
5	8000001	9000000	1000000	*	-9.45729461367427e-05
5	9000001	10000000	1000000	*	0.00482769882249072
5	10000001	11000000	1000000	*	-0.0134667702221454
5	11000001	12000000	1000000	*	0.0139799463734336
5	12000001	13000000	1000000	*	-0.0263484243580262
5	13000001	14000000	1000000	*	-0.0195375973205271
5	14000001	15000000	1000000	*	0.0216789051249974
5	15000001	16000000	1000000	*	-0.0353563586419447
5	16000001	17000000	1000000	*	-0.0251939159340386
5	18000001	19000000	1000000	*	0.00916406979899907
5	19000001	20000000	1000000	*	-0.0655845499447775
5	22000001	23000000	1000000	*	0.0264114158040311
5	23000001	24000000	1000000	*	-0.0356835634452049
5	24000001	25000000	1000000	*	-0.0690081793245467
5	25000001	26000000	1000000	*	-0.0313891293577534
5	26000001	27000000	1000000	*	-0.0537412992816907
5	27000001	28000000	1000000	*	0.00894046510219536
5	28000001	29000000	1000000	*	-0.025507789840982
5	29000001	30000000	1000000	*	0.0123085438937548
5	30000001	31000000	1000000	*	-0.00983345154654429
5	31000001	32000000	1000000	*	0.0102554220010503
5	32000001	33000000	1000000	*	-0.028870694915778
5	33000001	34000000	1000000	*	-0.0447631372084708
5	35000001	36000000	1000000	*	0.0195157740380383
5	36000001	37000000	1000000	*	0.0106672804451081
5	37000001	38000000	1000000	*	-0.0299297888483212
5	38000001	39000000	1000000	*	0.0442386115577039
5	39000001	40000000	1000000	*	0.0594261120712786
5	40000001	41000000	1000000	*	-0.0169238737585734
5	41000001	42000000	1000000	*	-0.0162607676654637
5	42000001	43000000	1000000	*	0.0409221558572539
5	43000001	44000000	1000000	*	-0.0235342841381435
5	44000001	45000000	1000000	*	-0.0714807232803434
5	45000001	46000000	1000000	*	-0.0905119872035069
5	50000001	51000000	1000000	*	0.0145138470063959
5	51000001	52000000	1000000	*	-0.00595295460184948
5	52000001	53000000	1000000	*	0.043512377800003
5	53000001	54000000	1000000	*	0.0231609206869705
5	54000001	55000000	1000000	*	0.012865637089041
5	55000001	56000000	1000000	*	-0.0118852753546591
5	56000001	57000000	1000000	*	-0.0117422345061843
5	57000001	58000000	1000000	*	0.0825114327144451
5	58000001	59000000	1000000	*	0.0687828503065755
5	59000001	60000000	1000000	*	0.019983896744991
5	60000001	61000000	1000000	*	0.00445354229791088
5	61000001	62000000	1000000	*	-0.0309814119244828
5	62000001	63000000	1000000	*	0.00774043403957946
5	63000001	64000000	1000000	*	-0.00503829549793648
5	64000001	65000000	1000000	*	0.053889705952127
5	65000001	66000000	1000000	*	0.0278945919366277
5	66000001	67000000	1000000	*	0.0766403024322611
5	67000001	68000000	1000000	*	0.0657499546411131
5	71000001	72000000	1000000	*	0.0346157737964863
5	72000001	73000000	1000000	*	0.0481082010321703
5	73000001	74000000	1000000	*	0.0462193283458327
5	74000001	75000000	1000000	*	0.0282505739679583
5	75000001	76000000	1000000	*	0.0477974766025077
5	76000001	77000000	1000000	*	0.0265387388104471
5	77000001	78000000	1000000	*	0.0311446973245704
5	78000001	79000000	1000000	*	-0.0020076785325431
5	79000001	80000000	1000000	*	-0.0563131476838461
5	80000001	81000000	1000000	*	0.014167721959871
5	81000001	82000000	1000000	*	-0.0123436997682721
5	82000001	83000000	1000000	*	0.059184630010224
5	83000001	84000000	1000000	*	0.0256679126220329
5	84000001	85000000	1000000	*	-0.0276358743628231
5	85000001	86000000	1000000	*	-0.0415100668716413
5	86000001	87000000	1000000	*	0.0169904366113305
5	87000001	88000000	1000000	*	0.00480227104094535
5	88000001	89000000	1000000	*	0.0270583467951273
5	89000001	90000000	1000000	*	0.0312180301968482
5	90000001	91000000	1000000	*	-0.0160555914266695
5	91000001	92000000	1000000	*	NA
5	92000001	93000000	1000000	*	0.00549686406235007
5	93000001	94000000	1000000	*	0.0590922259602369
5	94000001	95000000	1000000	*	0.0457908832387876
5	95000001	96000000	1000000	*	0.00206961777328771
5	96000001	97000000	1000000	*	0.0122325214846647
5	97000001	98000000	1000000	*	-0.0553463191819652
5	98000001	99000000	1000000	*	-0.0524979706105802
5	100000001	101000000	1000000	*	0.0281851823767897
5	101000001	102000000	1000000	*	0.0405394061977495
5	102000001	103000000	1000000	*	0.0551641128979987
5	103000001	104000000	1000000	*	-0.0535612227074555
5	104000001	105000000	1000000	*	-0.0650810562005871
5	105000001	106000000	1000000	*	-0.0366746971343339
5	106000001	107000000	1000000	*	-0.00548608576169045
5	107000001	108000000	1000000	*	0.0351707279899366
5	108000001	109000000	1000000	*	0.0464432922517172
5	109000001	110000000	1000000	*	0.0388598915023651
5	110000001	111000000	1000000	*	0.00845384601465769
5	111000001	112000000	1000000	*	-0.0046124203157386
5	112000001	113000000	1000000	*	0.0206929370147569
5	113000001	114000000	1000000	*	-0.0434439267395695
5	114000001	115000000	1000000	*	-0.0128999888844104
5	115000001	116000000	1000000	*	0.0611071973238098
5	116000001	117000000	1000000	*	0.0101654669619669
5	117000001	118000000	1000000	*	-0.0245962346515423
5	118000001	119000000	1000000	*	-0.00406544247757963
5	119000001	120000000	1000000	*	0.030787689937079
5	120000001	121000000	1000000	*	0.00290916413482319
5	121000001	122000000	1000000	*	0.0305986290993566
5	122000001	123000000	1000000	*	0.0129580173723408
5	123000001	124000000	1000000	*	0.0309127832617903
5	124000001	125000000	1000000	*	0.0177374433913111
5	125000001	126000000	1000000	*	-0.00241297510341639
5	126000001	127000000	1000000	*	-0.0181017440413195
5	127000001	128000000	1000000	*	0.00616967580953899
5	128000001	129000000	1000000	*	0.0115561427844931
5	129000001	130000000	1000000	*	0.0100423008648932
5	130000001	131000000	1000000	*	0.0143352371261431
5	131000001	132000000	1000000	*	0.00181472791065537
5	132000001	133000000	1000000	*	0.039905778128396
5	133000001	134000000	1000000	*	-0.0463556345494292
5	134000001	135000000	1000000	*	0.0159071281556014
5	135000001	136000000	1000000	*	0.0456976061321229
5	136000001	137000000	1000000	*	0.0148968175843465
5	137000001	138000000	1000000	*	-0.0877653528041853
5	138000001	139000000	1000000	*	NA
5	139000001	140000000	1000000	*	-0.06612692808379
5	140000001	141000000	1000000	*	0.041353005988838
5	141000001	142000000	1000000	*	-0.0384248228600515
5	142000001	143000000	1000000	*	-0.0176948546913866
5	143000001	144000000	1000000	*	0.0100719893257181
5	144000001	145000000	1000000	*	0.00622114574844284
5	145000001	146000000	1000000	*	0.0302874389495058
5	146000001	147000000	1000000	*	0.0431399326328267
5	147000001	148000000	1000000	*	0.0535889809881202
5	148000001	149000000	1000000	*	0.0297200522146866
5	149000001	150000000	1000000	*	0.0470392594780493
5	150000001	151000000	1000000	*	-0.0612221212466944
5	151000001	152000000	1000000	*	-0.0420291732700627
5	152000001	153000000	1000000	*	-0.0683024386933274
5	153000001	154000000	1000000	*	-0.0407570401679798
5	154000001	155000000	1000000	*	-0.0607673516277645
5	155000001	156000000	1000000	*	NA
5	156000001	157000000	1000000	*	-0.0532365115601204
5	157000001	158000000	1000000	*	0.0159982209425812
5	158000001	159000000	1000000	*	0.0657913293709879
5	159000001	160000000	1000000	*	-0.0426141217120324
5	160000001	161000000	1000000	*	-0.0347435952975971
5	161000001	162000000	1000000	*	-0.0446499474119596
5	162000001	163000000	1000000	*	-0.0187551218133217
5	163000001	164000000	1000000	*	0.0131308069169994
5	164000001	165000000	1000000	*	0.0400130079069161
5	165000001	166000000	1000000	*	-0.0556519010806983
5	166000001	167000000	1000000	*	-0.00480552821574572
5	167000001	168000000	1000000	*	-0.0144777939453438
5	168000001	169000000	1000000	*	-0.0101411544720688
5	169000001	170000000	1000000	*	0.0260670470769693
5	170000001	171000000	1000000	*	0.0620699776155166
5	171000001	172000000	1000000	*	-0.0288056727362452
5	172000001	173000000	1000000	*	-0.0132659031721194
5	173000001	174000000	1000000	*	-0.00136099482222941
5	174000001	175000000	1000000	*	-0.00553528379997305
5	176000001	177000000	1000000	*	-0.0394327475174366
5	178000001	179000000	1000000	*	-0.0178472126719451
5	179000001	180000000	1000000	*	-0.0604095410827631
6	1000001	2000000	1000000	*	0.0713071273961238
6	2000001	3000000	1000000	*	0.0402047330547598
6	3000001	4000000	1000000	*	0.00636402886802857
6	4000001	5000000	1000000	*	-0.00182121531777582
6	5000001	6000000	1000000	*	0.0479925659605217
6	6000001	7000000	1000000	*	0.0117643205315069
6	7000001	8000000	1000000	*	-0.0329629385370477
6	8000001	9000000	1000000	*	-0.000812838080774831
6	9000001	10000000	1000000	*	-0.00116707358662584
6	10000001	11000000	1000000	*	-0.0470683565087242
6	11000001	12000000	1000000	*	0.0165548684068416
6	12000001	13000000	1000000	*	0.0578189190519053
6	13000001	14000000	1000000	*	0.0342320502663586
6	14000001	15000000	1000000	*	-0.000947418998112338
6	15000001	16000000	1000000	*	-0.0427392948255205
6	16000001	17000000	1000000	*	0.0342397163720098
6	17000001	18000000	1000000	*	-0.0269255984530642
6	18000001	19000000	1000000	*	-0.0550352152941884
6	19000001	20000000	1000000	*	-0.0305359714821593
6	20000001	21000000	1000000	*	-0.00469020323061696
6	21000001	22000000	1000000	*	0.0219150530031585
6	22000001	23000000	1000000	*	0.090144463889972
6	23000001	24000000	1000000	*	0.0220986002609389
6	24000001	25000000	1000000	*	-0.0387617445662181
6	25000001	26000000	1000000	*	0.0590498212422972
6	27000001	28000000	1000000	*	-0.00864874957938973
6	28000001	29000000	1000000	*	0.0050220627260853
6	29000001	30000000	1000000	*	0.0348261290101848
6	30000001	31000000	1000000	*	-0.128529633287622
6	31000001	32000000	1000000	*	-0.238907713743101
6	32000001	33000000	1000000	*	-0.247225186674245
6	33000001	34000000	1000000	*	-0.0330077137235272
6	34000001	35000000	1000000	*	-0.0768986753010373
6	35000001	36000000	1000000	*	-0.0674695861026842
6	36000001	37000000	1000000	*	-0.0602984618978069
6	37000001	38000000	1000000	*	-0.0205682403595451
6	38000001	39000000	1000000	*	0.013701524561066
6	39000001	40000000	1000000	*	0.0390551451175986
6	40000001	41000000	1000000	*	0.0258827428444645
6	41000001	42000000	1000000	*	-0.013738728371255
6	42000001	43000000	1000000	*	-0.10538065789867
6	43000001	44000000	1000000	*	-0.0329605696382317
6	44000001	45000000	1000000	*	0.014301342917773
6	45000001	46000000	1000000	*	0.0734610810411477
6	46000001	47000000	1000000	*	0.0750634252438568
6	47000001	48000000	1000000	*	0.0514251754787596
6	48000001	49000000	1000000	*	0.0109815127247969
6	49000001	50000000	1000000	*	0.0488627615397313
6	50000001	51000000	1000000	*	0.0119567251934962
6	51000001	52000000	1000000	*	0.0339938181612015
6	52000001	53000000	1000000	*	0.0176531728976744
6	53000001	54000000	1000000	*	0.00600809037765542
6	54000001	55000000	1000000	*	-0.0436453532638531
6	55000001	56000000	1000000	*	0.000889158894457368
6	56000001	57000000	1000000	*	0.0402252815558373
6	63000001	64000000	1000000	*	-0.0117380805650042
6	64000001	65000000	1000000	*	-0.0372510832955646
6	65000001	66000000	1000000	*	-0.0258266469688434
6	66000001	67000000	1000000	*	-0.0541865172684131
6	67000001	68000000	1000000	*	-0.0708921250474297
6	68000001	69000000	1000000	*	-0.038617613614323
6	69000001	70000000	1000000	*	-0.00934444996394822
6	70000001	71000000	1000000	*	-0.0189749162499196
6	71000001	72000000	1000000	*	0.0496965283740117
6	72000001	73000000	1000000	*	0.00831966459867825
6	73000001	74000000	1000000	*	0.0828454612223196
6	74000001	75000000	1000000	*	-0.0743359667459798
6	75000001	76000000	1000000	*	0.0130185512902709
6	76000001	77000000	1000000	*	-0.0551578081590419
6	77000001	78000000	1000000	*	-0.0506655613348357
6	78000001	79000000	1000000	*	-0.020938858712052
6	79000001	80000000	1000000	*	-0.00510707153668107
6	80000001	81000000	1000000	*	0.0507375094225531
6	81000001	82000000	1000000	*	-0.0216021022956241
6	82000001	83000000	1000000	*	0.0232573214099209
6	83000001	84000000	1000000	*	0.00947007533411788
6	84000001	85000000	1000000	*	-0.0261282323654239
6	85000001	86000000	1000000	*	0.0149216037777899
6	86000001	87000000	1000000	*	0.0110266639747114
6	87000001	88000000	1000000	*	0.0103267929700278
6	88000001	89000000	1000000	*	-0.0494561895649653
6	89000001	90000000	1000000	*	0.0109756720694172
6	90000001	91000000	1000000	*	-0.0530754171633278
6	91000001	92000000	1000000	*	0.0338062086105531
6	92000001	93000000	1000000	*	0.00157398941948188
6	93000001	94000000	1000000	*	-0.0557255277946324
6	94000001	95000000	1000000	*	-0.0582444549075983
6	96000001	97000000	1000000	*	-0.0375881147095866
6	97000001	98000000	1000000	*	0.00254049743335117
6	98000001	99000000	1000000	*	0.00117975910024727
6	99000001	100000000	1000000	*	-0.00527969525818343
6	100000001	101000000	1000000	*	0.0482977658369078
6	101000001	102000000	1000000	*	0.016351442138643
6	102000001	103000000	1000000	*	-0.0427418159915332
6	103000001	104000000	1000000	*	-0.0845669407843323
6	104000001	105000000	1000000	*	-0.0266522258722309
6	105000001	106000000	1000000	*	0.0302744248160855
6	106000001	107000000	1000000	*	0.0371868424154245
6	107000001	108000000	1000000	*	-0.0667630848346347
6	108000001	109000000	1000000	*	-0.0287263945548041
6	109000001	110000000	1000000	*	-0.00387961058352763
6	110000001	111000000	1000000	*	0.0426434798585145
6	111000001	112000000	1000000	*	-0.0459376814805196
6	112000001	113000000	1000000	*	0.0473542866919374
6	113000001	114000000	1000000	*	0.0255734796632607
6	114000001	115000000	1000000	*	-0.0207178337162612
6	115000001	116000000	1000000	*	NA
6	116000001	117000000	1000000	*	0.0163323735717533
6	117000001	118000000	1000000	*	-0.0147009429615865
6	118000001	119000000	1000000	*	-0.0323700006402502
6	119000001	120000000	1000000	*	0.0422087657058438
6	120000001	121000000	1000000	*	-0.00274948931875484
6	121000001	122000000	1000000	*	0.0261916428350879
6	122000001	123000000	1000000	*	-0.0344287916303063
6	123000001	124000000	1000000	*	0.0146118776110606
6	124000001	125000000	1000000	*	0.0578477024537192
6	125000001	126000000	1000000	*	0.0541528467749697
6	126000001	127000000	1000000	*	0.0645246115328035
6	127000001	128000000	1000000	*	-0.00663355291074886
6	128000001	129000000	1000000	*	-0.0223298358729775
6	129000001	130000000	1000000	*	-0.0297383347393328
6	130000001	131000000	1000000	*	0.00860233721695975
6	131000001	132000000	1000000	*	0.0362984312199212
6	132000001	133000000	1000000	*	-0.00168460792088034
6	133000001	134000000	1000000	*	-0.0134702630854791
6	134000001	135000000	1000000	*	-0.0357985773871111
6	135000001	136000000	1000000	*	0.0436974961974291
6	136000001	137000000	1000000	*	0.0425613439069739
6	137000001	138000000	1000000	*	-0.00453498420284105
6	138000001	139000000	1000000	*	0.0268826118906611
6	139000001	140000000	1000000	*	-0.0585154104053548
6	140000001	141000000	1000000	*	0.0699805176600458
6	141000001	142000000	1000000	*	0.0387642961632162
6	142000001	143000000	1000000	*	0.03326786236326
6	143000001	144000000	1000000	*	0.00984181508864091
6	144000001	145000000	1000000	*	-0.037795828792246
6	145000001	146000000	1000000	*	0.00603117903269441
6	146000001	147000000	1000000	*	0.0343475332973097
6	147000001	148000000	1000000	*	0.0667679768896074
6	148000001	149000000	1000000	*	0.0252416515173014
6	149000001	150000000	1000000	*	0.00103984449075279
6	150000001	151000000	1000000	*	0.00394990577287076
6	151000001	152000000	1000000	*	-0.0595146737122544
6	152000001	153000000	1000000	*	-0.0127644872375905
6	153000001	154000000	1000000	*	0.0213514591406741
6	154000001	155000000	1000000	*	0.0163145685682635
6	155000001	156000000	1000000	*	0.00388891785887517
6	156000001	157000000	1000000	*	0.0319142629270094
6	158000001	159000000	1000000	*	0.024949118952889
6	159000001	160000000	1000000	*	0.00788299102016704
6	160000001	161000000	1000000	*	0.000827659635607067
6	161000001	162000000	1000000	*	-0.0123130078782526
6	162000001	163000000	1000000	*	-0.0192025847619873
6	163000001	164000000	1000000	*	8.86734987345816e-05
6	164000001	165000000	1000000	*	0.0945455439104772
6	165000001	166000000	1000000	*	-0.00174537636462795
6	166000001	167000000	1000000	*	0.0298935834805075
6	168000001	169000000	1000000	*	NA
6	169000001	170000000	1000000	*	-0.00146115989917347
7	1000001	2000000	1000000	*	0.146912205110629
7	2000001	3000000	1000000	*	0.0872572707723133
7	3000001	4000000	1000000	*	0.0175081833848576
7	4000001	5000000	1000000	*	-0.0439361770092637
7	5000001	6000000	1000000	*	-0.0739053307233181
7	7000001	8000000	1000000	*	-0.0301565547270713
7	8000001	9000000	1000000	*	-0.00466940145115448
7	9000001	10000000	1000000	*	-0.0577510703455161
7	10000001	11000000	1000000	*	0.00945817462008507
7	11000001	12000000	1000000	*	-0.00184208438511497
7	12000001	13000000	1000000	*	0.0329567841289809
7	13000001	14000000	1000000	*	-0.0165852235721987
7	14000001	15000000	1000000	*	-0.023475925858664
7	15000001	16000000	1000000	*	-0.044573884094229
7	16000001	17000000	1000000	*	0.00343808989561804
7	17000001	18000000	1000000	*	0.0222846975487956
7	18000001	19000000	1000000	*	0.0435780456241365
7	19000001	20000000	1000000	*	0.0216015527808735
7	20000001	21000000	1000000	*	0.0365190481269827
7	21000001	22000000	1000000	*	0.00923273500079113
7	22000001	23000000	1000000	*	0.00603029756423444
7	23000001	24000000	1000000	*	-0.0620802094828478
7	24000001	25000000	1000000	*	0.0338572516176893
7	25000001	26000000	1000000	*	-0.000944481376625002
7	26000001	27000000	1000000	*	0.0308861146310886
7	27000001	28000000	1000000	*	0.00932182409524799
7	28000001	29000000	1000000	*	0.071231692464067
7	29000001	30000000	1000000	*	0.105899832178445
7	30000001	31000000	1000000	*	0.0374160305846716
7	31000001	32000000	1000000	*	0.033935871635943
7	32000001	33000000	1000000	*	0.0483411765242972
7	33000001	34000000	1000000	*	0.0130434591652489
7	34000001	35000000	1000000	*	0.0358900450946416
7	36000001	37000000	1000000	*	0.0115968454603522
7	37000001	38000000	1000000	*	-0.00758225601754328
7	38000001	39000000	1000000	*	0.016251223345917
7	39000001	40000000	1000000	*	0.0126404680358313
7	40000001	41000000	1000000	*	0.0376330823696555
7	41000001	42000000	1000000	*	-0.004359296447786
7	42000001	43000000	1000000	*	0.0326543886393014
7	43000001	44000000	1000000	*	-0.0209317530249041
7	44000001	45000000	1000000	*	-0.073651792422261
7	45000001	46000000	1000000	*	0.0667192657488533
7	46000001	47000000	1000000	*	-0.0585783872723557
7	47000001	48000000	1000000	*	0.031298054660172
7	48000001	49000000	1000000	*	-0.00908557954991808
7	49000001	50000000	1000000	*	0.0482434081184376
7	50000001	51000000	1000000	*	NA
7	51000001	52000000	1000000	*	0.0461396561588627
7	52000001	53000000	1000000	*	-0.0512063412748452
7	53000001	54000000	1000000	*	0.00255426271495848
7	54000001	55000000	1000000	*	-0.00696923140289546
7	55000001	56000000	1000000	*	-0.0102643155782513
7	67000001	68000000	1000000	*	-0.150483087607871
7	68000001	69000000	1000000	*	-0.0638350552252643
7	69000001	70000000	1000000	*	0.0672672126548903
7	70000001	71000000	1000000	*	-0.0541194969833656
7	71000001	72000000	1000000	*	-0.0496449856773483
7	73000001	74000000	1000000	*	-0.0871824997314178
7	75000001	76000000	1000000	*	-0.13719015663752
7	77000001	78000000	1000000	*	-0.0417180832331982
7	78000001	79000000	1000000	*	0.000499866504693682
7	79000001	80000000	1000000	*	0.0370821535883376
7	80000001	81000000	1000000	*	0.0340751984792043
7	81000001	82000000	1000000	*	-0.0161678754946496
7	82000001	83000000	1000000	*	-0.0178367209201326
7	83000001	84000000	1000000	*	-0.00468423531203124
7	84000001	85000000	1000000	*	0.00729560340009439
7	85000001	86000000	1000000	*	-0.00205618412919361
7	86000001	87000000	1000000	*	0.0354393566791462
7	87000001	88000000	1000000	*	-0.00299024090088502
7	88000001	89000000	1000000	*	0.0362287758750386
7	89000001	90000000	1000000	*	-0.0186137883821265
7	90000001	91000000	1000000	*	0.0200360306461099
7	91000001	92000000	1000000	*	0.00337847580540536
7	92000001	93000000	1000000	*	0.0255318502666685
7	93000001	94000000	1000000	*	0.0295702522523034
7	94000001	95000000	1000000	*	-0.00238146882456852
7	95000001	96000000	1000000	*	0.0511437641878755
7	96000001	97000000	1000000	*	0.0025189062947083
7	97000001	98000000	1000000	*	0.030431797883259
7	98000001	99000000	1000000	*	-0.0801957845699262
7	99000001	100000000	1000000	*	-0.0775581715513681
7	100000001	101000000	1000000	*	NA
7	101000001	102000000	1000000	*	-0.0158918889748651
7	103000001	104000000	1000000	*	0.0406159311683062
7	104000001	105000000	1000000	*	-0.0385898806180991
7	105000001	106000000	1000000	*	-0.0592465347154531
7	106000001	107000000	1000000	*	-0.0376519357520012
7	107000001	108000000	1000000	*	0.00109983734651546
7	108000001	109000000	1000000	*	-0.0293162332706192
7	109000001	110000000	1000000	*	-0.084001688463447
7	110000001	111000000	1000000	*	0.0263480350587847
7	111000001	112000000	1000000	*	0.00145013073257352
7	112000001	113000000	1000000	*	-0.0218518479856691
7	113000001	114000000	1000000	*	-0.00182998144800938
7	114000001	115000000	1000000	*	0.0218412755125082
7	115000001	116000000	1000000	*	0.0368666162993
7	116000001	117000000	1000000	*	0.0593005398119061
7	117000001	118000000	1000000	*	0.0541948070411001
7	118000001	119000000	1000000	*	-0.0473947260002455
7	119000001	120000000	1000000	*	-0.034611863022719
7	120000001	121000000	1000000	*	0.0160545631004935
7	121000001	122000000	1000000	*	0.0178229840962992
7	122000001	123000000	1000000	*	-0.0266718439316
7	123000001	124000000	1000000	*	0.0135885746098934
7	124000001	125000000	1000000	*	-0.00617644768568417
7	125000001	126000000	1000000	*	-0.0463832275040597
7	126000001	127000000	1000000	*	0.000570135621878057
7	127000001	128000000	1000000	*	-0.0178840345815093
7	128000001	129000000	1000000	*	-0.0078547106792804
7	129000001	130000000	1000000	*	-0.0665284387956069
7	131000001	132000000	1000000	*	-0.0257216980698977
7	132000001	133000000	1000000	*	0.0251257286084564
7	133000001	134000000	1000000	*	0.0217884944467117
7	134000001	135000000	1000000	*	0.0435685634678289
7	135000001	136000000	1000000	*	-0.029822380411306
7	136000001	137000000	1000000	*	-0.0281975703863936
7	137000001	138000000	1000000	*	0.0202423330205923
7	138000001	139000000	1000000	*	-0.0336418366334411
7	139000001	140000000	1000000	*	NA
7	140000001	141000000	1000000	*	-0.0718214373961393
7	141000001	142000000	1000000	*	0.0258143145436507
7	144000001	145000000	1000000	*	-0.0474686940515098
7	145000001	146000000	1000000	*	-0.0264152227849218
7	146000001	147000000	1000000	*	0.0309536574980137
7	147000001	148000000	1000000	*	-0.0036526596102928
7	148000001	149000000	1000000	*	-0.0732523774090216
7	150000001	151000000	1000000	*	0.0127971012879666
7	151000001	152000000	1000000	*	0.0350046700703348
7	152000001	153000000	1000000	*	-0.0813337269299581
7	155000001	156000000	1000000	*	0.0333346049829451
7	156000001	157000000	1000000	*	-0.0325266552833302
7	157000001	158000000	1000000	*	-0.0113674065594818
7	158000001	159000000	1000000	*	-0.106184834352086
8	1000001	2000000	1000000	*	-0.0288554815384647
8	2000001	3000000	1000000	*	0.105594658255183
8	3000001	4000000	1000000	*	-0.0466772813082364
8	4000001	5000000	1000000	*	-0.0289117965496073
8	5000001	6000000	1000000	*	0.0301376274535896
8	6000001	7000000	1000000	*	-0.00170278855144846
8	8000001	9000000	1000000	*	-0.0522250351055647
8	9000001	10000000	1000000	*	-0.00538346396297714
8	10000001	11000000	1000000	*	0.0677988241411069
8	11000001	12000000	1000000	*	0.050775965540443
8	13000001	14000000	1000000	*	0.0147779499496322
8	14000001	15000000	1000000	*	-0.01342399560335
8	15000001	16000000	1000000	*	-0.0243725993056838
8	16000001	17000000	1000000	*	0.0286085512216422
8	17000001	18000000	1000000	*	-0.0528275871709763
8	18000001	19000000	1000000	*	-0.0173774402260337
8	19000001	20000000	1000000	*	-0.00131484558217761
8	20000001	21000000	1000000	*	0.0204252093262608
8	21000001	22000000	1000000	*	-0.06502584145171
8	22000001	23000000	1000000	*	-0.0267288615954302
8	23000001	24000000	1000000	*	-0.0150918709674795
8	24000001	25000000	1000000	*	0.0306555927560938
8	25000001	26000000	1000000	*	-0.000437817340300353
8	26000001	27000000	1000000	*	0.0245658244195803
8	27000001	28000000	1000000	*	-0.00175513374724697
8	28000001	29000000	1000000	*	-0.0124157335973246
8	29000001	30000000	1000000	*	-0.00560883267591927
8	30000001	31000000	1000000	*	-0.0192691573675297
8	31000001	32000000	1000000	*	-0.00196999188716507
8	32000001	33000000	1000000	*	-0.013000589067148
8	33000001	34000000	1000000	*	-0.0204608870809045
8	34000001	35000000	1000000	*	-0.0471580072967025
8	35000001	36000000	1000000	*	-0.0358221110156166
8	36000001	37000000	1000000	*	-0.0177609939939381
8	37000001	38000000	1000000	*	-0.0289835149738842
8	38000001	39000000	1000000	*	-0.0586169283711676
8	39000001	40000000	1000000	*	0.00777699490308437
8	40000001	41000000	1000000	*	-0.014374589031245
8	41000001	42000000	1000000	*	-0.0221688074398138
8	42000001	43000000	1000000	*	-0.134549357630412
8	47000001	48000000	1000000	*	-0.101371868442005
8	48000001	49000000	1000000	*	NA
8	49000001	50000000	1000000	*	0.0330670202331785
8	50000001	51000000	1000000	*	0.031854516163351
8	51000001	52000000	1000000	*	-0.0327296999011224
8	52000001	53000000	1000000	*	-0.026223446969022
8	53000001	54000000	1000000	*	0.0240175883284291
8	54000001	55000000	1000000	*	-0.00431406329960078
8	55000001	56000000	1000000	*	-0.0174518566733062
8	56000001	57000000	1000000	*	-0.0513817175586841
8	57000001	58000000	1000000	*	-0.0400617418261154
8	58000001	59000000	1000000	*	0.0633955503493414
8	59000001	60000000	1000000	*	0.0379280037265406
8	60000001	61000000	1000000	*	0.0937732053424705
8	61000001	62000000	1000000	*	0.0557184544156567
8	62000001	63000000	1000000	*	0.0320188221024506
8	63000001	64000000	1000000	*	0.00189376430148935
8	64000001	65000000	1000000	*	0.00661637899419623
8	65000001	66000000	1000000	*	0.0135414936251419
8	66000001	67000000	1000000	*	0.00159846335557535
8	67000001	68000000	1000000	*	-0.0786021808544414
8	68000001	69000000	1000000	*	-0.0054204592656518
8	69000001	70000000	1000000	*	0.00584107239288877
8	70000001	71000000	1000000	*	-0.0232207977651632
8	71000001	72000000	1000000	*	-0.0288845281201927
8	72000001	73000000	1000000	*	0.0289768485654893
8	73000001	74000000	1000000	*	0.0141711420380401
8	74000001	75000000	1000000	*	-0.0527720153539087
8	75000001	76000000	1000000	*	0.0390606995221171
8	76000001	77000000	1000000	*	-0.0437054664243508
8	77000001	78000000	1000000	*	0.00371280558893376
8	78000001	79000000	1000000	*	-0.09202287185516
8	79000001	80000000	1000000	*	0.00645546814456223
8	80000001	81000000	1000000	*	0.038489570608487
8	81000001	82000000	1000000	*	0.0136068898120789
8	82000001	83000000	1000000	*	0.0138112417893593
8	83000001	84000000	1000000	*	-0.0241522534936875
8	84000001	85000000	1000000	*	-0.0122845913005081
8	85000001	86000000	1000000	*	0.0065093558181057
8	87000001	88000000	1000000	*	0.0133765578142964
8	88000001	89000000	1000000	*	-0.0511238028588063
8	89000001	90000000	1000000	*	-0.00677800256222308
8	90000001	91000000	1000000	*	-0.00505693392207991
8	91000001	92000000	1000000	*	0.0182508435033512
8	92000001	93000000	1000000	*	-0.010825925961726
8	93000001	94000000	1000000	*	0.0152994993488501
8	94000001	95000000	1000000	*	-0.023509442629944
8	95000001	96000000	1000000	*	-0.0361516536825121
8	96000001	97000000	1000000	*	-0.0232420490067102
8	97000001	98000000	1000000	*	-0.0201950989272722
8	98000001	99000000	1000000	*	-0.0240986845901335
8	99000001	100000000	1000000	*	0.030838994067256
8	100000001	101000000	1000000	*	0.0445364336183001
8	101000001	102000000	1000000	*	-0.0048450781007499
8	102000001	103000000	1000000	*	0.023622158025288
8	103000001	104000000	1000000	*	-0.0261179592687323
8	104000001	105000000	1000000	*	-0.00222338100012098
8	105000001	106000000	1000000	*	0.0715693393890857
8	106000001	107000000	1000000	*	0.0683492683887476
8	107000001	108000000	1000000	*	0.0310401309719172
8	108000001	109000000	1000000	*	0.0494113087387722
8	109000001	110000000	1000000	*	0.07667823196067
8	110000001	111000000	1000000	*	0.0443737170118977
8	111000001	112000000	1000000	*	-0.0169741662468185
8	112000001	113000000	1000000	*	-0.0119168052727253
8	113000001	114000000	1000000	*	0.010837570689116
8	114000001	115000000	1000000	*	0.00233898426997318
8	115000001	116000000	1000000	*	-0.0466319035596163
8	116000001	117000000	1000000	*	0.0227389632022447
8	117000001	118000000	1000000	*	0.000502830699951062
8	118000001	119000000	1000000	*	-0.000445698499629109
8	119000001	120000000	1000000	*	0.00768926359602277
8	120000001	121000000	1000000	*	0.00460378324108364
8	121000001	122000000	1000000	*	-0.000889735519138763
8	122000001	123000000	1000000	*	0.0600559284319695
8	123000001	124000000	1000000	*	0.00338698943715268
8	124000001	125000000	1000000	*	-0.0126128533150856
8	125000001	126000000	1000000	*	-0.0379861469663768
8	126000001	127000000	1000000	*	0.0158416970867485
8	127000001	128000000	1000000	*	0.0401690715853442
8	128000001	129000000	1000000	*	0.0729181301679312
8	129000001	130000000	1000000	*	0.104797206942469
8	130000001	131000000	1000000	*	0.0737023101345353
8	131000001	132000000	1000000	*	-0.0334253551611257
8	132000001	133000000	1000000	*	0.00940689308933994
8	133000001	134000000	1000000	*	-0.0116421458564084
8	134000001	135000000	1000000	*	0.00061278799253136
8	135000001	136000000	1000000	*	-0.00784479597302474
8	136000001	137000000	1000000	*	0.0116952418780367
8	137000001	138000000	1000000	*	-0.0517367908100351
8	138000001	139000000	1000000	*	0.00272106877871552
8	139000001	140000000	1000000	*	-0.0359571643376223
8	140000001	141000000	1000000	*	0.0429502764299151
8	141000001	142000000	1000000	*	-0.0322642620857923
8	142000001	143000000	1000000	*	NA
8	143000001	144000000	1000000	*	0.159608196196255
8	144000001	145000000	1000000	*	0.109333576383284
9	1000001	2000000	1000000	*	0.00230028836027746
9	2000001	3000000	1000000	*	0.0417182845459333
9	3000001	4000000	1000000	*	0.0300477649400779
9	4000001	5000000	1000000	*	0.00733307031738796
9	5000001	6000000	1000000	*	0.00318951174903826
9	6000001	7000000	1000000	*	-0.00345678529326794
9	7000001	8000000	1000000	*	0.00185551442154971
9	8000001	9000000	1000000	*	0.0175827507451022
9	9000001	10000000	1000000	*	-0.00204461660226192
9	10000001	11000000	1000000	*	-0.0317573835249016
9	11000001	12000000	1000000	*	-0.0427430234551818
9	12000001	13000000	1000000	*	-0.0259108403531541
9	13000001	14000000	1000000	*	0.0319073058975326
9	14000001	15000000	1000000	*	0.0603626062945294
9	15000001	16000000	1000000	*	0.0323565740090574
9	16000001	17000000	1000000	*	0.0142631131345354
9	17000001	18000000	1000000	*	-0.00214577800859774
9	18000001	19000000	1000000	*	-0.0398519025068802
9	19000001	20000000	1000000	*	-0.0436696658853962
9	20000001	21000000	1000000	*	0.0220873807786055
9	21000001	22000000	1000000	*	0.0414633502596239
9	22000001	23000000	1000000	*	0.0400870086445489
9	23000001	24000000	1000000	*	-0.0248396332271035
9	24000001	25000000	1000000	*	-0.0273041288036905
9	25000001	26000000	1000000	*	-0.0581101565139283
9	26000001	27000000	1000000	*	0.00658875911961818
9	27000001	28000000	1000000	*	0.0172050512606417
9	28000001	29000000	1000000	*	-0.0249811350216465
9	29000001	30000000	1000000	*	-0.0393680551592136
9	30000001	31000000	1000000	*	-0.0257432110661564
9	31000001	32000000	1000000	*	0.0131321042145153
9	32000001	33000000	1000000	*	0.00169694328122525
9	33000001	34000000	1000000	*	-0.0420287424624401
9	34000001	35000000	1000000	*	-0.0739902758825456
9	35000001	36000000	1000000	*	-0.0592160601338967
9	36000001	37000000	1000000	*	-0.0536594432892099
9	37000001	38000000	1000000	*	-0.0392456122936447
9	71000001	72000000	1000000	*	0.0292849494874421
9	72000001	73000000	1000000	*	0.060424895495826
9	73000001	74000000	1000000	*	-0.0186402853977783
9	74000001	75000000	1000000	*	-0.0140084906106547
9	75000001	76000000	1000000	*	-0.00362274361763957
9	76000001	77000000	1000000	*	-0.0281839972432443
9	77000001	78000000	1000000	*	-0.0285851029776649
9	78000001	79000000	1000000	*	-0.0192960871685651
9	79000001	80000000	1000000	*	0.00548520424124649
9	80000001	81000000	1000000	*	0.0353760006638408
9	81000001	82000000	1000000	*	0.0759845094847653
9	82000001	83000000	1000000	*	0.0283260028087539
9	83000001	84000000	1000000	*	-0.0234445240978215
9	84000001	85000000	1000000	*	-0.0780622112627494
9	85000001	86000000	1000000	*	0.0232843261873658
9	86000001	87000000	1000000	*	-0.0216193958332726
9	87000001	88000000	1000000	*	0.0228239598618449
9	88000001	89000000	1000000	*	-0.00413272768220356
9	89000001	90000000	1000000	*	0.0283073801350313
9	90000001	91000000	1000000	*	-0.0198350154153488
9	91000001	92000000	1000000	*	0.0103142105938322
9	93000001	94000000	1000000	*	0.0236799984100471
9	94000001	95000000	1000000	*	0.0291433390888857
9	95000001	96000000	1000000	*	-0.0432974558342083
9	96000001	97000000	1000000	*	0.00507669672262271
9	97000001	98000000	1000000	*	-0.0390134631218146
9	98000001	99000000	1000000	*	0.0451661055436242
9	100000001	101000000	1000000	*	0.0242803893716487
9	101000001	102000000	1000000	*	-0.0114155172980403
9	102000001	103000000	1000000	*	0.0502901738288735
9	103000001	104000000	1000000	*	-0.0330751186219651
9	104000001	105000000	1000000	*	0.0380918106416616
9	105000001	106000000	1000000	*	-0.0227796777294353
9	106000001	107000000	1000000	*	-0.048069502830263
9	107000001	108000000	1000000	*	-0.0293490099125794
9	108000001	109000000	1000000	*	0.0731939056675369
9	109000001	110000000	1000000	*	0.0593350885756591
9	110000001	111000000	1000000	*	-0.00880158628673577
9	111000001	112000000	1000000	*	0.0232887948257583
9	112000001	113000000	1000000	*	0.0150311638375438
9	113000001	114000000	1000000	*	0.046896927603925
9	114000001	115000000	1000000	*	-0.0569830820219378
9	115000001	116000000	1000000	*	-0.11406068522193
9	116000001	117000000	1000000	*	0.0164512646440738
9	117000001	118000000	1000000	*	0.0144345849735728
9	118000001	119000000	1000000	*	0.0280233439685478
9	119000001	120000000	1000000	*	0.0149155120581566
9	120000001	121000000	1000000	*	0.0440054876997965
9	121000001	122000000	1000000	*	-0.00165346505881413
9	122000001	123000000	1000000	*	0.0280941577328592
9	123000001	124000000	1000000	*	-0.0260327501884287
9	124000001	125000000	1000000	*	0.0307717314166831
9	125000001	126000000	1000000	*	-0.0052825247291516
9	126000001	127000000	1000000	*	-0.00488143702846074
9	127000001	128000000	1000000	*	-0.0480542081994922
9	128000001	129000000	1000000	*	0.00392921766976194
9	129000001	130000000	1000000	*	0.047160927587984
9	130000001	131000000	1000000	*	-0.0601294280426616
9	131000001	132000000	1000000	*	-0.0611879932564553
9	132000001	133000000	1000000	*	-0.0480885505586843
9	134000001	135000000	1000000	*	-0.0120527555681816
9	135000001	136000000	1000000	*	-0.00581232425515516
9	136000001	137000000	1000000	*	0.138547126854393
9	137000001	138000000	1000000	*	NA
9	138000001	139000000	1000000	*	0.136073387235113
9	139000001	140000000	1000000	*	NA
9	140000001	141000000	1000000	*	0.0415272938534946
10	1000001	2000000	1000000	*	0.105456376404864
10	2000001	3000000	1000000	*	0.0508166693444105
10	3000001	4000000	1000000	*	-0.0201239283904973
10	4000001	5000000	1000000	*	0.0683128861251628
10	5000001	6000000	1000000	*	0.017738079180814
10	6000001	7000000	1000000	*	-0.0294811491163851
10	7000001	8000000	1000000	*	-0.0133854634278775
10	8000001	9000000	1000000	*	0.0291899013319502
10	9000001	10000000	1000000	*	0.0673428297445057
10	10000001	11000000	1000000	*	0.0736473431869032
10	11000001	12000000	1000000	*	0.0259408177577777
10	12000001	13000000	1000000	*	-0.0333939714701903
10	13000001	14000000	1000000	*	-0.0227773714300019
10	14000001	15000000	1000000	*	-0.0234538516709041
10	15000001	16000000	1000000	*	0.00510155527096964
10	16000001	17000000	1000000	*	0.00198557879952442
10	19000001	20000000	1000000	*	0.0278727975867204
10	20000001	21000000	1000000	*	0.0406130707143942
10	21000001	22000000	1000000	*	-5.83873752312764e-05
10	22000001	23000000	1000000	*	0.0553621442966895
10	23000001	24000000	1000000	*	0.0373169742785979
10	24000001	25000000	1000000	*	0.000362697146538375
10	25000001	26000000	1000000	*	0.000722704209058644
10	26000001	27000000	1000000	*	0.0134582769175722
10	27000001	28000000	1000000	*	-0.00934888028080167
10	28000001	29000000	1000000	*	0.00299407877005081
10	29000001	30000000	1000000	*	0.0388740288559031
10	30000001	31000000	1000000	*	0.00561128710221331
10	31000001	32000000	1000000	*	0.0539002068534473
10	32000001	33000000	1000000	*	-0.00675296460929958
10	33000001	34000000	1000000	*	0.0153796630736296
10	34000001	35000000	1000000	*	0.0383218251873514
10	35000001	36000000	1000000	*	-0.0742733433066814
10	36000001	37000000	1000000	*	0.0234582145411918
10	37000001	38000000	1000000	*	NA
10	43000001	44000000	1000000	*	-0.0124327045565136
10	44000001	45000000	1000000	*	0.0323663450764759
10	45000001	46000000	1000000	*	0.0347563573628742
10	50000001	51000000	1000000	*	0.0812684617393998
10	52000001	53000000	1000000	*	0.0963878071236101
10	53000001	54000000	1000000	*	0.0333723399209164
10	54000001	55000000	1000000	*	NA
10	55000001	56000000	1000000	*	0.0253923412221264
10	56000001	57000000	1000000	*	-0.00986195866232205
10	57000001	58000000	1000000	*	-0.048629546327704
10	58000001	59000000	1000000	*	-0.0715953065287788
10	59000001	60000000	1000000	*	-0.00745406691135198
10	60000001	61000000	1000000	*	NA
10	61000001	62000000	1000000	*	NA
10	62000001	63000000	1000000	*	0.0361410016303558
10	63000001	64000000	1000000	*	0.04467148155621
10	64000001	65000000	1000000	*	NA
10	65000001	66000000	1000000	*	0.0061098944392449
10	66000001	67000000	1000000	*	-0.0116489257700294
10	67000001	68000000	1000000	*	-0.023011887334997
10	68000001	69000000	1000000	*	-0.0432176266929736
10	69000001	70000000	1000000	*	-0.0318144954286003
10	70000001	71000000	1000000	*	-0.133820288109526
10	71000001	72000000	1000000	*	0.0273756962662398
10	72000001	73000000	1000000	*	0.0642667968288807
10	73000001	74000000	1000000	*	0.0597383988834341
10	74000001	75000000	1000000	*	-0.0800551194921257
10	75000001	76000000	1000000	*	-0.086847516438541
10	76000001	77000000	1000000	*	-0.00418750122743409
10	77000001	78000000	1000000	*	0.0682344698698789
10	78000001	79000000	1000000	*	0.0911384485835767
10	79000001	80000000	1000000	*	0.0530942241356021
10	80000001	81000000	1000000	*	0.0558355006844922
10	82000001	83000000	1000000	*	0.0138808645376761
10	83000001	84000000	1000000	*	0.000803930196134268
10	84000001	85000000	1000000	*	-0.0164113217405873
10	85000001	86000000	1000000	*	-0.000440334899855066
10	86000001	87000000	1000000	*	-0.0173785823580651
10	87000001	88000000	1000000	*	-0.0138553259576049
10	88000001	89000000	1000000	*	0.0712128611386436
10	90000001	91000000	1000000	*	0.0353102496288961
10	91000001	92000000	1000000	*	-0.00984064376390206
10	92000001	93000000	1000000	*	-0.0139886467247473
10	93000001	94000000	1000000	*	0.000386523825344081
10	94000001	95000000	1000000	*	-0.0480453568684917
10	95000001	96000000	1000000	*	0.0219387955842067
10	96000001	97000000	1000000	*	0.0108102467032054
10	97000001	98000000	1000000	*	0.0235030555064874
10	98000001	99000000	1000000	*	0.0102040467729349
10	99000001	100000000	1000000	*	-0.0493770329914173
10	100000001	101000000	1000000	*	0.00623404676491773
10	101000001	102000000	1000000	*	-0.0329869242337674
10	102000001	103000000	1000000	*	-0.0691386501848351
10	103000001	104000000	1000000	*	-0.105815171485538
10	104000001	105000000	1000000	*	-0.117262914452879
10	105000001	106000000	1000000	*	-0.0294414860612751
10	106000001	107000000	1000000	*	6.74339279560573e-05
10	107000001	108000000	1000000	*	0.0203938399402214
10	108000001	109000000	1000000	*	-0.00538370455838279
10	109000001	110000000	1000000	*	0.0223585661781605
10	110000001	111000000	1000000	*	-0.0113537306506462
10	111000001	112000000	1000000	*	-0.0050232479265781
10	112000001	113000000	1000000	*	0.00834160824744201
10	113000001	114000000	1000000	*	0.0293814716336589
10	114000001	115000000	1000000	*	0.0496816809133916
10	115000001	116000000	1000000	*	0.0647305602779931
10	116000001	117000000	1000000	*	NA
10	117000001	118000000	1000000	*	0.0432776723499953
10	118000001	119000000	1000000	*	0.0115463569955856
10	119000001	120000000	1000000	*	0.0362623121278342
10	120000001	121000000	1000000	*	-0.0363722727293741
10	121000001	122000000	1000000	*	-0.0540196029829543
10	122000001	123000000	1000000	*	0.0154314244894286
10	123000001	124000000	1000000	*	-0.0211220598330091
10	124000001	125000000	1000000	*	-0.0037317678697428
10	125000001	126000000	1000000	*	NA
10	126000001	127000000	1000000	*	0.0174491943333554
10	127000001	128000000	1000000	*	-0.000821422827199513
10	129000001	130000000	1000000	*	0.0694215853232416
10	130000001	131000000	1000000	*	0.0580602835333934
10	131000001	132000000	1000000	*	0.0633514099607965
10	132000001	133000000	1000000	*	0.0397897785032836
10	134000001	135000000	1000000	*	0.12284803279955
11	1000001	2000000	1000000	*	NA
11	2000001	3000000	1000000	*	0.144649307643792
11	5000001	6000000	1000000	*	0.0366558314895843
11	6000001	7000000	1000000	*	0.0105058997852098
11	7000001	8000000	1000000	*	0.0403928950719684
11	8000001	9000000	1000000	*	0.0124675623860097
11	9000001	10000000	1000000	*	-0.102874741289579
11	10000001	11000000	1000000	*	0.0300322292615275
11	11000001	12000000	1000000	*	0.0405488435437757
11	12000001	13000000	1000000	*	-0.000944756969650594
11	13000001	14000000	1000000	*	0.00808174783236395
11	14000001	15000000	1000000	*	0.0211787299543172
11	15000001	16000000	1000000	*	-0.00513389441960111
11	16000001	17000000	1000000	*	0.0436463282723166
11	17000001	18000000	1000000	*	0.00750712154117063
11	18000001	19000000	1000000	*	-0.0307511599999036
11	19000001	20000000	1000000	*	0.069267404212663
11	20000001	21000000	1000000	*	0.0167749654973542
11	21000001	22000000	1000000	*	0.0179446402911188
11	22000001	23000000	1000000	*	-0.00147863617651368
11	23000001	24000000	1000000	*	0.0588869496695871
11	24000001	25000000	1000000	*	-0.0192051355294727
11	25000001	26000000	1000000	*	-0.0353169558933907
11	26000001	27000000	1000000	*	-0.00443524452220002
11	27000001	28000000	1000000	*	0.023674690398037
11	28000001	29000000	1000000	*	0.036789851444362
11	29000001	30000000	1000000	*	-0.039675434688683
11	30000001	31000000	1000000	*	0.00264742805419791
11	31000001	32000000	1000000	*	0.0595473278507172
11	32000001	33000000	1000000	*	-0.00489160592385382
11	33000001	34000000	1000000	*	-0.0461538914808091
11	34000001	35000000	1000000	*	0.0267237965195585
11	35000001	36000000	1000000	*	0.0224545437856262
11	36000001	37000000	1000000	*	-0.00573077676499097
11	37000001	38000000	1000000	*	0.00266801792370494
11	38000001	39000000	1000000	*	-0.022748452082673
11	39000001	40000000	1000000	*	-0.0377099333371363
11	40000001	41000000	1000000	*	-0.0483963370942623
11	41000001	42000000	1000000	*	-0.0427903624667406
11	42000001	43000000	1000000	*	-0.00366965150476921
11	43000001	44000000	1000000	*	-0.033366567687497
11	44000001	45000000	1000000	*	0.0286980820303898
11	45000001	46000000	1000000	*	0.0843240994954164
11	46000001	47000000	1000000	*	-0.0702964544233586
11	47000001	48000000	1000000	*	-0.133770053956431
11	55000001	56000000	1000000	*	-0.052697252584901
11	56000001	57000000	1000000	*	0.00158756413519592
11	57000001	58000000	1000000	*	-0.0908112277908081
11	58000001	59000000	1000000	*	0.0365353010087482
11	59000001	60000000	1000000	*	-0.017842408647754
11	60000001	61000000	1000000	*	0.0276570608744992
11	61000001	62000000	1000000	*	-0.0086563495179633
11	62000001	63000000	1000000	*	-0.0790826061787603
11	63000001	64000000	1000000	*	-0.0016218743528467
11	64000001	65000000	1000000	*	-0.0201516011227876
11	65000001	66000000	1000000	*	-0.0926492739491684
11	66000001	67000000	1000000	*	-0.0428750280498479
11	68000001	69000000	1000000	*	0.0589151581760685
11	70000001	71000000	1000000	*	0.122632633826119
11	72000001	73000000	1000000	*	-0.0029364035660062
11	73000001	74000000	1000000	*	-0.06233512864593
11	74000001	75000000	1000000	*	-0.0244536506426498
11	75000001	76000000	1000000	*	-0.00396481260558066
11	76000001	77000000	1000000	*	0.0326606151782763
11	77000001	78000000	1000000	*	-0.0131219252282197
11	78000001	79000000	1000000	*	-0.00784317131603314
11	79000001	80000000	1000000	*	0.0168784081748597
11	80000001	81000000	1000000	*	0.019721837990587
11	81000001	82000000	1000000	*	0.00593886618743653
11	82000001	83000000	1000000	*	-0.0187522914901326
11	83000001	84000000	1000000	*	-0.0387141366968105
11	84000001	85000000	1000000	*	0.0156116489750183
11	85000001	86000000	1000000	*	-0.0580570949911401
11	86000001	87000000	1000000	*	0.0307942750052235
11	87000001	88000000	1000000	*	NA
11	88000001	89000000	1000000	*	0.0971920258896112
11	90000001	91000000	1000000	*	-0.0526844959893053
11	91000001	92000000	1000000	*	-0.0193055462742379
11	92000001	93000000	1000000	*	0.00138285555205049
11	93000001	94000000	1000000	*	-0.0177535876922789
11	94000001	95000000	1000000	*	0.0325737839011877
11	95000001	96000000	1000000	*	0.0421371159179696
11	97000001	98000000	1000000	*	0.000587607351103377
11	98000001	99000000	1000000	*	-0.0530163085708467
11	99000001	100000000	1000000	*	-0.0195615014270389
11	100000001	101000000	1000000	*	-0.04894234236399
11	101000001	102000000	1000000	*	-0.00692067133816378
11	102000001	103000000	1000000	*	0.00652913505081571
11	103000001	104000000	1000000	*	-0.0144082272909911
11	104000001	105000000	1000000	*	-0.0232125144498323
11	105000001	106000000	1000000	*	-0.0377006220782262
11	106000001	107000000	1000000	*	-0.0567667987420441
11	107000001	108000000	1000000	*	-0.0613453175712147
11	108000001	109000000	1000000	*	-0.00362382654112008
11	109000001	110000000	1000000	*	0.0311562952591431
11	110000001	111000000	1000000	*	0.0489691883823649
11	111000001	112000000	1000000	*	-0.00301661190428241
11	112000001	113000000	1000000	*	-0.022181734136814
11	113000001	114000000	1000000	*	0.0168385062753385
11	114000001	115000000	1000000	*	-0.0529281746455677
11	115000001	116000000	1000000	*	-0.0105004157116763
11	116000001	117000000	1000000	*	-0.0208408702273434
11	117000001	118000000	1000000	*	0.00296944607268106
11	118000001	119000000	1000000	*	-0.0986572152781398
11	119000001	120000000	1000000	*	0.0168404557777029
11	120000001	121000000	1000000	*	0.0534420012979253
11	121000001	122000000	1000000	*	0.0124594633525308
11	122000001	123000000	1000000	*	-0.00632732821938661
11	123000001	124000000	1000000	*	-0.00331844116290001
11	124000001	125000000	1000000	*	0.0168468818665295
11	125000001	126000000	1000000	*	0.0335592749303287
11	126000001	127000000	1000000	*	0.0534732450971294
11	127000001	128000000	1000000	*	0.030296940671044
11	128000001	129000000	1000000	*	0.0342791826654274
11	129000001	130000000	1000000	*	0.0199878324322748
11	130000001	131000000	1000000	*	0.0382674988588768
11	131000001	132000000	1000000	*	-0.0175515690423982
11	132000001	133000000	1000000	*	0.0295617018285786
11	133000001	134000000	1000000	*	0.0193889158619429
11	134000001	135000000	1000000	*	NA
12	1000001	2000000	1000000	*	-0.0517514210278825
12	2000001	3000000	1000000	*	0.108008400785003
12	3000001	4000000	1000000	*	0.0283084070944538
12	4000001	5000000	1000000	*	0.0164172798536969
12	5000001	6000000	1000000	*	0.0359440217821202
12	6000001	7000000	1000000	*	NA
12	7000001	8000000	1000000	*	NA
12	10000001	11000000	1000000	*	0.027536276336202
12	11000001	12000000	1000000	*	0.0195130236162532
12	12000001	13000000	1000000	*	-0.0676387183422967
12	13000001	14000000	1000000	*	0.0113439891865216
12	14000001	15000000	1000000	*	-0.0629319736784797
12	15000001	16000000	1000000	*	0.0431963893627093
12	16000001	17000000	1000000	*	0.0517001288183392
12	17000001	18000000	1000000	*	-0.0385460887574206
12	18000001	19000000	1000000	*	0.0164345668585308
12	19000001	20000000	1000000	*	0.0130018347457141
12	20000001	21000000	1000000	*	0.0231229837225991
12	21000001	22000000	1000000	*	0.035311174220747
12	22000001	23000000	1000000	*	0.0284271810555221
12	23000001	24000000	1000000	*	-0.0220317336021689
12	24000001	25000000	1000000	*	0.0824257302401039
12	25000001	26000000	1000000	*	0.0220095369821849
12	26000001	27000000	1000000	*	0.0280702571028878
12	27000001	28000000	1000000	*	0.02146841011109
12	28000001	29000000	1000000	*	0.0726392703709327
12	29000001	30000000	1000000	*	0.00745642801382776
12	30000001	31000000	1000000	*	-0.0409072151033537
12	31000001	32000000	1000000	*	-0.0120431099773438
12	32000001	33000000	1000000	*	-0.0940164153441993
12	33000001	34000000	1000000	*	-0.0310418792193446
12	38000001	39000000	1000000	*	-0.350763316630633
12	39000001	40000000	1000000	*	0.023138370893534
12	40000001	41000000	1000000	*	0.0196099738280896
12	41000001	42000000	1000000	*	0.0637422746121397
12	42000001	43000000	1000000	*	-0.00283304240008022
12	43000001	44000000	1000000	*	0.0193312386873479
12	44000001	45000000	1000000	*	-0.0249155135533712
12	45000001	46000000	1000000	*	0.0101178166633863
12	46000001	47000000	1000000	*	0.0117803266186137
12	47000001	48000000	1000000	*	-0.0202347527935881
12	48000001	49000000	1000000	*	-0.0336887263125253
12	49000001	50000000	1000000	*	-0.113087826607603
12	50000001	51000000	1000000	*	-0.137875364352423
12	51000001	52000000	1000000	*	-0.106275625818712
12	52000001	53000000	1000000	*	0.0530093293210237
12	53000001	54000000	1000000	*	-0.0919687826083404
12	54000001	55000000	1000000	*	-0.064072095575085
12	56000001	57000000	1000000	*	-0.237854253826929
12	57000001	58000000	1000000	*	-0.100258442055539
12	58000001	59000000	1000000	*	0.00539835062380088
12	59000001	60000000	1000000	*	0.0391183389028166
12	60000001	61000000	1000000	*	0.0485653548869003
12	61000001	62000000	1000000	*	0.00161024949281763
12	62000001	63000000	1000000	*	0.0305602365851012
12	63000001	64000000	1000000	*	0.0491173187541996
12	64000001	65000000	1000000	*	0.0477415455311086
12	65000001	66000000	1000000	*	-0.0105419613533493
12	66000001	67000000	1000000	*	0.0243271041066661
12	67000001	68000000	1000000	*	0.042595129009609
12	68000001	69000000	1000000	*	0.0175341759649553
12	69000001	70000000	1000000	*	-0.0609343315117035
12	70000001	71000000	1000000	*	-0.0412879744305844
12	71000001	72000000	1000000	*	0.0283775317494955
12	72000001	73000000	1000000	*	0.0187716630878129
12	73000001	74000000	1000000	*	0.0180317168396368
12	74000001	75000000	1000000	*	-0.0284108381219176
12	75000001	76000000	1000000	*	-0.0269411869687435
12	76000001	77000000	1000000	*	-0.0156499547477167
12	77000001	78000000	1000000	*	0.00622394841254303
12	78000001	79000000	1000000	*	0.00378301627234496
12	79000001	80000000	1000000	*	0.0247986813420565
12	80000001	81000000	1000000	*	0.0312356923594444
12	81000001	82000000	1000000	*	-0.0388794023546304
12	82000001	83000000	1000000	*	0.0198435673196085
12	83000001	84000000	1000000	*	0.00423068440829289
12	84000001	85000000	1000000	*	-0.0357727542860756
12	85000001	86000000	1000000	*	-0.0441744180619186
12	86000001	87000000	1000000	*	-0.0193644605672461
12	87000001	88000000	1000000	*	-0.0352461358187946
12	88000001	89000000	1000000	*	0.0142677770965413
12	89000001	90000000	1000000	*	-0.0663789293997067
12	90000001	91000000	1000000	*	0.00140570100180656
12	91000001	92000000	1000000	*	0.0214057120672497
12	92000001	93000000	1000000	*	-0.0388874604678966
12	93000001	94000000	1000000	*	-0.0190913944098015
12	94000001	95000000	1000000	*	0.015048347278407
12	95000001	96000000	1000000	*	-0.0584391822112922
12	96000001	97000000	1000000	*	-0.0394160545675721
12	97000001	98000000	1000000	*	-0.0397399835804744
12	98000001	99000000	1000000	*	-0.0495574957809596
12	99000001	100000000	1000000	*	-0.0372768106399466
12	100000001	101000000	1000000	*	-0.0990300405759187
12	101000001	102000000	1000000	*	-0.029170992417333
12	102000001	103000000	1000000	*	-0.0260821802129842
12	103000001	104000000	1000000	*	-0.0179314869848985
12	104000001	105000000	1000000	*	-0.035061771630781
12	105000001	106000000	1000000	*	0.0545218718008027
12	106000001	107000000	1000000	*	-0.00706785967837669
12	107000001	108000000	1000000	*	-0.0117311208667326
12	108000001	109000000	1000000	*	0.0120669755854095
12	109000001	110000000	1000000	*	NA
12	110000001	111000000	1000000	*	-0.0621970105179131
12	111000001	112000000	1000000	*	-0.0603066627188034
12	112000001	113000000	1000000	*	-0.0914943341559431
12	113000001	114000000	1000000	*	0.0288750885396565
12	114000001	115000000	1000000	*	0.00516713224396182
12	115000001	116000000	1000000	*	-0.0226079926644479
12	116000001	117000000	1000000	*	-0.0315811960227916
12	117000001	118000000	1000000	*	0.00649977478599346
12	118000001	119000000	1000000	*	-0.0900456557485048
12	119000001	120000000	1000000	*	-0.0853251643673067
12	120000001	121000000	1000000	*	-0.0866958887899556
12	121000001	122000000	1000000	*	NA
12	122000001	123000000	1000000	*	NA
12	123000001	124000000	1000000	*	NA
12	124000001	125000000	1000000	*	0.00704468260520374
12	125000001	126000000	1000000	*	0.0074383593671678
12	126000001	127000000	1000000	*	-0.00996201463486682
12	127000001	128000000	1000000	*	-0.030913160884634
12	128000001	129000000	1000000	*	0.00143825603929799
12	129000001	130000000	1000000	*	-0.0683025639463104
12	130000001	131000000	1000000	*	-0.006712345133772
12	131000001	132000000	1000000	*	0.041268607481625
12	133000001	134000000	1000000	*	NA
13	20000001	21000000	1000000	*	0.0414995659889003
13	21000001	22000000	1000000	*	-0.0190529133161513
13	22000001	23000000	1000000	*	-0.000677550492718069
13	23000001	24000000	1000000	*	-0.0257271861462628
13	24000001	25000000	1000000	*	0.00234343756921146
13	25000001	26000000	1000000	*	0.0398761636763712
13	26000001	27000000	1000000	*	0.0405333908615267
13	27000001	28000000	1000000	*	-0.0173225990642518
13	28000001	29000000	1000000	*	-0.0327817998932762
13	29000001	30000000	1000000	*	0.0142889336973391
13	30000001	31000000	1000000	*	0.0413668361311578
13	31000001	32000000	1000000	*	-0.0442583415156827
13	32000001	33000000	1000000	*	0.0250862578976025
13	33000001	34000000	1000000	*	-0.003930730404027
13	34000001	35000000	1000000	*	-0.00869723851909099
13	35000001	36000000	1000000	*	-0.0367617470694753
13	36000001	37000000	1000000	*	-0.0295681284127983
13	37000001	38000000	1000000	*	-0.00805075130953367
13	38000001	39000000	1000000	*	-0.0229878069322469
13	39000001	40000000	1000000	*	0.0504902314957589
13	40000001	41000000	1000000	*	0.0387435458930415
13	41000001	42000000	1000000	*	-0.023252529905662
13	42000001	43000000	1000000	*	0.069351072690021
13	43000001	44000000	1000000	*	0.0755244881107805
13	44000001	45000000	1000000	*	0.072850451742478
13	45000001	46000000	1000000	*	-0.0275578440036976
13	46000001	47000000	1000000	*	0.0129027636892409
13	47000001	48000000	1000000	*	0.0377573770104821
13	48000001	49000000	1000000	*	0.0123798433626691
13	49000001	50000000	1000000	*	-0.0490450357044276
13	50000001	51000000	1000000	*	-0.0177162572810141
13	51000001	52000000	1000000	*	0.0105723084794434
13	52000001	53000000	1000000	*	0.0210883824420606
13	53000001	54000000	1000000	*	-0.0192452461016646
13	54000001	55000000	1000000	*	-0.025999688837637
13	55000001	56000000	1000000	*	-0.0538941319001532
13	56000001	57000000	1000000	*	-0.0312049209636471
13	57000001	58000000	1000000	*	-0.100854751735015
13	58000001	59000000	1000000	*	-0.0178936665243736
13	59000001	60000000	1000000	*	0.0134822538461423
13	60000001	61000000	1000000	*	0.049487986245222
13	61000001	62000000	1000000	*	0.0156655579329274
13	62000001	63000000	1000000	*	0.0124375346409346
13	63000001	64000000	1000000	*	NA
13	64000001	65000000	1000000	*	-0.0255516078467112
13	65000001	66000000	1000000	*	-0.0658395328816572
13	66000001	67000000	1000000	*	-0.00139561099769516
13	67000001	68000000	1000000	*	0.0257215996898731
13	68000001	69000000	1000000	*	-0.00827875043812943
13	69000001	70000000	1000000	*	NA
13	70000001	71000000	1000000	*	-0.0287356728022604
13	71000001	72000000	1000000	*	0.0606676979137402
13	72000001	73000000	1000000	*	0.0453151637219249
13	73000001	74000000	1000000	*	-0.0161149719334385
13	74000001	75000000	1000000	*	0.0282679300240242
13	75000001	76000000	1000000	*	0.0297858510754259
13	76000001	77000000	1000000	*	0.0363498657381478
13	77000001	78000000	1000000	*	0.000557111933306256
13	78000001	79000000	1000000	*	0.065682578513139
13	79000001	80000000	1000000	*	0.0366274088171318
13	80000001	81000000	1000000	*	-0.0444892994553052
13	81000001	82000000	1000000	*	0.0189299392076344
13	82000001	83000000	1000000	*	-0.027090980108068
13	83000001	84000000	1000000	*	-0.0221270852675407
13	84000001	85000000	1000000	*	0.0281691121143717
13	85000001	86000000	1000000	*	-0.000819576761277172
13	87000001	88000000	1000000	*	0.00496330055454511
13	88000001	89000000	1000000	*	-0.0220989910456699
13	89000001	90000000	1000000	*	0.0241696417376145
13	90000001	91000000	1000000	*	-0.00229247957160152
13	91000001	92000000	1000000	*	-0.00652920825758056
13	92000001	93000000	1000000	*	0.0220064548680374
13	93000001	94000000	1000000	*	0.0151862985594894
13	94000001	95000000	1000000	*	0.0677733768501116
13	95000001	96000000	1000000	*	-0.0528247056857429
13	96000001	97000000	1000000	*	-0.00152419605528722
13	97000001	98000000	1000000	*	-0.00682219358069073
13	98000001	99000000	1000000	*	0.00739930787610129
13	99000001	100000000	1000000	*	0.00040219282401516
13	100000001	101000000	1000000	*	0.00534182290592229
13	101000001	102000000	1000000	*	0.0325082299600728
13	102000001	103000000	1000000	*	0.00868145931388777
13	103000001	104000000	1000000	*	-0.0110090152510152
13	104000001	105000000	1000000	*	-0.00907768952329079
13	105000001	106000000	1000000	*	0.00529930266633616
13	106000001	107000000	1000000	*	0.050867473322744
13	107000001	108000000	1000000	*	0.0370775683444814
13	108000001	109000000	1000000	*	-0.0336312421424602
13	109000001	110000000	1000000	*	-0.00857638215877236
13	110000001	111000000	1000000	*	0.0404234588314059
13	111000001	112000000	1000000	*	0.0038178861327579
13	113000001	114000000	1000000	*	-0.00307161983119268
14	21000001	22000000	1000000	*	-0.0681975493072497
14	22000001	23000000	1000000	*	0.0516294914484837
14	23000001	24000000	1000000	*	-0.112181614865552
14	24000001	25000000	1000000	*	-0.0244124587955033
14	25000001	26000000	1000000	*	0.00285671263967206
14	26000001	27000000	1000000	*	0.00163744006742314
14	27000001	28000000	1000000	*	-0.00849121623603826
14	28000001	29000000	1000000	*	0.11408678249735
14	29000001	30000000	1000000	*	-0.0235506096739362
14	30000001	31000000	1000000	*	0.0512484308125574
14	31000001	32000000	1000000	*	-0.0161543902172561
14	32000001	33000000	1000000	*	0.0160395201674245
14	33000001	34000000	1000000	*	0.0407282223248242
14	34000001	35000000	1000000	*	-0.0114549878689303
14	35000001	36000000	1000000	*	-0.154440802511436
14	36000001	37000000	1000000	*	-0.0180655302343205
14	37000001	38000000	1000000	*	0.020978886042315
14	38000001	39000000	1000000	*	0.0140019048565322
14	39000001	40000000	1000000	*	-0.00419517392344774
14	40000001	41000000	1000000	*	0.0049876034565752
14	41000001	42000000	1000000	*	-0.0536769543712439
14	42000001	43000000	1000000	*	0.0198621646752371
14	43000001	44000000	1000000	*	-0.0187629964203082
14	44000001	45000000	1000000	*	0.00846163544966653
14	45000001	46000000	1000000	*	-0.0306374232142226
14	46000001	47000000	1000000	*	-0.0290267962288413
14	47000001	48000000	1000000	*	-0.00775131961450989
14	48000001	49000000	1000000	*	0.0116186078495486
14	49000001	50000000	1000000	*	-0.00788594923833334
14	50000001	51000000	1000000	*	-0.0960321251027708
14	51000001	52000000	1000000	*	-0.00162775077762434
14	52000001	53000000	1000000	*	0.0463840315775022
14	53000001	54000000	1000000	*	0.0149725349344952
14	54000001	55000000	1000000	*	-0.0151148821031268
14	55000001	56000000	1000000	*	0.000833436759015525
14	56000001	57000000	1000000	*	0.062361268424373
14	57000001	58000000	1000000	*	-0.0168435649557846
14	58000001	59000000	1000000	*	-0.0128319819948911
14	59000001	60000000	1000000	*	0.103103884497255
14	60000001	61000000	1000000	*	0.021031544884796
14	61000001	62000000	1000000	*	0.0316882347020022
14	62000001	63000000	1000000	*	0.0140582264857254
14	63000001	64000000	1000000	*	-0.0185614450133764
14	64000001	65000000	1000000	*	-0.0609570521629963
14	65000001	66000000	1000000	*	-0.0440598753762793
14	66000001	67000000	1000000	*	0.0228680354153178
14	67000001	68000000	1000000	*	0.0301420794541506
14	68000001	69000000	1000000	*	-0.00498865815541637
[truncated: 595 more rows]
