# Supplementary material for: Nanopore-based consensus sequencing enables accurate multimodal tumor cell-free DNA profiling
Source: Genome Res. 2025 Apr;35(4):886–99. doi: 10.1101/gr.279144.124 (PMC12047234; doi:10.1101/gr.279144.124)
Supplement: Supplement 13 [file Supplemental_Code.zip › Supplemental_Code/NanoRCS/05_cna/ichorCNA/inst/extdata/gc_hg19_1000kb.wig]

fixedStep chrom=1 start=1 step=1000000 span=1000000
-1
0.568915
-1
-1
0.482201
0.469288
0.51752
0.479461
0.444356
0.50197
0.478274
0.500043
0.469178
-1
0.431262
0.48383
0.496197
-1
0.491613
0.487321
0.473806
0.460534
0.491468
0.472911
0.464707
0.474254
0.487044
0.495588
0.452362
-1
-1
0.469672
0.482056
0.467666
0.446014
0.433097
0.460455
0.480215
0.466472
0.444043
0.4495
0.46445
0.434464
0.454821
0.469327
0.451592
0.451369
0.438481
0.442325
0.399961
0.39493
0.39765
0.413492
0.461702
0.47356
0.451045
0.403637
0.404398
0.409237
0.414909
0.384905
0.397585
0.416299
0.389097
0.410554
0.407677
0.377587
0.389603
0.404482
0.371276
0.365388
0.372573
0.349062
0.349743
0.356822
0.372938
0.385082
0.384947
0.386428
0.358592
0.353428
0.360031
0.368016
0.364036
0.377918
0.399552
0.377571
0.394708
0.377171
0.386802
0.392425
0.392492
0.40808
0.388838
0.418095
0.408688
0.371977
0.366373
0.352919
0.369112
0.384278
0.382957
0.350853
-1
0.351573
0.345639
0.347466
0.36527
0.389752
0.426751
0.470404
0.412394
0.433342
0.427321
0.408191
0.399831
0.417606
0.426198
0.391719
0.394212
-1
-1
-1
-1
-1
-1
-1
-1
-1
-1
-1
-1
-1
-1
-1
-1
-1
-1
-1
-1
-1
-1
-1
-1
-1
-1
-1
0.422509
-1
-1
0.438066
0.456599
0.414099
0.455255
0.470134
0.469545
0.504268
0.423084
0.389084
0.41069
0.441275
0.445826
0.410917
0.376093
0.394336
0.421932
0.401974
0.418088
0.405309
0.380362
0.378515
0.397487
0.381497
0.395673
0.383066
0.428835
0.39241
0.407004
0.39864
0.408026
0.411509
0.433382
0.419301
0.411391
0.398936
0.377092
0.367066
0.357133
0.342571
0.33983
0.336441
0.343076
0.362486
0.364908
0.344261
0.34207
0.349261
0.36289
0.358997
0.372443
0.421856
0.487769
0.455461
0.464077
0.477656
-1
-1
0.406088
0.43182
0.420552
0.411359
0.418297
0.426893
0.412866
0.406566
0.372266
0.363051
0.377555
0.385535
0.377551
0.400435
0.389738
0.406775
-1
0.42743
0.401168
0.467329
0.4231
0.500766
0.440307
0.445584
0.423873
0.416348
0.406617
0.429106
-1
0.429946
0.393258
0.376128
0.374148
0.401745
0.390642
0.409312
0.392308
0.423725
0.438585
0.416345
0.4128
-1
-1
fixedStep chrom=2 start=1 step=1000000 span=1000000
-1
0.467577
0.443486
-1
0.386735
-1
0.400366
0.411368
0.438733
0.447306
0.480557
0.452094
0.410123
0.359448
0.373617
0.414704
-1
0.382073
0.394245
0.405723
0.448733
-1
0.369474
0.445097
0.405026
0.460776
0.460035
0.467412
0.429794
0.432669
0.428463
-1
0.396672
-1
0.379558
0.353929
0.389456
0.397984
0.421939
0.39818
0.37512
0.363877
0.429822
0.44489
0.397079
0.429815
0.432928
0.462385
0.402824
0.382662
0.360538
0.352268
0.359407
0.375505
0.406297
0.398519
0.380177
0.356026
0.362232
0.37724
0.422174
0.410325
0.419516
0.374977
0.405922
0.437997
0.396887
0.381571
0.396641
0.416833
0.437674
0.45159
0.407479
0.441886
0.454374
0.407516
0.365778
0.349748
0.349347
0.381098
0.389643
0.358719
0.350801
0.354828
0.384176
0.46504
0.430526
-1
0.415337
-1
-1
-1
-1
-1
-1
-1
0.444098
0.456669
0.420247
0.422435
0.418923
0.443587
0.423453
0.38477
0.361137
0.417687
0.435461
0.401406
0.387158
0.435788
-1
0.431204
0.434692
0.433289
0.417397
0.376254
0.360467
0.364403
0.400636
0.43596
0.418624
0.504072
0.435097
0.370707
0.366515
0.381498
0.370258
0.438916
0.447043
0.453113
0.436601
0.45565
0.409991
0.407546
0.411132
0.415924
0.402261
0.395813
0.375674
0.372184
0.35952
0.346464
0.349372
0.364627
0.369983
0.372636
0.353317
0.361614
0.374783
-1
0.384329
0.383431
0.39879
0.390803
0.365722
0.351719
0.347435
0.372723
0.387136
0.403359
0.386328
0.3893
0.367404
0.356085
0.361193
0.364637
0.364101
0.356554
0.378165
0.395112
0.389872
0.406811
0.404148
0.414184
0.406504
0.398232
0.39743
0.396525
0.391274
0.384768
0.371633
0.36074
0.36847
0.37227
0.36526
0.339833
0.34584
0.368963
0.35523
0.352617
0.370654
0.391067
0.388465
0.346303
0.340407
0.342764
0.376884
0.386778
0.398312
0.363475
0.392518
0.408018
0.41371
0.40795
0.404545
0.382461
0.410786
0.400184
0.415802
0.378678
0.367352
0.364606
0.353755
0.355057
0.36051
0.370143
0.401901
0.441945
0.447284
0.47055
0.472393
0.386702
0.387991
0.405584
0.403977
0.399567
0.369411
0.391919
0.403612
0.377522
0.406805
0.431422
0.462026
0.473004
-1
0.447245
0.460476
0.455199
0.458415
-1
-1
0.531426
0.50787
-1
fixedStep chrom=3 start=1 step=1000000 span=1000000
-1
0.366078
0.376935
0.394239
0.408256
0.407686
0.37339
0.381053
0.418322
0.46062
0.477105
0.448029
0.442599
0.509658
0.470275
0.419067
0.41459
0.383028
0.373464
0.374026
0.378424
0.365488
0.367384
0.399509
0.385335
0.387421
0.380924
0.39412
0.373853
0.363987
0.380484
0.401697
0.432519
0.40144
0.383963
0.360941
0.394097
0.422875
0.446812
0.416413
0.414856
0.400692
0.447351
0.424086
0.4256
0.444255
0.452365
0.454404
0.476658
0.497381
0.490973
0.436404
0.498582
0.448402
0.425481
0.415527
0.404243
0.417583
0.438475
0.400318
-1
0.401747
0.401184
0.393011
0.407347
0.400234
-1
0.387435
0.38596
0.401051
0.376929
0.41498
0.442333
0.409036
0.370232
0.409534
0.356015
0.360364
0.362132
0.350385
0.347421
0.360142
0.353767
0.339203
0.34716
0.340432
0.352006
0.361417
0.3593
0.352914
-1
-1
-1
-1
0.353715
0.344295
0.354636
0.363904
0.377922
0.384403
0.383708
0.392193
0.358919
0.345171
0.353659
0.363352
0.370609
0.386891
0.38139
0.374086
0.365788
0.387169
0.395986
0.397439
0.36522
0.380372
0.370192
0.366026
0.386468
0.406382
0.387314
0.393714
0.421883
0.44527
0.435326
0.436999
0.486105
0.465677
0.48786
0.460824
0.384732
0.391858
0.388476
0.433216
0.44275
0.408419
0.403047
0.398454
0.430885
0.423022
0.421625
0.412962
0.392882
0.384087
0.351757
0.353674
0.357492
0.362445
0.374482
0.396665
0.400573
0.370081
0.378601
0.373963
0.371352
0.39894
0.39449
0.380803
0.384528
0.402073
0.382674
0.365107
0.347466
0.348137
0.343736
0.348009
0.355054
0.367004
0.360163
0.394151
0.405409
0.396324
0.387352
0.355286
0.355005
0.353425
0.383048
0.388327
0.381542
0.394307
0.375656
0.384788
0.395614
0.448168
0.449033
0.428428
0.432976
0.414991
0.389959
0.376931
0.368387
0.368734
0.388438
0.427618
-1
0.467146
0.429716
-1
-1
fixedStep chrom=4 start=1 step=1000000 span=1000000
-1
-1
0.491295
0.51658
0.457646
0.448741
0.498609
0.516283
-1
-1
0.426932
0.389819
0.372947
0.398207
0.388842
0.402412
0.405904
0.407891
0.376609
0.364087
0.371393
0.376066
0.385435
0.373404
0.416789
0.432331
0.402626
0.374831
0.35521
0.343486
0.35422
-1
-1
0.348583
0.342684
0.349677
0.364564
0.401742
0.420811
0.408907
-1
0.407671
0.39212
0.358538
0.360843
0.352775
0.357755
0.373692
0.392708
-1
-1
-1
-1
0.407463
0.400762
0.41189
0.391752
0.420339
0.382207
-1
0.347781
0.351763
0.353317
0.353454
0.341979
0.347683
0.34453
0.352491
0.373254
0.365502
0.353377
0.38383
0.372169
0.372656
0.373857
-1
0.398892
0.407794
0.403903
0.387867
0.360177
0.365539
0.388084
0.410155
0.398222
0.38053
0.370441
0.382967
0.393327
0.395781
0.371016
0.352041
0.35469
0.345671
0.357951
0.375704
0.368059
0.352649
0.358371
0.390537
0.385103
0.367953
0.362514
0.383546
0.363367
0.358408
0.370846
0.36166
0.381367
0.394302
0.389983
0.384862
0.357606
0.392817
0.366707
0.357725
0.341975
0.342997
0.352397
0.385422
0.375097
0.368044
0.3805
0.37785
0.379317
0.358648
0.353005
0.353655
0.379675
0.397221
0.364179
0.346041
0.355506
0.345919
0.346873
0.343994
0.341102
0.349787
0.353847
0.391427
0.414438
0.397357
0.373848
0.367179
0.382981
0.372625
0.396581
0.381031
0.395469
0.379518
0.364807
0.375438
0.413599
0.403789
0.414147
0.381692
0.369612
0.360375
0.354609
0.388126
0.380081
0.34875
0.342988
0.355157
0.367088
0.380837
0.378603
0.351231
0.356579
0.389317
0.395677
0.365654
0.351518
0.369127
0.385302
0.363299
0.360075
0.367362
0.369598
0.351261
0.356832
0.363176
0.382989
0.405279
0.425267
0.438515
0.409234
0.416113
0.391767
0.39835
0.413376
-1
fixedStep chrom=5 start=1 step=1000000 span=1000000
-1
0.536477
0.451496
0.440495
0.399891
0.419496
0.440829
0.405744
0.385162
0.404365
0.441114
0.390288
0.356109
0.380966
0.431989
0.392434
0.419697
-1
0.356397
0.34972
0.351503
0.356504
0.354026
0.354443
0.350969
0.349134
0.349315
0.344847
0.34893
0.346544
0.356301
0.416952
0.422013
0.396076
0.398861
0.392439
0.388683
0.400771
0.408066
0.374713
0.383465
0.375553
0.383589
0.402801
0.364065
0.357059
-1
-1
-1
-1
0.360863
0.352366
0.379827
0.399395
0.400203
0.414857
0.40209
0.378921
0.377867
0.377675
0.394018
0.401289
0.371133
0.375027
0.369588
0.395904
0.388142
0.396256
0.415998
0.379908
0.390745
0.409989
0.406864
0.408749
0.389248
0.403724
0.412342
0.39649
0.403483
0.416213
0.389779
0.390731
0.370128
0.358484
0.341959
0.350075
0.36476
0.369758
0.360638
0.3665
0.377196
-1
0.3721
0.365375
0.373168
0.391415
0.381498
0.366477
0.371905
0.354231
0.350131
0.359754
0.366683
0.355403
0.342717
0.344629
0.366455
0.375788
0.376868
0.371054
0.374999
0.392361
0.400774
0.379041
0.389147
0.388364
0.370731
0.363142
0.386117
0.361577
0.351056
0.376496
0.385637
0.383566
0.381824
0.384218
0.402057
0.377673
0.363439
0.363275
0.385149
0.431837
0.44742
0.46398
0.455375
0.419687
0.418385
0.434006
-1
0.4587
0.416659
0.463295
0.412484
0.383587
0.370098
0.403301
0.393979
0.375313
0.430777
0.486289
0.439556
0.405351
0.384037
0.429379
0.418733
-1
0.41865
0.413872
0.403819
0.433409
0.384078
0.358163
0.373215
0.365383
0.357569
0.367617
0.382069
0.425647
0.434213
0.441749
0.424663
0.453939
0.469688
0.44308
0.42813
0.464382
0.502719
0.480254
0.479307
0.480096
-1
fixedStep chrom=6 start=1 step=1000000 span=1000000
-1
0.440935
0.420921
0.457806
0.422383
0.428351
0.428226
0.436801
0.384748
0.373612
0.420439
0.412739
0.397482
0.421373
0.435144
0.43178
0.419661
0.41618
0.396659
0.386174
0.4016
0.415449
0.377035
0.370515
0.407472
0.395658
0.412402
0.41126
0.411647
0.417439
0.458628
0.48603
0.432804
0.500252
0.467644
0.461007
0.462681
0.454058
0.403542
0.440421
0.454441
0.471241
0.455606
0.491317
0.447062
0.397425
0.393013
0.387593
0.356084
0.362522
0.366714
0.381115
0.420187
0.400676
0.359679
0.352586
0.380724
0.377562
-1
-1
-1
-1
-1
0.360493
0.375824
0.346004
0.347035
0.342219
0.346909
0.351315
0.366343
0.385497
0.364864
0.376791
0.404003
0.365984
0.380107
0.361964
0.364564
0.36764
0.378457
0.358798
0.370598
0.378526
0.380862
0.381726
0.393135
0.38559
0.396226
0.398254
0.417389
0.38514
0.354395
0.351422
0.344654
-1
0.357123
0.372279
0.355576
0.389845
0.380814
0.356474
0.34017
0.344119
0.361426
0.390545
0.3998
0.420206
0.419697
0.409656
0.407914
0.410312
0.394842
0.366713
0.379424
-1
0.37607
0.377941
0.384042
0.387763
0.351337
0.367503
0.36537
0.362958
0.36013
0.385448
0.37301
0.368348
0.357192
0.364221
0.383888
0.390079
0.377277
0.379165
0.400056
0.388962
0.388223
0.399312
0.409663
0.40647
0.362747
0.349458
0.36892
0.393963
0.395567
0.378624
0.369733
0.374976
0.407263
0.412858
0.441372
0.428221
0.389394
0.3671
0.395155
0.406449
0.394932
-1
0.445329
0.437878
0.431526
0.417514
0.401622
0.394638
0.40937
0.380837
0.440663
-1
-1
0.44
-1
-1
fixedStep chrom=7 start=1 step=1000000 span=1000000
-1
0.564585
0.531666
0.423295
0.483905
0.498655
0.479255
0.3862
0.376528
0.348824
0.363813
0.357327
0.368359
0.35714
0.352807
0.355406
0.375502
0.370103
0.363722
0.363115
0.375346
0.389561
0.410234
0.406224
0.399919
0.410669
0.410249
0.419847
0.407156
0.414991
0.437985
0.410523
0.410955
0.395805
0.394526
0.397719
0.424924
0.400757
0.389883
0.404812
0.388502
0.398134
0.40007
0.419911
0.487361
0.451644
0.391571
0.44904
0.391921
0.373113
-1
0.420717
0.372423
0.363609
0.379616
0.439431
0.443442
0.428067
-1
-1
-1
-1
0.39313
0.430746
0.415521
0.435245
0.44979
0.436247
0.436512
0.403178
0.442396
0.437062
0.463786
0.513368
-1
0.48891
0.421468
0.396785
0.361013
0.35751
0.365275
0.350326
0.355305
0.347806
0.345345
0.345574
0.373535
0.371812
0.355541
0.36523
0.383464
0.382184
0.383125
0.365561
0.370529
0.386334
0.390218
0.429174
0.470761
0.466104
-1
0.495869
0.436359
0.381251
0.402972
0.434341
0.396598
0.393187
0.372227
0.353958
0.362905
0.385577
0.377145
0.359299
0.357365
0.35563
0.393223
0.371908
0.345436
0.347389
0.363753
0.371001
0.365744
0.37129
0.360771
0.348595
0.374596
0.433386
0.455184
0.440068
-1
0.443036
0.426644
0.387036
0.415175
0.403823
0.366849
0.401497
0.424241
-1
0.433619
0.406872
-1
-1
0.382576
0.359183
0.359222
0.387061
0.444536
0.453837
0.480646
0.45204
0.437328
0.420843
-1
0.486091
0.435368
0.508016
0.479412
-1
fixedStep chrom=8 start=1 step=1000000 span=1000000
-1
0.482049
0.413784
0.38848
0.378365
0.382226
0.436256
-1
0.430499
0.41766
0.460135
0.451971
-1
0.369461
0.352798
0.37246
0.362917
0.397
0.397637
0.414201
0.437823
0.466288
0.479567
0.43029
0.384116
0.415577
0.416279
0.447824
0.421745
0.425658
0.411886
0.380144
0.382263
0.411254
0.372326
0.384686
0.386365
0.458611
0.433692
0.370386
0.410121
0.452072
0.440599
-1
-1
-1
-1
0.440969
-1
0.425154
0.366729
0.356184
0.384129
0.398031
0.403472
0.401818
0.410542
0.393959
0.393204
0.385616
0.364776
0.408426
0.38674
0.375814
0.375306
0.373831
0.397007
0.407781
0.391188
0.368984
0.404191
0.387135
0.380404
0.388201
0.406028
0.379918
0.354736
0.356865
0.34382
0.354566
0.384484
0.413058
0.378088
0.344637
0.352918
0.356096
-1
0.378901
0.358107
0.354293
0.367835
0.376246
0.370829
0.369025
0.395767
0.410228
0.402846
0.402982
0.42058
0.40553
0.370336
0.416424
0.421198
0.427087
0.381895
0.380374
0.361923
0.372479
0.372584
0.372554
0.369905
0.345125
0.345278
0.342749
0.342913
0.345029
0.361208
0.388034
0.390468
0.393484
0.393674
0.388822
0.378378
0.405881
0.425007
0.425376
0.418988
0.395907
0.421208
0.400094
0.392105
0.423362
0.384515
0.419007
0.456271
0.422466
0.416803
0.37652
0.378074
0.435404
0.460679
0.44362
-1
0.549232
0.555879
-1
-1
fixedStep chrom=9 start=1 step=1000000 span=1000000
-1
0.397077
0.401667
0.37735
0.408558
0.387348
0.411704
0.394308
0.374225
0.350891
0.351465
0.349134
0.355045
0.375845
0.387853
0.387437
0.412765
0.38063
0.390298
0.406441
0.379781
0.382282
0.366835
0.371766
0.357293
0.355235
0.374853
0.395365
0.359616
0.351288
0.345528
0.358242
0.398112
0.438031
0.459685
0.447696
0.447815
0.431146
0.440124
-1
-1
-1
-1
-1
-1
-1
-1
-1
-1
-1
-1
-1
-1
-1
-1
-1
-1
-1
-1
-1
-1
-1
-1
-1
-1
-1
-1
-1
-1
-1
-1
0.415192
0.398527
0.389227
0.398705
0.377314
0.353965
0.389727
0.395128
0.403763
0.406032
0.387822
0.385071
0.368309
0.405394
0.391596
0.407979
0.409252
0.404551
0.408909
0.445359
0.428903
-1
0.418837
0.430734
0.454125
0.450539
0.431745
0.436308
0.424518
0.442479
0.452746
0.396916
0.391287
0.375972
0.348558
0.356988
0.39883
0.390168
0.395498
0.430849
0.409504
0.430493
0.38229
0.408759
0.419511
0.465522
0.444102
0.385253
0.417077
0.390532
0.376521
0.413746
0.42197
0.473568
0.40563
0.448863
0.456642
0.435945
0.472691
0.508397
0.514121
0.507217
-1
0.47771
0.482571
0.545021
-1
0.53824
-1
0.539804
-1
fixedStep chrom=10 start=1 step=1000000 span=1000000
-1
0.45989
0.403145
0.443757
0.389825
0.433536
0.436184
0.425084
0.400424
0.362273
0.389249
0.438073
0.44923
0.442426
0.427051
0.417423
0.400107
-1
-1
0.365245
0.378559
0.40961
0.397595
0.405768
0.403968
0.392929
0.399626
0.398079
0.399303
0.426279
0.434705
0.404269
0.400506
0.403786
0.405403
0.4318
0.389825
-1
-1
-1
-1
-1
-1
0.464433
0.435542
0.423469
-1
-1
-1
-1
0.452595
-1
0.386123
0.365548
-1
0.35603
0.344464
0.343861
0.351004
0.362938
-1
-1
0.380919
0.379846
-1
0.393376
0.355549
0.354479
0.359417
0.387633
0.429995
0.473962
0.48701
0.499566
0.413921
0.434484
0.404251
0.429901
0.397684
0.463722
0.489187
0.450913
0.414646
0.366321
0.374386
0.393193
0.400651
0.419139
0.450527
0.392232
0.375686
0.391363
0.389092
0.395462
0.415768
0.420883
0.390661
0.415415
0.441587
0.467647
0.404725
0.426763
0.478634
0.450765
0.458352
0.460819
0.418073
0.377219
0.390736
0.37029
0.375632
0.404491
0.421659
0.403677
0.422452
0.422639
-1
0.378047
0.422981
0.422939
0.434678
0.44882
0.418437
0.444132
0.439458
-1
0.482568
0.426112
-1
0.440918
0.444368
0.455924
0.470659
-1
0.55971
-1
fixedStep chrom=11 start=1 step=1000000 span=1000000
-1
-1
0.536927
0.473199
0.401241
0.382164
0.421605
0.400561
0.445469
0.424752
0.41478
0.430131
0.436203
0.40846
0.400214
0.415764
0.382217
0.453457
0.424223
0.432956
0.40974
0.371286
0.364159
0.359805
0.352694
0.352487
0.363914
0.39623
0.366456
0.365598
0.383996
0.375094
0.412335
0.4182
0.426588
0.416787
0.414468
0.356578
0.351418
0.364186
0.368069
0.368112
0.375256
0.403937
0.477814
0.476332
0.447602
0.46233
0.396562
0.3647
-1
-1
-1
-1
-1
0.361888
0.379169
0.446883
0.389092
0.401581
0.444352
0.505347
0.467443
0.476786
0.529616
0.505755
0.499076
0.503375
0.496953
-1
0.506221
0.465888
0.462617
0.440461
0.435105
0.464934
0.455663
0.422591
0.428581
0.401873
0.367559
0.358399
0.388699
0.381421
0.363931
0.39118
0.402441
-1
0.361667
0.368992
0.35223
0.371002
0.39646
0.407127
0.405508
0.391304
-1
0.356018
0.354351
0.348783
0.377287
0.381467
0.39266
0.370842
0.360424
0.355821
0.369788
0.39773
0.391865
0.382763
0.396671
0.416485
0.422425
0.445727
0.414186
0.42164
0.449992
0.486604
0.466363
0.491593
0.452685
0.409919
0.419689
0.419524
0.407291
0.440375
0.467253
0.384237
0.420322
0.41993
0.436911
0.431807
0.417811
0.444036
-1
-1
fixedStep chrom=12 start=1 step=1000000 span=1000000
-1
0.427195
0.469074
0.47481
0.427842
0.439434
-1
-1
0.434699
0.404929
0.376997
0.394827
0.423326
0.421972
0.397665
0.374947
0.372517
0.354938
0.358917
0.392993
0.367428
0.365577
0.374876
0.366097
0.369281
0.391205
0.392663
0.396627
0.36967
0.384491
0.393675
0.434478
0.4141
0.374868
-1
-1
-1
-1
0.377341
0.36965
0.366704
0.361032
0.394612
0.375135
0.374012
0.382202
0.385254
0.394166
0.437567
0.471504
0.457729
0.434664
0.482362
0.483657
0.470304
0.380719
0.471425
0.472893
0.41841
0.368935
0.350675
0.356149
0.365955
0.393946
0.400046
0.396097
0.397156
0.386334
0.398726
0.40249
0.389608
0.375593
0.371752
0.355953
0.351648
0.35354
0.392909
0.382682
0.356114
0.36156
0.367945
0.352805
0.357325
0.370251
0.349262
0.344058
0.350089
0.347466
0.360603
0.3801
0.365254
0.354943
0.385026
0.406268
0.414001
0.416012
0.411969
0.382299
0.400037
0.384014
0.391003
0.397228
0.392489
0.391747
0.430129
0.414229
0.420493
0.421881
0.446329
-1
0.464052
0.473012
0.441901
0.474052
0.459377
0.43336
0.42406
0.464922
0.436197
0.432369
0.46309
-1
-1
-1
0.487671
0.48953
0.411081
0.409305
0.42562
0.445904
0.451072
0.49063
-1
-1
fixedStep chrom=13 start=1 step=1000000 span=1000000
-1
-1
-1
-1
-1
-1
-1
-1
-1
-1
-1
-1
-1
-1
-1
-1
-1
-1
-1
-1
0.422788
0.425318
0.407982
0.396432
0.425907
0.419928
0.408637
0.434601
0.420137
0.409649
0.427984
0.430027
0.391118
0.399481
0.384507
0.368226
0.390823
0.388843
0.356752
0.378193
0.399388
0.409508
0.390539
0.401753
0.401015
0.418468
0.40912
0.386632
0.393703
0.394372
0.408823
0.404172
0.415553
0.410209
0.358942
0.350885
0.342733
0.343198
0.344673
0.366662
0.375853
0.368954
0.345913
0.337282
0.346023
0.342821
0.348995
0.348046
0.347101
0.334872
0.34478
0.344392
0.352664
0.384025
0.381592
0.376691
0.37473
0.37994
0.372592
0.376989
0.384537
0.356242
0.345532
0.340001
0.348297
0.348082
-1
0.34422
0.3454
0.341882
0.348941
0.364477
0.36102
0.361566
0.368912
0.410857
0.395246
0.389515
0.415806
0.436549
0.428266
0.410523
0.369777
0.388983
0.360041
0.359371
0.376445
0.395851
0.372596
0.3876
0.426492
0.458135
-1
0.489531
-1
-1
fixedStep chrom=14 start=1 step=1000000 span=1000000
-1
-1
-1
-1
-1
-1
-1
-1
-1
-1
-1
-1
-1
-1
-1
-1
-1
-1
-1
0.411391
0.391122
0.434586
0.394507
0.465927
0.463543
0.391153
0.366474
0.348758
0.349006
0.357292
0.375355
0.393878
0.390758
0.377191
0.411969
0.422309
0.385656
0.38097
0.377016
0.388323
0.362091
0.345295
0.347024
0.341403
0.354696
0.381807
0.355613
0.348675
0.356117
0.37462
0.41436
0.40426
0.400849
0.393854
0.397059
0.418368
0.402222
0.395791
0.39417
0.399536
0.382383
0.40307
0.390215
0.381909
0.416301
0.445766
0.402806
0.38607
0.406484
0.457741
0.432951
0.411788
0.410905
0.448918
0.457159
0.453083
0.438956
0.473513
0.434618
0.387596
0.379528
0.385671
0.378252
0.352836
0.356713
0.366491
0.36522
0.368638
0.403388
0.421293
0.434297
0.454024
0.430884
0.456949
0.450877
0.465472
0.446111
0.431066
0.413309
0.454699
0.48648
0.486186
0.471185
0.484049
0.508982
0.569804
0.469431
-1
fixedStep chrom=15 start=1 step=1000000 span=1000000
-1
-1
-1
-1
-1
-1
-1
-1
-1
-1
-1
-1
-1
-1
-1
-1
-1
-1
-1
-1
-1
-1
-1
-1
0.391897
0.421652
0.41951
-1
0.434967
-1
0.421546
0.447939
0.422835
0.404717
0.415389
0.381869
0.367745
0.372686
0.389452
0.39662
0.451282
0.465196
0.451518
0.429397
0.419047
0.435523
0.382118
0.372232
0.394542
0.376838
0.396125
0.410205
0.415922
0.394322
0.366145
0.395402
0.382243
0.403583
0.410557
0.415608
0.40639
0.410866
0.410896
0.432935
0.430036
0.464518
0.457998
0.433747
0.446872
0.441036
0.466966
0.413494
0.421553
0.421465
0.499761
0.493006
0.418281
0.428421
0.482637
0.450298
0.432089
0.422145
-1
0.435894
-1
-1
0.417763
0.383001
0.43437
0.464687
0.468577
0.441683
0.429757
0.443999
0.391219
0.385922
0.395543
0.383295
0.406132
0.437164
0.429321
0.458518
-1
fixedStep chrom=16 start=1 step=1000000 span=1000000
-1
0.577248
0.550483
0.493806
0.515886
0.459891
0.413297
0.412698
-1
0.437523
0.447299
0.485139
0.4632
0.420605
0.438096
0.46588
0.462204
0.434984
0.445281
0.44939
0.427427
0.439574
0.440546
0.450867
0.437688
0.426437
0.417011
0.476889
0.492375
0.489846
0.505961
0.459846
0.417479
0.423994
-1
-1
-1
-1
-1
-1
-1
-1
-1
-1
-1
-1
-1
0.398124
0.435583
0.470284
0.45751
0.418659
0.395395
0.400363
0.432548
0.438956
0.447795
0.495146
0.448363
0.373606
0.366369
0.361212
0.36878
0.362325
0.370086
0.410169
0.467365
0.504735
0.46886
0.442186
0.477507
0.425884
0.410397
0.425942
0.434499
0.443793
0.365044
0.41218
0.425612
0.427879
0.414839
0.475312
0.418288
0.43404
0.491867
0.537656
0.487769
0.508908
-1
0.546063
-1
fixedStep chrom=17 start=1 step=1000000 span=1000000
-1
0.519443
0.479146
0.46941
0.495677
0.454855
0.464312
0.51161
0.468821
0.459389
0.433697
0.424772
0.412065
0.399575
0.405825
0.434429
0.454092
0.510887
0.483798
0.466457
0.437739
-1
-1
-1
-1
-1
0.454288
0.476191
0.413411
0.44074
0.442694
0.438236
0.447592
0.4352
-1
0.441785
0.485406
0.478718
0.46702
0.456179
0.491025
0.476822
0.492765
0.49974
0.43754
0.446305
0.454092
0.474078
0.506088
0.421173
0.372228
0.356891
0.373166
0.399047
0.416342
0.46386
0.442176
0.419344
0.417669
0.402778
0.433896
0.430519
-1
0.428484
0.435708
0.434963
0.428117
0.381409
0.37216
0.381175
0.457578
0.491702
0.514836
0.512262
0.504569
0.499802
0.50861
-1
0.5104
-1
0.536318
0.534194
fixedStep chrom=18 start=1 step=1000000 span=1000000
-1
0.365784
0.390561
0.416368
0.376326
0.39887
0.398797
0.417807
0.42639
0.410755
0.426405
0.424006
0.437058
0.438687
0.408206
-1
-1
-1
-1
0.421473
0.416862
0.423711
0.402284
0.390148
0.396509
0.372728
0.352471
0.346257
0.361763
0.40307
0.368097
0.358633
0.386813
0.414703
0.423401
0.412451
0.367924
0.367286
0.355948
0.378008
0.36363
0.361448
0.40478
0.440257
0.435267
0.445965
0.447377
0.440516
0.42284
0.387641
0.367778
0.37978
-1
0.385349
0.395998
0.430366
0.435649
0.405403
0.362059
0.391787
0.422334
0.390176
0.355338
0.347594
0.342626
0.350764
0.354953
0.373935
0.380395
0.350278
0.369078
0.398004
-1
0.412711
0.450634
-1
0.455808
0.499662
-1
fixedStep chrom=19 start=1 step=1000000 span=1000000
-1
0.591154
0.545939
0.555435
0.541033
0.531106
0.490239
-1
-1
0.449572
0.521683
0.499286
0.467575
0.504187
0.502549
0.478502
0.499133
0.524378
0.544154
0.507766
-1
0.409462
0.412984
0.413637
-1
-1
-1
-1
0.419065
0.446625
0.472675
0.442931
0.428809
0.484325
0.468027
0.468769
0.505316
0.422828
0.477133
0.512968
0.46408
0.49471
0.50431
0.440531
0.434215
0.51852
0.497106
0.506078
0.495049
0.522982
0.523703
0.502625
0.436981
0.448139
0.497341
0.505567
0.471478
0.440608
0.474681
-1
fixedStep chrom=20 start=1 step=1000000 span=1000000
-1
0.447292
0.449971
0.468252
0.445183
0.432501
0.394276
0.369905
0.381361
0.391977
0.404073
0.384549
0.387162
0.397348
0.372494
0.385712
0.406697
0.438261
0.426173
0.433826
0.417909
0.41394
0.413739
0.450935
0.452166
0.453067
-1
-1
-1
-1
0.472358
0.493287
0.462952
0.448745
-1
0.476255
0.468474
0.451018
0.395978
0.443445
0.425269
0.427482
0.464975
0.449177
0.47037
0.449782
0.467196
0.469818
0.484521
0.470655
0.450211
0.408077
0.423049
0.383236
0.400084
0.479298
0.474881
0.466271
0.442351
0.449386
0.538784
-1
-1
-1
fixedStep chrom=21 start=1 step=1000000 span=1000000
-1
-1
-1
-1
-1
-1
-1
-1
-1
-1
-1
-1
-1
-1
-1
0.394907
0.375988
0.357753
0.377574
0.37157
0.351926
0.349077
0.348669
0.351055
0.344642
0.355334
0.365114
0.39275
0.368866
0.36527
0.395462
0.37072
0.414036
-1
0.431288
0.433273
0.418942
0.444282
0.431007
0.422771
-1
0.418873
-1
-1
-1
0.524386
0.524326
0.498178
-1
fixedStep chrom=22 start=1 step=1000000 span=1000000
-1
-1
-1
-1
-1
-1
-1
-1
-1
-1
-1
-1
-1
-1
-1
-1
-1
0.439359
0.478273
-1
-1
0.498128
0.46236
0.49273
0.49525
0.471705
0.447931
0.463731
0.423567
0.468111
0.474538
0.47289
0.455019
0.443324
0.420057
0.459715
0.458699
0.517508
0.514845
0.515268
0.447605
0.476974
0.498943
0.512922
0.490628
0.504762
0.510994
0.493381
0.476026
0.505769
-1
-1
fixedStep chrom=X start=1 step=1000000 span=1000000
-1
-1
-1
0.426039
0.37647
0.37836
0.400466
-1
0.390275
0.446017
-1
0.392586
0.39797
0.410442
0.381289
0.395605
0.410882
0.417778
0.42002
0.428343
0.39608
0.376613
0.383965
0.407002
0.412255
0.382389
0.363593
0.364738
0.363203
0.36339
0.393229
0.378131
0.357809
0.35766
0.361775
0.367882
0.366597
-1
0.398472
0.467098
0.442087
0.408601
0.383097
0.392457
0.406962
0.392572
0.414245
0.445098
0.473969
-1
-1
0.398526
-1
0.440226
0.424275
0.396041
0.394261
0.384382
-1
-1
-1
-1
0.383594
0.396315
0.402153
0.386924
0.37999
0.406548
0.450357
0.410569
0.444191
0.423473
0.395428
0.407882
0.388867
0.384241
-1
0.386018
0.366889
0.371429
0.366101
0.362194
0.362994
0.358133
0.369282
0.3658
0.359101
0.358859
0.355425
0.35753
0.362928
0.360155
0.363591
0.360606
0.35854
0.371812
0.371889
0.371083
0.357999
0.38698
0.41457
0.399663
0.404481
0.406838
0.373267
0.376005
0.411386
0.390892
0.382638
0.403222
0.387664
0.391632
0.376642
-1
0.392969
-1
0.374809
0.396741
0.44096
0.415419
-1
0.366683
0.395123
0.38559
0.365799
0.359191
0.356137
0.364981
0.410636
0.425719
0.394047
0.390583
0.41156
0.405845
0.418748
0.411781
0.402298
0.381862
0.387986
0.397823
0.387061
0.37541
0.373935
-1
0.3764
0.376839
0.372387
0.387314
-1
-1
0.425227
0.403004
-1
0.519866
0.390074
-1
fixedStep chrom=Y start=1 step=1000000 span=1000000
-1
-1
-1
0.358644
0.360764
0.359788
0.398569
0.409424
-1
-1
-1
-1
-1
-1
0.408762
0.387778
0.388385
0.389397
0.374976
0.389587
-1
0.38854
-1
-1
0.398876
0.387084
0.399729
0.399159
-1
-1
-1
-1
-1
-1
-1
-1
-1
-1
-1
-1
-1
-1
-1
-1
-1
-1
-1
-1
-1
-1
-1
-1
-1
-1
-1
-1
-1
-1
-1
-1
