# Supplementary material for: Nanopore-based consensus sequencing enables accurate multimodal tumor cell-free DNA profiling
Source: Genome Res. 2025 Apr;35(4):886–99. doi: 10.1101/gr.279144.124 (PMC12047234; doi:10.1101/gr.279144.124)
Supplement: Supplement 13 [file Supplemental_Code.zip › Supplemental_Code/NanoRCS/05_cna/ichorCNA/inst/extdata/gc_hg19_500kb.wig]

fixedStep chrom=1 start=1 step=500000 span=500000
-1
-1
0.598332
0.539498
0.594508
-1
0.584572
-1
0.482574
0.481828
0.447446
0.49113
0.545072
0.489968
0.470672
0.48825
0.462702
0.42601
0.506692
0.497248
0.445162
0.511386
0.480212
0.519874
0.476294
0.462062
-1
-1
0.4314
0.431124
0.494934
0.472726
0.513082
0.479312
-1
0.513392
0.494528
0.488698
0.49686
0.477782
0.462494
0.485118
0.41547
0.505598
0.48992
0.493016
0.47373
0.472092
0.473276
0.456138
0.482684
0.465824
0.487938
0.48615
0.492838
0.498338
0.444136
0.460588
0.449012
-1
-1
0.481586
0.479274
0.46007
0.488656
0.475456
0.469764
0.465568
0.452504
0.439524
0.452928
0.413266
0.434636
0.486274
0.48945
0.47098
0.475414
0.45753
0.44863
0.439456
0.474774
0.424226
0.469254
0.459646
0.458744
0.410184
0.444082
0.46556
0.489678
0.448976
0.4763
0.426884
0.42514
0.477598
0.432612
0.44435
0.47836
0.40629
0.42157
0.378352
0.371538
0.418322
0.382956
0.412344
0.413904
0.41308
0.431396
0.492008
0.459268
0.487852
0.48352
0.41857
0.399154
0.40812
0.402878
0.405918
0.4045
0.413974
0.422352
0.407466
0.39498
0.37483
0.399528
0.395642
0.402272
0.430326
0.385316
0.392878
0.412872
0.408236
0.4055
0.409854
0.371378
0.383796
0.372432
0.406774
0.412032
0.396932
0.373348
0.369204
0.353898
0.376878
0.377052
0.368094
0.353606
0.344518
0.350444
0.349042
0.357042
0.356602
0.37175
0.374126
0.380542
0.389622
0.386936
0.382958
0.388162
0.384694
0.360244
0.35694
0.355616
0.35124
0.351246
0.368816
0.364988
0.371044
0.36098
0.367092
0.3813
0.374536
0.403988
0.395116
0.377086
0.378056
0.38553
0.403886
0.380748
0.373594
0.38298
0.390624
0.40092
0.38393
0.38992
0.395064
0.421956
0.394204
0.393194
0.384482
0.432008
0.404182
0.425272
0.392104
0.369776
0.374178
0.37358
0.359166
0.343234
0.362604
0.36724
0.370984
0.38249
0.386066
0.377296
0.388618
0.35492
0.346786
0.346954
-1
0.351268
0.351878
0.351526
0.339752
0.345954
0.348978
0.358956
0.371584
0.382384
0.39712
0.403496
0.450006
0.472342
0.468466
0.424064
0.400724
0.434624
0.43206
0.440924
0.413718
0.385592
0.43079
0.387778
0.411884
0.419806
0.415406
0.442456
0.40994
0.40558
0.377858
0.37629
0.412134
0.425506
-1
-1
-1
-1
-1
-1
-1
-1
-1
-1
-1
-1
-1
-1
-1
-1
-1
-1
-1
-1
-1
-1
-1
-1
-1
-1
-1
-1
-1
-1
-1
-1
-1
-1
-1
-1
-1
-1
-1
-1
-1
-1
-1
-1
-1
-1
-1
-1
-1
0.418954
-1
-1
0.401916
0.421954
0.423064
-1
-1
-1
-1
0.434554
0.441578
0.465386
0.447812
0.414476
0.413722
0.428868
0.481642
0.456038
0.48423
0.482054
0.457036
0.504446
0.50409
0.438532
0.407636
0.405832
0.372336
0.390176
0.431204
0.451512
0.431038
0.476226
0.415426
0.42126
0.400574
0.378556
0.37363
0.376078
0.412594
0.424948
0.418916
0.410618
0.39333
0.417984
0.418192
0.415916
0.394702
0.378728
0.381996
0.376112
0.380918
0.397368
0.397606
0.37829
0.384704
0.394716
0.39663
0.378432
0.3877
0.432464
0.425206
0.380232
0.404588
0.405778
0.40823
0.389028
0.408252
0.411432
0.40462
0.41405
0.408968
0.449616
0.417148
0.425336
0.413266
0.416954
0.405828
0.399952
0.39792
0.384252
0.369932
0.365186
0.368946
0.356672
0.357594
0.34236
0.342782
0.340138
0.339522
0.3331
0.339782
0.341534
0.344618
0.35042
0.374552
0.370056
0.35976
0.348604
0.339918
0.339228
0.344912
0.344908
0.353614
0.358692
0.367088
0.364436
0.353558
0.35888
0.386006
0.413202
0.43051
0.502976
0.472562
0.460708
0.450214
0.481294
0.44686
0.485048
0.470264
0.48067
-1
-1
0.457674
0.416328
0.395848
0.457064
0.406576
0.40253
0.438574
0.396584
0.426134
0.399946
0.436648
0.416192
0.437594
0.405604
0.420128
0.40899
0.404142
0.372252
0.37228
0.359212
0.36689
0.387148
0.367962
0.377328
0.393742
0.365916
0.389186
0.392362
0.408508
0.39187
0.387606
0.403644
0.409906
0.423584
-1
0.423098
0.431762
0.381522
0.420814
0.462594
0.472064
0.406112
0.440088
0.511946
0.489586
0.446608
0.434006
0.450816
0.440352
0.437734
0.410012
0.419308
0.413388
0.412666
0.400568
0.41862
0.439592
-1
0.420444
0.43412
0.425772
0.412982
0.373534
0.390982
0.361274
0.365176
0.38312
0.402066
0.401424
0.391246
0.390038
0.41999
0.398634
0.405406
0.37921
0.42808
0.41937
0.435688
0.441482
0.404144
0.428546
0.425162
0.400438
0.379884
-1
-1
fixedStep chrom=2 start=1 step=500000 span=500000
-1
0.4497
0.442504
0.49265
0.415104
0.471868
0.476892
-1
0.393196
0.380274
-1
0.414498
0.400106
0.400626
0.422898
0.399838
0.424672
0.452794
0.437804
0.456808
0.48373
0.477384
0.439554
0.464634
0.414352
0.405894
0.36521
0.353686
0.357746
0.389488
0.403918
0.42549
-1
0.416162
0.381248
0.382898
0.403442
0.385048
0.392382
0.419064
0.441806
0.45566
-1
0.388584
0.366288
0.37266
0.411334
0.47886
0.417828
0.392224
0.480336
0.441216
0.437176
0.482894
0.482412
0.452412
0.390418
0.46917
0.434844
0.430494
0.43294
0.423986
0.450834
-1
0.400514
0.39283
-1
0.402814
0.388794
0.370322
0.351736
0.356122
0.376174
0.402738
0.396428
0.39954
0.413714
0.430164
0.40225
0.39411
0.388404
0.361836
0.349114
0.37864
0.43216
0.427484
0.493764
0.396016
0.411382
0.382776
0.452432
0.407198
0.441306
0.42455
0.47172
0.45305
0.402704
0.402944
0.397504
0.36782
0.358332
0.362744
0.35664
0.347896
0.351804
0.36701
0.363178
0.387832
0.399138
0.413456
0.4055
0.391538
0.392972
0.367382
0.357886
0.354166
0.353014
0.37145
0.382682
0.371798
0.405448
0.4389
0.406592
0.414058
0.422144
0.416888
0.369786
0.380168
0.389496
0.422348
0.440942
0.435052
0.404116
0.389658
0.375956
0.387186
0.398456
0.394826
0.41403
0.419636
0.43865
0.436698
0.452672
0.450508
0.449198
0.36576
0.473144
0.410628
0.450138
0.45861
0.419584
0.395448
0.366388
0.365168
0.351196
0.3483
0.350088
0.348606
0.387532
0.374664
0.393796
0.38549
0.360474
0.356964
0.354718
0.346884
0.359132
0.350524
0.37801
0.390342
0.444246
0.485834
0.45188
0.409172
0.41508
-1
0.402018
0.428656
0.400118
-1
-1
-1
-1
-1
-1
-1
-1
-1
-1
-1
-1
0.462142
0.436468
0.451728
0.475386
0.437952
0.426084
0.41441
0.440856
0.404014
0.417054
0.420792
0.442586
0.444588
0.427926
0.41898
0.395654
0.373886
0.360412
0.361862
0.412954
0.42242
0.436128
0.434794
0.41475
0.388062
0.383672
0.390644
0.400154
0.471422
-1
0.42923
0.432008
0.4304
0.449012
0.420372
0.42556
0.441018
0.430912
0.403882
0.380784
0.371724
0.356406
0.364528
0.361138
0.367668
0.388478
0.412794
0.413208
0.458712
0.444876
0.392372
0.503356
0.504788
0.428954
0.44124
0.382662
0.358752
0.358888
0.374142
0.39075
0.372246
0.368438
0.372078
0.402344
0.475488
0.456968
0.437118
0.490294
0.415932
0.418578
0.454624
0.45116
0.46014
0.431264
0.388718
0.426784
0.388308
0.39889
0.423374
0.431204
0.400644
0.385946
0.418576
0.410986
0.38064
0.373272
0.378076
0.377312
0.367056
0.360822
0.358218
0.34399
0.348938
0.354546
0.344198
0.362044
0.36721
0.364106
0.37586
0.38052
0.364752
0.353334
0.3533
0.353404
0.369824
0.387512
0.362054
0.386704
-1
0.393698
0.37496
0.382416
0.384446
0.394856
0.402724
0.404174
0.377432
0.373374
0.35807
0.355238
0.3482
0.34183
0.35304
0.382166
0.36328
0.375916
0.398356
0.378702
0.428016
0.383902
0.388754
0.394298
0.384302
0.369276
0.365532
0.359308
0.352862
0.359706
0.36268
0.364746
0.364528
0.360058
0.368144
0.353054
0.360054
0.36534
0.39099
0.396964
0.39326
0.390702
0.389042
0.403646
0.409976
0.404354
0.403942
0.423148
0.40522
0.40726
0.405748
0.401194
0.39527
0.388942
0.405918
0.39969
0.39336
0.392248
0.3903
0.394416
0.37512
0.37272
0.370546
0.360972
0.360508
0.362166
0.374774
0.36716
0.37738
0.373234
0.357286
0.338124
0.341542
0.344284
0.347396
0.367196
0.37073
0.350358
0.360102
0.355974
0.34926
0.36796
0.373348
0.395198
0.386936
0.39946
0.37747
0.352594
0.340012
0.341428
0.339386
0.339114
0.346414
0.378766
0.375002
0.391036
0.38252
0.416606
0.380018
0.368832
0.358118
0.393116
0.39192
0.399258
0.416778
0.4026
0.42482
0.424208
0.391692
0.4028
0.40629
0.399108
0.365814
0.38627
0.435302
0.402974
0.397394
0.406118
0.425486
0.391152
0.366204
0.363676
0.371028
0.371302
0.35791
0.360036
0.347474
0.343784
0.36633
0.361614
0.359406
0.363696
0.37659
0.394844
0.408958
0.437274
0.446616
0.409922
0.484646
0.46276
0.47834
0.518068
0.426718
0.389504
0.3839
0.388168
0.387814
0.400102
0.411066
0.38601
0.421944
0.40379
0.395344
0.372978
0.365844
0.379154
0.404684
0.401392
0.405832
0.374426
0.380618
0.402806
0.410804
0.412238
0.450606
0.472306
0.451746
0.489544
0.456464
-1
0.42694
0.440006
0.454484
0.452904
0.468048
0.454334
0.456064
0.456308
0.460522
0.498804
-1
0.50773
-1
0.506336
0.556516
0.486828
0.528912
-1
fixedStep chrom=3 start=1 step=500000 span=500000
-1
0.365432
0.364236
0.36792
0.370548
0.383322
0.39591
0.392568
0.394482
0.42203
0.428796
0.386576
0.375358
0.371422
0.371576
0.39053
0.39965
0.436994
0.441038
0.480202
0.477302
0.476908
0.448996
0.447062
0.40715
0.478048
0.519652
0.499664
0.460528
0.480022
0.434308
0.403826
0.428062
0.401118
0.384084
0.381972
0.376708
0.37022
0.363354
0.384698
0.390184
0.366664
0.365466
0.36551
0.36072
0.374048
0.384688
0.41433
0.393708
0.376962
0.38569
0.389152
0.380562
0.381286
0.380752
0.407488
0.369736
0.37797
0.367014
0.36096
0.373194
0.387774
0.396596
0.406798
0.43281
0.432228
0.4171
0.38578
0.398104
0.369822
0.358848
0.363034
0.37574
0.412454
0.406012
0.439738
0.455172
0.438452
0.440738
0.392088
0.411242
0.41847
0.41226
0.389124
0.44072
0.453982
0.43091
0.417262
0.418344
0.432856
0.44618
0.44233
0.42929
0.47544
0.459492
0.449316
0.458188
0.495128
0.492542
0.50222
0.526922
0.455024
0.414876
0.457932
0.532868
0.464296
0.457174
0.43963
0.425316
0.425646
0.408388
0.422666
0.394804
0.413682
0.417614
0.417552
0.452912
0.424038
0.394108
0.406528
-1
-1
0.393786
0.409708
0.404936
0.397432
0.38795
0.398072
0.415912
0.398782
0.396866
0.403602
-1
0.410906
0.387824
0.387046
0.380412
0.391508
0.406638
0.395464
0.374632
0.379226
0.409166
0.420794
0.448076
0.43659
0.42006
0.398012
0.373424
0.36704
0.403692
0.415376
0.354898
0.357132
0.361626
0.359102
0.363436
0.360828
0.351914
0.348856
0.347594
0.347248
0.359586
0.360698
0.357106
0.350428
0.33737
0.341036
0.340478
0.353842
0.339362
0.341502
0.349794
0.354218
0.361986
0.360848
0.36677
0.35183
0.347586
0.358242
0.367082
-1
-1
-1
-1
-1
-1
-1
0.362448
0.344982
0.345712
0.342878
0.35637
0.352902
0.355672
0.372136
0.379522
0.376322
0.376336
0.39247
0.390788
0.376628
0.398706
0.38568
0.366256
0.351582
0.346102
0.34424
0.3525
0.354818
0.359826
0.366878
0.363242
0.377976
0.37655
0.397232
0.37941
0.38337
0.393178
0.354994
0.363074
0.368502
0.385312
0.389026
0.38811
0.403862
0.39366
0.401218
0.37449
0.35595
0.382688
0.378056
0.371324
0.36906
0.370662
0.36139
0.377142
0.395794
0.41701
0.395754
0.408626
0.366002
0.393114
0.394314
0.40358
0.440186
0.470262
0.420278
0.430176
0.440476
0.419002
0.454996
0.476696
0.495514
0.489398
0.441956
0.497386
0.478334
0.481112
0.440536
0.385144
0.38432
0.394732
0.388984
0.3818
0.395152
0.42677
0.439662
0.439982
0.445518
0.40784
0.408998
0.394588
0.411506
0.3903
0.406608
0.42535
0.43642
0.427024
0.41902
0.420438
0.422812
0.41382
0.412104
0.376964
0.4088
0.391128
0.377046
0.354176
0.349338
0.348654
0.358694
0.365346
0.349638
0.368896
0.355994
0.361318
0.387646
0.405784
0.387546
0.394564
0.406582
0.374712
0.36545
0.364796
0.392406
0.368738
0.379188
0.364774
0.37793
0.394384
0.403496
0.399346
0.389634
0.386662
0.374944
0.376468
0.392588
0.387772
0.416374
0.38256
0.382788
0.373686
0.356528
0.35366
0.341272
0.343334
0.35294
0.346216
0.341256
0.351446
0.344572
0.346418
0.36369
0.362258
0.37175
0.360216
0.36011
0.385414
0.402888
0.41739
0.393428
0.394808
0.39784
0.403674
0.37103
0.356472
0.3541
0.357812
0.352198
0.350076
0.356774
0.366876
0.39922
0.410044
0.36661
0.37795
0.385134
0.409868
0.378746
0.371218
0.380094
0.375962
0.393614
0.384878
0.40635
0.428276
0.46806
0.49706
0.401006
0.420662
0.436194
0.429828
0.436124
0.40996
0.420022
0.384188
0.39573
0.372198
0.381664
0.370074
0.3667
0.372048
0.36542
0.37749
0.399386
0.395636
0.4596
-1
0.475154
0.44042
0.493872
0.445072
0.41436
0.465616
-1
-1
fixedStep chrom=4 start=1 step=500000 span=500000
-1
0.550962
-1
0.55322
0.49926
0.48333
0.498622
0.534538
0.459338
0.455954
0.429422
0.46806
0.508552
0.488666
0.52637
0.506196
0.53487
-1
-1
0.45691
0.450366
0.403498
0.400632
0.379006
0.368066
0.377828
0.39015
0.406264
0.38591
0.391774
0.393946
0.410878
0.409082
0.402726
0.408952
0.40683
0.383166
0.370052
0.361182
0.366992
0.36215
0.380636
0.377136
0.374996
0.38209
0.38878
0.365678
0.38113
0.411468
0.42211
0.416972
0.44769
0.423144
0.382108
0.395502
0.35416
0.356796
0.353624
0.343182
0.34379
0.34789
0.36055
0.355702
-1
0.349374
-1
0.348584
0.348582
0.343746
0.341622
0.34873
0.350624
0.36277
0.366358
0.383162
0.420322
0.42243
0.419192
0.396654
0.42116
-1
0.433386
0.411868
0.403474
0.407368
0.376872
0.36144
0.355636
0.358104
0.363582
0.351522
0.354028
0.351802
0.363708
0.367582
0.379802
0.398936
0.38648
-1
-1
-1
-1
-1
-1
-1
-1
0.400982
0.413944
0.394024
0.4075
0.42156
0.40222
0.393042
0.390462
0.405308
0.43537
0.399532
0.364882
0.359582
-1
0.350636
0.344926
0.349552
0.353974
0.350964
0.35567
0.361468
0.34544
0.347684
0.336274
0.345196
0.35017
0.339924
0.349136
0.347246
0.357736
0.37845
0.368058
0.374496
0.356508
0.353054
0.3537
0.364108
0.403552
0.376284
0.368054
0.3627
0.382612
0.371502
0.376212
-1
0.386874
0.391138
0.406646
0.402972
0.412616
0.422742
0.385064
0.39937
0.376364
0.364664
0.35569
0.3742
0.356878
0.384728
0.39144
0.406786
0.413524
0.415544
0.3809
0.38499
0.37607
0.373314
0.367568
0.373852
0.392082
0.39599
0.390664
0.407734
0.383828
0.381482
0.36055
0.356316
0.347766
0.352362
0.357018
0.35101
0.340332
0.348798
0.367104
0.378944
0.372464
0.37331
0.362808
0.352882
0.352416
0.359062
0.35768
0.381878
0.399196
0.382656
0.38755
0.36979
0.366116
0.365386
0.359642
0.382406
0.384686
0.37133
0.355404
0.35065
0.366166
0.371474
0.370218
0.36418
0.35914
0.366496
0.396238
0.400186
0.388418
0.382728
0.397238
0.396932
0.372792
0.355106
0.360106
0.393854
0.39178
0.367522
0.365892
0.361362
0.354088
0.341138
0.342812
0.344856
0.341138
0.343854
0.36094
0.37625
0.394594
0.381666
0.368528
0.360738
0.37535
0.377932
0.383068
0.366474
0.389226
0.387082
0.371552
0.35909
0.358206
0.35249
0.35352
0.3482
0.35911
0.373084
0.386266
0.397846
0.396596
0.371186
0.357172
0.347566
0.344516
0.343934
0.367078
0.346496
0.345342
0.34467
0.349076
0.342642
0.345346
0.343998
0.338206
0.344188
0.355386
0.351792
0.355902
0.37181
0.411044
0.40939
0.419486
0.396912
0.397802
0.379762
0.367934
0.364118
0.37024
0.38423
0.381732
0.370656
0.374594
0.389066
0.404096
0.385982
0.37608
0.382566
0.408372
0.382438
0.376598
0.362162
0.367452
0.375034
0.375842
0.404184
0.423014
0.393218
0.41436
0.423096
0.405198
0.381454
0.38193
0.369846
0.369378
0.357036
0.363714
0.352766
0.356452
0.376408
0.399844
0.389116
0.371046
0.35633
0.34117
0.347626
0.33835
0.346202
0.364112
0.376964
0.357212
0.358966
0.402708
0.393706
0.3635
0.354206
0.348256
0.353342
0.359816
0.373058
0.405576
0.390354
0.401
0.379744
0.351564
0.345716
0.35732
0.356976
0.381278
0.39903
0.371574
0.367004
0.359594
0.361288
0.358862
0.368408
0.366316
0.381382
0.357814
0.351362
0.35116
0.356162
0.357502
0.358384
0.367968
0.378092
0.387886
0.390142
0.420416
0.425144
0.42539
0.436754
0.440276
0.41044
0.408028
0.423354
0.408872
0.38812
0.395414
0.41597
0.38073
0.397112
0.42964
-1
fixedStep chrom=5 start=1 step=500000 span=500000
-1
0.52748
0.566016
0.506938
0.458142
0.44485
0.44695
0.43404
0.403354
0.396428
0.420158
0.418834
0.439504
0.442154
0.40294
0.408548
0.390128
0.380196
0.400364
0.408366
0.432684
0.449544
0.403702
0.376874
0.358774
0.353444
0.36775
0.394182
0.4315
0.432478
0.388422
0.396446
0.398722
0.440672
0.424472
-1
0.360558
0.352236
0.351354
0.348086
0.349936
0.35307
0.362568
0.35044
0.355796
0.352256
0.355658
0.353228
0.353698
0.34824
0.349598
0.34867
0.356392
0.342238
0.344442
0.345252
0.34868
0.34918
0.346646
0.346442
0.353248
0.359354
0.388946
0.444958
0.432664
0.411362
0.38356
0.408592
0.381358
0.416364
0.397608
0.38727
0.390574
0.386792
0.39929
0.402252
0.415748
0.400384
0.379038
0.370388
0.372772
0.394158
0.37497
0.376136
0.375292
0.391886
0.421846
0.383756
0.363038
0.365092
0.35478
0.359338
-1
-1
-1
-1
-1
-1
-1
0.373856
0.365648
0.356078
0.34786
0.356872
0.379644
0.38001
0.388966
0.409824
0.404996
0.39541
0.411254
0.41846
0.40594
0.39824
0.377512
0.38033
0.386258
0.369476
0.371018
0.384332
0.378844
0.409192
0.406394
0.396184
0.383998
0.358268
0.372158
0.377896
0.37473
0.364446
0.387562
0.404246
0.392352
0.383932
0.392748
0.399764
0.41162
0.420376
0.376722
0.383094
0.390676
0.390814
0.411762
0.408216
0.394296
0.419432
0.40086
0.416638
0.39262
0.385876
0.393796
0.413652
0.425458
0.399226
0.39017
0.40281
0.412486
0.39448
0.423196
0.40923
0.399324
0.380234
0.390088
0.391374
0.375044
0.365212
0.362146
0.354822
0.341814
0.342104
0.343768
0.356382
0.367412
0.362108
0.36646
0.373056
0.363466
0.35781
0.362622
0.370378
0.372912
0.38148
0.346872
-1
0.358072
0.386128
0.36403
0.36672
0.368564
0.377772
0.393568
0.389262
0.389332
0.373664
0.365312
0.367642
0.379194
0.364616
0.347802
0.36066
0.352786
0.347476
0.356264
0.363244
0.36609
0.367276
0.366354
0.344452
0.349934
0.3355
0.345212
0.344046
0.35353
0.37938
0.374886
0.37669
0.36172
0.392016
0.379062
0.363046
0.373014
0.376984
0.381722
0.403
0.405514
0.396034
0.385608
0.372474
0.389978
0.388316
0.381742
0.394986
0.385248
0.356214
0.355162
0.371122
0.385108
0.387126
0.364212
0.358942
0.353376
0.348736
0.364948
0.388044
0.396872
0.374402
0.37143
0.395702
0.39543
0.368218
0.367204
0.401232
0.41939
0.384724
0.381364
0.373982
0.371152
0.355726
0.363762
0.362788
0.38093
0.389368
0.415696
0.447978
0.4386
0.45624
0.478242
0.449718
0.451798
0.458952
0.432784
0.40659
0.406544
0.430226
0.40884
0.459172
0.438698
-1
0.486142
0.431258
0.407208
0.42611
0.478984
0.447606
0.427594
0.397374
0.389622
0.377552
0.36421
0.375986
0.402938
0.403664
0.393094
0.394864
0.377298
0.373328
0.40813
0.453424
0.45872
0.513858
0.431016
0.448096
0.419888
0.390814
0.376784
0.39129
0.41203
0.446728
0.440858
0.396608
-1
0.380686
0.403254
0.434046
0.422486
0.405258
0.398874
0.408764
0.42203
0.444788
0.399616
0.36854
0.351208
0.365118
0.363312
0.383118
0.372856
0.35791
0.354462
0.360676
0.36287
0.372364
0.384294
0.379844
0.403852
0.447442
0.450362
0.418064
0.426016
0.457482
0.41425
0.435076
0.439762
0.468116
0.486938
0.452438
0.442138
0.444022
0.433996
0.422264
0.468376
0.460388
0.502982
0.502456
0.453768
0.50674
0.44958
0.509034
0.479698
0.480494
0.450886
-1
fixedStep chrom=6 start=1 step=500000 span=500000
-1
0.418808
0.446836
0.435034
0.405094
0.436748
0.47019
0.445422
0.419252
0.425514
0.421484
0.435218
0.408986
0.447466
0.443676
0.429926
0.397254
0.372242
0.370376
0.376848
0.416902
0.423976
0.421428
0.40405
0.397254
0.39771
0.429908
0.412838
0.432754
0.437534
0.443454
0.420106
0.43284
0.406482
0.416776
0.415584
0.415574
0.377744
0.380582
0.391766
0.423182
0.380018
0.40682
0.424078
0.383694
0.370376
0.369502
0.371528
0.39965
0.415294
0.40094
0.390376
0.426966
0.397838
0.408904
0.413616
0.403148
0.420146
0.38143
0.453448
0.433504
0.483752
0.457416
0.514644
0.452666
0.412942
0.478942
0.521562
0.493174
0.442114
0.48708
0.434934
0.44251
0.482852
0.456038
0.452078
0.413396
0.393688
0.461158
0.419684
0.450916
0.457966
0.455786
0.486696
0.461968
0.449244
0.493508
0.489126
0.47966
0.414464
0.370264
0.424586
0.394462
0.391564
0.400776
0.37441
0.358328
0.35384
0.361294
0.36375
0.3582
0.375228
0.375862
0.386368
0.421786
0.418588
0.412658
0.388694
0.3574
0.361958
0.352952
0.35222
0.37289
0.388558
0.379814
0.37531
-1
-1
-1
-1
-1
-1
-1
-1
-1
0.34919
0.34953
0.371456
0.386356
0.365292
0.353868
0.33814
0.34489
0.34918
0.344782
0.339656
0.33921
0.354608
0.349186
0.353444
0.364852
0.367834
0.384154
0.38684
0.370702
0.359026
0.365982
0.3876
0.42801
0.379996
0.35981
0.372158
0.38299
0.377224
0.36669
0.357238
0.367386
0.361742
0.368346
0.366934
0.38283
0.374084
0.369174
0.348422
0.363576
0.37762
0.38121
0.375842
0.37661
0.385114
0.378616
0.384836
0.39902
0.38725
0.385762
0.385418
0.399558
0.392894
0.389366
0.407142
0.421776
0.413002
0.393106
0.377174
0.358066
0.350724
0.347768
0.355076
0.345226
0.344082
0.344294
-1
0.35308
0.361166
0.380212
0.364346
0.349634
0.361518
0.381284
0.398406
0.385478
0.37615
0.351932
0.361016
0.33736
0.34298
0.34305
0.345188
0.350596
0.372256
0.378752
0.402338
0.401472
0.398128
0.434576
0.405836
0.429856
0.409538
0.408044
0.411268
0.406988
0.40884
0.417864
0.40276
0.408682
0.381002
0.35511
0.378316
0.390788
0.36806
0.354558
-1
0.373374
0.378766
0.369076
0.386806
0.38234
0.385744
0.400828
0.374698
0.35418
0.348494
0.35782
0.377186
0.36464
0.3661
0.373252
0.352664
0.361004
0.359256
0.377274
0.393622
0.386764
0.359256
0.364968
0.371728
0.353178
0.361206
0.360334
0.368108
0.382476
0.3853
0.389146
0.391012
0.380166
0.374388
0.382794
0.375536
0.394552
0.40556
0.398708
0.379216
0.379382
0.397064
0.403688
0.394936
0.406918
0.412408
0.407734
0.405206
0.370524
0.35497
0.35113
0.347786
0.361262
0.376578
0.389662
0.398264
0.400756
0.390378
0.381522
0.375726
0.367722
0.371744
0.37328
0.376672
0.390746
0.42378
0.411844
0.413872
0.45432
0.428424
0.43496
0.421482
0.395958
0.38283
0.376462
0.357738
0.377268
0.413042
0.421588
0.39131
0.38325
0.406614
0.408698
-1
0.454968
0.43569
0.44563
0.430126
0.437212
0.42584
0.4024
0.432628
0.407628
0.395616
0.378966
0.41031
0.426694
0.392046
0.374968
0.386706
0.429064
0.452262
0.446846
-1
-1
0.483036
0.445862
0.434138
-1
0.451216
-1
fixedStep chrom=7 start=1 step=500000 span=500000
-1
0.550734
0.568696
0.560474
0.53314
0.530192
0.438038
0.408552
0.47336
0.49445
0.505432
0.491878
0.4641
0.49441
0.396346
0.376054
0.391928
0.361128
0.349012
0.348636
0.352658
0.374968
0.362988
0.351666
0.358616
0.378102
0.354594
0.359686
0.35699
0.348624
0.354654
0.356158
0.364462
0.386542
0.36822
0.371986
0.369426
0.358018
0.365558
0.360672
0.36856
0.382132
0.3888
0.390322
0.408406
0.412062
0.407832
0.404616
0.401906
0.397932
0.411038
0.4103
0.427178
0.39332
0.445232
0.394462
0.405784
0.408528
0.417452
0.41253
0.40985
0.46612
0.430406
0.39064
0.412276
0.409634
0.385748
0.405862
0.397748
0.391304
0.392816
0.402622
0.432734
0.417114
0.414294
0.38722
0.388076
0.39169
0.392844
0.41678
0.391296
0.385708
0.39402
0.402248
0.405638
0.394502
0.412228
0.427594
0.510176
0.464546
0.459116
0.444172
0.394794
0.388348
0.433192
0.464888
0.403894
0.379948
0.363604
0.382622
-1
0.441338
0.43747
0.403964
0.380982
0.363864
0.367448
0.35977
0.366378
0.392854
0.43698
0.441882
0.452132
0.434752
0.461262
0.394872
-1
-1
-1
-1
-1
-1
-1
-1
0.376942
0.409318
0.460206
0.401286
0.423908
0.407134
0.422862
0.447628
0.46243
0.43715
0.44251
0.429984
0.432692
0.440332
0.404962
0.401394
0.443712
0.44108
0.44061
0.433514
0.443298
0.484274
0.513906
0.51283
0.479762
-1
0.481544
0.496276
0.428522
0.414414
0.399596
0.393974
0.364038
0.357988
0.349724
0.365296
0.360922
0.369628
0.35191
0.348742
0.365072
0.345538
0.350786
0.344826
0.343684
0.347006
0.344906
0.346242
0.364274
0.382796
0.366862
0.376762
0.363172
0.34791
0.357222
0.373238
0.383004
0.383924
0.387816
0.376552
0.391828
0.374422
0.360326
0.370796
0.369426
0.371632
0.381174
0.391494
0.38126
0.399176
0.387484
0.470864
0.475876
0.465646
0.444318
0.48789
0.528194
-1
0.499906
0.491832
0.478192
0.394526
0.381106
0.381396
0.398398
0.407546
0.446108
0.422574
0.40185
0.391346
0.384462
0.401912
0.385998
0.358456
0.35073
0.357186
0.37048
0.35533
0.385404
0.38575
0.387166
0.367124
0.359684
0.358914
0.354436
0.360294
0.350648
0.360612
0.390814
0.395632
0.369476
0.37434
0.347278
0.343594
0.344074
0.350704
0.359164
0.368342
0.370592
0.37141
0.365482
0.366006
0.372936
0.369644
0.362002
0.35954
0.346778
0.350412
0.363392
0.3858
0.406312
0.46046
0.466204
0.444164
0.443988
0.436148
-1
0.419706
0.429112
0.45696
0.455472
0.397816
0.376294
0.397778
0.422318
0.408032
0.413232
0.394414
0.36686
0.366838
0.388546
0.414448
0.426416
0.422066
-1
0.441692
0.454218
0.41302
0.42089
0.392854
-1
0.420936
-1
0.38994
0.391856
0.373296
0.35899
0.359376
0.357732
0.360712
0.372676
0.401446
0.427322
0.46175
0.4601
0.447574
0.438038
0.523254
0.476534
0.427546
0.439922
0.434734
0.408888
0.432798
-1
0.45655
0.490114
0.482068
0.433762
0.436974
0.501116
0.514916
0.491328
0.467496
-1
fixedStep chrom=8 start=1 step=500000 span=500000
-1
0.48372
0.482222
0.481876
0.434762
0.392806
0.391906
0.385054
0.379416
0.377314
0.378724
0.385728
0.425046
0.447466
-1
-1
0.432144
0.428854
0.420634
0.414686
0.452454
0.467816
0.451126
0.452816
-1
0.42219
0.378672
0.36025
0.34891
0.356686
0.37541
0.36951
0.3521
0.373734
0.400856
0.393144
0.392888
0.402386
0.417556
0.410846
0.445316
0.43033
0.436536
0.49604
0.47932
0.479814
0.457328
0.403252
0.369906
0.398326
0.414696
0.416458
0.429574
0.402984
0.457054
0.438594
0.43157
0.41192
0.429676
0.42164
0.425346
0.398426
0.386398
0.37389
0.385322
0.379204
0.4202
0.402308
0.373022
0.37163
0.380838
0.388534
0.385208
0.387522
0.442876
0.474346
0.443152
0.424232
0.360026
0.380746
0.397842
0.4224
0.447302
0.456842
0.448948
0.43225
0.405188
-1
-1
-1
-1
-1
-1
-1
0.473122
0.408816
-1
0.427456
0.43528
0.415028
0.368052
0.365406
0.360812
0.351556
0.379068
0.38919
0.400334
0.395728
0.397654
0.40929
0.421056
0.38258
0.402296
0.418788
0.401712
0.386206
0.402156
0.384252
0.388792
0.38244
0.368192
0.36136
0.40067
0.416182
0.397386
0.376094
0.37155
0.380078
0.392428
0.358184
0.37412
0.373542
0.391588
0.402426
0.41305
0.402512
0.391324
0.391052
0.370158
0.36781
0.386966
0.421416
0.392344
0.381926
0.378468
0.38234
0.382844
0.393558
0.4113
0.400756
0.392568
0.367268
0.359904
0.349568
0.348062
0.365668
0.340862
0.346778
0.352618
0.356514
0.369752
0.399216
0.417634
0.408482
0.381936
0.37424
0.348894
0.34038
0.35091
0.354926
0.348622
0.36357
0.384336
-1
0.38349
0.374312
0.355106
0.361108
0.35673
0.351856
0.357972
0.377698
0.375444
0.377048
0.364094
0.377564
0.3799
0.35815
0.385536
0.405998
0.405346
0.41511
0.418088
0.387604
0.414494
0.39147
0.408176
0.432984
0.422364
0.388696
0.361476
0.379196
0.401072
0.431776
0.4353
0.407096
0.402776
0.451398
0.402456
0.361334
0.377326
0.383422
0.360916
0.36293
0.36987
0.375088
0.365918
0.37925
0.37397
0.371138
0.367432
0.372378
0.346962
0.343288
0.34156
0.348996
0.34811
0.337388
0.33834
0.347486
0.344462
0.345596
0.363892
0.358524
0.380998
0.39507
0.38187
0.399066
0.40198
0.384988
0.383972
0.403376
0.386682
0.390962
0.374648
0.382108
0.371778
0.439984
0.425242
0.424772
0.414252
0.4365
0.418602
0.419374
0.388366
0.403448
0.395454
0.446962
0.417134
0.383054
0.382616
0.401594
0.432586
0.414138
0.384436
0.384594
0.430538
0.407476
0.469586
0.442956
0.41288
0.432052
0.423278
0.410328
0.383912
0.369128
0.371562
0.384586
0.416008
0.4548
0.423106
0.498252
0.454024
0.433216
0.53666
-1
0.550756
0.547708
0.539224
0.572534
-1
0.557508
-1
fixedStep chrom=9 start=1 step=500000 span=500000
-1
0.43116
0.399916
0.394238
0.402196
0.401138
0.365056
0.389644
0.405638
0.411478
0.383784
0.390912
0.397894
0.425514
0.401516
0.3871
0.376758
0.371692
0.35263
0.349152
0.344748
0.358182
0.355284
0.342984
0.350092
0.359998
0.371538
0.380152
0.389328
0.386378
0.402172
0.372702
0.428574
0.396956
0.36978
0.39148
0.380326
0.40027
0.420642
0.39224
0.38658
0.372982
0.376602
0.387962
0.375198
0.358472
0.358268
0.385264
0.362992
0.351594
0.34721
0.36326
0.365136
0.38457
0.404246
0.386484
0.36481
0.354422
0.35364
0.348936
0.345748
0.345308
0.353888
0.362596
0.38453
0.411694
0.459664
0.416398
0.452646
0.466724
0.429964
0.465428
0.431852
0.463778
0.415682
0.44661
0.463738
0.41651
0.389886
-1
-1
-1
-1
0.40088
0.380762
-1
-1
-1
0.401536
-1
-1
-1
-1
-1
-1
-1
-1
-1
-1
-1
-1
-1
-1
-1
-1
-1
-1
-1
-1
-1
-1
-1
-1
-1
-1
-1
-1
-1
-1
-1
-1
-1
-1
-1
-1
-1
-1
-1
-1
-1
-1
-1
-1
-1
-1
-1
-1
-1
-1
0.383744
-1
-1
0.404998
0.425386
0.402992
0.394062
0.407254
0.3712
0.388902
0.408508
0.395876
0.358752
0.348388
0.359542
0.38101
0.398444
0.387668
0.402588
0.414836
0.39269
0.406852
0.405212
0.392946
0.382698
0.391592
0.37855
0.361922
0.374696
0.419114
0.391674
0.383824
0.399368
0.403942
0.412016
0.409904
0.4086
0.395498
0.413604
0.411438
0.40638
0.444738
0.44598
0.426346
0.43146
-1
-1
0.396366
0.441308
0.4119
0.449568
0.41874
0.48951
0.46364
0.437438
0.4338
0.42969
0.441796
0.43082
0.434828
0.414208
0.43043
0.454528
0.458148
0.447344
0.408176
0.385656
0.401406
0.381168
0.388728
0.363216
0.350642
0.346474
0.354448
0.359528
0.372564
0.425096
0.386924
0.393412
0.386002
0.404994
0.443412
0.418286
0.404228
0.41478
0.432302
0.428684
0.382626
0.381954
0.40279
0.414728
0.400532
0.43849
0.467148
0.463896
0.475066
0.413138
0.384346
0.38616
0.417604
0.41655
0.403828
0.377236
0.373446
0.379596
0.402182
0.42531
0.427112
0.416828
0.47641
0.470726
0.410494
0.400766
0.456228
0.441498
0.46898
0.444304
0.436878
0.435012
0.483832
0.46155
0.484314
0.53248
0.507532
0.52071
0.530384
0.48405
-1
0.506668
0.4929
0.46252
0.48503
0.480112
0.539308
0.550734
-1
0.533092
0.531846
0.544634
-1
0.589794
0.582152
0.497456
-1
fixedStep chrom=10 start=1 step=500000 span=500000
-1
0.474668
0.473338
0.446442
0.396922
0.409368
0.459866
0.427648
0.394644
0.385006
0.401138
0.465934
0.45682
0.415548
0.427268
0.4229
0.425566
0.375282
0.363898
0.360648
0.375396
0.403102
0.437964
0.438182
0.4452
0.45326
0.445114
0.439738
0.427794
0.426308
0.442338
0.392508
0.39293
0.407284
0.39876
-1
-1
0.40424
0.372278
0.358212
0.372998
0.38412
0.392784
0.426436
0.387932
0.407258
0.406744
0.404792
0.392812
0.415124
0.410724
0.375134
0.385042
0.41421
0.399864
0.396294
0.38373
0.414876
0.422728
0.42983
0.439766
0.429644
0.421582
0.386956
0.41355
0.387462
0.398854
0.408718
0.418866
0.39194
0.428392
0.435208
0.397092
0.382558
-1
0.397256
0.407518
-1
-1
-1
-1
-1
-1
-1
-1
-1
0.436838
0.492028
0.43568
0.435404
0.433246
0.413692
-1
0.418708
-1
-1
-1
0.430738
-1
0.440882
0.451158
0.454032
-1
0.413644
0.40291
0.369336
0.367134
0.363962
0.366648
-1
0.356352
0.355708
0.343376
0.345552
0.342424
0.345298
0.350908
0.3511
0.35092
0.374956
-1
0.380114
-1
0.394704
0.376232
0.385606
0.36578
0.393912
-1
0.40941
0.389786
0.396966
0.361114
0.349984
0.35161
0.357348
0.359358
0.359476
0.372782
0.402484
0.427726
0.432264
0.480416
0.467508
0.492732
0.481288
0.52066
0.478472
0.432934
0.394908
0.41969
0.449278
0.371422
0.43708
0.43784
0.421962
0.386056
0.409312
0.455638
0.471806
0.46506
0.513314
0.470218
0.431608
0.454132
0.37516
0.357764
0.374878
0.375692
0.37308
0.365598
0.420788
0.4095
0.391802
0.393312
0.444966
0.472778
0.428276
0.399196
0.385268
0.368924
0.382448
0.400814
0.381912
0.373082
0.405102
0.396944
0.39398
0.422646
0.40889
0.428692
0.413074
0.395696
0.385626
0.436148
0.394682
0.43371
0.449464
0.478138
0.457156
0.43208
0.37737
0.42587
0.427656
0.462046
0.495222
0.44014
0.46139
0.4821
0.434604
0.491846
0.429792
0.42952
0.406626
0.382936
0.371502
0.383912
0.39756
0.370782
0.369798
0.37275
0.378514
0.392582
0.4164
0.43356
0.409758
0.397886
0.409468
0.402454
0.44245
0.440604
0.404674
-1
0.388066
0.346446
0.409648
0.414018
0.431944
0.444704
0.401174
0.412582
0.456774
0.484118
0.413522
0.414396
0.422478
0.445234
0.44303
0.45494
0.423976
0.456698
-1
0.502712
0.462424
0.424808
0.427416
0.42724
-1
0.430142
0.451694
0.446758
0.441978
0.437888
0.47396
0.458692
0.482626
-1
-1
0.54973
0.56969
0.524826
-1
fixedStep chrom=11 start=1 step=500000 span=500000
-1
0.576436
-1
0.55058
0.551398
0.522456
0.496194
0.450204
0.413222
0.38926
0.375844
0.388484
0.430134
0.413076
0.386748
0.414374
0.456448
0.43449
0.436122
0.413382
0.399852
0.429708
0.443672
0.41659
0.451672
0.420734
0.415624
0.401296
0.413394
0.387034
0.408532
0.422996
0.35076
0.413674
0.439312
0.467602
0.41668
0.431766
0.419684
0.446228
0.41072
0.40876
0.376646
0.365926
0.365516
0.362802
0.362604
0.357006
0.354614
0.350774
0.348066
0.356908
0.360712
0.367116
0.391532
0.400928
0.358554
0.374358
0.360254
0.370942
0.386378
0.381614
0.360284
0.389904
0.43272
0.39195
0.407228
0.429172
0.44599
0.407186
0.415948
0.417626
0.439648
0.389288
0.365382
0.347774
0.351252
0.351584
0.362818
0.365554
0.373054
0.363084
0.365956
0.370268
0.367974
0.382538
0.395806
0.412068
0.45664
0.498988
0.471004
0.48166
0.451922
0.443282
0.475452
0.449208
0.415278
0.377846
0.363404
0.365996
0.39117
-1
-1
-1
-1
-1
-1
-1
-1
-1
0.366632
0.357144
0.363718
0.39462
0.482196
0.41157
0.376484
0.4017
0.407776
0.395386
0.392642
0.496062
0.514042
0.496652
0.48285
0.452036
0.418238
0.535334
0.53296
0.526272
0.52165
0.48986
0.519166
0.478986
0.527964
0.478786
0.480838
0.513068
-1
-1
0.50318
0.509262
0.479906
0.45187
0.493424
0.43181
0.456834
0.424088
0.425218
0.444992
0.490898
0.43897
0.454896
0.45643
0.404374
0.440808
0.414952
0.44221
0.41879
0.384956
0.374858
0.36026
0.356084
0.360714
0.378292
0.399106
0.393182
0.36966
0.365226
0.362636
0.383192
0.399168
0.4119
0.392982
0.38907
-1
0.372726
0.350608
0.360536
0.377448
0.35585
0.34861
0.358878
0.383126
0.39227
0.40065
0.399874
0.41438
0.40433
0.406686
0.394296
0.388312
-1
0.363688
0.358924
0.353112
0.354996
0.353706
0.345352
0.352214
0.373978
0.380596
0.378222
0.384712
0.399486
0.385834
0.36331
0.378374
0.358864
0.361984
0.352576
0.359066
0.376278
0.363298
0.377982
0.417478
0.397058
0.386672
0.380124
0.385402
0.402818
0.390524
0.414462
0.418508
0.423424
0.421426
0.444574
0.44688
0.417702
0.41067
0.407402
0.435878
0.46317
0.436814
0.488786
0.484422
0.44472
0.488006
0.480172
0.503014
0.45389
0.45148
0.424136
0.395702
0.40002
0.439358
0.451014
0.388034
0.378928
0.435654
0.462988
0.417762
0.493518
0.440988
0.393018
0.375456
0.409026
0.431618
0.407066
0.432794
0.45365
0.420172
0.436084
0.42753
0.418672
0.41695
0.424564
0.463508
0.47737
-1
-1
fixedStep chrom=12 start=1 step=500000 span=500000
-1
0.442662
0.3995
0.45489
0.456624
0.481524
0.505284
0.444336
0.438712
0.416972
0.435612
0.443256
0.483922
-1
-1
0.408076
0.443904
0.425494
0.408416
0.401442
0.387344
0.36665
0.372514
0.41714
0.422946
0.423706
0.435562
0.408382
0.40856
0.38677
0.376324
0.37357
0.382448
0.362586
0.355312
0.354564
0.353544
0.36429
0.382262
0.403724
0.369968
0.364888
0.356186
0.374968
0.379966
0.369786
0.376352
0.355842
0.35679
0.381772
0.393172
0.389238
0.401958
0.383368
0.39171
0.401544
0.373428
0.365912
0.382236
0.386746
0.394548
0.392802
0.445562
0.423394
0.420308
0.407892
0.39048
0.359256
0.41502
-1
-1
-1
-1
-1
-1
-1
0.375456
0.379226
0.366068
0.373232
0.368314
0.365094
0.35836
0.363704
0.388462
0.400762
0.38768
0.36259
0.379494
0.36853
0.368674
0.39573
0.379718
0.39079
0.384032
0.4043
0.466562
0.408572
0.48278
0.460228
0.485154
0.430304
0.422706
0.446622
0.470098
0.494626
0.488768
0.478546
0.464874
0.475734
0.398102
0.363336
0.469374
0.473476
0.45604
0.489746
0.448166
0.388654
0.372932
0.364938
0.356228
0.345122
0.348156
0.364142
0.363898
0.368012
0.413288
0.374604
0.38738
0.412712
0.412998
0.379196
0.395444
0.398868
0.381042
0.391626
0.3972
0.400252
0.408422
0.396558
0.397482
0.381734
0.374584
0.376602
0.381058
0.362446
0.36209
0.349816
0.345868
0.357428
0.34725
0.35983
0.39598
0.389838
0.391286
0.374078
0.356664
0.355564
0.344966
0.378154
0.37376
0.36213
0.360098
0.345512
0.356248
0.358402
0.374564
0.365938
0.354846
0.343678
0.345548
0.342568
0.353474
0.346704
0.341408
0.353524
0.357044
0.364162
0.368368
0.391832
0.373314
0.357194
0.35246
0.357426
0.37533
0.394722
0.396474
0.416062
0.41254
0.415462
0.419972
0.412052
0.413328
0.41061
0.379376
0.385222
0.388494
0.41158
0.4011
0.366928
0.375038
0.406968
0.394008
0.400448
0.398464
0.386514
0.399354
0.38414
0.423684
0.436574
0.414008
0.41445
0.41756
0.423426
0.40263
0.441132
0.42946
0.463198
-1
0.461424
0.491156
0.436948
0.466122
0.479902
0.444564
0.439238
0.4441
0.504004
0.480566
0.438188
0.443186
0.423534
0.422536
0.425584
0.460372
0.469472
0.446182
0.426212
0.423878
0.44086
0.43644
0.48974
0.463422
-1
0.502722
-1
0.471964
-1
0.458526
0.516816
0.514072
0.464988
0.415418
0.406744
0.403344
0.415266
0.411866
0.439374
0.461184
0.430624
0.430788
0.471356
0.47168
0.50958
0.508242
-1
0.548874
-1
fixedStep chrom=13 start=1 step=500000 span=500000
-1
-1
-1
-1
-1
-1
-1
-1
-1
-1
-1
-1
-1
-1
-1
-1
-1
-1
-1
-1
-1
-1
-1
-1
-1
-1
-1
-1
-1
-1
-1
-1
-1
-1
-1
-1
-1
-1
-1
0.425462
0.4166
0.428976
0.414842
0.435794
0.414154
0.40181
0.382622
0.410242
0.411336
0.440478
0.4225
0.417356
0.412066
0.405208
0.430918
0.438284
0.422772
0.417502
0.416384
0.402914
0.42426
0.431708
0.43548
0.424574
0.389686
0.39255
0.391214
0.407748
0.38322
0.385794
0.391368
0.345084
0.390726
0.39092
0.398248
0.379438
0.35526
0.358244
0.370634
0.385752
0.38034
0.418436
0.422966
0.39605
0.391278
0.3898
0.399234
0.404272
0.380096
0.421934
0.418868
0.418068
0.429078
0.389162
0.396002
0.377262
0.395584
0.391822
0.402122
0.386622
0.418496
0.39915
0.39323
0.415114
0.415416
0.41569
0.415896
0.404522
0.359324
0.35856
0.35788
0.34389
0.344212
0.341254
0.338448
0.347948
0.344598
0.344748
0.35645
0.376874
0.37615
0.375556
0.376506
0.361402
0.346116
0.34571
0.334434
0.34013
0.351758
0.340288
0.340942
0.3447
0.342352
0.355638
0.345108
0.350984
0.349538
0.344664
0.335584
0.33416
0.348108
0.341452
0.341118
0.347666
0.34229
0.363038
0.37168
0.39637
0.386438
0.376746
0.373978
0.379404
0.38614
0.36332
0.385026
0.374854
0.379288
0.365896
0.381152
0.372826
0.379226
0.389848
0.360964
0.35152
0.346402
0.344662
0.337804
0.342198
0.349822
0.346772
0.347096
0.349068
0.348752
-1
0.347532
0.340908
0.341722
0.349078
0.344252
0.339512
0.346796
0.351086
0.361712
0.367242
0.366742
0.355298
0.3555
0.367632
0.363544
0.37428
0.403246
0.418468
0.411454
0.379038
0.377724
0.401306
0.39952
0.432092
0.452608
0.42049
0.436554
0.419978
0.428038
0.393008
0.3654
0.374154
0.390348
0.387618
0.365316
0.354766
0.362052
0.35669
0.363614
0.389276
0.40634
0.385362
0.371736
0.373456
0.381088
0.394112
0.417744
0.43524
0.470204
0.446066
-1
-1
0.464842
0.51422
-1
-1
-1
fixedStep chrom=14 start=1 step=500000 span=500000
-1
-1
-1
-1
-1
-1
-1
-1
-1
-1
-1
-1
-1
-1
-1
-1
-1
-1
-1
-1
-1
-1
-1
-1
-1
-1
-1
-1
-1
-1
-1
-1
-1
-1
-1
-1
-1
-1
0.402928
0.419854
0.376812
0.405432
0.434558
0.434614
0.393156
0.395858
0.460968
0.470886
0.434298
0.492788
0.397722
0.384584
0.370308
0.36264
0.3507
0.346816
0.342548
0.355464
0.359594
0.35499
0.37054
0.38017
0.380022
0.407734
0.393038
0.388478
0.378238
0.376144
0.402346
0.421592
0.422106
0.422512
0.38018
0.391132
0.393544
0.368396
0.38153
0.372502
0.383878
0.392768
0.372808
0.351374
0.342062
0.348528
0.344758
0.34929
0.343812
0.338994
0.351522
0.35787
0.381296
0.382318
0.36724
0.343986
0.34403
0.35332
0.359176
0.353058
0.35642
0.39282
0.42553
0.40319
0.408314
0.400206
0.403492
0.398206
0.393588
0.39412
0.388592
0.405526
0.421056
0.41568
0.4032
0.401244
0.40455
0.387032
0.395346
0.392994
0.403218
0.395854
0.384878
0.379888
0.383898
0.422242
0.40073
0.3797
0.366448
0.39737
0.41417
0.418432
0.461802
0.42973
0.404608
0.401004
0.359896
0.412244
0.412646
0.400322
0.476958
0.438524
0.452152
0.41375
0.412848
0.410728
0.405236
0.416574
0.46382
0.434016
0.45296
0.461358
0.4571
0.449066
0.418598
0.459314
0.478742
0.468284
0.44375
0.425486
0.392112
0.38308
0.382418
0.376638
0.368948
0.402394
0.394664
0.36184
0.355612
0.35006
0.354034
0.359392
0.359286
0.373696
0.373282
0.357158
0.36246
0.374816
0.397204
0.409572
0.398034
0.444552
0.41789
0.450704
0.436658
0.47139
0.40416
0.457608
0.482038
0.43186
0.469694
0.43206
0.468218
0.462726
0.45126
0.440962
0.433832
0.4283
0.416588
0.41003
0.435086
0.474312
0.48454
0.48842
0.49828
0.474092
0.46442
0.47795
0.48149
0.486608
0.481846
0.536118
0.563538
0.57607
0.52832
0.410542
-1
fixedStep chrom=15 start=1 step=500000 span=500000
-1
-1
-1
-1
-1
-1
-1
-1
-1
-1
-1
-1
-1
-1
-1
-1
-1
-1
-1
-1
-1
-1
-1
-1
-1
-1
-1
-1
-1
-1
-1
-1
-1
-1
-1
-1
-1
-1
-1
-1
0.42697
-1
-1
-1
-1
-1
0.43284
-1
0.393276
0.390518
0.434976
0.408328
0.432516
0.406504
0.41359
-1
0.43969
0.430244
-1
0.432992
0.421048
0.422044
0.430482
0.465396
0.418088
0.427582
0.398974
0.41046
0.412074
0.418704
0.397202
0.366536
0.366532
0.368958
0.380042
0.36533
0.384318
0.394586
0.393756
0.399484
0.420128
0.482436
0.471126
0.459266
0.480836
0.4222
0.409914
0.44888
0.424308
0.413786
0.444236
0.42681
0.39332
0.370916
0.35878
0.385684
0.395872
0.393212
0.384344
0.369332
0.386104
0.406146
0.413836
0.406574
0.4274
0.404444
0.407142
0.381502
0.372216
0.360074
0.384552
0.406252
0.396444
0.368042
0.377932
0.429234
0.40301
0.418104
0.407996
0.42322
0.40608
0.4067
0.421404
0.400328
0.387414
0.434378
0.442288
0.423582
0.440306
0.419766
0.478126
0.45091
0.45529
0.460706
0.476816
0.390678
0.42429
0.469454
0.433826
0.448246
0.475956
0.457976
0.405756
0.421232
0.411128
0.431978
0.41095
0.43198
0.50153
0.497992
0.498046
0.487966
0.442678
0.393884
0.41343
0.443412
0.510878
0.454396
0.482332
0.418264
0.424716
0.439462
0.44442
0.39987
0.416434
-1
0.445004
0.426784
0.412354
-1
-1
0.437702
0.428636
0.40689
0.389114
0.376888
0.409334
0.459406
0.46854
0.460834
0.46743
0.469724
0.462736
0.42063
0.417044
0.44247
0.43785
0.450148
0.396592
0.385846
0.391778
0.380066
0.378074
0.413012
0.390414
0.376176
0.383202
0.429062
0.44003
0.434298
0.404016
0.454626
0.440664
0.476372
0.426548
-1
fixedStep chrom=16 start=1 step=500000 span=500000
-1
0.598634
0.611954
0.542542
0.559948
0.541018
0.506578
0.481034
0.511952
0.51982
0.474072
0.44571
0.417358
0.409236
0.4153
0.410096
0.411972
-1
0.45754
0.417506
0.436486
0.458112
0.497036
0.473242
0.467654
0.458746
0.42535
0.41586
0.428766
0.447426
0.467804
0.463956
0.492588
0.43182
0.442672
0.427296
0.452572
0.43799
0.452626
0.446154
0.433602
0.421252
0.435092
0.444056
0.448652
0.43244
0.45121
0.450524
0.440278
0.435098
0.434876
0.417998
0.403928
0.430094
0.472188
0.48159
0.481768
0.502982
0.491626
0.488066
0.499122
0.5128
0.504568
0.415124
0.413766
0.421192
0.42378
0.424208
-1
0.413356
-1
-1
-1
-1
-1
-1
-1
-1
-1
-1
-1
-1
-1
-1
-1
-1
-1
-1
-1
-1
-1
-1
-1
0.43072
0.397682
0.398566
0.439386
0.43178
0.439436
0.501132
0.450398
0.464622
0.436646
0.400672
0.388384
0.402406
0.40119
0.399536
0.443804
0.421292
0.44342
0.434492
0.435942
0.459648
0.480302
0.50999
0.461672
0.435054
0.380346
0.366866
0.374806
0.357932
0.359622
0.362802
0.369808
0.367752
0.362714
0.361936
0.367146
0.373026
0.395416
0.424922
0.460448
0.474282
0.500038
0.509432
0.475678
0.462042
0.444656
0.439716
0.472378
0.482636
0.419268
0.4325
0.413094
0.4077
0.443488
0.408396
0.426936
0.442062
0.465592
0.421994
0.36429
0.365798
0.399392
0.424968
0.423548
0.427676
0.437052
0.418706
0.41192
0.417758
0.45888
0.491744
0.41524
0.421336
0.416346
0.451734
0.49528
0.488454
0.543912
0.5314
0.482566
0.492972
0.487704
0.530112
-1
0.596716
0.551892
0.540234
-1
fixedStep chrom=17 start=1 step=500000 span=500000
-1
0.504174
0.519424
0.519462
0.466936
0.491356
0.428346
0.510474
0.483668
0.507686
0.450448
0.459262
0.477104
0.45152
0.52508
0.49814
0.477384
0.460258
0.458338
0.46044
0.42888
0.438514
0.43124
0.418304
0.396518
0.427612
0.395446
0.403704
0.412426
0.399224
0.428486
0.440372
0.449046
0.459138
0.509098
0.512676
0.500542
0.467054
0.492354
0.44056
0.442036
0.433442
0.489352
-1
-1
-1
-1
-1
-1
-1
-1
0.470954
0.429364
0.479212
0.50417
0.448212
0.396782
0.43004
0.438372
0.443108
0.446256
0.439132
0.42887
0.447602
0.436012
0.459172
0.458134
0.412266
0.448548
-1
0.46899
0.41458
0.452302
0.51851
0.480064
0.477372
0.486606
0.447434
0.407248
0.50511
0.497962
0.484088
0.468704
0.48494
0.517634
0.467896
0.513106
0.486374
0.438098
0.436982
0.429276
0.463334
0.433906
0.474278
0.465192
0.482964
0.511448
0.500728
0.427164
0.415182
0.376986
0.36747
0.352468
0.361314
0.368634
0.377698
0.396172
0.401922
0.396722
0.435962
0.449494
0.478226
0.457792
0.42656
0.424472
0.414216
0.42968
0.405658
0.41513
0.390426
0.41633
0.451462
0.379424
0.481614
-1
0.439218
0.44728
0.409688
0.408704
0.462712
0.433976
0.43595
0.453584
0.40265
0.376878
0.38594
0.375234
0.369086
0.376062
0.386288
0.450314
0.464842
0.489944
0.49346
0.51336
0.516312
0.491318
0.533206
0.507312
0.501826
0.512
0.487604
0.518936
0.498284
0.54514
-1
0.522142
0.498658
0.59365
-1
0.55126
0.521376
0.534194
fixedStep chrom=18 start=1 step=500000 span=500000
-1
0.424806
0.369284
0.362284
0.379332
0.40179
0.41853
0.414206
0.376408
0.376244
0.390376
0.407364
0.39419
0.403404
0.435144
0.40047
0.413482
0.439298
0.399968
0.421542
0.441352
0.411458
0.401694
0.446318
0.450044
0.424072
0.446456
0.430918
0.42241
0.394002
-1
-1
-1
-1
-1
-1
-1
-1
0.408796
0.43415
0.390298
0.443426
0.431246
0.416176
0.412626
0.391942
0.392576
0.38772
0.413456
0.379562
0.374296
0.37116
0.358336
0.346606
0.345824
0.34669
0.355266
0.36826
0.394636
0.411504
0.387252
0.348942
0.361666
0.3556
0.376902
0.396724
0.40993
0.419476
0.413512
0.43329
0.450562
0.37434
0.372672
0.363176
0.37327
0.361302
0.354314
0.357582
0.38068
0.375336
0.36627
0.36099
0.360734
0.362162
0.403266
0.406294
0.436152
0.444362
0.442236
0.428298
0.424858
0.467072
0.490696
0.404058
0.449142
0.43189
0.431214
0.414466
0.397024
0.378258
0.374198
0.361358
0.372882
0.386678
-1
0.38789
0.37972
0.390978
0.382478
0.409518
0.431436
0.429296
0.438228
0.43307
0.42351
0.387296
0.354662
0.369456
0.401542
0.382032
0.423468
0.4212
0.393934
0.386418
0.364096
0.34658
0.34597
0.349218
0.34152
0.343732
0.357698
0.34383
0.36375
0.346156
0.361308
0.386562
0.393728
0.367062
0.350192
0.350364
0.371472
0.366684
0.372726
0.423282
-1
0.419178
0.416478
0.408944
0.452166
0.449102
0.410836
-1
0.459354
0.452262
0.512484
0.48684
-1
fixedStep chrom=19 start=1 step=500000 span=500000
-1
0.595526
0.60261
0.579698
0.571502
0.520376
0.549948
0.560922
0.548542
0.533524
0.536172
0.52604
0.504628
0.47585
-1
0.538322
0.517496
-1
0.446596
0.452548
0.519114
0.524252
0.522066
0.476506
0.443052
0.492098
0.522458
0.485916
0.524884
0.480214
0.484448
0.472556
0.496074
0.502192
0.524848
0.523908
0.534492
0.553816
0.52948
0.486052
0.41299
-1
0.40364
0.415284
0.404612
0.421356
0.416322
0.410952
0.40568
-1
-1
-1
-1
-1
-1
-1
0.406398
0.431732
0.428818
0.464432
0.481046
0.464304
0.444528
0.441334
0.42562
0.431998
0.460584
0.508066
0.48178
0.454274
0.43357
0.503968
0.526982
0.48365
0.412144
0.433512
0.432532
0.521734
0.514594
0.511342
0.450458
0.477702
0.501828
0.487592
0.485312
0.523308
0.436254
0.444808
0.463464
0.404966
0.505148
0.531892
0.521346
0.472866
0.493948
0.518208
0.491824
0.498274
0.52751
0.518454
0.536798
0.510608
0.516546
0.488704
0.44023
0.433732
0.452356
0.443922
0.485546
0.509136
0.466876
0.544258
0.482056
0.4609
0.437506
0.44371
0.451426
0.497936
-1
fixedStep chrom=20 start=1 step=500000 span=500000
-1
0.484514
0.444274
0.45031
0.445346
0.454596
0.467774
0.46873
0.4493
0.441066
0.436744
0.428258
0.399684
0.388868
0.367878
0.371932
0.375436
0.387286
0.396678
0.387276
0.39952
0.408626
0.378802
0.390296
0.386798
0.387526
0.398846
0.39585
0.368616
0.376372
0.382682
0.388742
0.406366
0.407028
0.409412
0.46711
0.423822
0.428524
0.424484
0.443168
0.418282
0.417536
0.412942
0.414938
0.398468
0.42901
0.457032
0.444838
0.432752
0.47158
0.4777
0.428434
-1
-1
-1
-1
-1
-1
-1
-1
0.476644
0.468072
0.50572
0.480854
0.474442
0.451462
0.43904
0.45845
0.458276
-1
0.492716
0.459794
0.462316
0.474632
0.456556
0.44548
0.399474
0.392482
0.441888
0.445002
0.422982
0.427556
0.415124
0.43984
0.461904
0.468046
0.469296
0.429058
0.436784
0.503956
0.442312
0.457252
0.463466
0.470926
0.490984
0.448652
0.46199
0.507052
0.482302
0.459008
0.471472
0.42895
0.400804
0.41535
0.43852
0.407578
0.391808
0.374664
0.381076
0.419092
0.471684
0.486912
0.494938
0.454824
0.47701
0.455532
0.448382
0.43632
0.422272
0.4765
0.520832
0.556736
-1
0.560744
0.57897
-1
-1
fixedStep chrom=21 start=1 step=500000 span=500000
-1
-1
-1
-1
-1
-1
-1
-1
-1
-1
-1
-1
-1
-1
-1
-1
-1
-1
-1
-1
-1
-1
-1
-1
-1
-1
-1
-1
-1
0.37331
0.42774
0.362074
0.371336
0.38064
0.361484
0.354022
0.360378
0.39477
0.390388
0.352752
0.355744
0.348108
0.3482
0.349954
0.35707
0.340268
0.354
0.34811
0.34772
0.341564
0.364514
0.346154
0.35774
0.372488
0.398722
0.386778
0.37797
0.359762
0.361142
0.369398
0.394438
0.396486
0.374418
0.367022
0.3866
0.441472
-1
0.448656
0.426172
0.436404
0.425496
0.44105
0.434526
0.403358
0.42576
0.462804
0.447764
0.41425
0.427902
0.41764
-1
0.416792
0.434296
0.40345
0.418318
-1
-1
0.495594
-1
-1
0.501026
0.547746
0.522156
0.526496
0.493848
0.502508
-1
fixedStep chrom=22 start=1 step=500000 span=500000
-1
-1
-1
-1
-1
-1
-1
-1
-1
-1
-1
-1
-1
-1
-1
-1
-1
-1
-1
-1
-1
-1
-1
-1
-1
-1
-1
-1
-1
-1
-1
-1
-1
-1
0.414688
0.46403
0.481428
0.475118
-1
0.529682
0.552738
-1
0.49303
0.503226
0.473258
0.451462
0.47874
0.50672
0.500538
0.489962
0.475618
0.467792
0.442972
0.45289
0.459642
0.46782
0.46286
0.384274
0.444396
0.491826
0.45554
0.493536
0.480442
0.465338
0.462672
0.447366
0.454928
0.43172
0.437224
0.40289
0.431056
0.488374
0.421666
0.495732
0.494848
0.540168
0.534792
0.494898
0.502472
0.528064
0.459384
0.435826
0.448704
0.505244
0.4849
0.512986
0.50286
0.522984
0.4727
0.508556
0.523744
0.48578
0.494102
0.527886
0.504496
0.482266
0.44871
0.503342
0.51416
0.497378
-1
0.55706
-1
fixedStep chrom=X start=1 step=500000 span=500000
-1
0.458294
-1
0.481712
-1
0.448584
0.41451
0.437568
0.379672
0.373268
0.375682
0.381038
0.394194
0.406738
0.402848
-1
0.38686
0.39369
0.430552
0.461482
0.423436
-1
0.390982
0.39419
0.386656
0.409284
0.407692
0.413192
0.38356
0.379018
0.389782
0.401428
0.393722
0.428042
0.408832
0.426724
0.415236
0.424804
0.42896
0.427726
0.408544
0.383616
0.366928
0.386298
0.399738
0.368192
0.38906
0.424944
0.425146
0.399364
0.397666
0.367112
0.367614
0.359572
0.362672
0.366804
0.36296
0.363446
0.363526
0.363254
0.385444
0.401014
0.391692
0.36457
0.353056
0.362562
0.357032
0.358288
0.359792
0.363758
0.370418
0.365346
0.355516
0.377678
-1
0.38306
0.39473
0.402214
0.44576
0.488436
0.468638
0.415536
0.429668
0.387534
0.388986
0.377208
0.386584
0.39833
0.410386
0.403538
0.391356
0.393788
0.413386
0.415104
0.468534
0.421662
0.455922
0.492016
-1
-1
-1
0.399118
0.399932
0.39712
-1
0.441718
0.459476
0.420976
0.428516
0.420034
0.398074
0.394008
0.388262
0.40026
0.384104
0.38466
0.412426
-1
-1
-1
-1
-1
-1
-1
0.378434
0.388754
0.404036
0.388594
0.385182
0.419124
0.393674
0.380174
0.377298
0.382682
0.3848
0.428296
0.479226
0.421488
0.4122
0.408938
0.438672
0.44971
0.445518
0.401428
0.408944
0.381912
0.401044
0.41472
0.38683
0.390904
0.389452
0.37903
0.394172
-1
0.400728
0.371308
0.368456
0.365322
0.37193
0.370928
0.373608
0.358594
0.365944
0.358444
0.361882
0.364106
0.35762
0.358646
0.373214
0.36535
0.372382
0.359218
0.355698
0.362504
0.3615
0.356218
0.354962
0.355888
0.35946
0.3556
0.363758
0.362098
0.362756
0.357554
0.363042
0.36414
0.362722
0.35849
0.357678
0.359402
0.364572
0.379052
0.360526
0.383252
0.372044
0.370122
0.35862
0.357378
0.371168
0.402792
0.417532
0.411608
0.39148
0.407846
0.405276
0.403686
0.416754
0.396922
0.381264
0.36527
0.375928
0.376082
0.383042
0.43973
0.411302
0.370482
0.370572
0.394704
0.410476
0.395968
0.391562
0.383766
0.395316
0.387948
0.387902
0.365382
0.373478
-1
0.368778
0.41716
0.385006
-1
0.368868
0.38075
0.385354
0.408128
0.427112
0.454808
0.428006
0.402832
-1
0.363166
0.365886
0.36748
0.384586
0.40566
0.397868
0.373312
0.366076
0.365522
0.360786
0.357596
0.358786
0.353488
0.35191
0.378052
0.391486
0.429786
0.451598
0.39984
0.39487
0.393224
0.38815
0.393016
0.412114
0.411006
0.398646
0.413044
0.421372
0.416124
0.412496
0.411066
0.4005
0.404096
0.383928
0.379796
0.391432
0.38454
0.397076
0.39857
0.391382
0.38274
0.382944
0.367876
0.36899
0.37888
0.36286
-1
0.371888
0.380912
0.385134
0.368544
0.368854
0.37592
0.38849
0.386138
0.398458
-1
-1
0.433544
0.428826
0.421628
0.399024
0.406984
-1
0.53053
0.526268
0.513464
0.396106
0.384042
-1
fixedStep chrom=Y start=1 step=500000 span=500000
-1
-1
-1
-1
-1
-1
0.360476
0.356812
0.361376
0.360152
0.358592
0.360984
0.399416
0.397722
0.418256
0.400592
0.405288
-1
-1
0.411698
-1
-1
-1
-1
-1
-1
-1
-1
0.415864
0.40166
0.38304
0.392516
0.389796
0.386974
0.386616
0.392178
0.380458
0.369494
0.384076
0.395098
-1
0.386036
0.395094
0.381986
-1
0.385808
0.38973
-1
0.40034
0.397412
0.392332
0.381836
0.4003
0.399158
0.401778
0.39654
0.381744
-1
-1
-1
-1
-1
-1
-1
-1
-1
-1
-1
-1
-1
-1
-1
-1
-1
-1
-1
-1
-1
-1
-1
-1
-1
-1
-1
-1
-1
-1
-1
-1
-1
-1
-1
-1
-1
-1
-1
-1
-1
-1
-1
-1
-1
-1
-1
-1
-1
-1
-1
-1
-1
-1
-1
-1
-1
-1
-1
-1
-1
-1
