# Supplementary material for: Nanopore-based consensus sequencing enables accurate multimodal tumor cell-free DNA profiling
Source: Genome Res. 2025 Apr;35(4):886–99. doi: 10.1101/gr.279144.124 (PMC12047234; doi:10.1101/gr.279144.124)
Supplement: Supplement 13 [file Supplemental_Code.zip › Supplemental_Code/NanoRCS/05_cna/ichorCNA/inst/extdata/gc_hg19_50kb.wig]

fixedStep chrom=1 start=1 step=50000 span=50000
-1
0.37674
0.42996
-1
-1
-1
-1
0.37876
0.4559
-1
-1
0.4114
0.37846
0.45992
0.41942
0.46292
0.49342
0.63948
0.59534
0.64734
0.58546
0.6215
0.60858
0.61886
0.6301
0.64034
0.53362
0.5902
0.56736
0.5873
0.539
0.58888
0.55188
0.53828
0.49054
0.45326
0.53744
0.5695
0.53876
0.58744
0.57524
0.54884
0.60442
0.55568
0.6116
0.58074
0.57402
0.62496
0.64424
0.62534
0.5621
0.57558
-1
-1
0.57828
0.56602
0.59798
0.54986
0.54214
0.54996
0.59154
0.57406
0.5691
0.567
0.56726
0.57212
0.582
0.58416
0.61766
0.62082
0.58962
0.55166
0.62168
0.5517
0.50996
0.49208
-1
-1
-1
-1
0.5105
0.48278
0.5128
0.4972
0.50288
0.44026
0.42546
0.50014
0.49006
0.46366
0.48296
0.47392
0.44252
0.5168
0.5124
0.54404
0.50988
0.44194
0.4317
0.46212
0.4699
0.42056
0.3983
0.42248
0.44416
0.41802
0.48432
0.4556
0.47116
0.48996
0.4937
0.48906
0.42746
0.44966
0.49464
0.49644
0.51604
0.50926
0.5612
0.47384
0.4891
0.5574
0.55298
0.56308
0.56548
0.52352
0.59634
0.53314
0.52282
0.54686
0.60348
0.53918
0.52446
0.54304
0.4597
0.47176
0.46742
0.40262
0.41334
0.47468
0.50258
0.45706
0.49326
0.47594
0.45448
0.45292
0.43446
0.4407
0.50632
0.489
0.54706
0.53214
0.52722
0.51976
0.56928
0.47304
0.41884
0.40216
0.44984
0.44316
0.4624
0.43524
0.43334
0.44054
0.46186
0.49236
0.46598
0.49028
0.51264
0.43238
0.42162
0.42444
0.39028
0.40122
0.40322
0.40914
0.40746
0.4362
0.4971
0.46942
0.48178
0.50804
0.4712
0.48898
0.50864
0.4963
0.51986
0.54026
0.5437
0.50816
0.49796
0.48988
0.46092
0.55654
0.50478
0.52132
0.4685
0.47684
0.52822
0.46752
0.46388
0.47562
0.45004
0.42394
0.4444
0.45078
0.41204
0.40666
0.44252
0.48174
0.4739
0.44998
0.41768
0.50626
0.60152
0.56436
0.53926
0.52968
0.51484
0.51638
0.52072
0.45984
0.50892
0.45864
0.44398
0.42952
0.47174
0.51898
0.5044
0.48538
0.5321
0.5246
0.49094
0.51244
0.5449
0.53088
0.54084
0.49552
0.51454
0.51198
0.52394
0.52114
0.51602
0.49458
0.54146
0.50852
0.42276
0.41142
0.39914
0.42396
0.43116
0.46736
0.52026
0.51216
0.45492
0.43036
0.44794
0.4471
0.4453
0.46406
0.45472
-1
-1
0.4524
-1
-1
-1
0.46752
0.4616
0.4623
0.4717
-1
-1
0.46226
0.46274
0.48444
0.49812
0.4548
0.46116
0.4398
0.40928
0.40708
0.47766
0.43122
0.44918
0.43436
0.40866
0.4352
0.431
0.43036
0.40498
0.41612
0.41608
0.42766
0.41932
0.44424
0.42904
0.4397
0.45482
0.45928
0.47018
0.47438
0.4854
0.48276
0.48776
0.52038
0.51782
0.52074
0.50392
0.486
0.48108
0.44748
0.46646
0.49386
0.51028
0.51036
0.48206
0.43728
0.47208
0.42632
0.49462
0.5759
0.49156
0.46144
0.4052
0.50404
0.52188
0.58894
0.5258
0.56144
0.53702
0.48104
0.43946
0.45578
0.50454
0.47498
0.50146
0.44588
0.45434
0.49862
0.53674
0.46806
-1
-1
0.4742
0.55712
0.5566
0.4523
0.52316
0.47388
0.49858
0.5216
0.48832
0.49206
0.51774
0.5006
0.49396
0.5227
0.54392
0.55444
0.53122
0.5073
0.469
0.49502
0.48394
0.4845
0.48228
0.4845
0.50232
0.5052
0.48914
0.49056
0.50722
0.48856
0.49456
0.4599
0.4474
0.5006
0.48446
0.52458
0.52342
0.48688
0.5085
0.50984
0.5435
0.52306
0.45274
0.5262
0.47384
0.42062
0.41972
0.49142
0.49124
0.5397
0.486
0.46838
0.47612
0.4445
0.43714
0.5236
0.49816
0.49364
0.47536
0.42002
0.44448
0.45402
0.4212
0.42338
0.48548
0.5092
0.47078
0.44922
0.50758
0.49788
0.48132
0.48598
0.49632
0.48308
0.47916
0.49986
0.53158
0.45322
0.44032
0.39378
0.37376
0.3815
0.37702
0.40066
0.3886
0.41426
0.47714
0.51464
0.51808
0.50796
0.44906
0.46628
0.48346
0.51408
0.57334
0.55194
0.4164
0.41372
0.48558
0.56924
0.5529
0.51894
0.49676
0.462
0.44358
0.54008
0.49508
0.53848
0.47448
0.4972
0.4882
0.4156
0.41854
0.543
0.54248
0.5171
0.5067
0.51276
0.52446
0.5111
0.52142
0.47032
0.45158
0.3799
0.43092
0.42814
0.48622
0.46536
0.37654
0.4459
0.47864
0.5005
0.49588
0.50366
0.4897
0.47852
0.46936
0.46184
0.50198
0.45112
0.47736
0.4303
0.45592
0.47146
0.53466
0.47876
0.48434
0.45352
0.4671
0.50392
0.4253
0.4487
0.4472
0.4513
0.45906
0.42094
0.49064
0.45158
0.41652
0.45034
0.50586
0.54064
0.51594
0.52634
0.48906
0.43992
0.47974
0.45632
0.46866
0.439
0.47122
0.41268
0.44384
0.53682
0.50076
0.4492
0.46656
0.52526
0.54146
0.45418
0.4882
0.45936
0.48362
0.5208
0.45562
0.48432
0.50752
0.44968
0.53228
0.53
0.46602
0.46362
0.4739
0.5297
0.46364
0.44514
0.45558
0.45506
0.48908
0.51764
0.4878
0.49352
0.5102
0.51482
0.50876
0.49592
0.45064
0.4509
0.4766
0.55808
0.5136
0.43224
0.48348
0.56434
0.54472
0.50878
0.4435
0.44098
0.41302
0.48776
0.4723
0.49478
0.41092
0.37892
0.42816
0.47102
0.46006
0.46786
0.46524
0.45944
0.4211
0.4229
0.46554
0.48594
0.48004
0.47776
0.45456
0.44018
0.4948
0.49538
0.48758
0.40562
0.39572
0.397
0.44508
0.4742
0.47896
0.5041
0.51276
0.50058
0.46218
0.49706
0.48438
-1
-1
-1
-1
0.45326
0.47548
0.5039
0.46926
0.46474
0.47272
0.48634
0.49268
0.44274
0.48818
0.51664
0.45086
0.46342
0.50102
0.46602
0.4748
0.5055
0.45682
0.4926
0.4331
0.44742
0.50318
0.53202
0.52808
0.51866
0.49684
0.52678
0.41418
0.39248
0.43846
0.45748
0.48868
0.5029
0.45746
0.42802
0.43398
0.50152
0.45276
0.43944
0.46914
0.49824
0.5256
0.55402
0.56668
0.48734
0.4494
0.4116
0.47036
0.45418
0.45832
0.46672
0.4471
0.51356
0.5072
0.46974
0.52914
0.45766
0.45718
0.44794
0.43846
0.43886
0.43998
0.50912
0.5305
0.4397
0.47186
0.50002
0.46812
0.46102
0.48122
0.45446
0.51388
0.4139
0.49768
0.5083
0.48164
0.40624
0.451
0.44736
0.44388
0.45312
0.45238
0.4393
0.44798
0.45476
0.4502
0.45522
0.47892
0.44928
0.449
0.43476
0.47586
0.4622
0.42438
0.4102
0.44192
0.43046
0.45608
0.41038
0.41366
0.4554
0.44592
0.45906
0.50516
0.45624
0.48742
0.4903
0.42384
0.39228
0.42376
0.42346
0.42954
0.43702
0.41428
0.3994
0.3746
0.396
0.43456
0.40004
0.48308
0.43814
0.44544
0.48034
0.42116
0.43372
0.4345
0.44476
0.37094
0.39428
0.4077
0.55622
0.5215
0.47764
0.43192
0.49378
0.52178
0.48044
0.48684
0.48492
0.48022
0.49086
0.47646
0.48546
0.47686
0.50806
0.5135
0.44688
0.51202
0.50418
0.50586
0.48246
0.44514
0.38598
0.48988
0.49346
0.45764
0.48664
0.51106
0.45168
0.44808
0.47884
0.49926
0.50528
0.46596
0.47498
0.44606
0.46152
0.47544
0.49872
0.51852
0.50274
0.46692
0.47306
0.4877
0.41948
0.43896
0.39472
0.42982
0.44338
0.46144
0.44594
0.45028
0.43058
0.46424
0.45556
0.42356
0.44176
0.45956
0.45338
0.46572
0.45964
0.42622
0.42956
0.41768
0.40288
0.41698
0.42504
0.41846
0.53238
0.46694
0.48974
0.51084
0.44952
0.50804
0.4876
0.4249
0.4835
0.4927
0.43396
0.43822
0.41716
0.4086
0.39644
0.41296
0.48372
0.43208
0.41582
0.41704
0.42022
0.41358
0.45384
0.49694
0.42346
0.45384
0.55188
0.49208
0.47324
0.4554
0.47828
0.41666
0.38084
0.38154
0.38272
0.45052
0.46032
0.51686
0.5367
0.50934
0.56096
0.48942
0.4673
0.49528
0.49702
0.48034
0.45814
0.45528
0.42484
0.42404
0.39578
0.4064
0.39916
0.48666
0.38062
0.38146
0.38006
0.43524
0.43114
0.41408
0.38702
0.38148
0.40934
0.43218
0.4167
0.49624
0.43942
0.43142
0.45368
0.50348
0.47688
0.47412
0.4172
0.43026
0.43868
0.47814
0.50656
0.48986
0.47948
0.47468
0.46662
0.55448
0.54098
0.46358
0.4596
0.40934
0.41998
0.4611
0.49114
0.53802
0.55856
0.4483
0.4391
0.42322
0.44366
0.49488
0.4743
0.45394
0.43662
0.41638
0.45936
0.48298
0.50958
0.50776
0.4733
0.49384
0.52964
0.47114
0.41254
0.4123
0.46992
0.41846
0.40868
0.38572
0.4103
0.42688
0.4678
0.44756
0.41622
0.41056
0.47666
0.47224
0.44514
0.4048
0.42706
0.44098
0.42616
0.38012
0.40506
0.40444
0.4454
0.41784
0.40298
0.46834
0.48952
0.4818
0.46734
0.46156
0.52056
0.5298
0.53624
0.50034
0.4797
0.41558
0.4125
0.41976
0.44664
0.39272
0.41348
0.43018
0.41522
0.38378
0.39106
0.4507
0.51206
0.4169
0.42848
0.41802
0.48328
0.49942
0.4598
0.48928
0.45904
0.46792
0.48628
0.4944
0.5107
0.46908
0.48826
0.45648
0.46216
0.47072
0.4094
0.38178
0.46606
0.40634
0.3841
0.37304
0.35602
0.39446
0.42098
0.44282
0.43008
0.45108
0.45246
0.43834
0.41044
0.38826
0.40432
0.40042
0.39748
0.38982
0.38778
0.38362
0.38074
0.37262
0.38386
0.38394
0.36814
0.36838
0.36462
0.40258
0.3758
0.3587
0.35528
0.36994
0.35936
0.38236
0.3713
0.3636
0.37646
0.3947
0.38438
0.4098
0.4252
0.44528
0.45452
0.44826
0.44722
0.40084
0.37302
0.36404
0.38848
0.39042
0.39056
0.38002
0.37308
0.36116
0.391
0.40842
0.38238
0.39692
0.38912
0.39906
0.43106
0.42164
0.51006
0.42932
0.37834
0.37202
0.3959
0.4262
0.42954
0.39142
0.4007
0.37028
0.38328
0.40972
0.43642
0.43818
0.4533
0.42336
0.42538
0.42994
0.4074
0.37846
0.41696
0.47366
0.41686
0.37998
0.3788
0.42308
0.46248
0.45604
0.45108
0.42456
0.40104
0.44048
0.45578
0.39824
0.40118
0.47448
0.54708
0.45014
0.4447
0.47446
0.55202
0.48148
0.46514
0.47566
0.55492
0.5034
0.49046
0.5032
0.49444
0.42594
0.4069
0.43206
0.43694
0.43484
0.4645
0.40778
0.46542
0.50102
0.497
0.52444
0.50636
0.49622
0.49868
0.4897
0.4919
0.5019
0.5153
0.4736
0.46366
0.49634
0.49222
0.47022
0.4514
0.45474
0.51582
0.48898
0.38176
0.36158
0.39904
0.4195
0.45158
0.4381
0.41264
0.40224
0.43028
0.42858
0.401
0.37844
0.42444
0.38878
0.40962
0.40064
0.37702
0.3853
0.39772
0.39806
0.38676
0.38718
0.39122
0.39346
0.41444
0.4029
0.43178
0.44218
0.43322
0.42136
0.39468
0.37802
0.35562
0.37222
0.4248
0.41196
0.42584
0.42974
0.41454
0.41648
0.41386
0.39812
0.4116
0.41486
0.41146
0.4031
0.40676
0.3879
0.39504
0.41916
0.41162
0.39242
0.3968
0.39024
0.40076
0.40736
0.40574
0.40788
0.41302
0.42732
0.4211
0.41174
0.41164
0.4196
0.41384
0.40992
0.4339
0.4321
0.35858
0.41646
0.43254
0.38414
0.3928
0.43702
0.43054
0.42346
0.43868
0.43422
0.43366
0.42682
0.4032
0.414
0.42788
0.3893
0.40596
0.40068
0.3989
0.40616
0.40176
0.40166
0.4035
0.41522
0.40854
0.40552
0.36752
0.3434
0.40006
0.41028
0.3941
0.38108
0.3726
0.37852
0.3624
0.38112
0.36546
0.3824
0.37988
0.37618
0.36866
0.37582
0.37792
0.39738
0.39204
0.39168
0.40132
0.38228
0.42366
0.42602
0.42716
0.4375
0.3604
0.4007
0.37694
0.3724
0.39262
0.39302
0.39668
0.417
0.40916
0.402
0.41318
0.41454
0.404
0.423
0.3944
0.3881
0.39492
0.39404
0.39454
0.4136
0.4155
0.45154
0.45922
0.4721
0.46572
0.4477
0.43128
0.39086
0.35574
0.35774
0.33884
0.37128
0.42092
0.4085
0.35708
0.3515
0.40604
0.41704
0.42422
0.41488
0.37944
0.388
0.38288
0.38784
0.4543
0.41774
0.37166
0.3744
0.35764
0.3608
0.41976
0.43862
0.4362
0.42224
0.4219
0.3996
0.41768
0.41406
0.39786
0.4062
0.40946
0.4014
0.4073
0.39324
0.41882
0.4221
0.40104
0.42466
0.39814
0.3854
0.40148
0.40128
0.4135
0.38264
0.36772
0.45678
0.40978
0.41708
0.41934
0.4299
0.43318
0.43984
0.41652
0.40668
0.40244
0.39328
0.40048
0.39354
0.38268
0.38926
0.34454
0.3699
0.40806
0.36524
0.36976
0.36838
0.36332
0.37508
0.36024
0.35936
0.36578
0.37566
0.38738
0.39348
0.3917
0.38596
0.41156
0.38692
0.38016
0.38026
0.38232
0.38352
0.37094
0.37194
0.35452
0.36234
0.38138
0.35944
0.37766
0.39096
0.38442
0.39884
0.40472
0.39654
0.39924
0.41682
0.41246
0.42438
0.43936
0.44764
0.43226
0.39784
0.4283
0.418
0.41188
0.40112
0.38914
0.40698
0.38716
0.39214
0.41788
0.4248
0.3962
0.3964
0.42456
0.39784
0.38304
0.37648
0.35998
0.3626
0.36256
0.35052
0.38242
0.37902
0.37798
0.39142
0.37794
0.39016
0.35886
0.38202
0.38348
0.35568
0.36378
0.37018
0.37082
0.36512
0.38014
0.36184
0.35898
0.36626
0.34082
0.33968
0.36182
0.3528
0.34662
0.34332
0.38482
0.35962
0.34322
0.35674
0.35608
0.34932
0.37166
0.37326
0.3681
0.41324
0.39954
0.39778
0.38306
0.36992
0.39176
0.35912
0.37808
0.38402
0.38358
0.37916
0.37692
0.37746
0.3705
0.38324
0.3688
0.38328
0.37964
0.35672
0.35978
0.36464
0.3614
0.35606
0.36738
0.35742
0.36242
0.348
0.3577
0.36106
0.35786
0.35426
0.35346
0.3418
0.34208
0.33572
0.33464
0.34334
0.327
0.34428
0.35416
0.35206
0.3505
0.35568
0.3478
0.35794
0.32596
0.3583
0.3589
0.34876
0.35446
0.35132
0.34962
0.34394
0.35524
0.3519
0.35766
0.3712
0.35584
0.3301
0.34234
0.34482
0.34412
0.35326
0.33918
0.3511
0.36874
0.35132
0.35956
0.34192
0.36254
0.35966
0.35462
0.35916
0.3618
0.34618
0.34466
0.32768
0.34326
0.35864
0.35124
0.3655
0.37308
0.3691
0.38668
0.38116
0.35742
0.37518
0.38516
0.37754
0.35924
0.37084
0.3693
0.37324
0.36842
0.3733
0.37724
0.38832
0.36574
0.36918
0.36508
0.381
0.38352
0.37142
0.36646
0.36276
0.38564
0.37924
0.39588
0.40194
0.3923
0.37488
0.34398
0.38478
0.38402
0.39238
0.4215
0.40532
0.39694
0.39196
0.38352
0.38444
0.36252
0.37994
0.3777
0.3732
0.38378
0.38028
0.38296
0.38786
0.3822
0.39976
0.3783
0.38398
0.41704
0.3969
0.35722
0.35894
0.37082
0.3876
0.37054
0.3745
0.3861
0.39872
0.42824
0.39654
0.36632
0.38566
0.3969
0.40656
0.3984
0.39474
0.39776
0.37378
0.36496
0.40072
0.39732
0.38678
0.39282
0.39658
0.37612
0.37316
0.36834
0.3797
0.3754
0.36044
0.35646
0.37132
0.37106
0.3602
0.35514
0.38892
0.34044
0.34616
0.3523
0.3472
0.35656
0.35498
0.35752
0.36758
0.33602
0.36218
0.35586
0.3627
0.3688
0.34816
0.35408
0.3583
0.36564
0.33538
0.34794
0.36626
0.3739
0.36078
0.34572
0.34436
0.35948
0.36378
0.354
0.36002
0.34084
0.34746
0.34862
0.34494
0.3489
0.32982
0.35636
0.34804
0.35502
0.35326
0.34442
0.33788
0.35564
0.37004
0.36198
0.35244
0.35638
0.37494
0.34982
0.37448
0.3686
0.3715
0.37538
0.37258
0.39204
0.37146
0.39336
0.39176
0.37846
0.36488
0.36086
0.34184
0.34436
0.33186
0.37104
0.39656
0.35954
0.37718
0.3677
0.37782
0.36652
0.37938
0.35916
0.35884
0.36774
0.35654
0.3662
0.34904
0.3425
0.35804
0.36256
0.36128
0.36638
0.37394
0.37332
0.37454
0.3621
0.3788
0.35674
0.35774
0.36134
0.37182
0.36426
0.37174
0.37184
0.39316
0.38406
0.39808
0.40106
0.38404
0.39134
0.36178
0.35602
0.35262
0.39084
0.37854
0.35866
0.32472
0.3512
0.39312
0.3802
0.40442
0.39116
0.39178
0.37156
0.37476
0.42078
0.3747
0.39838
0.43334
0.39836
0.41962
0.41506
0.4038
0.40108
0.40384
0.38588
0.36968
0.39368
0.41648
0.43064
0.3755
0.38144
0.40642
0.3876
0.41228
0.42556
0.3702
0.3755
0.3679
0.37556
0.3555
0.36712
0.35958
0.36166
0.35352
0.36288
0.3822
0.39454
0.3746
0.36584
0.3572
0.39886
0.38706
0.40386
0.37712
0.39532
0.36672
0.36284
0.40088
0.42194
0.39442
0.38582
0.37838
0.37186
0.35508
0.41192
0.43462
0.41956
0.40606
0.4248
0.39314
0.40036
0.3986
0.39472
0.38426
0.38956
0.40314
0.37832
0.37646
0.37982
0.3613
0.36796
0.39242
0.37424
0.37898
0.3695
0.37756
0.38236
0.3577
0.38046
0.36794
0.3743
0.37596
0.37118
0.38122
0.38436
0.38208
0.36352
0.36044
0.36516
0.395
0.41782
0.38204
0.39816
0.39654
0.37878
0.3772
0.3818
0.38624
0.39836
0.40794
0.39004
0.38568
0.40366
0.383
0.41386
0.37358
0.39454
0.42084
0.43272
0.39702
0.40114
0.4185
0.374
0.38296
0.38376
0.39312
0.40354
0.38882
0.39504
0.38436
0.37334
0.35624
0.37812
0.38704
0.37586
0.36208
0.43802
0.39946
0.40696
0.4187
0.3709
0.35644
0.38374
0.4121
0.4176
0.42314
0.41592
0.37224
0.38682
0.36468
0.37986
0.39738
0.3809
0.42574
0.43098
0.4219
0.4135
0.42118
0.43226
0.42074
0.43968
0.41614
0.39744
0.38848
0.39548
0.364
0.39328
0.3809
0.37672
0.38024
0.42416
0.4317
0.40708
0.37046
0.38218
0.37458
0.37396
0.39462
0.42826
0.3979
0.38766
0.41156
0.41076
0.40584
0.37344
0.37898
0.35966
0.37862
0.39176
0.3814
0.40396
0.39576
0.3754
0.40034
0.46108
0.43976
0.46322
0.44788
0.43058
0.42362
0.38098
0.41242
0.4602
0.45444
0.46542
0.39204
0.34922
0.40742
0.41658
0.41894
0.39562
0.36548
0.37666
0.4283
0.44624
0.4189
0.43802
0.41584
0.4076
0.44376
0.43126
0.41616
0.40664
0.40428
0.42294
0.38218
0.39272
0.36996
0.38498
0.40022
0.39198
0.38836
0.38342
0.37774
0.37436
0.39894
0.37496
0.37654
0.37168
0.36822
0.34326
0.3571
0.35496
0.37968
0.36734
0.37778
0.37176
0.36952
0.35058
0.37996
0.36748
0.39164
0.38604
0.38262
0.38778
0.36532
0.38194
0.35874
0.34648
0.3912
0.35698
0.3809
0.38384
0.37086
0.36178
0.3695
0.35622
0.34966
0.36096
0.36526
0.35784
0.35634
0.34324
0.3518
0.34678
0.34374
0.32466
0.34742
0.33724
0.3439
0.3541
0.3455
0.3372
0.36492
0.36978
0.3537
0.35842
0.35552
0.36266
0.38122
0.35326
0.3515
0.37506
0.3413
0.35942
0.39288
0.35332
0.35722
0.3818
0.37078
0.36172
0.38226
0.3717
0.37696
0.37166
0.37514
0.36614
0.36428
0.3571
0.37016
0.3683
0.37596
0.38414
0.36692
0.38684
0.37754
0.38082
0.3871
0.40946
0.38178
0.36382
0.4068
0.36382
0.39466
0.36822
0.36624
0.39018
0.39062
0.40442
0.404
0.38024
0.37558
0.3865
0.3849
0.39926
0.39494
0.37582
0.36022
0.3777
0.37604
0.36478
0.36656
0.37274
0.37104
0.36646
0.37524
0.3917
0.4115
0.42476
0.40092
0.38036
0.3926
0.3716
0.35508
0.38032
0.35972
0.35486
0.3446
0.3507
0.35654
0.34452
0.35464
0.34822
0.36948
0.3588
0.3318
0.3474
0.33366
0.3464
0.34152
0.33538
0.35284
0.35058
0.35346
0.35038
0.3634
0.3344
0.35716
0.35152
0.37546
0.33424
0.3292
0.32032
0.33052
0.35908
0.33384
0.33716
0.36402
0.34424
0.35362
-1
-1
0.34412
0.34714
0.35688
0.35494
0.36006
0.36222
0.35954
0.33458
0.34066
0.34904
0.34762
0.3295
0.34974
0.35586
0.3572
0.35058
0.3653
0.35836
0.34624
0.35988
0.34612
0.36442
0.33552
0.37542
0.34236
0.3466
0.33362
0.3631
0.35346
0.3342
0.36656
0.32882
0.32996
0.3395
0.36092
0.34418
0.33618
0.34498
0.3302
0.3344
0.34838
0.33964
0.34494
0.33958
0.33742
0.34318
0.33136
0.3489
0.35222
0.35252
0.36978
0.34058
0.34886
0.33432
0.35122
0.36842
0.34118
0.3481
0.35376
0.34678
0.35656
0.356
0.35374
0.36026
0.37246
0.36268
0.34564
0.3568
0.35234
0.3644
0.36524
0.35978
0.38646
0.36162
0.37824
0.36128
0.38602
0.36196
0.37534
0.374
0.37114
0.39732
0.41754
0.3873
0.35966
0.37138
0.37438
0.3749
0.37874
0.37656
0.38606
0.4042
0.41874
0.38312
0.41126
0.40008
0.4081
0.38216
0.37368
0.40488
0.38498
0.429
0.38624
0.39334
0.4076
0.42518
0.41134
0.36078
0.42504
0.395
0.40144
0.41164
0.43958
0.45148
0.4505
0.46946
0.48412
0.53466
0.43354
0.41004
0.41504
0.49766
0.47628
0.3879
0.49974
0.46994
0.45922
0.52158
0.45646
0.47422
0.48042
0.41746
0.45076
0.52776
0.49122
0.50578
0.5277
0.45202
0.42372
0.41376
0.47448
0.49912
0.48638
0.46982
0.43558
0.39362
0.42776
0.39444
0.37196
0.39602
0.36594
0.38256
0.3793
0.3863
0.3747
0.41102
0.44166
0.3881
0.4047
0.41598
0.42292
0.4132
0.40886
0.41406
0.39904
0.38008
0.47584
0.4382
0.47454
0.47662
0.4658
0.48924
0.45066
0.4159
0.4243
0.4101
0.42132
0.44622
0.44338
0.42904
0.39044
0.431
0.42496
0.38268
0.4049
0.47082
0.48294
0.47354
0.46726
0.46274
0.4084
0.43262
0.43858
0.437
0.4269
0.41838
0.43778
0.4061
0.38662
0.39068
0.36252
0.37514
0.3673
0.3698
0.3742
0.37794
0.3926
0.3756
0.38832
0.41682
0.4182
0.43062
0.44204
0.4591
0.49428
0.43426
0.4432
0.4136
0.43574
0.38094
0.37412
0.38996
0.42964
0.40334
0.3896
0.4013
0.38296
0.40948
0.37022
0.3569
0.34438
0.36144
0.38632
0.43276
0.43486
0.4077
0.40538
0.43614
0.44326
0.40326
0.40772
0.46382
0.4139
0.39488
0.43664
0.44862
0.43366
0.3929
0.40758
0.39746
0.4086
0.3936
0.39488
0.37666
0.43416
0.42474
0.43448
0.4195
0.4099
0.4335
0.43264
0.45684
0.4142
0.4552
0.45824
0.4461
0.4514
0.42738
0.42952
0.43678
0.4489
0.4269
0.42194
0.4123
0.42294
0.42188
0.43568
0.41424
0.4026
0.38322
0.3577
0.34328
0.3799
0.48916
0.45418
0.44184
0.40896
0.39438
0.41014
0.36244
0.37152
0.38554
0.36644
0.37318
0.38314
0.37114
0.40592
0.39402
0.37922
0.36116
0.35882
0.36558
0.37684
0.37796
0.36666
0.3593
0.36122
0.36278
0.3964
0.40142
0.39474
0.46514
0.404
0.38114
0.39092
0.41022
0.40506
0.4046
0.42408
0.41154
0.42464
0.41986
0.43076
0.43194
0.44944
0.4081
0.47294
0.41902
0.40508
0.41052
0.4074
0.40324
0.38092
0.41644
-1
-1
0.40994
0.42986
0.4168
-1
-1
-1
-1
0.42288
0.36322
0.37804
0.39058
0.3701
0.42044
0.4305
-1
-1
-1
-1
-1
-1
-1
-1
-1
-1
-1
-1
-1
-1
-1
-1
-1
-1
-1
-1
-1
-1
-1
-1
-1
-1
-1
-1
-1
-1
-1
-1
-1
-1
-1
-1
-1
-1
-1
-1
-1
-1
-1
-1
-1
-1
-1
-1
-1
-1
-1
-1
-1
-1
-1
-1
-1
-1
-1
-1
-1
-1
-1
-1
-1
-1
-1
-1
-1
-1
-1
-1
-1
-1
-1
-1
-1
-1
-1
-1
-1
-1
-1
-1
-1
-1
-1
-1
-1
-1
-1
-1
-1
-1
-1
-1
-1
-1
-1
-1
-1
-1
-1
-1
-1
-1
-1
-1
-1
-1
-1
-1
-1
-1
-1
-1
-1
-1
-1
-1
-1
-1
-1
-1
-1
-1
-1
-1
-1
-1
-1
-1
-1
-1
-1
-1
-1
-1
-1
-1
-1
-1
-1
-1
-1
-1
-1
-1
-1
-1
-1
-1
-1
-1
-1
-1
-1
-1
-1
-1
-1
-1
-1
-1
-1
-1
-1
-1
-1
-1
-1
-1
-1
-1
-1
-1
-1
-1
-1
-1
-1
-1
-1
-1
-1
-1
-1
-1
-1
-1
-1
-1
-1
-1
-1
-1
-1
-1
-1
-1
-1
-1
-1
-1
-1
-1
-1
-1
-1
-1
-1
-1
-1
-1
-1
-1
-1
-1
-1
-1
-1
-1
-1
-1
-1
-1
-1
-1
-1
-1
-1
-1
-1
-1
-1
-1
-1
-1
-1
-1
-1
-1
-1
-1
-1
-1
-1
-1
-1
-1
-1
-1
-1
-1
-1
-1
-1
-1
-1
-1
-1
-1
-1
-1
-1
-1
-1
-1
-1
-1
-1
-1
-1
-1
-1
-1
-1
-1
-1
-1
-1
-1
-1
-1
-1
-1
-1
-1
-1
-1
-1
-1
-1
-1
-1
-1
-1
-1
-1
-1
-1
-1
-1
-1
-1
-1
-1
-1
-1
-1
-1
-1
-1
-1
-1
-1
-1
-1
-1
-1
-1
-1
-1
-1
-1
-1
-1
-1
-1
-1
-1
-1
-1
-1
-1
-1
-1
-1
-1
-1
-1
-1
-1
-1
-1
-1
-1
-1
-1
-1
-1
-1
-1
-1
-1
-1
-1
-1
-1
-1
-1
-1
-1
-1
-1
-1
-1
-1
-1
-1
-1
-1
-1
-1
-1
-1
-1
-1
-1
-1
-1
-1
-1
-1
-1
-1
-1
-1
-1
-1
-1
-1
-1
-1
-1
-1
-1
-1
-1
-1
-1
-1
-1
-1
-1
-1
-1
-1
-1
-1
-1
-1
-1
-1
-1
-1
-1
-1
-1
-1
-1
-1
0.3724
0.41014
0.45322
-1
-1
0.36644
0.42432
0.37396
-1
-1
-1
-1
0.44574
0.37276
-1
-1
0.3595
0.46052
0.41064
-1
-1
-1
0.44508
0.40228
-1
-1
-1
0.43016
0.41312
0.4245
-1
-1
0.44058
-1
-1
0.41216
0.36112
-1
-1
0.39644
0.4247
-1
-1
-1
-1
-1
0.4312
0.38802
0.40802
0.40858
0.39516
0.37918
0.4203
0.39396
0.40596
0.43874
0.44652
0.44552
0.45562
0.46844
0.47944
0.4176
0.42272
0.45318
0.40082
-1
-1
0.42056
0.43758
0.4303
0.45754
0.39496
-1
-1
-1
-1
0.41582
0.4442
0.42876
0.41156
0.43398
0.38162
0.39124
0.41588
0.40264
0.3879
0.38674
0.38288
0.42472
0.41232
0.43018
0.4354
0.41754
0.4352
0.42306
0.41866
0.41936
0.40008
0.42774
0.43242
0.43874
0.44634
0.39738
0.42336
0.43966
0.43844
0.44008
0.39174
0.38248
-1
-1
-1
-1
0.39244
0.44108
0.44136
-1
-1
-1
-1
0.43376
0.38198
-1
-1
0.39772
0.35314
0.3882
0.45458
-1
-1
0.42628
0.44602
0.44626
0.4355
0.4452
0.41018
0.4146
0.42216
-1
-1
0.3839
0.42954
0.44344
0.40542
0.42476
0.47632
0.4774
0.44812
0.41272
0.38538
0.38716
0.45646
0.42812
0.46896
0.46032
0.44136
0.41238
0.42046
0.48494
0.5136
0.4635
0.41994
0.38402
0.40666
0.42836
0.4132
0.43554
0.46662
0.48434
0.47584
0.44246
0.50862
0.45964
0.46096
0.50542
0.47694
0.43604
0.4192
0.46874
0.46564
0.45252
0.39186
0.47894
0.44598
0.48656
0.4909
0.41978
0.4055
0.44044
0.42824
0.42596
0.41218
0.43554
0.38308
0.40974
0.38072
0.41364
0.42144
0.43422
0.41644
0.41346
0.41064
0.41178
0.42466
0.39408
0.40164
0.42678
0.43526
0.40248
0.37864
0.37704
0.3864
0.4342
0.4285
0.43992
0.45916
0.45364
0.4679
0.46328
0.51078
0.48272
0.47688
0.49666
0.49236
0.49312
0.42806
0.44342
0.53726
0.45516
0.41826
0.42684
0.43194
0.46236
0.43986
0.47084
0.49244
0.47876
0.485
0.45408
0.49784
0.4579
0.4089
0.44824
0.47944
0.4906
0.51798
0.46734
0.52718
0.54688
0.55106
0.52042
0.4968
0.54696
0.52322
0.5296
0.43146
0.42096
0.40234
0.39772
0.43814
0.46654
0.44388
0.4476
0.45822
0.42558
0.45742
0.4374
0.51124
0.48434
0.50932
0.53024
0.52108
0.4741
0.51762
0.47808
0.4744
0.53134
0.49616
0.51212
0.50428
0.48958
0.54384
0.52594
0.49584
0.4814
0.54822
0.55028
0.48088
0.42064
0.41818
0.491
0.46396
0.45208
0.42482
0.4202
0.42378
0.43176
0.42414
0.4354
0.40074
0.39826
0.37954
0.39158
0.39708
0.39216
0.40242
0.39616
0.4438
0.47462
0.49042
0.48164
0.4177
0.40066
0.394
0.39214
0.40148
0.3567
0.35844
0.36514
0.36416
0.35994
0.38084
0.35322
0.37974
0.38548
0.36506
0.36506
0.38832
0.38154
0.39058
0.39744
0.41676
0.45586
0.3814
0.375
0.35728
0.36746
0.38796
0.37202
0.3867
0.4014
0.35772
0.39976
0.40168
0.47346
0.49648
0.4915
0.49002
0.41332
0.46992
0.52778
0.46126
0.4831
0.42378
0.41702
0.4634
0.4772
0.39094
0.40072
0.41312
0.39726
0.42402
0.42412
0.42878
0.44014
0.43546
0.42484
0.45566
0.46698
0.4943
0.47822
0.49026
0.49796
0.45914
0.44994
0.41754
0.45608
0.57956
0.43926
0.42988
0.45262
0.44144
0.42844
0.40522
0.36728
0.36124
0.36572
0.42524
0.47718
0.42616
0.4045
0.4262
0.42482
0.41476
0.42386
0.45748
0.42636
0.41668
0.39178
0.4204
0.391
0.41022
0.4062
0.40156
0.39142
0.396
0.41284
0.39116
0.38494
0.38048
0.36654
0.38138
0.38478
0.37844
0.37668
0.35534
0.39674
0.38596
0.37922
0.37212
0.38526
0.38282
0.3583
0.37908
0.36786
0.3813
0.35944
0.37886
0.37126
0.35414
0.3601
0.3805
0.37542
0.35876
0.3765
0.37826
0.37122
0.38972
0.41616
0.40866
0.425
0.42952
0.41716
0.40894
0.4106
0.41716
0.41642
0.39738
0.3951
0.40604
0.40798
0.41998
0.4287
0.4322
0.4318
0.4381
0.44712
0.42812
0.40944
0.42844
0.41052
0.4207
0.41062
0.39574
0.41178
0.4234
0.45188
0.42446
0.41162
0.44158
0.44924
0.45556
0.38396
0.40918
0.40686
0.4019
0.4102
0.37714
0.37056
0.36684
0.37772
0.37514
0.37548
0.37276
0.40316
0.43546
0.4218
0.42642
0.37852
0.43602
0.4506
0.4262
0.41846
0.38058
0.37694
0.37754
0.38184
0.47784
0.45382
0.43856
0.44014
0.46006
0.46332
0.40922
0.42446
0.41918
0.39688
0.3771
0.353
0.35656
0.46586
0.43158
0.41478
0.41638
0.42378
0.41518
0.42018
0.42274
0.39212
0.3827
0.40786
0.38814
0.41538
0.402
0.38392
0.38386
0.38626
0.38836
0.40854
0.39808
0.43436
0.3828
0.36356
0.36702
0.35012
0.35902
0.37554
0.36882
0.38796
0.38496
0.40032
0.40162
0.40116
0.39446
0.38452
0.3815
0.40236
0.32964
0.33942
0.35786
0.3762
0.38188
0.39572
0.3892
0.3727
0.37494
0.37532
0.36892
0.36838
0.38698
0.37886
0.412
0.38054
0.38576
0.38044
0.371
0.35898
0.37492
0.3797
0.37816
0.37416
0.38058
0.38828
0.40334
0.41104
0.40558
0.42626
0.41348
0.3928
0.38018
0.4186
0.44048
0.3895
0.40166
0.42998
0.38264
0.38748
0.37874
0.3668
0.38836
0.37894
0.35424
0.36396
0.36986
0.37782
0.35858
0.38458
0.40868
0.39788
0.37112
0.36892
0.41304
0.40194
0.38376
0.38378
0.3757
0.3803
0.3882
0.38028
0.37872
0.38364
0.38784
0.3972
0.38696
0.36794
0.4192
0.42072
0.40602
0.39892
0.3876
0.39226
0.38362
0.40572
0.37954
0.39642
0.41494
0.42564
0.3811
0.39946
0.40806
0.40216
0.4037
0.37432
0.36492
0.37332
0.37894
0.35898
0.35474
0.36518
0.37142
0.39114
0.37088
0.37746
0.39572
0.39882
0.39168
0.40042
0.38588
0.39358
0.43568
0.45438
0.45042
0.43256
0.40312
0.40836
0.43452
0.43268
0.43456
0.43836
0.42994
0.4361
0.44772
0.4461
0.45258
0.42112
0.44964
0.42916
0.37014
0.36956
0.36926
0.35828
0.35366
0.39042
0.3783
0.37604
0.38678
0.39476
0.4028
0.39202
0.42698
0.38144
0.36452
0.38618
0.39316
0.40004
0.42596
0.42814
0.41856
0.4209
0.41588
0.40532
0.39972
0.40998
0.42116
0.41394
0.4147
0.4044
0.39692
0.37576
0.38068
0.38416
0.40704
0.38642
0.40352
0.44036
0.41414
0.41778
0.44146
0.40674
0.43006
0.38514
0.36248
0.37416
0.37274
0.376
0.36736
0.36402
0.36998
0.48834
0.45636
0.43346
0.41642
0.39406
0.39044
0.36678
0.35532
0.3573
0.46926
0.44312
0.43006
0.46214
0.40756
0.41114
0.41828
0.41608
0.40122
0.38728
0.39744
0.38312
0.41736
0.38256
0.36778
0.39622
0.4458
0.49266
0.40108
0.38956
0.39642
0.35676
0.35808
0.40206
0.46762
0.51622
0.5093
0.3781
0.3673
0.36266
0.3744
0.40476
0.42602
0.42002
0.38332
0.37188
0.36496
0.35946
0.36608
0.48338
0.50528
0.40928
0.45002
0.48528
0.46792
0.46784
0.42816
0.4234
0.43668
0.46044
0.42486
0.45156
0.4206
0.42466
0.42868
0.42802
0.45622
0.41632
0.39014
0.41136
0.39044
0.40504
0.42708
0.44358
0.41206
0.41164
0.43044
0.43976
0.43746
0.4342
0.41542
0.40172
0.40074
0.45616
0.44972
0.4228
0.41274
0.41984
0.38818
0.38326
0.39876
0.40046
0.39314
0.40812
0.40776
0.4333
0.44298
0.46438
0.43396
0.42022
0.40058
0.3651
0.4223
0.43262
0.3888
0.40742
0.39456
0.39724
0.39948
0.41512
0.40772
0.39302
0.37612
0.4043
0.41548
0.41288
0.40206
0.3927
0.39264
0.4113
0.40132
0.39072
0.40338
0.41652
0.42332
0.3537
0.37896
0.41964
0.38476
0.40042
0.40096
0.39754
0.39328
0.3808
0.3748
0.37396
0.36828
0.38956
0.3945
0.3958
0.3985
0.37304
0.38976
0.3759
0.396
0.37284
0.37606
0.36072
0.3553
0.3554
0.37046
0.34688
0.35138
0.34724
0.37558
0.39246
0.39182
0.36674
0.34926
0.35056
0.34956
0.37726
0.37616
0.37742
0.38992
0.3679
0.37938
0.35344
0.34882
0.38342
0.34982
0.36318
0.3666
0.35934
0.36332
0.34938
0.34282
0.34888
0.35704
0.36074
0.3672
0.3514
0.36988
0.37078
0.36108
0.36034
0.37706
0.34894
0.3639
0.33586
0.34124
0.34686
0.35086
0.3479
0.33384
0.34458
0.3504
0.33214
0.36794
0.33038
0.33002
0.33554
0.33896
0.3317
0.33952
0.3474
0.36932
0.3443
0.3477
0.32682
0.34232
0.33978
0.33398
0.32498
0.36446
0.33576
0.3365
0.34682
0.33434
0.35006
0.33812
0.33636
0.3241
0.33712
0.33204
0.35904
0.3397
0.34736
0.33836
0.33576
0.33456
0.34718
0.3305
0.33524
0.33608
0.34048
0.32752
0.32754
0.34262
0.32736
0.32632
0.33734
0.3289
0.35298
0.33982
0.33012
0.32284
0.34546
0.3532
0.35352
0.32712
0.34386
0.34158
0.33698
0.3339
0.34842
0.34374
0.34672
0.34394
0.33482
0.34804
0.3372
0.33722
0.353
0.32788
0.37002
0.34926
0.33748
0.34308
0.35774
0.3427
0.3278
0.34048
0.35804
0.34972
0.33902
0.35418
0.3401
0.3266
0.35182
0.36782
0.37642
0.36888
0.3637
0.36368
0.37464
0.36824
0.37622
0.39146
0.38722
0.37642
0.37506
0.36826
0.38474
0.3546
0.35434
0.36154
0.37704
0.38244
0.37096
0.38168
0.36496
0.36702
0.3631
0.36498
0.35872
0.34654
0.35388
0.36222
0.36634
0.35942
0.35538
0.3645
0.35074
0.33438
0.35188
0.34366
0.34446
0.3452
0.36122
0.353
0.337
0.34576
0.34254
0.33652
0.32674
0.34712
0.3415
0.33964
0.34204
0.33472
0.3426
0.34128
0.3457
0.34186
0.33704
0.33572
0.33068
0.33012
0.34502
0.32968
0.35518
0.33452
0.3467
0.34176
0.34436
0.34052
0.34622
0.33416
0.3481
0.36672
0.34606
0.33408
0.3607
0.36008
0.36862
0.33314
0.3371
0.34116
0.33226
0.3332
0.34874
0.34258
0.3463
0.34276
0.3574
0.33858
0.3693
0.36282
0.34844
0.36626
0.3617
0.35272
0.34756
0.34838
0.36826
0.35366
0.3558
0.37638
0.3647
0.3694
0.35006
0.35174
0.32804
0.33338
0.34432
0.36332
0.40238
0.37412
0.42176
0.37412
0.3777
0.38554
0.36504
0.38058
0.36672
0.34294
0.35228
0.3652
0.36752
0.35272
0.36582
0.3605
0.36704
0.3509
0.3446
0.34368
0.37242
0.35612
0.3334
0.36014
0.34678
0.3416
0.36888
0.35196
0.3678
0.36492
0.35534
0.35918
0.35544
0.36622
0.35746
0.36556
0.37318
0.36582
0.36416
0.37212
0.36468
0.39138
0.41104
0.42556
0.42656
0.42216
0.40212
0.39698
0.42346
0.40764
0.42236
0.4282
0.39506
0.40216
0.43188
0.40568
0.3872
0.41682
0.39326
0.403
0.3765
0.39784
0.50534
0.47668
0.54278
0.52306
0.50622
0.48346
0.51688
0.46474
0.51808
0.51422
0.53286
0.48822
0.48202
0.4817
0.48934
0.5069
0.48782
0.43986
0.4593
0.41518
0.50188
0.4492
0.49444
0.48638
0.51136
0.53866
0.53466
0.48272
0.4846
0.41196
0.3836
0.39398
0.37916
0.39766
0.49456
0.4993
0.48236
0.39806
0.45278
0.48224
0.42684
0.43706
0.43128
0.5238
0.47356
0.52002
0.4856
0.43902
0.48796
0.46612
0.43122
0.47508
0.51056
0.47024
0.4923
0.46632
0.46124
0.46066
0.41944
0.4225
0.41884
0.41128
0.44578
0.48466
0.51344
0.51102
0.48714
0.49792
0.47326
0.49526
0.4315
0.50014
0.45614
0.4375
0.49172
0.48428
0.4803
0.44216
0.45076
0.46388
0.43676
0.49368
0.5216
0.53026
0.41314
0.44062
0.43826
0.51404
0.5071
0.47754
0.43316
0.51518
0.5374
0.48754
0.444
0.49898
0.43622
0.42518
0.47554
0.42606
0.45008
-1
-1
-1
-1
0.43158
0.41568
0.45194
0.43482
-1
-1
-1
-1
0.40782
0.43074
0.47406
0.50426
0.48132
0.4511
0.44402
0.47218
0.46392
0.44732
0.42642
0.45844
0.48124
0.43576
0.42746
0.39272
0.37732
0.38748
0.38268
0.39376
0.36256
0.39096
0.38364
0.38636
0.40262
0.38464
0.40898
0.39552
0.40438
0.43882
0.46352
0.44246
0.41326
0.44958
0.49208
0.46786
0.47436
0.47602
0.46594
0.42556
0.41536
0.40852
0.41264
0.39818
0.41392
0.4168
0.41258
0.38474
0.39648
0.40654
0.40048
0.39202
0.39788
0.3882
0.41116
0.4019
0.4089
0.41198
0.39716
0.41562
0.41228
0.43
0.43862
0.41842
0.4443
0.47844
0.47524
0.40566
0.43934
0.44344
0.42674
0.4112
0.37216
0.36484
0.3531
0.38412
0.36162
0.40628
0.4541
0.43168
0.42986
0.41754
0.41094
0.4206
0.43842
0.40738
0.43446
0.45402
0.43456
0.41356
0.39252
0.4105
0.38648
0.39454
0.3958
0.41248
0.40378
0.41688
0.41866
0.36782
0.44618
0.39354
0.40918
0.50102
0.45286
0.46454
0.45336
0.45786
0.40546
0.38248
0.41924
0.44276
0.40638
0.36686
0.38566
0.41072
0.43956
0.44526
0.43334
0.41214
0.38126
0.45834
0.48636
0.47788
0.40428
0.45294
0.4512
0.45514
0.39304
0.4155
0.43324
0.4221
0.47006
0.41162
0.39628
0.3734
0.38544
0.37372
0.36204
0.42814
0.42186
0.47314
0.4041
0.3921
0.41678
0.43684
0.4002
0.41882
0.4173
0.42014
0.41026
0.41268
0.39002
0.42962
0.40246
0.41174
0.4031
0.40642
0.39192
0.43168
0.43488
0.41572
0.40156
0.40588
0.4171
0.4157
0.39982
0.3869
0.38068
0.38318
0.3927
0.37162
0.37724
0.38098
0.36248
0.36962
0.36318
0.36146
0.37948
0.36376
0.35684
0.386
0.36346
0.3675
0.37716
0.3532
0.4046
0.39222
0.36704
0.35478
0.36414
0.359
0.3476
0.3766
0.36282
0.34416
0.37108
0.35752
0.35604
0.35316
0.34872
0.35998
0.36628
0.36682
0.361
0.37372
0.3752
0.3615
0.37906
0.37662
0.37382
0.39488
0.38348
0.38676
0.39694
0.40226
0.39422
0.37716
0.38334
0.37862
0.39582
0.38974
0.366
0.36866
0.36834
0.35266
0.36684
0.37272
0.34848
0.35036
0.34698
0.40412
0.3932
0.3854
0.3664
0.37518
0.36526
0.36524
0.38332
0.38818
0.40204
0.42954
0.38574
0.40102
0.38986
0.39448
0.38496
0.38566
0.39274
0.37138
0.36064
0.38642
0.37338
0.35434
0.3566
0.36572
0.36188
0.3456
0.36478
0.3898
0.3736
0.38702
0.38524
0.37352
0.40212
0.39458
0.38862
0.38518
0.39446
0.40752
0.3945
0.38914
0.4065
0.36984
0.41586
0.39902
0.38586
0.36936
0.38964
0.4039
0.42576
0.4047
0.41516
0.40096
0.38256
0.36096
0.37708
0.44134
0.4345
0.44206
0.39004
0.45446
0.38468
0.39968
0.38476
0.37654
0.37612
0.3877
0.38638
0.37834
0.38576
0.3861
0.37142
0.39356
0.39522
0.35948
0.37358
0.39654
0.4101
0.4043
0.42096
0.40802
0.41272
0.39478
0.42198
0.40728
0.38642
0.39028
0.3966
0.3974
0.39946
0.41032
0.46972
0.46318
0.40328
0.39004
0.3841
0.38294
0.3901
0.40592
0.3632
0.37406
0.36856
0.41212
0.4643
0.46848
0.449
0.45924
0.44674
0.43014
0.44732
0.4155
0.43534
0.48552
-1
-1
0.46166
0.45246
0.50062
0.40752
0.4178
0.43756
0.40524
0.41188
0.41602
0.422
0.40924
0.46544
0.44234
0.40346
0.43352
0.39188
0.41642
0.43082
0.42124
0.4203
0.46912
0.45234
0.45766
0.42432
0.42904
0.41816
0.37532
0.36194
0.36726
0.37146
0.37498
0.37074
0.377
0.36932
0.36552
0.40286
0.4586
0.446
0.37756
0.38812
0.41102
0.44188
0.46602
0.45056
0.50926
0.5114
0.4937
0.44742
0.44556
0.47198
0.47966
0.44268
0.41986
0.40442
0.45402
0.46936
0.45922
0.46074
0.46638
0.50502
0.5184
0.471
0.45896
0.45754
0.4361
0.49122
0.46806
0.48494
0.35274
0.35262
0.36312
0.36362
0.37128
0.37742
0.42286
0.41426
0.44862
0.4574
0.43244
0.3953
0.41294
0.41204
0.505
0.50002
0.4279
0.52108
0.55286
0.488
0.51622
0.55818
0.5119
0.51708
0.47688
0.54936
0.54754
0.5622
0.4828
0.49214
0.49286
0.59198
0.41256
0.43356
0.4518
0.42842
0.44492
0.453
0.45806
0.44476
0.45628
0.47384
0.44916
0.44018
0.41932
0.42656
0.47632
0.44274
0.41058
0.44094
0.42524
0.43996
0.4223
0.40584
0.44078
0.43536
0.4317
0.40104
0.4351
0.42578
0.4777
0.47618
0.44476
0.43736
0.48962
0.48892
0.47794
0.43318
0.41758
0.4187
0.42026
0.41658
0.44324
0.46788
0.44658
0.46158
0.45606
0.38882
0.41526
0.4526
0.43592
0.44302
0.4782
0.43926
0.45766
0.41054
0.38744
0.41044
0.38754
0.38452
0.41518
0.42008
0.42762
0.41712
0.43246
0.41772
0.42522
0.43398
0.4038
0.4169
0.39836
0.40104
0.43082
0.41834
0.41894
0.44568
0.4342
0.4238
0.40034
0.40998
0.41272
0.41952
0.42162
0.41462
0.40402
0.39306
0.44036
0.41948
0.46598
0.41254
0.39536
0.40546
0.38568
0.39966
0.39936
0.40278
0.39082
0.40768
0.4094
0.40266
0.39588
0.4232
0.40904
0.39374
0.3959
0.37736
0.4018
0.41164
0.40708
0.39632
0.4233
0.41012
0.4366
0.44606
0.44484
0.40844
0.4206
0.3874
0.44014
0.45916
0.45174
0.4195
0.42902
0.47484
0.46164
0.45188
0.47874
0.46306
0.4696
-1
-1
0.45156
0.42472
0.3743
0.3786
0.42008
0.44714
0.44472
0.41244
0.4264
0.44966
0.48758
0.44032
0.37316
0.35952
0.3635
0.40966
0.43796
0.4472
0.45558
0.44752
0.47176
0.48422
0.37442
0.39092
0.42196
0.43078
0.46198
0.4463
0.44206
0.40466
0.3912
0.42504
0.42096
0.43308
0.40166
0.40122
0.4294
0.44702
0.42264
0.42764
0.4438
0.3929
0.4022
0.38976
0.37324
0.36374
0.36484
0.36534
0.38528
0.38384
0.37532
0.3758
0.36066
0.36856
0.39196
0.41968
0.41444
0.38906
0.38388
0.3806
0.39452
0.37606
0.3805
0.3777
0.39338
0.36664
0.38416
0.35644
0.35988
0.371
0.36374
0.3442
0.33804
0.37124
0.3574
0.36058
0.36074
0.35056
0.35692
0.3657
0.37976
0.36288
0.36726
0.37688
0.37048
0.37454
0.3961
0.37636
0.38058
0.37458
0.3789
0.3957
0.3619
0.38012
0.41242
0.39788
0.40316
0.41852
0.404
0.41682
0.42236
0.40246
0.40004
0.382
0.37342
0.37086
0.38342
0.40358
0.40888
0.3977
0.41812
0.4189
0.42114
0.40246
0.38918
0.38434
0.3792
0.37898
0.3888
0.39516
0.39592
0.4127
0.3859
0.40208
0.38938
0.39422
0.4167
0.40232
0.36284
0.3798
0.38552
0.40188
0.38588
0.38286
0.38836
0.39424
0.4401
0.45466
0.46224
0.41692
0.41428
0.40064
0.41472
0.39942
0.40268
0.38526
0.4046
0.4092
0.40986
0.3998
0.40228
0.39792
0.39946
0.38886
0.3891
0.4124
0.43072
0.42258
0.42592
0.44424
0.41842
0.36422
0.35204
0.39556
0.38796
0.36704
0.37774
0.43348
0.42236
0.35496
0.37098
0.3626
0.35312
0.36412
0.3857
0.38976
0.42606
0.42416
0.43222
0.42968
0.4177
0.42802
0.45724
0.4443
0.43166
0.45564
0.3913
0.39258
0.3869
0.3907
0.40706
0.41334
0.44204
0.45974
0.4544
0.41274
0.44272
0.42416
0.40684
0.40944
0.46006
0.45706
0.45104
0.4371
0.45572
0.45686
0.43748
0.44188
0.42456
0.46774
0.43952
0.43866
0.45804
0.4157
0.43438
0.43246
0.4005
0.43042
0.422
0.39226
0.39408
0.40762
0.39698
0.38356
0.38156
0.39106
0.39866
0.3983
0.49082
0.41662
0.41934
0.42376
0.44602
0.43122
0.46966
0.38218
0.39886
0.43292
0.42182
0.41702
0.49674
0.41236
0.39794
0.39878
0.493
0.4666
0.45726
0.4209
0.41452
0.3868
0.38188
0.36622
0.37516
0.36698
0.36806
0.43674
0.39826
0.3727
0.36108
0.36958
0.37516
0.37804
0.37926
0.35806
0.36996
0.37188
0.38568
0.38384
0.38128
0.37016
0.37464
0.39424
0.40478
-1
-1
-1
-1
0.50102
0.43446
-1
-1
fixedStep chrom=2 start=1 step=50000 span=50000
-1
0.4258
0.39732
0.42174
0.4105
0.43328
0.4251
0.43864
0.4654
0.45182
0.42582
0.46502
0.45394
0.46006
0.4349
0.45164
0.44094
0.48084
0.47554
0.4083
0.41592
0.4374
0.42784
0.41698
0.47932
0.42888
0.43644
0.43428
0.47738
0.4706
0.52098
0.51338
0.50122
0.49064
0.5048
0.49396
0.52398
0.46948
0.4519
0.45616
0.45856
0.40436
0.43484
0.4451
0.4093
0.42586
0.40076
0.39172
0.37942
0.40112
0.46392
0.47164
0.44792
0.49226
0.52398
0.52288
0.46692
0.48658
0.45428
0.3883
0.44218
0.44454
0.48054
0.51366
0.47208
0.49068
0.50314
0.44896
0.45212
0.52102
-1
-1
0.48142
0.51516
0.4559
0.46646
0.44268
0.42312
0.41688
0.44614
0.42336
0.42806
0.41682
0.39948
0.39322
0.38014
0.36714
0.37064
0.36874
0.38436
0.38768
0.37382
0.35778
0.38686
0.38096
0.36476
0.38106
0.38606
0.37604
0.40772
-1
-1
-1
0.38132
0.37924
0.38014
0.36316
0.37976
0.37704
0.41192
0.40954
0.38966
0.43256
0.42386
0.39714
0.39662
0.4452
0.43474
0.4078
0.40786
0.40406
0.4184
0.42644
0.39824
0.39628
0.37208
0.3959
0.39584
0.3943
0.39952
0.3743
0.40258
0.40174
0.39052
0.37458
0.39594
0.39588
0.40264
0.4456
0.42248
0.41298
0.4397
0.4496
0.4647
0.42216
0.40312
0.41188
0.4033
0.4149
0.40664
0.41732
0.40358
0.36046
0.3849
0.38944
0.41078
0.4093
0.39994
0.41954
0.40312
0.41726
0.4067
0.42798
0.43586
0.40928
0.43466
0.39324
0.43294
0.44438
0.44442
0.4401
0.45658
0.46814
0.50818
0.49136
0.508
0.47236
0.3954
0.37616
0.41166
0.41364
0.39752
0.40298
0.39194
0.44892
0.4847
0.46376
0.4606
0.46464
0.44934
0.48194
0.43144
0.44258
0.41084
0.41848
0.45224
0.46862
0.49232
0.5264
0.44322
0.38772
0.43196
0.44152
0.53884
0.499
0.47982
0.52202
0.52504
0.51616
0.49522
0.5373
0.5282
0.49732
0.5096
0.41808
0.4089
0.4354
0.46974
0.47906
0.49024
0.4793
0.51534
0.47576
0.44312
0.4486
0.503
0.39678
0.36084
0.3739
0.3989
0.46976
0.42884
0.44962
0.44686
0.48974
0.4874
0.4855
0.46632
0.45972
0.46258
0.44742
0.42414
0.41032
0.42698
0.41056
0.42396
0.42244
0.37658
0.38428
0.41684
0.38536
0.4012
0.39318
0.38528
0.4043
0.41724
0.40692
0.45156
0.40098
0.41292
0.393
0.37982
0.37166
0.35438
0.36356
0.358
0.36816
0.35194
0.35636
0.35522
0.32762
0.36752
0.3478
0.3693
0.34986
0.35742
0.35824
0.36756
0.34598
0.34556
0.35104
0.35058
0.34884
0.34848
0.35162
0.35682
0.35422
0.36052
0.37902
0.37632
0.37362
0.3906
0.36496
0.39898
0.39174
0.3987
0.37912
0.41698
0.39046
0.38972
0.4011
0.41058
0.39832
0.41122
0.41646
0.43338
0.40186
0.38736
0.39644
0.38246
0.3601
0.3788
0.3768
0.37482
0.41622
0.43468
0.47544
0.46412
0.49824
0.47568
0.40768
0.47416
0.46672
0.46046
0.46986
-1
-1
0.4553
0.45194
0.42534
0.41166
0.41306
0.41342
0.41672
0.40238
0.41318
0.4563
0.38464
0.43284
0.41742
0.3901
0.38936
0.381
0.37258
0.36906
0.38588
0.36972
0.37806
0.37876
0.39796
0.39636
0.37406
0.36062
0.34794
0.36046
0.42166
0.43796
0.35486
0.3718
0.40326
0.4262
0.4315
0.41752
0.40492
0.39664
0.40958
0.39448
0.39584
0.38648
0.37126
0.3854
0.37458
0.39408
0.40034
0.3986
0.38478
0.38392
0.3789
0.36902
0.38086
0.39982
0.3876
0.36848
0.3874
0.40776
0.38466
0.39786
0.3747
0.41602
0.39952
0.41004
0.43862
0.38522
0.38706
0.3865
0.40238
0.40606
0.4544
0.46662
0.45374
0.44334
0.46904
0.37404
0.3738
0.41996
0.45494
0.50128
0.49812
0.5218
0.36174
0.3779
0.46172
0.4587
0.4725
0.50066
0.52168
0.51886
0.48988
0.37248
0.38222
0.38716
0.39958
0.45504
-1
0.43846
0.42224
0.3794
0.35394
0.36906
0.42428
0.41008
0.40862
0.42156
0.38602
0.3686
0.37254
0.37938
0.4075
0.36592
0.36562
0.3786
0.36856
0.37072
0.37468
0.38752
0.34378
0.34256
0.36648
0.37232
0.35766
0.36328
0.3817
0.36344
0.36484
0.38814
0.36526
0.38434
0.36834
0.37554
0.37172
0.38622
0.3858
0.40658
0.39596
0.42664
0.44382
0.4053
0.4199
0.43168
0.41144
0.44662
0.46468
0.47472
0.45324
0.51218
0.51738
0.50518
0.53676
0.50002
0.37782
0.34984
0.38992
0.40454
0.43982
0.4611
0.44944
0.44474
0.4169
0.45182
0.37016
0.38656
0.42156
0.43308
0.41954
0.4013
0.38584
0.36738
0.35116
0.361
0.39482
0.44932
0.52214
0.50368
0.4237
0.44382
0.4792
0.47052
0.505
0.48196
0.52402
0.52954
0.53624
0.45168
0.4154
0.40146
0.4147
0.3897
0.42006
0.46366
0.38972
0.39014
0.40204
0.47338
0.47238
0.47838
0.42882
0.40244
0.4498
0.4625
0.41188
0.44952
0.42408
0.40664
0.5021
0.52898
0.5101
0.48816
0.48598
0.52574
0.50764
0.46862
0.44712
0.45336
0.4791
0.45822
0.50486
0.52862
0.4927
0.4734
0.51812
0.49134
0.4807
0.46498
0.47092
0.46156
0.43254
0.41696
0.41194
0.43842
0.45476
0.42178
0.39478
0.38392
0.3705
0.35972
0.3796
0.37668
0.40092
0.39852
0.41776
0.43376
0.51698
0.50772
0.49146
0.44176
0.4647
0.49344
0.46826
0.45986
0.41376
0.3932
0.40876
0.4157
0.41666
0.52464
0.4869
0.41674
0.36574
0.43458
0.48552
0.46224
0.4555
0.4383
0.40418
0.43016
0.42284
0.44252
0.3918
0.42798
0.42942
0.43512
0.42276
0.42552
0.41968
0.41632
0.41794
0.4365
0.4243
0.45556
0.4757
0.46626
0.4655
0.4271
0.4041
0.37794
0.36096
0.3761
0.41918
0.4601
0.48262
0.43412
0.3917
0.46068
0.48774
0.47386
0.45844
0.42008
0.45744
0.4374
0.48688
0.4389
0.42912
0.4291
0.39978
-1
0.38696
-1
0.37552
0.40782
0.39068
0.40858
0.36904
0.36138
0.38324
0.4181
0.44492
0.39492
0.39862
0.3984
0.42794
0.41832
0.44058
0.3829
0.37022
0.3609
0.36906
0.38512
0.4159
0.39142
0.39388
0.37946
-1
-1
0.41898
0.42504
0.40212
0.40096
0.40548
0.39706
0.38776
0.40092
0.38642
0.42194
0.39726
0.40728
0.41326
0.39452
0.40468
0.39332
0.40854
0.40968
0.40216
0.40988
0.38354
0.3825
0.38822
0.36748
0.39082
0.37754
0.37612
0.36418
0.365
0.3624
0.38476
0.3836
0.38262
0.36118
0.364
0.3856
0.34988
0.38408
0.35324
0.3487
0.34786
0.35606
0.3401
0.34848
0.34732
0.34608
0.34544
0.34936
0.3634
0.3591
0.36162
0.36174
0.35714
0.36082
0.35596
0.33168
0.3604
0.39278
0.3717
0.37194
0.36172
0.36204
0.3721
0.39604
0.3888
0.38276
0.36186
0.4001
0.40106
0.39642
0.4079
0.39256
0.3947
0.41884
0.3882
0.40564
0.42196
0.45088
0.37018
0.3752
0.40136
0.39616
0.37144
0.3925
0.4221
0.39948
0.38498
0.36364
0.41076
0.41424
0.38624
0.3776
0.39564
0.39984
0.44192
0.39428
0.41124
0.41886
0.44022
0.41658
0.39502
0.38774
0.38346
0.4483
0.42048
0.4096
0.41688
0.39676
0.3972
0.45904
0.45552
0.45534
0.4082
0.39136
0.44138
0.45026
0.44658
0.44766
0.39914
0.40284
0.4258
0.35844
0.36648
0.40652
0.42662
0.40932
0.37968
0.35992
0.36732
0.37648
0.40084
0.41668
0.40802
0.41066
0.4212
0.40036
0.37962
0.38854
0.3879
0.3886
0.39218
0.39032
0.3952
0.37518
0.3989
0.3749
0.39232
0.3763
0.37438
0.36754
0.38818
0.35866
0.36104
0.33936
0.33604
0.3755
0.34136
0.34078
0.3531
0.3478
0.34008
0.33912
0.36172
0.3459
0.35252
0.35492
0.3552
0.35828
0.36912
0.36964
0.37234
0.37782
0.38098
0.35932
0.38296
0.39136
0.42458
0.38928
0.42034
0.43192
0.47416
0.45518
0.50228
0.45694
0.43164
0.3833
0.37656
0.37666
0.43364
0.43392
0.40368
0.4547
0.469
0.43924
0.40032
0.39796
0.46572
0.45228
0.4814
0.47064
0.51862
0.47526
0.5168
0.49134
0.5247
0.52034
0.48626
0.44254
0.41344
0.39092
0.39268
0.36504
0.37584
0.40262
0.39428
0.39128
0.39152
0.3844
0.45818
0.40556
0.35832
0.41522
0.45146
0.43432
0.4239
0.3876
0.39486
0.41794
0.37968
0.36096
0.36322
0.36682
0.38016
0.38736
0.37908
0.38318
0.40936
0.44874
0.41756
0.44674
0.53174
0.49248
0.4618
0.42156
0.4364
0.4296
0.4377
0.46802
0.43038
0.3703
0.36162
0.36408
0.35904
0.38414
0.44236
0.44242
0.44962
0.46192
0.4398
0.45668
0.43302
0.436
0.4367
0.42222
0.46468
0.43172
0.43032
0.46028
0.46026
0.44258
0.42022
0.45646
0.45084
0.36882
0.42186
0.39148
0.3727
0.44054
0.48918
0.45662
0.47426
0.52234
0.53856
0.47662
0.40344
0.44132
0.47432
0.44828
0.47074
0.4413
0.41458
0.45256
0.49064
0.45326
0.4606
0.44902
0.44952
0.42996
0.3924
0.39776
0.39944
0.38194
0.39948
0.41066
0.3914
0.41882
0.40518
0.4007
0.3605
0.40334
0.40598
0.40434
0.46646
0.41844
0.36376
0.39364
0.41228
0.39898
0.41642
0.4203
0.41244
0.40564
0.38052
0.38444
0.38452
0.38788
0.3839
0.38454
0.37238
0.37064
0.35084
0.364
0.36718
0.37378
0.37276
0.35468
0.3674
0.37854
0.3714
0.35776
0.36124
0.3605
0.35992
0.35252
0.35176
0.34258
0.3471
0.35264
0.38102
0.36096
0.36042
0.37434
0.35596
0.36968
0.34862
0.36206
0.36174
0.35576
0.37182
0.34094
0.34608
0.34274
0.35198
0.37862
0.35592
0.3647
0.35784
0.35128
0.34992
0.3617
0.35518
0.36024
0.3314
0.36416
0.33644
0.33504
0.3336
0.36992
0.34324
0.35136
0.36298
0.36166
0.3638
0.33904
0.33984
0.3359
0.3503
0.36132
0.36588
0.36524
0.37124
0.3547
0.37388
0.36882
0.3786
0.36332
0.3671
0.35102
0.36338
0.35864
0.3715
0.36584
0.35112
0.35794
0.35596
0.3748
0.38158
0.37182
0.35948
0.36732
0.40374
0.41704
0.38962
0.40142
0.40316
0.37792
0.3868
0.38942
0.41434
0.36906
0.3969
0.43178
0.40724
0.41914
0.38822
0.38542
0.38986
0.3872
0.38618
0.41208
0.41584
0.4179
0.42892
0.42824
0.43788
0.41772
0.4026
0.39098
0.40418
0.39394
0.44968
0.36062
0.39014
0.42182
0.44418
0.38204
0.41742
0.37696
0.35546
0.38398
0.41268
0.39918
0.3941
0.3854
0.39738
0.41826
0.39198
0.40046
0.391
0.37646
0.38642
0.3688
0.3931
0.40406
0.40492
0.408
0.3965
0.38062
0.37492
0.3624
0.38308
0.36472
0.3617
0.35988
0.37836
0.35238
0.35576
0.3599
0.35196
0.35106
0.34634
0.36812
0.3601
0.35636
0.3538
0.3668
0.36442
0.35208
0.3325
0.36506
0.3413
0.35734
0.36486
0.35532
0.34562
0.36456
0.36302
0.3345
0.36094
0.35672
0.35198
0.35
0.35972
0.35758
0.35002
0.3445
0.36418
0.38056
0.36714
0.37168
0.37426
0.37574
0.37312
0.37468
0.35734
0.35806
0.38192
0.36702
0.38478
0.39268
0.38318
0.36714
0.39046
0.39186
0.38242
0.39016
0.37712
0.37308
0.3561
0.35908
0.37842
0.3669
0.38806
0.37712
0.36608
0.37172
0.38142
0.39152
0.4081
0.40438
0.40542
0.39068
0.41502
0.41008
0.41862
0.3997
0.41096
0.44216
0.4249
0.45698
0.43582
0.4638
0.42694
0.42426
0.43878
0.4448
0.43056
0.42852
0.44406
0.38946
0.38326
0.40474
0.40446
0.39526
0.42988
0.41078
0.3755
0.36384
0.37008
0.39656
0.44272
0.41796
0.43358
0.43966
0.4301
0.42784
0.41824
0.4338
0.42022
0.4252
0.41404
0.3963
0.39662
0.41382
0.42234
0.46264
0.43646
0.45784
0.44714
0.42264
0.46902
0.40788
0.40052
0.39796
0.40256
0.38482
0.3785
0.3641
0.36974
0.36754
0.35196
0.35518
0.41926
0.37458
0.3683
0.36922
0.35798
0.37874
0.38606
0.3651
0.37468
0.3654
0.37884
0.3882
0.38758
0.40406
0.37302
0.38846
0.38108
0.36844
0.35994
0.39412
0.40832
0.3901
0.3757
0.40582
0.42298
0.42956
0.45262
0.44014
0.41836
0.43836
0.37902
0.42926
0.44038
0.39156
0.40422
0.43854
0.46316
0.4594
0.45394
0.44272
0.46882
0.41974
0.44822
0.41818
0.3967
0.4587
0.42408
0.43868
0.44538
0.44018
0.45648
0.44186
0.42818
0.40594
0.41104
0.40142
0.41404
0.40534
0.41522
0.39906
0.40494
0.40558
0.3875
0.40202
0.40604
0.39396
0.39758
0.37214
0.41476
0.3905
0.37972
0.4046
0.39242
0.3756
0.3753
0.37994
0.40272
0.3685
0.37836
0.37044
0.37646
0.36564
0.35188
0.37526
0.39036
0.36928
0.38736
0.3567
0.37586
0.39632
0.39442
0.37478
0.40062
0.40314
0.41338
0.39034
0.42522
0.4308
0.40106
0.4032
0.37466
0.40738
0.40488
0.3683
0.37872
0.3947
0.40004
0.41486
0.39704
0.35114
0.36802
0.3771
0.42644
0.39866
0.42026
0.43076
0.42072
0.40348
0.40546
0.3963
0.38926
0.41334
0.43152
0.44126
0.4082
0.43894
0.392
0.41132
0.43214
0.42024
0.41468
0.4282
0.41768
0.41354
0.42762
0.43156
0.37942
0.40956
0.46012
0.46392
0.44226
0.457
0.47714
0.43738
0.42814
0.4421
0.4426
0.42848
0.44528
0.43048
0.42586
0.409
0.43898
0.46386
0.44034
0.4509
0.44974
0.47098
0.48722
0.48828
0.45984
0.44192
0.44676
0.41174
0.41934
0.39318
0.3868
0.37034
0.44328
0.48772
0.5187
0.53974
0.43444
0.51348
0.4174
0.49194
0.46146
0.44238
0.46798
0.41672
0.42968
0.46954
0.51098
0.42158
0.37972
0.36258
0.3705
0.3638
0.37428
0.35422
0.34914
0.362
0.37648
0.37182
0.37278
0.36706
0.42404
0.47126
0.55208
0.47768
0.46808
0.52554
0.44888
0.4858
0.51102
0.46098
0.40078
0.39434
0.37904
0.38764
0.38284
0.39982
0.42002
0.45432
0.4265
0.42534
0.42086
0.43956
0.4363
0.49304
0.44566
0.46522
0.45024
0.44576
0.4794
0.44206
0.4618
0.46854
0.51176
0.52974
0.49914
0.40506
0.40958
0.43222
0.4262
0.43814
0.47026
0.45508
0.41688
0.40928
0.42516
0.38966
0.40472
0.40426
0.3824
0.39378
0.3805
0.38024
0.39638
0.40742
0.43036
0.414
0.38342
0.38038
0.388
0.40648
0.3775
0.3701
0.36716
0.3649
0.33654
0.36786
0.36524
0.3522
0.3559
0.37894
0.36852
0.37466
0.35542
0.35234
0.35574
0.36372
0.35792
0.37126
0.37316
0.3613
0.34644
0.34554
0.34216
0.3567
0.34112
0.35356
0.35756
0.36244
0.34514
0.33334
0.34798
0.34298
0.3527
0.33952
0.35062
0.37412
0.33796
0.33278
0.371
0.3538
0.3623
0.33812
0.36362
0.33382
0.36232
0.36386
0.35914
0.32676
0.33714
0.34746
0.32852
0.34736
0.33808
0.35478
0.35122
0.34344
0.34588
0.3624
0.36692
0.3762
0.36214
0.36802
0.37178
0.40916
0.3924
0.40524
0.40224
0.39356
0.39458
0.3843
0.3886
0.37138
0.38056
0.37686
0.3602
0.36374
0.37506
0.37232
0.37362
0.375
0.38492
0.38866
0.3847
0.39286
0.40042
0.40398
0.40418
0.40254
0.4007
0.41066
0.39062
0.39426
0.39712
0.38914
0.394
0.36178
0.3735
0.38124
0.36258
0.369
0.36686
0.37636
0.35068
0.34698
0.37026
0.34198
0.36484
0.38284
0.33494
0.33832
0.35068
0.36326
0.35122
0.3616
0.34668
0.3659
0.3721
0.35476
0.36512
0.3475
0.36162
0.35682
0.35604
0.35998
0.35638
0.35752
0.35872
0.33674
0.35586
0.3492
0.34212
0.35462
0.3386
0.35094
0.3504
0.34268
0.35356
0.3423
0.34442
0.35626
0.35786
0.34178
0.36578
0.36044
0.3615
0.36358
0.34904
0.36912
0.36596
0.3546
0.3355
0.35548
0.34398
0.34846
0.35282
0.35994
0.33486
0.34986
0.36974
0.36892
0.36774
0.37266
0.37262
0.36218
0.38766
0.3754
0.38116
0.3973
0.39446
0.42878
0.38394
0.39748
0.39666
0.39178
0.36172
0.37506
0.38166
0.40198
0.38436
0.40678
0.46478
0.45154
0.47
0.41852
0.41726
0.42236
0.46514
0.45618
0.4699
0.48616
0.4803
0.49442
0.50298
0.45622
0.46338
0.5073
0.4814
0.46476
0.52142
0.4962
0.4286
0.4656
0.44032
0.47346
0.48132
0.43372
0.41332
0.42232
0.46394
0.45172
0.44892
0.40228
0.38306
0.40706
0.40678
0.37596
0.41038
0.40806
0.3975
0.43926
0.473
0.4004
0.4143
0.38438
0.39902
0.38822
0.3826
0.41158
0.45804
0.43304
0.43394
0.53432
-1
-1
0.45536
0.44914
0.43994
0.45746
0.45568
0.3902
0.3882
0.37384
0.35998
0.35148
0.39718
0.42158
0.44288
0.44224
0.4526
0.44048
0.43832
0.419
0.42858
0.43948
0.44334
0.45316
0.38292
0.4082
0.43308
0.40762
0.38908
0.4287
0.38478
0.38206
0.41462
0.40046
0.40964
0.39534
0.38888
0.41228
0.42176
-1
-1
-1
-1
-1
0.40138
0.42772
0.40998
0.39456
0.39324
0.40922
0.40974
0.39486
0.4407
-1
-1
0.38918
0.46424
-1
-1
-1
-1
-1
-1
-1
-1
-1
-1
-1
-1
-1
-1
-1
-1
-1
-1
-1
-1
-1
-1
0.3744
0.42286
0.44386
0.46438
0.46924
0.40628
0.43114
0.44372
0.43548
0.37552
0.3848
0.42056
0.3977
0.38118
-1
-1
-1
-1
-1
-1
-1
-1
-1
-1
-1
-1
-1
-1
-1
-1
-1
-1
-1
-1
-1
-1
-1
-1
-1
-1
-1
-1
-1
-1
-1
-1
-1
-1
-1
-1
-1
-1
-1
-1
-1
-1
-1
-1
-1
-1
-1
-1
-1
-1
-1
-1
-1
-1
-1
-1
-1
-1
-1
-1
-1
0.35524
0.45394
0.37612
0.45114
0.40416
0.41086
0.51144
0.4914
0.42306
0.44638
0.43304
0.48304
0.5669
0.5092
0.49338
0.38974
0.38662
0.3697
0.383
0.46002
0.45258
0.46262
0.45782
0.36772
0.3623
0.35134
0.46814
0.489
0.54524
0.51962
0.4428
0.49902
0.4721
0.44978
0.45816
0.43786
0.5017
0.49554
0.43376
0.4757
0.49962
0.48642
0.51532
0.55294
0.53512
0.49604
0.42572
0.4216
0.4124
0.35734
0.36636
0.39984
0.41216
0.41712
0.40436
0.39452
0.3544
0.46614
0.46078
0.50174
0.47484
0.39616
0.39078
0.37634
0.3757
0.42572
0.4206
0.40918
0.44956
0.40684
0.40056
0.4271
0.4525
0.42792
0.46954
0.45182
0.491
0.41764
0.38744
0.4174
0.4498
0.47362
0.42238
0.47888
0.40624
0.38662
0.35828
0.3665
0.41656
0.39816
0.41798
0.4237
0.38722
0.39828
0.38448
0.44292
0.43622
0.44894
0.4303
0.419
0.40302
0.40006
0.40732
0.40542
0.41098
0.40698
0.40486
0.42584
0.42038
0.44288
0.47726
0.40272
0.4106
0.46498
0.40466
0.42902
0.45008
0.46228
0.45176
0.42496
0.43236
0.45976
0.446
0.4468
0.47996
0.44974
0.45154
0.43742
0.45372
0.43916
0.42436
0.41722
0.44596
0.45928
0.44466
0.43224
0.41676
0.44514
0.4266
0.43774
0.41768
0.40298
0.39618
0.39934
0.45016
0.44726
0.43526
0.40454
0.42174
0.40676
0.44058
0.38598
0.39818
0.38112
0.40364
0.40878
0.38048
0.38656
0.41248
0.40436
0.38142
0.39538
0.40232
0.39806
0.38406
0.37928
0.3627
0.3464
0.40098
0.38474
0.36748
0.35876
0.3564
0.36656
0.36892
0.35524
0.34678
0.34902
0.3533
0.35854
0.3657
0.37656
0.3635
0.34654
0.33752
0.36274
0.3488
0.35192
0.36696
0.36642
0.3551
0.38902
0.3936
0.40296
0.38512
0.3899
0.41318
0.39638
0.39898
0.40928
0.43064
0.42466
0.47844
0.42562
0.41014
0.38382
0.37444
0.41584
0.44174
0.44434
0.47
0.43104
0.42722
0.4442
0.42202
0.41944
0.4569
0.44372
0.42338
0.41136
0.45996
0.43408
0.44622
0.44042
0.45166
0.42142
0.4446
0.45754
0.4302
0.43026
0.438
0.42262
0.41122
0.39154
0.41734
0.4749
0.4462
0.40456
0.39146
0.39868
0.39796
0.40432
0.42054
0.39994
0.38848
0.40186
0.3775
0.38444
0.39096
0.3808
0.39522
0.38892
0.3725
0.37872
0.36516
0.37258
0.40332
0.37272
0.37588
0.3699
0.39274
0.416
0.3897
0.38946
0.35854
0.38498
0.38796
0.37744
0.37826
0.38504
0.39966
0.43634
0.40876
0.40572
0.39412
0.3921
0.41448
0.41188
0.42406
0.42398
0.38488
0.38308
0.36724
0.47298
0.48314
0.47836
0.4465
0.45848
0.46494
0.47768
0.47668
0.4784
0.47706
0.52852
0.48504
-1
-1
-1
-1
0.3938
0.43778
0.46778
0.44682
0.42126
0.39594
0.3983
0.41924
0.46396
0.4837
0.47446
0.4388
0.3956
0.40104
0.45822
0.49652
0.4668
0.4376
0.4112
0.39508
0.4176
0.40546
0.40046
0.43114
0.42744
0.44604
0.45146
0.40522
0.41866
0.42432
0.4137
0.43824
0.4539
0.42502
0.44568
0.46276
0.4375
0.45038
0.45464
0.44776
0.43046
0.43916
0.4536
0.46818
0.41192
0.3832
0.4022
0.45474
0.42602
0.432
0.4263
0.39792
0.47718
0.39224
0.4034
0.3593
0.40556
0.42114
0.4266
0.42134
0.43612
0.46154
0.44906
0.47154
0.40616
0.43784
0.42546
0.44042
0.4078
0.4131
0.4385
0.45062
0.47224
0.51804
0.48476
0.46326
0.43484
0.40698
0.36222
0.43386
0.43964
0.4801
0.42426
0.3792
0.4162
0.42486
0.41912
0.36584
0.40168
0.42072
0.41148
0.39582
0.3962
0.3869
0.38436
0.37986
0.37548
0.3848
0.3669
0.39016
0.39786
0.36408
0.37918
0.38516
0.37592
0.3846
0.36932
0.37222
0.35758
0.37034
0.3651
0.3811
0.38214
0.35892
0.36214
0.35182
0.3692
0.36412
0.36282
0.33588
0.36408
0.35646
0.34416
0.35338
0.3346
0.35578
0.35448
0.37418
0.37042
0.37314
0.35898
0.38148
0.37626
0.36596
0.36936
0.34334
0.34566
0.36378
0.37888
0.359
0.37186
0.35288
0.35918
0.36744
0.35474
0.3557
0.36024
0.36678
0.37282
0.36756
0.37762
0.374
0.37924
0.36798
0.36554
0.36852
0.3702
0.37848
0.3937
0.39056
0.3781
0.41934
0.40642
0.41392
0.3997
0.40836
0.42084
0.42112
0.41644
0.42334
0.39486
0.4044
0.41738
0.4215
0.43098
0.39718
0.39232
0.40568
0.40194
0.4025
0.43834
0.42514
0.40336
0.43464
0.44278
0.46596
0.47154
0.42304
0.4402
0.43564
0.43568
0.4689
0.49562
0.50776
0.46994
0.39394
0.42666
0.48156
0.4892
0.4258
0.41056
0.42422
0.45044
0.47644
0.39202
0.38536
0.37398
0.35526
0.36138
0.41848
0.38526
0.36688
0.40456
0.48054
0.46456
0.50058
0.55074
0.50402
0.50512
0.51524
0.50978
0.50748
0.48606
0.48998
0.51406
0.51656
0.5178
0.5214
0.5474
0.45012
0.52608
0.47802
0.4614
0.51504
0.47826
0.4601
0.43464
0.3816
0.3957
0.40944
0.41908
0.41604
0.4275
0.46718
0.42796
0.4514
0.44404
0.46276
0.42468
0.45648
0.42312
0.42262
0.45164
0.4477
0.37902
0.40162
0.39068
0.38466
0.38608
0.37308
0.37576
0.37174
0.3827
0.38128
0.36412
0.37438
0.37544
0.36322
0.3554
0.3463
0.34382
0.35816
0.3511
0.35558
0.3511
0.33976
0.35
0.36328
0.35482
0.3663
0.34928
0.37368
0.38904
0.35162
0.34778
0.37416
0.36206
0.36516
0.36268
0.37954
0.38264
0.39492
0.38798
0.3845
0.39062
0.3913
0.384
0.39424
0.37564
0.41176
0.39144
0.39792
0.3955
0.37508
0.3927
0.38674
0.38904
0.38532
0.38208
0.3854
0.35876
0.34124
0.35436
0.34682
0.36776
0.36338
0.36544
0.36908
0.36924
0.35628
0.36818
0.36746
0.37688
0.38068
0.38056
0.36946
0.37106
0.34376
0.37758
0.35702
0.38476
0.34582
0.39564
0.39512
0.38194
0.3738
0.38504
0.38404
0.40704
0.40186
0.3746
0.38484
0.48686
0.44342
0.48046
0.44968
0.45968
0.46106
0.44972
0.43764
0.59254
0.5039
0.46606
0.45414
0.44806
0.38356
0.40678
0.49458
0.41498
0.423
0.49202
0.5424
0.52904
0.43526
0.40898
0.45174
0.4592
0.45042
0.43436
0.4394
0.44976
0.41042
0.4021
0.4648
0.52018
0.52534
0.51766
0.49414
0.48814
0.48834
0.46554
0.51572
0.45262
0.43526
0.4613
0.44956
0.39688
0.38102
0.43598
0.41932
0.41926
0.37652
0.40756
0.41192
0.40074
0.42114
0.42716
0.4161
0.43134
0.37636
0.40552
0.43188
0.41574
0.4598
0.47256
0.4576
0.4486
0.48418
0.40932
0.39954
0.45552
0.4242
0.54064
0.45408
0.46702
0.45018
0.48724
0.40364
0.43046
0.46578
0.50872
0.4255
0.45202
0.42104
0.47546
0.51882
0.48492
0.44766
0.44142
0.47064
0.46914
0.45342
0.43898
0.40094
0.44982
0.38844
0.43542
0.41542
0.488
0.53194
0.41656
0.39606
0.43562
0.35536
0.44046
0.49626
0.3482
0.36756
0.35804
0.35802
0.38848
0.35282
0.3824
0.39494
0.47344
0.39278
0.40996
0.43246
0.41524
0.41764
0.43916
0.4419
0.42664
0.41862
0.39838
0.39314
0.3932
0.388
0.40372
0.38922
0.38196
0.38316
0.3829
0.3694
0.38686
0.3959
0.4015
0.39484
0.39776
0.3945
0.41698
0.40254
0.38866
0.40936
0.3998
0.41978
0.42744
0.38936
0.43896
0.41334
0.43272
0.44748
0.45244
0.41242
0.42326
0.39652
0.41172
0.43714
0.47168
0.44708
0.44082
0.41602
0.43108
0.43672
0.4177
0.4165
0.40458
0.38262
0.40188
0.41992
0.388
0.37282
0.40262
0.3998
0.39744
0.38118
0.3882
0.38372
0.38116
0.38818
0.37486
0.36548
0.37846
0.42078
0.40194
0.46376
0.41848
0.37416
0.38572
0.40968
0.43752
0.4407
0.43272
0.42108
0.43816
0.43394
0.40594
0.42744
0.40786
0.41976
0.39366
0.4023
0.39586
0.38494
0.39784
0.37748
0.38044
0.382
0.3917
0.38004
0.36256
0.3849
0.38556
0.36388
0.37442
0.38388
0.38108
0.37032
0.3661
0.37414
0.37006
0.3749
0.37464
0.36318
0.3758
0.38954
0.35882
0.388
0.37508
0.38352
0.39238
0.37378
0.3696
0.37424
0.37552
0.36328
0.36852
0.36484
0.37924
0.38894
0.35412
0.39694
0.39112
0.3906
0.38194
0.38022
0.38854
0.3817
0.37342
0.3593
0.34482
0.34308
0.35428
0.36326
0.36268
0.35802
0.38062
0.35404
0.35336
0.35796
0.34766
0.3591
0.38232
0.35246
0.36606
0.35322
0.3609
0.3526
0.37312
0.35998
0.35918
0.34848
0.36238
0.34626
0.33828
0.34152
0.3347
0.36886
0.3365
0.33894
0.3496
0.34054
0.34716
0.3438
0.34408
0.34328
0.34514
0.3458
0.35242
0.34054
0.35624
0.3428
0.35096
0.36812
0.35152
0.35088
0.34648
0.34976
0.3625
0.34332
0.36042
0.36042
0.35994
0.36022
0.35076
0.34806
0.33336
0.34434
0.33926
0.35506
0.34908
0.34268
0.34804
0.33134
0.36734
0.36404
0.35304
0.35712
0.37266
0.3648
0.36666
0.35142
0.35108
0.37228
0.35424
0.35462
0.37684
0.39994
0.36264
0.36354
0.36906
0.36016
0.36812
0.36294
0.35676
0.35836
0.34874
0.34748
0.36054
0.3784
0.36008
0.36856
0.37454
0.3876
0.3893
0.395
0.3836
0.39968
0.37118
0.36846
0.36948
0.37052
0.35554
0.35584
0.37662
0.38598
0.3935
0.37122
0.37866
0.40882
0.37852
0.37996
0.37326
0.35866
0.36788
0.35356
0.36414
0.36522
0.37974
0.36542
0.36668
0.35988
0.35276
0.37224
0.34942
0.36378
0.35382
0.36248
0.35886
0.34094
0.36026
0.35098
0.34962
0.34318
0.3664
0.3661
0.36582
0.35612
0.34706
0.3361
0.34886
0.36358
0.33768
0.34528
0.35034
0.3446
0.34632
0.3745
0.35146
0.35656
0.3615
0.34144
0.35254
0.35478
0.36696
0.372
0.3502
0.36608
0.37732
0.3724
0.37858
0.37142
0.37428
0.369
0.37274
0.38258
0.37414
0.37706
0.3869
0.40828
0.38896
0.39584
0.40388
0.38474
0.38324
0.37126
0.36906
0.34646
0.35032
0.36102
0.35164
0.34692
0.37544
0.36518
0.3679
0.38278
0.3582
0.37306
0.35332
0.41578
0.43978
0.41748
0.38784
0.3709
0.35614
0.41712
0.4234
-1
-1
-1
0.41516
0.45624
0.39562
0.39178
0.40548
0.391
0.38652
0.41222
0.40498
0.39766
0.39682
0.40554
0.36408
0.37268
0.37506
0.38744
0.36916
0.37342
0.37336
0.37206
0.38412
0.35728
0.36226
0.39544
0.38278
0.38658
0.36828
0.37318
0.38786
0.38546
0.38918
0.38492
0.3856
0.38032
0.38026
0.38328
0.36986
0.38478
0.40024
0.38564
0.3872
0.38774
0.38414
0.38132
0.39562
0.38736
0.40384
0.41474
0.39928
0.40622
0.36896
0.39104
0.40148
0.38002
0.3752
0.3946
0.40642
0.37082
0.40162
0.40142
0.41432
0.43536
0.42906
0.39842
0.41076
0.39346
0.39956
0.41284
0.39966
0.40604
0.4063
0.38794
0.40032
0.42486
0.35516
0.38176
0.38736
0.38436
0.3998
0.36898
0.37572
0.37496
0.37154
0.37468
0.35974
0.38576
0.3871
0.36918
0.3619
0.38076
0.37766
0.3931
0.36898
0.34956
0.3647
0.363
0.37382
0.3609
0.36154
0.35298
0.35114
0.35464
0.34416
0.35382
0.35404
0.3492
0.35472
0.35342
0.35118
0.34698
0.36082
0.36474
0.3693
0.34798
0.3547
0.35772
0.34464
0.35168
0.36398
0.33898
0.34948
0.3286
0.34478
0.34744
0.33816
0.3406
0.34842
0.34956
0.34364
0.34334
0.34062
0.32348
0.35104
0.33944
0.33606
0.33946
0.34818
0.35542
0.36326
0.34764
0.3529
0.36828
0.36246
0.35674
0.36682
0.35548
0.36782
0.41704
0.3977
0.41032
0.40792
0.3711
0.35688
0.37058
0.363
0.38218
0.36596
0.34968
0.3578
0.35096
0.36522
0.36208
0.36178
0.37414
0.37926
0.3481
0.3936
0.3854
0.38054
0.3724
0.38344
0.36584
0.3747
0.37588
0.37288
0.38642
0.39478
0.40246
0.41258
0.415
0.4007
0.41386
0.39256
0.39232
0.38156
0.3842
0.37964
0.38494
0.37042
0.3767
0.3857
0.38566
0.3672
0.371
0.43154
0.44418
0.4269
0.41892
0.45424
0.40874
0.42814
0.42192
0.41456
0.43102
0.44336
0.45034
0.3926
0.37224
0.37706
0.34918
0.35526
0.35204
0.36998
0.37696
0.37384
0.39032
0.3717
0.39112
0.3666
0.41018
0.3793
0.38874
0.42566
0.39008
0.39674
0.42392
0.40116
0.3845
0.3934
0.40034
0.39552
0.37838
0.3868
0.38222
0.38478
0.37474
0.38186
0.379
0.3811
0.38892
0.39382
0.39842
0.38228
0.3781
0.36846
0.36372
0.37728
0.37082
0.3456
0.3898
0.37998
0.3737
0.37576
0.34764
0.34536
0.35966
0.3458
0.35774
0.33898
0.36828
0.35406
0.38746
0.41378
0.3842
0.36534
0.36638
0.36238
0.37946
0.34406
0.34004
0.37672
0.34736
0.36726
0.34408
0.34412
0.34888
0.34212
0.34816
0.35068
0.36388
0.3535
0.36188
0.36916
0.34624
0.35334
0.34916
0.3576
0.35198
0.35942
0.35242
0.37096
0.37554
0.36558
0.36106
0.37016
0.36192
0.3635
0.36574
0.34316
0.35692
0.36498
0.36774
0.36924
0.36344
0.36848
0.34926
0.35512
0.35772
0.36686
0.34678
0.37948
0.3729
0.36668
0.38418
0.3639
0.35376
0.36782
0.36658
0.36698
0.35438
0.37342
0.3774
0.37158
0.34946
0.35236
0.36248
0.36516
0.35518
0.34658
0.3767
0.36408
0.34968
0.35872
0.36964
0.38014
0.39486
0.36376
0.37756
0.3701
0.3525
0.38692
0.33186
0.3508
0.37294
0.36804
0.34432
0.3385
0.34282
0.3589
0.346
0.34358
0.35828
0.35064
0.37946
0.3614
0.37982
0.3562
0.34108
0.35576
0.37168
0.34978
0.35922
0.35584
0.36976
0.36112
0.36348
0.3671
0.3605
0.36802
0.368
0.37474
0.34576
0.38874
0.35594
0.37096
0.37914
0.38634
0.40078
0.3916
0.39896
0.39094
0.39204
0.4048
0.39434
0.40784
0.4065
0.41016
0.39624
0.38364
0.39774
0.39428
0.3992
0.39062
0.38342
0.393
0.3959
0.40924
0.41254
0.39264
0.379
0.36552
0.37634
0.39318
0.41524
0.3963
0.38432
0.38764
0.39924
0.40582
0.39854
0.37398
0.38598
0.40448
0.37072
0.38398
0.42392
0.43374
0.41942
0.3814
0.36808
0.35478
0.3532
0.36592
0.40598
0.39936
0.40916
0.39216
0.38838
0.40448
0.4088
0.41162
0.41586
0.3915
0.41514
0.41304
0.44944
0.3924
0.45822
0.42254
0.42168
0.43348
0.37192
0.36496
0.37208
0.39858
0.40458
0.41454
0.41222
0.38636
0.39604
0.37396
0.42718
0.40358
0.4265
0.38588
0.36486
0.39486
0.38148
0.40222
0.42582
0.3929
0.4127
0.4
0.4787
0.42752
0.42958
0.42586
0.43838
0.43712
0.42792
0.42094
0.41168
0.41118
0.4013
0.41268
0.41168
0.40536
0.40458
0.38976
0.42038
0.40372
0.40664
0.40946
0.38794
0.37582
0.38178
0.41574
0.41818
0.42208
0.43144
0.4187
0.39864
0.40614
0.40408
0.4007
0.40176
0.4072
0.42442
0.43246
0.37736
0.40194
0.44424
0.40778
0.35962
0.36314
0.36528
0.41022
0.43008
0.40516
0.38234
0.38858
0.4275
0.42436
0.41528
0.42752
0.4483
0.44572
0.39614
0.36322
0.3696
0.36566
0.40126
0.38542
0.34986
0.38932
0.37004
0.37832
0.39456
0.38834
0.39482
0.40574
0.38336
0.38808
0.39684
0.39198
0.39102
0.4088
0.4006
0.40622
0.37818
0.3485
0.3699
0.44446
0.51952
0.49884
0.41376
0.38334
0.34356
0.35256
0.39096
0.40516
0.40374
0.40698
0.398
0.38716
0.38516
0.40442
0.40538
0.38156
0.38136
0.3902
0.4078
0.40466
0.3859
0.38296
0.41148
0.4177
0.41284
0.39518
0.38352
0.35634
0.3456
0.40286
0.414
0.39942
0.39498
0.40936
0.38318
0.3872
0.37644
0.40224
0.37318
0.39584
0.38116
0.389
0.41448
0.40108
0.38272
0.38772
0.3964
0.3989
0.3835
0.40986
0.3805
0.3523
0.37122
0.37348
0.36874
0.38122
0.37254
0.37972
0.37424
0.40986
0.36788
0.3563
0.37974
0.39028
0.38382
0.37992
0.37722
0.36928
0.35242
0.3628
0.37542
0.36516
0.37388
0.37872
0.35806
0.3939
0.37742
0.34562
0.38122
0.37194
0.35954
0.35066
0.36874
0.37422
0.35046
0.36174
0.3559
0.36942
0.36682
0.35392
0.35784
0.3668
0.37762
0.36396
0.35268
0.36774
0.35006
0.36014
0.34658
0.3586
0.3609
0.36588
0.36038
0.36632
0.34352
0.3632
0.371
0.36902
0.3577
0.3625
0.36214
0.40206
0.3966
0.38826
0.38492
0.34944
0.35926
0.37574
0.36436
0.35854
0.36856
0.37436
0.36188
0.36288
0.36248
0.36094
0.37708
0.35488
0.36562
0.37042
0.38106
0.38334
0.37066
0.3676
0.38404
0.37916
0.37704
0.35014
0.35474
0.42168
0.3854
0.38584
0.3629
0.38186
0.37406
0.36018
0.38452
0.38092
0.36762
0.3669
0.36754
0.34254
0.35822
0.36192
0.3629
0.3741
0.36528
0.34946
0.35782
0.3514
0.34922
0.34444
0.34312
0.34094
0.3246
0.32844
0.34198
0.32894
0.34746
0.3401
0.34122
0.35212
0.3367
0.33174
0.33422
0.34078
0.34494
0.3499
0.33716
0.3349
0.35296
0.33372
0.33968
0.33506
0.35142
0.36608
0.35644
0.33964
0.34036
0.32566
0.35478
0.33684
0.3447
0.34696
0.3442
0.3705
0.34716
0.34552
0.3445
0.34332
0.35026
0.36484
0.361
0.35286
0.36528
0.35156
0.38032
0.3773
0.37006
0.37628
0.37246
0.35416
0.3805
0.3658
0.38496
0.34638
0.36472
0.43812
0.37286
0.35666
0.34314
0.36968
0.36994
0.34134
0.34724
0.33168
0.3341
0.3292
0.36068
0.3742
0.34552
0.37154
0.34356
0.3502
0.35116
0.36032
0.36612
0.35694
0.375
0.36802
0.35816
0.36628
0.36334
0.34716
0.3656
0.36208
0.3621
0.35388
0.3426
0.34644
0.35026
0.3395
0.34686
0.33942
0.35108
0.36518
0.36478
0.34202
0.3574
0.34752
0.33884
0.35774
0.3518
0.35442
0.3739
0.35354
0.36764
0.3793
0.38742
0.38126
0.37258
0.39256
0.37266
0.37968
0.36646
0.36796
0.35422
0.38078
0.3699
0.37002
0.37924
0.39426
0.3924
0.38146
0.3897
0.40574
0.40406
0.39992
0.39932
0.3885
0.39662
0.38464
0.40322
0.39776
0.39502
0.40868
0.33424
0.37958
0.42062
0.37342
0.37218
0.39548
0.39672
0.4127
0.39632
0.38178
0.39342
0.40252
0.41108
0.41252
0.39206
0.3848
0.3835
0.3976
0.37758
0.39578
0.3912
0.36358
0.3603
0.35746
0.3629
0.35076
0.3547
0.36062
0.34264
0.34066
0.34558
0.3559
0.38948
0.34054
0.34506
0.34096
0.3415
0.34242
0.3337
0.3377
0.37336
0.33858
0.33736
0.3398
0.31474
0.33864
0.33642
0.34126
0.33592
0.3281
0.3309
0.34788
0.3588
0.34474
0.35162
0.33068
0.3409
0.32622
0.34382
0.34858
0.34642
0.31852
0.3477
0.33226
0.35876
0.35652
0.337
0.34244
0.34098
0.3341
0.34018
0.33354
0.32732
0.33884
0.34022
0.34476
0.3375
0.33048
0.34148
0.34356
0.34402
0.36878
0.34484
0.35044
0.35828
0.3533
0.35998
0.35984
0.36202
0.3877
0.36446
0.3792
0.40122
0.41672
0.40322
0.38708
0.36394
0.37812
0.36852
0.3644
0.36306
0.3756
0.3682
0.38902
0.39208
0.38296
0.3869
0.39522
0.39002
0.39698
0.38444
0.38934
0.39576
0.38376
0.40498
0.37492
0.38062
0.37708
0.39652
0.34626
0.38118
0.38404
0.39874
0.38996
0.39588
0.40816
0.40764
0.41072
0.41124
0.44178
0.3978
0.44116
0.42344
0.40508
0.41904
0.38306
0.3955
0.36592
0.3935
0.37174
0.38728
0.38154
0.37854
0.36656
0.37654
0.3752
0.38998
0.39498
0.38524
0.35864
0.36938
0.35634
0.34464
0.36564
0.34828
0.3511
0.37456
0.35986
0.3442
0.3524
0.35646
0.35846
0.37036
0.34638
0.3674
0.38822
0.39486
0.38978
0.37504
0.37824
0.37
0.44456
0.39534
0.38998
0.40514
0.37528
0.3863
0.41878
0.39018
0.391
0.3809
0.38654
0.39826
0.3922
0.39976
0.41304
0.39472
0.4029
0.40492
0.396
0.38806
0.41726
0.40372
0.36056
0.4114
0.4284
0.40946
0.44108
0.41828
0.43762
0.4065
0.38412
0.3883
0.40984
0.44418
0.4457
0.4238
0.44032
0.40252
0.40994
0.37206
0.39724
0.37634
0.37674
0.38134
0.41242
0.39184
0.38546
0.4042
0.41762
0.4311
0.47252
0.45762
0.43076
0.44466
0.4402
0.4242
0.44252
0.42238
0.44592
0.41324
0.40722
0.42222
0.39622
0.42796
0.4069
0.38796
0.39136
0.38732
0.41134
0.40362
0.37368
0.39574
0.383
0.376
0.36854
0.39034
0.42994
0.42046
0.3952
0.3842
0.39126
0.3955
0.41914
0.43342
0.423
0.4009
0.41358
0.42002
0.41398
0.39482
0.40106
0.39774
0.40342
0.39438
0.40674
0.40404
0.41822
0.41546
0.3918
0.38414
0.40382
0.39052
0.4071
0.36924
0.36646
0.36026
0.3627
0.37462
0.3624
0.36268
0.37312
0.38202
0.34718
0.3667
0.3827
0.3744
0.36834
0.38576
0.37802
0.37262
0.39112
0.38758
0.397
0.42516
0.4308
0.45998
0.4557
0.4351
0.43184
0.44808
0.4559
0.4012
0.41228
0.42214
0.43298
0.4267
0.42928
0.38818
0.4036
0.40862
0.40714
0.38472
0.36886
0.37966
0.37824
0.39334
0.39488
0.41106
0.39272
0.38848
0.39518
0.39812
0.41504
0.40688
0.41342
0.39882
0.4313
0.39668
0.40262
0.3982
0.40896
0.41666
0.37
0.42452
0.42988
0.43122
0.4437
0.46034
0.40676
0.4159
0.40914
0.41538
0.4125
0.43004
0.42726
0.43178
0.41022
0.37078
0.38488
0.38176
0.36992
0.37924
0.39018
0.3655
0.36286
0.36386
0.36072
0.37242
0.37504
0.3831
0.35874
0.35926
0.37006
0.35598
0.37336
0.3503
0.36876
0.37998
0.35986
0.35496
0.35678
0.3694
0.359
0.36436
0.35242
0.35376
0.38626
0.38384
0.36512
0.37448
0.38224
0.37678
0.38386
0.35152
0.36792
0.37268
0.3795
0.3537
0.3986
0.37518
0.38646
0.3801
0.34834
0.35054
0.36716
0.36526
0.37146
0.35638
0.36188
0.35936
0.35642
0.35272
0.34112
0.34734
0.34552
0.36862
0.37716
0.358
0.37134
0.35068
0.35932
0.36424
0.35228
0.3532
0.33526
0.3511
0.3686
0.3446
0.34016
0.34974
0.3451
0.3401
0.35076
0.34932
0.34398
0.33574
0.34444
0.3308
0.3305
0.33218
0.35984
0.33352
0.3615
0.36534
0.36444
0.37858
0.36172
0.39424
0.37764
0.37512
0.37008
0.35092
0.34014
0.35042
0.36292
0.36154
0.36406
0.34806
0.37336
0.36156
0.38146
0.35424
0.3469
0.36204
0.36836
0.38502
0.35256
0.3529
0.3537
0.3623
0.34602
0.35582
0.35426
0.36312
0.34052
0.35728
0.34394
0.37392
0.36376
0.34588
0.36766
0.38068
0.3875
0.37582
0.37656
0.37442
0.36188
0.38418
0.4025
0.37842
0.36726
0.36398
0.37004
0.38666
0.3932
0.40526
0.39868
0.41812
0.39764
0.38936
0.39352
0.38822
0.37888
0.38556
0.37996
0.39414
0.40854
0.40018
0.40716
0.42312
0.41414
0.4337
0.41526
0.41338
0.3973
0.42062
0.45972
0.41986
0.44718
0.44578
0.42152
0.43322
0.4594
0.46814
0.5057
0.46726
0.44346
0.45848
0.44738
0.45008
0.4179
0.41948
0.44696
0.40946
0.38912
0.39644
0.41088
0.40424
0.41924
0.41176
0.42178
0.39502
0.40554
0.4452
0.42848
0.44808
0.42504
0.52754
0.51476
0.535
0.51264
0.55278
0.46814
0.434
0.46264
0.43208
0.50954
0.49946
0.5024
0.54722
0.42082
0.39878
0.40146
0.4532
0.4856
0.44298
0.45514
0.45908
0.52458
0.47168
0.47942
0.55058
0.48602
0.42832
0.474
0.508
0.5091
0.49788
0.45778
0.50656
0.57376
0.57388
0.55778
0.52194
0.46372
0.42616
0.44796
0.41584
0.42898
0.4327
0.39546
0.42082
0.41124
0.4243
0.4069
0.39886
0.39348
0.38252
0.37226
0.39062
0.39148
0.38802
0.40188
0.36902
0.38632
0.37394
0.37034
0.38082
0.3778
0.3884
0.39046
0.37718
0.39678
0.39696
0.367
0.37638
0.35958
0.3935
0.40708
0.38958
0.39826
0.4032
0.40288
0.38422
0.38656
0.36594
0.3854
0.40014
0.36952
0.38884
0.39762
0.39862
0.39838
0.38712
0.3788
0.38804
0.38882
0.46372
0.37044
0.40068
0.41798
0.4174
0.40406
0.37108
0.40688
0.42228
0.41478
0.42646
0.41256
0.3964
0.40694
0.41068
0.41548
0.3982
0.38632
0.39746
0.37464
0.40516
0.36496
0.35552
0.39688
0.38388
0.39346
0.40182
0.39778
0.4139
0.42138
0.42316
0.44382
0.41806
0.415
0.43072
0.43836
0.41726
0.41612
0.41492
0.3876
0.40964
0.41428
0.4301
0.39494
0.3695
0.38062
0.42018
0.42622
0.39302
0.41894
0.39372
0.38652
0.39092
0.3855
0.39858
0.39122
0.3688
0.37552
0.35054
0.37594
0.37706
0.35904
0.35708
0.37478
0.38842
0.39134
0.38006
0.388
0.3563
0.38676
0.3607
0.35812
0.35472
0.35096
0.36806
0.37096
0.36386
0.37246
0.36446
0.36592
0.37926
0.39184
0.38386
0.37262
0.37372
0.39174
0.39566
0.42236
0.3981
0.38968
0.4167
0.3914
0.37984
0.40744
0.4348
0.39776
0.40876
0.40182
0.40004
0.39564
0.4034
0.38812
0.43492
0.42336
0.3664
0.37464
0.42558
0.41908
0.42518
0.44682
0.4094
0.41888
0.38602
0.39906
0.39638
0.38892
0.36858
0.37504
0.37708
0.36356
0.38642
0.37638
0.376
0.36944
0.36446
0.37502
0.38086
0.3735
0.3691
0.38644
0.38166
0.36648
0.37316
0.37512
0.40246
0.38322
0.39504
0.39026
0.39106
0.40114
0.38862
0.4197
0.39656
0.40166
0.40718
0.41612
0.41576
0.41314
0.42874
0.41154
0.3647
0.38004
0.41346
0.44022
0.42294
0.43318
0.40008
0.44604
0.40274
0.39996
0.43982
0.37602
0.4212
0.38578
0.39856
0.42158
0.43068
0.48602
0.44354
0.3962
0.43412
0.4858
0.50228
0.4627
0.48762
0.429
0.37878
0.40028
0.46392
0.45288
0.44672
0.49476
0.51308
0.46942
0.47984
0.48438
0.51778
0.534
0.527
0.42298
0.45836
0.46176
0.50844
0.41678
0.39316
0.39522
0.39976
0.39128
0.42246
0.44348
0.51054
0.53546
0.5073
0.54352
0.58192
0.47018
0.4893
0.48622
0.42812
0.37478
0.38768
0.47704
0.50242
0.46044
0.47326
0.48914
0.48554
-1
-1
0.48688
0.44104
0.4883
0.46368
0.45928
0.51936
0.36554
0.38558
0.39518
0.39778
0.42562
0.43424
0.50582
0.41538
0.43366
0.44552
0.41494
0.40126
0.4276
0.42692
0.42086
0.43352
0.44214
0.42926
0.45626
0.4584
0.44712
0.45798
0.43574
0.44656
0.43614
0.43316
0.44722
0.44656
0.43194
0.48514
0.50754
0.47484
0.4197
0.45594
0.44502
0.4201
0.44418
0.46562
0.44636
0.44816
0.49242
0.49154
0.48132
0.47986
0.48786
0.46044
0.45368
0.4684
0.45182
0.46252
0.46254
0.47204
0.49256
0.50728
0.46012
0.44476
0.45428
0.44478
0.42144
0.40084
0.44256
0.47472
0.50172
0.45756
0.47096
0.45608
0.45306
0.45844
0.43198
0.45628
0.44056
0.434
0.3959
0.42872
0.45406
0.41686
0.43912
0.45846
0.45
0.49152
0.50488
0.52356
0.49746
0.46044
0.4703
0.4388
0.38818
0.4907
0.49572
0.48126
0.43784
0.44452
0.58194
0.5366
0.4876
0.52088
0.4878
0.43628
0.47808
0.45478
0.50254
0.50154
0.4463
0.42566
0.45256
0.45766
0.44064
0.49152
-1
0.46754
0.50028
0.5247
0.56292
0.5082
0.50324
0.50184
0.49884
0.47792
0.50364
0.48048
0.53448
0.50574
0.49634
0.49136
0.48778
0.5466
0.49538
-1
-1
0.52078
0.45384
0.4632
0.40508
0.51426
0.50848
0.52848
0.46858
0.50744
0.55002
0.59088
0.50834
0.4818
0.57708
0.53964
0.54072
0.60076
0.56516
0.53648
0.56832
0.56144
0.58396
0.4916
0.50902
0.50478
0.5358
0.5223
0.44538
0.43226
0.41466
0.45776
0.5375
0.50882
0.5267
0.50264
0.52478
0.54254
0.55374
0.55278
0.57578
0.51374
0.48926
0.50716
0.44646
0.38276
-1
-1
fixedStep chrom=3 start=1 step=50000 span=50000
-1
-1
0.3844
0.37738
0.38538
0.37308
0.36888
0.35212
0.37356
0.37148
0.38652
0.35768
0.35052
0.36668
0.34898
0.35062
0.35544
0.39652
0.37514
0.36622
0.37462
0.35216
0.35264
0.35702
0.37934
0.37368
0.37438
0.34752
0.36132
0.36968
0.36182
0.35654
0.3629
0.3596
0.36598
0.38544
0.3671
0.35704
0.37766
0.38512
0.36512
0.36536
0.3964
0.38498
0.3711
0.36006
0.3536
0.36836
0.36862
0.37188
0.3776
0.36788
0.38478
0.37894
0.38044
0.38318
0.3944
0.3928
0.38012
0.39308
0.3869
0.40366
0.42294
0.39766
0.39488
0.40224
0.39256
0.39994
0.38058
0.37774
0.37402
0.37206
0.39498
0.40182
0.4032
0.40768
0.4041
0.39852
0.3945
0.3748
0.39004
0.39792
0.38774
0.39526
0.39406
0.39704
0.3864
0.39864
0.39822
0.3995
0.42364
0.4163
0.41618
0.43128
0.41298
0.44182
0.45486
0.42312
0.40104
0.39908
0.45034
0.4607
0.4525
0.43934
0.41024
0.44314
0.4106
0.42684
0.39536
0.3989
0.39414
0.38448
0.40052
0.379
0.40234
0.39434
0.37464
0.38676
0.3769
0.37264
0.39054
0.38498
0.3771
0.35576
0.36974
0.37362
0.37668
0.3706
0.3738
0.38076
0.37098
0.38024
0.34656
0.3675
0.37258
0.36794
0.37212
0.3778
0.38808
0.37042
0.38096
0.37336
0.35766
0.36646
0.3791
0.36446
0.3701
0.38246
0.36548
0.37572
0.38178
0.39428
0.39414
0.39434
0.38148
0.39718
0.4046
0.37038
0.39386
0.39326
0.4048
0.38802
0.3762
0.40246
0.40324
0.39266
0.40188
0.39536
0.39202
0.43986
0.43252
0.44308
0.4382
0.48292
0.45274
0.47118
0.43384
0.42954
0.41126
0.37466
0.4533
0.45674
0.46068
0.4661
0.47162
0.4536
0.4337
0.42756
0.40654
0.38054
0.4443
0.45266
0.4496
0.45564
0.50132
0.49612
0.49154
0.50114
0.48532
0.52438
0.44236
0.44578
0.4421
0.46188
0.49374
0.4779
0.47276
0.52364
0.51044
0.50242
0.52534
0.4744
0.4841
0.47862
0.467
0.46244
0.44818
0.4706
0.4572
0.5012
0.4992
0.48312
0.455
0.45804
0.47284
0.44572
0.44468
0.41194
0.41566
0.40376
0.44102
0.4873
0.4755
0.42474
0.4228
0.47068
0.44214
0.42292
0.43086
0.45266
0.43582
0.39048
0.37494
0.42108
0.44532
0.3984
0.39932
0.37448
0.37936
0.4523
0.45684
0.43548
0.44152
0.4209
0.47546
0.46738
0.4845
0.5009
0.52892
0.56858
0.51674
0.53792
0.5454
0.50424
0.5225
0.5314
0.51646
0.5376
0.51248
0.47178
0.51476
0.53588
0.51646
0.55294
0.5248
0.42278
0.50176
0.51716
0.48602
0.42408
0.39234
0.40198
0.3969
0.49488
0.42462
0.4464
0.50338
0.49532
0.52794
0.52152
0.51682
0.53188
0.51506
0.45526
0.43744
0.4115
0.49956
0.48604
0.48946
0.4572
0.39558
0.44554
0.46524
0.43314
0.41798
0.37258
0.47574
0.45234
0.44222
0.44272
0.45518
0.443
0.39714
0.42332
0.3789
0.38238
0.35582
0.36686
0.42134
0.41432
0.40774
0.4114
0.4284
0.43562
0.45586
0.44434
0.3956
0.45184
0.43822
0.4116
0.43068
0.43466
0.36924
0.39442
0.404
0.39842
0.41626
0.39612
0.39412
0.37326
0.39364
0.391
0.38822
0.46688
0.41278
0.3647
0.3709
0.3618
0.33588
0.35504
0.36494
0.35978
0.36932
0.36644
0.3745
0.39616
0.40084
0.4026
0.39664
0.3885
0.39196
0.39042
0.39184
0.38786
0.36816
0.37402
0.36596
0.361
0.35266
0.3832
0.35184
0.37288
0.3748
0.3787
0.37234
0.381
0.37274
0.37156
0.35822
0.36812
0.38688
0.36044
0.3788
0.37542
0.33546
0.37494
0.363
0.35774
0.35402
0.34684
0.39068
0.37318
0.36654
0.37648
0.38748
0.3827
0.3688
0.38906
0.39924
0.41282
0.39606
0.42926
0.39486
0.38692
0.37264
0.37786
0.39214
0.38406
0.3936
0.37444
0.37044
0.37432
0.37516
0.35964
0.3629
0.36982
0.35816
0.37016
0.37076
0.35528
0.3643
0.35808
0.36252
0.35186
0.37308
0.37622
0.3758
0.35138
0.38348
0.35794
0.36236
0.37372
0.36544
0.36776
0.37858
0.3863
0.36504
0.35466
0.35554
0.3457
0.36482
0.37182
0.36626
0.36092
0.35208
0.35756
0.34502
0.35088
0.36842
0.36942
0.37218
0.36846
0.36768
0.37076
0.36568
0.38256
0.36996
0.38174
0.3855
0.37596
0.40636
0.37854
0.40346
0.37626
0.40934
0.3664
0.37786
0.38042
0.37082
0.37742
0.38484
0.37178
0.39904
0.43326
0.43156
0.43762
0.43512
0.39712
0.4233
0.42966
0.41404
0.40372
0.40146
0.40954
0.3932
0.4107
0.3819
0.38084
0.37178
0.3699
0.39026
0.37866
0.3854
0.35148
0.37746
0.38704
0.36406
0.38524
0.37094
0.37908
0.37136
0.38604
0.36676
0.37784
0.37906
0.37138
0.40122
0.39708
0.40012
0.40604
0.4032
0.40974
0.43132
0.3422
0.40022
0.36288
0.39718
0.38778
0.3796
0.3774
0.3841
0.3761
0.3865
0.37654
0.3894
0.37424
0.38232
0.39526
0.38044
0.36072
0.37194
0.38018
0.39136
0.40186
0.38556
0.38332
0.37852
0.369
0.38278
0.36834
0.39248
0.38812
0.40006
0.37294
0.37674
0.37586
0.38674
0.39222
0.36136
0.361
0.42712
0.42592
0.43912
0.4163
0.39738
0.42514
0.40204
0.38806
0.37784
0.37596
0.37582
0.38308
0.37812
0.37072
0.37986
0.37584
0.35144
0.35072
0.36378
0.36798
0.34854
0.37438
0.39424
0.37958
0.39872
0.37914
0.3793
0.38124
0.37804
0.36652
0.3675
0.36186
0.36442
0.37156
0.36962
0.37144
0.36816
0.3555
0.37354
0.36654
0.36362
0.37142
0.359
0.36046
0.37378
0.37012
0.35328
0.3522
0.35568
0.35004
0.37466
0.37496
0.38448
0.3791
0.36552
0.3693
0.38134
0.36808
0.36872
0.36578
0.38616
0.38454
0.3773
0.39928
0.40844
0.37584
0.38774
0.3731
0.39038
0.39496
0.3894
0.39698
0.3923
0.3848
0.40154
0.40974
0.40598
0.40244
0.38432
0.39846
0.4033
0.38906
0.35532
0.36214
0.44896
0.42394
0.4186
0.42262
0.42332
0.42072
0.4196
0.40828
0.4452
0.4377
0.42836
0.42788
0.42374
0.43766
0.45394
0.44574
0.42048
0.3901
0.43164
0.4122
0.42958
0.41426
0.4661
0.4662
0.45086
0.44086
0.43758
0.43324
0.44434
0.44302
0.41518
0.39642
0.39518
0.37332
0.40366
0.42906
0.40374
0.38056
0.36096
0.34932
0.37026
0.3938
0.40528
0.36494
0.4052
0.42374
0.42438
0.40218
0.41034
0.3956
0.38884
0.39756
0.41444
0.37044
0.3935
0.38376
0.3782
0.38544
0.36016
0.353
0.36682
0.36714
0.38742
0.36782
0.3717
0.36052
0.35672
0.36002
0.35768
0.35264
0.36498
0.36416
0.35922
0.33554
0.3695
0.36802
0.359
0.35694
0.34796
0.3603
0.35284
0.37516
0.37558
0.36168
0.38234
0.35854
0.36378
0.35338
0.3708
0.37398
0.37892
0.36582
0.3629
0.38704
0.3942
0.40658
0.39222
0.40352
0.37594
0.40252
0.3994
0.43182
0.41552
0.44672
0.41678
0.4401
0.41678
0.41958
0.38092
0.37666
0.4284
0.43098
0.38592
0.36738
0.40708
0.44642
0.4517
0.45466
0.4484
0.42664
0.4436
0.44682
0.44082
0.4411
0.42074
0.4229
0.5016
0.50386
0.4698
0.50098
0.39496
0.37284
0.45698
0.45772
0.46044
0.43254
0.44476
0.4567
0.4899
0.5256
0.4092
0.44652
0.39172
0.42428
0.38398
0.41186
0.42308
0.40004
0.43314
0.5057
0.48246
0.43084
0.4428
0.39662
0.44934
0.44336
0.40522
0.39666
0.41104
0.40496
0.3701
0.38752
0.39744
0.40004
0.37492
0.37298
0.3984
0.3994
0.41362
0.40988
0.43336
0.41428
0.39918
0.41844
0.41106
0.4148
0.43816
0.42006
0.43398
0.43538
0.39338
0.42174
0.42024
0.39428
0.43088
0.3966
0.40528
0.42016
0.43246
0.43846
0.4168
0.39834
0.4265
0.40372
0.39166
0.38922
0.37346
0.37852
0.395
0.39852
0.3829
0.37618
0.3767
0.4027
0.39148
0.41578
0.44216
0.44762
0.44908
0.44082
0.45562
0.4449
0.43878
0.4117
0.43302
0.4435
0.4583
0.50912
0.42788
0.40992
0.53382
0.47304
0.43188
0.43254
0.4542
0.40912
0.43934
0.46328
0.46396
0.41914
0.4456
0.4213
0.40412
0.39548
0.46018
0.3967
0.40058
0.38124
0.39374
0.41452
0.4056
0.42696
0.4548
0.40704
0.45808
0.43006
0.41562
0.45158
0.439
0.43584
0.42732
0.38524
0.3636
0.39268
0.3882
0.48436
0.42384
0.4562
0.43696
0.40386
0.4303
0.41216
0.41024
0.40344
0.4761
0.47546
0.44986
0.47196
0.45416
0.44526
0.46888
0.47306
0.41782
0.45678
0.4217
0.40232
0.41736
0.46
0.4805
0.45332
0.42652
0.40038
0.47334
0.40414
0.4344
0.47334
0.46676
0.4219
0.43132
0.41932
0.4013
0.4205
0.4193
0.40632
0.44616
0.46002
0.4774
0.41568
0.44302
0.42724
0.57042
0.48216
0.38756
0.47186
0.57832
0.50074
0.55874
0.43152
0.38798
0.40504
0.44208
0.46392
0.452
0.46146
0.48666
0.50552
0.46782
0.47774
0.47132
0.4049
0.39696
0.41814
0.47134
0.50892
0.44682
0.4292
0.4075
0.42822
0.44992
0.48124
0.4702
0.4953
0.45268
0.42048
0.4394
0.53694
0.51322
0.51556
0.57832
0.57166
0.50302
0.46748
0.42964
0.4549
0.47442
0.44306
0.505
0.50082
0.48874
0.5346
0.51038
0.45568
0.47778
0.47966
0.46586
0.5069
0.47112
0.49734
0.4345
0.5309
0.56312
0.48824
0.50234
0.49972
0.55456
0.48036
0.42194
0.43144
0.45768
0.55866
0.56716
0.57398
0.56632
0.55918
0.57782
0.55504
0.55978
0.55338
0.5451
0.52906
0.42634
0.39294
0.3937
0.3874
0.3877
0.37484
0.39576
0.36964
0.39066
0.40508
0.39952
0.4238
0.41228
0.44846
0.4864
0.41716
0.46308
0.46056
0.43756
0.44588
0.54904
0.41864
0.42366
0.42956
0.4317
0.51964
0.5505
0.57488
0.52396
0.50818
0.49508
0.53552
0.51542
0.54016
0.5584
0.52658
0.57236
0.5044
0.4085
0.40208
0.43394
0.42248
0.5299
0.5255
0.44808
0.39572
0.40434
0.43576
0.4871
0.5107
0.52186
0.5299
0.43892
0.41242
0.41336
0.41738
0.43392
0.41256
0.43898
0.43814
0.44134
0.46946
0.49048
0.48078
0.3939
0.39674
0.43368
0.4318
0.4157
0.46114
0.43074
0.4168
0.42826
0.42852
0.3958
0.41072
0.41624
0.42686
0.4179
0.45786
0.4148
0.41136
0.4081
0.43366
0.42948
0.4402
0.42642
0.37706
0.39976
0.4148
0.40578
0.39964
0.40282
0.42796
0.404
0.42564
0.45184
0.45632
0.44362
0.4323
0.41908
0.40508
0.40848
0.40018
0.40526
0.4045
0.3721
0.38698
0.38556
0.37972
0.40154
0.3986
0.40204
0.41168
0.39922
0.4106
0.40398
0.3991
0.40358
0.3875
0.41228
0.42742
0.43146
0.42096
0.41796
0.43258
0.45158
0.4659
0.4592
0.44936
0.41772
0.38858
0.39498
0.38076
0.3884
0.37966
0.41868
0.41564
0.39496
0.42102
0.44172
0.38878
0.38232
0.3818
0.44472
0.48588
0.45956
0.45324
0.47244
0.49114
0.44722
0.46152
0.4424
0.42838
0.44048
0.43274
0.4738
0.48056
0.51364
0.43958
0.40738
0.3858
0.3886
0.38704
0.3858
0.37818
0.3813
0.38472
0.36892
0.37404
0.39774
0.40332
0.39138
0.41144
0.41954
0.40868
0.39192
0.41578
0.41464
0.41212
0.41248
0.4269
0.3948
0.40104
0.40688
0.38872
0.38916
0.39646
-1
-1
0.3795
0.3769
0.38082
0.38334
0.3779
0.3765
0.3921
0.3904
0.38288
0.3685
0.40296
0.39414
-1
0.3788
0.38682
0.38414
0.38862
0.38378
0.38394
0.3943
0.39924
0.38186
0.40312
0.3991
0.41004
0.39386
0.43366
0.42798
0.41454
0.42184
0.40656
0.40016
0.39462
0.39956
0.406
0.39216
0.3986
0.40014
0.41988
0.44234
0.40712
0.35762
0.38582
0.43756
0.40922
0.39106
0.39414
0.41774
0.39908
0.41064
0.40362
0.38692
0.38528
0.4004
0.39394
0.38256
0.39746
0.38248
0.39868
0.37484
0.39068
0.37992
0.38684
0.39174
0.3915
0.38536
0.38528
0.38646
0.4046
0.40232
0.38342
0.39392
0.40518
0.40696
0.40654
0.40604
0.40382
0.42756
0.43016
0.40802
0.41922
0.40602
0.4039
0.40962
0.4186
0.4322
0.4125
0.39122
0.38752
0.40602
0.40348
0.3975
0.39646
0.39362
0.40604
0.39346
0.38704
0.38264
0.40566
0.3981
0.39458
0.3991
0.41904
0.40482
0.3864
0.39128
0.4034
0.385
0.38752
0.404
0.40148
0.40308
0.40108
0.4119
0.41464
0.42392
0.43166
0.4193
0.42104
-1
-1
-1
0.38564
0.38706
0.4275
0.48328
0.43034
0.43148
0.42398
0.41264
0.4037
0.40436
0.41752
0.41088
0.39052
0.38364
0.389
0.3806
0.36662
0.39112
0.38394
0.40718
0.40284
0.36686
0.39394
0.39614
0.38546
0.3873
0.39024
0.39974
0.40076
0.37588
0.38082
0.38644
0.39054
0.37328
0.37424
0.37924
0.39152
0.37836
0.37832
0.37494
0.38208
0.3738
0.37956
0.39206
0.38328
0.38218
0.3792
0.39998
0.39294
0.38806
0.38998
0.3997
0.38892
0.41084
0.4064
0.37942
0.40096
0.39558
0.40736
0.41788
0.42756
0.42078
0.40588
0.40456
0.41484
0.41096
0.38934
0.3903
0.41104
0.4033
0.39396
0.38496
0.37542
0.38052
0.3952
0.37864
0.3856
0.37704
0.3704
0.37354
0.377
0.3615
0.3514
0.376
0.36016
0.37854
0.36534
0.37098
0.3784
0.37364
0.37518
0.3838
0.40968
0.39654
0.3922
0.38768
0.41322
0.40496
0.41252
0.41752
0.41146
0.41044
0.40188
0.43978
0.40952
0.42348
0.41192
0.42902
0.40968
0.41878
0.42794
0.40274
0.42248
0.45238
0.45142
0.446
0.45364
0.4515
0.46042
0.4481
0.47206
0.49282
0.41544
0.38936
0.44902
0.44768
0.46092
0.45254
0.46688
0.45324
0.39846
0.38658
0.42342
0.42716
0.43216
0.3977
0.41346
0.42612
0.42982
0.41354
0.42618
0.41318
0.4236
0.42484
0.41212
0.4107
0.39662
0.422
0.3869
0.40206
0.3988
0.38532
0.38886
0.37674
0.36866
0.39238
0.37228
0.37736
0.367
0.36474
0.37878
0.36814
0.37376
0.37114
0.35706
0.37218
0.38346
0.38018
0.35662
0.35906
0.36386
0.3679
0.37286
0.35722
0.3715
0.37316
0.36152
0.38124
0.36904
0.3692
0.40094
0.44818
0.46542
0.49672
0.45718
0.42828
0.4639
0.47264
0.41014
0.40522
0.42278
0.38092
0.35872
0.35398
0.33762
0.36398
0.34696
0.35212
0.36184
0.36882
0.35062
0.35352
0.34974
0.36376
0.36828
0.36768
0.35206
0.3687
0.35424
0.35962
0.3329
0.3476
0.35578
0.36446
0.35474
0.36336
0.36058
0.359
0.35414
0.37458
0.36572
0.36462
0.36424
0.35528
0.35554
0.34024
0.33988
0.34918
0.3758
0.38738
0.3662
0.36046
0.35774
0.3586
0.34482
0.36636
0.3709
0.36924
0.34502
0.37196
0.36358
0.37882
0.37632
0.34734
0.36512
0.36954
0.39084
0.36206
0.3571
0.3484
0.35644
0.34994
0.35176
0.35708
0.35812
0.36276
0.35152
0.34898
0.3527
0.34878
0.34668
0.35524
0.35194
0.34242
0.34746
0.35182
0.3236
0.35772
0.33304
0.3485
0.37564
0.34338
0.35636
0.35104
0.35108
0.33608
0.34834
0.33468
0.35786
0.34356
0.34392
0.3682
0.35206
0.34016
0.34172
0.34244
0.33156
0.35006
0.34688
0.35584
0.34168
0.34834
0.36592
0.34804
0.36034
0.35194
0.35822
0.34668
0.36432
0.36492
0.34818
0.36214
0.37542
0.3637
0.36374
0.36008
0.33712
0.35272
0.3546
0.35194
0.3856
0.36184
0.37182
0.36752
0.3689
0.3645
0.34836
0.38036
0.35166
0.35356
0.34752
0.34958
0.3593
0.34732
0.35668
0.35836
0.36272
0.36476
0.34668
0.36676
0.34298
0.34696
0.33518
0.3232
0.33528
0.33416
0.3305
0.3285
0.32796
0.3382
0.33576
0.34994
0.34502
0.34838
0.33352
0.35818
0.35184
0.3403
0.32908
0.33318
0.33458
0.344
0.34066
0.34502
0.33246
0.35154
0.3395
0.33534
0.35358
0.3578
0.32798
0.34004
0.333
0.33354
0.34274
0.34558
0.34442
0.35418
0.3466
0.3465
0.36762
0.36406
0.35368
0.37304
0.35058
0.34252
0.32994
0.34878
0.3377
0.3368
0.33642
0.32918
0.3406
0.3411
0.33404
0.3447
0.33814
0.32116
0.35838
0.34182
0.34516
0.34592
0.35266
0.33304
0.3253
0.35834
0.35318
0.37428
0.35804
0.33288
0.3474
0.33788
0.34928
0.36136
0.33516
0.36018
0.34754
0.36394
0.36002
0.36158
0.36316
0.3405
0.34642
0.36368
0.37356
0.36556
0.37472
0.36368
0.35668
0.35882
0.33056
0.3689
0.36804
0.35934
0.35518
0.35004
0.36888
0.37392
0.35396
0.37336
0.35764
0.35112
0.35062
0.37376
0.36688
0.39108
0.36882
0.35386
0.37998
0.37804
0.36416
0.36668
0.3529
0.3453
0.34432
0.36038
0.35092
0.34274
0.3483
0.36538
0.36188
0.34088
0.3618
0.3417
0.36054
0.35212
0.34966
0.34064
0.33352
0.3447
0.34594
0.35024
0.3649
0.3336
0.3524
0.34542
0.36158
0.34932
0.35202
0.3531
0.36928
0.3586
0.3734
0.3673
0.37392
0.35864
0.36154
0.35594
0.37522
0.36764
0.36044
0.3732
0.36694
0.37734
-1
-1
-1
-1
-1
-1
-1
-1
-1
-1
-1
-1
-1
-1
-1
-1
-1
-1
-1
-1
-1
-1
-1
-1
-1
-1
-1
-1
-1
-1
-1
-1
-1
-1
-1
-1
-1
-1
-1
-1
-1
-1
-1
-1
-1
-1
-1
-1
-1
-1
-1
-1
-1
-1
-1
-1
-1
-1
-1
-1
-1
0.37834
0.37766
0.41062
0.36116
0.37588
0.3734
0.38536
0.3669
0.38602
0.37298
0.36186
0.35536
0.37366
0.3621
0.36182
0.35938
0.37172
0.33682
0.36878
0.33588
0.36966
0.3419
0.35466
0.33598
0.35602
0.3419
0.33702
0.34052
0.33628
0.35288
0.33658
0.3442
0.33562
0.3327
0.3299
0.369
0.36242
0.33806
0.35576
0.3397
0.33872
0.34822
0.34828
0.32854
0.35268
0.34706
0.34376
0.34694
0.33488
0.35294
0.36242
0.34562
0.34374
0.36034
0.34532
0.34888
0.37168
0.3622
0.37056
0.3488
0.3377
0.3636
0.35018
0.3585
0.35374
0.34238
0.3529
0.35942
0.3618
0.3508
0.35868
0.33798
0.33868
0.36876
0.36672
0.34956
0.3635
0.36964
0.3524
0.35664
0.36808
0.36602
0.41062
0.38188
0.35172
0.36068
0.3697
0.37832
0.3777
0.37796
0.35774
0.37816
0.36954
0.37184
0.36884
0.39724
0.37394
0.4012
0.39876
0.37794
0.40014
0.3894
0.37206
0.3699
0.38086
0.3727
0.37034
0.35852
0.37136
0.3678
0.36998
0.36036
0.3762
0.38062
0.3715
0.38204
0.38616
0.38208
0.38662
0.41014
0.38814
0.37882
0.39534
0.3818
0.3883
0.38314
0.39308
0.41052
0.39542
0.36416
0.4118
0.3991
0.40928
0.4152
0.38966
0.38558
0.37474
0.39318
0.36518
0.3601
0.37088
0.36968
0.37318
0.38176
0.37432
0.37362
0.38714
0.39336
0.38224
0.35906
0.34364
0.38864
0.38736
0.40704
0.42472
0.42112
0.4287
0.41702
0.40976
0.39114
0.40148
0.39582
0.38572
0.38144
0.39308
0.37278
0.37424
0.3937
0.3674
0.3665
0.35686
0.3497
0.35746
0.3711
0.36298
0.37762
0.36352
0.37404
0.38278
0.35106
0.36186
0.33748
0.35434
0.33918
0.35868
0.3514
0.34262
0.35586
0.36334
0.35062
0.3389
0.32894
0.35702
0.3457
0.35604
0.35632
0.34044
0.34858
0.33846
0.3374
0.33142
0.33408
0.34396
0.34038
0.35106
0.37134
0.34198
0.34124
0.34954
0.36764
0.33204
0.33922
0.37086
0.3635
0.36042
0.35698
0.34514
0.34416
0.34504
0.3494
0.34924
0.36002
0.35364
0.36046
0.3654
0.35484
0.3549
0.34542
0.35486
0.3587
0.36862
0.34324
0.3511
0.3549
0.35604
0.39892
0.36528
0.34118
0.36028
0.35556
0.36258
0.3626
0.3732
0.35766
0.38516
0.38178
0.3753
0.35358
0.36136
0.36428
0.37366
0.35676
0.37208
0.35362
0.36436
0.362
0.36286
0.3598
0.363
0.3747
0.36632
0.38128
0.3637
0.35904
0.38594
0.38572
0.4079
0.37028
0.38488
0.39018
0.37812
0.37548
0.39916
0.39154
0.37014
0.36386
0.35608
0.37488
0.36606
0.39184
0.40384
0.39868
0.40564
0.4323
0.38178
0.41398
0.3839
0.36036
0.4
0.38518
0.39202
0.405
0.37396
0.38554
0.34584
0.36436
0.35108
0.37678
0.41434
0.35486
0.37712
0.38672
0.38784
0.37218
0.37
0.39738
0.39314
0.39308
0.40138
0.43676
0.42902
0.4156
0.38644
0.3773
0.3773
0.37848
0.37598
0.37012
0.38478
0.37404
0.35342
0.37316
0.33978
0.35666
0.35286
0.35204
0.3456
0.34296
0.35942
0.36336
0.35632
0.35028
0.35292
0.3735
0.35002
0.36204
0.38668
0.36616
0.36946
0.34178
0.36616
0.388
0.37334
0.3705
0.38674
0.35646
0.33948
0.38256
0.38
0.38154
0.38698
0.35796
0.37906
0.37356
0.38412
0.40346
0.38878
0.40018
0.39748
0.39464
0.39088
0.38846
0.37152
0.40558
0.40014
0.42236
0.38248
0.364
0.3702
0.36958
0.39108
0.39716
0.3789
0.38784
0.36964
0.37334
0.40842
0.4002
0.40494
0.39306
0.3875
0.36102
0.36402
0.38994
0.42148
0.41792
0.4103
0.4291
0.46428
0.40508
0.38762
0.37394
0.38748
0.37948
0.40378
0.41424
0.39588
0.40114
0.38796
0.39758
0.40436
0.39092
0.40378
0.3818
0.3857
0.41614
0.42118
0.39182
0.4189
0.3982
0.39944
0.38668
0.37532
0.38
0.36424
0.37334
0.3491
0.3644
0.35418
0.34632
0.36504
0.35416
0.34196
0.33498
0.33892
0.342
0.3777
0.37306
0.38536
0.37432
0.36302
0.39528
0.37342
0.38848
0.3799
0.38822
0.39048
0.3764
0.39736
0.40842
0.38628
0.37166
0.37132
0.36918
0.37488
0.38354
0.36486
0.38174
0.36868
0.37066
0.35796
0.38272
0.38582
0.36584
0.36916
0.37156
0.37318
0.36568
0.37066
0.35336
0.36622
0.36586
0.36794
0.3814
0.38004
0.36764
0.38122
0.35748
0.36944
0.35308
0.37272
0.38074
0.36142
0.36792
0.37088
0.37654
0.37244
0.36714
0.38374
0.3626
0.36116
0.36764
0.3615
0.3632
0.3433
0.35852
0.37098
0.35126
0.37374
0.34458
0.36842
0.35452
0.3821
0.38294
0.38108
0.39602
0.38826
0.3854
0.3881
0.40804
0.4078
0.37912
0.37026
0.38358
0.39042
0.40474
0.38698
0.42488
0.40212
0.4354
0.42168
0.42676
0.4021
0.39426
0.43312
0.44982
0.42132
0.40596
0.37968
0.4452
0.3633
0.35204
0.37146
0.38322
0.38302
0.40764
0.45552
0.3982
0.39794
0.41586
0.39704
0.43476
0.43634
0.40956
0.41388
0.40358
0.41268
0.37672
0.38584
0.39444
0.37858
0.36422
0.35392
0.36286
0.37918
0.35968
0.34774
0.37396
0.34544
0.36454
0.38288
0.37206
0.38204
0.39748
0.4202
0.43402
0.41072
0.37926
0.38794
0.3562
0.36698
0.38752
0.39186
0.4248
0.39158
0.41008
0.39914
0.40748
0.4075
0.41352
0.39966
0.39508
0.38568
0.39064
0.42368
0.40836
0.40798
0.40688
0.40432
0.39976
0.36834
0.4701
0.4859
0.4988
0.45192
0.49174
0.46042
0.39
0.38488
0.52528
0.49952
0.5108
0.49248
0.42986
0.3962
0.42682
0.48186
0.49796
0.44184
0.44274
0.40148
0.392
0.3802
0.41574
0.44284
0.42182
0.43482
0.43048
0.44066
0.41426
0.42828
0.41156
0.40562
0.42826
0.44508
0.43236
0.43856
0.41808
0.4797
0.46646
0.44226
0.4514
0.4262
0.44642
0.4655
0.43598
0.46514
0.44
0.3654
0.35238
0.39932
0.4326
0.41218
0.41068
0.38896
0.44
0.42266
0.4536
0.47764
0.43078
0.4549
0.48102
0.45344
0.45236
0.45238
0.50062
0.45394
0.42574
0.44478
0.4501
0.52778
0.49618
0.49706
0.55152
0.49938
0.39402
0.45098
0.44702
0.45292
0.42274
0.46132
0.48564
0.5185
0.62286
0.52966
0.48562
0.51508
0.4645
0.44922
0.44098
0.47438
0.49644
0.50002
0.4435
0.52866
0.51576
0.5016
0.49952
0.49312
0.47612
0.4276
0.4198
0.38268
0.46442
0.46012
0.44746
0.43534
0.43824
0.46778
0.4704
0.50912
0.57858
0.54568
0.49824
0.4828
0.50562
0.46984
0.47674
0.43684
0.4487
0.50036
0.47088
0.47106
0.50524
0.5045
0.51438
0.4366
0.45118
0.48044
0.4897
0.52994
0.49376
0.43056
0.52092
0.55364
0.57536
0.42756
0.39106
0.39862
0.37978
0.39288
0.43566
0.4908
0.47978
0.46226
0.49878
0.45346
0.41438
0.39758
0.37534
0.37144
0.39896
0.38186
0.3981
0.39942
0.38222
0.39712
0.35882
0.38816
0.39222
0.40186
0.385
0.35462
0.37972
0.38712
0.3812
0.3776
0.38938
0.39448
0.3882
0.4143
0.4162
0.37362
0.39622
0.39822
0.39808
0.3815
0.39732
0.38366
0.38314
0.37976
0.38468
0.38336
0.39394
0.40202
0.3758
0.39562
0.39312
0.3984
0.40618
0.40508
0.3875
0.36382
0.3632
0.39894
0.36864
0.37454
0.37834
0.37176
0.39588
0.39526
0.38868
0.39276
0.39678
0.39826
0.39818
0.39656
0.38986
0.3993
0.40086
0.40898
0.47748
0.43626
0.43066
0.45068
0.38858
0.4018
0.42972
0.44268
0.41928
0.48526
0.44604
0.50148
0.46002
0.47994
0.39942
0.40674
0.38384
0.4146
0.4472
0.51164
0.43932
0.42
0.38914
0.39048
0.47288
0.46554
0.42684
0.43678
0.4523
0.45918
0.47146
0.45234
0.42472
0.4357
0.45462
0.44818
0.42322
0.43346
0.41148
0.40852
0.3869
0.41626
0.39404
0.41836
0.40526
0.41644
0.39038
0.43076
0.4335
0.39654
0.41406
0.38988
0.37994
0.39352
0.3933
0.4043
0.44266
0.44228
0.40596
0.39284
0.39204
0.38488
0.37866
0.37194
0.39098
0.38148
0.40854
0.43856
0.43316
0.41576
0.39196
0.39136
0.4456
0.4316
0.39802
0.3885
0.41702
0.40208
0.37174
0.38376
0.38586
0.40574
0.37458
0.3742
0.38774
0.39752
0.38748
0.43438
0.40082
0.41522
0.38172
0.40556
0.41072
0.43008
0.44468
0.40286
0.3939
0.38052
0.43772
0.47336
0.4668
0.4881
0.39746
0.40418
0.41446
0.39198
0.37478
0.40466
0.43958
0.46308
0.46618
0.4923
0.41436
0.38366
0.43682
0.39966
0.43428
0.43428
0.49966
0.3918
0.39632
0.43944
0.4027
0.44964
0.39644
0.43522
0.42688
0.43214
0.42254
0.393
0.38838
0.44894
0.43398
0.42232
0.43594
0.41238
0.41416
0.41856
0.42668
0.43006
0.40976
0.44388
0.4147
0.44612
0.39294
0.38882
0.4226
0.42882
0.3816
0.41318
0.40196
0.36738
0.39638
0.45958
0.4792
0.41766
0.44164
0.46954
0.43832
0.42758
0.4264
0.41576
0.3818
0.35534
0.39824
0.43568
0.43782
0.42126
0.44812
0.43928
0.40724
0.43814
0.3933
0.40244
0.38584
0.39638
0.39518
0.41512
0.38454
0.3672
0.36314
0.38178
0.36602
0.38122
0.40962
0.38612
0.37298
0.35702
0.37238
0.39888
0.41858
0.42162
0.3835
0.39106
0.45454
0.42068
0.40396
0.4228
0.42488
0.38174
0.40068
0.38836
0.36718
0.39108
0.39682
0.38282
0.38698
0.39074
0.40228
0.39138
0.39198
0.36376
0.37364
0.3599
0.37686
0.37942
0.37146
0.35978
0.36218
0.36212
0.3583
0.35006
0.3641
0.35578
0.35128
0.34366
0.33266
0.36162
0.34908
0.35326
0.3656
0.34252
0.35688
0.3595
0.34194
0.3326
0.33256
0.35944
0.33736
0.35852
0.33306
0.34398
0.35178
0.36326
0.3338
0.3452
0.36972
0.34986
0.356
0.33958
0.36454
0.35406
0.36366
0.34926
0.3621
0.37436
0.36038
0.363
0.36504
0.40456
0.36448
0.3783
0.37186
0.37158
0.34046
0.34372
0.36174
0.35172
0.32704
0.35042
0.351
0.36452
0.34976
0.3567
0.3495
0.35998
0.3375
0.34996
0.34784
0.39682
0.46552
0.3568
0.34064
0.34424
0.34532
0.36078
0.37766
0.35334
0.34902
0.37586
0.36982
0.35692
0.34372
0.32466
0.34152
0.36794
0.35304
0.37744
0.35276
0.35286
0.37282
0.35656
0.346
0.37614
0.35376
0.35688
0.36834
0.37706
0.37982
0.37784
0.36748
0.40184
0.41956
0.3556
0.42634
0.38156
0.37784
0.38858
0.4012
0.40146
0.38548
0.41564
0.41018
0.41334
0.40552
0.42674
0.40688
0.3914
0.37738
0.36312
0.35232
0.3772
0.39854
0.41228
0.3959
0.39518
0.40602
0.39752
0.38774
0.38644
0.3804
0.36004
0.39092
0.38486
0.38932
0.39948
0.41414
0.4523
0.43092
0.41034
0.42438
0.4003
0.39186
0.40728
0.4261
0.39368
0.38966
0.3913
0.38718
0.35744
0.38122
0.39802
0.37662
0.38218
0.36102
0.3849
0.36694
0.3516
0.3738
0.3576
0.3976
0.36156
0.35254
0.36234
0.34986
0.37372
0.3665
0.35898
0.35166
0.35766
0.36622
0.34944
0.36238
0.3788
0.3926
0.36626
0.37604
0.3469
0.36448
0.37778
0.37876
0.3839
0.39258
0.4085
0.40212
0.4185
0.39714
0.4003
0.36912
0.39816
0.36012
0.35592
0.3692
0.36516
0.36868
0.38274
0.35262
0.36566
0.38944
0.36434
0.37422
0.37488
0.36478
0.37398
0.40086
0.3731
0.38946
0.38682
0.36636
0.37702
0.35588
0.35618
0.3676
0.35862
0.36486
0.37024
0.35556
0.37542
0.362
0.36766
0.36226
0.38082
0.39606
0.37118
0.39498
0.35946
0.38938
0.3955
0.37502
0.3913
0.39754
0.39568
0.3986
0.39048
0.38342
0.39314
0.40258
0.41608
0.40572
0.42744
0.37928
0.39978
0.39672
0.41462
0.40912
0.40324
0.40788
0.39116
0.40726
0.40746
0.40806
0.39122
0.39426
0.39596
0.40246
0.40372
0.3767
0.40636
0.40664
0.35924
0.35396
0.35076
0.36488
0.40252
0.45188
0.41764
0.40188
0.38694
0.37272
0.3968
0.39364
0.37964
0.37026
0.37788
0.4178
0.3951
0.38808
0.3747
0.38276
0.39812
0.3897
0.37888
0.3776
0.36628
0.39428
0.35978
0.34218
0.35986
0.35264
0.36898
0.34472
0.3428
0.36208
0.38276
0.37486
0.388
0.41168
0.43616
0.37886
0.419
0.396
0.39878
0.38762
0.3765
0.39938
0.3859
0.39974
0.3841
0.37238
0.37064
0.38956
0.37712
0.38286
0.37078
0.39698
0.39872
0.39278
0.4259
0.4094
0.3959
0.41002
0.39758
0.43522
0.45262
0.43084
0.4301
0.42006
0.382
0.36024
0.36136
0.369
0.42266
0.37828
0.38958
0.37718
0.38296
0.39592
0.38842
0.37318
0.37758
0.38002
0.38116
0.3863
0.406
0.39016
0.38432
0.38652
0.36264
0.40224
0.37824
0.38764
0.3624
0.38172
0.3647
0.36232
0.367
0.36896
0.36164
0.36192
0.37738
0.36412
0.37154
0.34722
0.35524
0.3374
0.3502
0.34872
0.35154
0.3591
0.34622
0.34668
0.3444
0.3434
0.35866
0.36162
0.36846
0.3685
0.33956
0.34668
0.3406
0.32872
0.35104
0.33234
0.35802
0.3383
0.35368
0.3318
0.33154
0.35848
0.34176
0.33856
0.33994
0.3488
0.3335
0.34132
0.34364
0.33632
0.35102
0.35594
0.34006
0.35438
0.3552
0.37698
0.35074
0.34584
0.36118
0.34678
0.3423
0.34004
0.37396
0.34398
0.3544
0.35566
0.33408
0.33874
0.34226
0.35088
0.32816
0.36306
0.34646
0.34868
0.3314
0.32148
0.30528
0.33656
0.35606
0.3644
0.33918
0.34216
0.33818
0.356
0.35892
0.35524
0.34918
0.35412
0.35692
0.36336
0.34038
0.32592
0.35236
0.36002
0.3571
0.36128
0.34898
0.32996
0.3325
0.34252
0.33508
0.33436
0.36304
0.33654
0.33544
0.36616
0.33892
0.34836
0.34514
0.34904
0.34718
0.35488
0.35464
0.3538
0.35248
0.38126
0.35768
0.36522
0.35866
0.36538
0.3929
0.35344
0.3426
0.3762
0.36282
0.37188
0.36148
0.3687
0.36306
0.35412
0.36828
0.36834
0.35866
0.36554
0.35866
0.37442
0.37734
0.37982
0.37592
0.38154
0.37726
0.36552
0.36184
0.35816
0.35554
0.3546
0.35748
0.36064
0.35592
0.3645
0.36796
0.35414
0.36926
0.35626
0.35384
0.35128
0.37134
0.3521
0.35746
0.36666
0.36876
0.3808
0.35732
0.37762
0.37978
0.36914
0.39326
0.39192
0.42258
0.37964
0.40208
0.38804
0.41926
0.41852
0.39856
0.39964
0.43266
0.35564
0.39746
0.42176
0.39734
0.41162
0.42566
0.41422
0.42158
0.4359
0.40058
0.4101
0.43578
0.41222
0.40624
0.40956
0.38728
0.39654
0.39268
0.37496
0.38754
0.39286
0.42044
0.3779
0.39452
0.38784
0.39656
0.39608
0.41164
0.39846
0.41776
0.3834
0.38512
0.37602
0.3952
0.40708
0.3884
0.39196
0.41442
0.38994
0.40352
0.39264
0.40144
0.3988
0.3902
0.41216
0.39538
0.39102
0.39542
0.4021
0.40634
0.42168
0.41474
0.42232
0.37558
0.34882
0.39856
0.37474
0.37004
0.36288
0.35474
0.36906
0.37322
0.37092
0.38732
0.3506
0.34994
0.37886
0.36268
0.35404
0.35406
0.36154
0.3538
0.354
0.3452
0.3422
0.34654
0.35542
0.35466
0.36658
0.35794
0.34274
0.34534
0.36958
0.36
0.35558
0.3651
0.37468
0.35924
0.35422
0.34244
0.36106
0.35438
0.35006
0.36136
0.36152
0.34904
0.3542
0.36146
0.35038
0.3662
0.35224
0.34596
0.34034
0.34064
0.35256
0.3601
0.33896
0.34458
0.36454
0.3526
0.34716
0.33848
0.34252
0.35926
0.36962
0.36648
0.36806
0.36068
0.34988
0.35748
0.34396
0.34598
0.35286
0.35274
0.3475
0.35366
0.35834
0.3625
0.38194
0.3796
0.36362
0.358
0.38796
0.37564
0.38704
0.39332
0.39016
0.40364
0.39106
0.36424
0.37066
0.4068
0.45038
0.4349
0.43256
0.42404
0.41414
0.41264
0.40672
0.41608
0.39972
0.40166
0.39548
0.3974
0.38778
0.37644
0.39652
0.3612
0.35774
0.3529
0.36672
0.34454
0.3746
0.34766
0.37266
0.36452
0.35056
0.39262
0.38376
0.37992
0.38452
0.3895
0.38404
0.3774
0.37404
0.3859
0.37758
0.37676
0.38798
0.41558
0.39394
0.37138
0.3582
0.40998
0.41222
0.3916
0.38412
0.4056
0.41272
0.40878
0.391
0.44406
0.42398
0.4246
0.39578
0.38894
0.3707
0.3812
0.37538
0.37444
0.37764
0.37046
0.37722
0.3757
0.38596
0.35986
0.36492
0.36152
0.37918
0.38744
0.37222
0.35954
0.36446
0.37708
0.3814
0.382
0.41078
0.36148
0.38524
0.38226
0.37166
0.36446
0.39292
0.36874
0.3758
0.35722
0.36578
0.36668
0.36826
0.3552
0.3701
0.37966
0.42718
0.39374
0.41528
0.4209
0.41774
0.3894
0.39368
0.37354
0.37464
0.3829
0.38062
0.38744
0.38754
0.36446
0.39044
0.37076
0.38976
0.35832
0.38684
0.3898
0.40674
0.40412
0.3773
0.35648
0.36316
0.39132
0.42942
0.4033
0.43528
0.45868
0.42652
0.42204
0.4323
0.40592
0.42622
0.42506
0.44966
0.4528
0.44838
0.39666
0.4286
0.41716
0.47526
0.41722
0.4856
0.45568
0.4271
0.4652
0.43852
0.50558
0.48794
0.5225
0.50666
0.54806
0.49008
0.4553
0.44148
0.5319
0.51616
0.51186
0.46154
0.50756
0.42748
0.36522
0.37382
0.38008
0.39374
0.44898
0.39612
0.42512
0.4022
0.3973
0.38988
0.40332
0.39874
0.40868
0.44758
0.43918
0.42842
0.44632
0.42742
0.41708
0.4244
0.43318
0.41278
0.44
0.42322
0.41862
0.44454
0.44144
0.4606
0.46316
0.4351
0.42658
0.43784
0.41664
0.44826
0.3984
0.4404
0.42628
0.42756
0.44122
0.44904
0.43408
0.44244
0.45434
0.44048
0.42856
0.391
0.42598
0.44838
0.44694
0.42108
0.41798
0.3834
0.40702
0.4018
0.38716
0.40514
0.40592
0.44446
0.42564
0.42466
0.40402
0.4107
0.42874
0.4068
0.42516
0.42834
0.43318
0.4309
0.40772
0.39554
0.40372
0.37874
0.38002
0.38246
0.37908
0.3679
0.3901
0.38748
0.37684
0.37894
0.38924
0.41776
0.41484
0.391
0.3767
0.38666
0.42354
0.38964
0.38898
0.38654
0.37748
0.36764
0.35824
0.37786
0.3721
0.38248
0.35256
0.37188
0.3752
0.36568
0.3847
0.3669
0.411
0.36916
0.37358
0.3934
0.3861
0.37976
0.38636
0.37556
0.3739
0.35622
0.366
0.38404
0.3849
0.37676
0.36876
0.36038
0.35422
0.36488
0.3633
0.37386
0.37492
0.37814
0.36192
0.36026
0.35412
0.36904
0.36656
0.40516
0.36306
0.3724
0.37302
0.36964
0.35576
0.35966
0.38994
0.3571
0.37474
0.36166
0.36976
0.36642
0.36636
0.35718
0.376
0.35576
0.3736
0.3687
0.35876
0.36466
0.36448
0.39084
0.38838
0.38096
0.36326
0.37508
0.38266
0.37822
0.38636
0.40692
0.4318
0.43194
0.3981
0.40532
0.37768
0.38784
0.38484
0.38612
0.3833
0.398
0.39272
0.40084
0.39228
0.3901
0.39458
0.38058
0.3613
0.41444
0.43152
0.45448
0.4616
0.44182
0.4338
0.4497
0.46302
0.47558
0.47606
0.4603
0.47964
-1
0.5219
0.42554
0.37132
0.44662
0.46658
0.49778
0.44578
0.47646
0.47258
0.46572
0.47914
0.41618
0.4717
0.4695
0.52718
0.49922
0.48092
0.46544
0.47654
0.37202
0.38948
0.38062
0.43574
0.41106
0.43516
0.46514
0.51206
0.47796
0.52496
0.5303
0.52656
0.55226
0.48866
0.47374
0.41482
0.46988
0.49184
0.52976
0.4609
0.45832
0.44052
0.42282
0.45722
0.43542
0.44296
0.43682
0.49358
0.44248
0.42058
0.41186
0.44172
0.41502
0.47278
0.52466
0.43456
0.35346
0.36422
0.35304
0.37228
0.39718
0.46858
0.4545
0.47582
0.5206
0.46428
0.45776
0.51648
0.46012
0.44084
0.40754
0.40148
0.43478
0.4346
0.3954
0.4087
0.41962
0.4479
0.46602
-1
-1
fixedStep chrom=4 start=1 step=50000 span=50000
-1
0.39122
0.4233
0.40174
0.39394
0.38728
0.43296
0.4168
0.39484
0.43264
0.48578
0.49582
0.54182
0.58952
0.57152
0.54218
0.55656
0.57896
0.52442
0.62304
0.63458
0.49546
0.45046
0.51068
0.59594
0.48498
0.56378
0.5758
-1
-1
0.57768
0.58388
0.59488
0.53466
0.54762
0.6506
0.56674
0.51068
0.45462
0.51084
0.48414
0.55632
0.43226
0.43078
0.42196
0.57982
0.49236
0.53306
0.55404
0.50786
0.49044
0.45454
0.45802
0.44742
0.47426
0.53048
0.57118
0.42562
0.51734
0.464
0.4727
0.45296
0.42218
0.44584
0.5215
0.5248
0.4952
0.48268
0.57286
0.5955
0.56614
0.51554
0.54896
0.54002
0.56864
0.57274
0.54958
0.53058
0.48256
0.47062
0.45032
0.43416
0.49816
0.45928
0.44274
0.45148
0.46266
0.50144
0.48036
0.41278
0.3931
0.44424
0.46024
0.46986
0.4491
0.47658
0.46582
0.50862
0.45044
0.44154
0.44882
0.40254
0.4225
0.44052
0.4279
0.39846
0.38888
0.45424
0.44294
0.46742
0.43588
0.43708
0.4422
0.45662
0.46838
0.47014
0.50096
0.50014
0.47526
0.49394
0.51554
0.48822
0.4839
0.49028
0.48986
0.54054
0.54328
0.5344
0.50726
0.49224
0.4983
0.54518
0.5025
0.51142
0.48044
0.49678
0.39972
0.45666
0.51814
0.47752
0.50992
0.48568
0.53312
0.50502
0.54504
0.54046
0.5414
0.52106
0.5211
0.5609
0.55586
0.49066
0.5211
0.53786
0.56998
0.49688
0.4626
0.45232
0.45982
0.51488
0.54756
0.53196
0.54526
0.55618
0.57846
0.56964
0.50316
0.52446
0.49594
0.49608
0.52246
0.52188
0.55672
0.5048
0.52154
-1
-1
0.5903
0.4926
0.476
0.44652
0.45182
0.45382
0.46748
0.47306
-1
-1
0.44018
0.37616
0.4705
0.48638
0.43052
0.45308
0.46622
0.48384
0.46144
0.42752
0.4578
0.47204
0.43026
0.47064
0.4967
0.50858
0.458
0.44206
0.4409
0.43668
0.4172
0.4073
0.4256
0.41104
0.42376
0.42624
0.39846
0.4001
0.40004
0.39198
0.38856
0.39118
0.40362
0.4027
0.3912
0.3965
0.38976
0.3926
0.4061
0.39788
0.41604
0.42396
0.38958
0.39716
0.38718
0.38898
0.38738
0.3698
0.36984
0.37544
0.36688
0.37534
0.37206
0.369
0.37048
0.35522
0.36646
0.3636
0.36604
0.36754
0.3635
0.3762
0.38262
0.36842
0.3667
0.39402
0.36234
0.37774
0.37792
0.3757
0.38438
0.38428
0.38678
0.38588
0.39456
0.39304
0.4194
0.40102
0.39976
0.40208
0.37788
0.3735
0.35438
0.45176
0.3879
0.40324
0.3918
0.40342
0.39592
0.41062
0.39822
0.40766
0.4121
0.39654
0.39336
0.39242
0.38566
0.38028
0.36836
0.3746
0.39514
0.3943
0.37844
0.36642
0.38206
0.38464
0.40356
0.39056
0.40596
0.41694
0.41932
0.37946
0.36882
0.3639
0.3538
0.4079
0.40938
0.39994
0.37954
0.40824
0.41568
0.39662
0.40446
0.4044
0.3971
0.37244
0.38818
0.4306
0.43082
0.39268
0.40706
0.44332
0.44218
0.41912
0.42708
0.44188
0.39198
0.40038
0.3997
0.39568
0.41154
0.40336
0.4001
0.41584
0.39436
0.40048
0.40818
0.38588
0.41722
0.39784
0.3957
0.4157
0.39606
0.41894
0.40718
0.39532
0.39154
0.39066
0.41602
0.40218
0.40256
0.42552
0.4396
0.43202
0.45002
0.45578
0.4371
0.44278
0.41546
0.36418
0.35798
0.36596
0.34702
0.38188
0.38384
0.37422
0.3897
0.38656
0.39108
0.39142
0.36728
0.38718
0.3785
0.36636
0.38856
0.39492
0.37254
0.35808
0.3615
0.37052
0.36822
0.35924
0.36058
0.37318
0.37766
0.35486
0.35378
0.34586
0.37574
0.35764
0.3524
0.36284
0.35786
0.3699
0.35846
0.3531
0.36826
0.37234
0.36948
0.36346
0.3825
0.3684
0.36402
0.35858
0.37546
0.35578
0.37912
0.35046
0.37688
0.35884
0.3499
0.36418
0.3523
0.35266
0.36358
0.4007
0.39418
0.38398
0.37904
0.38974
0.3812
0.37262
0.38866
0.38152
0.37076
0.38806
0.37508
0.3764
0.3764
0.37244
0.37312
0.37944
0.37814
0.37388
0.36312
0.3723
0.37586
0.36208
0.38448
0.35914
0.38584
0.3842
0.38906
0.37706
0.38636
0.36798
0.37764
0.39084
0.37944
0.38954
0.38844
0.36168
0.40192
0.41582
0.38378
0.40496
0.37836
0.37188
0.38808
0.38352
0.40124
0.39042
0.36974
0.36024
0.37604
0.3788
0.36584
0.36816
0.35276
0.34646
0.3766
0.3654
0.36648
0.37666
0.36532
0.36852
0.36746
0.40232
0.391
0.3695
0.38746
0.3945
0.38856
0.3976
0.40396
0.41486
0.40236
0.4128
0.41326
0.40356
0.39982
0.42352
0.44294
0.39652
0.39244
0.41194
0.4381
0.41698
0.41212
0.44698
0.42636
0.43844
0.44122
0.44378
0.44912
0.4012
0.3975
0.42764
0.3968
0.40616
0.39514
0.41746
0.43492
0.44
0.46206
0.4576
0.4663
0.43274
0.42914
0.43618
0.44934
0.43946
0.46408
0.44444
0.4483
0.43222
0.4308
0.42536
0.41906
0.41694
0.3836
0.38146
0.44926
0.41846
0.3811
0.36578
0.36844
0.35278
0.39016
0.42838
0.39586
0.36112
0.359
0.37382
0.44358
0.43178
0.3972
0.38978
0.39058
0.4095
0.38844
0.3657
0.36464
0.3599
0.34668
0.35124
0.3543
0.36088
0.35878
0.34934
0.3506
0.34148
0.3684
0.36818
0.34542
0.35954
0.34078
0.35846
0.358
0.35466
0.34918
0.36914
0.3646
0.34978
0.37128
0.3393
0.35924
0.35604
0.34814
0.35534
0.36222
0.35502
0.33988
0.35692
0.34076
0.35064
0.339
0.33346
0.34204
0.34318
0.34424
0.3398
0.34178
0.33772
0.33764
0.34028
0.34442
0.3559
0.3429
0.35202
0.34224
0.34992
0.33486
0.34998
0.35062
0.34598
0.35662
0.35574
0.34706
0.35396
0.33748
0.3432
0.33826
0.36962
0.35342
0.35646
0.36446
0.38696
0.35998
0.36002
0.36022
0.34612
0.34824
0.35022
0.34788
0.35686
0.36888
0.36726
0.35548
0.34936
0.3568
0.35404
0.35024
0.3579
0.34196
0.3457
0.34314
0.34242
0.3442
-1
0.3414
0.35922
0.36116
0.3561
0.36948
0.34946
0.35358
0.35002
0.3413
0.36322
0.33928
0.33462
0.33668
0.33858
0.33306
0.35536
0.34396
0.35646
0.33662
-1
0.34798
0.35274
0.34348
0.34518
0.35076
0.35474
0.34712
0.36586
0.34048
0.35476
0.3343
0.33992
0.35272
0.34582
0.34574
0.3699
0.34182
0.36906
0.3334
0.34144
0.3474
0.33174
0.3595
0.33898
0.34452
0.33326
0.33614
0.35608
0.34994
0.35792
0.34604
0.3235
0.35108
0.35164
0.3288
0.34482
0.3587
0.33828
0.34156
0.34488
0.3406
0.33476
0.33218
0.33818
0.342
0.3695
0.34288
0.34836
0.34574
0.36154
0.34696
0.34324
0.3489
0.33394
0.33254
0.33442
0.3528
0.36166
0.34192
0.35468
0.3752
0.3625
0.35658
0.35398
0.35846
0.33652
0.36164
0.37048
0.36194
0.3786
0.37148
0.37968
0.35492
0.36044
0.36472
0.35826
0.37078
0.37438
0.35726
0.36778
0.3701
0.37212
0.36774
0.37416
0.37042
0.3705
0.3775
0.39886
0.37934
0.38188
0.39236
0.3938
0.3928
0.40918
0.42278
0.42336
0.441
0.40426
0.426
0.41074
0.41274
0.4228
0.43036
0.41524
0.43408
0.43626
0.45094
0.43088
0.41888
0.41554
0.40968
0.40204
0.41076
0.42208
0.4085
0.42074
0.43626
0.42446
0.41192
0.4178
0.41786
0.42286
0.40944
0.39326
0.35874
0.3946
0.39006
0.37512
0.41242
0.38664
0.4134
0.42034
0.42196
0.42002
0.42116
0.41632
0.43668
0.42088
0.4248
0.44538
0.38326
0.38754
0.45556
0.4603
0.43158
0.39722
0.40386
0.42578
-1
0.44204
0.43626
0.43498
0.40722
0.43912
0.44446
0.4469
0.44458
0.40124
0.39698
0.4415
0.4469
0.4526
0.41958
0.39914
0.41448
0.40414
0.40184
0.41598
0.42402
0.41364
0.42266
0.40512
0.41766
0.4
0.40036
0.40118
0.39236
0.40872
0.405
0.41626
0.41946
0.40362
0.38778
0.36938
0.37012
0.40286
0.43428
0.4302
0.43126
0.43406
0.42442
0.39104
0.38606
0.39176
0.3661
0.37736
0.38124
0.3746
0.38006
0.38912
0.36112
0.38316
0.3642
0.3747
0.37834
0.3625
0.36092
0.36212
0.35692
0.36134
0.35822
0.36304
0.3363
0.34442
0.35784
0.36098
0.36188
0.35832
0.3408
0.35852
0.35924
0.36396
0.3504
0.35206
0.35818
0.36366
0.3707
0.3615
0.34842
0.3416
0.34942
0.36182
0.37368
0.36304
0.36062
0.37126
0.35446
0.35604
0.36516
0.38092
0.3688
0.33796
0.37756
0.34812
0.35584
0.35438
0.35244
0.35624
0.35036
0.34066
0.34914
0.35128
0.35676
0.36256
0.36286
0.35948
0.36082
0.33982
0.34694
0.34842
0.34532
0.35808
0.35598
0.34612
0.32966
0.34542
0.35332
0.34938
0.35034
0.34042
0.37382
0.36624
0.3633
0.36388
0.3535
0.36174
0.36872
0.37308
0.36926
0.36886
0.36716
0.35362
0.35726
0.35694
0.37554
0.3497
0.35994
0.36224
0.37712
0.358
0.3907
0.3739
0.37174
0.36986
0.38322
0.39036
0.38978
0.3795
0.37106
0.3962
0.34878
0.39234
0.37692
0.39656
0.4055
0.3937
0.40186
0.40192
0.41976
0.39538
0.37462
0.3792
0.42086
0.35888
0.36368
0.3461
0.36346
0.39494
0.40546
0.40452
0.38888
0.42324
0.41564
0.3919
0.38986
0.41146
0.41678
0.45166
0.45736
-1
-1
-1
-1
0.41442
0.45244
0.41556
-1
-1
-1
-1
-1
-1
-1
-1
-1
-1
-1
-1
-1
-1
-1
-1
-1
-1
-1
-1
-1
-1
-1
-1
-1
-1
-1
-1
-1
-1
-1
-1
-1
-1
-1
-1
-1
-1
-1
-1
-1
-1
-1
-1
-1
-1
-1
-1
-1
-1
-1
-1
-1
-1
-1
-1
-1
-1
-1
-1
-1
0.42032
0.39146
0.4127
0.3869
0.41082
0.39438
0.39032
0.40082
0.40094
0.38464
0.4106
0.40608
0.4038
0.388
0.41978
0.40484
0.42932
0.40636
0.41838
0.42544
0.45186
0.42474
0.41414
0.40912
0.37944
0.38064
0.38452
0.37054
0.41
0.38956
0.40332
0.35876
0.36586
0.42644
0.4277
0.40354
0.41198
0.419
0.38702
0.42678
0.40246
0.42598
0.41444
0.37092
0.3855
0.43092
0.42766
0.46228
0.4218
0.42348
0.42286
0.401
0.4002
0.41246
0.42786
0.416
0.42602
0.39774
0.39748
0.39966
0.39804
0.39988
0.40958
0.39326
0.3948
0.40574
0.39218
0.38508
0.39266
0.39978
0.4321
0.40986
0.36686
0.37348
0.39836
0.38006
0.4036
0.3854
0.3847
0.38806
0.36658
0.38502
0.38928
0.37876
0.4175
0.40572
0.39902
0.40014
0.40882
0.44326
0.39278
0.3763
0.40412
0.40616
0.3958
0.42668
0.43268
0.44274
0.44016
0.4478
0.45338
0.44358
0.44232
0.39514
0.43088
0.42502
0.4271
0.42142
0.40874
0.40368
0.38636
0.40288
0.38966
0.38484
0.38854
0.3821
0.37656
0.38878
0.36388
0.36084
0.3481
0.36028
0.3768
0.3566
0.3577
0.35928
0.3581
0.3579
0.36318
0.36194
0.37458
0.36308
0.36934
0.34748
0.34166
0.35856
0.35658
0.34412
0.33888
0.33476
-1
-1
0.32908
0.3383
0.35062
0.33826
0.35406
0.35752
0.35022
0.33792
0.36068
0.3441
0.3227
0.3607
0.35948
0.35898
0.35284
0.34488
0.33746
0.33058
0.34622
0.36526
0.34488
0.34326
0.35702
0.32686
0.35026
0.33896
0.33854
0.35162
0.34388
0.36136
0.35398
0.34546
0.34266
0.3688
0.34058
0.35972
0.3495
0.36278
0.34676
0.3454
0.34572
0.35856
0.3691
0.36162
0.3513
0.3772
0.34774
0.35262
0.34672
0.3549
0.33478
0.34206
0.35506
0.34726
0.3508
0.3481
0.3898
0.36122
0.36744
0.3624
0.35962
0.336
0.31984
0.36148
0.37298
0.34704
0.35668
0.37322
0.35342
0.36752
0.3512
0.37734
0.35828
0.357
0.33162
0.3442
0.33366
0.35306
0.34174
0.33358
0.35682
0.33546
0.37156
0.3527
0.35406
0.36134
0.34738
0.32482
0.36234
0.32116
0.34266
0.34128
0.3821
0.3397
0.32772
0.33716
0.33086
0.3292
0.32174
0.34152
0.33812
0.363
0.34788
0.32554
0.35978
0.35622
0.33832
0.32292
0.34648
0.35178
0.35858
0.3282
0.34308
0.3466
0.36366
0.35322
0.35898
0.33908
0.35746
0.33374
0.3404
0.35186
0.37316
0.33014
0.36058
0.34364
0.34594
0.34866
0.32626
0.34284
0.33826
0.33892
0.32416
0.32998
0.35122
0.33698
0.36418
0.3635
0.34446
0.35032
0.33078
0.3535
0.33386
0.36256
0.35448
0.337
0.35158
0.3378
0.34916
0.34858
0.35012
0.33224
0.3592
0.3523
0.34116
0.36936
0.35088
0.35216
0.3578
0.35364
0.36428
0.3653
0.36984
0.35294
0.38164
0.36824
0.38968
0.39956
0.38638
0.38852
0.37626
0.36352
0.37146
0.35924
0.35726
0.40076
0.35342
0.36472
0.3586
0.37968
0.37686
0.36566
0.37612
0.3475
0.37718
0.36802
0.36672
0.35042
0.38856
0.4031
0.36124
0.37032
0.38622
0.37318
0.37882
0.35246
0.36706
0.34582
0.35462
0.3577
0.34938
0.34622
0.3641
0.3489
0.34226
0.35832
0.36066
0.35436
0.35796
0.33728
0.34902
0.37116
0.35622
0.3433
0.36052
0.35212
0.38298
0.37254
0.34898
0.34274
0.3414
0.34822
0.35552
0.33198
0.3347
0.34806
0.34006
0.3749
0.35458
0.37784
0.38626
0.3787
0.38928
0.3567
0.38678
0.41764
0.38852
0.40286
0.43688
0.42664
0.39164
0.3912
0.39504
0.39832
0.38838
0.39874
0.37874
0.38924
0.37468
0.37568
0.36436
0.36222
0.35602
0.37478
0.38514
0.37938
0.36996
0.3812
0.35238
0.36176
0.3574
0.36012
0.36418
0.36902
0.36886
0.37136
0.36376
0.36076
0.3494
0.35904
0.35154
0.35508
0.37746
0.36974
0.37774
0.37362
0.38808
0.36506
0.39254
0.39878
0.37356
0.3918
0.39312
0.37182
0.35882
0.35154
0.38622
0.3974
0.38068
0.35792
0.36016
0.37322
0.37444
0.37462
0.38452
0.3821
0.3704
0.36198
0.38606
0.35784
0.39732
0.36478
0.36538
0.39174
0.3615
0.3589
0.36226
0.36054
0.37344
0.37118
0.38256
0.36538
-1
-1
0.37096
0.36872
0.38882
0.36922
0.38486
0.38612
0.37984
0.39674
0.40858
0.41488
0.38798
0.38438
0.39132
0.387
0.39344
0.39584
0.40896
0.39152
0.3537
0.41724
0.38948
0.39336
0.43922
0.38274
0.37488
0.42586
0.4408
0.4124
0.40914
0.39858
0.38768
0.38788
0.42758
0.4088
0.40444
0.38654
0.40654
0.39656
0.40668
0.41702
0.40858
0.41498
0.4142
0.42552
0.40732
0.40806
0.4331
0.40708
0.4107
0.39662
0.41746
0.40732
0.43622
0.44732
0.4304
0.43038
0.42176
0.41764
0.41052
0.4084
0.40876
0.40128
0.3805
0.34758
0.39228
0.40598
0.36364
0.36978
0.3879
0.39294
0.39732
0.38126
0.40568
0.39508
0.40166
0.41118
0.3882
0.40098
0.39766
0.41468
0.39936
0.39858
0.4092
0.3857
0.36978
0.34588
0.34828
0.38344
0.36708
0.35634
0.3608
0.3712
0.36462
0.38994
0.37096
0.3664
0.35764
0.34454
0.3479
0.37264
0.36292
0.35856
0.36822
0.3474
0.3442
0.3562
0.34044
0.36526
0.35724
0.35646
0.3685
0.37168
0.4203
0.3808
0.3732
0.37902
0.37176
0.37922
0.34894
0.34858
0.3404
0.35992
0.35702
0.3548
0.33764
0.36108
0.35666
0.35024
0.38006
0.37096
0.37502
0.36718
0.3892
0.37678
0.37884
0.38276
0.40514
0.40532
0.3918
0.37524
0.38672
0.38382
0.39058
0.38612
0.39094
0.40184
0.3928
0.38532
0.39018
0.40608
0.39792
0.37986
0.37944
0.39666
0.40452
0.40378
0.42374
0.44266
0.42494
0.41434
0.4335
0.411
0.43138
0.44842
0.4395
0.383
0.37766
0.38112
0.42554
0.40412
0.41646
0.4209
0.4368
0.408
0.41066
0.42496
0.40582
0.38378
0.43684
0.41122
0.39822
0.4055
0.37006
0.37506
0.36882
0.3841
0.36292
0.3904
0.36614
0.38778
0.36844
0.37334
0.38282
0.3846
0.38118
0.38288
0.38668
0.36266
0.43248
0.39482
0.3989
0.39248
0.38928
0.3608
0.3515
0.36796
0.36334
0.37746
0.37952
0.37946
0.38118
0.37494
0.37194
0.36944
0.35894
0.37322
0.3767
0.38602
0.36872
0.37204
0.35578
0.36336
0.36592
0.37736
0.36592
0.36702
0.3658
0.37308
0.37634
0.3651
0.3528
0.36838
0.35568
0.3706
0.37064
0.37566
0.38288
0.39162
0.38224
0.38802
0.36112
0.3648
0.35192
0.36432
0.38054
0.4157
0.43654
0.42086
0.41478
0.41024
0.40682
0.38106
0.3838
0.3958
0.40078
0.39898
0.4173
0.37722
0.3988
0.39934
0.37884
0.38542
0.40104
0.38168
0.37544
0.39132
0.40222
0.39106
0.40162
0.398
0.3999
0.41994
0.4155
0.40886
0.4181
0.41232
0.39398
0.41492
0.40468
0.38914
0.4016
0.38192
0.39638
0.39068
0.36114
0.37844
0.38726
0.3814
0.3756
0.38386
0.41382
0.37464
0.37764
0.3883
0.38962
0.37116
0.37628
0.37452
0.37634
0.3725
0.37664
0.3609
0.36118
0.3586
0.35576
0.37172
0.33342
0.36792
0.36178
0.35758
0.36602
0.35288
0.36708
0.3581
0.34776
0.33472
0.35182
0.37126
0.35658
0.35694
0.34506
0.34056
0.35392
0.3491
0.36672
0.34654
0.34628
0.3301
0.35376
0.34562
0.36116
0.36954
0.35602
0.34686
0.34486
0.34944
0.34546
0.35754
0.34534
0.3474
0.35072
0.36002
0.34786
0.37414
0.34692
0.35674
0.34122
0.34906
0.3618
0.3817
0.36754
0.3476
0.35444
0.3666
0.35252
0.34846
0.33478
0.35144
0.33552
0.3512
0.33006
0.32894
0.34438
0.35526
0.33418
0.34474
0.34798
0.3434
0.33046
0.34392
0.34898
0.35148
0.35052
0.33712
0.35312
0.34704
0.34276
0.34194
0.35382
0.3612
0.37108
0.368
0.35318
0.3684
0.38384
0.38434
0.36046
0.35858
0.36828
0.35488
0.3851
0.41504
0.3791
0.3481
0.388
0.37806
0.37982
0.37766
0.37642
0.36214
0.36242
0.37436
0.39656
0.38242
0.37894
0.37482
0.36426
0.368
0.36074
0.36212
0.35094
0.4015
0.4108
0.37898
0.37822
0.36098
0.3729
0.3579
0.3472
0.37368
0.36082
0.37234
0.3647
0.36608
0.37396
0.3402
0.3642
0.36506
0.3652
0.35552
0.35406
0.3452
0.3478
0.34706
0.34932
0.34144
0.3568
0.36468
0.36772
0.35474
0.35026
0.35384
0.34374
0.35252
0.34936
0.35772
0.35892
0.35402
0.35114
0.35264
0.3557
0.35916
0.36476
0.35998
0.35414
0.36562
0.3778
0.36016
0.33312
0.36018
0.34034
0.34564
0.34728
0.3663
0.36274
0.34566
0.36552
0.37438
0.37128
0.35766
0.3562
0.37332
0.3788
0.3813
0.36202
0.36132
0.3497
0.4105
0.42858
0.41704
0.4146
0.41592
0.40274
0.3945
0.39666
0.38724
0.3878
0.39978
0.41724
0.37548
0.4109
0.37648
0.39808
0.38412
0.37276
0.38366
0.37292
0.37846
0.39316
0.35602
0.36472
0.40528
0.38878
0.3989
0.41112
0.3891
0.3448
0.3907
0.38092
0.40118
0.38714
0.37602
0.38028
0.37934
0.38442
0.36752
0.36316
0.34878
0.34712
0.36412
0.37646
0.35612
0.35276
0.3579
0.37084
0.37596
0.36222
0.3744
0.38358
0.35092
0.3503
0.3682
0.35204
0.34526
0.36032
0.38782
0.37284
0.38078
0.3621
0.3742
0.36218
0.3969
0.34876
0.3685
0.35604
0.36016
0.34756
0.3528
0.34702
0.3565
0.36564
0.3864
0.38272
0.41334
0.37038
0.3887
0.38166
0.38214
0.37826
0.37482
0.40214
0.37664
0.38744
0.41178
0.37972
0.39684
0.37222
0.37362
0.37444
0.37202
0.36922
0.34418
0.37942
0.38782
0.37818
0.36176
0.37426
0.35936
0.3882
0.3709
0.36366
0.34682
0.36402
0.34676
0.35228
0.3597
0.34558
0.38532
0.3492
0.3407
0.35528
0.3363
0.34996
0.33738
0.34374
0.36468
0.33906
0.34946
0.36932
0.36132
0.37288
0.36036
0.35926
0.36248
0.36358
0.35458
0.36876
0.37422
0.37708
0.36846
0.37514
0.37444
0.35886
0.36156
0.38506
0.38158
0.3621
0.3757
0.37588
0.36442
0.3724
0.35812
0.35724
0.36394
0.34268
0.38206
0.38216
0.367
0.40456
0.37202
0.39006
0.3544
0.3475
0.33264
0.36526
0.35346
0.3703
0.369
0.38362
0.37556
0.37146
0.34934
0.38004
0.34514
0.34
0.35346
0.3627
0.3711
0.35168
0.36648
0.3654
0.34274
0.36678
0.36112
0.36128
0.36636
0.39584
0.37484
0.37582
0.35478
0.38412
0.38252
0.40478
0.38758
0.40812
0.37988
0.37246
0.3994
0.41612
0.4274
0.38986
0.41068
0.40384
0.3888
0.39692
0.41262
0.41276
0.40304
0.3831
0.40024
0.40242
0.39488
0.40402
0.4169
0.39664
0.37174
0.35966
0.36628
0.4018
0.36984
0.35678
0.37256
0.35858
0.36618
0.39568
0.39556
0.41048
0.39292
0.36928
0.40926
0.41532
0.40006
0.41008
0.40574
0.38012
0.38618
0.38362
0.38478
0.39328
0.4132
0.3825
0.3911
0.43312
0.4222
0.40806
0.38838
0.40574
0.39578
0.37254
0.3699
0.42596
0.41594
0.36894
0.36428
0.36072
0.3684
0.35872
0.3356
0.3571
0.37226
0.3581
0.3817
0.3468
0.3542
0.3399
0.35906
0.36398
0.34598
0.35766
0.34368
0.35922
0.35682
0.34484
0.34634
0.36388
0.3605
0.35344
0.37086
0.37702
0.36814
0.38918
0.3814
0.38552
0.36986
0.40308
0.40166
0.40946
0.39332
0.42822
0.37684
0.38318
0.39906
0.42008
0.42678
0.40816
0.39634
0.36444
0.37208
0.37366
0.37402
0.3561
0.3626
0.3626
0.36956
0.36296
0.37438
0.38922
0.3797
0.36154
0.35656
0.36254
0.36698
0.35088
0.3725
0.35702
0.37056
0.36468
0.35772
0.37836
0.37768
0.3534
0.37154
0.36364
0.3487
0.3616
0.35466
0.37136
0.36468
0.3671
0.35694
0.38226
0.3561
0.36042
0.35906
0.34786
0.35468
0.34154
0.34226
0.35788
0.33882
0.33218
0.35246
0.35172
0.32234
0.33444
0.34464
0.35076
0.35816
0.3463
0.31838
0.34486
0.34108
0.33678
0.33286
0.3286
0.34556
0.3561
0.34554
0.36312
0.33362
0.33062
0.34302
0.34374
0.36016
0.34164
0.343
0.34038
0.33836
0.34912
0.35852
0.34294
0.3366
0.36072
0.33558
0.34704
0.3298
0.34904
0.3307
0.3319
0.34706
0.36488
0.34736
0.33534
0.3523
0.33374
0.33328
0.33094
0.35804
0.34226
0.3404
0.3596
0.35214
0.3613
0.35338
0.3415
0.36842
0.37218
0.37544
0.3556
0.36984
0.35406
0.3662
0.3701
0.37036
0.35802
0.39138
0.3872
0.42114
0.35884
0.3852
0.4502
0.41194
0.37902
0.37346
0.39704
0.3874
0.37512
0.39124
0.38698
0.39354
0.3811
0.369
0.37474
0.36244
0.36834
0.38226
0.44502
0.41608
0.36436
0.35332
0.37914
0.36934
0.36744
0.37226
0.36684
0.3561
0.36426
0.36532
0.37302
0.37156
0.36366
0.36256
0.36628
0.36218
0.35686
0.35014
0.37112
0.35124
0.36316
0.36018
0.36294
0.37726
0.36204
0.37448
0.36346
0.3853
0.3867
0.3755
0.38256
0.38326
0.36558
0.3745
0.36752
0.40012
0.37588
0.38244
0.3781
0.37162
0.37918
0.38438
0.37354
0.38148
0.40516
0.40016
0.38716
0.362
0.36444
0.39936
0.38666
0.37072
0.39506
0.37508
0.33404
0.34752
0.35126
0.35628
0.36604
0.36624
0.37904
0.39418
0.3934
0.4
0.39316
0.38254
0.41442
0.38594
0.38052
0.3917
0.38578
0.3648
0.36744
0.3556
0.36616
0.36868
0.38924
0.4138
0.4038
0.39706
0.40632
0.40272
0.38656
0.37864
0.38918
0.37256
0.36716
0.36354
0.3664
0.3636
0.3655
0.36238
0.34594
0.36662
0.34982
0.36118
0.35932
0.36932
0.35338
0.3832
0.35726
0.34486
0.373
0.35082
0.36088
0.35368
0.3476
0.37466
0.35308
0.3588
0.3566
0.35294
0.33622
0.35988
0.36724
0.34818
0.37472
0.33298
0.33986
0.34338
0.34556
0.37688
0.3535
0.36918
0.36762
0.36812
0.34422
0.33912
0.35172
0.3429
0.33874
0.36008
0.33746
0.3635
0.36836
0.3358
0.3325
0.34088
0.34248
0.35504
0.3644
0.34158
0.36188
0.36182
0.34802
0.35644
0.32876
0.36928
0.36062
0.3672
0.35642
0.38066
0.37284
0.36208
0.37594
0.36694
0.36536
0.36914
0.38026
0.37944
0.37658
0.38226
0.3918
0.37238
0.37132
0.36806
0.35824
0.38416
0.38312
0.39914
0.39346
0.44098
0.4036
0.3666
0.38172
0.39056
0.40326
0.40888
0.39986
0.41306
0.39364
0.41728
0.41422
0.42858
0.40744
0.41696
0.43668
0.43358
0.36636
0.33938
0.3632
0.35956
0.37566
0.37556
0.35426
0.36992
0.37914
0.38224
0.3867
0.36746
0.36732
0.3536
0.35076
0.35762
0.3536
0.35174
0.35504
0.3709
0.35034
0.34692
0.35424
0.38056
0.34892
0.34646
0.35708
0.33146
0.34266
0.35272
0.3484
0.34798
0.35628
0.3437
0.34714
0.34768
0.34322
0.37388
0.34442
0.35522
0.32102
0.33172
0.34204
0.33882
0.34918
0.33836
0.33732
0.32688
0.34498
0.34576
0.37394
0.34988
0.33042
0.34262
0.3323
0.36246
0.39544
0.55396
0.33552
0.34422
0.33
0.35678
0.32168
0.33842
0.38394
0.34976
0.33838
0.33592
0.32476
0.36484
0.35008
0.33448
0.34118
0.34162
0.3443
0.35046
0.3341
0.3368
0.33896
0.3439
0.35168
0.36112
0.34112
0.35098
0.33322
0.34858
0.33716
0.36574
0.33106
0.33488
0.34856
0.35044
0.33676
0.3603
0.36694
0.3376
0.33942
0.36074
0.33744
0.33512
0.3323
0.3689
0.36034
0.35196
0.33498
0.3349
0.35402
0.33614
0.34204
0.33828
0.34368
0.34778
0.3528
0.3418
0.3271
0.33856
0.35674
0.35372
0.34874
0.339
0.34634
0.35534
0.3361
0.35182
0.35242
0.34724
0.34304
0.3333
0.33016
0.34506
0.37544
0.34334
0.33288
0.3371
0.34634
0.3508
0.33518
0.34384
0.3328
0.34456
0.32802
0.33836
0.34156
0.3206
0.32686
0.33542
0.34444
0.34632
0.3652
0.35174
0.33782
0.3523
0.33956
0.34222
0.36284
0.35344
0.35998
0.34556
0.36638
0.35918
0.35552
0.36194
0.3473
0.34172
0.33638
0.33806
0.33724
0.34448
0.33442
0.36006
0.35646
0.3698
0.3782
0.36282
0.35144
0.36316
0.35278
0.35094
0.35746
0.34706
0.35374
0.35152
0.34344
0.38748
0.38634
0.36418
0.35144
0.3523
0.36258
0.38528
0.37098
0.37286
0.38478
0.38736
0.38494
0.40594
0.39924
0.39716
0.39652
0.43406
0.4266
0.42026
0.44562
0.4001
0.39072
0.41284
0.42856
0.40406
0.42184
0.37788
0.38936
0.41652
0.42444
0.42768
0.4242
0.44648
0.42466
0.44284
0.41342
0.41938
0.41746
0.40758
0.38626
0.41258
0.41138
0.42056
0.39428
0.43866
0.42516
0.39148
0.35838
0.35836
0.39716
0.3737
0.41298
0.42622
0.40544
0.40634
0.41498
0.39278
0.39582
0.3758
0.37704
0.37062
0.38284
0.40494
0.38382
0.3793
0.3775
0.39404
0.38
0.35948
0.3746
0.3611
0.35812
0.3696
0.37314
0.36324
0.36732
0.37124
0.37516
0.37544
0.35954
0.36654
0.36056
0.36216
0.35426
0.36558
0.37338
0.3631
0.36408
0.37472
0.35876
0.36458
0.36126
0.36652
0.37218
0.35894
0.35946
0.3868
0.37182
0.382
0.37258
0.37084
0.3759
0.38052
0.35932
0.3937
0.4189
0.41646
0.38552
0.3703
0.36652
0.37516
0.39966
0.38492
0.39502
0.35902
0.37172
0.38518
0.37992
0.38264
0.37982
0.37942
0.37158
0.37794
0.37318
0.35364
0.37248
0.37436
0.36648
0.35438
0.38026
0.38226
0.38754
0.37566
0.3586
0.37448
0.38012
0.37028
0.37446
0.37366
0.3805
0.37064
0.3597
0.37964
0.40606
0.40984
0.39446
0.39522
0.37486
0.39038
0.39146
0.38904
0.38836
0.39578
0.41452
0.42316
0.40968
0.41228
0.40916
0.40492
0.38732
0.39578
0.38996
0.39996
0.4025
0.42392
0.38758
0.36678
0.36496
0.34608
0.38344
0.39464
0.38574
0.42168
0.35302
0.37784
0.3656
0.36418
0.3551
0.37348
0.3896
0.37456
0.39376
0.37868
0.36264
0.36434
0.3796
0.38902
0.36978
0.38476
0.39026
0.41282
0.40198
0.38032
0.42514
0.4308
0.40476
0.41174
0.39632
0.3885
0.40396
0.4402
0.415
0.40124
0.38478
0.37758
0.3776
0.3635
0.36486
0.39274
0.37804
0.36904
0.36842
0.37696
0.36876
0.37496
0.3783
0.37648
0.392
0.37034
0.38024
0.37952
0.3789
0.37606
0.36312
0.37092
0.35204
0.36072
0.34886
0.3508
0.37058
0.34962
0.34548
0.36646
0.3605
0.3561
0.35666
0.36068
0.38018
0.3642
0.39324
0.39102
0.3885
0.4059
0.40058
0.43532
0.36812
0.35514
0.35638
0.34718
0.34872
0.3445
0.3611
0.3713
0.34844
0.36102
0.35336
0.36772
0.35462
0.38516
0.42252
0.43318
0.43466
0.40156
0.39982
0.41578
0.4106
0.41102
0.40312
0.37676
0.39958
0.38894
0.40402
0.42058
0.4487
0.40186
0.41384
0.4266
0.4299
0.42552
0.43518
0.42394
0.43162
0.42934
0.42734
0.41846
0.40974
0.3328
0.35026
0.36142
0.3617
0.4095
0.43036
0.41582
0.42702
0.41418
0.38322
0.38092
0.3626
0.44812
0.47752
0.40384
0.447
0.43954
0.43514
0.43218
0.40138
0.38456
0.40204
0.43862
0.4336
0.4169
0.39236
0.42372
0.39798
0.40548
0.41326
0.40526
0.39944
0.39096
0.4095
0.41402
0.39634
0.38322
0.37864
0.37208
0.35926
0.3818
0.3855
0.3843
0.4122
0.3612
0.38738
0.37158
0.37214
0.39482
0.34766
0.39236
0.40722
0.37822
0.38718
0.38074
0.3782
0.35576
0.36198
0.34732
0.37426
0.35148
0.40586
0.3767
0.36846
0.37844
0.3735
0.37488
0.36804
0.378
0.36328
0.35838
0.36732
0.39106
0.36108
0.35824
0.3533
0.361
0.36186
0.35986
0.35958
0.34548
0.35238
0.3615
0.36484
0.35056
0.37022
0.35638
0.366
0.3589
0.36002
0.34932
0.37036
0.3741
0.36586
0.36598
0.351
0.34984
0.37712
0.34292
0.3391
0.33044
0.36122
0.3453
0.35868
0.37204
0.34186
0.35394
0.36328
0.35988
0.36742
0.34688
0.3662
0.34554
0.36412
0.3554
0.36692
0.3774
0.3793
0.36402
0.38414
0.37706
0.38688
0.37128
0.367
0.39008
0.37438
0.40096
0.38138
0.4119
0.40314
0.40796
0.41464
0.3975
0.40538
0.4012
0.4059
0.36758
0.37366
0.35684
0.3555
0.38974
0.42808
0.4091
0.4133
0.39146
0.3796
0.37848
0.37226
0.3567
0.37422
0.37114
0.36626
0.37516
0.38344
0.3532
0.37572
0.35482
0.34896
0.37346
0.34246
0.34442
0.3518
0.35528
0.3645
0.35188
0.33946
0.36482
0.32792
0.3558
0.3449
0.34012
0.32738
0.33052
0.3425
0.33828
0.35218
0.34898
0.34642
0.36286
0.35156
0.35788
0.35106
0.34076
0.32626
0.3383
0.3447
0.34288
0.33648
0.33706
0.35176
0.34058
0.33222
0.32892
0.33794
0.33096
0.33344
0.33764
0.34
0.35588
0.33874
0.34392
0.36098
0.3371
0.35988
0.35444
0.356
0.35986
0.35364
0.36458
0.36444
0.3595
0.36694
0.3661
0.37466
0.3754
0.39058
0.3769
0.38672
0.38088
0.36572
0.37906
0.37374
0.36664
0.37366
0.37574
0.366
0.36216
0.36702
0.35564
0.34896
0.35164
0.34314
0.36448
0.34942
0.36366
0.3392
0.3558
0.35126
0.35584
0.34584
0.35528
0.3553
0.36352
0.37398
0.39364
0.3681
0.38898
0.3923
0.39124
0.38418
0.3905
0.40628
0.42536
0.44426
0.43588
0.44162
0.40116
0.39562
0.38046
0.38406
0.38392
0.3784
0.39264
0.3996
0.37958
0.38918
0.36052
0.37544
0.36314
0.36008
0.3671
0.37586
0.36908
0.3344
0.3402
0.3409
0.36898
0.36648
0.35084
0.3373
0.35574
0.35024
0.348
0.35936
0.36422
0.33484
0.3388
0.37022
0.35718
0.3329
0.3593
0.3419
0.3553
0.3516
0.34052
0.34836
0.35224
0.33514
0.36004
0.35132
0.35162
0.36826
0.35364
0.37028
0.34252
0.3579
0.35844
0.3522
0.3444
0.34622
0.35968
0.3835
0.37188
0.36914
0.3548
0.33862
0.3669
0.37542
0.36788
0.36872
0.37944
0.38648
0.37452
0.38838
0.38422
0.39306
0.41374
0.38928
0.4086
0.40496
0.41928
0.38492
0.39392
0.39116
0.45684
0.41604
0.38618
0.38142
0.40554
0.40818
0.40516
0.37286
0.37686
0.37594
0.37536
0.3703
0.3639
0.37268
0.40002
0.42236
0.40452
0.4143
0.4286
0.42098
0.41234
0.41416
0.39334
0.386
0.37942
0.36864
0.38594
0.36842
0.3689
0.36612
0.3665
0.35376
0.36316
0.37436
0.35372
0.34684
0.33588
0.33564
0.3438
0.35128
0.3572
0.33272
0.3515
0.35256
0.33288
0.35666
0.3403
0.34752
0.32758
0.34314
0.3723
0.36454
0.37062
0.3625
0.35202
0.36006
0.34736
0.35208
0.35126
0.36034
0.35242
0.34826
0.35332
0.35344
0.34894
0.34878
0.3836
0.33588
0.36728
0.36146
0.3688
0.35752
0.36938
0.36022
0.36656
0.38164
0.3966
0.37684
0.40702
0.40366
0.39334
0.3964
0.40256
0.38126
0.38332
0.3893
0.39266
0.38342
0.40058
0.45114
0.40966
0.39792
0.36976
0.39186
0.36808
0.3653
0.3619
0.37202
0.3713
0.3576
0.36
0.37342
0.35646
0.37668
0.33488
0.35758
0.37302
0.37982
0.37398
0.37462
0.36958
0.36712
0.35166
0.35718
0.35036
0.35338
0.36772
0.3463
0.36094
0.3822
0.35908
0.35594
0.34736
0.3451
0.35268
0.35894
0.36716
0.3749
0.38786
0.36504
0.3579
0.35058
0.3483
0.36878
0.35728
0.35032
0.3574
0.35986
0.35636
0.37046
0.36928
0.34152
0.34388
0.3794
0.37282
0.40042
0.37664
0.37548
0.36054
0.3628
0.37058
0.3831
0.3867
0.36242
0.33876
0.3778
0.35868
0.35034
0.36156
0.3724
0.3714
0.35282
0.35916
0.38556
0.38162
0.37924
0.37702
0.40014
0.39616
0.39616
0.38594
0.36492
0.36518
0.37252
0.35364
0.3708
0.36934
0.35468
0.33438
0.34598
0.3467
0.3349
0.35912
0.36538
0.36308
0.34746
0.33352
0.35728
0.35598
0.33662
0.36028
0.3494
0.34856
0.34142
0.3431
0.36012
0.33848
0.36294
0.3583
0.3566
0.35268
0.33894
0.35198
0.35554
0.34796
0.3608
0.35634
0.36434
0.35636
0.36906
0.3603
0.36248
0.364
0.38434
0.34628
0.34806
0.3667
0.35084
0.34828
0.34206
0.36198
0.35568
0.33098
0.36464
0.36064
0.34816
0.35238
0.35532
0.36802
0.36016
0.38786
0.35984
0.3755
0.36288
0.363
0.37952
0.37678
0.37132
0.36622
0.36566
0.35896
0.3533
0.3975
0.39074
0.386
0.36848
0.36806
0.37782
0.37238
0.37896
0.38768
0.4023
0.39552
0.38088
0.36818
0.40146
0.36726
0.384
0.39384
0.37842
0.407
0.3945
0.3883
0.39474
0.41078
0.41324
0.37982
0.39348
0.38746
0.35808
0.38102
0.37764
0.376
0.38518
0.39718
0.47956
0.49204
0.451
0.42128
0.40234
0.42194
0.42786
0.38858
0.38202
0.39142
0.41008
0.46772
0.478
0.43022
0.43298
0.44256
0.42592
0.40506
0.40654
0.4587
0.44246
0.4247
0.43768
0.40872
0.41972
0.4244
0.45818
0.43678
0.43294
0.43256
0.43318
0.42902
0.45686
0.45448
0.4193
0.41424
0.44698
0.41712
0.39498
0.44928
0.45894
0.43306
0.44024
0.46186
0.4862
0.4141
0.41452
0.41708
0.4375
0.4047
0.40674
0.41072
0.40556
0.39096
0.39204
0.42458
0.40088
0.39488
0.39244
0.41708
0.41264
0.40034
0.4044
0.40874
0.41792
0.43096
0.43668
0.43988
0.41058
0.4045
0.4222
0.4128
0.41324
0.42308
0.43312
0.43746
0.41588
0.3999
0.43272
0.41384
0.39258
0.38196
0.40382
0.45828
0.3795
0.41024
0.39066
0.3964
0.39512
0.36246
0.39398
0.38688
0.38218
0.3915
0.40032
0.3817
0.37352
0.39396
0.38962
0.38304
0.38262
0.37564
0.38426
0.41466
0.4331
0.42372
0.44088
0.4629
0.42872
0.42238
0.4045
0.4135
0.4063
0.40476
0.39564
0.38012
0.37716
0.38762
0.3823
0.38274
0.37466
0.3636
0.37794
0.38724
0.38584
0.3882
0.3852
0.38984
0.38034
0.39686
0.40556
0.38516
0.39768
0.41084
0.41686
0.40278
0.43488
0.43036
0.40908
0.41452
0.43142
0.42236
0.39564
0.37982
0.46528
0.51304
-1
-1
-1
-1
fixedStep chrom=5 start=1 step=50000 span=50000
-1
0.49766
0.45554
0.55224
0.47708
0.50432
0.51242
0.53934
0.52098
0.58158
0.59032
0.51964
0.55194
0.58102
0.44678
0.56128
0.4783
0.54946
0.48908
0.50698
0.58764
0.6195
0.58024
0.57158
0.59412
0.58198
0.5208
0.5168
0.5559
0.5316
0.52282
0.4974
0.512
0.49036
0.49754
0.52288
0.50484
0.5794
0.4956
0.44654
0.46924
0.43298
0.47884
0.49374
0.4335
0.48532
0.44806
0.46404
0.43936
0.43634
0.46594
0.44624
0.45426
0.4541
0.48306
0.43062
0.43226
0.45768
0.42132
0.40302
0.45674
0.4449
0.45962
0.41484
0.46272
0.45972
0.49304
0.45442
0.42574
0.39776
0.44268
0.45074
0.49334
0.43652
0.4251
0.43752
0.40934
0.4352
0.415
0.39496
0.42614
0.414
0.41574
0.39502
0.42748
0.40878
0.39336
0.38254
0.38818
0.3823
0.40754
0.39174
0.39858
0.3945
0.37432
0.3732
0.36526
0.43352
0.42578
0.39984
0.40544
0.40686
0.41778
0.40754
0.3969
0.43618
0.4753
0.44644
0.40944
0.3997
0.4353
0.44396
0.42354
0.41298
0.40834
0.4216
0.40386
0.41698
0.40302
0.41876
0.42056
0.41482
0.4278
0.4302
0.44024
0.41506
0.46166
0.46606
0.4558
0.46284
0.4721
0.4589
0.44126
0.41706
0.48474
0.4803
0.43214
0.43346
0.40508
0.3965
0.39136
0.41788
0.39066
0.39426
0.41118
0.3952
0.42618
0.40628
0.41282
0.38358
0.41798
0.37782
0.40118
0.4274
0.38954
0.43334
0.44226
0.40944
0.3913
0.39522
0.38224
0.40988
0.35722
0.39482
0.41168
0.3853
0.4037
0.37542
0.39708
0.38394
0.381
0.38948
0.37404
0.36862
0.37952
0.39542
0.38044
0.38292
0.38312
0.3674
0.40784
0.398
0.3992
0.41546
0.39616
0.39658
0.38812
0.39788
0.40238
0.40202
0.42462
0.4023
0.39808
0.37882
0.42506
0.40088
0.40142
0.42042
0.4261
0.40596
0.40656
0.42068
0.45132
0.42726
0.4185
0.45994
0.43802
0.40172
0.40868
0.49416
0.47002
0.47374
0.48276
0.48216
0.45478
0.44158
0.4012
0.44388
0.4087
0.43662
0.40734
0.4064
0.42676
0.40628
0.4127
0.39734
0.41596
0.39756
0.38208
0.3846
0.39316
0.37408
0.37192
0.37766
0.3829
0.3753
0.3766
0.37684
0.38674
0.35354
0.37316
0.36136
0.35984
0.3569
0.35278
0.34998
0.35634
0.35716
0.35078
0.36944
0.35906
0.35486
0.35592
0.36078
0.34948
0.34676
0.33878
0.35978
0.36662
0.3424
0.34762
0.34784
0.36044
0.36242
0.37402
0.3577
0.3652
0.379
0.39434
0.38892
0.40152
0.38134
0.3878
0.3983
0.39556
0.3828
0.39612
0.38592
0.39022
0.42224
0.43368
0.4218
0.45672
0.41502
0.41118
0.41778
0.42722
0.43068
0.44814
0.45278
0.45168
0.44358
0.40596
0.41696
0.47468
0.4285
0.4193
0.44546
0.41574
0.42292
0.40588
0.41038
0.38704
0.37764
0.3704
0.39554
0.37352
0.4062
0.36828
0.38934
0.4103
0.40382
0.40104
0.38776
0.38536
0.3949
0.39218
0.3997
0.40846
0.38094
0.40396
0.39684
0.40646
0.39796
0.39212
0.38668
0.38324
0.40224
0.42514
0.39258
0.43422
0.426
0.44988
0.43958
0.44302
0.42872
0.43698
0.44392
0.44934
0.45506
0.43992
0.43954
0.43946
0.43532
0.4307
0.40998
0.42684
0.42086
0.40356
0.39854
-1
-1
0.41888
0.39498
0.38096
0.39134
0.35768
0.36866
0.36204
0.36004
0.3582
0.36012
0.3618
0.36068
0.34564
0.38138
0.36278
0.3748
0.3521
0.34808
0.38052
0.3638
0.3528
0.35296
0.36692
0.3456
0.34728
0.34036
0.33266
0.33946
0.35796
0.347
0.34634
0.33996
0.35484
0.37246
0.3595
0.345
0.34926
0.34122
0.34724
0.35116
0.34438
0.33462
0.35932
0.35944
0.35954
0.34594
0.34036
0.33886
0.34986
0.33914
0.36006
0.34846
0.33098
0.35254
0.37842
0.3489
0.3462
0.3448
0.34946
0.34376
0.38066
0.34066
0.3566
0.34932
0.35402
0.3524
0.34984
0.35398
0.34064
0.36432
0.3582
0.35156
0.35242
0.35968
0.34956
0.35188
0.3541
0.44332
0.3484
0.35484
0.35288
0.35812
0.33888
0.3427
0.34366
0.3607
0.36158
0.34264
0.3647
0.37258
0.35864
0.36192
0.34332
0.33808
0.36772
0.34828
0.34132
0.3614
0.3503
0.35466
0.36312
0.34744
0.34388
0.34206
0.35056
0.35238
0.36626
0.3519
0.3514
0.3653
0.35014
0.36876
0.36612
0.345
0.34864
0.34762
0.3633
0.3503
0.39234
0.32026
0.3545
0.36666
0.3472
0.33942
0.36388
0.35322
0.33816
0.35664
0.34586
0.36064
0.3403
0.34746
0.35478
0.34676
0.368
0.3783
0.35106
0.34382
0.34526
0.3352
0.34574
0.37036
0.35128
0.34906
0.35164
0.35482
0.3429
0.33614
0.35862
0.34562
0.3594
0.35868
0.34638
0.33532
0.35592
0.36008
0.3357
0.34026
0.33498
0.34822
0.3619
0.34132
0.32824
0.3605
0.35256
0.36876
0.35364
0.33658
0.34366
0.3418
0.33998
0.3371
0.39998
0.34846
0.35032
0.35718
0.37314
0.3723
0.33656
0.34342
0.33612
0.3593
0.33958
0.34008
0.34856
0.34066
0.33556
0.34254
0.3262
0.35922
0.3439
0.35312
0.34748
0.35366
0.34062
0.33628
0.34888
0.33506
0.3581
0.33152
0.35506
0.34502
0.34646
0.3447
0.349
0.34252
0.33712
0.34302
0.35592
0.36012
0.33498
0.35156
0.33932
0.34992
0.33846
0.34032
0.36818
0.34802
0.34978
0.36104
0.33164
0.3315
0.3374
0.34658
0.37044
0.35112
0.34904
0.36326
0.34774
0.35408
0.3545
0.35054
0.33002
0.35684
0.32452
0.35074
0.33952
0.35796
0.36022
0.34
0.33884
0.34668
0.34026
0.33836
0.33682
0.35082
0.35876
0.35366
0.35532
0.34098
0.3429
0.35274
0.37274
0.3539
0.3443
0.34564
0.354
0.36996
0.34538
0.3551
0.34
0.35506
0.35258
0.36052
0.37288
0.3701
0.37164
0.37028
0.3683
0.38292
0.39052
0.38244
0.3842
0.38268
0.3814
0.43564
0.39098
0.39038
0.41578
0.41048
0.44862
0.4648
0.45094
0.47076
0.43894
0.45852
0.44726
0.44348
0.46538
0.44732
0.41274
0.43106
0.45548
0.44024
0.44668
0.3816
0.398
0.44814
0.45082
0.42814
0.4225
0.4297
0.41344
0.41456
0.4094
0.37404
0.38624
0.38478
0.37954
0.38032
0.3884
0.3604
0.38936
0.36352
0.37558
0.40214
0.39664
0.3997
0.43738
0.41696
0.39614
0.39792
0.4056
0.39562
0.40224
0.40514
0.42338
0.40554
0.40806
0.37174
0.3643
0.408
0.3525
0.34852
0.37158
0.35398
0.40282
0.43208
0.41822
0.44156
0.42114
0.43502
0.42338
0.4216
0.40726
0.39488
0.39532
0.40526
0.42238
0.4066
0.40616
0.4172
0.40172
0.37576
0.39258
0.38938
0.37736
0.38694
0.38172
0.3761
0.37086
0.37228
0.37638
0.37908
0.39548
0.39906
0.41694
0.4048
0.4165
0.39762
0.35306
0.39162
0.36912
0.3679
0.38286
0.41506
0.41084
0.40116
0.40204
0.3928
0.39696
0.41994
0.43376
0.40536
0.36412
0.36816
0.34858
0.3362
0.35334
0.38994
0.39216
0.38416
0.3945
0.42758
0.4097
0.43616
0.401
0.40436
0.37842
0.39092
0.36338
0.40062
0.37482
0.41778
0.45778
0.42538
0.41552
0.3979
0.40828
0.38816
0.41308
0.42194
0.40446
0.40644
0.42286
0.42274
0.4426
0.42692
0.37854
0.41204
0.41796
0.41348
0.41608
0.41346
0.41186
0.40964
0.3909
0.33988
0.36352
0.3788
0.35442
0.38714
0.3945
0.37152
0.37894
0.39968
0.39424
0.36762
0.38434
0.3824
0.3848
0.37706
0.36078
0.3686
0.36212
0.3519
0.36098
0.3709
0.35982
0.36026
0.38298
0.366
0.3653
0.37072
0.37194
0.3789
0.38934
0.38246
0.37728
0.37796
0.38202
0.40088
0.38128
0.38928
0.4277
0.42822
0.37796
0.399
0.39538
0.38052
0.37476
0.3629
0.3667
0.3793
0.37228
0.37974
0.36702
0.3711
0.37698
0.38538
0.37352
0.38824
0.37586
0.37202
0.36654
0.38356
0.37436
0.3649
0.3611
0.35916
0.39388
0.36292
0.37028
0.3669
0.37448
0.3821
0.38704
0.39506
0.37824
0.39382
0.38572
0.3823
0.36408
0.36018
0.39048
0.40042
0.42914
0.43448
0.4338
0.4541
0.43628
0.43296
0.4309
0.40674
0.42018
0.41036
0.41136
0.38178
0.39754
0.41344
0.38206
0.38222
0.38504
0.38708
0.36974
0.36394
0.3694
0.3871
0.3838
0.36118
0.37888
0.37396
0.35806
0.34934
0.35206
0.36444
0.345
0.36366
0.36106
0.37338
0.36056
0.3804
0.34694
0.37232
0.3649
0.35332
0.36892
0.36912
0.3537
0.34498
0.37278
0.36192
0.38026
0.35398
0.36216
0.32308
0.34894
0.346
0.34084
0.35918
0.33952
0.35902
0.36312
0.3777
0.3599
0.36824
0.36558
0.36028
0.36516
0.35416
0.37116
0.37586
0.36472
0.3562
0.36684
0.37856
-1
-1
-1
-1
-1
-1
-1
-1
-1
-1
-1
-1
-1
-1
-1
-1
-1
-1
-1
-1
-1
-1
-1
-1
-1
-1
-1
-1
-1
-1
-1
-1
-1
-1
-1
-1
-1
-1
-1
-1
-1
-1
-1
-1
-1
-1
-1
-1
-1
-1
-1
-1
-1
-1
-1
-1
-1
-1
-1
-1
-1
0.37254
0.36448
0.37792
0.3576
0.3887
0.3801
0.38998
0.3686
0.36102
0.36278
0.38738
0.35006
0.3549
0.35014
0.38278
0.39472
0.39078
0.35816
0.3569
0.36456
0.35348
0.34652
0.36132
0.37518
0.40778
0.35522
0.34756
0.32806
0.33108
0.35398
0.35408
0.35076
0.34826
0.36382
0.34124
0.35404
0.35836
0.32816
0.35796
0.3335
0.3425
0.33314
0.34922
0.3595
0.36384
0.3604
0.35074
0.3569
0.34762
0.37338
0.37398
0.38046
0.3773
0.36918
0.3697
0.3588
0.39318
0.38662
0.37072
0.39454
0.39594
0.4
0.38084
0.38172
0.36732
0.39306
0.40042
0.38258
0.37182
0.35796
0.36438
0.38556
0.4053
0.40542
0.4113
0.3881
0.3876
0.38414
0.38316
0.35908
0.38
0.3904
0.40214
0.39656
0.40018
0.4124
0.41968
0.42466
0.42454
0.42412
0.40356
0.41652
0.4048
0.40324
0.43222
0.40044
0.39884
0.39564
0.415
0.39042
0.39284
0.44714
0.3667
0.3663
0.37822
0.38872
0.38756
0.4076
0.42312
0.4028
0.38594
0.40622
0.3685
0.39264
0.41128
0.42864
0.39038
0.44448
0.43574
0.41706
0.4176
0.4115
0.42964
0.41968
0.4096
0.40534
0.439
0.43264
0.41302
0.4091
0.41508
0.39804
0.40058
0.40506
0.36746
0.39248
0.40754
0.41084
0.40894
0.43818
0.43028
0.39718
0.39524
0.42286
0.3943
0.41592
0.398
0.4011
0.39484
0.3821
0.38086
0.37304
0.37226
0.37196
0.39394
0.38026
0.3751
0.36732
0.38378
0.37642
0.38104
0.37992
0.37478
0.35358
0.3918
0.37412
0.40192
0.37846
0.38196
0.3922
0.37456
0.36698
0.39128
0.39344
0.39908
0.4109
0.38344
0.386
0.3677
0.38646
0.3773
0.36846
0.36118
0.38374
0.36774
0.37962
0.3706
0.35972
0.36552
0.37392
0.36426
0.3692
0.37722
0.3866
0.37472
0.37528
0.36174
0.37772
0.36104
0.37134
0.35532
0.35868
0.36662
0.3848
0.3995
0.38682
0.38982
0.39306
0.38348
0.38308
0.39746
0.40312
0.38486
0.40434
0.38256
0.37196
0.37642
0.34906
0.358
0.36558
0.39254
0.41704
0.40964
0.42598
0.39416
0.37826
0.37224
0.37284
0.44174
0.45014
0.42988
0.41166
0.40702
0.40134
0.39586
0.40468
0.40806
0.4021
0.40112
0.41648
0.41562
0.4103
0.40178
0.3997
0.38272
0.41392
0.36858
0.37238
0.37188
0.41536
0.42522
0.4191
0.38554
0.39796
0.3815
0.3823
0.37158
0.37322
0.39238
0.36456
0.37184
0.36178
0.3601
0.35578
0.36082
0.34312
0.34866
0.35148
0.38136
0.35856
0.36102
0.36018
0.37644
0.3593
0.3588
0.36148
0.37836
0.37966
0.38368
0.384
0.37968
0.3778
0.369
0.3582
0.345
0.36014
0.39334
0.40024
0.38536
0.39102
0.39886
0.35998
0.35928
0.35042
0.3446
0.37016
0.35614
0.40458
0.4079
0.41264
0.3816
0.35234
0.34624
0.34562
0.36662
0.35748
0.38258
0.3734
0.36562
0.37512
0.37944
0.40856
0.39786
0.4039
0.4062
0.40278
0.38946
0.3513
0.36408
0.39104
0.36044
0.42294
0.40442
0.4229
0.40982
0.41136
0.3965
0.381
0.40356
0.38856
0.4014
0.40462
0.38526
0.39334
0.38626
0.38398
0.39824
0.38208
0.37156
0.38742
0.43076
0.42358
0.4082
0.38912
0.3824
0.36892
0.36238
0.36298
0.374
0.39468
0.37306
0.38102
0.38846
0.38096
0.38284
0.37448
0.39558
0.41298
0.3975
0.3974
0.41626
0.40624
0.3879
0.42156
0.39984
0.4133
0.40926
0.40888
0.37286
0.37682
0.40098
0.4095
0.40808
0.38822
0.39748
0.41576
0.40892
0.41438
0.43632
0.40232
0.43522
0.43084
0.4184
0.44148
0.39812
0.43302
0.4363
0.42518
0.39368
0.46878
0.35796
0.3554
0.35452
0.35484
0.38016
0.39246
0.34694
0.40726
0.41528
0.38386
0.3765
0.4302
0.35228
0.3587
0.34522
0.38908
0.45818
0.42958
0.34948
0.3566
0.36162
0.35304
0.41788
0.3525
0.35556
0.42458
0.42072
0.41468
0.4091
0.38522
0.37348
0.43238
0.35028
0.3594
0.35964
0.36854
0.4068
0.39982
0.41902
0.40476
0.4075
0.4143
0.4089
0.39928
0.4178
0.40788
0.40568
0.40536
0.40812
0.41388
0.43642
0.40186
0.37568
0.40614
0.4131
0.42412
0.41938
0.39892
0.42394
0.4123
0.40672
0.40022
0.37328
0.38302
0.3671
0.41654
0.39392
0.36824
0.36142
0.44276
0.43646
0.42658
0.45096
0.42002
0.42874
0.44354
0.4145
0.42024
0.38364
0.40712
0.39898
0.38948
0.3981
0.38492
0.397
0.3941
0.41656
0.39986
0.40326
0.4099
0.41542
0.40682
0.4066
0.41486
0.43178
0.4114
0.4031
0.42254
0.40992
0.43486
0.4245
0.36994
0.3922
0.36764
0.42006
0.41638
0.40188
0.42698
0.3928
0.3686
0.36972
0.38206
0.41816
0.40958
0.37936
0.36776
0.3691
0.37472
0.36158
0.4119
0.38454
0.40196
0.37616
0.38864
0.38446
0.39904
0.38622
0.38852
0.39406
0.4033
0.4156
0.4064
0.41394
0.43762
0.45308
0.41698
0.41564
0.41942
0.39366
0.38904
0.39074
0.42222
0.45122
0.45876
0.43782
0.42962
0.424
0.40252
0.40922
0.40076
0.41844
0.41414
0.404
0.4094
0.42544
0.40774
0.37694
0.36714
0.36484
0.43622
0.3864
0.36168
0.39776
0.4205
0.42764
0.40932
0.42608
0.35976
0.38124
0.35574
0.36198
0.365
0.37648
0.39604
0.39058
0.37094
0.39446
0.46218
0.41358
0.44922
0.40962
0.4256
0.43412
0.41702
0.39838
0.40594
0.40222
0.3932
0.41864
0.41392
0.41582
0.43912
0.40652
0.40408
0.3766
0.36158
0.38258
0.40882
0.41456
0.3718
0.37914
0.39554
0.41684
0.43384
0.42294
0.42416
0.39804
0.41252
0.44912
0.44748
0.43148
0.43922
0.46166
0.42192
0.39294
0.38416
0.38524
0.39016
0.42598
0.40548
0.38554
0.38372
0.36778
0.38414
0.40414
0.40838
0.41748
0.40048
0.39262
0.40546
0.42904
0.44378
0.39766
0.3962
0.41276
0.36668
0.35018
0.34514
0.3603
0.3651
0.36454
0.3727
0.40542
0.41108
0.39646
0.40358
0.41916
0.37736
0.36446
0.3848
0.36586
0.37726
0.39672
0.41634
0.40338
0.41282
0.3729
0.39458
0.38014
0.3853
0.3743
0.3921
0.3765
0.39186
0.37838
0.3874
0.37458
0.37888
0.3633
0.3593
0.34814
0.3451
0.34592
0.35302
0.37126
0.37226
0.38464
0.37406
0.36392
0.38212
0.35982
0.38588
0.37162
0.36872
0.36302
0.36212
0.3429
0.35866
0.36338
0.342
0.36316
0.35118
0.36126
0.35026
0.35868
0.35388
0.34776
0.34746
0.3529
0.35502
0.36982
0.3326
0.34224
0.35586
0.34674
0.33998
0.33512
0.34436
0.33126
0.33192
0.35806
0.35194
0.32152
0.33902
0.3297
0.35644
0.3448
0.33854
0.34976
0.34162
0.3477
0.34844
0.33998
0.35904
0.33922
0.35346
0.32708
0.33814
0.3393
0.35062
0.3424
0.34242
0.39844
0.34392
0.32774
0.34254
0.36502
0.35026
0.3667
0.37158
0.3552
0.36786
0.36276
0.35434
0.37246
0.34268
0.36144
0.38446
0.3754
0.37888
0.37384
0.37782
0.37598
0.35336
0.34704
0.3694
0.36098
0.3605
0.38722
0.33786
0.35092
0.35678
0.3466
0.36646
0.3522
0.36386
0.37718
0.36536
0.3812
0.38816
0.3668
0.35374
0.36766
0.3743
0.37238
0.3722
0.35912
0.35766
0.3693
0.37674
0.42746
0.36602
0.37854
0.34732
0.35582
0.35922
0.37396
0.38182
0.35598
0.3479
0.36808
0.36274
0.37308
0.34848
0.3457
0.34176
0.36494
0.35176
0.36414
0.37534
0.35016
0.34664
0.35638
0.36514
0.35392
0.3478
0.36202
0.35888
0.37256
0.38378
0.3791
0.37324
0.3694
0.372
0.36054
0.374
0.37434
0.37144
0.39206
0.34996
0.3668
0.3572
0.37756
0.37858
0.36118
0.36642
0.36404
0.36508
0.38408
0.39242
0.38256
0.3978
0.41344
0.42934
0.38476
0.38372
0.37504
0.3548
0.3746
0.34306
0.35824
0.35554
0.35396
0.35706
0.34906
0.3494
0.34002
0.34004
0.35778
0.32602
0.33984
0.3709
0.36122
-1
-1
0.34548
0.35026
0.35012
0.34074
0.34376
0.34598
0.3372
0.34536
0.35752
0.37542
0.36544
0.3572
0.35174
0.35082
0.36618
0.37384
0.37342
0.37318
0.38684
0.39166
0.38746
0.38096
0.3645
0.35708
0.4687
0.37748
0.36704
0.37278
0.36086
0.36266
0.33312
0.35318
0.35668
0.38972
0.36656
0.3777
0.36898
0.3632
0.3637
0.356
0.37524
0.36504
0.35958
0.3684
0.38064
0.36642
0.347
0.38534
0.36908
0.37632
0.35688
0.3594
0.37564
0.36994
0.37306
0.37298
0.37628
0.37496
0.39348
0.39066
0.39132
0.3643
0.36008
0.35862
0.36752
0.4005
0.38458
0.3927
0.4082
0.45674
0.40144
0.38608
0.36642
0.37468
0.39204
0.3728
0.37636
0.3697
0.376
0.40088
0.39024
0.39076
0.38242
0.39872
0.39234
0.4152
0.3874
0.38688
0.40088
0.39234
0.3886
0.40156
0.36176
0.38552
0.40416
0.38422
0.3741
0.36748
0.38082
0.38396
0.3746
0.36178
0.37666
0.38666
0.35876
0.37182
0.37324
0.36606
0.36376
0.36544
0.35432
0.35572
0.35334
0.36346
0.37188
0.3859
0.36254
0.34664
0.35226
0.37866
0.37328
0.37802
0.37954
0.36656
0.36972
0.3692
0.36768
0.37536
0.4125
0.3671
0.34446
0.4023
0.39608
0.38986
0.36638
0.37022
0.3797
0.38974
0.35054
0.3649
0.36494
0.35208
0.3598
0.39932
0.3409
0.34424
0.34272
0.33332
0.33978
0.34566
0.34396
0.3602
0.34608
0.35818
0.37788
0.33024
0.33918
0.35994
0.35288
0.36522
0.41568
0.35086
0.33522
0.37158
0.35016
0.36588
0.36584
0.34084
0.37446
0.33486
0.3538
0.35508
0.36548
0.35076
0.35036
0.33638
0.35432
0.35206
0.3263
0.3535
0.3353
0.33366
0.35586
0.3466
0.36598
0.35118
0.35324
0.36294
0.36108
0.34578
0.35302
0.36144
0.33568
0.33984
0.37178
0.37784
0.37826
0.35456
0.36034
0.37312
0.33746
0.36596
0.37592
0.36034
0.35568
0.3708
0.39574
0.38152
0.36316
0.35526
0.35786
0.34608
0.35534
0.38124
0.3716
0.3531
0.33244
0.37778
0.3724
0.3739
0.39096
0.37788
0.37076
0.35626
0.35942
0.36096
0.37312
0.37404
0.38088
0.3767
0.3556
0.35386
0.36158
0.39284
0.36838
0.32654
0.36534
0.33824
0.33108
0.33446
0.34092
0.3437
0.33942
0.34798
0.35618
0.3472
0.36304
0.34714
0.3423
0.33874
0.34212
0.3603
0.35316
0.35724
0.35138
0.34392
0.33488
0.3257
0.31916
0.33552
0.33192
0.35116
0.32736
0.35964
0.3336
0.33606
0.34394
0.35656
0.33992
0.34444
0.34016
0.34396
0.35104
0.34306
0.32942
0.35962
0.33906
0.35106
0.33886
0.36072
0.3303
0.3465
0.34508
0.34328
0.33708
0.34852
0.34334
0.35176
0.34914
0.348
0.36304
0.3582
0.37334
0.347
0.35364
0.34784
0.3477
0.38452
0.38856
0.37618
0.39072
0.37784
0.39972
0.38848
0.38386
0.35622
0.38526
0.39112
0.40076
0.39314
0.3778
0.3665
0.35772
0.35438
0.36964
0.35254
0.3642
0.3647
0.33406
0.32752
0.39056
0.3975
0.3765
0.41204
0.39958
0.40024
0.3936
0.38928
0.39002
0.35008
0.3434
0.33972
0.36572
0.35412
0.34122
0.35004
0.37592
0.43986
0.41126
0.40232
0.37342
0.38984
0.37666
0.37112
0.38898
0.39078
0.40048
0.35644
0.34566
0.3717
0.39594
0.40378
0.37066
0.39248
0.385
0.36848
0.36972
0.37304
0.38428
0.3871
0.37034
0.35012
0.33842
0.36334
0.35312
0.34098
0.36786
0.3598
0.36134
0.36494
0.38394
0.3933
0.37976
0.36798
0.3761
0.37512
0.35382
0.38408
0.37478
0.34644
0.37884
0.37694
0.37302
0.37928
0.40348
0.39916
0.39436
0.3954
0.37178
0.37436
0.3793
0.3876
0.38196
0.38952
0.35666
0.38628
0.38896
0.38886
0.38368
0.40364
0.4021
0.408
0.3986
0.41954
0.42714
0.40948
0.39604
0.37116
0.3658
0.39296
0.41074
0.42388
0.39436
0.44502
0.44082
0.41436
0.42284
0.39984
0.41454
0.39468
0.38764
0.42146
0.402
0.34466
0.35894
0.41374
0.39714
0.39958
0.39872
0.36104
0.39148
0.3797
0.36592
0.39364
0.37552
0.39334
0.35302
0.35964
0.38362
0.38894
0.37142
0.38734
0.36794
0.37152
0.37
0.3713
0.38538
0.3762
0.39416
0.38024
0.3889
0.38618
0.39334
0.40946
0.41312
0.3728
0.40576
0.3599
0.37026
0.38838
0.40762
0.41514
0.388
0.37586
0.37818
0.39406
0.37686
0.4017
0.3823
0.3895
0.35686
0.415
0.37144
0.38144
0.38686
0.35546
0.3582
0.35378
0.35914
0.39438
0.42622
0.4226
0.4014
0.40176
0.41084
0.42154
0.39306
0.40766
0.4035
0.3984
0.3882
0.3737
0.37532
0.37758
0.37452
0.36054
0.3771
0.36318
0.35308
0.36148
0.36056
0.3389
0.34394
0.34596
0.36562
0.35232
0.35196
0.35562
0.36152
0.36254
0.35356
0.35838
0.3612
0.34514
0.364
0.3377
0.3526
0.3533
0.3712
0.36136
0.37536
0.36718
0.38514
0.36714
0.4048
0.37314
0.37804
0.39032
0.3881
0.3578
0.36824
0.38016
0.40738
0.39748
0.39784
0.38572
0.351
0.36142
0.41304
0.42994
0.40398
0.41966
0.35276
0.36066
0.3895
0.3893
0.38642
0.38566
0.3745
0.35728
0.35546
0.34344
0.36678
0.3577
0.35498
0.3599
0.37128
0.35068
0.35324
0.3458
0.37006
0.3787
0.3599
0.35052
0.35772
0.35152
0.3635
0.33462
0.33956
0.38042
0.35364
0.36752
0.34086
0.35698
0.35888
0.33778
0.33968
0.36234
0.3458
0.3396
0.3432
0.35692
0.33538
0.34646
0.35628
0.3617
0.36054
0.36102
0.3592
0.38168
0.34794
0.35316
0.35126
0.37148
0.37938
0.38382
0.38838
0.36812
0.38216
0.38244
0.39844
0.38806
0.40538
0.37816
0.39764
0.39166
0.38672
0.40324
0.37704
0.38808
0.4104
0.38944
0.39204
0.40572
0.43018
0.38586
0.39918
0.40168
0.39284
0.35914
0.36138
0.38948
0.3839
0.3436
0.33978
0.37304
0.36624
0.3595
0.38308
0.37324
0.36498
0.38012
0.38424
0.36584
0.36584
0.37122
0.371
0.39098
0.40732
0.39002
0.37816
0.39382
0.40452
0.4074
0.40492
0.40888
0.39972
0.40316
0.40598
0.39818
0.39448
0.40728
0.40082
0.39046
0.36966
0.38456
0.38018
0.3696
0.38032
0.38116
0.36662
0.37438
0.35724
0.34694
0.38406
0.34168
0.36764
0.36912
0.35364
0.37054
0.3522
0.36296
0.36486
0.37722
0.38422
0.36964
0.37774
0.39906
0.37918
0.38262
0.36944
0.40264
0.41292
0.4222
0.44308
0.42344
0.4326
0.43914
0.44368
0.42506
0.4282
0.40146
0.40564
0.4051
0.4084
0.40462
0.38198
0.38412
0.39636
0.37538
0.38994
0.39766
0.36418
0.37084
0.40158
0.3852
0.37474
0.39182
0.38364
0.39326
0.39234
0.39778
0.37762
0.37566
0.37802
0.34876
0.36644
0.40732
0.36894
0.38112
0.3604
0.3585
0.3618
0.38142
0.37184
0.38204
0.37624
0.38178
0.37086
0.36288
0.36042
0.37184
0.38072
0.3571
0.37524
0.37444
0.36786
0.34636
0.37852
0.35718
0.3509
0.3759
0.34204
0.34164
0.35146
0.3454
0.35558
0.35632
0.38218
0.37392
0.37324
0.35804
0.35576
0.3587
0.35236
0.37152
0.35818
0.35292
0.36116
0.35484
0.3602
0.35638
0.36194
0.38062
0.35394
0.3877
0.35018
0.37284
0.3609
0.37678
0.38936
0.37938
0.39934
0.37838
0.39488
0.40726
0.3935
0.40314
0.40448
0.3934
0.3933
0.37644
0.369
0.35516
0.40454
0.40072
0.36712
0.3786
0.3929
0.38204
0.40382
0.38354
0.51116
0.454
0.49798
0.3858
0.42484
0.49456
0.49214
0.43094
0.459
0.46306
0.49572
0.41098
0.37962
0.42892
0.42176
0.43024
0.47618
0.472
0.39538
0.42968
0.43488
0.4544
0.4167
0.45478
0.42148
0.49204
0.51026
0.4895
0.46606
0.4621
0.45204
0.4257
0.44644
0.39678
0.47322
0.4473
0.46692
0.47424
0.49392
0.4665
0.46978
0.479
0.50038
0.51116
0.42758
0.43378
0.40238
0.39928
0.43488
0.4784
0.4726
0.5124
0.48584
0.45004
0.42212
0.43012
0.416
0.41714
0.46306
0.4105
0.43904
0.53762
0.49328
0.4891
0.44888
0.47284
0.41132
0.48562
0.45052
0.45868
0.4813
0.46328
0.47536
0.44172
0.43822
0.44096
0.41144
0.48222
0.44806
0.37882
0.41068
0.48088
0.43696
0.3996
0.43944
0.44162
0.42586
0.40686
0.3982
0.40524
0.37086
0.40214
0.37946
0.39622
0.37966
0.40886
0.40744
0.39996
0.37702
0.40072
0.4009
0.41246
0.44836
0.43006
0.4294
0.41326
0.42626
0.44246
0.44248
0.41376
0.43366
0.4237
0.44732
0.42996
0.4355
0.418
0.38166
0.3851
0.38624
0.38504
0.39826
0.4272
0.45068
0.42072
0.42742
0.46772
0.4435
0.46206
0.42606
0.4989
0.48156
0.43524
0.458
0.49126
0.45922
0.4705
0.42126
0.39568
0.40896
0.4848
0.44082
0.42806
0.42764
0.45004
0.4623
0.46354
0.42126
0.42146
0.5155
-1
-1
0.49072
0.4667
0.43036
0.53852
0.55252
0.53496
0.52888
0.51446
0.50618
0.44044
0.42866
0.41376
0.40304
0.45636
0.43632
0.45718
0.40134
0.49142
0.4341
0.38698
0.36712
0.4542
0.42756
0.46782
0.45264
0.39452
0.3959
0.4179
0.39824
0.38354
0.40238
0.36958
0.38956
0.3882
0.42908
0.40062
0.42438
0.43286
0.45168
0.4199
0.49462
0.40966
0.4101
0.49496
0.50402
0.49902
0.50306
0.52832
0.47306
0.48276
0.42778
0.43768
0.43918
0.39474
0.47706
0.46026
0.47102
0.4611
0.45982
0.452
0.43966
0.43236
0.42804
0.45116
0.44494
0.43432
0.43728
0.4391
0.42658
0.40436
0.41078
0.41214
0.41528
0.41896
0.4265
0.42518
0.36456
0.37632
0.3847
0.39264
0.39556
0.38378
0.40554
0.3936
0.39672
0.3889
0.39556
0.3965
0.39128
0.37706
0.38524
0.40002
0.37134
0.373
0.3838
0.37116
0.37386
0.38902
0.38092
0.37814
0.37458
0.35528
0.39576
0.37918
0.35978
0.36794
0.356
0.36986
0.36934
0.34794
0.35548
0.36914
0.36744
0.36028
0.3661
0.37768
0.36858
0.37114
0.38238
0.3889
0.38652
0.38042
0.37786
0.38836
0.38664
0.38196
0.38912
0.40892
0.4102
0.4103
0.40854
0.4395
0.40584
0.379
0.43288
0.38488
0.38392
0.4499
0.4162
0.3931
0.36436
0.41846
0.41394
0.41624
0.403
0.40136
0.38886
0.38596
0.3999
0.39216
0.38224
0.38294
0.37828
0.37794
0.38926
0.4005
0.37666
0.38742
0.41964
0.42066
0.39046
0.39548
0.39062
0.38612
0.38354
0.38346
0.37576
0.38932
0.3865
0.38932
0.36672
0.36388
0.34836
0.3691
0.34814
0.36098
0.38004
0.36286
0.3707
0.38222
0.38892
0.39532
0.375
0.39468
0.37866
0.38306
0.40644
0.42638
0.4113
0.43864
0.42258
0.41786
0.4017
0.43752
0.43398
0.46318
0.47514
0.4517
0.49976
0.50274
0.41024
0.41574
0.44424
0.46466
0.44046
0.47614
0.49124
0.48874
0.42896
0.43516
0.41434
0.47712
0.47038
0.5446
0.53676
0.52068
0.50886
0.48372
0.52192
0.49162
0.51962
0.49868
0.51212
0.5208
0.43514
0.38992
0.40618
0.39146
0.3699
0.37058
0.42988
0.51106
0.48524
0.48554
0.45504
0.47284
0.4267
0.42736
0.41692
0.41978
0.45558
0.45874
0.46246
0.4605
0.45736
0.44546
0.39782
0.418
0.41572
0.41454
0.38106
0.39772
0.4107
0.41746
0.39088
0.389
0.4075
0.39618
0.37876
0.38414
0.38492
0.3883
0.371
0.37614
0.37256
0.38028
0.37036
0.36532
0.38216
0.37478
0.36962
0.38058
0.39604
0.37622
0.37704
0.36354
0.39378
0.39426
0.38558
0.40616
0.41384
0.4055
0.39698
0.41096
0.42734
0.40422
0.42788
0.38648
0.4048
0.42522
0.40284
0.3902
0.44036
0.4265
0.46194
0.41832
0.42672
0.438
0.47514
0.43946
0.47508
0.4351
0.47102
0.46588
0.46798
0.46924
0.46228
0.46126
0.42004
0.40198
0.43102
0.40222
0.42668
0.41056
0.39502
0.41382
0.42254
0.39154
0.39358
0.38528
0.3723
0.382
0.39944
0.39292
0.38782
-1
-1
0.3753
0.38614
0.3779
0.38934
0.38668
0.39144
0.38586
0.38464
0.36068
0.37016
0.37178
0.38746
0.38996
0.3802
0.39424
0.38188
0.39648
0.39204
0.39608
0.38718
0.3903
0.38732
0.4127
0.4252
0.40874
0.4365
0.42414
0.41874
0.41624
0.4225
0.4365
0.44506
0.42848
0.43262
0.46756
0.44862
0.42412
0.40926
0.44068
0.42748
0.37074
0.41536
0.4465
0.44474
0.42278
0.4232
0.40444
0.4248
0.4217
0.39804
0.40444
0.37676
0.39136
0.41836
0.4017
0.41098
0.4069
0.37994
0.41306
0.38526
0.39198
0.40902
0.40094
0.40932
0.3989
0.39342
0.4271
0.38192
0.38368
0.40078
0.39388
0.40974
0.41656
0.446
0.41754
0.41044
0.4101
0.41126
0.39648
0.40726
0.42624
0.4315
0.4475
0.43624
0.43418
0.41954
0.4171
0.46492
0.48774
0.48632
0.46222
0.46622
0.39196
0.42122
0.43522
0.41496
0.4153
0.41316
0.40966
0.39138
0.39892
0.35724
0.40512
0.4165
0.39182
0.39706
0.37364
0.37988
0.36186
0.3954
0.37272
0.35624
0.3586
0.3645
0.34668
0.37588
0.36064
0.34806
0.35334
0.35898
0.34614
0.34752
0.35216
0.33932
0.35104
0.35488
0.3422
0.36788
0.36432
0.3716
0.37804
0.363
0.36112
0.36934
0.3636
0.37008
0.36228
0.36344
0.36482
0.37554
0.35316
0.36396
0.35676
0.36062
0.36696
0.36558
0.36466
0.3761
0.3821
0.36796
0.3868
0.4128
0.38842
0.37706
0.37872
0.39656
0.39674
0.38632
0.36856
0.3782
0.37108
0.36082
0.3758
0.37648
0.36162
0.35294
0.37062
0.3661
0.35296
0.35244
0.34466
0.36146
0.34608
0.35532
0.3702
0.35926
0.35154
0.35102
0.364
0.3583
0.35168
0.35502
0.34144
0.35324
0.3545
0.36388
0.36322
0.35444
0.36242
0.36312
0.36388
0.3555
0.34924
0.37094
0.35452
0.36948
0.36082
0.3798
0.3617
0.35712
0.34692
0.3507
0.36892
0.36674
0.36158
0.3744
0.38226
0.38524
0.36478
0.3631
0.37406
0.37042
0.37542
0.38178
0.37228
0.3543
0.37118
0.3661
0.3872
0.39672
0.4035
0.3835
0.39084
0.39372
0.38112
0.36906
0.38444
0.38794
0.3813
0.38126
0.39736
0.37238
0.36522
0.37356
0.36468
0.3903
0.3809
0.37862
0.3866
0.4055
0.4043
0.42068
0.41008
0.41134
0.42094
0.41956
0.4329
0.4395
0.44476
0.4693
0.47868
0.4666
0.45016
0.4718
0.40716
0.41356
0.43124
0.44968
0.48004
0.46542
0.4643
0.44254
0.43574
0.45106
0.44936
0.43424
0.45468
0.44662
0.43948
0.42432
0.43082
0.39546
0.40088
0.40296
0.39226
0.39316
0.37576
0.42774
0.4372
0.41816
0.42484
0.42156
0.4263
0.4446
0.43542
0.44858
0.4744
0.44916
0.43664
0.41824
0.46302
0.46846
0.4653
0.45808
0.47602
0.4655
0.47294
0.482
0.43348
0.4605
0.43746
0.41208
0.36352
0.35148
0.36968
0.35936
0.38786
0.36708
0.37044
0.38686
0.4694
0.45734
0.45484
0.5258
0.49076
0.44038
0.47334
0.45056
0.46152
0.42542
0.4545
0.4539
0.39382
0.39432
0.42518
0.46506
0.49662
0.4844
0.45576
0.41326
0.43982
0.48562
0.46706
0.48908
0.45906
0.49048
0.4929
0.4995
0.51292
0.49818
0.46964
0.50202
0.50714
0.49242
0.4441
0.45056
0.40748
0.43416
0.47284
0.48816
0.47728
0.4579
0.44614
0.45
0.43108
0.45934
0.45934
0.46762
0.4818
0.48104
0.46136
0.45662
0.3915
0.3922
0.40792
0.42198
0.46224
0.44524
0.46408
0.4163
0.46568
0.45644
0.4258
0.42172
0.43552
0.4472
0.4347
0.44646
0.45458
0.46012
0.4183
0.43398
0.4237
0.42244
0.41908
0.4266
0.4158
0.39972
0.43408
0.42524
0.40336
0.44954
0.40708
0.42262
0.43042
0.43478
0.46196
0.47694
0.48912
0.4662
0.46908
0.50838
0.50172
0.42042
0.4289
0.46104
0.45348
0.42714
0.49012
0.41352
0.42842
0.46192
0.50136
0.44486
0.44186
0.5412
0.55082
0.54908
0.5193
0.48134
0.54606
0.57164
0.49522
0.41218
0.44698
0.4572
0.5389
0.4618
0.41752
0.4063
0.4826
0.5245
0.53606
0.58742
0.57808
0.49138
0.48878
0.41252
0.43298
0.45388
0.46184
0.4265
0.4213
0.50818
0.47796
0.45374
0.53188
0.50288
0.48468
0.55104
0.52892
0.52026
0.49984
0.48378
0.47122
0.4929
0.43258
0.45334
0.44334
0.4549
0.48034
0.45868
0.41976
0.44384
0.47436
0.43466
0.43026
0.54846
0.5392
0.52184
0.54138
0.54402
0.5071
0.51514
0.48272
0.46022
0.46958
0.51466
0.47164
0.46132
0.5658
0.51836
0.5242
0.42592
0.4219
0.4236
0.51416
0.50042
0.49554
0.43392
0.48746
0.5256
0.48676
0.48794
0.45802
0.41512
0.53318
0.53882
0.41192
0.40334
0.47768
0.44264
0.41018
0.4079
0.40962
0.47358
0.46684
0.47484
0.5087
0.49424
0.4533
0.40446
0.39708
0.47784
-1
fixedStep chrom=6 start=1 step=50000 span=50000
-1
-1
0.39404
0.43794
0.4583
0.41254
0.47508
0.50238
0.48536
0.43364
0.40788
0.40478
0.39474
0.43022
0.40964
0.42314
0.41558
0.45752
0.43996
0.40462
0.44242
0.45048
0.44078
0.42032
0.44742
0.43862
0.44602
0.46686
0.4632
0.45224
0.45782
0.45186
0.53128
0.44276
0.43602
0.42306
0.39344
0.39596
0.41536
0.40278
0.36498
0.37272
0.3881
0.39242
0.42414
0.40136
0.39902
0.42846
0.42452
0.45522
0.4265
0.42444
0.44588
0.42208
0.42332
0.43908
0.4291
0.44124
0.46104
0.4548
0.45398
0.46358
0.4596
0.47812
0.47
0.5171
0.47082
0.46616
0.46404
0.4585
0.45898
0.41238
0.45076
0.42488
0.49048
0.47344
0.45062
0.44766
0.43686
0.40816
0.39116
0.41412
0.40178
0.42372
0.41338
0.43574
0.40988
0.45326
0.408
0.44148
0.3972
0.44386
0.43736
0.44152
0.44118
0.4181
0.39282
0.40246
0.44206
0.43858
0.45322
0.44704
0.46832
0.41842
0.42076
0.41042
0.40182
0.3865
0.39544
0.4129
0.40616
0.40588
0.42774
0.42616
0.45616
0.46244
0.48192
0.43334
0.40876
0.44362
0.43098
0.3911
0.39548
0.43962
0.39928
0.41312
0.41134
0.4099
0.38438
0.41466
0.41738
0.42016
0.43776
0.45414
0.46864
0.44736
0.46088
0.45604
0.45772
0.45458
0.4433
0.43994
0.45402
0.43894
0.48048
0.4613
0.44118
0.39736
0.43792
0.44232
0.44238
0.40678
0.4259
0.42856
0.43858
0.42612
0.41938
0.45566
0.4443
0.4116
0.39166
0.40246
0.42468
0.41244
0.41534
0.40342
0.3938
0.39254
0.3818
0.3544
0.35684
0.36696
0.38604
0.38146
0.36914
0.37352
0.37346
0.40162
0.35688
0.3565
0.39556
0.3597
0.37566
0.37326
0.37294
0.3572
0.36454
0.36292
0.3682
0.37378
0.3658
0.38084
0.37122
0.35654
0.38954
0.37442
0.3764
0.38584
0.38828
0.3796
0.37138
0.39168
0.39578
0.40222
0.39828
0.40246
0.44088
0.4471
0.46356
0.45568
0.43458
0.4376
0.42052
0.42614
0.4403
0.4288
0.41996
0.4281
0.39632
0.40744
0.39938
0.42928
0.42262
0.42142
0.43356
0.4262
0.42386
0.43064
0.41098
0.41634
0.3729
0.38362
0.4402
0.39422
0.43928
0.4336
0.41648
0.378
0.39926
0.38294
0.42412
0.36388
0.39274
0.3736
0.41488
0.39142
0.42116
0.40502
0.38302
0.4027
0.3905
0.38748
0.37428
0.40156
0.39314
0.39808
0.3918
0.4169
0.41644
0.40692
0.40782
0.40506
0.38922
0.42572
0.435
0.46344
0.4277
0.4536
0.4411
0.45042
0.43582
0.427
0.38224
0.36068
0.4432
0.44848
0.42192
0.42886
0.38952
0.39066
0.45438
0.42896
0.4471
0.41572
0.43954
0.44286
0.4266
0.42496
0.41926
0.42816
0.4356
0.42904
0.44384
0.41408
0.43452
0.43354
0.44164
0.4478
0.45162
0.44366
0.4493
0.45896
0.4466
0.45694
0.47122
0.43718
0.41956
0.4234
0.43306
0.43832
0.47976
0.39828
0.37568
0.4197
0.40766
0.42868
0.42296
0.41146
0.43888
0.418
0.41668
0.41646
0.40886
0.42222
0.46184
0.47618
0.46208
0.4252
0.42104
0.41784
0.41638
0.40842
0.41278
0.40046
0.40346
0.41292
0.41552
0.3991
0.38646
0.40932
0.40538
0.40424
0.40438
0.41804
0.423
0.40392
0.45192
0.41134
0.42282
0.42272
0.42124
0.41304
0.39708
0.39986
0.45564
0.41652
0.42344
0.39776
0.40192
0.42934
0.43962
0.42884
0.41922
0.4168
0.40756
0.42558
0.42048
0.40946
0.38658
0.4016
0.39722
0.40066
0.3916
0.37496
0.3641
0.39136
0.35796
0.35076
0.3712
0.37762
0.3717
0.36892
0.36634
0.3749
0.38432
0.38312
0.3891
0.3864
0.38368
0.39734
0.39274
0.3723
0.3804
0.3807
0.39644
0.3878
0.4065
0.40968
0.40344
0.38766
0.4264
0.41446
0.41632
0.41854
0.43184
0.40348
0.4324
0.4309
0.43706
0.42042
0.41258
0.38306
0.37904
0.3672
0.38154
0.37042
0.36598
0.37396
0.3819
0.3845
0.3777
0.3733
0.38462
0.38946
0.41328
0.41852
0.4143
0.45198
0.42488
0.42016
0.41626
0.43362
0.43292
0.43786
0.41744
0.43126
0.42088
0.43536
0.40952
0.40566
0.40528
0.37552
0.39048
0.3851
0.39126
0.3708
0.3793
0.39868
0.37528
0.36524
0.36316
0.37634
0.36202
0.3717
0.3721
0.3812
0.3877
0.363
0.36288
0.36366
0.3727
0.36972
0.35986
0.38746
0.35894
0.364
0.38116
0.36268
0.3826
0.3559
0.36212
0.38888
0.37346
0.3776
0.36944
0.35908
0.34972
0.38446
0.373
0.37752
0.37956
0.39282
0.40748
0.39078
0.38918
0.38612
0.3828
0.40994
0.41812
0.4397
0.42346
0.42912
0.40204
0.40818
0.40578
0.41482
0.42384
0.41086
0.42506
0.40978
0.4135
0.41008
0.37538
0.4067
0.3931
0.41016
0.41518
0.4057
0.40008
0.37952
0.37574
0.38396
0.40564
0.39302
0.39526
0.38936
0.37516
0.38116
0.3889
0.41556
0.41692
0.41956
0.40762
0.42352
0.41952
0.43076
0.42032
0.44378
0.44388
0.44378
0.43856
0.42544
0.4007
0.39206
0.41142
0.40964
0.36738
0.40984
0.3458
0.37754
0.39232
0.3859
0.4191
0.43436
0.43578
0.40078
0.40208
0.4155
0.39344
0.40978
0.4145
0.42868
0.43314
0.4239
0.4335
0.43462
0.4216
0.3965
0.36294
0.38678
0.3849
0.40236
0.40038
0.40538
0.40648
0.39978
0.41488
0.40026
0.39384
0.42322
0.39062
0.41146
0.4134
0.40846
0.43096
0.42634
0.43118
0.43664
0.44394
0.40846
0.35712
0.37036
0.36326
0.38624
0.38276
0.36356
0.36114
0.36954
0.40814
0.45218
0.42842
0.4633
0.46258
0.46622
0.46792
0.44304
0.43552
0.4639
0.46252
0.44106
0.42644
0.447
0.43738
0.45518
0.40738
0.42652
0.42004
0.42118
0.43968
0.45424
0.46714
0.47766
0.49838
0.5072
0.48164
0.46438
0.46126
0.53288
0.47564
0.47134
0.4588
0.48254
0.51858
0.45856
0.43754
0.4126
0.4326
0.44682
0.45464
0.47148
0.49424
0.50198
0.5223
0.51736
0.51886
0.5026
0.52126
0.50614
0.5243
0.5374
0.55818
0.52594
0.5093
0.51608
0.41788
0.38318
0.37418
0.41862
0.4122
0.4111
0.41352
0.41078
0.4182
0.374
0.40602
0.40482
0.43984
0.38838
0.45416
0.4197
0.40894
0.44028
0.49662
0.5105
0.48
0.52134
0.4654
0.51208
0.4831
0.47116
0.49368
0.52994
0.54338
0.51898
0.5424
0.52416
0.52966
0.50978
0.50186
0.52178
0.55442
0.55586
0.51888
0.4861
0.50388
0.41714
0.4197
0.46868
0.49444
0.51264
0.55954
0.43942
0.404
0.44048
0.44358
0.44104
0.42304
0.4298
0.41708
0.42316
0.50418
0.4431
0.44638
0.48706
0.4739
0.4874
0.46992
0.51118
0.51256
0.53512
0.45224
0.4068
0.38752
0.47406
0.4831
0.472
0.39802
0.42062
0.43592
0.41906
0.38682
0.44404
0.4316
0.45168
0.4633
0.48622
0.48194
0.44156
0.41794
0.42
0.44256
0.45814
0.48454
0.49138
0.53468
0.50222
0.46588
0.43482
0.49844
0.51586
0.48244
0.47844
0.4663
0.4547
0.4196
0.44002
0.43086
0.42296
0.45802
0.50704
0.51642
0.50006
0.51484
0.50708
0.48886
0.46346
0.39494
0.37878
0.38324
0.3731
0.37578
0.4037
0.5085
0.448
0.40636
0.4005
0.39468
0.39798
0.39684
0.40162
0.37896
0.39572
0.41528
0.40978
0.37962
0.3859
0.38284
0.38082
0.39446
0.4135
0.50492
0.43472
0.45082
0.51894
0.46534
0.5224
0.47518
0.4269
0.4054
0.40696
0.39168
0.37312
0.36858
0.39176
0.409
0.45564
0.4767
0.4945
0.4251
0.41076
0.42256
0.42166
0.43846
0.41954
0.44554
0.47796
0.43888
0.48212
0.46894
0.4935
0.4866
0.4626
0.46476
0.4637
0.46456
0.459
0.43544
0.44982
0.43906
0.45412
0.462
0.39868
0.4393
0.45776
0.42642
0.41272
0.47102
0.48332
0.50356
0.50308
0.52162
0.51632
0.52554
0.53732
0.52928
0.44298
0.40764
0.45408
0.4768
0.45538
0.47118
0.51548
0.51088
0.44298
0.47414
0.45094
0.46424
0.44676
0.44398
0.3991
0.4212
0.38056
0.38828
0.46968
0.46214
0.43558
0.45072
0.48058
0.4977
0.506
0.52416
0.48586
0.50944
0.4967
0.5283
0.4816
0.43256
0.45846
0.50544
0.51256
0.44346
0.44842
0.50012
0.47554
0.52142
0.49564
0.50674
0.50948
0.4798
0.51064
0.53188
0.4947
0.52674
0.50012
0.53306
0.49128
0.4344
0.39334
0.43158
0.4595
0.4629
0.45586
0.47268
0.43988
0.42446
0.40516
0.39454
0.38036
0.36636
0.34244
0.36278
0.346
0.37242
0.34886
0.3662
0.3588
0.35348
0.40698
0.39112
0.396
0.4211
0.4112
0.45796
0.43628
0.40178
0.42052
0.42584
0.42026
0.43022
0.4207
0.40172
0.40366
0.36774
0.41438
0.40302
0.3967
0.39444
0.39472
0.38126
0.38698
0.37518
0.36424
0.37242
0.38732
0.40374
0.37422
0.40984
0.42076
0.40202
0.4059
0.39308
0.41474
0.4121
0.39844
0.4066
0.41672
0.40018
0.39218
0.3963
0.37742
0.3583
0.35196
0.4047
0.40852
0.36678
0.38636
0.36948
0.37588
0.35664
0.36548
0.37384
0.35834
0.3553
0.34638
0.37046
0.3612
0.36374
0.35486
0.35144
0.34772
0.3596
0.34884
0.33774
0.36344
0.35268
0.3442
0.37544
0.3402
0.34698
0.36928
0.35416
0.36282
0.35388
0.34908
0.3778
0.3417
0.36346
0.36572
0.357
0.38732
0.39308
0.39856
0.35268
0.35756
0.3595
0.37226
0.3535
0.35734
0.34138
0.35164
0.34502
0.34882
0.34774
0.3596
0.38312
0.35488
0.36502
0.36044
0.36082
0.35654
0.36032
0.35384
0.3607
0.40226
0.35568
0.40278
0.40058
0.36472
0.3776
0.3738
0.38724
0.38502
0.37194
0.3685
0.38164
0.3712
0.37164
0.38994
0.36862
0.36288
0.37272
0.37024
0.35344
0.37422
0.39172
0.39922
0.40116
0.39376
0.39834
0.40886
0.40806
0.4036
0.43172
0.43274
0.42656
0.41076
0.37934
0.4555
0.46068
0.4089
0.43448
0.40544
0.41632
0.42786
0.41614
0.42698
0.42676
0.4118
0.40082
0.41928
0.4276
0.43338
0.42952
0.41094
0.42862
0.40046
0.39688
0.40026
0.40824
0.39068
0.39872
0.41114
0.38548
0.40642
0.3959
0.39096
0.38976
0.37358
0.36278
0.3722
0.35696
0.354
0.35596
0.37296
0.33856
0.35276
0.36346
0.3587
0.35926
0.36138
0.3595
0.36328
0.35368
0.37368
0.38108
0.34076
0.37244
0.36446
0.35106
0.35964
0.3632
0.35108
0.3361
0.3559
0.36356
0.3676
0.34322
0.34006
0.35178
0.35702
0.35252
0.34944
0.34908
0.3477
0.3332
0.35684
0.35624
0.38162
0.34054
0.35502
0.35354
0.35772
0.38104
0.37208
0.40298
0.39278
0.3732
0.3527
0.37504
0.36782
0.3789
0.37914
0.38924
0.37996
0.40162
0.41188
0.38802
0.38472
0.39578
0.37632
0.37102
0.3798
0.40842
0.4019
0.3751
0.37064
0.38188
0.36228
0.36922
0.37788
0.37676
0.38144
0.38002
0.36782
0.37534
0.36702
0.37522
0.36792
0.3546
0.40696
0.38432
-1
-1
0.38936
0.36942
0.44134
0.37294
0.37034
0.37262
0.36674
0.35698
0.39996
0.36866
0.3571
0.38518
-1
-1
-1
-1
-1
-1
-1
-1
-1
-1
-1
-1
-1
-1
-1
-1
-1
-1
-1
-1
-1
-1
-1
-1
-1
-1
-1
-1
-1
-1
-1
-1
-1
-1
-1
-1
-1
-1
-1
-1
-1
-1
-1
-1
-1
-1
-1
-1
-1
-1
-1
-1
-1
-1
-1
-1
-1
-1
-1
-1
-1
-1
-1
0.3676
0.36876
0.38298
0.3633
-1
-1
0.36888
0.35744
0.37508
0.34246
0.34272
0.35012
0.34296
0.36326
0.34674
0.35098
0.3314
0.35164
0.3632
0.34106
0.35362
0.34704
0.36368
0.34702
0.34132
0.33634
0.36034
0.35858
0.36122
0.35208
0.34354
0.33118
0.36996
0.40158
0.34264
0.348
0.36586
0.38814
0.3652
0.37344
0.3846
0.37514
0.38766
0.38674
0.40548
0.41284
0.3961
0.39672
0.3933
0.35662
0.35652
0.37158
0.37888
0.3838
0.37806
0.36972
0.38294
0.3472
0.35722
0.35284
0.3504
0.35186
0.37458
0.35104
0.35048
0.34696
0.3376
0.35556
0.35142
0.36042
0.35864
0.35198
0.33022
0.34104
0.34346
0.33066
0.37312
0.33582
0.33048
0.3254
0.33814
0.33306
0.35462
0.33138
0.33658
0.32312
0.34312
0.34014
0.3548
0.3476
0.34808
0.36946
0.34404
0.3356
0.34166
0.34932
0.34682
0.34574
0.36484
0.36384
0.34506
0.35488
0.3352
0.35572
0.33422
0.35342
0.33416
0.35202
0.35426
0.34502
0.34486
0.33894
0.33738
0.34972
0.34784
0.34436
0.3389
0.33732
0.3344
0.32612
0.33914
0.34138
0.3431
0.33164
0.3285
0.34258
0.35014
0.34824
0.33046
0.34648
0.33572
0.33524
0.34574
0.38052
0.33744
0.35494
0.35804
0.33264
0.35162
0.35952
0.36564
0.35998
0.3321
0.36074
0.352
0.34136
0.3516
0.3399
0.37968
0.33752
0.33916
0.3578
0.34674
0.35714
0.33726
0.35266
0.35612
0.3362
0.36674
0.36734
0.35582
0.35842
0.3404
0.3551
0.38234
0.39508
0.3732
0.35734
0.38382
0.36462
0.33968
0.35694
0.3758
0.36426
0.3652
0.34332
0.36422
0.35202
0.37976
0.37734
0.37066
0.38576
0.38476
0.39332
0.37356
0.35808
0.35082
0.3927
0.4181
0.40432
0.38192
0.38396
0.36358
0.38942
0.38994
0.41046
0.39478
0.38118
0.38668
0.37552
0.3645
0.41234
0.36318
0.3712
0.36642
0.37514
0.36456
0.3831
0.37206
0.36768
0.36308
0.3806
0.36274
0.3741
0.36614
0.35982
0.36126
0.368
0.35002
0.37546
0.3449
0.32782
0.33382
0.36338
0.37956
0.36928
0.37254
0.3672
0.38836
0.36328
0.36004
0.36236
0.3661
0.35762
0.37122
0.3847
0.38336
0.37506
0.37362
0.3993
0.4214
0.44362
0.44366
0.45892
0.41378
0.44806
0.42962
0.45148
0.42784
0.42144
0.40558
0.37972
0.3813
0.3869
0.40928
0.38164
0.3989
0.36762
0.37188
0.36558
0.35796
0.3789
0.3452
0.36556
0.3512
0.37228
0.34884
0.38566
0.3667
0.3628
0.3416
0.35826
0.37012
0.3674
0.3653
0.36576
0.36888
0.37734
0.365
0.36286
0.39842
0.3805
0.37698
0.38816
0.381
0.37522
0.37754
0.38794
0.3804
0.36752
0.39224
0.4029
0.38576
0.36052
0.37612
0.39144
0.38958
0.36878
0.38932
0.38038
0.36472
0.36562
0.36172
0.36648
0.36306
0.36666
0.37234
0.3425
0.37182
0.3676
0.3671
0.38762
0.35416
0.3521
0.34698
0.37162
0.35122
0.3646
0.359
0.34678
0.3563
0.36962
0.33996
0.36176
0.35218
0.37056
0.38224
0.3594
0.34928
0.384
0.39522
0.37926
0.35324
0.36168
0.35328
0.36086
0.3708
0.36176
0.36956
0.35378
0.3698
0.36266
0.34442
0.3667
0.3432
0.36798
0.38012
0.37224
0.36162
0.38712
0.37854
0.38152
0.38448
0.38284
0.37064
0.3464
0.34026
0.34878
0.35562
0.36404
0.38296
0.39332
0.3941
0.37946
0.39014
0.37678
0.35268
0.37238
0.40278
0.38744
0.38508
0.38746
0.38422
0.3891
0.36764
0.37886
0.36098
0.38874
0.38644
0.3684
0.36208
0.35438
0.37272
0.38064
0.37508
0.37472
0.3762
0.3804
0.35992
0.37452
0.34562
0.35192
0.35276
0.3395
0.3509
0.3484
0.3565
0.34986
0.35016
0.33656
0.35126
0.34832
0.35358
0.37988
0.36196
0.35938
0.3518
0.36188
0.35602
0.36888
0.3547
0.38768
0.366
0.38622
0.37666
0.3761
0.36826
0.38232
0.38648
0.37198
0.3562
0.40598
0.37996
0.38484
0.38042
0.3848
0.37998
0.38556
0.3714
0.37102
0.39092
0.3832
0.37698
0.38344
0.38872
0.37536
0.3917
0.38244
0.3539
0.36752
0.38474
0.35362
0.38128
0.36806
0.38216
0.39666
0.39584
0.37894
0.35464
0.36314
0.37818
0.3672
0.38858
0.37876
0.36604
0.3741
0.41134
0.41594
0.39842
0.3616
0.3745
0.38186
0.35758
0.37936
0.3724
0.36932
0.38302
0.37716
0.37802
0.3785
0.39522
0.39558
0.38384
0.3677
0.36534
0.39342
0.40742
0.38876
0.39162
0.37582
0.38678
0.38766
0.40862
0.395
0.39464
0.4261
0.37272
0.37862
0.38838
0.42754
0.401
0.39758
0.40522
0.39614
0.39346
0.3997
0.3878
0.36282
0.3702
0.3887
0.37164
0.39682
0.3722
0.38258
0.40394
0.39758
0.3787
0.37736
0.38118
0.39548
0.38266
0.38594
0.38414
0.3795
0.3965
0.37996
0.39164
0.39824
0.37676
0.39578
0.3678
0.38386
0.39876
0.40136
0.39008
0.39168
0.37234
0.3899
0.3884
0.39768
0.42716
0.43822
0.40828
0.4012
0.41588
0.39088
0.38806
0.37648
0.38982
0.40066
0.37382
0.38386
0.37688
0.39356
0.38692
0.39286
0.42092
0.44164
0.38898
0.37978
0.35924
0.35288
0.36002
0.34764
0.37446
0.42652
0.4228
0.4371
0.41388
0.41198
0.4325
0.44452
0.41888
0.41108
0.4428
0.41178
0.42104
0.43648
0.44808
0.42078
0.39732
0.40952
0.4553
0.42554
0.43602
0.43046
0.40028
0.39816
0.40706
0.38818
0.40476
0.38426
0.42102
0.40028
0.42338
0.42614
0.36262
0.36948
0.3766
0.399
0.38312
0.36942
0.37966
0.39074
0.3875
0.37288
0.36328
0.38302
0.373
0.37296
0.36328
0.38542
0.36614
0.36068
0.36756
0.35106
0.34632
0.35504
0.36336
0.3583
0.36176
0.35044
0.33854
0.35918
0.35026
0.3558
0.35142
0.34304
0.36674
0.33748
0.35828
0.3465
0.3429
0.33854
0.34664
0.35022
0.34612
0.35012
0.33972
0.35216
0.36102
0.35024
0.35346
0.37118
0.35314
0.36002
0.3836
0.34156
0.34926
0.35158
0.35932
0.32764
0.3309
0.33586
0.34458
0.33998
0.33466
0.34952
0.35272
0.37
0.35906
0.33498
0.34648
0.35074
0.33826
0.34488
0.35064
0.31962
0.34108
0.35452
0.35106
0.34354
0.3471
0.35352
0.3364
0.34036
0.3425
0.35578
0.33022
0.34554
0.33686
0.35466
0.34398
0.34586
0.35326
-1
-1
-1
-1
0.35008
0.36308
0.34788
0.35068
0.36608
0.35912
0.34212
0.34662
0.35662
0.35328
0.3444
0.34678
0.3651
0.34212
0.35358
0.36362
0.34706
0.3776
0.35732
0.35522
0.3821
0.3798
0.35324
0.35424
0.36746
0.38288
0.38172
0.38946
0.37318
0.38374
0.39102
0.3971
0.38132
0.39132
0.37294
0.35286
0.3578
0.37494
0.38052
0.35838
0.35116
0.34484
0.3587
0.35012
0.33628
0.3513
0.35446
0.3931
0.34324
0.33102
0.34488
0.34206
0.34988
0.35886
0.34866
0.3609
0.36296
0.3549
0.36808
0.34732
0.37484
0.35652
0.38214
0.3756
0.37234
0.36802
0.37158
0.37974
0.43388
0.35898
0.3756
0.37692
0.40018
0.40432
0.40076
0.3894
0.4093
0.42594
0.42446
0.39356
0.37812
0.37172
0.38648
0.39526
0.42384
0.38348
0.37956
0.3695
0.3915
0.38778
0.37134
0.38208
0.37044
0.36424
0.37746
0.37944
0.36882
0.36226
0.35344
0.37842
0.3903
0.43492
0.3522
0.35002
0.32938
0.3316
0.34126
0.33124
0.34594
0.37376
0.37962
0.3668
0.3697
0.3779
0.361
0.3767
0.3673
0.36744
0.3479
0.3713
0.36474
0.33718
0.3387
0.34068
0.33312
0.3556
0.3428
0.34822
0.3358
0.33144
0.32304
0.33228
0.33062
0.33946
0.35566
0.35668
0.34012
0.35956
0.3335
0.3369
0.33354
0.3465
0.32788
0.3216
0.34526
0.34264
0.33578
0.34676
0.34258
0.35886
0.35416
0.3348
0.34806
0.33408
0.33746
0.35244
0.3422
0.33778
0.34522
0.35818
0.33716
0.35156
0.3558
0.34434
0.34182
0.3481
0.35762
0.34796
0.34562
0.35594
0.36214
0.3458
0.35662
0.3633
0.3624
0.38038
0.36236
0.35748
0.37412
0.36876
0.38556
0.3899
0.3783
0.36646
0.37896
0.39238
0.3663
0.36932
0.38368
0.40384
0.38934
0.37164
0.3656
0.38782
0.39932
0.4005
0.41254
0.41212
0.4107
0.4027
0.40956
0.39146
0.39666
0.39144
0.39968
0.38988
0.38282
0.4098
0.4078
0.41874
0.40372
0.40902
0.40182
0.40126
0.44492
0.40148
0.37138
0.37196
0.38554
0.39804
0.40826
0.39204
0.4064
0.41432
0.39936
0.41162
0.42748
0.44008
0.4222
0.45226
0.4733
0.46628
0.43886
0.41708
0.3999
0.3966
0.37834
0.37666
0.4033
0.4096
0.41002
0.41878
0.44808
0.44896
0.42746
0.43796
0.419
0.38084
0.44012
0.4429
0.40278
0.44006
0.45848
0.42424
0.43298
0.41592
0.38744
0.37684
0.3869
0.39994
0.45092
0.39906
0.42114
0.45478
0.44538
0.42218
0.42354
0.40962
0.42308
0.37462
0.38188
0.37742
0.36794
0.4
0.41066
0.4374
0.42558
0.42352
0.4824
0.40684
0.38368
0.3638
0.3788
0.40148
0.3826
0.39514
0.43976
0.43492
0.44258
0.4145
0.43124
0.3676
0.36006
0.3769
0.3899
0.4005
0.42436
0.43092
0.41634
0.41688
0.43812
0.40376
0.39072
0.40276
0.3908
0.41742
0.44192
0.4182
0.44238
0.42508
0.43404
0.40472
0.40132
0.40482
0.4121
0.40394
0.35684
0.3622
0.36508
0.40424
0.42754
0.45526
0.43558
0.4309
0.42286
0.4109
0.42386
0.39834
0.40736
0.4339
0.40638
0.3701
0.38222
0.39888
0.40636
0.39506
0.4081
0.36982
0.35576
0.36548
0.37266
0.36558
0.37232
0.37006
0.3484
0.35362
0.35498
0.36852
0.3611
0.34998
0.34598
0.34628
0.35218
0.37174
0.3775
0.35738
0.3813
0.365
0.38248
0.38306
0.37574
0.39032
0.39864
0.40496
0.39538
0.38154
0.3911
0.3881
0.37914
0.41244
0.39414
0.3753
0.38578
0.36818
0.3761
0.35568
0.38354
0.36906
0.36082
0.36662
0.37304
0.36404
0.36352
0.3698
0.34162
0.35094
0.34494
0.34578
0.35574
0.36582
0.35466
0.35372
0.36256
-1
0.37694
0.3611
0.35138
0.34898
0.34736
0.37282
0.36026
0.35222
0.35762
0.37732
0.37188
0.36104
0.38434
0.37894
0.3812
0.35998
0.36938
0.39578
0.35388
0.35542
0.38396
0.38454
0.38568
0.37898
0.3853
0.3825
0.38524
0.36786
0.37818
0.36738
0.36478
0.37108
0.366
0.34208
0.36936
0.36156
0.3811
0.38112
0.3863
0.38664
0.39862
0.37554
0.36938
0.3768
0.38388
0.4003
0.38192
0.39008
0.4049
0.36896
0.39368
0.3899
0.36878
0.3972
0.38248
0.38544
0.36428
0.39298
0.3797
0.37784
0.3935
0.3957
0.39312
0.40202
0.36998
0.3699
0.3556
0.41174
0.38804
0.4094
0.42244
0.42148
0.38912
0.3848
0.37754
0.38118
0.38992
0.42104
0.41136
0.3724
0.36936
0.37338
0.38978
0.38266
0.38818
0.36614
0.37918
0.3656
0.3603
0.37396
0.36594
0.35766
0.35858
0.3741
0.34612
0.34458
0.34108
0.34016
0.33962
0.35336
0.35836
0.32842
0.35448
0.33258
0.35716
0.34842
0.34996
0.35166
0.35054
0.35088
0.35276
0.37348
0.36648
0.35614
0.35536
0.36356
0.35922
0.33414
0.36618
0.367
0.36524
0.35106
0.36414
0.40194
0.39104
0.39058
0.3897
0.38698
0.36418
0.36638
0.37484
0.37066
0.37762
0.35866
0.35058
0.3645
0.36826
0.3596
0.3553
0.34974
0.3461
0.36712
0.37518
0.3612
0.36486
0.3772
0.37842
0.37682
0.36436
0.36758
0.3822
0.38182
0.4166
0.3681
0.37174
0.37348
0.35546
0.36014
0.3554
0.36812
0.33178
0.34762
0.33792
0.34908
0.367
0.33864
0.35954
0.36736
0.35958
0.36618
0.3577
0.37968
0.36024
0.36518
0.36294
0.36032
0.35822
0.3478
0.35178
0.34586
0.36324
0.34764
0.3663
0.3619
0.35308
0.3515
0.38494
0.36522
0.35288
0.37302
0.36746
0.37852
0.36724
0.3973
0.38316
0.3657
0.36494
0.38556
0.38984
0.38936
0.39988
0.40434
0.38684
0.39152
0.40594
0.3827
0.39376
0.38396
0.39792
0.38482
0.39352
0.39572
0.38196
0.39608
0.393
0.36508
0.39668
0.38382
0.37696
0.36902
0.3696
0.35446
0.36836
0.35814
0.34842
0.35446
0.35738
0.3591
0.35362
0.361
0.36866
0.36082
0.37282
0.36538
0.35884
0.36544
0.35928
0.38564
0.3518
0.37258
0.36908
0.35328
0.39326
0.39964
0.37714
0.37954
0.36204
0.3555
0.35522
0.35828
0.34112
0.37286
0.34676
0.35254
0.3833
0.34082
0.35418
0.34808
0.33384
0.3536
0.35446
0.35904
0.35506
0.35884
0.35896
0.38024
0.35794
0.37104
0.36288
0.35754
0.37492
0.35438
0.36712
0.35812
0.36366
0.3592
0.35486
0.35384
0.3597
0.35638
0.35106
0.35544
0.36692
0.37406
0.35692
0.37532
0.38312
0.37178
0.39008
0.39434
0.38786
0.36978
0.3695
0.37372
0.38394
0.39428
0.3829
0.373
0.39544
0.41026
0.37656
0.38006
0.40334
0.3733
0.39372
0.38806
0.3845
0.37258
0.37062
0.39202
0.39068
0.38706
0.3935
0.37946
0.37894
0.3938
0.39232
0.39294
0.39074
0.37804
0.38242
0.41126
0.41148
0.4004
0.39124
0.39212
0.39542
0.35942
0.38832
0.38078
0.38392
0.3957
0.37032
0.40256
0.3866
0.36932
0.36572
0.37436
0.37238
0.36894
0.37852
0.35554
0.37256
0.38728
0.3672
0.38328
0.37094
0.38332
0.3763
0.39116
0.3897
0.40968
0.38112
0.37982
0.38494
0.37064
0.3643
0.37172
0.38486
0.36156
0.384
0.36856
0.36032
0.37626
0.35762
0.37248
0.39128
0.37668
0.4066
0.36658
0.36892
0.38428
0.3708
0.40172
0.39258
0.39232
0.42362
0.41074
0.43396
0.4171
0.41592
0.41674
0.41566
0.4069
0.40138
0.38992
0.3805
0.40908
0.4024
0.39134
0.40112
0.42256
0.43272
0.4249
0.39688
0.35042
0.38404
0.38048
0.40262
0.4009
0.43366
0.38058
0.37164
0.3459
0.35172
0.37624
0.37956
0.3836
0.36836
0.37014
0.36512
0.37768
0.37266
0.37098
0.38004
0.38694
0.39212
0.39384
0.3843
0.41254
0.37248
0.41142
0.40688
0.38898
0.37924
0.39536
0.4102
0.41426
0.37928
0.38472
0.4099
0.41764
0.3879
0.40122
0.42116
0.40574
0.41106
0.3933
0.40424
0.39552
0.386
0.39898
0.38978
0.40136
0.37668
0.42598
0.39304
0.39796
0.38406
0.41416
0.4131
0.4159
0.40962
0.40672
0.3958
0.4104
0.4043
0.403
0.39618
0.40876
0.41586
0.4259
0.39498
0.4367
0.4098
0.39934
0.41042
0.42416
0.39816
0.42174
0.4165
0.41054
0.4154
0.38736
0.36418
0.4198
0.41462
0.40416
0.42304
0.39544
0.40554
0.40318
0.41966
0.41366
0.4072
0.40508
0.41388
0.4004
0.38802
0.38496
0.3762
0.37138
0.38278
0.37306
0.35442
0.37252
0.37114
0.3573
0.36148
0.35824
0.3654
0.35512
0.38238
0.3501
0.34652
0.33608
0.34622
0.35352
0.35612
0.3475
0.35246
0.34676
0.34608
0.35414
0.35028
0.33478
0.36434
0.34066
0.3743
0.37214
0.3325
0.33362
0.33186
0.34998
0.36826
0.34936
0.35102
0.35134
0.33778
0.35116
0.34986
0.35814
0.35674
0.3628
0.39944
0.36048
0.3582
0.3591
0.3567
0.3548
0.3868
0.36144
0.35868
0.35942
0.3808
0.38566
0.41586
0.3734
0.38892
0.41054
0.39586
0.3794
0.37504
0.38536
0.40168
0.37974
0.38254
0.39716
0.3893
0.40208
0.40614
0.39214
0.38194
0.41352
0.37266
0.394
0.42868
0.40938
0.3821
0.39684
0.39498
0.39858
0.40862
0.3858
0.41148
0.38644
0.41572
0.4029
0.4062
0.41302
0.40316
0.41892
0.41248
0.3844
0.39298
0.37692
0.37106
0.35766
0.37318
0.38256
0.36346
0.35642
0.38708
0.39532
0.39488
0.37616
0.39062
0.39296
0.37576
0.36538
0.3855
0.38106
0.37234
0.37254
0.36396
0.38142
0.38694
0.36378
0.38434
0.36414
0.3815
0.38096
0.36402
0.34704
0.36402
0.36844
0.36536
0.37064
0.3711
0.37016
0.37044
0.36658
0.38346
0.36824
0.38928
0.37856
0.36652
0.36434
0.35986
0.35606
0.35138
0.3691
0.38802
0.39204
0.3851
0.36046
0.3948
0.36952
0.36632
0.3802
0.34546
0.3543
0.33216
0.37604
0.3924
0.40846
0.38672
0.40292
0.38806
0.39428
0.3814
0.38366
0.3796
0.3943
0.39208
0.39218
0.39206
0.38934
0.40856
0.42948
0.41636
0.44214
0.44362
0.42932
0.4323
0.41648
0.43682
0.39916
0.39212
0.40532
0.41212
0.40434
0.4197
0.41642
0.41346
0.416
0.41298
0.40724
0.41086
0.40714
0.4239
0.39134
0.36444
0.392
0.49118
0.4087
0.42316
0.4157
0.42116
0.41334
0.4286
0.418
0.43806
0.48186
0.48782
0.48656
0.48178
0.45636
0.45082
0.44474
0.43724
0.45606
0.43816
0.4128
0.41972
0.41848
0.42684
0.42886
0.40134
0.4248
0.42722
0.434
0.44958
0.42802
0.42756
0.42766
0.43768
0.44952
0.44356
0.42938
0.43084
0.438
0.44332
0.42874
0.4142
0.41594
0.40494
0.40788
0.40158
0.40132
0.39426
0.40238
0.39026
0.38112
0.38284
0.37884
0.4064
0.4252
0.39696
0.38184
0.39412
0.39126
0.403
0.38006
0.3606
0.37408
0.36342
0.38286
0.39706
0.37004
0.3695
0.35726
0.3651
0.38148
0.37498
0.38228
0.37244
0.37552
0.41602
0.36528
0.35762
0.36362
0.36912
0.3701
0.35266
0.35332
0.35702
0.35154
0.3371
0.35158
0.37286
0.37218
0.39362
0.38092
0.36878
0.36922
0.36578
0.38594
0.4118
0.39222
0.399
0.40398
0.41388
0.42632
0.42434
0.42254
0.42512
0.4035
0.41952
0.4305
0.3963
0.36548
0.37832
0.44476
0.4563
0.44876
0.43112
0.42966
0.43468
0.43768
0.43544
0.37346
0.38766
0.40168
0.39324
0.38082
0.35014
0.37648
0.3765
0.36416
0.37432
0.37602
0.36988
0.3708
0.39224
0.3951
0.39934
0.39634
0.3943
0.35846
0.40162
0.39144
0.4147
0.40862
0.40344
0.4091
0.43834
0.40858
0.43184
0.4207
0.42006
0.41418
0.40906
0.40276
0.38836
0.4072
0.3852
0.40838
0.43108
0.45964
-1
-1
-1
0.44888
0.41084
0.45424
0.43226
0.4537
0.45712
0.46396
0.47882
0.47966
0.4497
0.411
0.41042
0.40354
0.44468
0.50744
0.50046
0.4236
0.40128
0.43818
0.45362
0.41186
0.4238
0.4152
0.43676
0.46366
0.48894
0.46294
0.44922
0.46084
0.48014
0.45062
0.45432
0.45698
0.40066
0.4093
0.43128
0.44448
0.44264
0.43374
0.43126
0.4225
0.4242
0.42778
0.43238
0.41802
0.42426
0.42528
0.41474
0.44526
0.40406
0.45942
0.45232
0.43888
0.43882
0.4266
0.46674
0.49078
0.4394
0.39192
0.44144
0.41
0.44502
0.3983
0.412
0.41452
0.41502
0.41996
0.42208
0.40796
0.41794
0.36794
0.40118
0.4003
0.4122
0.39234
0.3821
0.39902
0.48522
0.4343
0.43444
0.42356
0.44282
0.44742
0.43322
0.41972
0.40656
0.40756
0.4293
0.40694
0.40924
0.40734
0.41796
0.4085
0.41126
0.37926
0.39892
0.39792
0.39104
0.39774
0.39002
0.38958
0.38678
0.39398
0.3879
0.4006
0.4206
0.3846
0.3687
0.38356
0.35638
0.35394
0.39276
0.40082
0.37708
0.37602
0.3958
0.40098
0.42502
0.42266
0.42298
0.44096
0.48482
0.42844
0.35622
0.36168
0.35934
0.44338
0.4606
0.4485
0.44524
0.4051
0.42228
0.40506
0.42714
0.42414
0.3855
0.4385
0.41356
0.40304
0.40276
0.38078
0.38576
0.36502
0.36696
0.3913
0.37278
0.33908
0.36112
0.36486
0.39774
0.39214
0.372
0.38542
0.3656
0.38484
0.38688
0.3999
0.3845
0.39666
0.40032
0.42304
0.36972
0.35972
0.38506
0.37372
0.37442
0.4049
0.45282
0.4466
0.4019
0.45792
0.42532
0.44628
0.4265
0.42866
0.39974
0.40558
0.44628
0.42924
0.4556
0.44322
0.4234
0.48094
0.49178
0.4882
0.45838
0.4654
0.47098
0.45576
0.48652
0.41504
0.43576
0.46156
0.46008
0.41606
0.4013
0.4643
0.4705
0.47158
0.46644
0.48608
0.4634
0.49278
0.452
-1
-1
-1
0.49476
0.48328
0.4796
0.41326
0.37114
0.39536
0.46394
0.47134
0.58256
0.4888
0.48158
0.4918
0.48992
0.48744
0.5201
0.4693
0.453
0.4701
0.47832
0.48708
0.46334
0.46088
0.42858
0.43498
0.47732
0.45334
0.407
0.42858
0.41752
0.43148
0.47418
0.4756
0.45166
0.42158
0.45114
0.4287
0.40004
0.37988
0.42712
0.43672
0.45898
0.40124
0.45074
0.48644
-1
-1
0.51636
0.5108
0.5591
0.50894
0.53726
0.4442
0.43642
0.46588
0.50298
0.43392
0.4021
0.38094
0.39952
0.47914
-1
-1
fixedStep chrom=7 start=1 step=50000 span=50000
-1
0.51668
0.49518
0.57756
-1
-1
0.54582
0.5481
0.53678
0.59708
0.56938
0.5978
0.57238
0.52158
0.51196
0.52862
0.5245
0.50602
0.57796
0.59714
0.5924
0.59696
0.5811
0.52364
0.51838
0.56926
0.58006
0.5631
0.54984
0.61222
0.6221
0.59788
0.55168
0.53284
0.5432
0.57294
0.45894
0.5659
0.57814
0.58112
0.55838
0.54132
0.56966
0.56226
0.49276
0.5659
0.51852
0.49202
0.52692
0.50366
0.58222
0.58848
0.52038
0.59584
0.56832
0.48776
0.45076
0.46794
0.52504
0.51518
0.47574
0.46854
0.47026
0.45034
0.47858
0.43744
0.45192
0.38634
0.37776
0.38346
0.38172
0.38402
0.4042
0.41014
0.39338
0.40584
0.4071
0.41
0.428
0.46112
0.47872
0.44102
0.48472
0.50828
0.52986
0.49434
0.48804
0.43986
0.43428
0.43448
0.45558
0.44648
0.44488
0.48318
0.48898
0.52838
0.57638
0.5171
0.50122
0.50232
0.45868
0.45448
0.46564
0.49096
0.46818
0.50982
0.56348
0.53304
0.55544
0.5546
0.55092
0.55004
0.55498
0.49276
0.46794
0.42252
0.47116
0.47696
0.45662
0.47488
0.46628
0.45284
0.47776
0.4531
0.47002
0.42278
0.46502
0.47128
0.46928
0.49264
0.49394
0.53096
0.50136
0.5708
0.45244
0.48386
0.48066
0.47732
0.46318
0.48958
0.44976
0.41042
0.3983
0.39108
0.37964
0.36612
0.39834
0.38832
0.39448
0.387
0.38504
0.37176
0.3705
0.38958
0.36336
0.37192
0.37738
0.36658
0.38092
0.3835
0.37376
0.35808
0.3946
0.4245
0.38606
0.39716
0.39762
0.39824
0.38252
0.40674
0.3753
0.3754
0.3716
0.35418
0.3614
0.38252
0.33628
0.34996
0.34988
0.35476
0.33982
0.35414
0.36392
0.34326
0.3519
0.34178
0.33036
0.35278
0.3528
0.35936
0.34948
0.34256
0.33244
0.34622
0.36924
0.36008
0.34216
0.35576
0.34574
0.34268
0.33924
0.35462
0.34564
0.34968
0.33872
0.35098
0.36114
0.36138
0.36882
0.35636
0.38236
0.3661
0.356
0.37738
0.3756
0.3827
0.3579
0.37552
0.3787
0.39742
0.38228
0.34694
0.34924
0.32882
0.38348
0.37972
0.36104
0.37874
0.36498
0.35464
0.35814
0.36192
0.37208
0.34314
0.34828
0.35016
0.33796
0.34898
0.35154
0.34446
0.347
0.34698
0.3702
0.3612
0.35882
0.35364
0.39188
0.3466
0.34356
0.36628
0.36254
0.381
0.39152
0.37714
0.40004
0.3836
0.3717
0.37274
0.37224
0.3685
0.36186
0.35644
0.37556
0.3626
0.35384
0.3483
0.3563
0.35114
0.33436
0.34554
0.3514
0.3417
0.35188
0.34788
0.35168
0.35306
0.37784
0.3781
0.3728
0.37052
0.36548
0.3615
0.35956
0.36028
0.36292
0.34256
0.36166
0.35184
0.35942
0.34468
0.34662
0.33318
0.34322
0.34286
0.35442
0.35802
0.36314
0.3601
0.35076
0.33392
0.35334
0.3733
0.3489
0.36128
0.35802
0.3455
0.35112
0.35328
0.35446
0.34734
0.34196
0.35752
0.35556
0.34228
0.35856
0.34536
0.36098
0.3622
0.36214
0.37502
0.35278
0.36278
0.36346
0.3546
0.36148
0.36276
0.35788
0.37032
0.3875
0.37106
0.38476
0.39396
0.39896
0.37758
0.37942
0.40272
0.39324
0.3834
0.35412
0.39726
0.3749
0.36618
0.3631
0.36562
0.36802
0.36268
0.35994
0.35408
0.3799
0.38778
0.37784
0.3655
0.38404
0.38058
0.39566
0.3949
0.36124
0.33562
0.3539
0.37058
0.39574
0.38066
0.37822
0.37644
0.37058
0.36722
0.36186
0.34872
0.35828
0.35654
0.3552
0.35412
0.3543
0.3588
0.3544
0.36184
0.36574
0.36022
0.3646
0.35096
0.36948
0.3745
0.35784
0.38748
0.36142
0.3814
0.34302
0.3611
0.35362
0.36572
0.35834
0.3607
0.3482
0.38024
0.36652
0.35078
0.35328
0.33982
0.3758
0.37304
0.35296
0.35962
0.37112
0.37816
0.36682
0.36926
0.35538
0.39032
0.36588
0.37608
0.37608
0.3699
0.38292
0.35582
0.37882
0.39458
0.4158
0.3935
0.37534
0.37856
0.379
0.37944
0.38592
0.39456
0.40076
0.38344
0.38372
0.3936
0.38262
0.40494
0.38294
0.40318
0.39018
0.37604
0.3716
0.39844
0.38886
0.37466
0.4108
0.40652
0.40902
0.41796
0.43962
0.41338
0.38676
0.39262
0.3827
0.41358
0.41664
0.41178
0.42576
0.41786
0.42304
0.3909
0.42118
0.4013
0.4151
0.43246
0.423
0.37002
0.35678
0.41862
0.41154
0.39078
0.3936
0.43124
0.4371
0.40702
0.41052
0.42112
0.4337
0.42554
0.41756
0.41514
0.40066
0.37936
0.37028
0.39602
0.39944
0.40846
0.38908
0.39468
0.39198
0.41628
0.38612
0.40346
0.39748
0.40396
0.42012
0.4159
0.40016
0.3794
0.3758
0.35468
0.38258
0.4538
0.42044
0.40832
0.41368
0.39046
0.41374
0.42776
0.42416
0.41716
0.41064
0.40664
0.40022
0.4057
0.40788
0.39648
0.39782
0.41854
0.40744
0.4105
0.4168
0.41062
0.40696
0.41536
0.41076
0.4082
0.41912
0.42678
0.43434
0.45632
0.42118
0.42728
0.44412
0.4324
0.39804
0.4122
0.43544
0.4322
0.41852
0.44808
0.35558
0.35494
0.37422
0.35234
0.38094
0.38094
0.39998
0.40748
0.44798
0.50636
0.52988
0.50042
0.41468
0.40236
0.41824
0.42494
0.43722
0.38844
0.3503
0.37638
0.41
0.39256
0.34812
0.404
0.42556
0.41204
0.40712
0.40424
0.4042
0.41442
0.42098
0.39064
0.39424
0.40632
0.4097
0.40598
0.39568
0.41796
0.4152
0.40304
0.41818
0.40688
0.39958
0.41054
0.38908
0.42914
0.40504
0.3967
0.42318
0.41878
0.40502
0.4109
0.441
0.42416
0.42312
0.42662
0.41512
0.3871
0.41622
0.42832
0.3689
0.37864
0.43892
0.40988
0.43676
0.44544
0.4089
0.3954
0.39914
0.43332
0.44504
0.4134
0.4084
0.3566
0.377
0.4613
0.43476
0.42542
0.40122
0.43714
0.5249
0.49696
0.45496
0.47326
0.5427
0.46988
0.50896
0.5161
0.51272
0.40918
0.40202
0.38894
0.36846
0.40268
0.3877
0.4073
0.4232
0.37586
0.37374
0.39668
0.39676
0.42252
0.38018
0.37792
0.36682
0.39272
0.39648
0.39258
0.42002
0.39328
0.40018
0.43372
0.42774
0.4127
0.42472
0.42134
0.4217
0.40732
0.41384
0.36264
0.39898
0.38376
0.4357
0.40406
0.4209
0.44744
0.449
0.3804
0.42686
0.39428
0.38618
0.3639
0.35764
0.35692
0.3728
0.3695
0.37398
0.39422
0.3748
0.39012
0.40392
0.44102
0.4275
0.41802
0.41558
0.41946
0.3942
0.39922
0.41244
0.4036
0.42152
0.40158
0.38648
0.393
0.39354
0.3719
0.38978
0.37148
0.39036
0.37816
0.3868
0.40398
0.3601
0.41578
0.44242
0.37418
0.36814
0.4249
0.37112
0.36008
0.36688
0.3872
0.39628
0.40406
0.43214
0.41736
0.42314
0.44556
0.41678
0.38968
0.39612
0.4074
0.39516
0.36308
0.35106
0.43824
0.42222
0.45204
0.45504
0.44128
0.45506
0.4384
0.47232
0.41456
0.39774
0.37868
0.42464
0.44004
0.41454
0.4344
0.37574
0.4158
0.41934
0.39466
0.42546
0.42652
0.41144
0.40722
0.40926
0.4044
0.41332
0.39876
0.42634
0.42414
0.41802
0.43004
0.39326
0.42552
0.38138
0.36738
0.38062
0.39198
0.3815
0.37068
0.37204
0.40784
0.38232
0.36922
0.37364
0.37072
0.37732
0.39232
0.39734
0.42626
0.40738
0.38424
0.37816
0.40044
0.39876
0.4057
0.4126
0.39062
0.38018
0.3753
0.38692
0.38822
0.3707
0.35882
0.37336
0.38686
0.40172
0.39906
0.40702
0.40922
0.41204
0.40964
0.41014
0.4269
0.39944
0.40082
0.39424
0.44362
0.46666
0.38614
0.41058
0.42926
0.38464
0.38092
0.38348
0.42768
0.41712
0.40676
0.37822
0.38592
0.3802
0.36802
0.35908
0.36558
0.38754
0.39646
0.39594
0.3755
0.38484
0.39312
0.4058
0.39322
0.41296
0.41946
0.3743
0.39192
0.37734
0.3862
0.38834
0.40008
0.39306
0.39654
0.40294
0.40852
0.38814
0.3819
0.40692
0.397
0.40416
0.39174
0.4111
0.43006
0.41782
0.40794
0.42534
0.41688
0.4197
0.41346
0.38008
0.38278
0.39632
0.39606
0.39618
0.39252
0.38334
0.39588
0.38936
0.40688
0.38344
0.3791
0.41984
0.39848
0.39572
0.4056
0.38374
0.411
0.42324
0.43508
0.42508
0.4095
0.42538
0.40794
0.42468
0.42592
0.39468
0.41366
0.3893
0.43084
0.44314
0.43686
0.4597
0.45716
0.52908
0.5274
0.54368
0.54504
0.4649
0.59224
0.5334
0.46226
0.47114
0.43262
0.4131
0.48708
0.48406
0.44752
0.47776
0.49538
0.4993
0.44262
0.44772
0.45092
0.52494
0.44162
0.5311
0.5078
0.48854
0.45736
0.4117
0.38762
0.43558
0.4049
0.40972
0.4074
0.50754
0.45564
0.4606
0.40874
0.4459
0.49232
0.44452
0.40934
0.44974
0.39342
0.36358
0.38572
0.42842
0.38672
0.38314
0.39132
0.37912
0.38676
0.38148
0.38474
0.40694
0.3938
0.3759
0.39488
0.37832
0.39336
0.38632
0.38774
0.36444
0.40734
0.41592
0.3814
0.42968
0.4377
0.45532
0.46978
0.49128
0.47906
0.49242
0.49468
0.49622
0.48912
0.45514
0.4567
0.42418
0.4468
0.44576
0.44786
0.41264
0.40814
0.43194
0.41242
0.39428
0.39312
0.38904
0.40938
0.39626
0.39172
0.39498
0.36948
0.35968
0.392
0.37628
0.38276
0.3724
0.38696
0.38104
0.3839
0.36908
0.36154
0.3547
0.37262
0.36388
0.37356
0.37304
0.33978
0.36296
0.36488
0.3649
0.3526
0.36076
0.3985
0.39342
0.37432
0.43656
0.40142
0.3792
0.36454
0.3403
0.35434
0.3712
0.3782
0.44064
0.37412
0.42198
-1
-1
0.44524
0.4458
0.41002
0.45206
0.45758
0.46586
0.44088
0.44552
0.45878
0.4495
0.38738
0.4233
0.4506
0.43282
0.41026
0.41626
0.43842
0.44878
0.45242
0.4448
0.45704
0.44098
0.39028
0.40456
0.43076
0.42094
0.37298
0.39514
0.37824
0.3961
0.40966
0.37494
0.38404
0.3492
0.37982
0.3755
0.35962
0.4084
0.38792
0.4015
0.38888
0.36554
0.35134
0.35792
0.36428
0.36422
0.36118
0.3567
0.36106
0.3705
0.3859
0.37236
0.38848
0.37064
0.36428
0.33618
0.36218
0.37044
0.37536
0.36028
0.37428
0.33964
0.36558
0.35488
0.37998
0.35114
0.34712
0.3642
0.36478
0.35224
0.37814
0.35836
0.3649
0.36932
0.3816
0.36702
0.3776
0.37282
0.3679
0.36554
0.33872
0.38488
0.37186
0.3845
0.3782
0.42084
0.40772
0.4053
0.41038
0.3929
0.37196
0.3889
0.4208
0.43136
0.44264
0.45528
0.45664
0.47102
0.42238
0.44802
0.43276
0.45826
0.47144
0.456
0.42426
0.39476
0.44716
0.49464
0.41514
0.42416
0.433
0.45606
0.45454
0.46636
0.47614
0.4555
0.41132
0.4506
0.42238
0.51548
0.41294
0.42212
0.43638
0.38426
0.40328
0.38412
0.4098
0.41472
0.56654
0.44916
0.47714
0.5192
0.5418
0.41676
0.38406
0.41278
0.47762
0.44524
0.4557
0.4938
0.46566
0.3949
0.35788
0.36384
0.42862
0.43198
0.34586
0.43296
0.4405
0.38486
0.36732
0.36794
-1
-1
-1
-1
-1
-1
-1
-1
-1
-1
-1
-1
-1
-1
-1
-1
-1
-1
-1
-1
-1
-1
-1
-1
-1
-1
-1
-1
-1
-1
-1
-1
-1
-1
-1
-1
-1
-1
-1
-1
-1
-1
-1
-1
-1
-1
-1
-1
-1
-1
-1
-1
-1
-1
-1
-1
-1
-1
-1
-1
-1
0.37822
0.37696
0.37622
0.36596
-1
-1
0.36498
-1
-1
0.36154
0.36758
-1
-1
0.3611
0.3731
0.36406
-1
-1
0.3647
0.3779
0.37062
0.3685
0.36878
0.37354
0.37714
0.3756
0.3671
0.42554
0.46744
0.41266
0.40104
0.40692
0.38998
0.4062
0.39126
0.41966
0.38854
0.40948
0.53718
0.52868
0.46926
0.4545
0.56762
0.41554
0.41918
0.41592
0.38544
0.40874
0.3903
0.45832
0.4074
0.41416
0.4026
0.41778
0.40308
0.3808
0.36398
0.37444
0.43608
0.43708
0.43474
0.39238
0.4067
0.41092
0.4695
0.39412
0.392
0.46556
0.42384
0.38966
0.40498
0.4051
0.4561
0.40148
0.39784
0.3977
0.41664
0.378
0.38286
0.3742
0.39356
0.42934
0.44696
0.44042
0.45796
0.4051
0.4666
0.43162
0.47932
0.48298
0.46192
0.45336
0.3916
0.39632
0.44192
0.45652
0.41316
0.49918
0.4701
0.48374
0.48022
0.46236
0.42834
0.46728
0.4547
0.47024
0.46252
0.4448
0.40936
0.41888
0.39724
0.41184
0.46426
0.426
0.46074
0.46868
0.46336
0.45114
0.4368
0.45702
0.43396
0.43914
0.44858
0.4558
0.43236
0.4435
0.43488
0.44306
0.44226
0.42136
0.43194
0.44794
0.4266
0.41882
0.42466
0.41924
0.43154
0.43548
0.41772
0.42422
0.40904
0.4444
0.44174
0.45374
0.43888
0.43778
0.44062
0.41878
0.4278
0.43498
0.4294
0.43512
0.45038
0.43216
0.4458
0.4572
0.45062
0.43986
0.43752
0.42102
0.40206
0.3949
0.41558
0.41736
0.39504
0.39734
0.3831
0.3857
0.39204
0.38378
0.3754
0.38444
0.38134
0.395
0.40128
0.41918
0.44228
0.4392
0.43534
0.45524
0.45276
0.44748
0.43372
0.43888
0.44254
0.4441
0.4455
0.44156
0.42272
0.44312
0.44892
0.43626
0.45016
0.43036
0.43362
0.4502
0.44174
0.4537
0.4497
0.43336
0.46136
0.45278
0.43828
0.45408
0.42692
0.41378
0.4465
0.42934
0.42636
0.42196
0.42794
0.43714
0.44152
0.43322
0.4098
0.45778
0.4498
0.42962
0.45638
0.40794
0.4007
0.41476
0.40386
0.45
0.45826
0.4488
0.51336
0.47892
0.46988
0.48464
0.49536
0.4737
0.51244
0.49658
0.51764
0.4425
0.45116
0.49884
0.52502
0.51902
0.53984
0.5064
0.48652
0.5287
0.50104
0.4549
0.5396
0.53802
0.52044
0.47472
0.5056
0.4981
0.52592
0.51238
0.51202
0.5282
0.52588
0.52504
0.50392
0.46578
0.40318
0.48662
0.47378
0.4758
0.4748
0.49282
0.52832
0.4926
0.46628
0.50632
0.4612
0.49142
-1
-1
0.53156
0.4955
0.47498
0.45874
0.52744
0.45786
0.44952
0.48086
0.49822
0.48818
0.4597
0.48606
0.48812
0.47948
0.50694
0.5006
0.52512
0.50094
0.45002
0.4273
0.51892
0.52014
0.54992
0.46286
0.50682
0.49886
0.55714
0.4402
0.4179
0.4151
0.35306
0.3708
0.36016
0.36518
0.36608
0.43056
0.53074
0.46824
0.3707
0.38332
0.37996
0.40108
0.40072
0.41274
0.39468
0.40484
0.4099
0.40952
0.36966
0.4167
0.42194
0.3919
0.39174
0.38508
0.3779
0.37498
0.4337
0.42222
0.39636
0.39752
0.3925
0.38198
0.37964
0.38294
0.3562
0.36894
0.36308
0.37746
0.37244
0.35836
0.35894
0.36338
0.36286
0.35872
0.36414
0.35384
0.35404
0.35574
0.36058
0.36588
0.34156
0.36868
0.3654
0.35002
0.33958
0.3618
0.35894
0.35594
0.3435
0.34466
0.35448
0.35654
0.34336
0.33844
0.35028
0.3677
0.35444
0.36912
0.36978
0.3826
0.35732
0.37002
0.36798
0.36372
0.35216
0.36772
0.34788
0.38944
0.36488
0.3448
0.37424
0.35946
0.35012
0.35852
0.36832
0.37144
0.38238
0.396
0.36078
0.37228
0.3659
0.36918
0.36284
0.34716
0.35254
0.374
0.36114
0.34438
0.3409
0.34592
0.33816
0.35326
0.35584
0.35296
0.36144
0.34388
0.33312
0.34616
0.34402
0.3412
0.35222
0.35798
0.35568
0.35172
0.36904
0.3704
0.39066
0.36376
0.37406
0.38316
0.36856
0.36246
0.33684
0.33178
0.32894
0.34718
0.3202
0.3539
0.33428
0.36214
0.35224
0.34688
0.34826
0.36136
0.32612
0.36514
0.35172
0.34792
0.33564
0.3612
0.37248
0.35762
0.3488
0.34122
0.3464
0.35518
0.34416
0.35316
0.33448
0.35162
0.34902
0.35204
0.32884
0.33336
0.35352
0.33404
0.3457
0.34054
0.34166
0.33422
0.33472
0.35598
0.33996
0.3565
0.35706
0.35624
0.35078
0.34108
0.34272
0.33048
0.35834
0.34736
0.34046
0.34554
0.34968
0.34982
0.33672
0.34108
0.33016
0.33856
0.3504
0.3707
0.34084
0.3411
0.3446
0.33624
0.35718
0.34162
0.34508
0.34924
0.36066
0.35432
0.33432
0.33916
0.35656
0.36166
0.35104
0.3721
0.35384
0.36444
0.35188
0.37758
0.37258
0.38106
0.3592
0.36448
0.37912
0.38306
0.371
0.37186
0.39628
0.39796
0.41556
0.38944
0.37114
0.38064
0.39398
0.37916
0.37116
0.35658
0.35414
0.35956
0.3517
0.35056
0.37998
0.38704
0.37848
0.37914
0.37544
0.35376
0.37862
0.38022
0.38204
0.3729
0.37912
0.37614
0.35384
0.39496
0.34738
0.35158
0.36686
0.35452
0.35732
0.35
0.33342
0.33668
0.34386
0.3609
0.34764
0.34714
0.35888
0.35206
0.35352
0.345
0.3511
0.37672
0.34618
0.35896
0.3444
0.35956
0.36464
0.36308
0.358
0.34958
0.3655
0.38288
0.35014
0.3585
0.37972
0.387
0.38514
0.36652
0.35738
0.3996
0.37636
0.40252
0.37506
0.396
0.3939
0.38782
0.36982
0.37764
0.37466
0.37626
0.3577
0.37398
0.36998
0.39764
0.37692
0.3768
0.3978
0.42154
0.37336
0.39352
0.39738
0.3946
0.3786
0.39504
0.38304
0.3865
0.392
0.38292
0.38522
0.38286
0.40014
0.38086
0.37048
0.35468
0.37338
0.40286
0.3771
0.37984
0.36424
0.36194
0.38404
0.43086
0.39822
0.40796
0.38706
0.38996
0.38414
0.37566
0.3678
0.39258
0.37348
0.39362
0.38132
0.38792
0.38612
0.39638
0.3703
0.351
0.33652
0.36756
0.37976
0.36354
0.3482
0.34448
0.38398
0.36214
0.36508
0.35294
0.3603
0.34284
0.36642
0.36426
0.36558
0.37412
0.38192
0.3646
0.35718
0.36104
0.39004
0.3828
0.38556
0.36822
0.3776
0.34452
0.35708
0.3799
0.36682
0.37114
0.36658
0.37684
0.39202
0.3593
0.35794
0.37658
0.36172
0.36764
0.35254
0.3564
0.39132
0.40086
0.3872
0.3896
0.38458
0.3899
0.38192
0.36652
0.36024
0.37584
0.3945
0.38144
0.39576
0.39066
0.38634
0.387
0.368
0.38908
0.39434
0.39912
0.40362
0.40102
0.38528
0.39536
0.3764
0.37004
0.38578
0.37676
0.36862
0.38474
0.389
0.38062
0.37686
0.39322
0.44572
0.4201
0.39436
0.39292
0.37508
0.39734
0.38938
0.40678
0.38756
0.40476
0.38384
0.3984
0.38456
0.37722
0.37778
0.37286
0.40026
0.3876
0.44322
0.46334
0.46476
0.47562
0.43808
0.42314
0.48504
0.53976
0.5231
0.45258
0.46448
0.48434
0.47058
0.48582
0.43634
0.4898
0.4605
0.4839
0.5038
0.4792
0.4512
0.47188
0.47726
0.41522
0.41736
0.45122
0.4864
0.5009
0.45658
0.52844
0.52216
0.4978
0.46416
0.42704
0.45256
0.41336
0.41748
0.40792
0.42084
0.41986
0.42906
0.47246
0.46922
0.49774
0.51082
0.50506
0.512
0.50402
0.4776
0.50092
0.48978
0.54272
0.47622
0.55852
0.5398
0.54628
0.52358
0.5234
0.51824
0.5634
0.47046
-1
-1
0.49826
0.49958
0.50558
0.55128
0.54456
0.49538
0.4883
0.50238
0.4897
0.48758
0.53098
0.48984
0.51908
0.50956
0.51162
0.48596
0.47236
0.47654
0.48916
0.49266
0.46624
0.46398
0.46302
0.51022
0.50064
0.56286
0.493
0.45394
0.52296
0.56182
0.54312
0.5358
0.54158
0.46932
0.38596
0.37558
0.39184
0.39616
0.3952
0.39932
0.39974
0.40872
0.41248
0.38498
0.35976
0.39266
0.39624
0.40606
0.41106
0.38578
0.3881
0.38136
0.36028
0.36824
0.3654
0.37888
0.3659
0.37446
0.38008
0.38234
0.38604
0.39982
0.3602
0.36556
0.39386
0.38716
0.38444
0.38778
0.38026
0.39178
0.39646
0.39136
0.3936
0.40404
0.39064
0.42254
0.42552
0.42402
0.4497
0.41724
0.38894
0.36606
0.4239
0.39168
0.39246
0.3987
0.42276
0.44346
0.44218
0.42024
0.44274
0.43226
0.47336
0.46084
0.45272
0.45666
0.43662
0.43662
0.4251
0.45074
0.46756
0.41262
0.43452
0.41924
0.3956
0.39528
0.38846
0.40948
0.3908
0.39544
0.4056
0.41918
0.38734
0.39024
0.38846
0.40864
0.42332
0.39694
0.41836
0.42838
0.40332
0.39498
0.38004
0.38204
0.38546
0.3629
0.36104
0.3747
0.35964
0.35446
0.3846
0.37392
0.3996
0.40356
0.39144
0.38668
0.41602
0.40232
0.39562
0.43734
0.3981
0.41868
0.39546
0.38938
0.39698
0.3906
0.39464
0.37926
0.40146
0.36884
0.39016
0.39652
0.39638
0.38678
0.3931
0.36666
0.38082
0.37426
0.37348
0.36202
0.3596
0.35396
0.3629
0.34502
0.3538
0.36518
0.33434
0.35196
0.33566
0.33378
0.34518
0.35454
0.3619
0.35124
0.35656
0.38348
0.333
0.3556
0.37566
0.34716
0.34102
0.34872
0.36522
0.35068
0.35318
0.3561
0.37852
0.35554
0.36302
0.3644
0.3871
0.37098
0.37364
0.3837
0.38524
0.36056
0.36062
0.35462
0.36304
0.34942
0.36226
0.3639
0.34476
0.35044
0.35576
0.35778
0.35132
0.35424
0.36346
0.3721
0.3647
0.39856
0.40564
0.4034
0.4093
0.39088
0.39176
0.39742
0.3854
0.38534
0.38112
0.3812
0.39614
0.40264
0.37504
0.36964
0.38356
0.41716
0.40462
0.39706
0.40614
0.38322
0.38282
0.3882
0.37558
0.3615
0.35536
0.38098
0.36902
0.35886
0.3645
0.36632
0.38146
0.3548
0.36136
0.37452
0.35942
0.37244
0.35052
0.36748
0.36442
0.35206
0.35526
0.36032
0.3534
0.3655
0.35544
0.34496
0.38764
0.3555
0.36096
0.37138
0.3535
0.35992
0.3559
0.34868
0.3507
0.36596
0.33598
0.34506
0.3402
0.34266
0.33838
0.35678
0.38678
0.37428
0.35828
0.3583
0.37552
0.37104
0.3608
0.35782
0.36506
0.35854
0.35594
0.35636
0.34356
0.32908
0.35362
0.34546
0.35792
0.36834
0.35464
0.34146
0.33644
0.35822
0.3613
0.3488
0.33996
0.3524
0.35642
0.34832
0.35118
0.37982
0.3783
0.3738
0.37712
0.3855
0.38072
0.37436
0.40922
0.38972
0.38916
0.38696
0.39776
0.39218
0.40256
0.37838
0.4092
0.40348
0.3745
0.38508
0.38296
0.3945
0.424
0.41942
0.3848
0.34834
0.3644
0.36352
0.3571
0.3529
0.36478
0.38966
0.39468
0.37846
0.38092
0.39426
0.3758
0.39154
0.3793
0.3701
0.38172
0.36088
0.362
0.36686
0.36094
0.35734
0.35798
0.3439
0.33746
0.35836
0.34874
0.33474
0.3391
0.3508
0.34436
0.34534
0.33588
0.33466
0.3458
0.34438
0.34062
0.35672
0.34372
0.3425
0.34632
0.3383
0.35592
0.34178
0.34548
0.37104
0.34516
0.32728
0.3304
0.33512
0.35026
0.3477
0.34446
0.33846
0.37278
0.34756
0.34432
0.35304
0.36504
0.3508
0.34288
0.34132
0.36362
0.35136
0.34748
0.3531
0.35488
0.36202
0.35506
0.38774
0.37506
0.38282
0.35702
0.36944
0.36216
0.36668
0.34948
0.36252
0.37052
0.3772
0.38558
0.37166
0.38608
0.37998
0.37268
0.38632
0.35454
0.3486
0.37428
0.36598
0.3658
0.36386
0.35952
0.35718
0.3489
0.3636
0.37856
0.38786
0.37966
0.4004
0.37456
0.37176
0.3622
0.35554
0.34294
0.35152
0.3599
0.39812
0.35368
0.3685
0.39066
0.37172
0.36788
0.369
0.37294
0.36822
0.35908
0.35954
0.36542
0.36066
0.3656
0.37594
0.37642
0.3591
0.37692
0.36424
0.38404
0.36564
0.36422
0.38534
0.3775
0.3848
0.37322
0.38438
0.38438
0.3763
0.35612
0.36756
0.36476
0.35798
0.34694
0.34898
0.35698
0.37124
0.35758
0.35206
0.36996
0.36634
0.37384
0.37758
0.34546
0.344
0.3713
0.36666
0.3571
0.36066
0.34956
0.36108
0.35514
0.36408
0.36582
0.34426
0.35348
0.35238
0.32874
0.34444
0.34264
0.3428
0.34696
0.35592
0.35616
0.34202
0.3841
0.34346
0.34746
0.33096
0.33912
0.34044
0.35176
0.36316
0.36164
0.34808
0.35198
0.35884
0.35416
0.3634
0.37754
0.38566
0.35378
0.36296
0.37752
0.36622
0.38534
0.36274
0.37876
0.40766
0.37994
0.38398
0.42918
0.38252
0.38166
0.36794
0.40232
0.37278
0.4107
0.46428
0.44514
0.40824
0.40344
0.3964
0.39188
0.40622
0.4128
0.43452
0.4737
0.5275
0.45568
0.49766
0.47852
0.46456
0.45344
0.51784
0.45926
0.4499
0.4647
0.40706
0.46718
0.44748
0.4268
0.45802
0.5638
0.54594
0.51922
0.39126
0.40374
0.44084
0.44812
0.46854
0.4429
0.39262
0.38846
0.40452
0.4381
0.43806
0.48264
0.44472
0.3996
0.40624
0.43798
0.55446
0.43356
0.41008
0.43612
0.48308
0.4416
0.41312
0.45758
0.3848
0.42404
0.4542
0.45686
0.46732
0.40542
0.41524
-1
-1
-1
0.38948
0.4148
0.39704
0.39134
0.3994
0.4456
0.40988
0.41504
0.41892
0.4252
0.42092
0.41096
0.42796
0.42318
0.37438
0.34608
0.36008
0.4123
0.49816
0.48934
0.4962
0.43942
0.4478
0.42736
0.45666
0.4554
0.4497
0.40878
0.41746
0.46814
0.49514
0.49472
0.4713
0.4523
0.45644
0.47454
0.46948
0.4787
0.46324
0.45666
0.43274
0.45752
0.44456
0.42084
0.3865
0.39374
0.38186
0.39064
0.3837
0.41918
0.4282
0.4235
0.39358
0.37726
0.3754
0.374
0.3839
0.37116
0.36642
0.38438
0.36898
0.38124
0.37722
0.38024
0.3931
0.4042
0.38964
0.38796
0.40778
0.4183
0.39826
0.39882
0.39282
0.3869
0.43302
0.43554
0.45758
0.40768
0.44118
0.42664
0.39254
0.41446
0.40976
0.40478
0.38834
0.41144
0.39418
0.38018
0.3534
0.377
0.39532
0.47556
0.45322
0.45168
0.44818
0.35194
0.37246
0.39708
0.42906
0.38318
0.40484
0.44696
0.4591
0.43952
0.44748
0.40762
0.38018
0.38406
0.3987
0.39714
0.3899
0.37722
0.38916
0.37268
0.37662
0.35614
0.37096
0.37216
0.37094
0.37042
0.3558
0.36534
0.36356
0.36666
0.36446
0.3736
0.37468
0.36452
0.35016
0.36746
0.35572
0.3645
0.37504
0.37824
0.39402
0.38236
0.38582
0.37898
0.37004
0.37542
0.40342
0.39268
0.4082
0.39452
0.40906
0.43332
0.4239
0.43804
0.39126
0.38862
0.4139
0.41378
0.4167
0.4159
0.42634
0.41574
0.4442
0.39782
0.38794
0.3895
0.4447
0.4451
0.46242
0.4504
0.42516
0.4416
0.44718
0.4456
0.43278
0.44672
0.39542
0.38948
0.4026
0.39412
0.44438
0.39012
0.45902
0.48478
0.48596
0.46244
0.46806
-1
-1
0.43674
0.44298
0.43682
0.41786
0.47186
0.4782
0.42778
0.38368
0.41944
0.47128
0.46702
0.4467
0.45842
0.4794
0.4623
0.49154
0.46066
0.47974
0.48912
0.39284
0.38146
0.36752
0.38058
0.40632
0.41272
0.40328
0.4279
0.4151
0.4405
0.44564
0.43064
0.42508
0.42598
0.44752
0.44314
0.43114
0.41848
0.37608
0.42492
0.40692
0.40964
0.38634
0.39058
0.393
0.3977
0.35776
0.42582
0.38098
0.3972
0.40214
0.39702
-1
-1
0.45794
0.43814
0.42168
-1
-1
0.37966
0.39704
0.47678
0.39188
0.50902
0.457
0.3997
0.41554
0.40648
0.41168
0.3776
0.40614
0.43432
0.45814
0.52748
0.4401
0.39944
0.40036
0.39282
-1
-1
0.41372
0.38812
0.3991
0.39422
0.3759
0.3748
0.3823
0.37174
0.36406
0.40318
0.40396
0.43014
0.40704
0.47112
0.4345
0.37134
0.37572
0.37218
0.37518
0.36514
0.36318
0.38316
0.38432
0.37744
0.3822
0.37746
0.36144
0.36346
0.3761
0.37326
0.36934
0.36794
0.35714
0.36916
0.37096
0.3591
0.34666
0.35476
0.36108
0.36256
0.35826
0.35022
0.34856
0.36288
0.35662
0.35204
0.36898
0.35924
0.3494
0.3663
0.36714
0.3626
0.36534
0.35234
0.35104
0.35564
0.36866
0.35538
0.35012
0.35552
0.35314
0.37014
0.35316
0.34772
0.37218
0.36224
0.35152
0.3722
0.35756
0.36438
0.36208
0.36408
0.36044
0.36222
0.37198
0.37352
0.39062
0.37662
0.37388
0.36562
0.38046
0.3714
0.37628
0.3912
0.39642
0.39206
0.39352
0.3884
0.42132
0.40918
0.42544
0.42064
0.44178
0.4286
0.44202
0.4507
0.40976
0.41954
0.42962
0.43338
0.40308
0.41474
0.38946
0.4192
0.44012
0.47642
0.48854
0.47532
0.4701
0.4658
0.4876
0.50494
0.41204
0.43674
0.45168
0.47054
0.3951
0.45208
0.47856
0.41222
0.5164
0.57564
0.55824
0.4836
0.4335
0.43862
0.48378
0.43144
0.42106
0.39884
0.3959
0.43076
0.48272
0.51058
0.49606
0.40856
0.40108
0.40762
0.40938
0.40436
0.42746
0.43256
0.44202
0.45332
0.49098
0.57794
0.56778
0.58348
0.56978
0.51108
0.53346
0.5027
0.44948
0.51584
0.51798
0.4395
0.4425
0.43042
0.45422
0.48582
0.51346
0.51612
0.51444
0.51882
0.4481
0.43008
0.4264
0.39986
0.42994
0.376
0.36362
0.3682
0.38518
0.40138
0.44576
0.46482
0.47904
0.48174
0.42408
0.4408
0.4607
0.41572
0.45372
0.48926
0.45258
0.42386
0.46022
0.44128
0.40444
0.41336
0.40302
0.4056
0.42236
0.4092
0.437
0.40944
0.42038
0.4105
0.38432
0.41614
0.39498
0.38456
0.39752
0.40924
0.4462
0.43106
0.43754
0.47202
0.446
0.4375
0.42468
0.42622
0.44106
0.4273
0.41474
0.42094
0.37902
-1
-1
-1
0.44308
0.43846
0.45924
0.476
0.44078
0.5235
0.43714
0.42012
0.43578
0.4462
0.4551
0.47164
0.51518
0.49
0.50114
0.55094
0.53224
0.5002
0.49882
0.50504
0.4161
0.39148
0.40558
0.50312
0.52526
0.48782
0.4911
0.50106
0.47212
0.4837
0.46836
0.48256
0.44942
0.398
0.43312
0.44766
0.44006
0.4574
0.43728
0.43954
0.42906
0.40608
0.3778
0.38092
0.38218
0.43112
0.47454
0.48234
0.50918
0.4621
0.4644
0.40516
0.42312
0.518
0.48042
0.46834
0.53224
0.5137
0.5103
0.51644
0.51926
0.52934
0.55334
0.53064
0.53252
0.5391
0.48768
0.51346
0.48528
0.52384
0.51376
0.46954
0.4321
0.51288
0.52252
0.5395
0.52062
0.50886
0.53404
0.49556
0.41842
0.42878
0.44136
0.4278
0.45302
0.44606
0.473
0.4991
0.49102
0.50962
0.48912
0.44486
0.4167
0.39744
-1
fixedStep chrom=8 start=1 step=50000 span=50000
-1
0.41526
0.37056
0.42326
0.46096
0.47538
0.45942
0.41688
0.44704
0.42702
0.4593
0.48722
0.52386
0.50846
0.4665
0.44572
0.4666
0.51082
0.45104
0.51768
0.4834
0.46148
0.4833
0.45604
0.46454
0.4772
0.52624
0.47744
0.51122
0.48136
0.4764
0.46866
0.47208
0.45134
0.47932
0.52794
0.49256
0.47772
0.4972
0.47554
0.48462
0.45118
0.4472
0.4776
0.4425
0.40116
0.43052
0.41026
0.40542
0.39716
0.41024
0.38228
0.36792
0.39894
0.39978
0.393
0.38152
0.4013
0.3855
0.40758
0.392
0.38866
0.41202
0.4038
0.3746
0.37642
0.40228
0.3916
0.38878
0.3889
0.39998
0.4048
0.40836
0.36582
0.3779
0.37036
0.38128
0.3823
0.37484
0.3849
0.39144
0.38998
0.3671
0.37898
0.3793
0.36712
0.3853
0.37692
0.39062
0.3674
0.37998
0.37264
0.37756
0.37846
0.3669
0.37122
0.37306
0.41532
0.35808
0.37992
0.38896
0.3807
0.3626
0.3603
0.38308
0.37314
0.36832
0.38852
0.37458
0.40704
0.38658
0.3868
0.36436
0.38082
0.3678
0.36576
0.38316
0.38918
0.4417
0.39112
0.42078
0.41364
0.44364
0.42944
0.43288
0.4181
0.4069
0.3976
0.4285
0.45898
0.41708
0.39996
0.43976
0.4885
0.45646
0.46286
0.46218
0.4572
0.44786
0.4428
0.43032
0.48076
0.52374
0.43316
0.404
0.429
0.4245
0.41224
0.5279
-1
-1
0.51066
0.4969
0.4104
0.42868
0.42252
0.42012
0.47248
0.48222
0.4279
0.4562
0.48282
0.40922
0.44366
0.43708
0.42098
0.4387
0.4182
0.41566
0.39892
0.43256
0.4272
0.4282
0.44522
0.43224
0.43868
0.42598
0.385
0.44372
0.42974
0.44702
0.41738
0.43648
0.44322
0.43312
0.43112
0.42162
0.43122
0.38772
0.35744
0.37834
0.363
0.39352
0.4326
0.43486
0.45936
0.4445
0.40868
0.41978
0.41222
0.43178
0.42134
0.41262
0.44104
0.46538
0.46758
0.41256
0.45652
0.49022
0.5255
0.50036
0.50324
0.42768
0.42964
0.45062
0.48586
0.4926
0.48698
0.49048
0.4107
0.40644
0.4337
0.42062
0.39502
0.42562
0.46106
0.51456
0.44474
0.5223
0.4872
0.44994
0.4873
0.48146
0.44806
0.50426
0.45832
0.46514
0.44288
0.37294
0.41786
0.45628
-1
-1
0.3751
0.41376
0.46846
0.45296
0.44892
0.43148
0.4555
0.48858
0.41424
0.40524
0.41984
0.39602
0.40516
0.42234
0.40558
0.43552
0.42938
0.40718
0.37806
0.39368
0.37894
0.386
0.3791
0.37998
0.36386
0.36462
0.3553
0.36964
0.36902
0.36464
0.37234
0.35598
0.35598
0.35736
0.35306
0.34528
0.3592
0.36874
0.34386
0.35064
0.33986
0.34688
0.3463
0.35436
0.3431
0.34604
0.34932
0.34336
0.34506
0.35014
0.35934
0.3607
0.34098
0.35536
0.37636
0.3632
0.37236
0.37876
0.36644
0.36854
0.36752
0.37188
0.38282
0.37908
0.3928
0.38004
0.36622
0.35684
0.34988
0.3588
0.37942
0.36678
0.3856
0.37774
0.38372
0.36738
0.36894
0.35012
0.36854
0.35198
0.34646
0.3548
0.35894
0.35528
0.34834
0.34448
0.34206
0.3728
0.37076
0.39176
0.36694
0.37168
0.36822
0.38636
0.39874
0.35242
0.35766
0.40352
0.3614
0.37084
0.4061
0.40444
0.40082
0.38958
0.40762
0.42054
0.4437
0.41326
0.40292
0.41026
0.39262
0.38076
0.38876
0.35166
0.3764
0.40772
0.40708
0.38102
0.39738
0.39198
0.37438
0.40292
0.39312
0.39708
0.4164
0.39414
0.38046
0.40518
0.38914
0.38676
0.39316
0.4077
0.39926
0.40192
0.41192
0.42472
0.4041
0.41556
0.40542
0.41044
0.4368
0.41118
0.43444
0.42954
0.42954
0.39618
0.40646
0.41796
0.41472
0.40068
0.4101
0.4201
0.39586
0.40082
0.39772
0.41506
0.43544
0.43338
0.42506
0.5053
0.45484
0.45902
0.43256
0.46114
0.42384
0.43052
0.4275
0.41534
0.44648
0.40306
0.43004
0.42204
0.44362
0.42342
0.44992
0.42898
0.4404
0.4429
0.42246
0.40774
0.4368
0.43898
0.42332
0.45242
0.42724
0.45856
0.45494
0.47016
0.525
0.53286
0.48314
0.48344
0.467
0.39336
0.46164
0.55478
0.58902
0.5378
0.54378
0.4572
0.42068
0.46624
0.48004
0.39002
0.387
0.56184
0.5486
0.47754
0.53588
0.51826
0.45332
0.48002
0.4719
0.46006
0.50312
0.43204
0.466
0.46214
0.44246
0.464
0.52164
0.46918
0.44944
0.448
0.45512
0.45854
0.40276
0.4233
0.44938
0.44242
0.39688
0.4026
0.4015
0.40246
0.37928
0.36768
0.36702
0.36226
0.37942
0.38048
0.35988
0.35796
0.37576
0.36206
0.3766
0.3738
0.37084
0.38054
0.38102
0.39054
0.36996
0.39546
0.42192
0.41088
0.41144
0.4146
0.4069
0.41968
0.41832
0.42528
0.41624
0.43022
0.39794
0.39838
0.40836
0.42678
0.40576
0.43268
0.38342
0.37276
0.41266
0.40894
0.40966
0.4342
0.42014
0.46432
0.4258
0.42636
0.44178
0.44108
0.37674
0.38496
0.4262
0.46124
0.42518
0.44878
0.46342
0.44914
0.41616
0.42384
0.39608
0.39816
0.37654
0.37994
0.40248
0.39228
0.39522
0.38324
0.40254
0.46102
0.46218
0.46506
0.46818
0.49148
0.47112
0.48252
0.4832
0.46024
0.42726
0.3969
0.37376
0.45134
0.48642
0.49384
0.4505
0.4466
0.39908
0.40208
0.42246
0.43996
0.45684
0.48114
0.4761
0.4271
0.37312
0.37768
0.45922
0.42644
0.44136
0.45
0.41252
0.40782
0.37352
0.3647
0.36172
0.46368
0.41744
0.40746
0.40592
0.43038
0.44112
0.4703
0.40708
0.4168
0.44704
0.43506
0.4356
0.4126
0.41864
0.42222
0.4372
0.42816
0.39814
0.41928
0.42902
0.42076
0.43038
0.41868
0.43896
0.45758
0.42422
0.43618
0.42474
0.39162
0.40962
0.4682
0.38366
0.42576
0.45826
0.43664
0.39778
0.35926
0.4017
0.41822
0.36828
0.35904
0.35932
0.38354
0.414
0.40132
0.37764
0.38632
0.3965
0.389
0.37194
0.3655
0.37822
0.38152
0.36482
0.3775
0.3673
0.37662
0.36482
0.37804
0.37284
0.36874
0.3867
0.39238
0.37754
0.38946
0.39048
0.38354
0.3847
0.40204
0.38246
0.38826
0.36236
0.36744
0.36488
0.39774
0.37456
0.38438
0.37848
0.38098
0.37438
0.38926
0.37994
0.37732
0.39232
0.39442
0.3941
0.40626
0.43132
0.43956
0.43188
0.48078
0.45404
0.43568
0.43546
0.40888
0.39724
0.37532
0.38378
0.4033
0.3998
0.39576
0.38786
0.38058
0.36948
0.37092
0.37436
0.3567
0.36906
0.37992
0.39782
0.36138
0.37
0.36576
0.35482
0.37068
0.36788
0.38672
0.38746
0.37224
0.38004
0.36526
0.36544
0.37212
0.3797
0.36912
0.37624
0.37884
0.37318
0.37974
0.38776
0.39128
0.4004
0.38544
0.40004
0.39546
0.38834
0.3798
0.3946
0.3934
0.38354
0.39258
0.37214
0.37222
0.39474
0.38654
0.38848
0.39042
0.37356
0.38988
0.39396
0.39088
0.3714
0.38434
0.37396
0.38746
0.37154
0.37868
0.39414
0.38454
0.40064
0.40284
0.39708
0.434
0.41806
0.4256
0.4535
0.44028
0.4154
0.42492
0.4713
0.48092
0.46478
0.43852
0.4911
0.45678
0.55782
0.46892
0.47116
0.48596
0.47448
0.45934
0.43938
0.45552
0.42318
0.41024
0.3808
0.41076
0.48286
0.4866
0.45612
0.474
0.45144
0.441
0.45352
0.43288
0.4161
0.43336
0.47422
0.44736
0.39064
0.37196
0.38128
0.38418
0.37794
0.35576
0.38554
0.33596
0.36464
0.37122
0.33152
0.34944
0.34406
0.35552
0.33582
0.34232
0.35578
0.3993
0.39346
0.42592
0.41366
0.39568
0.39
0.39764
0.37678
0.3698
0.3906
0.41292
0.42046
0.40926
0.41104
0.39202
0.3979
0.3774
0.40462
0.40782
0.42098
0.45482
0.44902
0.42952
0.40598
0.418
0.45584
0.45216
0.44434
0.47208
0.496
0.39598
0.42996
0.42896
0.4325
0.44492
0.47612
0.52992
0.50522
0.48682
0.46286
0.4944
0.44912
0.38456
0.38182
0.42026
0.45344
0.45768
0.46188
0.47356
0.46716
0.42752
0.44734
0.45312
0.42342
0.43332
0.44448
0.45532
0.44766
0.44664
0.43766
0.42118
0.4256
0.40084
0.41266
0.42736
0.44758
0.43084
0.40046
0.40992
0.37128
0.37788
0.41894
0.3703
0.43678
0.47374
0.36174
0.3782
0.38032
0.37104
0.37348
0.37848
0.36996
-1
-1
-1
-1
-1
-1
-1
-1
-1
-1
-1
-1
-1
-1
-1
-1
-1
-1
-1
-1
-1
-1
-1
-1
-1
-1
-1
-1
-1
-1
-1
-1
-1
-1
-1
-1
-1
-1
-1
-1
-1
-1
-1
-1
-1
-1
-1
-1
-1
-1
-1
-1
-1
-1
-1
-1
-1
-1
-1
-1
-1
0.3709
0.45194
0.36762
0.56598
0.48834
0.57968
0.52688
0.42128
0.45614
0.5383
0.41346
0.3607
0.38046
0.39938
0.41648
0.38348
0.37644
0.40354
0.42648
0.47772
0.4124
0.39682
0.39542
0.38792
0.43444
-1
0.4197
0.38878
0.40596
0.40724
0.3995
0.39884
0.39778
0.40818
0.409
0.45578
0.43898
0.4206
0.41422
0.41002
0.44882
0.45078
0.41818
0.44178
0.43786
0.40826
0.45102
0.4307
0.4115
0.46104
0.43772
0.43238
0.44054
0.44114
0.42336
0.44002
0.39856
0.4295
0.4286
0.41208
0.4037
0.37978
0.39354
0.37606
0.36312
0.36304
0.36608
0.37676
0.3445
0.40048
0.37322
0.35084
0.36642
0.36232
0.38168
0.37268
0.36808
0.35556
0.37092
0.35456
0.37492
0.35382
0.35952
0.365
0.37072
0.35902
0.3494
0.35404
0.37804
0.35586
0.36514
0.35802
0.35288
0.3507
0.35162
0.35576
0.34844
0.34716
0.34918
0.34742
0.35968
0.34742
0.35818
0.3661
0.38014
0.35548
0.36634
0.40324
0.38816
0.38278
0.37842
0.417
0.35302
0.3652
0.39546
0.39106
0.39594
0.38122
0.36408
0.39698
0.4045
0.40286
0.3946
0.40234
0.39554
0.38792
0.3783
0.40166
0.39604
0.41684
0.39822
0.39946
0.42702
0.3662
0.35896
0.39912
0.41556
0.3994
0.39314
0.3833
0.43972
0.39598
0.4059
0.3796
0.37558
0.39446
0.41146
0.38428
0.38216
0.4086
0.4027
0.43528
0.40242
0.42418
0.40946
0.41692
0.38756
0.37562
0.44384
0.41404
0.3934
0.4145
0.41338
0.42886
0.43762
0.4267
0.42964
0.41622
0.41872
0.413
0.44766
0.38084
0.4113
0.39474
0.36144
0.3753
0.38026
0.3669
0.39312
0.37564
0.39258
0.38366
0.40216
0.412
0.3893
0.4029
0.3989
0.38012
0.41532
0.4107
0.41458
0.40486
0.39428
0.41126
0.4037
0.39164
0.39506
0.4059
0.45448
0.4213
0.43324
0.4424
0.4289
0.41194
0.38316
0.40898
0.40064
0.41794
0.37516
0.4085
0.39536
0.40158
0.41386
0.4023
0.37896
0.36736
0.3703
0.36326
0.39186
0.3983
0.38958
0.39838
0.40176
0.37456
0.38596
0.45476
0.41904
0.41072
0.43758
0.3929
0.37862
0.38462
0.3828
0.37246
0.38532
0.38776
0.38012
0.36112
0.39296
0.38222
0.37624
0.4032
0.40112
0.3995
0.42164
0.3849
0.3884
0.37784
0.37896
0.38318
0.39504
0.39154
0.36692
0.37378
0.4136
0.38694
0.39644
0.37996
0.36436
0.37902
0.3769
0.37692
0.37648
0.39006
0.36638
0.36394
0.36706
0.37864
0.37372
0.35674
0.36858
0.36438
0.35242
0.34792
0.34854
0.36096
0.35142
0.34868
0.36718
0.37572
0.35578
0.3755
0.3819
0.38076
0.3852
0.3823
0.40338
0.40774
0.39208
0.42822
0.41798
0.40912
0.39992
0.38088
0.43616
0.40404
0.39952
0.37432
0.41918
0.45108
0.4347
0.43942
0.42252
0.4109
0.41412
0.39378
0.38822
0.3943
0.39414
0.39108
0.39694
0.39622
0.39416
0.3751
0.35972
0.3945
0.39834
0.39294
0.37504
0.37444
0.36294
0.37522
0.3527
0.36978
0.3777
0.36246
0.3846
0.3786
0.36174
0.36324
0.37516
0.38202
0.3602
0.36982
0.3884
0.36218
0.36836
0.3716
0.38364
0.38662
0.38444
0.3964
0.38932
0.39514
0.4232
0.3809
0.40526
0.41266
0.38202
0.38984
0.36558
0.37768
0.392
0.3618
0.36504
0.3552
0.37754
0.37334
0.354
0.36484
0.33762
0.34794
0.34452
0.37118
0.37932
0.34548
0.35442
0.35528
0.39756
0.38496
0.39686
0.37028
0.38586
0.3627
0.38484
0.37336
0.3781
0.3833
0.37372
0.37238
0.35862
0.37984
0.36856
0.38994
0.39444
0.3756
0.38638
0.38682
0.39226
0.39558
0.38264
0.4056
0.40662
0.42
0.41878
0.39842
0.38032
0.36062
0.40478
0.3909
0.42568
0.42516
0.3996
0.40828
0.40388
0.42854
0.40976
0.39406
0.40458
0.41296
0.42316
0.45254
0.39274
0.38124
0.40938
0.42732
0.41322
0.39168
0.38888
0.41108
0.41728
0.39344
0.3916
0.36656
0.38846
0.38868
0.3611
0.39348
0.42356
0.41058
0.39358
0.38662
0.40062
0.40174
0.40606
0.40462
0.40926
0.39146
0.38328
0.38638
0.3949
0.36746
0.36536
0.36592
0.36488
0.37418
0.37666
0.39058
0.36882
0.37392
0.3778
0.3645
0.34432
0.36596
0.3719
0.36238
0.37062
0.366
0.37376
0.3708
0.37414
0.36648
0.35606
0.3712
0.37094
0.36206
0.3824
0.41562
0.41108
0.36446
0.39272
0.39906
0.40012
0.41654
0.40434
0.39144
0.39644
0.41932
0.41122
0.42348
0.43794
0.45496
0.45848
0.42858
0.38728
0.38676
0.37322
0.36998
0.36302
0.404
0.40214
0.41386
0.3946
0.3956
0.3825
0.38624
0.37602
0.3748
0.37292
0.37172
0.39324
0.38426
0.38196
0.37836
0.39138
0.3973
0.382
0.36796
0.3567
0.37984
0.3796
0.36588
0.38566
0.37556
0.40698
0.37842
0.37576
0.39754
0.38408
0.38036
0.38718
0.38996
0.34756
0.39034
0.39812
0.36454
0.3899
0.39108
0.37132
0.39646
0.37314
0.37724
0.3763
0.38468
0.38526
0.38708
0.39524
0.3851
0.39642
0.39838
0.39762
0.3982
0.4076
0.42332
0.42984
0.4116
0.394
0.42816
0.44242
0.4336
0.41858
0.36212
0.36936
0.3736
0.36468
0.37804
0.4284
0.37818
0.4084
0.42582
0.41604
0.42452
0.40988
0.41252
0.42648
0.40636
0.39246
0.41446
0.37568
0.38226
0.36464
0.36692
0.3839
0.38088
0.37132
0.3759
0.37358
0.3682
0.36472
0.36146
0.3729
0.34876
0.35496
0.36042
0.34966
0.35528
0.3657
0.35618
0.37226
0.39008
0.35944
0.34676
0.34326
0.3621
0.35546
0.35156
0.36784
0.33438
0.35066
0.34834
0.32756
0.33956
0.35822
0.34832
0.34224
0.34306
0.33498
0.34916
0.34
0.34858
0.36798
0.3465
0.3598
0.35696
0.36748
0.35816
0.35902
0.35714
0.3785
0.3736
0.3669
0.38184
0.35708
0.35948
0.34206
0.34378
0.34232
0.33712
0.34064
0.33672
0.33
0.33388
0.34262
0.3328
0.34436
0.34858
0.33396
0.37062
0.34276
0.3479
0.36184
0.34348
0.34148
0.36258
0.36954
0.33918
0.35284
0.34156
0.3689
0.33628
0.35554
0.35232
0.34744
0.34768
0.3626
0.33974
0.36712
0.35474
0.36106
0.36396
0.35226
0.35504
0.36094
0.35542
0.36976
0.3591
0.3605
0.37414
0.37746
0.38776
0.37202
0.36896
0.3724
0.3683
0.39018
0.4119
0.42794
0.4227
0.41444
0.40126
0.36916
0.38554
0.40074
0.39964
0.42364
0.43768
0.45372
0.42074
0.40608
0.4286
0.41992
0.37144
0.41488
0.42184
0.41918
0.40824
0.39734
0.38934
0.40184
0.41718
0.41566
0.41762
0.39658
0.40086
0.38974
0.37858
0.38134
0.3935
0.37262
0.37546
0.35624
0.38494
0.38608
0.38512
0.3835
0.3837
0.38118
0.35144
0.3867
0.38602
0.36
0.36512
0.35962
0.364
0.34666
0.3529
0.3405
0.33562
0.37754
0.33792
0.34778
0.35274
0.33328
0.3296
0.34498
0.32932
0.33758
0.3361
0.33854
0.34542
0.33004
0.34694
0.36528
0.3553
0.34206
0.35758
0.33772
0.3633
0.3529
0.33694
0.34604
0.35834
0.35892
0.36172
0.33252
0.36768
0.34334
0.35486
0.36264
0.3669
0.338
0.36792
0.35368
0.348
0.3559
0.3461
0.35474
0.35088
0.35266
0.35748
0.34214
0.33946
0.33886
0.36172
0.36156
0.34054
0.35832
0.36928
0.35986
0.36142
0.3693
0.37504
0.37866
0.35782
0.3972
0.39814
0.40628
0.37272
0.38174
0.37548
0.39164
0.38766
0.37468
0.3763
-1
-1
-1
-1
0.46214
0.46924
0.37252
0.36956
0.36992
0.39042
0.38778
0.39484
0.38926
0.3881
0.37412
0.38332
0.38382
0.38312
0.36012
0.39716
0.37932
0.38802
0.37934
0.37396
0.3649
0.35216
0.36124
0.37088
0.37614
0.36286
0.38648
0.35358
0.3488
0.3545
0.3462
0.3534
0.3514
0.34948
0.34436
0.3357
0.36004
0.3541
0.35172
0.37586
0.35382
0.36212
0.36148
0.37446
0.38178
0.36478
0.35662
0.33502
0.34636
0.34788
0.36306
0.36922
0.37126
0.34982
0.36328
0.35164
0.35944
0.35344
0.35754
0.35104
0.36542
0.3329
0.35004
0.34908
0.34802
0.35524
0.34494
0.33678
0.3487
0.3692
0.35768
0.35888
0.36752
0.36542
0.37536
0.3781
0.37412
0.36954
0.37886
0.40488
0.36126
0.38892
0.37694
0.38106
0.3633
0.38408
0.35894
0.36792
0.37816
0.36946
0.37654
0.38346
0.38428
0.38442
0.36718
0.38114
0.38558
0.37022
0.39786
0.37126
0.39494
0.37242
0.38076
0.3649
0.3514
0.35486
0.36688
0.37334
0.36788
0.37624
0.36162
0.35874
0.35216
0.36954
0.35968
0.37218
0.38814
0.37196
0.36654
0.3649
0.37558
0.38592
0.38514
0.37868
0.3866
0.38266
0.37948
0.38706
0.36838
0.37818
0.37574
0.38276
0.37342
0.39758
0.37374
0.36388
0.3664
0.38112
0.36688
0.3534
0.37
0.35724
0.34548
0.33062
0.34648
0.36626
0.3708
0.37562
0.36586
0.38638
0.38904
0.39476
0.40242
0.4098
0.39442
0.40052
0.39322
0.41192
0.3946
0.3852
0.3954
0.4012
0.42606
0.42112
0.43074
0.4194
0.436
0.41024
0.39978
0.4309
0.42262
0.4119
0.37538
0.35186
0.39538
0.38394
0.41314
0.4391
0.4168
0.41038
0.4055
0.41248
0.38976
0.42946
0.45054
0.41508
0.41434
0.43296
0.39592
0.47926
0.39026
0.40724
0.42858
0.42796
0.38928
0.38674
0.37642
0.37058
0.39258
0.3811
0.40272
0.38972
0.40044
0.37806
0.39768
0.39506
0.3835
0.40408
0.45634
0.40484
0.40788
0.44318
0.4275
0.4165
0.40606
0.42094
0.40152
0.41614
0.3947
0.38712
0.3732
0.3754
0.3765
0.39902
0.37016
0.37966
0.38436
0.38538
0.40334
0.4418
0.43168
0.41386
0.40516
0.42002
0.4165
0.40506
0.43274
0.41958
0.41432
0.41196
0.46816
0.43358
0.4511
0.4599
0.43344
0.44126
0.4352
0.40672
0.45842
0.39428
0.38416
0.4127
0.43454
0.4747
0.38166
0.3614
0.36162
0.38324
0.36038
0.37448
0.38906
0.41272
0.4032
0.41796
0.4229
0.38984
0.38368
0.35398
0.3563
0.35904
0.35122
0.3592
0.36088
0.36096
0.33966
0.34428
0.3538
0.37102
0.36172
0.38118
0.37346
0.38106
0.42598
0.40774
0.39172
0.37218
0.37058
0.3907
0.39636
0.41954
0.3655
0.40492
0.40632
0.43712
0.4475
0.42494
0.40252
0.42858
0.44716
0.41472
0.4422
0.44194
0.4519
0.43238
0.43142
0.4361
0.46404
0.4796
0.43568
0.38898
0.4409
0.4287
0.40772
0.4366
0.43468
0.40834
0.403
0.4025
0.42992
0.43092
0.40806
0.37854
0.40538
0.39312
0.41118
0.40352
0.40304
0.41562
0.39654
0.39752
0.38806
0.3713
0.38698
0.43154
0.43364
0.4392
0.45918
0.45074
0.45934
0.46308
0.49154
0.453
0.41542
0.44772
0.43476
0.41978
0.38202
0.42754
0.43386
0.42368
0.39668
0.37562
0.40934
0.37804
0.378
0.37336
0.38242
0.3706
0.36252
0.36604
0.36168
0.35378
0.34306
0.33352
0.36636
0.3274
0.3345
0.3389
0.34216
0.36448
0.39332
0.42936
0.43378
0.40256
0.4068
0.34616
0.3598
0.40628
0.3885
0.40698
0.41878
0.37674
0.38
0.3755
0.37548
0.36986
0.34964
0.3585
0.36362
0.34304
0.37672
0.36538
0.36254
0.35614
0.36372
0.37078
0.35912
0.35692
0.35954
0.34998
0.35902
0.37172
0.37008
0.376
0.35614
0.36928
0.37432
0.38214
0.3505
0.37692
0.3863
0.36392
0.36462
0.3699
0.3608
0.37634
0.36968
0.3841
0.3666
0.33774
0.3759
0.41366
0.37544
0.371
0.38042
0.37042
0.3714
0.3742
0.36966
0.36044
0.36736
0.34974
0.36942
0.3654
0.36114
0.37872
0.38512
0.38008
0.39254
0.37218
0.36988
0.38528
0.3808
0.3721
0.3758
0.3743
0.39342
0.39208
0.37608
0.35372
0.38538
0.36718
0.3817
0.36802
0.34782
0.36552
0.36752
0.37896
0.36912
0.37192
0.38146
0.36852
0.36616
0.36296
0.37924
0.36372
0.3882
0.36922
0.3771
0.3869
0.34868
0.38422
0.36558
0.34658
0.34412
0.36576
0.37786
0.39304
0.38664
0.37304
0.36806
0.35988
0.37042
0.34932
0.37976
0.3616
0.35966
0.34004
0.34624
0.35606
0.35488
0.33606
0.33776
0.33556
0.34176
0.34006
0.35258
0.33876
0.346
0.33788
0.32276
0.3529
0.3478
0.35528
0.33886
0.32926
0.33434
0.33578
0.35054
0.35358
0.35032
0.32536
0.34422
0.34244
0.34976
0.33308
0.33872
0.35462
0.34546
0.34328
0.35248
0.362
0.3516
0.3571
0.35162
0.33948
0.36312
0.36046
0.34452
0.36598
0.34206
0.32306
0.33902
0.3425
0.3609
0.33946
0.3297
0.34718
0.33828
0.34698
0.3385
0.34748
0.34222
0.33768
0.3064
0.33338
0.33474
0.35084
0.32978
0.32734
0.33684
0.33046
0.33232
0.34278
0.36492
0.36912
0.33654
0.3515
0.34974
0.34798
0.34682
0.34024
0.33808
0.34376
0.35108
0.35534
0.33028
0.33628
0.3535
0.3428
0.37018
0.33546
0.35164
0.3322
0.33694
0.33962
0.35274
0.3477
0.33832
0.3444
0.33672
0.33354
0.34194
0.3584
0.36258
0.35902
0.36116
0.36444
0.36014
0.37468
0.3521
0.36546
0.3791
0.35884
0.36398
0.34534
0.3492
0.35072
0.36644
0.36
0.37654
0.36006
0.36094
0.36002
0.35598
0.35858
0.3615
0.37326
0.38582
0.38636
0.38122
0.38484
0.38764
0.39074
0.40002
0.4071
0.41318
0.43254
0.38934
0.36452
0.38686
0.4019
0.37358
0.38078
0.4009
0.38288
0.39784
0.38204
0.38244
0.37432
0.38112
0.3856
0.36294
0.39782
0.3717
0.37366
0.39394
0.39272
0.37972
0.41002
0.39616
0.4025
0.41288
0.4147
0.41436
0.41364
0.40316
0.42866
0.40092
0.4015
0.39462
0.39064
0.40014
0.38498
0.40154
0.39232
0.39878
0.40394
0.37204
0.38984
0.38084
0.37596
0.37864
0.37946
0.37806
0.37094
0.36954
0.37848
0.37508
0.40748
0.38524
0.38528
0.37542
0.39062
0.40164
0.4026
0.39946
0.3845
0.40454
0.39752
0.36624
0.3898
0.42936
0.42518
0.43456
0.43432
0.42672
0.39522
0.3713
0.3833
0.37604
0.37924
0.39342
0.35344
0.35382
0.35228
0.41966
0.40842
0.3996
0.40002
0.39928
0.39956
0.3729
0.37046
0.38744
0.36646
0.37562
0.38
0.3868
0.37
0.37624
0.3687
0.3704
0.37356
0.3787
0.37832
0.38706
0.39324
0.39744
0.38334
0.37508
0.3875
0.36984
0.36838
0.38088
0.3778
0.36584
0.36986
0.3618
0.35534
0.37846
0.37818
0.3698
0.37246
0.38824
0.4113
0.4207
0.42404
0.42754
0.43182
0.44096
0.47484
0.47148
0.44498
0.45218
0.42388
0.42572
0.37526
0.46714
0.47132
0.40418
0.40292
0.38034
0.46102
0.44064
0.43632
0.44766
0.43394
0.46056
0.43948
0.40124
0.392
0.4071
0.40034
0.42908
0.40972
0.42204
0.41008
0.42578
0.43402
0.44718
0.35234
0.38934
0.43022
0.4218
0.40306
0.4547
0.47002
0.44118
0.45376
0.41958
0.42838
0.43598
0.4381
0.42024
0.39852
0.39746
0.39926
0.37966
0.37722
0.40508
0.41416
0.44594
0.5098
0.45892
0.4765
0.44054
0.45968
0.44018
0.43616
0.39394
0.40496
0.3824
0.3773
0.38208
0.3688
0.39208
0.38124
0.37584
0.37502
0.37078
0.3964
0.40252
0.41918
0.4018
0.42684
0.45184
0.40586
0.40686
0.39244
0.37292
0.38752
0.41708
0.3861
0.38702
0.37274
0.3829
0.3874
0.38548
0.39106
0.39846
0.4121
0.39586
0.42166
0.40688
0.39306
0.42682
0.43262
0.43184
0.44424
0.4452
0.46202
0.48062
0.4727
0.4805
0.46408
0.4358
0.45402
0.4236
0.4
0.39148
0.40686
0.41138
0.3927
0.39142
0.3831
0.38454
0.38744
0.36676
0.36614
0.38232
0.40058
0.38786
0.38484
0.38696
0.37672
0.38032
0.3818
0.38982
0.3698
0.3786
0.3752
0.38934
0.38224
0.40232
0.36742
0.38864
0.40022
0.41092
0.42086
0.38724
0.42308
0.37742
0.38496
0.45518
0.48454
0.46812
0.42072
0.40202
0.3935
0.39482
0.40678
0.4482
0.45036
0.4568
0.44186
0.4106
0.42244
0.42752
0.38984
0.43524
0.42072
0.39428
0.39382
0.40506
0.39484
0.401
0.38344
0.3902
0.37028
0.39352
0.36892
0.37658
0.37276
0.39282
0.37292
0.37854
0.38448
0.36418
0.38282
0.42562
0.40834
0.39586
0.38852
0.34466
0.38638
0.4444
0.41598
0.43918
0.42312
0.41878
0.4343
0.43752
0.45274
0.45298
0.42306
0.4229
0.37976
0.40152
0.4034
0.38798
0.34226
0.40322
0.46598
0.44468
0.44928
0.46364
0.47486
0.45576
0.47816
0.49764
0.44696
0.474
0.45202
0.50354
0.4921
0.47166
0.45832
0.43936
0.44878
0.448
0.4365
0.42764
0.42066
0.38654
0.4145
0.3847
0.3871
0.39708
0.38848
0.40894
0.42348
0.41812
0.41838
0.48802
0.45438
0.4316
0.44924
0.43258
0.46768
0.41114
0.37532
0.4296
0.43088
0.4381
0.4387
0.4358
0.40836
0.4121
0.42372
0.41838
0.4207
0.42364
0.42624
0.42514
0.3719
0.36948
0.38352
0.46164
0.45982
0.41382
0.42338
0.41672
0.39896
0.40404
0.39568
0.39692
0.38316
0.39438
0.385
0.39214
0.38064
0.35338
0.37202
0.3858
0.3718
0.36022
0.36188
0.38156
0.37074
0.36032
0.37728
0.35804
0.39082
0.35862
0.3593
0.36476
0.35568
0.38488
0.37196
0.3853
0.37776
0.36858
0.37568
0.37172
0.38684
0.36626
0.39164
0.35808
0.35988
0.3848
0.40056
0.4048
0.40206
0.39094
0.39494
0.40256
0.40182
0.436
0.42788
0.43262
0.41314
0.42932
0.4086
0.4132
0.42826
0.43818
0.45366
0.4439
0.47974
0.47554
0.45668
0.49006
0.46346
0.41852
0.42862
0.39672
0.42494
0.41002
0.42214
0.4531
0.43122
0.4417
0.42136
0.40124
0.45114
0.43738
0.4929
0.5279
0.51038
0.51878
0.52752
0.5165
0.50426
0.49576
0.41592
0.46748
0.48474
0.43558
0.45494
0.47158
0.44306
0.46112
0.42518
0.48064
0.48246
0.5252
0.5174
0.43546
0.40904
0.40084
0.39788
0.37326
0.37904
0.41158
0.48558
0.51444
0.52532
0.50836
0.5425
0.5052
0.55588
0.59608
0.62012
0.51312
0.54758
0.56586
0.5736
0.53986
0.57504
-1
-1
0.54244
0.47884
0.49098
0.51214
0.56122
0.51562
0.53464
0.56652
0.58672
0.53738
0.58862
0.55406
0.55064
0.5933
0.61728
0.57836
0.60692
0.53682
0.48012
0.55196
0.58244
0.4593
0.47058
0.49802
0.49874
0.5185
0.4873
0.53858
0.5586
0.56842
0.57298
0.53708
0.61402
0.5668
0.60966
0.59682
0.62852
0.4972
0.53762
0.54728
0.57242
0.57596
0.59306
0.62658
0.54798
0.57914
0.56236
0.53144
0.50918
-1
-1
-1
0.59384
0.5853
0.59632
0.58674
0.62494
0.61432
0.54298
0.5347
0.50312
0.5037
0.48296
0.53258
0.51028
0.46588
0.45222
0.42334
0.43464
-1
-1
fixedStep chrom=9 start=1 step=50000 span=50000
-1
0.4121
0.41294
0.36618
0.41146
0.40048
0.41802
0.42856
0.41722
0.42356
0.432
0.40378
0.4155
0.4091
0.44106
0.44258
0.45398
0.44138
0.42088
0.45134
0.43866
0.40748
0.38086
0.3983
0.40008
0.40476
0.39304
0.39994
0.40216
0.37388
0.39314
0.38344
0.3895
0.38502
0.39806
0.40318
0.38978
0.39782
0.40482
0.39762
0.41012
0.3921
0.40948
0.4096
0.4062
0.42652
0.40282
0.38126
0.40188
0.38198
0.40348
0.38882
0.42374
0.40232
0.41342
0.39712
0.38268
0.41174
0.39828
0.38978
0.39016
0.37186
0.36944
0.3949
0.37442
0.33806
0.36032
0.35208
0.35
0.34932
0.35518
0.38516
0.38126
0.38622
0.39062
0.40426
0.41144
0.4049
0.39104
0.38636
0.41276
0.39622
0.39644
0.40444
0.39394
0.4109
0.4172
0.4081
0.4018
0.41458
0.41334
0.42864
0.40006
0.3997
0.40464
0.43154
0.41348
0.42852
0.40114
0.39372
0.37444
0.35498
0.39242
0.382
0.37966
0.37742
0.38486
0.3913
0.40472
0.39604
0.40514
0.4125
0.3893
0.37664
0.36796
0.38214
0.4099
0.44606
0.36034
0.35914
0.40786
0.4102
0.41104
0.38616
0.38032
0.38314
0.39126
0.4185
0.40952
0.38094
0.41622
0.43382
0.45758
0.45526
0.46274
0.44574
0.41858
0.39408
0.39032
0.3808
0.36928
0.38334
0.40512
0.42632
0.42384
0.40192
0.40116
0.40452
0.40342
0.39624
0.39106
0.3859
0.38538
0.39514
0.38818
0.40664
0.3751
0.38962
0.37304
0.38094
0.3798
0.37916
0.37772
0.375
0.37984
0.40068
0.36744
0.37468
0.36376
0.3695
0.35958
0.36482
0.37346
0.36862
0.38918
0.37864
0.38014
0.38756
0.36642
0.3485
0.3593
0.35286
0.36248
0.3556
0.3685
0.3347
0.34884
0.34622
0.35916
0.33864
0.33272
0.34598
0.3544
0.34266
0.34982
0.35208
0.34778
0.35648
0.35044
0.35916
0.34468
0.34804
0.35178
0.34156
0.33798
0.35684
0.3467
0.34068
0.33664
0.34258
0.34128
0.34352
0.34876
0.36718
0.3505
0.37334
0.36452
0.36824
0.35342
0.37106
0.35938
0.34426
0.35972
0.35358
0.34992
0.36254
0.35374
0.34282
0.35892
0.36796
0.33842
0.338
0.3553
0.33838
0.34066
0.34342
0.3458
0.33794
0.36156
0.33036
0.33038
0.35622
0.34006
0.34762
0.35258
0.35578
0.3594
0.34712
0.3525
0.35926
0.35752
0.34772
0.35574
0.34722
0.35102
0.36232
0.35318
0.36874
0.37856
0.37796
0.38574
0.37398
0.36198
0.35036
0.34656
0.3854
0.3784
0.37646
0.36902
0.38748
0.38204
0.37598
0.36934
0.38326
0.37708
0.39596
0.37542
0.37018
0.36886
0.4034
0.39836
0.38912
0.34942
0.36356
0.38278
0.3784
0.42582
0.40596
0.40186
0.398
0.39572
0.39742
0.34398
0.36776
0.37528
0.39116
0.39854
0.398
0.3824
0.41352
0.3746
0.38028
0.41188
0.38496
0.4048
0.40832
0.43158
0.42588
0.42802
0.3714
0.4091
0.39728
0.38948
0.3684
0.36822
0.3658
0.35394
0.34134
0.35862
0.37484
0.41224
0.43292
0.44484
0.42084
0.43626
0.443
0.47054
0.4286
0.39222
0.40428
0.38304
0.38156
0.37282
0.38644
0.3861
0.39858
0.39878
0.42164
0.4222
0.4184
0.38566
0.39396
0.37618
0.37556
0.36604
0.3826
0.34212
0.37064
0.35878
0.34626
0.39616
0.40454
0.39384
0.38118
0.37492
0.39906
0.41436
0.38852
0.39444
0.36778
0.38274
0.37686
0.38858
0.37938
0.36686
0.3835
0.38998
0.37772
0.37684
0.3808
0.37456
0.36966
0.38126
0.37836
0.41006
0.40896
0.40892
0.41098
0.43812
0.42182
0.4344
0.39224
0.4556
0.4472
0.43698
0.39328
0.36936
0.39294
0.4386
0.44582
0.40344
0.41068
0.39618
0.39878
0.37388
0.40062
0.37436
0.3801
0.399
0.38536
0.39368
0.3892
0.38472
0.36878
0.39732
0.42994
0.41044
0.37566
0.35674
0.35932
0.3881
0.38026
0.3727
0.39438
0.37472
0.3746
0.3507
0.35034
0.36838
0.37564
0.37504
0.3776
0.36956
0.38126
0.3754
0.3762
0.36806
0.37496
0.38762
0.38032
0.37544
0.36764
0.37872
0.38462
0.3793
0.37454
0.425
0.38266
0.3978
0.4139
0.38242
0.39074
0.37288
0.38662
0.37814
0.37088
0.3546
0.3817
0.37678
0.35722
0.36324
0.3581
0.35528
0.36656
0.35112
0.3403
0.36594
0.37004
0.35956
0.35458
0.34338
0.3419
0.35486
0.35952
0.36482
0.34634
0.35172
0.3723
0.37688
0.37096
0.3887
0.4029
0.39604
0.39242
0.38358
0.381
0.37806
0.3712
0.38672
0.37202
0.3538
0.3749
0.36858
0.34878
0.37068
0.36488
0.36502
0.38342
0.35798
0.34188
0.35446
0.34898
0.36234
0.35002
0.35108
0.36758
0.3376
0.35888
0.34736
0.33764
0.3568
0.34664
0.34626
0.32594
0.35604
0.343
0.3361
0.35208
0.35454
0.3547
0.36016
0.34382
0.35234
0.38652
0.35664
0.35908
0.37034
0.36006
0.35384
0.3898
0.3519
0.3567
0.36486
0.3666
0.37088
0.36898
0.36262
0.3654
0.37092
0.3725
0.3805
0.3768
0.39764
0.39298
0.38492
0.39002
0.3839
0.38468
0.38088
0.37338
0.3772
0.39434
0.40458
0.4004
0.40246
0.38964
0.42344
0.42836
0.40842
0.41362
0.4042
0.37642
0.4014
0.39296
0.39656
0.39008
0.3897
0.37622
0.3722
0.3651
0.37174
0.3667
0.38522
0.36548
0.35112
0.36374
0.36596
0.36816
0.35754
0.35244
0.35178
0.3582
0.3489
0.3454
0.35236
0.35354
0.36748
0.34486
0.35658
0.36512
0.34252
0.3326
0.35132
0.3614
0.36542
0.35968
0.3509
0.36132
0.35054
0.3607
0.35028
0.3389
0.3453
0.3493
0.36236
0.354
0.35902
0.33832
0.34196
0.34992
0.34296
0.35302
0.34628
0.34132
0.3389
0.3547
0.36166
0.32872
0.3435
0.34642
0.35922
0.3476
0.32576
0.34254
0.33416
0.35256
0.34554
0.3465
0.34382
0.35538
0.3603
0.35522
0.35942
0.35444
0.34428
0.3558
0.36494
0.34128
0.3449
0.3583
0.3664
0.35924
0.34084
0.35422
0.35598
0.35976
0.37224
0.35982
0.37544
0.38202
0.35972
0.36522
0.37626
0.37912
0.3786
0.37966
0.39
0.40086
0.41274
0.40312
0.39362
0.40758
0.4048
0.41338
0.4231
0.4098
0.41168
0.41198
0.4213
0.4197
0.42742
0.41926
0.4788
0.4532
0.47102
0.4415
0.42318
0.48312
0.52408
0.47506
0.38534
0.43218
0.41848
0.3945
0.40538
0.43004
0.43512
0.41472
0.44834
0.39988
0.44838
0.46696
0.47232
0.45114
0.41902
0.43758
0.43814
0.46778
0.46374
0.4614
0.49706
0.55682
0.5206
0.5022
0.45248
0.39576
0.41772
0.42352
0.4163
0.48478
0.44628
0.48182
0.46626
0.43332
0.38968
0.39116
0.4127
0.45314
0.4054
0.41988
0.42826
0.46432
0.48946
0.51498
0.50892
0.45818
0.49986
0.42894
0.45268
0.40868
0.41654
0.37896
0.4653
0.47396
0.43294
0.45436
0.43872
0.38748
0.42446
0.4458
0.45352
0.45232
0.42484
0.3954
0.46024
0.4882
0.49576
0.50486
0.47682
0.48582
0.48716
0.41938
0.3899
0.37876
0.35602
0.36268
0.36584
0.4587
0.49176
0.44662
0.483
0.42682
0.4335
0.44114
0.44522
0.4333
0.3877
0.40334
0.51164
0.50044
0.5135
0.47568
0.45406
0.4532
0.45644
0.45786
0.45706
0.47684
0.46934
0.4234
0.41614
0.41458
0.41634
0.43906
0.43734
0.39252
0.40984
0.40218
0.42918
0.40792
0.40002
0.36712
0.39108
0.37752
0.3784
0.39356
0.38344
0.42998
0.3892
0.38854
0.40838
0.407
0.41278
-1
-1
0.37682
0.38542
0.42732
0.39836
-1
-1
0.39754
0.4076
0.42668
-1
-1
0.37318
0.3934
-1
-1
0.38574
0.37428
0.39308
0.3863
0.42906
0.3909
0.39064
0.40574
-1
-1
0.39964
0.42146
-1
-1
0.41036
0.39362
0.41972
-1
-1
0.3879
0.42856
0.3852
0.38788
0.40972
0.41734
0.40274
0.38996
0.39696
0.40242
0.38802
0.3624
0.33598
0.35074
0.33508
0.33914
0.45894
0.39692
0.38802
0.3938
0.4466
0.35202
0.34776
-1
-1
0.38364
0.38378
0.42352
0.44584
0.34824
0.3489
0.44374
0.39496
0.39148
0.39686
-1
-1
-1
0.38828
0.40524
0.41112
0.41462
0.39228
0.41634
0.3788
0.37872
0.38856
0.38426
0.38062
-1
-1
0.45486
0.36368
0.39312
0.4066
0.40148
0.39878
0.40166
0.39598
0.40654
0.39266
0.3956
0.40332
0.40848
-1
-1
0.46814
0.44776
0.47194
-1
-1
0.48224
0.4282
0.46426
0.39952
0.4035
-1
-1
-1
0.46206
0.34066
0.32884
0.34624
0.34506
0.35824
0.45074
0.4565
-1
-1
0.32868
0.35522
0.33858
0.36966
0.46996
0.44136
-1
-1
0.43872
0.47262
0.39266
-1
-1
-1
0.3441
0.3525
0.38814
0.41432
0.3986
0.40196
0.39836
0.39044
0.40516
-1
-1
-1
0.40482
0.38238
-1
-1
-1
-1
-1
-1
-1
-1
-1
-1
-1
-1
-1
-1
-1
-1
-1
-1
-1
-1
-1
-1
-1
-1
-1
-1
-1
-1
-1
-1
-1
-1
-1
-1
-1
-1
-1
-1
-1
-1
-1
-1
-1
-1
-1
-1
-1
-1
-1
-1
-1
-1
-1
-1
-1
-1
-1
-1
-1
-1
-1
-1
-1
-1
-1
-1
-1
-1
-1
-1
-1
-1
-1
-1
-1
-1
-1
-1
-1
-1
-1
-1
-1
-1
-1
-1
-1
-1
-1
-1
-1
-1
-1
-1
-1
-1
-1
-1
-1
-1
-1
-1
-1
-1
-1
-1
-1
-1
-1
-1
-1
-1
-1
-1
-1
-1
-1
-1
-1
-1
-1
-1
-1
-1
-1
-1
-1
-1
-1
-1
-1
-1
-1
-1
-1
-1
-1
-1
-1
-1
-1
-1
-1
-1
-1
-1
-1
-1
-1
-1
-1
-1
-1
-1
-1
-1
-1
-1
-1
-1
-1
-1
-1
-1
-1
-1
-1
-1
-1
-1
-1
-1
-1
-1
-1
-1
-1
-1
-1
-1
-1
-1
-1
-1
-1
-1
-1
-1
-1
-1
-1
-1
-1
-1
-1
-1
-1
-1
-1
-1
-1
-1
-1
-1
-1
-1
-1
-1
-1
-1
-1
-1
-1
-1
-1
-1
-1
-1
-1
-1
-1
-1
-1
-1
-1
-1
-1
-1
-1
-1
-1
-1
-1
-1
-1
-1
-1
-1
-1
-1
-1
-1
-1
-1
-1
-1
-1
-1
-1
-1
-1
-1
-1
-1
-1
-1
-1
-1
-1
-1
-1
-1
-1
-1
-1
-1
-1
-1
-1
-1
-1
-1
-1
-1
-1
-1
-1
-1
-1
-1
-1
-1
-1
-1
-1
-1
-1
-1
-1
-1
-1
-1
-1
-1
-1
-1
-1
-1
-1
-1
-1
-1
-1
-1
-1
-1
-1
-1
-1
-1
-1
-1
-1
-1
-1
-1
-1
-1
-1
-1
-1
-1
-1
-1
-1
-1
-1
-1
-1
-1
-1
-1
-1
-1
-1
-1
-1
-1
-1
-1
-1
-1
-1
-1
-1
-1
-1
-1
-1
-1
-1
-1
-1
-1
-1
-1
-1
-1
-1
-1
-1
-1
-1
-1
0.42632
0.38404
0.36908
0.38426
0.40286
0.41834
0.42212
0.4106
-1
-1
0.39612
0.40076
0.40466
-1
-1
0.35054
0.36708
0.45988
-1
-1
0.37532
0.40408
-1
-1
0.3858
0.37456
0.38544
-1
-1
0.41882
0.45508
0.35522
-1
-1
-1
0.45072
0.44318
-1
-1
-1
-1
0.41114
0.39194
0.4747
0.43662
0.48696
0.38764
0.3322
0.38994
-1
-1
-1
-1
0.34562
0.33178
0.35002
0.45188
0.38856
0.4021
0.38174
-1
-1
-1
-1
0.3708
0.38904
-1
-1
-1
-1
0.40252
0.37772
0.38766
0.4392
0.37162
-1
-1
0.3879
0.36476
0.45748
0.35882
0.3477
0.41938
0.4016
0.41056
0.40414
0.37088
0.365
0.38884
0.37052
-1
-1
0.3736
0.37894
-1
-1
-1
0.37338
0.38152
0.36444
-1
-1
0.3639
0.43626
-1
-1
-1
0.36408
0.43502
0.3968
0.39732
0.40136
0.41014
0.41926
0.4179
0.40476
0.40458
0.39014
0.40404
0.40048
0.39452
0.40586
0.44662
0.45518
0.45172
0.43718
0.42538
0.42612
0.41598
0.3953
0.4647
0.44086
0.41918
0.3983
0.3984
0.40234
0.34944
0.37562
0.38844
0.39264
0.39414
0.3983
0.40002
0.42094
0.41152
0.39504
0.3914
0.38124
0.36098
0.38704
0.44918
0.43166
0.42142
0.42344
0.41818
0.38782
0.39372
0.38274
0.39124
0.37314
0.37042
0.3876
0.36094
0.38158
0.37572
0.36912
0.37522
0.37902
0.35206
0.36032
0.36618
0.3747
0.37754
0.38152
0.39758
0.3993
0.39126
0.41534
0.40596
0.37964
0.39136
0.38594
0.4328
0.41494
0.40978
0.41142
0.40752
0.40722
0.41002
0.41408
0.39452
0.4044
0.41134
0.41954
0.41142
0.36986
0.3764
0.38218
0.38698
0.40212
0.3656
0.36438
0.34892
0.37014
0.35622
0.35502
0.36072
0.3594
0.36304
0.34408
0.3462
0.35126
0.3471
0.34242
0.35234
0.34218
0.34796
0.36624
0.3367
0.35148
0.34686
0.35246
0.35174
0.35244
0.37686
0.35986
0.37682
0.3643
0.35696
0.35712
0.36574
0.35712
0.36462
0.37288
0.37712
0.39176
0.38304
0.3963
0.39332
0.4082
0.41584
0.39568
0.3836
0.40986
0.40924
0.39004
0.39528
0.405
0.3802
0.3997
0.4005
0.39588
0.3831
0.38916
0.39442
0.3753
0.38972
0.3824
0.3725
0.3937
0.4144
0.3965
0.38718
0.37744
0.38092
0.39036
0.41496
0.40494
0.4417
0.41748
0.41452
0.43352
0.42192
0.41444
0.41424
0.40336
0.42374
0.4155
0.4007
0.40642
0.42682
0.4119
0.4538
0.41758
0.38634
0.40682
0.36154
0.3619
0.35076
0.34944
0.3878
0.43196
0.42108
0.40478
0.41714
0.42514
0.40976
0.38786
0.37436
0.40864
0.3876
0.39444
0.40162
0.40414
0.39398
0.39794
0.40452
0.3839
0.4543
0.42968
0.4148
0.41028
0.39666
0.41714
0.3919
0.368
0.39166
0.37008
0.38348
0.38546
0.37052
0.3863
0.36234
0.37624
0.38974
0.3821
0.3829
0.40716
0.39186
0.37782
0.38116
0.36654
0.38836
0.40662
0.38746
0.38444
0.40514
0.40774
0.39432
0.39414
0.39366
0.39472
0.36626
0.37106
0.37798
0.38012
0.37962
0.36098
0.36478
0.39632
0.36534
0.36198
0.37104
0.35448
0.35646
0.37574
0.36866
0.34962
0.36638
0.34952
0.36122
0.37464
0.36678
0.36564
0.38214
0.3852
0.36984
0.37856
0.38238
0.38056
0.38304
0.38732
0.4101
0.41194
0.43464
0.42644
0.4643
0.42254
0.42476
0.42606
0.42116
0.41778
0.38874
0.40256
0.39652
0.38134
0.38716
0.37388
0.37516
0.37244
0.39686
0.38122
0.37158
0.39258
0.38106
0.37244
0.3948
0.40756
0.3746
0.36554
0.40242
0.3968
0.39588
0.3936
0.38404
0.36726
0.41968
0.4021
0.4199
0.412
0.4179
0.42108
0.40698
0.4053
0.42882
0.40436
0.399
0.37034
0.4001
0.38554
0.39676
0.43004
0.39032
0.41324
0.38866
0.41006
0.42172
0.41698
0.42524
0.42714
0.43934
0.42914
0.41486
0.39292
0.40704
0.4046
0.3958
0.39928
0.40994
0.40612
0.40832
0.41734
0.42004
0.41804
0.3813
0.40686
0.42072
0.39932
0.40986
0.4042
0.43158
0.41492
0.44928
0.38324
0.35616
0.34988
0.38096
0.40214
0.3854
0.40142
0.4021
0.39206
0.3877
0.45954
0.43256
0.43732
0.42118
0.42152
0.38414
0.39792
0.40272
0.40374
0.40338
0.417
0.41862
0.41946
0.4075
0.4147
0.4263
0.40096
0.4055
0.42272
0.38404
0.39948
0.4035
0.39264
0.40866
0.42398
0.41564
0.40764
0.42828
0.42996
0.44466
0.43632
0.45316
0.47128
0.4439
0.41804
0.44576
0.47602
0.45508
0.44788
0.43858
0.45564
0.46104
0.41496
0.42532
0.45626
0.46086
0.44418
0.43438
0.39518
0.46646
0.47304
0.40984
0.41752
0.4271
0.42012
0.44498
0.37484
0.4022
0.44918
0.45542
0.44758
0.40196
0.43116
0.4142
0.41728
0.4082
0.48742
0.50936
0.51384
0.47564
0.44278
0.49926
0.50364
-1
-1
-1
0.4722
-1
-1
-1
-1
0.43688
0.45904
0.425
0.42228
0.3936
0.42544
0.38908
0.3939
0.37434
0.39538
0.41274
0.38504
0.3948
0.40686
0.39974
0.41178
0.43184
0.421
0.44398
0.47636
0.45264
0.42602
0.44416
0.43318
0.4662
0.4177
0.38418
0.38408
0.40792
0.43122
0.38804
0.41122
0.42058
0.40276
0.42006
0.46894
0.45096
0.47666
0.46314
0.46034
0.45554
0.42716
0.40804
0.43748
0.48506
0.4313
0.41358
0.3967
0.39192
0.37944
0.39146
0.3905
0.40586
0.45086
0.49336
0.47372
0.48464
0.43164
0.40688
0.44442
0.49096
0.5018
0.52594
0.55468
0.5176
0.53654
0.49178
0.52166
0.41652
0.41426
0.42232
0.43326
0.46312
0.49376
0.54136
0.43836
0.3821
0.45544
0.42666
0.53202
0.51478
0.41038
0.39052
0.41096
0.44836
0.40316
0.41066
0.4658
0.43732
0.40768
0.40116
0.39904
0.43218
0.48562
0.46274
0.4358
0.40928
0.42656
0.41698
0.44644
0.43448
0.42122
0.45188
0.48658
0.40176
0.40172
0.39668
0.41298
0.44522
0.41782
0.4635
0.46952
0.47508
0.46698
0.42332
0.44686
0.46664
0.4248
0.38506
0.34636
0.36602
0.46028
0.48194
0.44986
0.46654
0.4607
0.43006
0.44062
0.43216
0.4378
0.43458
0.44958
0.41214
0.42948
0.4427
0.43916
0.39086
0.3869
0.39488
0.46718
0.42158
0.42386
0.44084
0.40956
0.40282
0.4036
0.39732
0.4548
0.46948
0.43402
0.38646
0.46384
0.46562
0.42706
0.37164
0.43406
0.44948
0.42254
0.44984
0.41678
0.43678
0.4367
0.46142
0.48152
0.48058
0.50964
0.45802
0.47274
0.44984
0.46484
0.44872
0.44694
0.44636
0.46626
0.44534
0.48242
0.4558
0.47082
0.45804
0.44438
0.4753
0.4705
0.45438
0.40846
0.41686
0.4189
0.41596
0.41764
0.46278
0.4206
0.40804
0.40538
0.4041
0.38472
0.3879
0.37464
0.38276
0.41072
0.40534
0.3818
0.3643
0.38292
0.37716
0.38046
0.38874
0.38236
0.39158
0.3934
0.3943
0.42938
0.42208
0.38388
0.3937
0.39862
0.39538
0.41174
0.3842
0.37946
0.3731
0.3932
0.37268
0.37518
0.38518
0.3923
0.37954
0.37684
0.3782
0.39576
0.39314
0.39202
0.41528
0.37948
0.39318
0.39492
0.36096
0.38434
0.36868
0.37516
0.3731
0.35684
0.37106
0.3569
0.35946
0.35816
0.36034
0.35246
0.34822
0.3563
0.35148
0.37442
0.35144
0.3442
0.33846
0.36096
0.3394
0.34154
0.34432
0.3551
0.34266
0.3383
0.35528
0.32278
0.33628
0.34794
0.35722
0.36486
0.34984
0.35608
0.34872
0.34262
0.37458
0.35172
0.35396
0.35688
0.3484
0.36168
0.34982
0.35076
0.34494
0.34546
0.36192
0.36814
0.36574
0.36724
0.35564
0.38562
0.36396
0.38752
0.39112
0.36294
0.36744
0.37962
0.3571
0.3722
0.3616
0.38214
0.37172
0.44062
0.44304
0.42908
0.42364
0.414
0.43932
0.44034
0.4288
0.4204
0.4058
0.38498
0.36698
0.39868
0.39134
0.38102
0.37544
0.36418
0.41546
0.38536
0.37714
0.41776
0.40966
0.40684
0.37758
0.40928
0.40096
0.38462
0.38432
0.36596
0.37418
0.3805
0.36372
0.38676
0.39318
0.39146
0.38288
0.404
0.39264
0.3907
0.38732
0.39302
0.38912
0.4056
0.40002
0.39366
0.41588
0.42746
0.4261
0.41176
0.42892
0.38072
0.45726
0.4593
0.44602
0.4666
0.44158
0.46694
0.44764
0.43914
0.45496
0.41976
0.4248
0.41776
0.41218
0.41874
0.42538
0.40276
0.40568
0.40084
0.39678
0.40104
0.39016
0.3735
0.38636
0.41738
0.41962
0.41568
0.4295
0.41226
0.42442
0.4214
0.43614
0.40468
0.38118
0.40462
0.39004
0.4072
0.43894
0.43918
0.44882
0.4672
0.4585
0.44118
0.4526
0.4506
0.41174
0.40386
0.39652
0.392
0.41762
0.42918
0.42156
0.43882
0.42482
0.41742
0.42648
0.43932
0.43
0.44162
0.42304
0.41444
0.39514
0.38646
0.37486
0.36704
0.38262
0.37098
0.36196
0.34972
0.37182
0.39032
0.37508
0.38198
0.3762
0.3849
0.39626
0.39764
0.36634
0.379
0.3964
0.38184
0.38098
0.37968
0.41196
0.44442
0.41542
0.44424
0.42172
0.35124
0.36112
0.41076
0.41206
0.40518
0.45536
0.42024
0.43362
0.41628
0.43684
0.39582
0.37294
0.39524
0.42354
0.41314
0.41432
0.3977
0.39268
0.36728
0.41406
0.41442
0.4521
0.41688
0.46374
0.42966
0.41456
0.38044
0.51028
0.47078
0.44536
0.4011
0.42228
0.4399
0.47582
0.46176
0.4423
0.50006
0.50132
0.51078
0.47846
0.4388
0.42456
0.4005
0.41542
0.4293
0.45912
0.48678
0.48142
0.50238
0.5237
0.51578
0.53564
0.49908
0.50422
0.51252
0.4678
0.44492
0.44116
0.47022
0.43442
0.44068
0.41466
0.42254
0.40176
0.42224
0.39686
0.43386
0.425
0.4075
0.40694
0.40002
0.39062
0.38704
0.41044
0.38988
0.3894
0.37854
0.35808
0.4014
0.3704
0.36766
0.3816
0.37278
0.37918
0.37034
0.39416
0.36994
0.3732
0.37836
0.42006
0.42198
0.40068
0.4225
0.4408
0.41938
0.42964
0.41046
0.41956
0.4036
0.40444
0.42498
0.42838
0.40382
0.43348
0.42622
0.41816
0.40618
0.42376
0.40786
0.40446
0.41318
0.41836
0.4345
0.41744
0.4354
0.4034
0.39368
0.38002
0.38182
0.3901
0.38356
0.4156
0.37844
0.38632
0.36824
0.38296
0.37832
0.34728
0.37844
0.36648
0.37028
0.35972
0.36956
0.37092
0.36528
0.37364
0.3895
0.36768
0.37068
0.3903
0.37718
0.38924
0.36974
0.35868
0.3704
0.3728
0.38684
0.38434
0.37362
0.40286
0.38744
0.4119
0.40562
0.41516
0.38242
0.38518
0.40322
0.41104
0.4083
0.40258
0.3964
0.38268
0.41654
0.42614
0.40332
0.43892
0.43818
0.43536
0.42884
0.44396
0.43916
0.43214
0.4386
0.4713
0.4433
0.42794
0.4317
0.4312
0.3915
0.38012
0.42332
0.42268
0.40178
0.49198
0.49232
0.4093
0.3731
0.396
0.37366
0.39246
0.415
0.45954
0.49356
0.39554
0.3936
0.45254
0.47784
0.52954
0.51326
0.516
0.53268
0.56226
0.477
0.45684
0.44214
0.4452
0.42606
0.4245
0.51478
0.44718
0.5113
0.40356
0.42662
0.50458
0.41282
0.40608
0.41324
0.37546
0.39198
0.3844
0.3862
0.40124
0.45532
0.41728
0.40302
0.38938
0.36512
0.38782
0.43676
0.36876
0.38296
0.42126
0.47274
0.5708
0.51398
0.47136
0.44018
0.43414
0.4292
0.4064
0.40222
0.38304
0.37054
0.38578
0.41826
0.47362
0.5202
0.47418
0.49206
0.42372
0.47358
0.52284
0.55296
0.47336
0.44958
0.54786
0.53486
0.41122
0.41376
0.39008
0.39328
0.44168
0.5023
0.53266
0.43754
0.4007
0.40036
0.41086
0.42578
0.42298
0.46818
0.44624
0.41842
0.44738
0.53056
0.4532
0.41708
0.41418
0.41
0.39938
0.43234
0.4087
0.37318
0.35694
0.35932
0.4281
0.52598
0.50426
0.47874
0.45386
0.46104
0.39828
0.4711
0.4315
0.47044
0.47896
0.52516
0.49156
0.53154
0.54994
0.48984
0.46478
0.43384
0.45752
0.46986
0.44166
0.43698
0.43464
0.4962
0.4755
0.50452
0.41498
0.42232
0.45028
0.49828
0.49728
0.55102
0.53152
0.47486
0.4609
0.5417
0.5472
0.53256
0.54794
0.5513
0.5535
0.48936
0.492
0.53296
0.54826
0.52972
0.5407
0.51048
0.53212
0.54544
0.49372
0.46322
0.44682
0.4994
0.5055
0.53792
0.50752
0.53018
0.48874
0.52818
0.46104
0.53138
0.5373
0.53612
0.55744
0.5292
0.50772
0.50066
0.51886
0.551
0.54536
0.50976
0.5337
0.54674
0.55658
0.53346
0.5068
0.49922
0.52044
0.44522
0.43232
0.43086
0.46102
0.47256
0.53326
0.5388
0.49454
-1
-1
-1
-1
0.54822
0.56314
0.52194
0.50012
0.45074
0.53798
0.4864
0.44084
0.42778
0.44916
0.57044
0.54812
0.52866
0.54336
0.53394
0.41128
0.42292
0.50866
0.55118
0.4914
0.48726
0.4671
0.54074
0.50822
0.54024
0.46352
0.4521
0.49088
0.51366
0.52994
0.4517
0.42002
0.41786
0.44586
0.43966
0.52668
0.53194
0.52004
0.40458
0.4287
0.46022
0.47412
0.5087
0.4943
0.50102
0.4378
0.43376
0.47494
0.46434
0.4938
0.46802
0.4467
0.5073
0.53026
0.5442
0.56392
0.48662
0.49712
0.48934
0.54044
0.54738
0.5674
0.56876
0.59068
0.54142
0.57306
0.55398
0.51666
0.5783
0.56562
0.55782
0.55974
0.53926
0.5479
0.515
-1
-1
0.5625
0.56988
0.59446
0.62386
0.60522
0.56398
0.52204
0.4904
0.5361
0.53904
0.56936
0.558
0.56398
0.47824
0.52258
0.51312
0.51004
0.54046
0.54782
0.54576
0.54458
0.54526
0.5128
0.55866
0.48468
0.54272
0.52016
0.51602
0.47616
0.58948
0.60926
0.60106
0.47284
0.47098
0.52308
0.58354
0.55104
0.5689
0.59214
0.58328
0.56324
-1
-1
0.61158
0.55752
0.5584
0.63542
0.59202
0.58882
0.62212
0.59094
0.55032
0.60592
0.54774
0.56656
0.6064
0.65064
0.56848
0.57544
0.6349
0.6319
0.57934
0.57258
0.57396
0.599
0.56836
0.54176
0.54428
0.50256
0.47132
0.49292
0.50422
0.52774
0.52168
0.46448
0.4788
0.51988
0.49096
0.52728
0.4407
0.44414
-1
-1
fixedStep chrom=10 start=1 step=50000 span=50000
-1
-1
0.4535
0.41202
0.36818
0.37098
0.45858
0.4834
0.4908
0.44424
0.4746
0.5012
0.48746
0.51874
0.48926
0.4612
0.49876
0.44628
0.41448
0.4547
0.47664
0.45686
0.44484
0.4621
0.50714
0.49642
0.46428
0.47742
0.48888
0.4588
0.46052
0.49828
0.49078
0.46522
0.4852
0.43614
0.43032
0.39756
0.40696
0.39344
0.39818
0.39518
0.40252
0.39724
0.39318
0.39832
0.40114
0.38772
0.41122
0.38452
0.39094
0.40952
0.38096
0.39688
0.39294
0.40738
0.40366
0.41674
0.44284
0.45182
0.43524
0.446
0.5057
0.4977
0.45714
0.45952
0.4545
0.45526
0.4328
0.4548
0.42634
0.44546
0.41254
0.4031
0.43816
0.4219
0.44386
0.42176
0.42486
0.4385
0.41194
0.40988
0.41298
0.39568
0.4111
0.389
0.39622
0.39158
0.3643
0.36376
0.37554
0.38268
0.36774
0.3739
0.3715
0.37302
0.3742
0.44434
0.38446
0.40268
0.3855
0.4259
0.39106
0.3793
0.38074
0.4061
0.41178
0.43018
0.42954
0.37128
0.50844
0.50216
0.51532
0.504
0.42204
0.38908
0.40528
0.47662
0.46416
0.47224
0.449
0.44518
0.43824
0.49018
0.50318
0.50552
0.43766
0.43786
0.42468
0.4367
0.42768
0.4221
0.42658
0.41358
0.40164
0.43814
0.4203
0.3892
0.4027
0.41356
0.4159
0.4053
0.41816
0.4204
0.45002
0.4199
0.43016
0.42984
0.44308
0.43992
0.43364
0.45444
0.46176
0.41272
0.4358
0.4297
0.40296
0.41812
0.38506
0.3948
0.38952
0.4978
0.46566
0.43902
0.41124
0.4146
0.40616
0.39928
0.4086
0.42378
0.3984
0.40306
0.39054
0.38208
0.37104
0.37434
0.35874
0.35564
0.36636
0.35262
0.36534
0.34814
0.35584
0.36426
0.36976
0.3607
0.37566
0.37346
0.3746
0.35122
0.34416
0.37358
0.35226
0.35162
0.36148
0.3434
0.36516
0.37402
0.35794
0.38286
0.3695
0.37188
0.38002
0.36888
0.35928
0.35914
0.3952
0.37114
0.3984
0.38052
0.37418
0.4196
0.39894
0.40742
0.39918
0.39314
0.42006
0.39806
0.39722
0.42322
0.40348
0.41534
0.4093
0.40878
0.43306
0.44196
0.45746
0.44676
0.49412
0.46938
0.38964
0.37724
0.36886
0.42864
0.47634
0.46914
0.48474
0.45278
0.5108
0.42364
0.39668
0.4278
0.46446
0.4458
0.43384
0.43718
0.4637
0.47154
0.4498
0.4612
0.47166
0.46132
0.4571
0.44288
0.4123
0.45124
0.4713
0.48078
0.4517
0.43232
0.44782
0.42048
0.44218
0.41286
0.44002
0.45138
0.4657
0.46562
0.45666
0.44842
0.42808
0.43024
0.3967
0.42664
0.47246
0.4602
0.44522
0.46022
0.44966
0.42796
0.4452
0.43766
0.42604
0.43572
0.4225
0.43004
0.4122
0.4197
0.44458
0.4043
0.43388
0.42662
0.44876
0.41848
0.43198
0.4298
0.42106
0.41696
0.39992
0.43562
0.444
0.4458
0.4454
0.4285
0.45282
0.4533
0.45136
0.4445
0.44042
0.41728
0.42162
0.42254
0.39178
0.40086
0.38672
0.41572
0.3803
0.35242
0.38584
0.36728
0.36792
0.38448
0.3615
0.38352
0.39176
0.38522
0.39424
0.41042
0.42186
0.42838
0.40312
0.42002
0.42826
0.40618
0.39934
0.39792
0.41928
0.42212
0.38314
0.39346
0.41816
0.39686
0.36812
0.38674
0.37248
0.41774
0.41074
0.3853
0.40462
0.42684
0.40552
0.416
0.40022
0.4255
0.35952
0.41686
0.40286
0.40328
0.38404
-1
-1
0.40676
0.40106
0.38184
0.41052
0.39114
0.39214
0.40138
0.38938
0.39892
0.40902
0.40262
0.39836
0.401
0.41116
0.42222
0.3931
0.41268
0.39776
0.39448
0.39864
0.3759
0.35802
0.37546
0.37446
0.38334
0.37016
0.35934
0.36442
0.36304
0.35038
0.34876
0.33692
0.34724
0.35926
0.36292
0.35642
0.36988
0.36206
0.38828
0.3672
0.3652
0.39496
0.37926
0.38362
0.38562
0.36508
0.37132
0.36752
0.3502
0.36652
0.39062
0.39524
0.38296
0.3745
0.37778
0.38844
0.38634
0.38358
0.39522
0.39164
0.37912
0.36656
0.37364
0.3882
0.39148
0.40868
0.40854
0.3931
0.42688
0.42446
0.44774
0.44094
0.44564
0.4355
0.46512
0.43576
0.40128
0.39346
0.37446
0.42338
0.38916
0.3939
0.3816
0.3475
0.36552
0.382
0.39862
0.41324
0.3844
0.38686
0.40064
0.41236
0.36838
0.40624
0.43252
0.42434
0.43008
0.41532
0.39584
0.40502
0.39066
0.41364
0.40128
0.37782
0.39006
0.39716
0.41758
0.41302
0.4612
0.37514
0.41206
0.4221
0.42096
0.42472
0.40884
0.40682
0.39498
0.38782
0.39448
0.38228
0.38224
0.38606
0.3793
0.40016
0.3964
0.36882
0.40806
0.3913
0.4335
0.4301
0.42236
0.41534
0.41858
0.41584
0.42884
0.4522
0.38476
0.39372
0.3895
0.43196
0.4214
0.41358
0.42194
0.41634
0.38318
0.38932
0.41806
0.4168
0.39466
0.3722
0.35754
0.35874
0.36008
0.36172
0.38318
0.37888
0.3675
0.3949
0.4166
0.40246
0.39838
0.38306
0.40242
0.37424
0.3738
0.37164
0.37552
0.37396
0.39494
0.45336
0.41224
0.40438
0.40152
0.4095
0.41198
0.4199
0.40648
0.40984
0.4129
0.40414
0.3845
0.39826
0.4179
0.41364
0.40978
0.35954
0.40872
0.39058
0.41158
0.43166
0.39716
0.383
0.39644
0.38148
0.40544
0.36918
0.38904
0.41966
0.38988
0.40334
0.38982
0.396
0.38288
0.36628
0.3976
0.36864
0.38514
0.36564
0.38196
0.3804
0.4187
0.40938
0.43426
0.41802
0.43304
0.40254
0.36938
0.43302
0.45002
0.43058
0.43418
0.42842
0.41698
0.40726
0.42356
0.40986
0.43482
0.42468
0.41694
0.41878
0.41476
0.43406
0.43536
0.41266
0.45098
0.42676
0.43896
0.42922
0.43676
0.43422
0.4316
0.44646
0.43154
0.4473
0.4442
0.45872
0.4314
0.43746
0.43476
0.41496
0.3939
0.42172
0.44482
0.43532
0.43312
0.44098
0.44048
0.42168
0.44946
0.4616
0.48426
0.45486
0.37004
0.38432
0.37948
0.40394
0.42388
0.43994
0.4135
0.374
0.37598
0.3653
0.36308
0.36132
0.35542
0.38142
0.43184
0.4218
0.4394
0.45188
0.40144
0.3503
0.37828
0.41324
0.43684
0.3856
0.4236
0.44652
0.4478
0.43454
0.3913
0.3987
0.39562
0.37374
0.38414
0.37604
0.36896
0.36226
0.38932
0.3709
0.38204
0.3618
0.36498
0.3929
0.402
0.43082
0.42288
0.44504
0.41518
0.40842
0.41036
0.42088
0.405
0.3937
0.41398
0.40552
0.40544
0.41824
0.40564
0.42358
0.42436
0.4119
0.4111
0.40466
0.40976
0.45682
0.43702
0.40098
0.40848
0.40498
0.38912
0.37514
0.36228
0.37618
0.39118
0.39242
0.39276
0.4217
0.41364
0.4243
0.4342
0.4648
0.43536
0.46058
0.45754
0.38578
0.42742
0.40614
0.3878
0.43692
0.43528
0.43322
0.43504
0.43142
0.42736
0.42534
0.4642
0.44938
0.41392
0.40804
0.4162
0.40558
0.41552
0.41002
0.3943
0.39606
0.38388
0.36124
0.38008
0.3661
0.36518
0.38156
0.39582
0.3849
0.3912
0.3793
0.38236
0.38306
0.3961
0.4106
0.38796
0.38818
0.39648
0.3773
0.37972
0.38104
0.3824
-1
0.35236
0.34486
0.41834
0.36052
0.3892
0.3978
0.42348
0.4059
0.37568
0.41876
0.43802
0.44184
0.39412
0.3976
0.40256
0.4216
0.42372
0.38384
0.42398
0.3963
0.38962
0.38348
0.39954
0.39782
0.39612
0.46056
0.38022
-1
-1
0.37778
0.37998
0.42734
0.37594
0.38198
-1
-1
-1
-1
-1
-1
-1
-1
-1
-1
-1
-1
-1
-1
-1
-1
-1
-1
-1
-1
-1
-1
-1
-1
-1
-1
-1
-1
-1
-1
-1
-1
-1
-1
-1
-1
-1
-1
-1
-1
-1
-1
-1
-1
-1
-1
-1
-1
-1
-1
-1
-1
-1
-1
-1
-1
-1
-1
-1
-1
-1
-1
-1
-1
-1
0.36566
0.37078
-1
-1
0.40142
0.38074
0.415
0.3852
0.35972
0.41386
0.3943
0.41764
0.39676
0.4198
0.40236
0.4041
0.41816
0.44306
0.42978
0.49196
0.45084
0.51156
0.46192
0.56122
0.48884
0.43614
0.5429
0.5062
0.50462
0.4881
0.48502
0.44532
0.42192
0.42578
0.41352
0.47694
0.43624
0.40946
0.43208
0.45568
0.4324
0.45278
0.44346
0.41938
0.4031
0.4232
0.41452
0.43368
0.45822
0.50342
0.4353
0.41976
0.39618
0.4465
0.3708
0.39388
0.38814
0.42722
0.44346
0.47708
0.4781
0.5111
0.37728
0.4068
0.40776
0.3749
0.40956
0.41414
0.40474
0.4398
0.47982
0.42212
0.39236
0.4057
0.37816
0.4145
0.42982
0.42352
0.42998
0.3972
-1
-1
0.4921
0.36762
0.3891
0.42646
0.4182
0.44038
0.35122
0.3988
0.38704
0.51616
0.46764
0.45906
0.4323
0.49892
0.41362
0.42052
0.36218
0.39666
-1
-1
-1
0.41374
0.4789
0.50364
0.45886
-1
-1
-1
0.42284
0.41738
0.36288
-1
-1
0.43772
0.43942
0.51354
0.4542
0.49808
0.50084
0.48026
0.44324
0.4462
0.43764
0.47966
0.4471
0.36108
0.41258
0.4267
0.41374
0.43944
0.34434
-1
-1
-1
0.44476
0.38684
0.36684
0.4626
0.43176
0.4362
0.40566
0.37356
0.36546
0.51394
0.488
0.47252
0.44736
0.4336
0.47098
0.43774
0.44964
0.42762
0.45248
0.49078
0.45462
0.44226
0.46124
0.4654
0.41992
0.44762
0.48386
0.47232
0.46598
0.39622
0.41062
0.41392
0.51268
0.4566
0.4486
0.47952
0.3892
0.37058
-1
-1
0.43132
0.39862
0.37522
-1
-1
0.4373
0.4509
0.42734
0.39388
0.3758
0.40978
0.44596
0.42808
0.42482
0.4128
0.36708
0.40516
0.38322
0.39132
0.38678
0.3757
0.39738
0.39508
0.42638
0.46454
0.40354
0.38582
0.37448
0.3568
0.3687
0.37172
0.38524
0.3699
0.36662
0.34546
0.36862
0.37052
0.36826
0.36706
0.38876
0.34982
0.36084
0.34746
0.37322
0.3578
0.3876
0.368
0.3568
0.36052
0.35746
0.3651
0.38448
0.35998
0.35826
0.35722
0.3718
0.34782
0.37326
0.3829
0.37798
0.36938
0.36066
0.35492
0.35684
0.37252
0.3702
0.43688
0.35384
0.40082
0.36688
0.3951
0.36412
0.35188
0.37234
-1
0.3479
0.3572
0.35124
0.36492
0.35216
0.35324
0.36808
0.34838
0.3534
0.35676
0.35814
0.35364
0.3437
0.33586
0.36246
0.35944
0.36236
0.3617
0.3663
0.3556
0.35602
0.34054
0.36126
0.33512
0.34566
0.33504
0.35352
0.33628
0.34862
0.339
0.33872
0.34404
0.34082
0.34214
0.36022
0.35164
0.34578
0.3448
0.34826
0.33904
0.33878
0.35588
0.35176
0.33844
0.33566
0.33804
0.328
0.32982
0.36116
0.34606
0.33942
0.32738
0.35078
0.34296
0.3607
0.3569
0.32238
0.35268
0.34942
0.3592
0.33058
0.33752
0.33984
0.35006
0.35282
0.35482
0.35848
0.36098
0.35104
0.36086
0.34266
0.34384
0.34446
0.3389
0.35216
0.37036
0.36376
0.34258
0.35982
0.34918
0.34594
0.34074
0.34776
0.36242
0.33852
0.34758
0.35432
0.36094
0.33754
0.36146
0.35792
0.36452
0.37742
0.36414
0.36128
0.3605
0.3765
0.39782
0.38302
0.38684
0.37752
-1
0.39346
0.36042
0.39132
0.38138
0.37674
0.36982
0.38988
0.38678
0.38736
0.36952
0.38466
0.40158
0.3905
0.40366
0.39368
0.39528
0.36418
0.35154
0.34654
0.39366
0.40002
0.38822
0.35792
0.37198
0.3929
0.39022
0.41704
0.38222
-1
0.4184
0.39988
0.40726
0.40614
0.39194
0.40246
0.37618
0.37716
0.38706
0.38056
0.38334
0.38512
0.38212
0.3829
0.3702
0.3727
0.36848
0.35958
0.38252
0.37536
0.38268
0.3826
0.41998
0.39
0.37876
0.39522
0.38774
0.37864
0.38056
0.35988
0.3862
0.3607
0.36998
0.35198
0.3823
0.3594
0.37216
0.37194
0.35314
0.35
0.37218
0.40406
0.41336
0.40946
0.39144
0.40102
0.4044
0.40166
0.39888
0.34266
0.36606
0.37114
0.39642
0.38438
0.40224
0.38034
-1
0.42134
0.42904
0.39996
0.41144
0.43282
0.41952
0.40878
0.41652
0.39286
0.40548
0.44352
0.3947
0.36846
0.38274
0.40054
0.38068
0.37812
0.37478
0.3885
0.38244
0.39344
0.404
0.41262
0.40646
0.38772
0.40612
0.40882
0.40762
0.40662
0.40494
0.3958
0.37082
0.37474
0.37204
0.36136
0.3666
0.35676
0.37482
0.36112
0.37534
0.33808
0.35452
0.3505
0.36504
0.3617
0.34534
0.35228
0.34062
0.34916
0.3505
0.35614
0.33374
0.34532
0.36964
0.33522
0.35204
0.3653
0.35044
0.35736
0.36216
0.34348
0.34356
0.3369
0.3553
0.36002
0.36686
0.36352
0.35732
0.36156
0.34842
0.36462
0.34508
0.35078
0.36476
0.36332
0.36218
0.35396
0.35404
0.35006
0.35872
0.35558
0.36686
0.3641
0.3656
0.35448
0.37096
0.36514
0.36558
0.3486
0.36196
0.3382
0.35808
0.36616
0.3633
0.37646
0.36308
0.36894
0.36994
0.37332
0.37046
0.37984
0.37782
0.38466
0.4182
0.39848
0.4499
0.39494
0.38466
0.3781
0.37958
0.38528
0.41446
0.42124
0.43646
0.42028
0.40652
0.42758
0.4222
0.45114
0.45618
0.42754
0.40256
0.4268
0.41396
0.46252
0.44416
0.41206
0.41788
0.42368
0.47306
0.42086
0.40508
0.44938
0.45654
0.48624
0.4783
0.4972
0.49838
0.47006
0.48362
0.43832
0.51494
0.48056
0.48046
0.51328
0.51642
0.5248
0.45628
0.39506
0.4375
0.49508
0.43688
0.41932
0.46802
0.50378
0.48274
0.45672
0.52038
0.51344
0.50544
0.45722
0.50048
0.5191
0.51064
0.42442
0.42658
0.5269
0.50274
0.48954
0.52622
0.43176
0.475
0.49908
0.54628
0.52256
0.49488
0.48684
0.51728
0.51458
0.51708
0.51346
0.54098
0.55266
0.53906
0.51272
0.4879
0.46798
0.48896
0.50452
0.53222
0.41374
0.3968
0.44082
0.49742
0.53524
0.47416
0.41302
0.40384
0.36628
0.3973
0.41798
0.4202
0.4039
0.38596
0.37602
0.38786
0.41538
0.40808
0.38936
0.37996
0.41072
0.39258
0.40316
0.41014
0.38992
0.4105
0.4153
0.38476
0.4297
0.40814
0.44252
0.4781
0.42782
0.47814
0.52394
0.51368
0.4795
0.44738
0.42566
0.39128
0.42622
0.41824
0.38874
0.37492
0.3554
0.37178
0.36048
0.3585
0.35818
0.37278
0.36794
0.3952
0.39904
0.45068
0.44938
0.41318
0.4021
0.38644
0.42824
0.47862
0.46056
0.42292
0.47868
0.48242
0.41584
0.47574
0.5122
0.43622
0.4238
0.40148
0.40968
0.41222
0.4088
0.42484
0.40476
0.415
0.42616
0.43196
0.43908
0.43876
0.42002
0.4062
0.41284
0.39358
0.4031
0.37854
0.40352
0.37618
0.3646
0.3911
0.37402
0.3949
0.38102
0.37658
0.39934
0.38868
0.4017
0.42676
0.42168
0.41588
0.42122
0.42782
0.41346
0.43104
0.44952
0.44302
0.47186
0.47064
0.46706
0.45868
0.4863
0.44408
0.43418
0.44104
0.51064
0.49778
0.49212
0.46734
0.43606
0.48806
0.42646
0.4703
0.48826
0.4846
0.46476
0.48672
0.47418
0.47068
0.44082
0.46904
0.4602
0.44128
0.45832
0.49068
0.46576
0.45682
0.5088
0.5235
0.50448
0.53796
0.54402
0.5607
0.54042
0.55546
0.54094
0.49054
0.52948
0.46706
0.46786
0.43272
0.42314
0.34426
0.45072
0.39324
0.36256
0.45342
0.4136
0.44152
0.42144
0.42588
0.43836
0.5013
0.46476
0.48102
0.40156
0.4213
0.46044
0.49056
0.50872
0.44924
0.45072
0.43818
0.43958
0.39062
0.40512
0.38904
0.37912
0.37434
0.38328
0.36176
0.37334
0.33576
0.35922
0.357
0.34666
0.33988
0.33824
0.35624
0.3717
0.36474
0.35318
0.37902
0.37098
0.36578
0.37496
0.3958
0.38474
0.37758
0.3683
0.37822
0.36878
0.36058
0.37404
0.3877
0.37398
0.37674
0.36718
0.3947
0.36474
0.35682
0.36862
0.38432
0.38212
0.36448
0.38072
0.37506
0.37104
0.38234
0.36436
0.37786
0.37022
0.37188
0.37284
0.36388
0.36004
0.36246
0.35276
0.36026
0.36396
0.38734
0.36612
0.37148
0.36768
0.38534
0.39218
0.39566
0.42114
0.435
0.41926
0.4162
0.42018
0.4314
0.49152
0.44786
0.42864
0.38802
0.37236
0.36156
0.39602
0.439
0.43772
0.41896
0.40486
0.3973
0.39104
0.39014
0.40072
0.3913
0.38398
0.3603
0.39422
0.39734
0.41168
0.39644
0.36368
0.36358
0.4064
0.38318
0.39296
0.36682
0.44346
0.43608
0.38052
0.42528
0.36462
0.42372
0.41854
0.43068
0.43466
0.46902
0.47904
0.48902
0.51508
0.49172
0.496
0.52422
0.43268
0.39766
0.43586
0.46148
0.43094
0.55484
0.50238
0.41958
0.38948
0.40828
0.40756
0.5123
0.44348
0.42312
0.41648
0.39142
0.47106
0.38648
0.36684
0.47022
0.38734
0.39086
0.3818
0.38604
0.41146
0.40728
0.40364
0.36408
0.36844
0.38172
0.36322
0.35958
0.39438
0.41918
0.40972
0.38324
0.40912
0.4
0.37606
0.36888
0.36152
0.37868
0.3573
0.35632
0.36346
0.3635
0.36352
0.3641
0.38542
0.38172
0.38944
0.39392
0.39286
0.37252
0.36594
0.37682
0.40174
0.41686
0.41204
0.41932
0.40544
0.39278
0.41196
0.3877
0.40026
0.40828
0.3535
0.36264
0.40412
0.3846
0.3957
0.39416
0.35524
0.38854
0.38182
0.38812
0.36418
0.36006
0.3856
0.38276
0.3661
0.36286
0.36506
0.37018
0.3893
0.37216
0.37674
0.39186
0.41846
0.40172
0.39332
0.41608
0.41126
0.39932
0.41298
0.41214
0.39388
0.36232
0.42952
0.39576
0.37802
0.3634
0.38664
0.43698
0.4186
0.4103
0.3879
0.38788
0.38486
0.38596
0.4013
0.3665
0.38094
0.41544
0.41494
0.38244
0.41954
0.41368
0.41114
0.43728
0.45202
0.41896
0.39338
0.4337
0.40172
0.42438
0.4402
0.42866
0.41196
0.38362
0.35582
0.37596
0.36976
0.47148
0.4341
0.42214
0.4354
0.43992
0.45686
0.42544
0.44268
0.44666
0.40926
0.46828
0.43812
0.36744
0.39226
0.42028
0.41478
0.4173
0.40704
0.40848
0.40922
0.40718
0.42032
0.4097
0.41644
0.40688
0.40808
0.39818
0.40732
0.37686
0.38218
0.4055
0.38774
0.40352
0.3807
0.39264
0.39554
0.36738
0.38014
0.37764
0.3829
0.37418
0.3795
0.39528
0.41106
0.43346
0.45296
0.43192
0.45958
0.42348
0.44878
0.45636
0.43336
0.4104
0.41118
0.3952
0.41772
0.40738
0.38838
0.37514
0.38332
0.39552
0.37456
0.37884
0.43076
0.41628
0.4239
0.4582
0.44352
0.46116
0.41658
0.38514
0.44462
0.44596
0.44174
0.43286
0.4245
0.41234
0.3722
0.3904
0.49736
0.51584
0.49692
0.50344
0.44878
0.42908
0.48716
0.51636
0.47738
0.46088
0.50004
0.49556
0.46844
0.46176
0.48472
0.51318
0.48636
0.49656
0.51648
0.45134
0.46446
0.45628
0.4342
0.38354
0.36916
0.4805
0.47616
0.46524
0.50248
0.43738
0.39886
0.40328
0.40124
0.38048
0.37518
0.3685
0.3714
0.3698
0.38136
0.37588
0.37586
0.37518
0.37804
0.39048
0.3872
0.39292
0.42166
0.43964
0.42862
0.41284
0.46282
0.44944
0.43706
0.40052
0.41318
0.39624
0.45216
0.44698
0.44394
0.42758
0.44068
0.4381
0.44056
0.39362
0.3967
0.44372
0.45358
0.46306
0.42968
0.43464
0.45302
0.46428
0.46734
0.50778
0.50336
0.50762
0.50608
0.4875
0.39946
0.45978
0.55808
0.51052
0.52494
0.46466
0.53358
0.48878
0.49462
0.41684
0.38298
0.37322
0.3913
0.50414
0.47518
0.44408
0.43026
0.50938
0.46564
0.44512
0.41278
0.4134
0.4289
0.48214
0.5092
0.47632
0.47102
0.43052
0.42192
0.47386
0.56758
0.51182
0.46684
0.4553
0.5079
0.52582
0.45944
0.46302
0.4847
0.433
0.4357
0.41734
0.41522
0.44696
0.40166
0.39402
0.45442
0.45406
0.43784
0.44428
0.45448
0.52116
0.48134
0.52888
0.5403
0.5277
0.52842
0.50868
0.4826
0.46928
0.41986
0.38628
0.3899
0.46768
0.3781
0.39286
0.40268
0.41944
0.49838
0.40146
0.40498
0.41428
0.4494
0.43058
0.42062
0.44142
0.41464
0.43042
0.41846
0.40422
0.42536
0.39328
0.40088
0.40398
0.39796
0.403
0.3887
0.4003
0.37854
0.39206
0.37344
0.3729
0.36928
0.38672
0.37576
0.37558
0.40478
0.38816
0.37838
0.36926
0.37814
0.38214
0.37338
0.3514
0.3655
0.36138
0.36728
0.37648
0.3717
0.36646
0.36866
0.37052
0.37202
0.40142
0.4155
0.3908
0.40556
0.40126
0.40038
0.40046
0.40498
0.41398
0.4
0.3819
0.39078
0.38884
0.39302
0.36816
0.36716
0.36934
0.37108
0.3787
0.3818
0.36984
0.36498
0.37872
0.35804
0.3557
0.37114
0.3698
0.37136
0.38212
0.37038
0.365
0.38538
0.35582
0.37128
0.37006
0.35922
0.3704
0.38
0.38484
0.3734
0.36856
0.3777
0.35508
0.38824
0.38306
0.36402
0.35824
0.37662
0.37298
0.37678
0.39486
0.38764
0.38608
0.38486
0.389
0.3899
0.39108
0.37758
0.3894
0.39082
0.40254
0.3903
0.40096
0.40424
0.4037
0.39908
0.4467
0.43496
0.4204
0.3992
0.38074
0.37864
0.45526
0.44532
0.36474
0.41454
0.46908
0.49186
0.46534
0.46878
0.39648
0.40886
0.4189
0.43702
0.44686
0.45904
0.41906
0.3678
0.34986
0.35494
0.42958
0.46262
0.40434
0.40348
0.4132
0.394
0.3998
0.38862
0.41978
0.39522
0.40658
0.39022
0.38446
0.38698
0.37806
0.40484
0.4009
0.3935
0.41052
0.41118
0.41592
0.45132
0.39372
0.43472
0.41966
0.443
0.4649
0.40964
0.38534
0.35186
0.36894
0.39068
0.38534
0.40518
0.41194
0.4773
0.4478
0.44536
0.44398
0.46426
0.4424
0.43264
0.45262
0.4062
0.44918
0.4378
0.43308
0.44638
0.42856
0.44648
0.46764
0.45042
0.414
0.4325
0.41908
0.39448
0.3568
0.38464
0.43988
0.42176
0.4346
0.40848
0.39276
0.39426
0.48302
-1
0.45738
0.46028
0.41534
0.43142
0.42498
0.4365
0.4173
0.40148
0.41282
0.40866
0.4018
0.40408
0.36718
0.42424
0.39856
0.3804
0.34028
0.34264
0.34976
0.35786
0.35026
0.33364
0.32508
0.36334
0.34542
0.34416
0.34904
0.3459
0.35902
0.37418
0.38326
0.38174
0.4211
0.42246
0.44662
0.44636
0.43616
0.42558
0.44096
0.37058
0.34492
0.38282
0.40318
0.40168
0.3921
0.46074
0.45444
0.48876
0.49602
0.45852
0.42274
0.3821
0.37954
0.39802
0.38428
0.44812
0.46332
0.48678
0.44098
0.36442
0.40664
0.44488
0.48522
0.46582
0.4976
0.45114
0.45002
0.44032
0.43824
0.44068
0.41908
0.4153
0.39884
0.36212
0.37634
0.3866
0.38966
0.38488
0.42802
0.38092
0.385
0.38582
0.42076
0.40898
0.43154
0.46726
0.4287
0.38882
0.44148
0.48182
0.42486
0.44766
0.47806
0.45678
0.43194
0.4614
0.48078
0.46296
0.4892
0.51416
0.50228
0.5222
0.51598
0.4922
0.42504
0.44418
0.4854
0.45054
0.4167
0.40012
0.42238
0.40506
0.42316
0.41564
0.41988
0.41418
0.40068
0.41742
0.39902
0.40438
0.41564
0.42692
0.43364
0.42392
0.41464
0.42514
0.40618
0.39448
0.41542
0.42564
0.3775
0.43522
0.465
0.40884
0.4334
0.42474
0.40654
0.43248
0.41348
0.41914
0.43058
0.43896
0.45482
0.45048
0.45346
0.47738
0.4754
0.43864
0.38252
0.37994
0.38416
0.42832
0.44296
0.45708
0.47858
0.48402
0.4949
0.49782
0.47462
0.44802
0.4451
0.36134
0.4667
0.48376
0.48542
0.48934
0.46942
0.42568
0.42814
0.4299
0.40854
0.38538
0.40284
0.4073
0.42514
0.4802
0.43588
0.43644
0.43718
0.42552
0.45936
0.45268
0.47472
0.4642
0.47524
0.43332
0.4948
0.44996
0.46972
0.42228
0.45646
0.47832
0.44462
0.52338
0.48534
-1
-1
0.4945
0.48486
0.48838
0.47236
0.50362
0.55084
0.54222
0.55584
0.52776
0.46354
0.4377
0.43406
0.46756
0.41912
0.4602
0.50814
0.48326
0.50412
0.46718
0.45338
0.42722
0.41928
0.38252
0.43764
0.40398
0.44508
0.43232
0.42004
0.4318
0.39458
0.48084
0.42844
0.4094
0.40274
0.42444
0.43076
0.44458
0.43652
0.43074
0.4528
0.41374
0.43002
0.4134
0.42262
0.4278
0.429
0.4312
0.44266
0.44122
0.4277
0.40678
0.4159
0.4725
-1
-1
-1
-1
0.45766
0.4469
0.43324
0.45148
0.40154
0.44462
0.45866
0.45774
0.4838
0.44608
0.4213
0.41298
0.3871
0.3876
0.4263
0.409
0.45238
0.44806
0.47782
0.45172
0.4974
0.48464
0.43732
0.4323
0.4576
0.46216
0.42072
0.45158
0.44192
0.5093
0.45846
0.42556
0.43284
0.40744
0.46172
0.42182
0.42934
0.44872
0.45486
0.47416
0.43334
0.43814
0.4459
0.41178
0.42304
0.3897
0.4229
0.44002
0.44762
0.4459
0.48204
0.452
0.42876
0.4469
0.46372
0.49628
0.46426
0.48364
0.50228
0.4673
0.50772
0.42612
0.46096
0.46732
0.47442
0.45694
0.44622
0.49374
0.44302
0.50048
0.4322
0.4519
0.41944
0.46856
0.50348
0.50272
0.4519
0.47296
0.46606
0.45392
0.49134
0.49234
0.51
0.48154
0.51808
0.4563
0.44758
0.47656
0.50552
0.45252
0.46178
-1
-1
0.5004
0.50182
0.51156
0.49508
-1
-1
0.49896
0.47686
0.49802
0.51906
0.5704
0.58712
0.57972
0.5116
0.51982
0.60572
0.58192
0.532
0.53628
0.51942
0.5237
0.55522
0.58448
0.58014
0.5438
0.56762
0.54132
0.5746
0.59702
0.6013
0.5514
0.60682
0.61598
0.55684
0.56892
0.50058
0.51094
0.4313
0.46612
0.42766
0.5631
-1
fixedStep chrom=11 start=1 step=50000 span=50000
-1
-1
0.43918
0.4603
0.49602
0.53898
0.51904
0.60442
0.61766
0.56744
0.57708
0.59844
0.5903
0.52374
0.57566
0.5841
0.62692
0.61748
0.5279
0.54274
0.60024
0.58922
0.53896
-1
-1
0.61686
0.51988
0.53966
0.60876
0.6256
0.55406
0.5935
0.47892
0.5318
0.48968
0.5727
0.50264
0.62326
0.54942
0.60982
0.62222
0.46138
0.54668
0.61886
0.55764
0.4908
0.53648
0.51022
0.62622
0.54348
0.49262
0.5509
0.43792
0.44024
0.53922
0.54522
0.5433
0.58272
0.605
0.48742
0.4988
0.50342
0.53298
0.5776
0.54944
0.45564
0.46024
0.42632
0.50332
0.45418
0.45556
0.44438
0.48004
0.50436
0.4085
0.41248
0.47996
0.46906
0.42684
0.42086
0.41626
0.40814
0.42542
0.42458
0.44802
0.38948
0.40124
0.3882
0.41314
0.41774
0.39928
0.42202
0.41218
0.41292
0.39226
0.35752
0.38806
0.3803
0.37156
0.3565
0.3746
0.34672
0.3497
0.37028
0.37296
0.3902
0.38282
0.38796
0.38502
0.39818
0.42258
0.38362
0.42598
0.3963
0.40476
0.34062
0.3636
0.35778
0.37916
0.41044
0.40238
0.40652
0.3815
0.38876
0.434
0.4473
0.4235
0.43906
0.49212
0.4862
0.42644
0.46268
0.47668
0.46382
0.40952
0.3852
0.38586
0.381
0.36784
0.37172
0.36028
0.37982
0.37008
0.37862
0.36864
0.39366
0.39336
0.39046
0.3855
0.44706
0.449
0.4574
0.43766
0.4655
0.39534
0.38164
0.38286
0.37044
0.40154
0.40236
0.44144
0.48026
0.47482
0.40878
0.47076
0.50686
0.49118
0.52462
0.40072
0.36504
0.38856
0.36964
0.43156
0.44454
0.50382
0.4638
0.44208
0.43264
0.42444
0.44382
0.44456
0.4545
0.42626
0.4294
0.41724
0.45752
0.43692
0.45298
0.4162
0.42564
0.42128
0.4399
0.4418
0.42006
0.39792
0.44532
0.41146
0.383
0.3911
0.38198
0.38076
0.36184
0.3588
0.38728
0.38036
0.37692
0.44556
0.41226
0.44678
0.44796
0.44414
0.40638
0.44386
0.46992
0.45776
0.41032
0.42304
0.40398
0.41658
0.4211
0.42868
0.42864
0.3965
0.4315
0.42258
0.4601
0.46576
0.44368
0.479
0.48028
0.4656
0.48036
0.43262
0.4276
0.409
0.423
0.4054
0.36554
0.34732
0.40946
0.45962
0.45394
0.47018
0.46174
0.47274
0.49426
0.41884
0.42782
0.4194
0.43818
0.44446
0.42234
0.38234
0.41136
0.43122
0.42086
0.43126
0.42534
0.43596
0.4022
0.41726
0.42424
0.42286
0.41472
0.40598
0.4164
0.45432
0.45648
0.3762
0.36778
0.38414
0.40606
0.39824
0.40218
0.35642
0.40146
0.39778
0.4243
0.40896
0.43342
0.41874
0.41388
0.40402
0.40284
0.41322
0.45854
0.38588
0.40544
0.4338
0.39758
0.38884
0.40052
0.40518
0.38726
0.36502
0.3594
0.3766
0.3677
0.39918
0.42064
0.3776
0.42196
0.42464
0.42284
0.44096
0.4044
0.417
0.40186
0.38474
0.38932
0.39262
0.40584
0.44478
0.4291
0.4181
0.41188
0.40108
0.41874
0.47464
0.43318
0.36394
0.36722
0.3519
0.36582
0.347
0.32588
0.3381
0.34868
0.34804
0.35102
0.38148
0.35126
0.38756
0.38954
0.37676
0.41338
0.48762
0.4485
0.45702
0.44362
0.47952
0.43994
0.39684
0.38246
0.43112
0.4456
0.38178
0.42336
0.52066
0.49184
0.50676
0.50806
0.4641
0.44206
0.48268
0.54112
0.4691
0.42384
0.42188
0.41642
0.41118
0.39084
0.41158
0.40806
0.41454
0.45074
0.4031
0.41138
0.45032
0.41506
0.39652
0.4048
0.42998
0.44302
0.49256
0.50004
0.4386
0.40316
0.40064
0.40834
0.39288
0.39688
0.42824
0.37588
0.4225
0.43012
0.42544
0.43968
0.4405
0.44472
0.44706
0.45994
0.43998
0.4508
0.45496
0.4583
0.44024
0.4397
0.42426
0.44704
0.44452
0.43624
0.46024
0.44048
0.40902
0.39182
0.38046
0.40746
0.37524
0.36172
0.37618
0.43746
0.46062
0.4414
0.38794
0.41686
0.39176
0.407
0.37382
0.39456
0.392
0.37282
0.38768
0.39058
0.37638
0.37704
0.38044
0.36882
0.3626
0.3581
0.3655
0.36952
0.37358
0.36542
0.35096
0.37024
0.36386
0.3592
0.3702
0.37078
0.37774
0.3593
0.36198
0.37714
0.3627
0.34164
0.37632
0.36352
0.3586
0.37622
0.3655
0.3723
0.35644
0.36578
0.3561
0.3475
0.36582
0.3669
0.35806
0.37362
0.39002
0.3476
0.35834
0.36128
0.37682
0.3445
0.36306
0.36044
0.37322
0.35076
0.3654
0.34524
0.33052
0.35806
0.36128
0.3569
0.3546
0.34686
0.36792
0.38328
0.36406
0.35222
0.34356
0.34754
0.36508
0.34372
0.35312
0.3605
0.36176
0.35458
0.34892
0.32946
0.3448
0.34928
0.35798
0.35674
0.35004
0.36132
0.35912
0.35008
0.36612
0.34358
0.3437
0.35504
0.33498
0.33986
0.3518
0.36076
0.34392
0.3409
0.36038
0.34156
0.35312
0.35102
0.36272
0.35972
0.36178
0.37068
0.3469
0.3612
0.35694
0.34746
0.36374
0.35836
0.35848
0.36142
0.3663
0.37268
0.35314
0.3686
0.36276
0.34556
0.38372
0.35964
0.3633
0.37064
0.36488
0.35898
0.37894
0.38274
0.3859
0.38588
0.36758
0.39156
0.41676
0.40562
0.3988
0.3698
0.37852
0.4149
0.39976
0.37928
0.39146
0.41428
0.40822
0.40532
0.40226
0.4122
0.3976
0.3989
0.35286
0.34016
0.34668
0.35918
0.34102
0.35514
0.35992
0.3676
0.36158
0.4014
0.4058
0.37574
0.38826
0.38258
0.37932
0.36726
0.36588
0.36556
0.35416
0.35902
0.3436
0.365
0.36286
0.34976
0.36684
0.35934
0.35636
0.36856
0.36222
0.368
0.3662
0.34998
0.36538
0.37714
0.37212
0.38244
0.37922
0.3669
0.36342
0.38662
0.38008
0.3873
0.37786
0.38898
0.38952
0.37586
0.38168
0.37718
0.40714
0.39818
0.39458
0.3847
0.37304
0.38172
0.37528
0.37948
0.39446
0.39426
0.36754
0.37108
0.36024
0.3562
0.35748
0.36604
0.36664
0.34966
0.3597
0.37094
0.36892
0.34702
0.35646
0.37012
0.34958
0.32858
0.359
0.37948
0.4883
0.41504
0.42662
0.42586
0.425
0.427
0.44046
0.42374
0.44564
0.3939
0.41436
0.4425
0.45264
0.46196
0.4192
0.42284
0.38428
0.37036
0.36398
0.382
0.38338
0.4019
0.42026
0.3713
0.40764
0.43566
0.3665
0.38378
0.41744
0.42056
0.3934
0.3993
0.42204
0.42596
0.41044
0.43274
0.4274
0.45018
0.44198
0.39694
0.40886
0.44066
0.44062
0.4419
0.43594
0.42434
0.41684
0.5173
0.48744
0.47166
0.45516
0.44208
0.39824
0.4109
0.45476
0.42762
0.42558
0.42252
0.37882
0.40062
0.39596
0.41896
0.39122
0.3558
0.37854
0.40464
0.43764
0.43702
0.39602
0.40838
0.4239
0.42504
0.42594
0.42236
0.41948
0.42144
0.4341
0.41318
0.3965
0.39206
0.42044
0.43818
0.40462
0.43626
0.43156
0.44438
0.44354
0.44624
0.43918
0.45824
0.41868
0.42094
0.44454
0.44918
0.3932
0.39036
0.37226
0.3838
0.40984
0.404
0.38878
0.39288
0.38302
0.37474
0.37832
0.36154
0.35346
0.3741
0.38948
0.35368
0.35796
0.37196
0.3467
0.36662
0.34426
0.34736
0.3588
0.33998
0.35524
0.33
0.35248
0.34378
0.35188
0.35396
0.34538
0.34908
0.35576
0.3496
0.36158
0.35402
0.35144
0.34216
0.35346
0.35004
0.35284
0.34758
0.35742
0.35314
0.34122
0.37112
0.36508
0.33994
0.34954
0.33796
0.3598
0.34754
0.35514
0.35172
0.34918
0.36212
0.37744
0.38162
0.36474
0.37888
0.34892
0.36758
0.34334
0.37072
0.3582
0.38168
0.38264
0.3584
0.37168
0.37238
0.37868
0.36604
0.3726
0.37802
0.38874
0.37486
0.37956
0.36466
0.35558
0.3718
0.3568
0.36484
0.36882
0.37466
0.36738
0.35892
0.35166
0.36658
0.35414
0.36704
0.35826
0.37446
0.3522
0.36484
0.37478
0.36706
0.38112
0.36134
0.36012
0.36538
0.36684
0.37152
0.38034
0.35952
0.38932
0.36552
0.37424
0.35616
0.36648
0.37274
0.36566
0.3534
0.37864
0.34302
0.3739
0.35908
0.3591
0.38666
0.37644
0.38384
0.3793
0.37376
0.3851
0.3889
0.37624
0.3676
0.3782
0.37978
0.38612
0.41038
0.39948
0.39086
0.39382
0.4202
0.39116
0.41128
0.4091
0.39732
0.3636
0.38124
0.43526
0.45368
0.39252
0.39116
0.39048
0.38118
0.37512
0.3984
0.4238
0.47908
0.46732
0.4627
0.43056
0.39394
0.3957
0.46626
0.52408
0.48482
0.46742
0.4736
0.47928
0.48738
0.53638
0.45064
0.49892
0.47314
0.49664
0.49326
0.53068
0.54356
0.46022
0.47764
0.46688
0.48066
0.49596
0.4658
0.44322
0.44916
0.48818
0.48232
0.46046
0.50116
0.46902
0.50258
0.4681
0.4769
0.4682
0.46828
0.5767
0.4252
0.38664
0.371
0.38256
0.43022
0.43136
0.47918
0.5221
0.56228
0.53518
0.4187
0.42594
0.43058
0.446
0.44996
0.52224
0.42484
0.39628
0.44414
0.49104
0.4018
0.38532
0.4049
0.41528
0.4994
0.49958
0.50292
0.46354
0.54954
0.54126
0.49278
0.42574
0.45744
0.489
0.45744
0.43592
0.44718
0.41408
0.4407
0.45692
0.46766
0.47648
0.45652
0.45014
0.4388
0.39964
0.38918
0.38622
0.38962
0.38814
0.37804
0.35782
0.38196
0.37054
0.37432
0.37288
0.37942
0.36806
0.3777
0.40768
0.38808
0.3659
0.38938
0.37092
0.36206
0.3603
0.36648
0.36904
0.34304
0.35512
0.3518
0.34886
0.34934
0.35268
0.34682
0.3523
0.36108
0.39572
0.3899
0.38786
0.3754
0.39046
0.4067
0.39082
0.40524
0.407
0.4215
0.37316
0.37184
0.37138
0.3736
0.37002
0.36822
0.3655
0.37496
0.37066
-1
-1
-1
-1
-1
-1
-1
0.372
0.3754
0.37046
0.3841
0.37504
0.36806
0.36662
0.3727
0.37164
-1
-1
-1
-1
-1
-1
-1
-1
-1
-1
-1
-1
-1
-1
-1
-1
-1
-1
-1
-1
-1
-1
-1
-1
-1
-1
-1
-1
-1
-1
-1
-1
-1
-1
-1
-1
-1
-1
-1
-1
-1
-1
-1
-1
-1
-1
-1
-1
-1
-1
-1
-1
-1
-1
-1
-1
-1
-1
-1
-1
-1
-1
-1
0.37416
0.37162
0.36734
0.37642
0.37066
0.35994
0.3813
0.3568
0.3737
0.36614
0.36032
0.376
0.38174
0.37258
0.3436
0.35414
0.3575
0.35932
0.38022
0.36342
0.35582
0.36008
0.36194
0.33406
0.35314
0.34594
0.361
0.36156
0.34434
0.36122
0.36012
0.37528
0.37078
0.36834
0.36328
0.37126
0.371
0.35862
0.38318
0.39176
0.38178
0.38542
0.37626
0.40674
0.44096
0.45048
0.44792
0.51644
0.50042
0.47546
0.50634
0.49564
0.48116
0.46228
0.48166
0.45464
0.44592
0.42454
0.4188
0.42196
0.42594
0.40984
0.42086
0.3744
0.3948
0.37864
0.35958
0.37744
0.35162
0.36336
0.3725
0.39328
0.38522
0.3688
0.40976
0.38328
0.39068
0.36996
0.38992
0.41054
0.40298
0.38278
0.4043
0.40168
0.42286
0.4413
0.4434
0.38762
0.39064
0.3832
0.38444
0.41258
0.44406
0.4274
0.40706
0.39736
0.44168
0.42118
0.39938
0.39916
0.37052
0.3754
0.3863
0.39364
0.37686
0.38974
0.38898
0.37478
0.41376
0.38806
0.39186
0.3959
0.37656
0.38094
0.38268
0.4329
0.48016
0.5078
0.51536
0.48866
0.50364
0.50412
0.47026
0.5099
0.4863
0.49442
0.50276
0.47654
0.50524
0.45108
0.48042
0.55484
0.5775
0.52824
0.49872
0.56508
0.60288
0.50952
0.5427
0.55546
0.48636
0.4653
0.45892
0.44688
0.46706
0.43144
0.4372
0.42776
0.4418
0.49422
0.48704
0.48532
0.52566
0.53086
0.50418
0.49446
0.48828
0.49234
0.48112
0.5176
0.46004
0.49884
0.39882
0.38674
0.39754
0.39904
0.40256
0.38502
0.38724
0.3859
0.41372
0.43804
0.45956
0.45574
0.44074
0.41386
0.47918
0.494
0.4795
0.54708
0.51522
0.58538
0.5898
0.57162
0.55106
0.5405
0.59036
0.57226
0.5659
0.4924
0.48158
0.4718
0.51546
0.55714
0.5424
0.5403
0.54022
0.54898
0.57444
0.57338
0.4686
0.51212
0.53552
0.53458
0.47154
0.50334
0.47018
0.51266
0.51638
0.53866
0.49196
0.48964
0.58768
0.5894
0.54092
0.47902
0.46216
0.51822
0.54278
0.54478
0.52576
0.51992
0.50052
0.42156
0.41094
0.45196
0.56356
0.56168
0.52348
0.49394
0.50516
0.51112
0.53562
0.5025
0.45502
0.53958
0.43256
0.4168
0.5684
0.49002
0.49034
0.51512
0.54684
0.4931
0.41734
0.41934
0.52242
0.53884
0.52416
0.58302
0.55988
0.5656
0.4696
0.5283
0.5207
0.46712
0.46266
0.49994
0.4606
0.42982
0.476
0.568
0.5241
0.44702
0.4571
0.46262
0.47396
0.51544
0.54226
0.5429
0.50416
0.40462
0.41324
0.4366
0.51066
0.46454
0.48084
0.49958
0.50144
0.489
0.52618
0.51816
0.5699
0.5492
0.49724
0.49914
0.5049
-1
-1
0.49372
0.5143
0.53338
0.52924
0.48436
0.4757
0.53528
0.5168
0.52092
0.54866
0.50108
-1
-1
0.50934
0.47036
0.51986
0.5434
0.53746
0.49752
0.47568
0.44438
0.46012
0.51264
0.52846
0.5318
0.51618
0.52756
0.523
0.52724
0.51292
0.54918
0.50856
0.48606
0.50454
0.49578
0.49542
0.48992
0.4763
0.49366
0.49996
0.51532
0.47832
0.48884
0.4775
0.44824
0.44954
0.47138
0.44648
0.38188
0.45164
0.4208
0.49436
0.43916
0.4756
0.4641
0.49548
0.4492
0.4809
0.43782
0.45876
0.43604
0.43016
0.48312
0.55586
0.55256
0.54852
0.5505
0.51582
0.39804
0.3917
0.3817
0.38182
0.37716
0.39418
0.48928
0.50722
0.48118
0.54212
0.56332
0.47758
0.40114
0.412
0.40968
0.43994
0.46924
0.40648
0.44684
0.43764
0.43
0.43846
0.48544
0.46752
0.40438
0.39068
0.37734
0.3775
0.43192
0.40724
0.37198
0.39242
0.45116
0.41064
0.45118
0.40072
0.45262
0.50592
0.4083
0.39252
0.43846
0.40692
0.40928
0.45048
0.40334
0.43408
0.50332
0.49764
0.51388
0.50436
0.48994
0.50338
0.5375
0.522
0.5254
0.45716
0.41992
0.46538
0.48394
0.46286
0.40156
0.37656
0.36864
0.369
0.38786
0.39448
0.5416
0.5496
0.53754
0.51266
0.4154
0.42816
0.3894
0.37296
0.40702
0.50002
0.51728
0.51064
0.49542
0.47152
0.41064
0.37974
0.397
0.39546
0.51428
0.5615
0.54564
0.49766
0.39086
0.40632
0.38972
0.40098
0.41424
0.42034
0.42572
0.42028
0.40118
0.37674
0.38822
0.42078
0.42914
0.40836
0.39614
0.4583
0.47462
0.4206
0.47658
0.49688
0.42668
0.40072
0.39958
0.41508
0.39368
0.3767
0.39688
0.41044
0.45924
0.44902
0.44818
0.43964
0.43454
0.45268
0.44
0.43654
0.46406
0.4433
0.40856
0.46546
0.43732
0.44744
0.43886
0.43916
0.41958
0.4316
0.4107
0.4149
0.42154
0.38042
0.3837
0.38828
0.39898
0.38902
0.38366
0.37484
0.39476
0.3827
0.39436
0.36612
0.37684
0.38066
0.38072
0.37316
0.37694
0.3939
0.36934
0.36832
0.3736
0.36382
0.36812
0.36102
0.36008
0.35558
0.3604
0.35312
0.36838
0.3635
0.34766
0.37458
0.35828
0.36472
0.35798
0.35012
0.37018
0.34938
0.35994
0.35416
0.34332
0.35956
0.35148
0.37756
0.33908
0.3478
0.34992
0.3869
0.35144
0.36428
0.36478
0.36114
0.36424
0.3566
0.35532
0.37646
0.36088
0.38888
0.37788
0.3777
0.37862
0.43268
0.3779
0.39938
0.39248
0.39256
0.39678
0.42178
0.41148
0.40702
0.38932
0.40032
0.37994
0.41806
0.39938
0.41932
0.39398
0.38762
0.38144
0.37752
0.38884
0.39088
0.37478
0.38578
0.37898
0.3703
0.35942
0.35716
0.3649
0.3695
0.36064
0.37666
0.37326
0.36978
0.3564
0.37262
0.34418
0.36352
0.37994
0.36556
0.3807
0.35648
0.36308
0.37096
0.36566
0.35332
0.37078
0.36224
0.34912
0.35898
0.36962
0.36256
0.36312
0.37214
0.3689
0.38364
0.38442
0.37894
0.36974
0.38458
0.3909
0.38248
0.41618
0.41088
0.40678
0.41582
0.38848
0.36396
0.39204
0.40372
0.43008
0.40034
0.37958
0.38952
0.3816
0.39854
0.45334
0.43016
0.42234
0.4124
0.4188
0.38918
0.42312
0.42066
0.4269
0.41536
0.43024
0.41456
0.39204
0.35614
0.35928
0.35498
0.35966
0.36042
0.43238
0.40556
0.3924
0.39834
0.38214
0.3853
0.37994
0.37342
0.3808
0.36842
0.35944
0.35798
-1
-1
0.38638
0.36962
0.38116
0.37582
0.3843
0.3755
0.3786
0.37528
0.38518
0.36876
0.37888
0.36662
0.3632
0.36812
0.36712
0.35982
0.3461
0.3623
0.33784
0.3565
0.36302
0.33772
0.33624
0.36158
0.34496
0.35534
0.35416
0.36412
0.34998
0.35204
0.3667
0.36654
0.35464
0.36412
0.37772
0.39088
0.38434
0.3838
0.38898
0.37926
0.39646
0.37608
0.35494
0.34758
0.37216
0.37734
0.36376
0.37196
0.35278
0.348
0.35176
0.34726
0.35028
0.35608
0.33928
0.35272
0.33834
0.34988
0.35034
0.35502
0.35072
0.3536
0.3407
0.34168
0.3531
0.35406
0.36292
0.35056
0.36298
0.35494
0.35116
0.37522
0.35818
0.36076
0.358
0.37846
0.3798
0.37782
0.38358
0.38444
0.37548
0.37444
0.39862
0.37846
0.40016
0.38602
0.39218
0.40122
0.39458
0.38056
0.3825
0.38418
0.40386
0.39612
0.40148
0.39776
0.4263
0.42698
0.41692
0.41734
0.39766
0.39762
0.36598
0.37034
0.3896
0.39126
0.37782
0.35224
0.39668
0.43842
0.4427
0.40424
0.41428
0.3815
0.3996
0.41866
0.44756
0.40406
0.42996
0.39416
0.40562
0.39396
0.43794
0.41692
0.39496
0.41424
0.41184
0.4274
0.37582
0.37136
0.40724
0.39694
0.41846
0.4031
0.4169
0.414
0.42288
0.41794
0.42812
0.37238
0.41688
0.4316
0.43144
0.3411
0.39052
0.41702
0.41938
0.39052
0.41836
0.39426
0.40006
0.37798
0.35356
0.3885
0.38332
0.3664
0.36112
0.36602
0.38538
0.37854
0.4015
0.41218
0.40994
0.40876
0.39328
0.3849
0.3934
0.37132
0.37488
0.39532
-1
-1
-1
-1
0.37908
0.37294
0.36758
0.37794
0.35268
0.37578
0.34754
0.34924
0.36838
0.36648
0.35832
0.35674
0.36876
0.35912
0.37904
0.35884
0.36012
0.35368
0.35916
0.3445
0.34928
0.34766
0.35176
0.36736
0.3609
0.34758
0.34382
0.35642
0.34822
0.35984
0.34756
0.35692
0.34752
0.34464
0.34164
0.35958
0.36874
0.36676
0.34864
0.35192
0.3636
0.3545
0.36126
0.38302
0.33612
0.35334
0.3651
0.34158
0.3499
0.34618
0.34606
0.3473
0.33278
0.3246
0.34136
0.34982
0.35804
0.33564
0.34644
0.35534
0.3622
0.35404
0.33894
0.34532
0.35782
0.34474
0.3544
0.35778
0.36628
0.34846
0.35436
0.3575
0.34892
0.37032
0.36422
0.3621
0.38442
0.38774
0.39258
0.37984
0.39214
0.3898
0.39712
0.39882
0.38558
0.37164
0.37944
0.35762
0.37386
0.36122
0.39086
0.3625
0.38344
0.40718
0.37668
0.37928
0.36104
0.39052
0.37018
0.36694
0.38446
0.3768
0.38878
0.36956
0.37856
0.38824
0.37326
0.35888
0.39104
0.40152
0.42048
0.38052
0.38216
0.43244
0.40702
0.38596
0.40412
0.41602
0.39844
0.39352
0.39466
0.39584
0.39204
0.3895
0.396
0.37996
0.42088
0.38632
0.38088
0.35416
0.36276
0.34494
0.34108
0.34588
0.35128
0.36486
0.36956
0.34224
0.37986
0.40106
0.39234
0.38264
0.38186
0.38384
0.37752
0.39142
0.39344
0.37678
0.37596
0.366
0.35428
0.36634
0.37656
0.34706
0.363
0.36186
0.35408
0.34836
0.35776
0.35814
0.35548
0.35306
0.33708
0.37724
0.35314
0.33684
0.37028
0.37348
0.36516
0.37702
0.37654
0.3592
0.35642
0.35498
0.35008
0.35462
0.34216
0.35412
0.3566
0.35632
0.34126
0.33884
0.3586
0.35404
0.35696
0.36596
0.34558
0.35242
0.37996
0.36276
0.37554
0.39332
0.3918
0.37482
0.39624
0.37772
0.38462
0.3626
0.34956
0.36124
0.37086
0.35558
0.34864
0.3607
0.36366
0.35804
0.35022
0.36722
0.38138
0.37532
0.37222
0.36978
0.38186
0.41246
0.36914
0.37008
0.36058
0.36966
0.3727
0.37952
0.39404
0.40016
0.39926
0.41012
0.42354
0.4419
0.44828
0.4219
0.42804
0.39316
0.40842
0.3903
0.41244
0.384
0.35934
0.382
0.39936
0.402
0.41472
0.4183
0.40812
0.39532
0.3733
0.36894
0.37162
0.36924
0.37274
0.41842
0.39248
0.4128
0.39186
0.39048
0.36784
0.36004
0.3859
0.38416
0.39528
0.37064
0.38102
0.38034
0.38554
0.3781
0.37368
0.3957
0.37704
0.38466
0.36732
0.39394
0.3893
0.40182
0.39246
0.3823
0.4198
0.36658
0.41824
0.42136
0.41256
0.40516
0.41878
0.4118
0.3716
0.35856
0.37442
0.37958
0.3922
0.39942
0.39942
0.4096
0.39802
0.40168
0.39234
0.37484
0.40628
0.40308
0.4303
0.43318
0.44654
0.46548
0.37396
0.42372
0.38724
0.38856
0.4167
0.441
0.41494
0.40264
0.43126
0.44468
0.42484
0.4012
0.41926
0.39294
0.40778
0.42234
0.44176
0.45122
0.42514
0.39624
0.42574
0.43652
0.43456
0.4159
0.4191
0.46258
0.45432
0.43738
0.43306
0.4009
0.378
0.41126
0.40176
0.41698
0.43398
0.46776
0.42864
0.43848
0.50046
0.47374
0.43946
0.44484
0.4014
0.4445
0.46288
0.39334
0.41896
0.42662
0.42752
0.4707
0.47746
0.48808
0.45874
0.47262
0.4694
0.4855
0.41652
0.39794
0.38596
0.3806
0.38228
0.3739
0.4123
0.36312
0.37986
0.39714
0.43988
0.4134
0.41966
0.42258
0.3901
0.43306
0.4479
0.47814
0.3978
0.3884
0.37868
0.36794
0.37236
0.38218
0.4122
0.44796
0.44836
0.47492
0.45366
0.46398
0.42704
0.37608
0.43652
0.43482
0.39428
0.44974
0.44774
0.43794
0.47266
0.47926
0.41952
0.47928
0.46598
0.45452
0.4668
0.48192
0.47382
0.44596
0.50164
0.4406
0.47498
0.48126
0.39688
0.38928
0.4033
0.3902
0.44404
0.44602
0.53234
0.43742
0.47908
0.46586
0.50432
0.5074
0.53508
0.49804
0.4823
0.50732
0.48058
0.48984
0.51798
0.4892
0.4867
0.45168
0.47194
0.47404
0.47494
0.5259
0.44342
0.409
0.42572
0.43534
0.4169
0.42238
0.41764
0.46086
0.49004
0.51446
0.47468
0.42894
0.43996
0.4626
0.56678
0.49496
0.49088
0.50322
0.50358
0.50992
0.4816
0.3977
0.47874
0.5386
0.45888
0.45244
0.52378
0.4596
0.50046
0.54144
0.55046
0.5001
0.50614
0.50216
0.4851
0.46192
0.49106
0.46146
0.5303
0.4592
0.5305
0.4959
0.46446
0.39252
0.3561
0.37788
0.47188
0.50538
0.48508
0.48138
0.46544
0.43918
0.48686
0.48012
0.48514
0.4715
0.41804
0.35802
0.42912
0.43546
0.4035
0.39436
0.40438
0.43716
0.4182
0.458
0.4236
0.4295
0.4372
0.4374
0.40654
0.39864
0.39804
0.38038
0.40798
0.39596
0.37442
0.37512
0.38254
0.3855
0.40562
0.40502
0.39222
0.4031
0.38704
0.37254
0.39488
0.4218
0.43248
0.4715
0.45936
0.45774
0.43394
0.41676
0.4133
0.40118
0.44154
0.44878
0.44948
0.44804
0.44992
0.44694
0.44148
0.42384
0.42588
0.45884
0.45584
0.46152
0.49784
0.43904
0.41066
0.40518
0.36574
0.39582
0.36084
0.36068
0.38666
0.3766
0.37912
0.37902
0.3845
0.35364
0.36056
0.363
0.38994
0.38746
0.38096
0.38588
0.40432
0.41988
0.4175
0.4799
0.41954
0.49004
0.47052
0.39632
0.37148
0.43678
0.45458
0.47568
0.48208
0.48658
0.4785
0.50132
0.4898
0.44582
0.43432
0.41976
0.41602
0.3752
0.42958
0.39868
0.37434
0.419
0.42622
0.46202
0.3924
0.41428
0.4859
0.4977
0.46452
0.44216
0.47534
0.5162
0.51422
0.54898
0.49762
0.49238
0.48606
0.4455
0.47144
0.4523
0.4395
0.44186
0.44086
0.42532
0.43878
0.43438
0.41994
0.40288
0.40278
0.42432
0.36696
0.3746
0.39522
0.4013
0.37938
0.37832
0.40442
0.3738
0.3612
0.36794
0.39178
0.37494
0.38458
0.37014
0.38208
0.38622
0.36188
0.40522
0.39046
0.3769
0.4096
0.40094
0.40412
0.41484
0.42848
0.42438
0.43532
0.41036
0.47194
0.47218
0.4523
0.45998
0.49808
0.45688
0.36196
0.37054
0.36196
0.36644
0.36158
0.38322
0.43744
0.41468
0.42348
0.42518
0.38668
0.42322
0.44874
0.38628
0.4551
0.43378
0.41932
0.4539
0.43388
0.43416
0.44354
0.43778
0.4302
0.48244
0.50934
0.38804
0.41336
0.4211
0.50704
0.49722
0.43128
0.44408
0.4426
0.4378
0.42576
0.41962
0.43766
0.42606
0.42662
0.38824
0.3832
0.4338
0.42296
0.42866
0.43926
0.42534
0.425
0.4283
0.43484
0.43892
0.44986
0.4408
0.44986
0.455
0.4461
0.42288
0.41084
0.41164
0.44516
0.4267
0.39826
0.42334
0.43538
0.43604
0.4245
0.42154
0.432
0.42428
0.41964
0.43846
0.3917
0.3999
0.39866
0.40538
0.40582
0.41326
0.39662
0.40656
0.41626
0.42336
0.4295
0.45706
0.41568
0.43972
0.42726
0.4235
0.41966
0.42368
0.41644
0.38584
0.44242
0.43914
0.42798
0.43638
0.44614
0.40598
0.4558
0.42568
0.5141
0.5492
0.50162
0.49394
0.40624
0.45822
0.41326
0.47512
0.42916
0.51114
0.54264
0.49234
0.51412
0.47882
0.45888
0.4822
0.44008
0.46228
0.42972
0.46258
0.43886
0.46136
0.43332
-1
-1
-1
fixedStep chrom=12 start=1 step=50000 span=50000
-1
-1
-1
0.4673
0.51824
0.54932
0.52304
0.41286
0.39112
0.40552
0.43772
0.46542
0.474
0.53616
0.46936
0.45378
0.43594
0.40524
0.37042
0.37858
0.4416
0.44892
0.41298
0.38468
0.38854
0.3814
0.37464
0.37338
0.39056
0.3983
0.39486
0.42418
0.49776
0.45792
0.4747
0.46276
0.39898
0.38978
0.5617
0.48626
0.47048
0.38802
0.41654
0.46248
0.48832
0.46204
0.46148
0.47632
0.46984
0.47072
0.4891
0.4738
0.4846
0.48564
0.50512
0.49462
0.4344
0.4636
0.49584
0.48852
0.44346
0.49472
0.5269
0.49334
0.5024
0.5059
0.5322
0.54938
0.54206
0.46248
0.44128
0.46796
0.46316
0.47164
0.48682
0.45514
0.43966
0.43018
0.3967
0.39082
0.4326
0.43558
0.4734
0.41226
0.4402
0.42516
0.44058
0.4784
0.43918
0.40976
0.45494
0.4044
0.36824
0.40258
0.40546
0.39522
0.41298
0.4265
0.4601
0.4393
0.42268
0.4591
0.4591
0.47094
0.41352
0.43224
0.45518
0.43066
0.40216
0.41054
0.42312
0.45974
0.45312
0.44758
0.44728
0.44004
0.43716
0.41518
0.45802
0.45132
0.45526
0.44794
0.44144
0.50482
0.4689
0.48528
0.50884
0.4909
0.51902
0.51682
0.44348
0.48604
0.48606
0.49782
0.5147
0.47398
0.50126
0.52624
-1
0.5195
0.51478
0.5246
0.44988
-1
-1
0.50106
0.45168
0.40004
0.3938
0.40402
0.35888
0.36008
0.37352
0.38514
0.39502
0.40606
0.4454
0.45222
0.45626
0.44818
0.45256
0.45248
0.45302
0.46146
0.41862
0.40978
0.4064
0.47178
0.46708
0.44586
0.46172
0.45958
0.37742
0.38116
0.42254
0.43352
0.43474
0.41932
0.42184
0.4431
0.43202
0.4377
0.39774
0.39758
0.38884
0.38236
0.3852
0.37362
0.39638
0.49272
0.43256
0.51776
0.4231
0.36772
0.38438
0.38656
0.38514
0.38378
0.36166
0.37176
0.3661
0.38818
0.39304
0.3801
0.36778
0.39378
0.4105
0.4292
0.36014
0.38462
0.38102
0.33276
0.37458
0.34426
0.36298
0.38236
0.38732
0.3898
0.36544
0.34598
0.3863
0.37058
0.36456
0.352
0.36226
0.35874
0.36892
0.37176
0.39226
0.39776
0.40104
0.40098
0.4089
0.41716
0.40884
0.40834
0.43832
0.42968
0.42526
0.43288
0.43646
0.40852
0.44046
0.43836
0.46374
0.38886
0.37636
0.3895
0.4375
0.4497
0.42646
0.41362
0.42948
0.39556
0.43112
0.4149
0.42226
0.43858
0.4244
0.44068
0.45898
0.45192
0.42956
0.42794
0.43058
0.43272
0.42402
0.43162
0.44672
0.42156
0.41816
0.41428
0.40598
0.41322
0.41938
0.4145
0.39958
0.40236
0.4084
0.38796
0.40024
0.39292
0.42142
0.38184
0.3811
0.4037
0.41248
0.42612
0.43926
0.42652
0.38894
0.35348
0.36964
0.38916
0.42554
0.3763
0.3963
0.39722
0.39796
0.37316
0.39718
0.38906
0.39502
0.37574
0.36662
0.35084
0.3755
0.37806
0.36134
0.37388
0.36562
0.37212
0.37478
0.38426
0.38126
0.37758
0.35488
0.36764
0.36712
0.39044
0.38794
0.3838
0.39674
0.38426
0.39522
0.38638
0.37972
0.36208
0.36902
0.37932
0.38988
0.3684
0.36172
0.37706
0.34522
0.36802
0.3435
0.36222
0.35598
0.35386
0.35074
0.3484
0.34342
0.3823
0.35586
0.3573
0.35044
0.35658
0.34546
0.36262
0.34646
0.35902
0.35982
0.36014
0.3367
0.35658
0.35696
0.36406
0.35294
0.35296
0.35754
0.3512
0.34894
0.3692
0.35604
0.34944
0.36206
0.35718
0.33986
0.34398
0.37844
0.35096
0.36034
0.36618
0.3599
0.35848
0.36688
0.3587
0.36934
0.37368
0.37596
0.38944
0.38434
0.39274
0.3889
0.39344
0.36746
0.36292
0.37256
0.39486
0.4352
0.44884
0.39978
0.38756
0.40306
0.40504
0.38896
0.39682
0.3797
0.39228
0.37094
0.37296
0.37172
0.3629
0.37968
0.38854
0.35506
0.3788
0.35362
0.36546
0.36632
0.3562
0.36564
0.35248
0.3575
0.35362
0.3712
0.3481
0.40274
0.37508
0.35144
0.36446
0.36
0.35072
0.3581
0.34902
0.35016
0.3507
0.35838
0.36888
0.36868
0.37668
0.36334
0.37984
0.37048
0.37182
0.40874
0.35938
0.386
0.36472
0.36094
0.35858
0.36834
0.38854
0.38002
0.40724
0.37108
0.375
0.39598
0.39394
0.37266
0.36766
0.34586
0.35924
0.39304
0.36282
0.34784
0.38774
0.37328
0.38772
0.3753
0.38592
0.379
0.38724
0.37082
0.37628
0.37872
0.3808
0.359
0.37044
0.37068
0.3613
0.37668
0.37968
0.35002
0.34714
0.3385
0.3539
0.33694
0.34358
0.34532
0.33612
0.35272
0.3516
0.35582
0.36218
0.36158
0.36614
0.3631
0.37332
0.3891
0.38526
0.3744
0.3709
0.39564
0.36722
0.37726
0.3886
0.38652
0.38282
0.39338
0.42152
0.42584
0.39128
0.38676
0.37578
0.38556
0.35858
0.39478
0.39824
0.42608
0.3851
0.39566
0.36302
0.39136
0.38478
0.40408
0.38152
0.37864
0.38214
0.40004
0.40604
0.41174
0.36918
0.38856
0.42098
0.40096
0.3939
0.4253
0.40288
0.40878
0.36622
0.37716
0.37348
0.3749
0.37734
0.3843
0.37658
0.39568
0.39924
0.41048
0.3687
0.38278
0.40054
0.39928
0.38454
0.40366
0.39582
0.38412
0.38718
0.38974
0.38558
0.4064
0.40646
0.40442
0.39448
0.38632
0.396
0.42494
0.4211
0.38792
0.40214
0.40074
0.39338
0.38226
0.3581
0.37298
0.35772
0.3423
0.33674
0.35528
0.34186
0.3422
0.36658
0.38628
0.37836
0.35022
0.36436
0.3891
0.38488
0.37466
0.38222
0.37858
0.37686
0.36598
0.3903
0.40318
0.38788
0.39074
0.37196
0.36454
0.37386
0.37664
0.3882
0.39582
0.39518
0.38722
0.39194
0.405
0.38906
0.4028
0.37888
0.37854
0.38462
0.39024
0.3888
0.40686
0.39956
0.39306
0.42212
0.3782
0.39202
0.38094
0.39642
0.40142
0.3887
0.36044
0.37294
0.40866
0.44828
0.43058
0.45074
0.52276
0.46956
0.48216
0.4422
0.3668
0.45918
0.40094
0.4307
0.44588
0.42554
0.40796
0.38994
0.42086
0.44146
0.41694
0.41826
0.42932
0.43778
0.42728
0.4381
0.42514
0.44554
0.43206
0.4228
0.40016
0.40572
0.40756
0.39872
0.40902
0.43662
0.40046
0.40548
0.40534
0.39902
0.437
0.36992
0.41382
0.40224
0.41664
0.41942
0.39586
0.39346
0.39506
0.36678
0.3744
0.38008
0.38512
0.37798
0.35962
0.36816
0.36402
0.35518
0.35578
0.35674
0.3452
0.35016
0.36662
0.37108
0.34814
0.36936
0.36284
0.35868
0.38248
0.41576
0.40074
0.46234
0.45324
0.59662
0.6167
0.41582
0.37542
0.37254
0.37142
0.429
0.36534
-1
-1
-1
-1
-1
-1
-1
-1
-1
-1
-1
-1
-1
-1
-1
-1
-1
-1
-1
-1
-1
-1
-1
-1
-1
-1
-1
-1
-1
-1
-1
-1
-1
-1
-1
-1
-1
-1
-1
-1
-1
-1
-1
-1
-1
-1
-1
-1
-1
-1
-1
-1
-1
-1
-1
-1
-1
-1
-1
-1
-1
0.41998
0.41606
0.36484
0.3741
0.3631
0.37038
0.37784
0.36664
0.36168
0.36816
0.39258
0.41524
0.45306
0.43474
0.36878
0.3733
0.36696
0.34974
0.36372
0.3611
0.36252
0.35834
0.3724
0.3548
0.35784
0.35674
0.36372
0.36804
0.37316
0.36844
0.37428
0.37126
0.39068
0.37906
0.37614
0.3778
0.34138
0.36706
0.38986
0.38244
0.37584
0.35206
0.34556
0.383
0.35848
0.37618
0.3594
0.36364
0.36852
0.38738
0.36344
0.37754
0.35848
0.36642
0.3571
0.34672
0.36018
0.36392
0.3422
0.39986
0.38988
0.36618
0.39156
0.36932
0.352
0.34908
0.35684
0.34898
0.34372
0.34306
0.3642
0.36484
0.3683
0.368
0.3622
0.3598
0.35354
0.35432
0.369
0.3689
0.36894
0.36404
0.38132
0.382
0.3717
0.40286
0.37952
0.38962
0.3888
0.40476
0.40592
0.37812
0.39096
0.37686
0.4172
0.4267
0.3881
0.37286
0.3915
0.426
0.41032
0.40712
0.40606
0.40856
0.40174
0.4034
0.37758
0.36754
0.3948
0.38386
0.3715
0.36176
0.36854
0.36178
0.36626
0.36966
0.36958
0.35598
0.34198
0.35606
0.3657
0.37036
0.36506
0.37816
0.36108
0.37262
0.40602
0.39158
0.38402
0.38464
0.38402
0.36774
0.36372
0.36664
0.35608
0.36044
0.3684
0.3766
0.38202
0.39412
0.35058
0.3667
0.36552
0.37076
0.35444
0.35
0.37008
0.37154
0.37766
0.36656
0.3754
0.38478
0.38876
0.41388
0.40912
0.3957
0.37826
0.3899
0.39426
0.38992
0.3957
0.4018
0.3932
0.39418
0.38316
0.35258
0.3453
0.37658
0.36538
0.38868
0.40414
0.39398
0.37588
0.39462
0.38646
0.41558
0.38666
0.4019
0.38132
0.37784
0.40628
0.38136
0.39466
0.38414
0.38536
0.36802
0.37972
0.38008
0.38382
0.38902
0.38006
0.39544
0.38156
0.39828
0.42988
0.41622
0.4006
0.40886
0.39504
0.39618
0.40234
0.41404
0.4012
0.37128
0.51518
0.5495
0.51528
0.4938
0.46352
0.52366
0.4472
0.385
0.44036
0.43436
0.3716
0.37598
0.4461
0.39034
0.39238
0.40466
0.4087
0.42124
0.42408
0.41552
0.44644
0.50964
0.51984
0.48286
0.47422
0.53596
0.51968
0.49956
0.47208
0.4384
0.4552
0.49682
0.50728
0.4265
0.41934
0.40952
0.48708
0.49006
0.4915
0.46344
0.4379
0.49458
0.463
0.52794
0.48952
0.4954
0.46516
0.5231
0.46034
0.44084
0.42956
0.41346
0.44178
0.43606
0.40974
0.42464
0.42922
0.4174
0.41092
0.4003
0.43372
0.43198
0.40468
0.39104
0.4325
0.4257
0.45068
0.44554
0.4159
0.47634
0.46704
0.4566
0.46862
0.48522
0.42708
0.41366
0.44482
0.41094
0.40226
0.40014
0.40016
0.43244
0.54308
0.49352
0.49698
0.45584
0.56352
0.51304
0.51256
0.54246
0.51372
0.48966
0.49338
0.51142
0.48876
0.41168
0.4986
0.48402
0.4674
0.47806
0.4818
0.47554
0.50806
0.51114
0.4967
0.47876
0.4698
0.52042
0.44422
0.48672
0.534
0.50254
0.51568
0.47368
0.4771
0.48908
0.45498
0.40746
0.42848
0.46204
0.49786
0.44086
0.43484
0.39406
0.46308
0.53528
0.51814
0.4741
0.51004
0.50544
0.46682
0.45274
0.4698
0.52438
0.4742
0.4151
0.44006
0.49876
0.45038
0.4081
0.38974
0.39174
0.38982
0.3663
0.39636
0.40806
0.39478
0.38574
0.35802
0.35812
0.34866
0.34518
0.35652
0.34648
0.36424
0.36832
0.39692
0.3909
0.44182
0.48604
0.5148
0.42134
0.47664
0.43892
0.46764
0.48052
0.4788
0.48722
0.48886
0.48788
0.5164
0.4772
0.48044
0.44926
0.47554
0.46846
0.42908
0.46164
0.47622
0.45932
0.45324
0.45414
0.42144
0.41638
0.45532
0.464
0.47574
0.4846
0.51328
0.5742
0.56964
0.436
0.42054
0.43048
0.46152
0.5116
0.50344
0.47676
0.49694
0.41892
0.5162
0.47306
0.50826
0.4724
0.40976
0.38072
0.39668
0.40872
0.38536
0.39558
0.3947
0.37812
0.3974
0.38518
0.38664
0.3894
0.38672
0.38744
0.38094
0.3804
0.35824
0.3525
0.37504
0.3917
0.3855
0.35814
0.3645
0.38236
0.3727
0.36264
0.36204
0.36144
0.36716
0.34864
0.35054
0.36246
0.38524
0.37652
0.35426
0.34744
0.37766
0.35338
0.35838
0.36396
0.35606
0.35182
0.35094
0.34838
0.3367
0.33516
0.35436
0.35598
0.3351
0.35596
0.34814
0.3342
0.34368
0.35194
0.36268
0.35106
0.3411
0.35802
0.33782
0.3451
0.3466
0.35756
0.34714
0.33448
0.36054
0.34176
0.36332
0.35646
0.3619
0.36004
0.3686
0.36464
0.37864
0.38552
0.35226
0.36978
0.3572
0.34998
0.353
0.37656
0.38232
0.36154
0.36792
0.36842
0.38046
0.37828
0.3757
0.36368
0.34568
0.3391
0.38684
0.38618
0.36608
0.35812
0.42156
0.43756
0.43836
0.44052
0.41104
0.4107
0.40444
0.38976
0.38472
0.39422
0.38676
0.38152
0.36592
0.36182
0.39614
0.38386
0.37064
0.36288
0.38098
0.35552
0.36788
0.37276
0.38548
0.37696
0.41772
0.40278
0.39022
0.39278
0.386
0.38122
0.4083
0.40836
0.39698
0.41204
0.42012
0.4309
0.39538
0.37452
0.43516
0.44536
0.4332
0.4423
0.4249
0.41572
0.40924
0.4207
0.40924
0.39854
0.40028
0.37586
0.37482
0.37484
0.34698
0.38986
0.35848
0.36418
0.36784
0.39612
0.42614
0.3927
0.392
0.38608
0.4249
0.40212
0.39546
0.39256
0.39026
0.3923
0.38686
0.3919
0.39034
0.41624
0.3976
0.41142
0.3987
0.41256
0.39732
0.39178
0.38302
0.3897
0.37642
0.38344
0.37462
0.38396
0.37256
0.38628
0.3849
0.37194
0.3821
0.3942
0.39206
0.37724
0.36224
0.37652
0.38314
0.3932
0.4203
0.40854
0.4135
0.38952
0.42088
0.38512
0.41084
0.414
0.38726
0.40062
0.3935
0.38594
0.39364
0.3802
0.39152
0.3938
0.38814
0.39184
0.40388
0.41572
0.41528
0.40088
0.39084
0.41062
0.4006
0.39824
0.39632
0.435
0.40224
0.42214
0.40682
0.40748
0.40942
0.40596
0.4236
0.41872
0.38634
0.36592
0.40022
0.39256
0.42262
0.38854
0.38056
0.3865
0.4435
0.40438
0.3752
0.3806
0.39292
0.3958
0.39956
0.40952
0.38526
0.38808
0.37968
0.37492
0.37594
0.36182
0.33248
0.38532
0.40524
0.40186
0.4053
0.39478
0.39046
0.36968
0.37614
0.38112
0.38256
0.36768
0.37074
0.36144
0.38892
0.3571
0.3848
0.37878
0.3671
0.35892
0.35778
0.36736
0.39154
0.38186
0.38784
0.39004
0.35172
0.3837
0.40198
0.36856
0.39198
0.36642
0.37062
0.3989
0.39286
0.38384
0.38128
0.38016
0.3596
0.38302
0.36992
0.36936
0.34594
0.35124
0.3503
0.33364
0.34696
0.36202
0.38398
0.3676
0.38832
0.35346
0.35126
0.3497
0.35466
0.36294
0.3381
0.35788
0.35214
0.36238
0.35466
0.34946
0.34238
0.36232
0.33854
0.3403
0.35488
0.35896
0.33472
0.33352
0.35408
0.34514
0.34468
0.3437
0.34868
0.34032
0.34498
0.3528
0.35252
0.38668
0.33672
0.36514
0.36318
0.34828
0.36148
0.3625
0.33648
0.35758
0.3384
0.35034
0.34226
0.3606
0.3428
0.34802
0.36546
0.33056
0.34232
0.33822
0.35746
0.3507
0.34984
0.35118
0.37492
0.38026
0.36976
0.38364
0.36938
0.37814
0.39316
0.38914
0.39836
0.39958
0.4206
0.4115
0.40438
0.39556
0.39534
0.41434
0.40528
0.42188
0.40474
0.35704
0.34734
0.3806
0.3736
0.39822
0.40058
0.41024
0.39744
0.39148
0.338
0.42264
0.38768
0.37386
0.397
0.39394
0.3769
0.37164
0.38536
0.37954
0.38926
0.36704
0.367
0.37486
0.36266
0.36652
0.35656
0.35162
0.35066
0.3793
0.3649
0.35036
0.34646
0.34024
0.37202
0.35452
0.34088
0.33454
0.36824
0.36216
0.34468
0.36284
0.34858
0.37702
0.36368
0.35302
0.35878
0.35792
0.34292
0.34186
0.3322
0.33688
0.33982
0.34288
0.34552
0.35088
0.35442
0.35644
0.36676
0.35128
0.38318
0.37076
0.38178
0.41068
0.41578
0.39046
0.36578
0.38708
0.3879
0.35238
0.35712
0.36736
0.37862
0.39312
0.36586
0.38238
0.38468
0.38026
0.36092
0.36282
0.3684
0.34764
0.35438
0.36094
0.34486
0.3564
0.33626
0.33076
0.3773
0.3785
0.37082
0.35978
0.36612
0.3616
0.34006
0.37978
0.35156
0.35112
0.35272
0.3414
0.3409
0.33704
0.33548
0.35806
0.34592
0.34092
0.34876
0.35658
0.33654
0.36122
0.34586
0.3786
0.35908
0.35758
0.35212
0.36614
0.35878
0.3644
0.36414
0.3596
0.3475
0.36824
0.33966
0.35576
0.36984
0.3561
0.36414
0.3912
0.39446
0.39308
0.37514
0.37114
0.36604
0.35438
0.36444
0.37162
0.38016
0.35874
0.37514
0.37538
0.36282
0.35048
0.36398
0.35506
0.37036
0.36726
0.35278
0.3753
0.37226
0.33908
0.36026
0.35908
0.32974
0.3381
0.37062
0.35124
0.36158
0.33766
0.33038
0.33906
0.34146
0.37706
0.3391
0.33852
0.3323
0.33966
0.33144
0.34484
0.33536
0.36248
0.34636
0.34034
0.36438
0.35668
0.33228
0.34132
0.33282
0.34466
0.32732
0.33392
0.35092
0.34348
0.351
0.35312
0.34762
0.34082
0.35742
0.35548
0.34434
0.3583
0.35504
0.35506
0.35806
0.34132
0.35524
0.35448
0.34644
0.33832
0.3497
0.3457
0.34376
0.35356
0.34278
0.33962
0.35286
0.3543
0.3369
0.34908
0.3456
0.347
0.32266
0.33928
0.35122
0.3456
0.33948
0.33726
0.3369
0.35938
0.33772
0.3485
0.34932
0.35184
0.37978
0.35374
0.36466
0.3534
0.35012
0.36856
0.34728
0.3585
0.35564
0.34052
0.38994
0.35196
0.36584
0.34208
0.34126
0.35246
0.39236
0.35368
0.35292
0.37604
0.36542
0.36744
0.36216
0.37788
0.36638
0.34854
0.3603
0.37652
0.36492
0.36156
0.36424
0.36376
0.38402
0.39344
0.37552
0.36812
0.38282
0.3705
0.41792
0.42318
0.39572
0.39598
0.40952
0.37904
0.36538
0.35728
0.39084
0.38258
0.3703
0.37432
0.37052
0.37696
0.37682
0.36814
0.37686
0.35332
0.3659
0.35848
0.3529
0.35612
0.34918
0.3611
0.35418
0.3439
0.34756
0.33858
0.35588
0.34236
0.3558
0.3655
0.37736
0.34944
0.34316
0.34896
0.34828
0.34564
0.3434
0.3662
0.35028
0.38416
0.35742
0.3519
0.36744
0.35954
0.36812
0.3706
0.36338
0.37068
0.36226
0.37588
0.37782
0.37932
0.39114
0.3941
0.39184
0.38492
0.38928
0.39768
0.392
0.40806
0.39532
0.39248
0.39628
0.39936
0.38534
0.40314
0.41458
0.35898
0.34274
0.39658
0.41722
0.41756
0.40574
0.42286
0.41772
0.41378
0.40288
0.41754
0.43744
0.42002
0.41014
0.39978
0.42254
0.41878
0.40994
0.407
0.3946
0.39278
0.4209
0.42336
0.4112
0.40736
0.42378
0.43448
0.45186
0.44296
0.4174
0.44418
0.37642
0.37026
0.37978
0.39822
0.44054
0.433
0.43266
0.42344
0.42354
0.41436
0.42186
0.4212
0.44526
0.41702
0.38962
0.41076
0.41088
0.4152
0.40138
0.37382
0.41696
0.41774
0.43796
0.4134
0.41026
0.42292
0.43642
0.39642
0.39156
0.40636
0.40918
0.39324
0.42354
0.42886
0.40214
0.44556
0.45428
0.45074
0.46682
0.37122
0.37714
0.39622
0.41432
0.41814
0.3891
0.36812
0.37266
0.39288
0.38586
0.36986
0.37974
0.38944
0.35186
0.38226
0.39454
0.37466
0.3937
0.39494
0.37592
0.40752
0.40256
0.3969
0.37576
0.36632
0.35652
0.38208
0.39628
0.3983
0.39302
0.38236
0.37328
0.37986
0.389
0.39292
0.37922
0.4007
0.40312
0.39618
0.40018
0.38674
0.4012
0.42176
0.42588
0.4407
0.4096
0.43044
0.4182
0.39286
0.41708
0.41398
0.4041
0.39428
0.3986
0.38532
0.39084
0.39574
0.3866
0.37192
0.37592
0.36766
0.36112
0.36588
0.35894
0.36058
0.3593
0.36136
0.378
0.3594
0.38538
0.36068
0.35086
0.3712
0.38366
0.39812
0.3824
0.38068
0.42366
0.45538
0.4002
0.39666
0.37742
0.4296
0.40466
0.3992
0.39468
0.38822
0.39506
0.40872
0.40494
0.3998
0.37222
0.40164
0.37396
0.40772
0.39132
0.3847
0.38948
0.37568
0.41112
0.4026
0.37982
0.40108
0.42022
0.4186
0.42056
0.38532
0.3829
0.40218
0.37652
0.40172
0.42816
0.43954
0.43376
0.38502
0.36814
0.3667
0.38166
0.34658
0.36988
0.36778
0.38982
0.39326
0.40352
0.3973
0.42114
0.3942
0.3791
0.40244
0.39552
0.4116
0.40956
0.41614
0.40388
0.41096
0.38274
0.3816
0.36884
0.38162
0.38772
0.37118
0.3839
0.38504
0.38048
0.39724
0.39392
0.39146
0.42446
0.43734
0.44518
0.45232
0.41882
0.43426
0.40794
0.40846
0.42358
0.38448
0.40454
0.43042
0.42958
0.44186
0.40608
0.45626
0.44232
0.45266
0.44186
0.46016
0.4624
0.46046
0.4848
0.39778
0.37174
0.36606
0.37702
0.41726
0.389
0.41356
0.35734
0.40152
0.4332
0.40344
0.42602
0.4257
0.42488
0.41866
0.41918
0.43456
0.41326
0.40864
0.4127
0.40958
0.41202
0.40792
0.41528
0.42698
0.4274
0.44182
0.45938
0.42738
0.46604
0.42498
0.41518
0.40276
0.37696
0.41216
0.40866
0.44076
0.41446
0.42032
0.42688
0.41302
0.37958
0.4001
0.4192
0.38164
0.37466
0.39644
0.41356
0.40148
0.43044
0.41572
0.45806
0.46574
0.46798
0.47126
0.43402
0.45306
0.46986
0.44304
0.40206
0.42814
0.4361
0.41162
0.42622
0.41348
0.43318
0.4309
0.46814
0.45834
0.47536
0.46062
0.47828
0.45242
0.4411
0.45448
0.44112
0.50212
0.49408
0.40636
0.43426
0.48808
0.48282
0.48206
0.45998
-1
-1
0.42494
0.4529
0.46016
0.4605
0.47444
0.51576
0.41166
0.4135
0.46234
0.45116
0.51182
0.52082
0.50944
0.4826
0.5255
0.52368
0.51018
0.4882
0.46432
0.43676
0.45006
0.46526
0.41596
0.40002
0.4295
0.4446
0.43978
0.46868
0.45346
0.42968
0.42254
0.44624
0.46024
0.48046
0.43948
0.46508
0.4829
0.47734
0.46188
0.45504
0.49256
0.49106
0.46472
0.49814
0.4861
0.51022
0.50436
0.52142
0.51472
0.40882
0.39946
0.45734
0.4663
0.44686
0.48812
0.49272
0.44886
0.42882
0.40678
0.39658
0.41326
0.4344
0.45424
0.4965
0.41656
0.41124
0.40192
0.44544
0.43896
0.43026
0.46286
0.44628
0.42656
0.4298
0.42644
0.44536
0.4456
0.45146
0.44096
0.4533
0.47524
0.53202
0.51902
0.5175
0.47862
0.52086
0.49766
0.5044
0.47732
0.5102
0.48244
0.46392
0.4565
0.4745
0.48084
0.49172
0.53498
0.4851
0.49858
0.46482
0.4547
0.43414
0.44624
0.44572
0.4374
0.42238
0.43628
0.46524
0.4531
0.42368
0.4177
0.42276
0.44712
0.49756
0.47338
0.45754
0.43922
0.43764
0.42322
0.42328
0.41014
0.42972
0.40148
0.42222
0.44178
0.42596
0.40712
0.42066
0.43038
0.43034
0.42568
0.44828
0.4362
0.4323
0.4086
0.42662
0.43878
0.43554
0.4447
0.38976
0.36458
0.37122
0.37068
0.36888
0.36864
0.42438
0.45296
0.46792
0.48912
0.46846
0.47358
0.45008
0.46212
0.46098
0.454
0.46934
0.47766
0.46994
0.42654
0.42666
0.5064
0.49644
0.47154
0.45248
0.4709
0.46824
0.48042
0.47256
0.47358
0.45868
0.44988
0.4539
0.4294
0.4564
0.43134
0.44938
0.45642
0.44098
0.43142
0.4509
0.46168
0.48032
0.46244
0.40088
0.39302
0.39734
0.37852
0.44826
0.4182
0.43994
0.4432
0.42484
0.41684
0.42744
0.43656
0.41406
0.4218
0.41614
0.42358
0.43246
0.42506
0.43982
0.4558
0.46932
0.4309
0.43882
0.43072
0.44678
0.42812
0.43952
0.4288
0.419
0.43108
0.46306
0.42818
0.42878
0.43506
0.4408
0.46486
0.43668
0.4169
0.51252
0.50852
0.48414
0.52802
0.48722
0.49578
0.48972
0.47014
0.46542
0.45592
0.4797
0.49414
0.48646
0.49924
0.41298
0.40076
0.42498
0.4648
0.49974
0.47142
0.45668
0.46684
0.4623
0.50412
0.48848
0.43516
0.45682
0.48012
0.4965
-1
0.49138
0.5127
0.48204
0.50822
0.5682
0.52896
0.47498
0.45354
0.48544
0.52176
-1
-1
0.51952
0.5061
0.45208
0.43186
0.4415
0.44196
0.46718
0.42972
0.40874
0.41204
0.44884
0.46652
0.45892
0.43994
0.53768
0.4691
0.5105
0.56736
0.49744
0.51814
0.46408
0.43552
0.45332
0.47862
0.4371
0.50576
-1
-1
0.49132
0.4576
0.43772
0.45976
0.44778
0.44752
0.43766
0.4886
0.48266
0.43464
0.4567
0.46836
0.46272
0.4672
0.48116
0.529
0.57874
0.5921
0.5668
0.56538
0.55794
0.52206
0.51262
0.51028
0.51086
0.51274
0.51918
0.48394
0.49702
0.51408
0.46204
0.50796
0.506
0.49698
0.46744
0.46078
0.4436
0.44492
0.42626
0.4339
0.44374
0.3867
0.41122
0.43188
0.41856
0.40928
0.40924
0.4167
0.41606
0.4108
0.4117
0.40882
0.42048
0.40768
0.39958
0.40464
0.41354
0.39558
0.41062
0.3948
0.38148
0.40376
0.40282
0.4071
0.42478
0.41218
0.39876
0.40758
0.39234
0.40264
0.4011
0.39126
0.4219
0.41454
0.40354
0.4389
0.40962
0.4125
0.4438
0.4155
0.40374
0.42462
0.43202
0.40444
0.41924
0.41078
0.41652
0.39512
0.40416
0.40802
0.44126
0.42066
0.43058
0.42708
0.44824
0.44658
0.435
0.45488
0.43854
0.45092
0.45406
0.46504
0.45878
0.4617
0.45366
0.46772
0.48788
0.43442
0.45134
0.47724
0.45078
0.47166
0.4322
0.43734
0.4162
0.42152
0.41896
0.41912
0.41626
0.4222
0.41508
0.41824
0.42608
0.4062
0.43588
0.42844
0.45442
0.43488
0.4487
0.43996
0.47774
0.47956
0.51698
0.45506
0.45276
0.43642
0.43228
0.42482
0.52528
0.51266
0.44666
0.47828
0.48234
0.51214
0.4657
0.46816
0.46494
0.44512
0.4534
0.50006
0.5299
0.52388
0.50336
0.4629
0.53096
0.53978
0.46882
0.54244
0.5007
0.49306
0.47984
0.5147
0.54156
0.49776
0.4556
0.48376
0.57934
0.55456
0.52474
0.45056
0.49848
0.47376
0.56554
0.5847
-1
-1
-1
0.58846
0.57598
0.58564
0.57664
0.6241
0.63346
0.57766
0.5085
0.52686
0.51404
0.54176
0.51602
0.4697
0.47144
0.42096
0.41044
0.40584
0.40868
0.4324
-1
-1
fixedStep chrom=13 start=1 step=50000 span=50000
-1
-1
-1
-1
-1
-1
-1
-1
-1
-1
-1
-1
-1
-1
-1
-1
-1
-1
-1
-1
-1
-1
-1
-1
-1
-1
-1
-1
-1
-1
-1
-1
-1
-1
-1
-1
-1
-1
-1
-1
-1
-1
-1
-1
-1
-1
-1
-1
-1
-1
-1
-1
-1
-1
-1
-1
-1
-1
-1
-1
-1
-1
-1
-1
-1
-1
-1
-1
-1
-1
-1
-1
-1
-1
-1
-1
-1
-1
-1
-1
-1
-1
-1
-1
-1
-1
-1
-1
-1
-1
-1
-1
-1
-1
-1
-1
-1
-1
-1
-1
-1
-1
-1
-1
-1
-1
-1
-1
-1
-1
-1
-1
-1
-1
-1
-1
-1
-1
-1
-1
-1
-1
-1
-1
-1
-1
-1
-1
-1
-1
-1
-1
-1
-1
-1
-1
-1
-1
-1
-1
-1
-1
-1
-1
-1
-1
-1
-1
-1
-1
-1
-1
-1
-1
-1
-1
-1
-1
-1
-1
-1
-1
-1
-1
-1
-1
-1
-1
-1
-1
-1
-1
-1
-1
-1
-1
-1
-1
-1
-1
-1
-1
-1
-1
-1
-1
-1
-1
-1
-1
-1
-1
-1
-1
-1
-1
-1
-1
-1
-1
-1
-1
-1
-1
-1
-1
-1
-1
-1
-1
-1
-1
-1
-1
-1
-1
-1
-1
-1
-1
-1
-1
-1
-1
-1
-1
-1
-1
-1
-1
-1
-1
-1
-1
-1
-1
-1
-1
-1
-1
-1
-1
-1
-1
-1
-1
-1
-1
-1
-1
-1
-1
-1
-1
-1
-1
-1
-1
-1
-1
-1
-1
-1
-1
-1
-1
-1
-1
-1
-1
-1
-1
-1
-1
-1
-1
-1
-1
-1
-1
-1
-1
-1
-1
-1
-1
-1
-1
-1
-1
-1
-1
-1
-1
-1
-1
-1
-1
-1
-1
-1
-1
-1
-1
-1
-1
-1
-1
-1
-1
-1
-1
-1
-1
-1
-1
-1
-1
-1
-1
-1
-1
-1
-1
-1
-1
-1
-1
-1
-1
-1
-1
-1
-1
-1
-1
-1
-1
-1
-1
-1
-1
-1
-1
-1
-1
-1
-1
-1
-1
-1
-1
-1
-1
-1
-1
-1
-1
-1
-1
-1
-1
-1
-1
-1
-1
-1
-1
-1
-1
-1
-1
-1
-1
-1
-1
-1
-1
-1
-1
-1
0.38636
0.3674
0.41556
0.42274
0.40552
0.46108
0.44138
0.37738
0.39062
0.45156
0.43246
0.45228
0.4261
0.47274
0.42902
0.38916
0.3748
0.40802
0.41848
0.38112
0.38562
0.41182
0.43614
0.43244
0.3648
0.41796
0.47002
0.43464
0.43144
0.40512
0.38266
0.37004
0.42144
0.46928
0.43592
0.45602
0.4307
0.4466
0.47198
0.43938
0.4441
0.43216
0.3799
0.3861
0.46326
0.41826
0.38102
0.3715
0.43274
0.44854
0.46232
0.44884
0.449
0.41612
0.44086
0.42026
0.41148
0.47274
0.38778
0.42192
0.39452
0.3786
0.40338
0.42654
0.4048
0.42176
0.42356
0.40742
0.45904
0.4442
0.3995
0.41226
0.42858
0.3808
0.42342
0.40496
0.3844
0.37166
0.36832
0.38296
0.3743
0.36266
0.37342
0.38916
0.38814
0.38114
0.38588
0.3949
0.39366
0.50132
0.40894
0.37916
0.40664
0.41052
0.39024
0.38508
0.39874
0.39622
0.42556
0.42738
0.41486
0.41296
0.40592
0.40218
0.45156
0.41316
0.39456
0.38704
0.40374
0.42784
0.44546
0.4291
0.44302
0.45494
0.42118
0.4358
0.4644
0.4569
0.42614
0.42604
0.424
0.39946
0.43802
0.4462
0.48468
0.43976
0.3729
0.38306
0.41088
0.41598
0.43282
0.42432
0.40448
0.42844
0.45834
0.38978
0.39412
0.39826
0.42702
0.4309
0.42486
0.40412
0.38852
0.4018
0.4082
0.42232
0.39056
0.4217
0.42768
0.45246
0.42012
0.4377
0.40688
0.39318
0.4112
0.40466
0.37686
0.36068
0.38834
0.41596
0.46418
0.4129
0.38726
0.39756
0.45288
0.4369
0.4459
0.4358
0.45984
0.47646
0.4714
0.43144
0.38498
0.40192
0.43312
0.4218
0.44324
0.46334
0.45514
0.4342
0.43746
0.39576
0.39754
0.38478
0.39736
0.44152
0.48224
0.42708
0.42978
0.46736
0.45742
0.43008
0.43526
0.41874
0.36484
0.3558
0.42116
0.42326
0.4011
0.40058
0.41972
0.45326
0.43746
0.399
0.39986
0.42318
0.43942
0.39604
0.39532
0.38956
0.4119
0.4091
0.39062
0.38914
0.40246
0.40636
0.40384
0.4182
0.40796
0.42598
0.4928
0.45888
0.4394
0.3931
0.4377
0.40722
0.36136
0.40138
0.42478
0.44006
0.43854
0.4259
0.45484
0.47904
0.40498
0.38788
0.39414
0.44158
0.45012
0.43216
0.43076
0.41932
0.39978
0.4038
0.43852
0.45572
0.45342
0.48486
0.43646
0.40718
0.43544
0.46348
0.4523
0.40074
0.44658
0.403
0.4052
0.4322
0.39962
0.38988
0.38106
0.3855
0.39978
0.38204
0.38908
0.38418
0.39066
0.4026
0.39208
0.38866
0.41252
0.3901
0.38292
0.37712
0.39112
0.40358
0.40264
0.37878
0.39806
0.41568
0.38408
0.39374
0.40182
0.3619
0.37078
0.3433
0.39288
0.42772
0.42024
0.41418
0.41998
0.39568
0.41626
0.41254
0.40306
0.41154
0.39188
0.41192
0.40044
0.37856
0.37344
0.36178
0.38912
0.3989
0.39464
0.40556
0.37544
0.38114
0.37362
0.38328
0.37952
0.39276
0.38662
0.3848
0.37264
0.38636
0.37092
0.41102
0.39002
0.38734
0.39114
0.40776
0.40352
0.3942
0.37842
0.38032
0.39708
0.387
0.3869
0.36414
0.36706
0.3291
0.33068
0.34378
0.32778
0.35898
0.33956
0.34082
0.34894
0.35942
0.35598
0.35866
0.36032
0.37784
0.46034
0.4168
0.39932
0.40446
0.41412
0.4193
0.40156
0.38138
0.38564
0.39728
0.37728
0.38386
0.38838
0.39206
0.38246
0.40558
0.3747
0.3953
0.3822
0.40086
0.40028
0.39586
0.41084
0.4111
0.40576
0.38618
0.38078
0.38344
0.38854
0.38412
0.36856
0.37456
0.37944
0.35488
0.39388
0.3643
0.36026
0.3594
0.351
0.36036
0.35204
0.34262
0.34198
0.36364
0.357
0.367
0.33774
0.36514
0.37014
0.35682
0.361
0.36518
0.35788
0.34534
0.3562
0.35806
0.3594
0.35892
0.3661
0.3653
0.3938
0.37424
0.36734
0.37294
0.39024
0.38948
0.38158
0.37836
0.38242
0.38868
0.37904
0.38798
0.38268
0.39542
0.39188
0.38838
0.39432
0.39004
0.40148
0.36488
0.33508
0.36448
0.38924
0.39456
0.38094
0.3948
0.39578
0.40444
0.42316
0.44028
0.43166
0.41792
0.4111
0.44016
0.42506
0.44202
0.44198
0.4247
0.40592
0.43398
0.4326
0.3984
0.447
0.38488
0.41818
0.39842
0.36364
0.40534
0.41812
0.39874
0.3988
0.39872
0.4144
0.3648
0.39952
0.43962
0.43862
0.44258
0.39436
0.37886
0.35556
0.35982
0.35744
0.3674
0.37852
0.38546
0.40286
0.413
0.3824
0.38354
0.36496
0.3864
0.35966
0.40348
0.41624
0.3869
0.40642
0.41522
0.4174
0.40494
0.38628
0.39482
0.3983
0.39642
0.38564
0.40878
0.4149
0.39036
0.37946
0.42922
0.40404
0.40202
0.40582
0.41528
0.39284
0.37712
0.37166
0.38046
0.3795
0.38526
0.37746
0.39
0.40606
0.35714
0.3763
0.40652
0.4092
0.39272
0.3894
0.43226
0.4199
0.44222
0.43012
0.43136
0.46564
0.39644
0.37572
0.36698
0.4268
0.43248
0.42726
0.43218
0.43878
0.43894
0.4531
0.38936
0.39796
0.4274
0.43618
0.39916
0.37724
0.38814
0.4516
0.46822
0.44542
0.43438
0.38636
0.43558
0.44602
0.41076
0.42544
0.43732
0.44308
0.4303
0.44154
0.39502
0.34964
0.35884
0.39622
0.4061
0.39762
0.35938
0.39652
0.43158
0.4007
0.38828
0.41844
0.42242
0.4054
0.40054
0.3841
0.39726
0.3687
0.38454
0.39034
0.39248
0.3797
0.36138
0.38644
0.37766
0.37978
0.38402
0.37314
0.3567
0.38132
0.3793
0.3785
0.39428
0.3875
0.38258
0.41166
0.39418
0.40332
0.41132
0.4132
0.38152
0.39912
0.4157
0.40292
0.41406
0.40652
0.38002
0.40974
0.34218
0.36644
0.37834
0.39286
0.40196
0.42314
0.41172
0.38364
0.41336
0.40382
0.40752
0.40486
0.3885
0.36442
0.37154
0.37484
0.37766
0.40282
0.39844
0.43052
0.3813
0.37618
0.37556
0.40676
0.41956
0.44944
0.4548
0.4075
0.388
0.42922
0.44144
0.41268
0.41142
0.41834
0.35324
0.39198
0.41446
0.39836
0.4058
0.37958
0.40546
0.41286
0.37968
0.3847
0.37656
0.40462
0.403
0.40434
0.40458
0.39204
0.3912
0.39158
0.3774
0.4279
0.43028
0.43306
0.43588
0.4129
0.43408
0.4502
0.39996
0.34948
0.38726
0.39784
0.39976
0.40434
0.3961
0.3837
0.42592
0.46936
0.441
0.44888
0.4628
0.42346
0.411
0.40882
0.4046
0.42204
0.39408
0.39664
0.4078
0.42566
0.39962
0.39404
0.3874
0.42968
0.3814
0.3925
0.43528
0.44562
0.45874
0.43468
0.44606
0.41478
0.4205
0.39106
0.4073
0.39486
0.41052
0.39802
0.38162
0.3805
0.4022
0.36642
0.35936
0.36144
0.34066
0.35198
0.36482
0.3533
0.35298
0.34008
0.35874
0.35424
0.35576
0.35944
0.36674
0.35794
0.33944
0.378
0.34884
0.36646
0.35094
0.34988
0.34316
0.34818
0.35804
0.39784
0.3483
0.36688
0.35016
0.36542
0.35938
0.36202
0.35844
0.331
0.35702
0.33006
0.34046
0.34362
0.32854
0.32836
0.35276
0.33454
0.32856
0.37152
0.3613
0.33504
0.32734
0.33158
0.35832
0.34116
0.33892
0.33714
0.34248
0.35734
0.33608
0.34162
0.33394
0.32528
0.34758
0.35216
0.3337
0.35454
0.31646
0.33676
0.35062
0.3172
0.35664
0.33468
0.33012
0.35376
0.3358
0.34294
0.32466
0.33058
0.45538
0.35452
0.33664
0.33314
0.3289
0.33692
0.34352
0.34228
0.35232
0.33974
0.35146
0.32386
0.34314
0.34812
0.35876
0.34278
0.34678
0.33096
0.3437
0.3309
0.35192
0.34932
0.34606
0.36012
0.35774
0.32998
0.35054
0.36708
0.35056
0.36212
0.34432
0.37414
0.34478
0.35502
0.37082
0.34512
0.36226
0.3661
0.36844
0.37058
0.36516
0.3794
0.3835
0.39042
0.38908
0.3938
0.39624
0.40234
0.3864
0.38916
0.40992
0.36236
0.3654
0.35178
0.35264
0.34526
0.35796
0.35272
0.3625
0.3596
0.38378
0.37838
0.39332
0.40378
0.37914
0.38438
0.34786
0.37706
0.3556
0.41482
0.39482
0.37944
0.37776
0.37144
0.37828
0.36798
0.35478
0.36946
0.34926
0.38356
0.35036
0.3678
0.35632
0.36394
0.36444
0.3541
0.32596
0.34814
0.3502
0.34008
0.3575
0.36406
0.33918
0.3451
0.33612
0.35482
0.33052
0.33038
0.34314
0.34212
0.38738
0.34042
0.34802
0.3385
0.3399
0.35672
0.33828
0.33598
0.32752
0.33938
0.34318
0.32582
0.32502
0.34112
0.32854
0.3395
0.33772
0.34482
0.32178
0.33374
0.33118
0.3547
0.35414
0.34114
0.34216
0.33992
0.35248
0.341
0.35748
0.35368
0.33012
0.34232
0.36866
0.3532
0.39478
0.32386
0.33006
0.33912
0.33942
0.3529
0.3356
0.35042
0.34314
0.33168
0.34884
0.3317
0.32526
0.33786
0.33882
0.3355
0.3544
0.34466
0.35084
0.33398
0.35174
0.33636
0.34912
0.33478
0.339
0.35024
0.33184
0.35928
0.34078
0.3468
0.35392
0.34124
0.34992
0.32154
0.3438
0.3438
0.34732
0.33104
0.34522
0.34166
0.3549
0.34432
0.34176
0.35866
0.34668
0.33268
0.36036
0.36516
0.39006
0.3556
0.35268
0.35274
0.33064
0.35352
0.3546
0.3391
0.3515
0.34478
0.35314
0.34354
0.3501
0.33016
0.34624
0.34108
0.35286
0.34784
0.35886
0.32696
0.36394
0.35318
0.35562
0.36326
0.34862
0.34354
0.3351
0.345
0.34542
0.35216
0.35984
0.33446
0.3464
0.38484
0.32894
0.33638
0.34794
0.35804
0.34068
0.35496
0.3495
0.34742
0.34494
0.33784
0.33268
0.34398
0.35204
0.33198
0.32242
0.32986
0.31802
0.3375
0.34368
0.34368
0.32304
0.3398
0.33318
0.32402
0.32904
0.34176
0.3411
0.3251
0.33274
0.35182
0.33994
0.36398
0.34544
0.36356
0.3557
0.32852
0.3409
0.35922
0.33028
0.35354
0.31892
0.33624
0.34532
0.34132
0.34628
0.33868
0.34316
0.36176
0.3423
0.34054
0.34984
0.35164
0.34346
0.3293
0.33722
0.33914
0.33152
0.33904
0.35152
0.3385
0.33456
0.33988
0.37038
0.3436
0.34478
0.35772
0.33332
0.35884
0.34344
0.35014
0.34252
0.33516
0.31722
0.32656
0.34694
0.3425
0.34572
0.3465
0.36088
0.3589
0.35264
0.37576
0.36306
0.3645
0.36236
0.37064
0.3649
0.35508
0.36266
0.35878
0.37028
0.36686
0.3867
0.37238
0.37634
0.38614
0.36862
0.37076
0.364
0.35472
0.37252
0.39668
0.41056
0.41398
0.41738
0.40258
0.40326
0.37418
0.38016
0.3924
0.39754
0.38832
0.39436
0.3855
0.41208
0.38294
0.3861
0.38418
0.36176
0.3716
0.37318
0.37156
0.3761
0.36512
0.40202
0.37524
0.38372
0.37656
0.37236
0.3716
0.37346
0.37216
0.36902
0.37134
0.37162
0.38004
0.39428
0.37416
0.36892
0.36478
0.36344
0.37636
0.36918
0.36696
0.38322
0.39614
0.40484
0.36636
0.3855
0.38204
0.38258
0.41656
0.38502
0.35802
0.402
0.38828
0.38094
0.38384
0.38538
0.37878
0.36936
0.35878
0.3535
0.35524
0.36622
0.3726
0.3713
0.35664
0.36602
0.36354
0.36036
0.3672
0.36698
0.383
0.38304
0.39342
0.39862
0.39734
0.38596
0.41434
0.41882
0.39826
0.39092
0.34422
0.3536
0.35882
0.34214
0.37298
0.39778
0.371
0.38366
0.38832
0.39138
0.38018
0.38356
0.373
0.37116
0.38328
0.36628
0.37206
0.3838
0.36744
0.37954
0.36204
0.36334
0.35424
0.34508
0.3606
0.36288
0.38
0.37314
0.37448
0.37674
0.417
0.39504
0.3703
0.38504
0.35688
0.38658
0.37632
0.38106
0.37254
0.37548
0.37704
0.36166
0.38202
0.39818
0.37054
0.33806
0.37168
0.37528
0.3685
0.36102
0.39894
0.37722
0.36278
0.37376
0.39408
0.39256
0.38812
0.38366
0.3722
0.3948
0.3681
0.39246
0.40122
0.38318
0.40112
0.41772
0.38402
0.3773
0.37324
0.36322
0.36176
0.35364
0.3845
0.35108
0.33954
0.35724
0.34812
0.3279
0.37702
0.35628
0.3433
0.35036
0.36008
0.33412
0.36388
0.36542
0.33684
0.35104
0.34362
0.35544
0.33326
0.3422
0.33888
0.3606
0.33308
0.35808
0.34782
0.33298
0.33538
0.35578
0.34104
0.34024
0.33862
0.35932
0.35616
0.33678
0.35032
0.33252
0.33072
0.3293
0.32748
0.33268
0.33496
0.34546
0.3603
0.33732
0.3473
0.35968
0.34384
0.3265
0.33892
0.33714
0.34232
0.3454
0.33656
0.35202
0.3396
0.34878
0.34024
0.34198
0.3577
0.36562
0.34592
0.35238
0.34314
0.33044
0.37202
0.35478
0.34754
0.33532
0.342
0.36742
0.34398
0.3388
0.33424
0.34342
0.36022
0.35082
0.3459
0.34478
0.34922
0.3413
0.34036
0.3338
0.35546
0.34712
0.3622
0.34662
0.33264
0.34232
0.35978
0.35448
0.37108
0.34468
0.3297
0.3579
0.35148
0.35366
0.35704
0.35438
0.36054
0.3473
0.3468
0.33774
0.333
0.34914
0.34792
0.34898
0.32306
0.3511
0.33836
0.32156
-1
-1
-1
-1
0.33806
0.36312
0.33992
0.33446
0.3311
0.3444
0.33734
0.35282
0.34022
0.36812
0.36382
0.35248
0.34258
0.32586
0.3494
0.33218
0.33332
0.34846
0.33298
0.33502
0.3568
0.35752
0.33856
0.32238
0.34944
0.34882
0.3272
0.34798
0.3404
0.3455
0.33942
0.35664
0.33502
0.34034
0.34652
0.34284
0.3603
0.36918
0.33878
0.35596
0.3452
0.33734
0.35406
0.34648
0.36984
0.34368
0.33942
0.34652
0.3478
0.3258
0.33158
0.34432
0.33072
0.32802
0.33838
0.34854
0.34026
0.34914
0.33246
0.34364
0.33964
0.34552
0.3456
0.35306
0.35304
0.34578
0.34336
0.37264
0.33786
0.33718
0.33392
0.36142
0.35074
0.33672
0.35514
0.33324
0.34672
0.34582
0.35728
0.37342
0.35036
0.35526
0.36874
0.36166
0.34942
0.34816
0.37082
0.3716
0.3649
0.35278
0.37378
0.37154
0.35928
0.36222
0.36644
0.37424
0.35666
0.38236
0.3732
0.36676
0.35972
0.37778
0.39566
0.36104
0.36144
0.36814
0.36416
0.35946
0.36384
0.36682
0.34908
0.35348
0.35008
0.36176
0.35248
0.35338
0.35338
0.35392
0.3581
0.3644
0.352
0.35546
0.35216
0.35834
0.3511
0.36092
0.34824
0.36676
0.34562
0.36912
0.34728
0.35672
0.34608
0.38248
0.36766
0.38048
0.35818
0.36826
0.37876
0.37142
0.36628
0.3687
0.3669
0.37806
0.36488
0.35362
0.3629
0.35208
0.35816
0.36916
0.36098
0.35706
0.37588
0.3616
0.36042
0.37488
0.36804
0.38214
0.37894
0.38532
0.39852
0.41016
0.39204
0.40248
0.42342
0.40532
0.37812
0.40566
0.43146
0.3908
0.393
0.40816
0.3891
0.39946
0.40378
0.40728
0.41026
0.42224
0.429
0.4551
0.4603
0.44608
0.43194
0.44404
0.39968
0.40056
0.4243
0.40712
0.39724
0.38738
0.3762
0.35108
0.381
0.36174
0.3784
0.40288
0.38132
0.38528
0.38996
0.37454
0.38418
0.37628
0.3838
0.37916
0.38928
0.37576
0.36006
0.37548
0.37396
0.36722
0.39624
0.40736
0.3985
0.39028
0.3847
0.3795
0.4298
0.40454
0.40612
0.4002
0.41206
0.38492
0.38658
0.37638
0.41342
0.40834
0.41458
0.42022
0.39446
0.40506
0.39124
0.42964
0.41316
0.4151
0.4202
0.44466
0.45468
0.4283
0.4462
0.42876
0.44022
0.43752
0.47866
0.4772
0.46366
0.46304
0.42346
0.4588
0.44044
0.47142
0.41188
0.41732
0.40672
0.42614
0.41404
0.43866
0.4251
0.44094
0.4321
0.39574
0.40814
0.45826
0.4839
0.42178
0.40352
0.42816
0.44076
0.42882
0.43484
0.42676
0.43874
0.42794
0.46458
0.50782
0.428
0.44356
0.392
0.38442
0.3955
0.37676
0.3792
0.38648
0.40474
0.42966
0.4597
0.44364
0.43998
0.45172
0.41994
0.42544
0.41908
0.40776
0.39968
0.41156
0.4052
0.40658
0.38168
0.38986
0.37616
0.3762
0.3754
0.35342
0.38712
0.38336
0.35976
0.35762
0.35868
0.35778
0.3638
0.37198
0.36048
0.3572
0.38672
0.37096
0.3709
0.36956
0.3795
0.37742
0.37466
0.37246
0.38216
0.37688
0.37792
0.38706
0.38712
0.39532
0.38072
0.38212
0.4043
0.4051
0.40694
0.38486
0.40244
0.40472
0.3811
0.39056
0.39152
0.3948
0.38264
0.38656
0.35698
0.38088
0.38084
0.34854
0.36956
0.35262
0.36346
0.3649
0.3667
0.3608
0.36486
0.3486
0.33132
0.36206
0.34694
0.35
0.3608
0.35968
0.3538
0.35254
0.38192
0.36642
0.3523
0.35594
0.3511
0.3741
0.3612
0.3668
0.35768
0.37156
0.36342
0.35674
0.34632
0.35302
0.36278
0.3572
0.35614
0.34146
0.35306
0.37528
0.3649
0.36252
0.35136
0.35918
0.36634
0.37148
0.3601
0.35106
0.36464
0.36372
0.38574
0.378
0.39206
0.39988
0.383
0.389
0.39948
0.38588
0.37866
0.40066
0.38614
0.42282
0.4034
0.42744
0.40454
0.40574
0.41442
0.39996
0.38418
0.407
0.3939
0.40496
0.40816
0.38296
0.38302
0.39086
0.37508
0.36384
0.39642
0.38334
0.36498
0.3889
0.36062
0.37526
0.36666
0.36568
0.36678
0.37754
0.38034
0.37354
0.36204
0.4061
0.37578
0.3486
0.3735
0.36616
0.37126
0.396
0.37116
0.3504
0.3756
0.37448
0.38472
0.38902
0.3836
0.37972
0.38902
0.38532
0.38032
0.38502
0.35966
0.38376
0.3945
0.37622
0.37188
0.39068
0.40528
0.39704
0.39558
0.41116
0.41502
0.42324
0.40512
0.38474
0.41616
0.39044
0.4191
0.41596
0.44608
0.45192
0.42468
0.4128
0.40076
0.42822
0.4199
0.41254
0.45338
0.45806
0.4409
0.44544
0.4804
0.45198
0.45208
0.51036
0.5067
0.47142
0.50074
0.46932
0.44876
0.42828
0.4624
0.43212
0.44278
0.43752
0.4322
0.45018
0.43918
0.44802
0.43436
0.44636
0.49794
0.45032
0.49006
0.48582
0.49242
0.48198
0.47262
0.49046
-1
-1
-1
-1
0.4896
0.4724
0.46818
0.48236
0.48672
0.49852
0.48874
0.471
0.4924
0.4487
0.4271
0.47374
0.4106
0.43996
0.4577
0.48184
0.50158
0.5193
0.4879
0.52458
0.49908
0.53602
0.5674
0.5671
0.53352
0.48876
0.46248
0.45222
0.51104
0.51364
0.55526
0.46884
0.47832
0.49708
0.51902
-1
-1
-1
0.5168
0.60132
0.48488
-1
-1
-1
0.58276
0.56446
0.56292
0.50158
0.4536
0.42174
0.44684
-1
-1
fixedStep chrom=14 start=1 step=50000 span=50000
-1
-1
-1
-1
-1
-1
-1
-1
-1
-1
-1
-1
-1
-1
-1
-1
-1
-1
-1
-1
-1
-1
-1
-1
-1
-1
-1
-1
-1
-1
-1
-1
-1
-1
-1
-1
-1
-1
-1
-1
-1
-1
-1
-1
-1
-1
-1
-1
-1
-1
-1
-1
-1
-1
-1
-1
-1
-1
-1
-1
-1
-1
-1
-1
-1
-1
-1
-1
-1
-1
-1
-1
-1
-1
-1
-1
-1
-1
-1
-1
-1
-1
-1
-1
-1
-1
-1
-1
-1
-1
-1
-1
-1
-1
-1
-1
-1
-1
-1
-1
-1
-1
-1
-1
-1
-1
-1
-1
-1
-1
-1
-1
-1
-1
-1
-1
-1
-1
-1
-1
-1
-1
-1
-1
-1
-1
-1
-1
-1
-1
-1
-1
-1
-1
-1
-1
-1
-1
-1
-1
-1
-1
-1
-1
-1
-1
-1
-1
-1
-1
-1
-1
-1
-1
-1
-1
-1
-1
-1
-1
-1
-1
-1
-1
-1
-1
-1
-1
-1
-1
-1
-1
-1
-1
-1
-1
-1
-1
-1
-1
-1
-1
-1
-1
-1
-1
-1
-1
-1
-1
-1
-1
-1
-1
-1
-1
-1
-1
-1
-1
-1
-1
-1
-1
-1
-1
-1
-1
-1
-1
-1
-1
-1
-1
-1
-1
-1
-1
-1
-1
-1
-1
-1
-1
-1
-1
-1
-1
-1
-1
-1
-1
-1
-1
-1
-1
-1
-1
-1
-1
-1
-1
-1
-1
-1
-1
-1
-1
-1
-1
-1
-1
-1
-1
-1
-1
-1
-1
-1
-1
-1
-1
-1
-1
-1
-1
-1
-1
-1
-1
-1
-1
-1
-1
-1
-1
-1
-1
-1
-1
-1
-1
-1
-1
-1
-1
-1
-1
-1
-1
-1
-1
-1
-1
-1
-1
-1
-1
-1
-1
-1
-1
-1
-1
-1
-1
-1
-1
-1
-1
-1
-1
-1
-1
-1
-1
-1
-1
-1
-1
-1
-1
-1
-1
-1
-1
-1
-1
-1
-1
-1
-1
-1
-1
-1
-1
-1
-1
-1
-1
-1
-1
-1
-1
-1
-1
-1
-1
-1
-1
-1
-1
-1
-1
-1
-1
-1
-1
-1
-1
-1
-1
-1
-1
-1
-1
-1
-1
-1
-1
-1
-1
-1
-1
-1
-1
-1
-1
-1
-1
0.37076
0.38536
0.37704
0.36068
0.4546
0.45684
0.41112
0.40054
0.40224
0.4101
0.4192
0.42372
0.44004
0.41584
0.37814
0.46056
0.39888
0.40984
0.42816
0.42416
0.3969
0.42204
0.41994
0.37514
0.3478
0.37352
0.35936
0.36792
0.34944
0.35606
0.36066
0.3611
0.36444
0.39608
0.38586
0.40222
0.43602
0.4627
0.46238
0.42286
0.39632
0.44132
0.44854
0.44356
0.43494
0.43594
0.42802
0.42224
0.43226
0.46244
0.48132
0.47012
0.4083
0.40832
0.41414
0.45102
0.41256
0.4233
0.4269
0.45016
0.44384
0.41
0.39642
0.3877
0.39306
0.3869
0.38204
0.37344
0.36576
0.3924
0.36582
0.37168
0.37852
0.37392
0.41178
0.38464
0.38414
0.43684
0.4205
0.43074
0.44982
0.44634
0.45566
0.4156
0.43616
0.47584
0.51406
0.4794
0.46832
0.46848
0.50988
0.47762
0.4669
0.40906
0.42414
0.46854
0.49988
0.53686
0.4448
0.47118
0.53542
0.44034
0.464
0.4272
0.39974
0.39554
0.39186
0.41656
0.44052
0.4318
0.5251
0.4938
0.5303
0.49038
0.51924
0.51788
0.49916
0.4959
0.4434
0.41272
0.39974
0.41476
0.39572
0.41002
0.3951
0.4126
0.38202
0.38014
0.38782
0.3993
0.40178
0.3908
0.3808
0.39026
0.38094
0.38026
0.37152
0.38654
0.38426
0.37868
0.37256
0.37638
0.37514
0.36894
0.37026
0.37002
0.36204
0.37266
0.36876
0.36632
0.36948
0.3725
0.36014
0.3771
0.36444
0.37152
0.37302
0.38016
0.31962
0.33842
0.3317
0.34486
0.37532
0.3576
0.34962
0.35546
0.35782
0.33554
0.34648
0.3526
0.34632
0.35326
0.35274
0.34254
0.34486
0.36042
0.34162
0.33798
0.34972
0.3387
0.33994
0.33594
0.33998
0.34106
0.3383
0.34942
0.3483
0.33472
0.34708
0.35074
0.3459
0.35256
0.3601
0.34634
0.37468
0.36222
0.33852
0.35712
0.35162
0.36558
0.3521
0.34802
0.35552
0.35816
0.3966
0.36008
0.36946
0.33912
0.3569
0.35998
0.34988
0.34704
0.367
0.35332
0.33958
0.37186
0.34306
0.36152
0.35734
0.3593
0.37668
0.36774
0.3616
0.35978
0.37882
0.3647
0.3736
0.38232
0.37506
0.3651
0.37878
0.37444
0.3717
0.38632
0.3744
0.38946
0.3893
0.38514
0.38446
0.3677
0.37612
0.35548
0.35474
0.36532
0.40734
0.37498
0.40568
0.3567
0.38358
0.42028
0.4261
0.40518
0.3849
0.42186
0.43884
0.40876
0.39026
0.38722
0.40764
0.40658
0.38338
0.38
0.38266
0.39348
0.3778
0.38048
0.37462
0.40474
0.43304
0.42018
0.3881
0.36702
0.3664
0.39808
0.41446
0.39912
0.39732
0.38268
0.388
0.3836
0.38472
0.37928
0.36442
0.36924
0.36506
0.38034
0.38836
0.37634
0.39366
0.38096
0.37778
0.3721
0.36814
0.37524
0.36308
0.3773
0.38138
0.36994
0.38842
0.38806
0.38996
0.3774
0.3917
0.3903
0.40288
0.41678
0.41456
0.40354
0.4231
0.41324
0.43122
0.42608
0.41372
0.41314
0.40326
0.41628
0.41248
0.41582
0.4379
0.44602
0.47448
0.44388
0.43672
0.42318
0.40208
0.38756
0.41296
0.42098
0.42494
0.39428
0.42938
0.41518
0.4061
0.39012
0.4133
0.41926
0.497
0.46976
0.4015
0.38352
0.36496
0.36592
0.35634
0.3553
0.36308
0.41802
0.3828
0.3898
0.39794
0.40764
0.39436
0.38192
0.37478
0.38566
0.3906
0.36112
0.3748
0.40778
0.39052
0.44978
0.39322
0.42078
0.43054
0.39862
0.3939
0.37704
0.39442
0.37628
0.37984
0.3708
0.38758
0.37464
0.39322
0.40808
0.3341
0.36432
0.36478
0.34142
0.35882
0.357
0.3626
0.44864
0.37712
0.36158
0.3832
0.36386
0.3846
0.3674
0.3863
0.38
0.37242
0.37244
0.3553
0.40734
0.3884
0.36284
0.36992
0.3649
0.37122
0.36024
0.3792
0.39088
0.38136
0.37192
0.3714
0.37408
0.40056
0.37484
0.39504
0.3995
0.37446
0.40892
0.4207
0.4202
0.3981
0.37258
0.38108
0.38104
0.38648
0.38412
0.37624
0.38718
0.3738
0.371
0.37082
0.37176
0.3747
0.36592
0.36942
0.36724
0.34484
0.36188
0.35912
0.3511
0.34854
0.35514
0.35932
0.35474
0.3465
0.33256
0.33518
0.34702
0.3272
0.35648
0.35032
0.3391
0.34552
0.34422
0.33906
0.33652
0.33122
0.3429
0.34916
0.34802
0.36486
0.34452
0.34818
0.35966
0.33874
0.35802
0.3477
0.35742
0.36454
0.34366
0.34732
0.33624
0.34198
0.33282
0.3334
0.3425
0.33456
0.3585
0.35318
0.35888
0.35458
0.36414
0.34584
0.33904
0.34418
0.34
0.3424
0.33186
0.35038
0.33612
0.32952
0.35886
0.33796
0.34722
0.35108
0.35272
0.33476
0.3358
0.33794
0.33198
0.34024
0.34264
0.35682
0.3287
0.34108
0.33998
0.36526
0.36028
0.36318
0.35304
0.33084
0.3483
0.35012
0.3441
0.35882
0.34128
0.34482
0.35412
0.34514
0.34796
0.34992
0.35598
0.3647
0.37332
0.37662
0.36612
0.38044
0.37582
0.38428
0.39132
0.37342
0.38456
0.39484
0.38536
0.37324
0.36968
0.38982
0.38096
0.3872
0.3684
0.39044
0.38528
0.37346
0.39752
0.36496
0.38514
0.37164
0.36916
0.36798
0.35776
0.36122
0.39106
0.37604
0.36446
0.3524
0.36068
0.335
0.35598
0.34382
0.33836
0.34666
0.33142
0.3471
0.34666
0.34278
0.35208
0.36866
0.35078
0.36054
0.34234
0.34678
0.34676
0.32384
0.32798
0.34004
0.33258
0.34026
0.3519
0.3615
0.34202
0.36554
0.35208
0.35532
0.3554
0.35642
0.35276
0.36758
0.36722
0.38706
0.35706
0.35364
0.35558
0.35062
0.36414
0.35136
0.3375
0.353
0.35112
0.33568
0.36294
0.37166
0.34564
0.35626
0.36846
0.33882
0.347
0.36238
0.36808
0.33776
0.3541
0.36434
0.34932
0.35838
0.3545
0.35928
0.35606
0.37338
0.39506
0.38062
0.38158
0.39656
0.399
0.39948
0.39364
0.39468
0.4142
0.42438
0.436
0.42272
0.41296
0.40548
0.40064
0.42762
0.42486
0.43706
0.46358
0.46654
0.41246
0.37094
0.40004
0.41
0.40446
0.43182
0.40932
0.34732
0.379
0.38842
0.36538
0.3896
0.40574
0.40486
0.43092
0.4375
0.41488
0.43746
0.40838
0.39324
0.39828
0.3834
0.39852
0.37688
0.40942
0.42338
0.39788
0.40896
0.4121
0.39398
0.39978
0.39492
0.37408
0.44512
0.4113
0.40562
0.39334
0.40782
0.40896
0.42996
0.40254
0.41142
0.39428
0.41462
0.40834
0.39212
0.39686
0.3653
0.36662
0.3953
0.364
0.362
0.40924
0.3718
0.40992
0.40604
0.39348
0.40178
0.42232
0.36362
0.38732
0.41984
0.40138
0.39812
0.39928
0.40342
0.39188
0.39264
0.3837
0.39324
0.38736
0.37398
0.37978
0.3684
0.3773
0.38824
0.39752
0.4361
0.384
0.38622
0.3764
0.40244
0.40504
0.4169
0.42372
0.41472
0.4127
0.4071
0.41002
0.41712
0.39362
0.43176
0.42204
0.46764
0.45008
0.41084
0.4317
0.40154
0.38422
0.40738
0.4598
0.3928
0.39914
0.42124
0.39668
0.4298
0.40868
0.43068
0.4106
0.40752
0.36944
0.34426
0.40842
0.44012
0.4139
0.41532
0.41726
0.41026
0.4055
0.40262
0.41522
0.39462
0.40386
0.3812
0.40746
0.40124
0.41186
0.38846
0.4059
0.41062
0.35438
0.41786
0.43924
0.4118
0.4359
0.41278
0.39126
0.38084
0.39082
0.39448
0.39322
0.40684
0.35638
0.3698
0.38072
0.39918
0.38938
0.3843
0.39602
0.39828
0.39532
0.39316
0.39394
0.38316
0.39206
0.4013
0.39306
0.40528
0.3979
0.40826
0.3995
0.41262
0.39976
0.39894
0.384
0.37652
0.40906
0.3748
0.36648
0.39224
0.42182
0.41512
0.4106
0.42204
0.40382
0.3937
0.38906
0.39776
0.38602
0.37842
0.39726
0.40194
0.41398
0.39082
0.39096
0.39192
0.40346
0.40312
0.38666
0.39758
0.39772
0.38604
0.40526
0.38952
0.38726
0.38612
0.38208
0.36428
0.35292
0.37392
0.37136
0.38648
0.39272
0.3827
0.39198
0.3816
0.36878
0.3345
0.41484
0.38628
0.39174
0.44144
0.41564
0.37806
0.35258
0.36786
0.36426
0.3718
0.36932
0.37932
0.44502
0.4315
0.42012
0.4203
0.42208
0.42538
0.42002
0.42666
0.43202
0.44474
0.41662
0.40042
0.37534
0.39808
0.41046
0.39112
0.4099
0.38822
0.3724
0.40146
0.37504
0.38936
0.3825
0.3881
0.37456
0.36964
0.3754
0.3628
0.37814
0.36524
0.35904
0.38332
0.36466
0.38248
0.34898
0.36106
0.36462
0.37692
0.35816
0.38274
0.38872
0.38774
0.39048
0.40998
0.41814
0.38962
0.39272
0.39478
0.41878
0.44122
0.42238
0.41592
0.40052
0.43242
0.42328
0.4193
0.40946
0.39276
0.38444
0.40054
0.40338
0.4083
0.44962
0.41214
0.41516
0.4271
0.4416
0.42208
0.4044
0.4272
0.43324
0.46064
0.49388
0.53446
0.48542
0.44234
0.41248
0.49108
0.43728
0.4563
0.4339
0.44882
0.45328
0.45338
0.44776
0.43582
0.41698
0.38486
0.3662
0.35122
0.36952
0.3695
0.3899
0.39888
0.45972
0.42808
0.41438
0.43804
0.42684
0.43034
0.42692
0.40608
0.41054
0.40812
0.40686
0.3943
0.38432
0.35946
0.3831
0.37292
0.37596
0.35846
0.37698
0.3468
0.36274
0.3555
0.35636
0.35422
0.33902
0.37332
0.36796
0.3835
0.40868
0.39118
0.37116
0.39308
0.4721
0.48424
0.47722
0.48406
0.43798
0.42524
0.41926
0.43508
0.41972
0.39548
0.37636
0.3675
0.36578
0.37252
0.37572
0.37316
0.38162
0.39912
0.41456
0.41498
0.4122
0.41402
0.44532
0.46644
0.48088
0.45758
0.47106
0.48128
0.48018
0.4616
0.50654
0.50556
0.45846
0.4334
0.39572
0.41112
0.41156
0.4671
0.47162
0.47724
0.3998
0.42988
0.4878
0.48114
0.45406
0.44358
0.4607
0.42992
0.43636
0.44944
0.44886
0.45116
0.4663
0.44648
0.41668
0.43604
0.40668
0.41366
0.40814
0.39592
0.39922
0.4212
0.39348
0.38794
0.39222
0.44404
0.46288
0.43948
0.45302
0.41546
0.40934
0.37496
0.34914
0.36694
0.39906
0.46136
0.46406
0.42334
0.42014
0.39928
0.38742
0.39568
0.39
0.3842
0.38408
0.38788
0.42174
0.43938
0.39594
0.40918
0.4219
0.40062
0.40744
0.3796
0.4131
0.42124
0.415
0.41876
0.40384
0.40442
0.42128
0.45096
0.43754
0.48438
0.46428
0.45056
0.47752
0.44002
0.46502
0.4636
0.45464
0.48792
0.45026
0.43882
0.4072
0.42496
0.44332
0.52972
0.40046
0.39286
0.41184
0.42928
0.4617
0.46786
0.47038
0.4135
0.46296
0.51482
0.46278
0.4264
0.4171
0.4561
0.4377
0.43152
0.41158
0.39452
0.4614
0.51406
0.48436
0.4735
0.48836
0.4461
0.50818
0.49638
0.51972
0.44978
0.4154
0.42736
0.3819
0.43298
0.48462
0.53334
0.42952
0.42146
0.41794
0.4263
0.46748
0.47412
0.46296
0.45358
0.45176
0.48802
0.42704
0.472
0.45036
0.4271
0.39652
0.3762
0.38552
0.39788
0.4175
0.45056
0.41234
0.44956
0.50176
0.4214
0.38286
0.44276
0.4518
0.48676
0.48792
0.48692
0.4814
0.46412
0.45528
0.44508
0.44712
0.49712
0.45258
0.48266
0.51258
0.51202
0.51886
0.48754
0.459
0.47354
0.50314
0.53828
0.47802
0.41526
0.4174
0.45498
0.45568
0.4099
0.41808
0.45024
0.41856
0.42278
0.46712
0.48066
0.47698
0.45834
0.43484
0.42418
0.44512
0.44196
0.45566
0.44394
0.41364
0.41146
0.40598
0.41478
0.39814
0.40996
0.418
0.39312
0.40338
0.39528
0.3787
0.37428
0.37184
0.38856
0.388
0.38028
0.3826
0.3724
0.37902
0.40206
0.39026
0.38048
0.3808
0.37904
0.38386
0.39164
0.38608
0.3864
0.38296
0.3875
0.38218
0.37792
0.37596
0.37866
0.37488
0.35718
0.3887
0.37072
0.3814
0.36196
0.37312
0.38196
0.3799
0.4006
0.37084
0.36772
0.35722
0.36998
0.35208
0.35914
0.3719
0.35144
0.37342
0.40344
0.38314
0.36104
0.3983
0.3992
0.39088
0.4266
0.41062
0.39106
0.425
0.43498
0.38626
0.40368
0.4184
0.417
0.39776
0.37272
0.39934
0.4012
0.36862
0.37908
0.38884
0.3847
0.3586
0.35478
0.3562
0.37114
0.35544
0.36072
0.36326
0.3656
0.34796
0.34508
0.34856
0.3458
0.36338
0.3626
0.37926
0.35442
0.35306
0.34796
0.356
0.35632
0.36306
0.35126
0.3654
0.34536
0.35872
0.3317
0.32816
0.3552
0.34542
0.3486
0.35686
0.34288
0.34302
0.33826
0.35484
0.37302
0.35868
0.35994
0.36424
0.35564
0.37906
0.35
0.35888
0.34918
0.36178
0.35046
0.34716
0.35678
0.38498
0.3766
0.34274
0.35618
0.35976
0.35508
0.36794
0.3504
0.36212
0.359
0.36304
0.36738
0.36002
0.35438
0.37628
0.37202
0.37714
0.38154
0.3699
0.38272
0.39558
0.39448
0.39388
0.3576
0.37226
0.38136
0.3783
0.36008
0.37962
0.36046
0.35478
0.35886
0.36638
0.36434
0.35504
0.34582
0.36714
0.36844
0.3616
0.349
0.33496
0.34036
0.35852
0.36338
0.36
0.37488
0.36058
0.36278
0.3702
0.37274
0.36116
0.37112
0.37902
0.37272
0.3632
0.38458
0.3736
0.38108
0.37776
0.36482
0.38026
0.38562
0.39616
0.39292
0.40578
0.42054
0.40724
0.40886
0.40584
0.35656
0.39252
0.39062
0.39708
0.43074
0.43008
0.44316
0.43914
0.3878
0.36668
0.41204
0.39838
0.42158
0.39878
0.37914
0.36272
0.3738
0.39414
0.36212
0.41546
0.4313
0.4413
0.42154
0.4424
0.43026
0.44106
0.4402
0.45546
0.44634
0.46578
0.46058
0.4419
0.4375
0.42296
0.41786
0.42846
0.43162
0.39822
0.41304
0.39414
0.41696
0.41814
0.43656
0.43822
0.43492
0.44612
0.45286
0.42812
0.43684
0.4582
0.458
0.5172
0.53106
0.46892
0.42994
0.42368
0.43634
0.51218
0.41908
0.3727
0.38958
0.3831
0.42992
0.46338
0.47484
0.48508
0.51696
0.51586
0.5126
0.48708
0.39978
0.4284
0.4373
0.39036
0.39986
0.3779
0.3738
0.34602
0.45254
0.46924
0.41878
0.3758
0.42836
0.43264
0.39446
0.45266
0.46156
0.4779
0.47704
0.47298
0.47842
0.50006
0.47498
0.46536
0.51792
0.48722
0.4567
0.40262
0.43008
0.50876
0.5456
0.53114
0.5329
0.5297
0.46554
0.44792
0.41202
0.39682
0.40944
0.38464
0.36844
0.37118
0.41196
0.4062
0.39578
0.46728
0.51708
0.481
0.46906
0.50688
0.52418
0.51752
0.46048
0.47032
0.43
0.35294
0.34534
0.44434
0.46682
0.43676
0.4491
0.4645
0.4785
0.4965
0.46058
0.48038
0.48306
0.45938
0.46514
0.47854
0.46066
0.41944
0.49158
0.37338
0.41104
0.46332
0.45858
0.49562
0.458
0.48498
0.51078
0.47998
0.45656
0.46668
0.464
0.44558
0.44652
0.44282
0.44784
0.47128
0.44778
0.42354
0.46494
0.47816
0.45588
0.5017
0.47772
0.36332
0.38528
0.43356
0.4472
0.40186
0.37004
0.51298
0.43958
0.47498
0.45278
0.393
0.35318
0.4453
0.44106
0.45542
0.44234
0.44566
0.4504
0.41138
0.40964
0.41242
0.4297
0.43012
0.41562
0.43572
0.42748
0.37656
0.42488
0.4195
0.40926
0.40734
0.4335
0.42862
0.42784
0.4109
0.40286
0.39318
0.42168
0.43244
0.42228
0.3978
0.41648
0.40742
0.41274
0.39342
0.39622
0.43496
0.36588
0.4424
0.4118
0.43718
0.45908
0.47956
0.45282
0.47096
0.48006
0.43806
0.47664
0.51828
0.49698
0.46832
0.49152
0.4371
0.43516
0.501
0.56336
0.54798
0.53882
0.49556
0.51582
0.44928
0.4086
0.43576
0.48108
0.40914
0.43812
0.49582
0.56642
0.49314
0.45574
0.5776
0.47438
0.4757
0.46116
0.44612
0.6071
0.52128
0.54076
0.56216
0.49442
0.5112
0.54136
0.43622
0.33494
0.43336
0.51604
0.49262
0.44196
0.50364
0.45056
0.43716
0.46254
0.40874
0.49558
0.53208
0.55442
0.5016
0.37702
0.46146
0.47388
0.42024
0.44088
0.46748
0.4782
0.46902
0.49922
0.47272
0.4418
0.48816
0.45778
0.47324
0.46424
0.44692
0.4808
0.55462
0.53384
0.47378
0.43328
0.42274
0.52788
0.45054
0.43882
0.53998
0.50846
0.48558
0.49626
0.6084
0.4872
0.51124
0.4618
0.48344
0.45744
0.42612
0.41674
0.51744
0.54142
0.50872
0.45482
0.55516
0.45468
0.43288
0.5183
0.51098
0.41986
0.42164
0.44724
0.58458
0.64118
0.5921
0.51952
0.55294
0.53568
0.5091
0.49968
0.47916
0.56666
0.52314
0.55364
0.63046
0.5772
0.58204
0.55954
0.54542
0.57896
0.51832
0.54188
0.51512
0.63804
0.61118
0.56584
0.54654
0.57246
0.56658
0.62458
0.57848
0.55092
0.59034
0.56982
0.57456
0.5705
0.41526
0.54414
0.58122
0.46214
0.4243
0.40018
0.39842
0.40442
0.42344
0.40348
0.4168
0.42358
0.41216
0.42238
0.40056
0.40694
0.4293
0.40246
0.41776
0.40302
-1
-1
fixedStep chrom=15 start=1 step=50000 span=50000
-1
-1
-1
-1
-1
-1
-1
-1
-1
-1
-1
-1
-1
-1
-1
-1
-1
-1
-1
-1
-1
-1
-1
-1
-1
-1
-1
-1
-1
-1
-1
-1
-1
-1
-1
-1
-1
-1
-1
-1
-1
-1
-1
-1
-1
-1
-1
-1
-1
-1
-1
-1
-1
-1
-1
-1
-1
-1
-1
-1
-1
-1
-1
-1
-1
-1
-1
-1
-1
-1
-1
-1
-1
-1
-1
-1
-1
-1
-1
-1
-1
-1
-1
-1
-1
-1
-1
-1
-1
-1
-1
-1
-1
-1
-1
-1
-1
-1
-1
-1
-1
-1
-1
-1
-1
-1
-1
-1
-1
-1
-1
-1
-1
-1
-1
-1
-1
-1
-1
-1
-1
-1
-1
-1
-1
-1
-1
-1
-1
-1
-1
-1
-1
-1
-1
-1
-1
-1
-1
-1
-1
-1
-1
-1
-1
-1
-1
-1
-1
-1
-1
-1
-1
-1
-1
-1
-1
-1
-1
-1
-1
-1
-1
-1
-1
-1
-1
-1
-1
-1
-1
-1
-1
-1
-1
-1
-1
-1
-1
-1
-1
-1
-1
-1
-1
-1
-1
-1
-1
-1
-1
-1
-1
-1
-1
-1
-1
-1
-1
-1
-1
-1
-1
-1
-1
-1
-1
-1
-1
-1
-1
-1
-1
-1
-1
-1
-1
-1
-1
-1
-1
-1
-1
-1
-1
-1
-1
-1
-1
-1
-1
-1
-1
-1
-1
-1
-1
-1
-1
-1
-1
-1
-1
-1
-1
-1
-1
-1
-1
-1
-1
-1
-1
-1
-1
-1
-1
-1
-1
-1
-1
-1
-1
-1
-1
-1
-1
-1
-1
-1
-1
-1
-1
-1
-1
-1
-1
-1
-1
-1
-1
-1
-1
-1
-1
-1
-1
-1
-1
-1
-1
-1
-1
-1
-1
-1
-1
-1
-1
-1
-1
-1
-1
-1
-1
-1
-1
-1
-1
-1
-1
-1
-1
-1
-1
-1
-1
-1
-1
-1
-1
-1
-1
-1
-1
-1
-1
-1
-1
-1
-1
-1
-1
-1
-1
-1
-1
-1
-1
-1
-1
-1
-1
-1
-1
-1
-1
-1
-1
-1
-1
-1
-1
-1
-1
-1
-1
-1
-1
-1
-1
-1
-1
-1
-1
-1
-1
-1
-1
-1
-1
-1
-1
-1
-1
-1
-1
-1
-1
-1
-1
-1
-1
-1
-1
-1
-1
-1
-1
-1
-1
-1
-1
-1
-1
-1
-1
-1
-1
-1
0.36946
0.37498
0.35988
0.40554
0.48596
0.4661
0.45816
0.44086
0.43144
0.47732
0.4634
0.41042
0.39518
0.41358
0.47412
0.44442
0.43806
-1
-1
0.4463
0.40298
0.37618
0.38576
0.37408
0.47244
0.46074
0.44608
-1
-1
-1
-1
-1
-1
-1
-1
-1
-1
-1
0.37764
0.44436
0.42248
0.38966
0.35826
0.38806
-1
-1
0.35672
0.36642
0.42414
0.41828
0.5039
-1
-1
0.39344
0.46138
0.4185
0.46726
0.4524
0.48766
0.49526
0.44
0.46996
0.41562
0.39418
0.38572
0.42984
0.43746
0.4431
0.4663
0.44622
-1
-1
0.4603
0.47576
0.38706
0.40172
0.40362
0.42724
0.40162
0.39016
0.41044
0.39696
0.3949
0.39304
0.40112
0.38332
0.39842
0.37702
0.38358
0.39396
0.38108
0.38706
0.38212
0.38888
0.38994
0.391
0.38772
0.40068
0.40092
0.39578
0.38938
0.41654
0.41828
0.42326
0.38174
0.38018
0.4838
0.36028
0.51716
0.57914
0.35784
0.3797
0.35844
0.37522
0.40136
0.41488
0.40996
0.44046
0.4794
0.46602
0.47846
0.43224
0.45262
0.41938
0.43318
0.43736
0.40942
0.41364
0.429
0.41986
0.39728
0.39936
0.40398
0.39538
0.39964
0.39306
0.40596
0.42184
0.42152
0.42702
0.4008
0.38624
0.43576
0.41448
0.39262
0.43184
0.44414
0.3809
0.40984
0.43928
0.3918
-1
0.40476
0.39888
0.40854
0.40514
0.4107
0.37938
0.45292
0.42938
0.42112
0.45498
0.42624
0.40016
0.43456
0.45118
0.46718
0.48552
0.41682
0.43914
0.42744
0.47012
0.45264
0.37244
0.3936
0.44594
0.47372
0.42142
0.431
0.41412
0.39556
0.42104
0.51098
-1
-1
0.45418
0.45144
0.5018
0.52916
0.43608
0.40978
0.42288
0.42506
0.42838
0.43518
0.43278
0.43288
0.4309
0.44672
0.46536
0.3946
0.37676
0.40454
0.4163
0.41162
0.41462
0.4107
0.45818
0.43614
0.48702
0.42342
0.40728
0.42964
0.45366
0.4088
0.39202
0.44636
0.43994
0.40946
0.40986
0.42234
0.43886
0.41562
0.42052
0.42266
0.39838
0.42106
0.45856
0.43964
0.46718
0.48628
0.49232
0.53772
0.51324
0.4257
0.49324
0.43666
0.43238
0.41834
0.41808
0.41074
0.4321
0.44076
0.41258
0.39138
0.42648
0.39526
0.40214
0.43232
0.43712
0.4037
0.40886
0.4554
0.4922
0.44392
0.43672
0.38754
0.42166
0.40354
0.42228
0.41106
0.39158
0.40024
0.39724
0.38496
0.38812
0.39866
0.39884
0.40164
0.4174
0.41456
0.40636
0.41314
0.40994
0.40038
0.40122
0.40942
0.39598
0.42474
0.42886
0.4292
0.42772
0.4311
0.4081
0.39686
0.38528
0.42166
0.4146
0.39666
0.40956
0.41272
0.39454
0.42776
0.46044
0.446
0.38556
0.46162
0.43918
0.3632
0.39602
0.42798
0.4167
0.39174
0.35776
0.3816
0.4181
0.42372
0.42338
0.37228
0.35876
0.3927
0.37964
0.36162
0.36958
0.35124
0.3482
0.35506
0.35766
0.37538
0.37428
0.37896
0.3614
0.37314
0.36592
0.37178
0.36948
0.37438
0.35834
0.35418
0.35774
0.36292
0.3663
0.36688
0.3522
0.36896
0.35686
0.3837
0.38452
0.38116
0.36608
0.36404
0.38804
0.36966
0.39614
0.38216
0.36666
0.39182
0.4025
0.37658
0.36282
0.37434
0.35832
0.367
0.37644
0.36478
0.37112
0.36304
0.37114
0.35138
0.35574
0.37218
0.37342
0.37644
0.37536
0.3861
0.3853
0.40768
0.39564
0.38642
0.38464
0.40412
0.36244
0.33818
0.38606
0.39432
0.37384
0.41442
0.43056
0.41776
0.42416
0.41436
0.40212
0.41488
0.40284
0.37336
0.3751
0.37594
0.39114
0.40302
0.3848
0.37824
0.3848
0.40536
0.3936
0.4143
0.40544
0.4245
0.42114
0.39546
0.372
0.38362
0.40204
0.39694
0.4097
0.41174
0.39908
0.4435
0.49968
0.46414
0.39084
0.4771
0.55906
0.52928
0.48776
0.525
0.49174
0.45532
0.4428
0.40268
0.45362
0.46004
0.50438
0.49276
0.51218
0.55098
0.46098
0.4132
0.4165
0.46174
0.4385
0.43918
0.43118
0.44716
0.46994
0.45916
0.50746
0.5055
0.49948
0.43086
0.40274
0.39172
0.4393
0.57202
0.56816
0.47182
0.48288
0.48392
0.4931
0.48022
0.42522
0.39382
0.39642
0.40564
0.46182
0.42316
0.42588
0.41976
0.43234
0.41122
0.45194
0.46266
0.40922
0.38134
0.40206
0.41548
0.40274
0.39246
0.39808
0.41262
0.42248
0.48198
0.4641
0.42226
0.42476
0.41456
0.41548
0.47658
0.46716
0.45518
0.46674
0.45728
0.46882
0.42812
0.46274
0.44396
0.40956
0.39548
0.38144
0.3889
0.40678
0.41378
0.43006
0.40412
0.40014
0.42338
0.39768
0.41288
0.42766
0.39902
0.42914
0.41512
0.39968
0.45364
0.4263
0.39276
0.39364
0.4426
0.48116
0.52984
0.50762
0.42792
0.42812
0.41556
0.4067
0.4397
0.41312
0.4314
0.41836
0.43654
0.45068
0.41794
0.41566
0.41928
0.4017
0.39292
0.37842
0.36608
0.3902
0.3791
0.3719
0.3702
0.39268
0.37646
0.37418
0.37918
0.35902
0.36322
0.37368
0.36966
0.35088
0.36364
0.35346
0.36218
0.35452
0.3448
0.36062
0.35496
0.35162
0.36376
0.37824
0.36524
0.37946
0.38112
0.40342
0.38508
0.3828
0.396
0.38998
0.3892
0.38454
0.41608
0.39818
0.4113
0.40158
0.39326
0.40812
0.39926
0.4192
0.35734
0.3544
0.39004
0.384
0.406
0.41936
0.39416
0.38578
0.38576
0.38024
0.40638
0.3804
0.36902
0.3613
0.38746
0.396
0.40824
0.41802
0.37258
0.39942
0.35788
0.37352
0.37812
0.39288
0.3921
0.36674
0.34206
0.34694
0.3765
0.36196
0.35884
0.37718
0.39252
0.36918
0.39416
0.38956
0.37006
0.3729
0.38812
0.36588
0.39488
0.42378
0.43482
0.397
0.40214
0.43346
0.41642
0.3916
0.40832
0.37084
0.3863
0.42056
0.39936
0.44596
0.39826
0.41732
0.38766
0.375
0.41384
0.44522
0.41974
0.436
0.42028
0.45664
0.44482
0.45348
0.39772
0.36204
0.36096
0.37852
0.40116
0.39012
0.42182
0.41504
0.3995
0.40596
0.42504
0.439
0.43422
0.43104
0.46008
0.4423
0.4468
0.46066
0.39128
0.39088
0.3978
0.41146
0.41122
0.38364
0.36658
0.38412
0.42228
0.48048
0.40996
0.40928
0.3994
0.39118
0.38176
0.38896
0.3947
0.39342
0.39108
0.3755
0.40268
0.39372
0.40818
0.38922
0.36476
0.35858
0.3542
0.3771
0.3691
0.38556
0.3693
0.37976
0.39506
0.3632
0.3755
0.38206
0.35266
0.34996
0.372
0.35008
0.3467
0.34646
0.3617
0.36006
0.34938
0.38542
0.36388
0.36506
0.37126
0.36678
0.39024
0.38544
0.37858
0.38768
0.39096
0.38044
0.41154
0.3826
0.39162
0.43794
0.4074
0.40314
0.44214
0.41368
0.3995
0.40196
0.3895
0.37564
0.40986
0.448
0.4048
0.36944
0.38616
0.39814
0.41286
0.381
0.393
0.36118
0.37436
0.36992
0.37428
0.36502
0.35088
0.39858
0.3843
0.37206
0.35082
0.3402
0.37538
0.39332
0.3918
0.38648
0.383
0.3641
0.37778
0.36298
0.36962
0.37486
0.36058
0.415
0.49114
0.44476
0.42196
0.43138
0.46546
0.44634
0.42404
0.39168
0.42254
0.41718
0.4022
0.40678
0.43184
0.39206
0.3725
0.37878
0.39784
0.40838
0.43364
0.41164
0.40776
0.42772
0.44076
0.46316
0.46122
0.39818
0.36372
0.37324
0.39874
0.41048
0.39736
0.40772
0.39958
0.40496
0.38038
0.38918
0.44538
0.44618
0.41796
0.42926
0.42592
0.4449
0.43716
0.40396
0.4403
0.42322
0.42272
0.3868
0.41894
0.40182
0.40564
0.42122
0.39712
0.41244
0.3998
0.41982
0.39366
0.39034
0.39898
0.40974
0.42778
0.44032
0.38618
0.37566
0.40484
0.399
0.41954
0.40496
0.41912
0.42304
0.43246
0.42224
0.4357
0.41194
0.41104
0.43048
0.40472
0.4233
0.41098
0.38078
0.4026
0.40514
0.39176
0.40204
0.4199
0.39622
0.40512
0.38874
0.40976
0.40166
0.42856
0.3489
0.34898
0.34862
0.34556
0.41756
0.417
0.40754
0.46874
0.41454
0.43676
0.4359
0.45304
0.45046
0.4206
0.42972
0.42086
0.41316
0.42548
0.4598
0.45436
0.43686
0.44054
0.44828
0.46078
0.44794
0.41716
0.43168
0.39902
0.40896
0.46108
0.46396
0.45078
0.46862
0.37002
0.42732
0.40554
0.38052
0.37664
0.39422
0.4078
0.48022
0.47432
0.4654
0.47186
0.42776
0.4672
0.43764
0.39642
0.38572
0.41066
0.43052
0.41766
0.43742
0.4148
0.41508
0.4253
0.46408
0.50558
0.50822
0.52078
0.5053
0.4691
0.43332
0.43992
0.5222
0.43478
0.44206
0.47806
0.46552
0.51308
0.51484
0.46282
0.41722
0.43412
0.40706
0.45436
0.36202
0.3708
0.39312
0.42668
0.40816
0.49708
0.48986
0.49102
0.48864
0.50776
0.47978
0.49226
0.43886
0.4296
0.44422
0.43926
0.45498
0.40088
0.498
0.51148
0.49752
0.49696
0.49498
0.49634
0.46214
0.47686
0.44252
0.46868
0.48102
0.46776
0.4809
0.39602
0.37238
0.36776
0.38402
0.41344
0.41888
0.4098
0.38928
0.38228
0.37292
0.39394
0.43176
0.52022
0.431
0.43584
0.42624
0.4364
0.36854
0.3785
0.42046
0.47064
0.41546
0.51634
0.4593
0.46032
0.45688
0.43568
0.5087
0.4893
0.48192
0.4708
0.4604
0.43118
0.41516
0.38086
0.42754
0.4557
0.47164
0.44618
0.3788
0.36206
0.45336
0.45806
0.4715
0.41012
0.46352
0.46092
0.48276
0.4412
0.47896
0.46002
0.44346
0.4883
0.46892
0.44724
0.46708
0.49922
0.51418
0.47962
0.49152
0.48496
0.48224
0.46158
0.45588
0.4834
0.51126
0.45572
0.46766
0.42098
0.35608
0.38732
0.43682
0.44594
0.39902
0.3675
0.37218
0.37246
0.4027
0.45348
0.42014
0.44428
0.42334
0.44104
0.41644
0.41418
0.41724
0.41314
0.41198
0.4187
0.41198
0.43812
0.45386
0.41896
0.35752
0.35684
0.37348
0.38908
0.41016
0.41454
0.49872
0.45616
0.46484
0.45814
0.43492
0.39434
0.40514
0.38064
0.39416
0.49664
0.4348
0.41568
0.43504
0.45646
0.42722
0.4096
0.41736
0.43142
0.3715
0.378
0.36722
0.39206
0.42308
0.51936
0.50278
0.41394
0.37636
0.3867
0.42412
0.403
0.4784
0.53124
0.5052
0.4922
0.48668
0.52828
0.47324
0.4889
0.5036
0.47436
0.5316
0.53306
0.52728
0.52626
0.52614
0.5397
0.45166
0.44942
0.49334
0.51432
0.41874
0.47314
0.54596
0.55362
0.50128
0.47802
0.4756
0.50746
0.45398
0.47418
0.51722
0.52656
0.48636
0.5034
0.45962
0.45446
0.46992
0.43214
0.46534
0.50144
0.58042
0.52774
0.48044
0.42548
0.38742
0.38558
0.376
0.38778
0.4475
0.468
0.54084
0.40606
0.40806
0.47146
0.41462
0.38524
0.3674
0.3749
0.37614
0.3804
0.35456
0.36288
0.35926
0.38544
0.39126
0.39644
0.47974
0.52504
0.44414
0.40624
0.38386
0.36446
0.37672
0.36842
0.36946
0.3892
0.41858
0.51726
0.53192
0.56184
0.53626
0.54376
0.53992
0.51966
0.58124
0.50644
0.53816
0.44476
0.4827
0.48028
0.47186
0.48362
0.45484
0.5026
0.47022
0.43392
0.39348
0.4295
0.42144
0.489
0.46534
0.4845
0.56204
0.49084
0.41388
0.49826
0.4978
0.49508
0.49006
0.42372
0.46714
0.43574
0.39542
0.4302
0.41856
0.44166
0.42284
0.42832
0.40448
0.40752
0.3979
0.4188
0.42874
0.42848
0.39988
0.43502
0.42756
0.44784
0.38806
0.40066
0.47212
0.42712
0.44218
0.41022
0.43124
0.44778
0.46798
0.40846
0.47996
0.44184
0.43784
0.42306
0.43878
0.4684
0.47196
0.4859
0.45032
0.4216
0.43168
0.39948
0.45302
0.39362
0.46066
0.45788
0.39772
0.37414
0.388
0.37596
0.38006
0.3838
0.38686
0.39984
0.42076
0.39552
0.41384
0.42138
0.39124
0.45536
0.46708
0.42344
0.37588
0.37744
0.4253
0.53942
0.39272
0.43096
0.48354
-1
-1
0.53932
0.48186
0.44858
0.38738
0.51052
0.42794
0.46498
0.39954
0.47904
0.47214
0.43516
0.42476
0.45144
0.44876
0.4656
0.42936
0.40858
0.45336
0.38618
0.38276
0.40844
0.43336
0.4405
0.43334
0.41864
0.41254
0.3973
0.41448
0.41538
0.40118
0.39618
0.394
0.3953
0.39336
0.39732
0.40364
0.39052
0.37704
0.43572
0.4923
0.44076
-1
-1
0.39844
0.44266
0.48082
0.42902
0.45438
0.45634
0.46824
0.4977
0.48128
0.4506
0.3991
0.4236
0.4247
0.47466
0.46842
0.48868
0.43478
0.42022
0.39226
0.39524
0.39604
0.40098
0.39392
0.39184
0.44382
0.52064
0.45068
0.45062
0.44258
0.43152
0.43518
0.41622
0.4103
0.38588
0.42022
0.39382
0.39406
0.38706
0.39464
0.3814
0.38354
0.40244
0.39062
0.37002
0.39584
0.38194
0.39354
0.3913
0.4005
0.36746
0.37548
0.37564
0.36884
0.38692
0.39596
0.37018
0.37946
0.38452
0.36442
0.3785
0.39104
0.4044
0.4117
0.40266
0.41736
0.41774
0.41452
0.40436
0.45106
0.43484
0.44116
0.45878
0.45698
0.47598
0.49852
0.49162
0.44206
0.46898
0.42514
0.45706
0.4441
0.43076
0.49446
0.45902
0.45476
0.45394
0.49656
0.52534
0.4694
0.44754
0.44596
0.44882
0.42828
0.45064
0.45216
0.39712
0.48914
0.53866
0.51002
0.50768
0.42762
0.41904
0.48716
0.45372
0.46796
0.51962
0.49786
0.44222
0.45142
0.47024
0.4869
0.53144
0.46602
0.49524
0.51502
0.45528
0.44538
0.4359
0.39582
0.4191
0.44114
0.4315
0.47492
0.46116
0.40644
0.40626
0.50864
0.54954
0.52866
0.46572
0.46372
0.40998
0.43926
0.40622
0.42346
0.42698
0.4028
0.38134
0.38682
0.39656
0.40842
0.39398
0.413
0.40528
0.42038
0.42038
0.41898
0.4317
0.46176
0.43624
0.44548
0.4729
0.45364
0.43472
0.396
0.41492
0.44726
0.4538
0.46974
0.45094
0.4156
0.46108
0.47458
0.4325
0.43742
0.45078
0.44902
0.40958
0.397
0.38484
0.50408
0.49192
0.46352
0.44898
0.4408
0.44922
0.45322
0.43514
0.42976
0.43864
0.38598
0.39264
0.39556
0.39148
0.38806
0.4095
0.39886
0.38862
0.37658
0.37974
0.40168
0.40508
0.37294
0.38794
0.37984
0.38526
0.392
0.38616
0.36782
0.3808
0.37564
0.41042
0.3981
0.41156
0.416
0.37472
0.40844
0.37588
0.36622
0.37472
0.37154
0.38732
0.37766
0.38168
0.37374
0.39626
0.3919
0.36936
0.37648
0.36782
0.39026
0.37078
0.3864
0.37536
0.37018
0.35652
0.37776
0.38998
0.39568
0.3976
0.39562
0.38996
0.40424
0.39986
0.40818
0.40684
0.46578
0.44792
0.41412
0.4044
0.38338
0.38692
0.38274
0.37658
0.38996
0.42632
0.385
0.40294
0.3659
0.38888
0.36814
0.39176
0.3797
0.36794
0.35754
0.37134
0.37302
0.38234
0.3811
0.3543
0.3696
0.37934
0.36316
0.39724
0.37868
0.4011
0.38288
0.42188
0.38384
0.42412
0.39824
0.42152
0.43232
0.41764
0.41136
0.4427
0.42458
0.43604
0.4821
0.41468
0.45566
0.4348
0.43436
0.45002
0.44196
0.4271
0.43722
0.43094
0.47356
0.45202
0.45378
0.47322
0.47064
0.4186
0.39908
0.38292
0.36872
0.4109
0.5131
0.47034
0.39864
0.3822
0.35814
0.369
0.45836
0.41422
0.36068
0.37344
0.45514
0.50874
0.45014
0.44634
0.46776
0.46504
0.47582
0.44816
0.46222
0.41196
0.41008
0.39088
0.45058
0.39772
0.41478
0.45358
0.44534
0.48602
0.42842
0.49598
0.44334
0.43282
0.48156
0.5236
0.51566
0.45346
0.43746
0.46556
0.48842
0.493
0.47218
0.4907
0.4746
0.42956
0.44576
0.40222
0.4522
0.4454
0.3611
0.38022
0.38372
-1
fixedStep chrom=16 start=1 step=50000 span=50000
-1
-1
0.58532
0.4915
0.55768
0.4756
0.59436
0.52886
0.59576
0.52216
0.52366
0.60998
0.64254
0.5978
0.64378
0.62882
0.62152
0.58026
0.58352
0.55446
0.58964
0.6235
0.63142
0.63076
0.6483
0.6241
0.57958
0.61274
0.58572
0.59378
0.57532
0.58766
0.52892
0.51936
0.51768
0.54634
0.61504
0.49572
0.45866
0.58072
0.598
0.6109
0.60644
0.61242
0.63508
0.58528
0.55428
0.49282
0.41342
0.49084
0.5923
0.56378
0.53022
0.52994
0.52482
0.56574
0.5358
0.52926
0.51668
0.52164
0.60808
0.57976
0.54344
0.54544
0.51858
0.458
0.48068
0.43366
0.4484
0.44974
0.52286
0.47272
0.52944
0.4632
0.51722
0.50142
0.43908
0.42684
0.46186
0.4757
0.50598
0.4675
0.43664
0.49032
0.48214
0.5235
0.5323
0.58006
0.58766
0.51342
0.4941
0.50404
0.50642
0.55582
0.58186
0.49914
0.53576
0.49178
0.49886
0.53042
0.48908
0.51824
0.5134
0.47954
0.46556
0.48208
0.4333
0.44038
0.45816
0.46098
0.45746
0.44512
0.4549
0.45992
0.42854
0.4284
0.44126
0.4479
0.4412
0.4524
0.4302
0.43456
0.41732
0.41026
0.4095
0.41122
0.40882
0.4116
0.41752
0.42258
0.39996
0.4177
0.41178
0.40616
0.41342
0.4023
0.3876
0.41586
0.40188
0.4357
0.4248
0.42104
0.40354
0.40118
0.40092
0.4162
0.40672
0.42962
0.41626
0.43272
0.42254
0.42788
0.41414
0.40896
0.40754
0.41584
0.41606
0.4015
0.38386
0.40264
0.4035
0.39228
0.39914
0.42496
0.42214
0.40472
0.41618
0.42084
0.42342
0.41254
0.42856
0.43586
-1
-1
0.47944
0.4757
0.4628
0.4788
0.46984
0.52204
0.45322
0.49016
0.47152
0.45936
0.46362
0.47398
0.44986
0.44392
0.42778
0.44198
0.42586
0.4112
0.42572
0.42758
0.4094
0.42496
0.42048
0.41716
0.40188
0.41082
0.41686
0.4076
0.4367
0.42958
0.43412
0.45244
0.46724
0.45148
0.4477
0.42114
0.40044
0.39394
0.46914
0.49288
0.48754
0.45604
0.43788
0.48344
0.4829
0.47692
0.50342
0.4668
0.4628
0.49024
0.48128
0.5277
0.51422
0.50352
0.50182
0.51856
0.49888
0.50532
0.49006
0.48578
0.49954
0.4989
0.43726
0.4363
0.46472
0.41566
0.46436
0.46924
0.45442
0.47798
0.47664
0.4653
0.46668
0.45912
0.4779
0.4649
0.47844
0.45798
0.4971
0.48444
0.45526
0.44358
0.44014
0.44868
0.4289
0.45294
0.42212
0.4249
0.43644
0.4404
0.43084
0.42402
0.43066
0.40184
0.42198
0.4203
0.4197
0.41546
0.41296
0.42034
0.41734
0.3864
0.41412
0.41866
0.43282
0.4208
0.40346
0.43362
0.43798
0.40376
0.37888
0.37572
0.40422
0.45388
0.4903
0.50584
0.45436
0.41268
0.40654
0.4275
0.45014
0.47834
0.47172
0.4643
0.44342
0.46526
0.55122
0.44884
0.46006
0.43712
0.55422
0.4301
0.43298
0.45422
0.44916
0.46012
0.44466
0.43922
0.47428
0.46838
0.4426
0.47646
0.50798
0.46896
0.46906
0.44796
0.46246
0.47402
0.48416
0.49212
0.49258
0.5037
0.45328
0.4648
0.55272
0.54604
0.44666
0.45884
0.41124
0.45872
0.4474
0.41256
0.43288
0.39564
0.42554
0.42872
0.41858
0.42684
0.39052
0.4342
0.45228
0.45772
0.45566
0.46628
0.46674
0.4579
0.454
0.45256
0.44836
0.4215
0.42468
0.406
0.4305
0.40764
0.42254
0.40518
0.40958
0.4351
0.41284
0.42596
0.42838
0.41018
0.45686
0.44664
0.5374
0.56278
0.46436
0.45372
0.43892
0.41826
0.4401
0.4678
0.40476
0.38792
0.43382
0.47024
0.46002
0.45058
0.46914
0.46236
0.4513
0.45642
0.44318
0.44296
0.43728
0.45302
0.4142
0.43028
0.4391
0.44682
0.4859
0.43908
0.42632
0.48438
0.46146
0.434
0.41784
0.44882
0.42538
0.43196
0.42174
0.4295
0.45698
0.45348
0.4363
0.41402
0.4404
0.40252
0.44238
0.4045
0.39612
0.41176
0.39332
0.41886
0.44208
0.46058
0.41818
0.44476
0.42684
0.44974
0.43244
0.4395
0.4019
0.47466
0.46644
0.39646
0.51058
0.46976
0.4368
0.43298
0.4505
0.44222
0.44398
0.43748
0.4062
0.41006
0.428
0.38406
0.45844
0.49592
0.47986
0.48
0.495
0.42318
0.44208
0.39998
0.45388
0.45114
0.43084
0.42952
0.42708
0.41724
0.42312
0.4347
0.42832
0.42856
0.44686
0.41974
0.39724
0.45054
0.46354
0.435
0.47612
0.49532
0.46212
0.46562
0.48026
0.47382
0.44466
0.44858
0.4757
0.44522
0.44706
0.42702
0.42698
0.43594
0.45234
0.43694
0.43638
0.43652
0.43876
0.4135
0.45588
0.45574
0.43706
0.43966
0.46106
0.40084
0.42916
0.44074
0.43732
0.38344
0.44236
0.45366
0.46624
0.43616
0.45082
0.45344
0.45954
0.45256
0.46138
0.43486
0.40412
0.42566
0.40998
0.3964
0.41046
0.42904
0.40956
0.39516
0.43556
0.42716
0.39826
0.40304
0.4401
0.43164
0.41414
0.42644
0.41928
0.40356
0.38768
0.39328
0.39502
0.4444
0.37086
0.38462
0.41622
0.42182
0.42776
0.42546
0.4394
0.43268
0.44018
0.42568
0.41354
0.4582
0.44644
0.479
0.44774
0.47044
0.52038
0.43864
0.4661
0.4955
0.4382
0.51944
0.48324
0.45978
0.48092
0.46038
0.48252
0.5232
0.48656
0.49288
0.48596
0.46046
0.47676
0.50428
0.4696
0.4148
0.46658
0.49938
0.53026
0.49114
0.47972
0.48516
0.51768
0.47714
0.5088
0.4794
0.48794
0.48876
0.49534
0.53022
0.52944
0.5151
0.49266
0.46532
0.4741
0.53472
0.50962
0.50318
0.5315
0.4793
0.4303
0.49556
0.43466
0.40282
0.51364
0.50288
0.4729
0.48926
0.54356
0.53006
0.49398
0.4969
0.56012
0.52256
0.5267
0.50238
0.50848
0.4218
0.42424
0.53368
0.51248
0.47878
0.52308
0.51258
0.47336
0.52324
0.49444
0.53992
0.48978
0.47702
0.53972
0.55486
0.5252
0.53736
0.54276
0.50874
0.5131
0.4605
0.42588
0.49872
0.50766
0.52576
0.48252
0.41422
0.37854
0.40212
0.44014
0.38208
0.41096
0.41706
0.37494
0.44866
0.46982
0.40078
0.36032
0.42034
0.40746
0.42744
0.42972
0.436
0.37058
0.4152
0.3635
0.37168
0.43226
0.40246
0.40796
0.42146
0.35926
0.53468
0.469
0.44966
0.3968
0.35888
0.42424
0.41048
0.443
0.43432
0.43478
0.47026
0.44414
0.4209
0.39738
0.3809
0.41184
0.41232
0.49538
0.50788
0.41558
0.38382
0.4181
0.41888
-1
-1
-1
-1
0.442
0.4211
0.40612
0.43034
0.45284
0.4151
0.42754
0.38164
0.40406
0.4029
0.40218
0.41204
0.43362
0.40154
0.39946
0.46858
0.4086
0.35794
0.38874
0.36644
0.36134
-1
-1
-1
-1
-1
-1
-1
-1
-1
-1
-1
-1
-1
-1
-1
-1
-1
-1
-1
-1
-1
-1
-1
-1
-1
-1
-1
-1
-1
-1
-1
-1
-1
-1
-1
-1
-1
-1
-1
-1
-1
-1
-1
-1
-1
-1
-1
-1
-1
-1
-1
-1
-1
-1
-1
-1
-1
-1
-1
-1
-1
-1
-1
-1
-1
-1
-1
-1
-1
-1
-1
-1
-1
-1
-1
-1
-1
-1
-1
-1
-1
-1
-1
-1
-1
-1
-1
-1
-1
-1
-1
-1
-1
-1
-1
-1
-1
-1
-1
-1
-1
-1
-1
-1
-1
-1
-1
-1
-1
-1
-1
-1
-1
-1
-1
-1
-1
-1
-1
-1
-1
-1
-1
-1
-1
-1
-1
-1
-1
-1
-1
-1
-1
-1
-1
-1
-1
-1
-1
-1
-1
-1
-1
-1
-1
-1
-1
-1
-1
-1
-1
-1
-1
-1
-1
-1
-1
-1
-1
-1
-1
-1
-1
-1
-1
-1
-1
-1
-1
-1
-1
-1
-1
-1
-1
-1
-1
-1
-1
-1
-1
-1
-1
-1
-1
-1
-1
-1
-1
-1
-1
-1
-1
-1
-1
-1
-1
-1
-1
-1
-1
-1
-1
-1
-1
-1
-1
-1
-1
-1
-1
-1
-1
-1
-1
-1
-1
-1
-1
-1
-1
-1
-1
0.36072
0.37194
0.37614
0.3776
0.40182
0.45772
0.40234
0.48908
0.40192
0.43258
0.4971
0.4709
0.44654
0.48946
0.3992
0.38504
0.38928
0.37346
0.3593
0.36326
0.39028
0.381
0.37372
0.39324
0.37418
0.38012
0.39768
0.3989
0.40144
0.42344
0.4171
0.42584
0.42284
0.43894
0.4745
0.46754
0.46882
0.41308
0.37854
0.42114
0.44922
0.45924
0.44552
0.46156
0.41774
0.42022
0.42132
0.40528
0.40038
0.4388
0.45056
0.45642
0.45086
0.4348
0.42052
0.4083
0.4344
0.41694
0.44284
0.45596
0.43982
0.48992
0.50482
0.5009
0.47302
0.51542
0.51766
0.50184
0.51826
0.51778
0.50098
0.46064
0.43754
0.42602
0.42928
0.44926
0.4167
0.45472
0.56384
0.38678
0.47
0.46984
0.4634
0.48944
0.51134
0.52128
0.49256
0.4227
0.39444
0.4497
0.44032
0.46104
0.46978
0.4445
0.442
0.45846
0.43466
0.42922
0.42518
0.42526
0.41756
0.41984
0.38776
0.41668
0.40228
0.4172
0.40266
0.37832
0.39996
0.40624
0.38182
0.4138
0.41816
0.38078
0.3858
0.37264
0.40074
0.38294
0.38898
0.38006
0.39424
0.3795
0.381
0.40786
0.41566
0.41212
0.39444
0.41704
0.41512
0.39448
0.39948
0.38686
0.40692
0.45614
0.4473
0.40132
0.36668
0.34416
0.37808
0.41306
0.39508
0.40316
0.42104
0.4732
0.40166
0.3675
0.3746
0.3905
0.38276
0.38716
0.39448
0.40246
0.40032
0.41172
0.41712
0.44708
0.46208
0.44446
0.491
0.46236
0.45174
0.45016
0.43928
0.42332
0.42174
0.42502
0.40824
0.41298
0.4061
0.40698
0.40564
0.46362
0.4659
0.4561
0.46968
0.46294
0.43852
0.40982
0.42062
0.44108
0.41966
0.44988
0.47298
0.34626
0.36534
0.45446
0.46832
0.4509
0.46944
0.45374
0.45624
0.40724
0.40076
0.417
0.43428
0.37734
0.40882
0.46378
0.49092
0.54912
0.40986
0.40754
0.39572
0.46186
0.46392
0.5002
0.47768
0.42548
0.40708
0.46586
0.52712
0.47156
0.47804
0.51176
0.52384
0.50784
0.42476
0.44474
0.49956
0.44156
0.50524
0.46568
0.52178
0.5005
0.47366
0.56432
0.50764
0.55308
0.5273
0.46458
0.48036
0.50668
0.5122
0.54882
0.4896
0.43996
0.42526
0.44526
0.41494
0.42224
0.4319
0.48654
0.5312
0.39846
0.42278
0.47816
0.47124
0.43752
0.4256
0.40626
0.39396
0.38536
0.39542
0.37692
0.37732
0.3829
0.38774
0.38224
0.37084
0.39452
0.38422
0.35134
0.3589
0.3855
0.36318
0.36918
0.36886
0.36978
0.3568
0.36964
0.3738
0.35302
0.37834
0.346
0.3788
0.37224
0.39716
0.37834
0.36758
0.38918
0.37506
0.36536
0.33456
0.37296
0.36636
0.36652
0.35184
0.35578
0.36468
0.36116
0.3355
0.36996
0.36598
0.3595
0.35366
0.36094
0.36098
0.36108
0.36152
0.35042
0.36676
0.35538
0.36288
0.3585
0.374
0.34774
0.35596
0.34018
0.37864
0.36408
0.36726
0.37878
0.38264
0.38962
0.37518
0.37162
0.35722
0.36604
0.36908
0.3635
0.37116
0.35202
0.38692
0.36378
0.37518
0.37086
0.37752
0.37434
0.33616
0.37132
0.35536
0.36608
0.39824
0.35948
0.35748
0.37402
0.35882
0.36008
0.35646
0.3529
0.36084
0.34882
0.34344
0.3485
0.3631
0.37092
0.38142
0.35882
0.3622
0.3704
0.36232
0.35824
0.36424
0.35618
0.367
0.35662
0.37036
0.38134
0.35818
0.3798
0.3688
0.36894
0.35318
0.38408
0.3539
0.3689
0.377
0.3777
0.37124
0.38488
0.38536
0.37402
0.38834
0.40928
0.40304
0.39422
0.38102
0.40834
0.4004
0.37872
0.3936
0.3972
0.41292
0.41236
0.39628
0.43928
0.42082
0.43706
0.42578
0.42868
0.4284
0.44764
0.42856
0.44674
0.4213
0.4594
0.4292
0.47264
0.47804
0.50276
0.47978
0.48606
0.50958
0.47024
0.4868
0.45314
0.463
0.44138
0.39902
0.47418
0.51414
0.53134
0.51694
0.4334
0.42258
0.52244
0.58092
0.53366
0.5165
0.4096
0.50678
0.55756
0.49048
0.54086
0.44682
0.53052
0.48296
0.50982
0.48284
0.52706
0.5228
0.56016
0.5252
0.45898
0.45524
0.40434
0.42454
0.52306
0.47094
0.5048
0.51982
0.46986
0.49584
0.46124
0.44762
0.48324
0.49612
0.48164
0.4664
0.44232
0.42498
0.42102
0.41912
0.44968
0.49666
0.45462
0.441
0.41614
0.43308
0.4916
0.44438
0.40028
0.45048
0.43308
0.39088
0.37656
0.40174
0.4769
0.4405
0.45228
0.44072
0.53402
0.4624
0.44408
0.42924
0.4717
0.522
0.43932
0.4639
0.46622
0.50886
0.51606
0.50542
0.43374
0.48908
0.49568
0.57332
0.54428
0.47542
0.41854
0.4391
0.45178
0.4255
0.40082
0.3783
0.396
0.38044
0.40798
0.3933
0.45298
0.4818
0.47556
0.42052
0.44062
0.43564
0.4471
0.40324
0.41222
0.42172
0.46388
0.44556
0.4345
0.44602
0.45858
0.47074
0.43518
0.42824
0.39598
0.38588
0.38058
0.36236
0.36738
0.34448
0.38524
0.39044
0.38258
0.37056
0.38842
0.42574
0.4563
0.45954
0.4737
0.45968
0.48394
0.46512
0.43772
0.42994
0.4207
0.43634
0.44224
0.43302
0.42618
0.43412
0.4221
0.40068
0.38292
0.3996
0.408
0.4259
0.4249
0.39666
0.38908
0.39524
0.38932
0.40018
0.37092
0.40068
0.41154
0.43268
0.47286
0.50714
0.4888
0.42072
0.39936
0.44514
0.43692
0.45576
0.5091
0.43352
0.44102
0.44284
0.43624
0.46046
0.43546
0.50148
0.44104
0.47814
0.58752
0.47808
0.41698
0.40976
0.447
0.48356
0.47976
0.4473
0.44466
0.42642
0.41626
0.38178
0.38362
0.37646
0.38012
0.36346
0.3625
0.35602
0.35896
0.36294
0.36982
0.36432
0.3748
0.36606
0.36402
0.36608
0.36172
0.3732
0.3534
0.349
0.35968
0.37502
0.3769
0.3648
0.37818
0.37136
0.37988
0.39002
0.40268
0.43346
0.40708
0.40144
0.3832
0.40876
0.41604
0.40188
0.41028
0.42274
0.40808
0.42232
0.41668
0.44056
0.44332
0.43906
0.44476
0.44164
0.43138
0.4442
0.402
0.42662
0.4251
0.42084
0.41366
0.41956
0.41048
0.41998
0.43116
0.42612
0.44096
0.43156
0.43248
0.42946
0.4182
0.41594
0.4309
0.45506
0.42686
0.43704
0.42108
0.43328
0.42494
0.454
0.44762
0.44162
0.42902
0.44572
0.42574
0.42722
0.43774
0.3955
0.4141
0.41384
0.4124
0.42342
0.39138
0.41968
0.41942
0.4049
0.41324
0.39208
0.40696
0.41512
0.4299
0.40266
0.41524
0.41572
0.40332
0.45392
0.42248
0.43296
0.4115
0.3947
0.38582
0.42008
0.43708
0.40596
0.43356
0.45458
0.50278
0.49666
0.4669
0.46402
0.41064
0.45358
0.50012
0.51388
0.49808
0.50282
0.51238
0.53804
0.48492
0.4744
0.47652
0.4772
0.4392
0.41832
0.42934
0.41794
0.39668
0.40736
0.41118
0.4271
0.40898
0.43186
0.40364
0.4345
0.42386
0.42602
0.44642
0.4268
0.404
0.42402
0.41292
0.40894
0.40588
0.41696
0.4101
0.40772
0.42882
0.4207
0.42396
0.4044
0.41234
0.4138
0.42466
0.43736
0.43038
0.4214
0.44412
0.4493
0.43446
0.43712
0.46134
0.4477
0.55416
0.5323
0.52178
0.44266
0.4631
0.52996
0.49462
0.50086
0.48938
0.47972
0.49842
0.48008
0.50038
0.4996
0.49858
0.4639
0.42348
0.48322
0.5203
0.48984
0.52516
0.48806
0.49382
0.54162
0.53332
0.553
0.56698
0.56016
0.55474
0.5659
0.58152
0.56262
0.55774
0.57208
0.603
0.50684
0.5371
0.49714
0.50204
0.467
0.50844
0.48358
0.5058
0.49944
0.46464
0.46536
0.46574
0.47666
0.49118
0.48708
0.48618
0.52732
0.50298
0.48726
0.47734
0.49
0.49076
0.45698
0.49064
0.4933
0.51314
0.49394
0.48592
0.45236
0.4896
0.48546
0.47662
0.4849
0.53672
0.48828
0.48324
0.48758
0.51092
0.52978
0.55486
0.58344
0.51088
0.50608
0.58168
0.52042
0.51548
0.48226
0.52292
0.55364
0.52786
0.50398
0.5238
0.5308
-1
-1
0.60484
0.63218
0.62816
0.55618
0.52106
0.58484
0.61478
0.61742
0.60068
0.59646
0.6154
0.59606
0.55438
0.6037
0.53884
0.59666
0.54348
0.5376
0.5501
0.49136
0.50674
0.48102
0.51016
0.56438
0.58658
0.53568
0.58722
0.51052
0.51244
0.5446
0.56974
0.53526
0.54566
0.49034
0.4508
0.46534
-1
-1
-1
fixedStep chrom=17 start=1 step=50000 span=50000
0.54978
0.53088
0.5311
0.54194
0.5138
-1
-1
-1
0.48034
0.45952
0.45844
0.4492
0.47944
0.48186
0.53604
0.49946
0.4936
0.5107
0.57426
0.55874
0.5486
0.54838
0.50628
0.54162
0.4956
0.44748
0.48866
0.5691
0.50728
0.54124
0.54896
0.5076
0.56248
0.51316
0.45302
0.4405
0.5306
0.52474
0.55716
0.5564
0.44158
0.46032
0.4351
0.4407
0.47126
0.57158
0.48578
0.43076
0.46572
0.46656
0.42122
0.46074
0.55068
0.5306
0.51742
0.51802
0.5233
0.47688
0.51712
0.39758
0.41314
0.41282
0.39292
0.42212
0.41104
0.41246
0.39844
0.40158
0.48454
0.5344
0.51168
0.56756
0.4919
0.5121
0.46028
0.5592
0.56612
0.53492
0.46292
0.43806
0.44546
0.48978
0.42698
0.42912
0.40498
0.47794
0.49452
0.53286
0.58404
0.551
0.50068
0.47294
0.52254
0.4853
0.51708
0.5242
0.51594
0.5374
0.53406
0.46672
0.5097
0.42284
0.4785
0.45268
0.39876
0.42812
0.44344
0.43342
0.49452
0.4425
0.4618
0.47228
0.43862
0.47738
0.43826
0.44226
0.47036
0.42748
0.45496
0.50922
0.46252
0.47596
0.4546
0.46422
0.44942
0.44892
0.4932
0.54006
0.49384
0.4883
0.41616
0.49638
0.46304
0.43542
0.42032
0.41714
0.43138
0.43134
0.52318
0.48084
0.49376
0.49272
0.54822
0.53148
0.5394
0.5407
0.56696
0.52016
0.47742
0.53998
0.4938
0.50044
0.50754
0.47792
0.52302
0.49826
0.51096
0.44976
0.5035
0.5162
0.52648
0.5263
0.49208
0.51436
0.49918
0.47732
0.45304
0.4571
0.43386
0.39412
0.41332
0.45028
0.4878
0.43148
0.47724
0.5008
0.44606
0.44592
0.47426
0.47542
0.4851
0.51298
0.53946
0.4723
0.4426
0.42226
0.4251
0.44302
0.41818
0.42238
0.43176
0.43396
0.4572
0.45278
0.46486
0.43984
0.49916
0.48448
0.46702
0.47334
0.48632
0.47124
0.46508
0.42782
0.46872
0.4233
0.37202
0.38098
0.39014
0.40318
0.46128
0.43804
0.42736
0.46484
0.4846
0.43612
0.42666
0.4027
0.42428
0.41926
0.41104
0.41514
0.45124
0.44602
0.43036
0.42896
0.42252
0.44252
0.42954
0.43506
0.45132
0.40364
0.42552
0.4178
0.42024
0.4287
0.44642
0.4166
0.40278
0.37002
0.36716
0.39312
0.43302
0.41616
0.38846
0.39994
0.41208
0.3856
0.37642
0.39322
0.4081
0.41628
0.42238
0.42926
0.40136
0.404
0.42032
0.48558
0.4569
0.43194
0.41862
0.37216
0.37642
0.39786
0.3883
0.39514
0.40586
0.3881
0.39802
0.41398
0.41054
0.3717
0.4005
0.39044
0.41504
0.3928
0.42332
0.42222
0.4177
0.39278
0.35094
0.39786
0.43614
0.4179
0.47198
0.41826
0.39824
0.4162
0.39444
0.4223
0.39612
0.3772
0.39344
0.43214
0.40126
0.37606
0.38814
0.41538
0.4166
0.3959
0.426
0.4065
0.39852
0.45082
0.41546
0.4149
0.46182
0.45712
0.43194
0.42178
0.4624
0.44176
0.45486
0.43616
0.43556
0.43056
0.46584
0.46676
0.41242
0.3974
0.39486
0.37854
0.42974
0.44422
0.46406
0.46536
0.51414
0.53438
0.44918
0.41598
0.3948
0.41896
0.3706
0.39718
0.51388
0.50986
0.51432
0.45682
0.5235
0.49146
0.53244
0.51282
0.5133
0.44846
0.4847
0.51642
0.49356
0.48422
0.55846
0.5466
0.49182
0.5194
0.55766
0.56546
0.5825
0.50998
0.4571
0.49066
0.48474
0.46744
0.56396
0.52916
0.54588
0.53416
0.49866
0.51974
0.5079
0.49356
0.43012
0.38228
0.4342
0.42114
0.446
0.44398
0.39088
0.45212
0.44908
0.56404
0.56746
0.50164
0.51838
0.5038
0.50674
0.47542
0.50452
0.50954
0.47974
0.47276
0.4742
0.47844
0.4143
0.43702
0.52578
0.46178
0.40716
0.45422
0.41436
0.4387
0.41778
0.4345
0.42714
0.41672
0.41904
0.43568
0.41966
0.37744
0.42768
0.49374
0.50664
0.49662
0.4394
0.43012
0.40926
0.42762
0.42034
0.37782
0.40236
0.47874
0.48094
0.46782
0.43964
0.45204
0.51838
0.53706
0.52922
0.56454
0.52542
0.46548
0.453
0.40874
0.40918
-1
-1
-1
0.40098
0.39428
0.44098
0.41454
0.45568
0.44668
0.41326
0.3662
0.33988
0.37934
0.41298
-1
-1
-1
-1
-1
-1
-1
-1
-1
-1
-1
-1
-1
-1
-1
-1
-1
-1
-1
-1
-1
-1
-1
-1
-1
-1
-1
-1
-1
-1
-1
-1
-1
-1
-1
-1
-1
-1
-1
-1
-1
-1
-1
-1
-1
-1
-1
-1
-1
-1
-1
-1
-1
-1
-1
-1
-1
-1
-1
-1
-1
0.41752
0.4053
0.38942
0.3768
0.40468
0.42852
0.42222
0.48082
0.4709
0.49298
0.48082
0.49092
0.50428
0.5334
0.42714
0.48014
0.48118
0.42684
0.45994
0.45802
0.42912
0.3996
0.36254
0.36912
0.41868
0.5142
0.42394
0.5085
0.4876
0.4474
0.53136
0.5191
0.47748
0.46386
0.51756
0.51962
0.44062
0.48392
0.50752
0.48488
0.53058
0.47978
0.56072
0.5165
0.4663
0.42846
0.43492
0.4345
0.44246
0.40316
0.39402
0.46448
0.57806
0.43576
0.41204
0.40034
0.4051
0.40822
0.382
0.3979
0.3813
0.38538
0.41282
0.38272
0.43196
0.43994
0.41882
0.4213
0.39842
0.37996
0.3935
0.49812
0.43362
0.48476
0.52414
0.4399
0.4224
0.42672
0.43068
0.47712
0.43464
0.42428
0.4229
0.38094
0.3656
0.3723
0.36746
0.37676
0.49072
0.50596
0.5104
0.52448
0.47572
0.44168
0.43512
0.46308
0.45496
0.45928
0.44802
0.43502
0.41164
0.45468
0.45646
0.4443
0.39986
0.47008
0.50986
0.4305
0.4059
0.43022
0.5038
0.43518
0.40596
0.39996
0.38538
0.38542
0.39136
0.39276
0.43636
0.45316
0.48212
0.43902
0.46398
0.45914
0.4423
0.462
0.4524
0.44584
0.44578
0.4255
0.47412
0.44818
0.4427
0.4372
0.43336
0.43938
0.4354
0.42806
0.43168
0.464
0.4368
0.42134
0.42114
0.44896
0.41628
0.43108
0.41864
0.41182
0.44218
0.48538
0.47618
0.4679
0.52092
0.52134
0.44928
0.47082
0.48758
0.48002
0.47006
0.38762
0.4593
0.43096
0.45748
0.48822
0.4336
0.42544
0.41656
0.40056
0.3917
0.41434
0.42828
0.42152
0.40246
0.3882
0.40376
0.5245
0.45526
0.43736
0.45754
0.44082
0.45006
0.41966
0.43718
0.45934
0.4749
0.49008
0.4502
-1
-1
0.47642
0.50482
0.47492
0.4329
0.5195
0.51306
0.4845
0.49164
0.48636
0.51098
0.51696
0.40596
0.39892
0.45806
0.42346
0.39246
0.38144
0.39714
0.42004
0.44736
0.4372
0.42794
0.44884
0.3968
0.39658
0.42982
0.47476
0.45288
0.45178
0.42542
0.47576
0.46256
0.39956
0.45892
0.49156
0.44848
0.52892
0.56318
0.5133
0.5703
0.50796
0.50262
0.5595
0.50726
0.48358
0.50968
0.48298
0.41956
0.4485
0.49518
0.5003
0.5277
0.54982
0.43686
0.43006
0.4364
0.45202
0.4513
0.42632
0.49316
0.56194
0.5474
0.53432
0.4613
0.40956
0.38386
0.4867
0.50806
0.5198
0.52958
0.49972
0.48534
0.47342
0.45794
0.52164
0.51746
0.45318
0.5309
0.49648
0.46244
0.42564
0.39088
0.41044
0.39112
0.3958
0.39398
0.4211
0.39994
0.39168
0.39928
0.40014
0.39826
0.40378
0.40016
0.46416
0.4291
0.46432
0.48486
0.52944
0.50504
0.53972
0.51772
0.51742
0.53654
0.52694
0.47252
0.50964
0.49426
0.49774
0.5294
0.5313
0.53908
0.45652
0.45796
0.4912
0.4488
0.48284
0.44256
0.5093
0.5107
0.46974
0.5467
0.45722
0.50862
0.4644
0.49816
0.4538
0.47634
0.50894
0.4252
0.45552
0.44068
0.48512
0.4533
0.48998
0.45586
0.44166
0.50196
0.48962
0.50168
0.50174
0.48284
0.46486
0.49848
0.5107
0.506
0.506
0.4749
0.55294
0.50934
0.5665
0.5265
0.51638
0.54462
0.47316
0.39654
0.4366
0.50298
0.48992
0.43006
0.43028
0.5277
0.48764
0.4873
0.48994
0.51682
0.53126
0.49852
0.51746
0.53254
0.4909
0.56118
0.4943
0.46814
0.51994
0.53384
0.47518
0.4198
0.4596
0.47224
0.47298
0.48726
0.53292
0.531
0.47892
0.47368
0.51716
0.4312
0.39016
0.40138
0.42596
0.47364
0.42374
0.4465
0.39756
0.36838
0.41276
0.43526
0.41692
0.37838
0.38204
0.43262
0.53806
0.50574
0.49966
0.4721
0.4713
0.43336
0.4191
0.39052
0.4288
0.46112
0.4576
0.3784
0.38046
0.39336
0.4575
0.43212
0.3933
0.44228
0.5224
0.46598
0.50324
0.52896
0.4942
0.50802
0.49606
0.5059
0.4695
0.441
0.408
0.3794
0.37138
0.36758
0.39222
0.43922
0.45716
0.50578
0.533
0.48442
0.44166
0.49158
0.46716
0.4487
0.4741
0.49092
0.46054
0.46878
0.44276
0.45948
0.4831
0.50714
0.43086
0.43018
0.47816
0.50558
0.54184
0.49532
0.47102
0.3995
0.47412
0.46148
0.43402
0.50566
0.5411
0.54154
0.49414
0.51688
0.53798
0.55708
0.54466
0.46896
0.48588
0.50576
0.4616
0.49904
0.4878
0.57006
0.56696
0.52464
0.4832
0.41636
0.49268
0.48598
0.48056
0.49246
0.38534
0.38122
0.43802
0.47162
0.39906
0.40698
0.40148
0.45254
0.44292
0.43048
0.40874
0.4189
0.41324
0.4327
0.41922
0.41538
0.413
0.4085
0.39166
0.37514
0.3551
0.38384
0.3894
0.39154
0.3738
0.37258
0.37228
0.3668
0.38938
0.37294
0.36934
0.36372
0.3855
0.36232
0.3697
0.36858
0.35404
0.36386
0.3647
0.35864
0.36424
0.35184
0.3515
0.3432
0.35478
0.34874
0.34396
0.361
0.34678
0.37516
0.35028
0.3441
0.34922
0.35748
0.36694
0.37328
0.37482
0.36648
0.35538
0.35396
0.37036
0.3626
0.37054
0.35728
0.3686
0.3671
0.38452
0.37276
0.37862
0.37256
0.36746
0.373
0.37182
0.37452
0.36614
0.37484
0.37524
0.39188
0.40952
0.40676
0.3678
0.34116
0.36302
0.37312
0.39902
0.43584
0.4295
0.4229
0.4226
0.4324
0.41162
0.40374
0.378
0.40668
0.40294
0.39708
0.3923
0.39156
0.4029
0.3933
0.3982
0.40738
0.40944
0.4167
0.40438
0.38272
0.38962
0.379
0.38648
0.39632
0.40172
0.42426
0.46066
0.4476
0.45316
0.46718
0.44378
0.40354
0.4614
0.42082
0.4523
0.4402
0.4842
0.464
0.42662
0.42644
0.46766
0.44994
0.46276
0.48396
0.47374
0.48234
0.48246
0.5094
0.43646
0.471
0.44348
0.48618
0.51324
0.49502
0.4159
0.44856
0.44112
0.41206
0.48598
0.45622
0.50246
0.52352
0.39708
0.3965
0.46596
0.46786
0.45444
0.46172
0.4399
0.40702
0.38228
0.40226
0.38766
0.4049
0.4037
0.39766
0.3978
0.41752
0.45406
0.40718
0.43698
0.46832
0.4566
0.45198
0.4313
0.41286
0.39826
0.38636
0.39516
0.3882
0.3947
0.43752
0.44582
0.39662
0.46212
0.44448
0.45112
0.52876
0.40114
0.38092
0.38608
0.41484
0.43072
0.41752
0.40318
0.44596
0.43104
0.40878
0.4313
0.39318
0.39146
0.36268
0.37148
0.36212
0.36492
0.3617
0.37958
0.38726
0.3945
0.41556
0.43968
0.47634
0.56964
0.48078
0.4542
0.38558
0.38016
0.361
0.3692
0.35862
0.34982
0.36642
0.39848
0.40528
0.38982
0.3963
0.437
0.4516
0.43434
0.4482
0.39728
0.3963
0.40718
0.46692
0.44048
0.39226
0.4264
0.51064
0.52744
0.44668
0.4504
0.43056
0.42284
0.41386
0.37058
0.36118
0.3559
0.36486
0.37276
0.3748
0.37586
0.38694
0.4175
0.526
0.5428
0.49976
0.46248
0.4349
0.5036
0.42184
0.42704
0.4983
0.49942
0.55256
0.51154
0.4707
0.43692
0.4484
0.43122
0.44302
0.4722
-1
-1
0.40938
0.38336
0.40278
0.44012
0.46358
0.51054
0.48186
0.42588
0.43002
0.44466
0.39914
0.46574
0.45702
0.47288
0.46234
0.44192
0.42182
0.44162
0.43634
0.47398
0.4758
0.50392
0.44268
0.40816
0.39368
0.37182
0.37246
0.37558
0.38106
0.37172
0.36912
0.36728
0.3667
0.39398
0.4295
0.45874
0.40708
0.42416
0.44366
0.42682
0.43584
0.43744
0.42304
0.43954
0.4697
0.46818
0.48242
0.46788
0.4824
0.52068
0.51634
0.40714
0.37278
0.37046
0.42472
0.4701
0.43784
0.45146
0.4469
0.44202
0.43824
0.4396
0.46502
0.43372
0.42558
0.4704
0.43336
0.39726
0.40996
0.44636
0.4612
0.45614
0.43124
0.4641
0.45368
0.4476
0.4718
0.47436
0.44388
0.43184
0.42248
0.44468
0.39238
0.42202
0.40656
0.41226
0.3998
0.37272
0.36502
0.38858
0.36678
0.37392
0.35668
0.35728
0.35772
0.34312
0.37664
0.40886
0.41148
0.4163
0.39788
0.39942
0.39338
0.3791
0.38516
0.3863
0.37408
0.3924
0.3827
0.36898
0.377
0.3737
0.39268
0.38312
0.3697
0.36752
0.3872
0.36974
0.36404
0.36764
0.37746
0.36024
0.35834
0.37748
0.36314
0.36738
0.36962
0.36732
0.37816
0.37172
0.38328
0.36628
0.38102
0.3649
0.36212
0.37678
0.39062
0.39082
0.36814
0.37666
0.38642
0.3703
0.3603
0.36974
0.37612
0.38748
0.39226
0.39808
0.40124
0.42094
0.41068
0.42032
0.4629
0.44862
0.44006
0.4417
0.46378
0.48008
0.47446
0.46054
0.4674
0.4921
0.47504
0.47722
0.47104
0.4685
0.44378
0.43994
0.4651
0.4483
0.46022
0.458
0.45912
0.4862
0.44376
0.51688
0.5218
0.54674
0.5015
0.50522
0.53714
0.52498
0.51694
0.43774
0.50686
0.49854
0.48084
0.49952
0.4493
0.48274
0.50462
0.48756
0.48708
0.49934
0.54328
0.5006
0.5507
0.52982
0.52776
0.50284
0.48184
0.47814
0.48494
0.46396
0.51154
0.53704
0.56998
0.55192
0.54828
0.53548
0.49044
0.52524
0.50262
0.47504
0.49964
0.5062
0.47224
0.42616
0.47876
0.53684
0.56192
0.5619
0.57662
0.47406
0.55036
0.50146
0.57064
0.54746
0.51216
0.47548
0.54398
0.5173
0.52968
0.45116
0.44612
0.53428
0.46702
0.53786
0.48454
0.56118
0.54158
0.49858
0.47046
0.49994
0.47852
0.4458
0.50274
0.53442
0.53554
0.51068
0.47898
0.49206
0.47654
0.44502
0.50942
0.52238
0.51162
0.56098
0.55826
0.56474
0.4882
0.49714
0.4763
0.48658
0.47012
0.53154
0.49746
0.5253
0.48398
0.41942
0.41584
0.43892
0.58018
0.53142
0.53818
0.54256
0.53594
0.52544
0.53762
0.54326
0.49628
0.502
0.48968
0.48066
0.44604
0.4819
0.48212
0.5266
0.53248
0.54508
0.51094
0.54266
0.59544
0.57182
0.53928
0.5393
0.51642
0.54752
0.54982
0.5382
-1
-1
0.53864
0.55644
0.51916
0.58294
0.55744
0.51282
0.5288
0.53484
0.50274
0.54784
0.46624
0.5624
0.5263
0.50122
0.49202
0.496
0.57412
0.55254
0.47058
0.46056
0.46566
0.47452
0.47014
0.4809
0.52004
0.55182
0.5432
0.54916
0.59256
0.63124
0.58788
0.59156
0.5776
0.5761
0.5683
0.60892
0.6283
0.57404
0.56244
0.47798
0.54904
0.5857
-1
-1
0.5525
0.60346
0.56522
0.62558
0.6043
0.54966
0.51718
0.58448
0.53708
0.58838
0.5641
0.54284
0.52868
0.4959
0.49698
0.50418
0.5293
0.55076
0.51494
0.51684
0.53792
0.54488
0.51648
0.50148
0.57954
0.55488
0.5262
0.470007
fixedStep chrom=18 start=1 step=50000 span=50000
-1
0.47256
0.4205
0.39222
0.37182
0.3995
0.44792
0.43228
0.41212
0.43424
0.45104
0.42016
0.41542
0.45592
0.41632
0.39864
0.42834
0.41828
0.43036
0.41358
0.39448
0.37118
0.36902
0.37238
0.35448
0.36226
0.37914
0.37196
0.35528
0.36266
0.38636
0.35676
0.34708
0.35142
0.346
0.36104
0.35484
0.36898
0.37182
0.37854
0.36758
0.3656
0.383
0.38468
0.37884
0.38898
0.38296
0.36018
0.38418
0.39732
0.38574
0.37306
0.40298
0.39032
0.36144
0.36408
0.42502
0.45714
0.45164
0.40648
0.4422
0.42978
0.39748
0.40802
0.4144
0.40282
0.40326
0.4226
0.43042
0.43432
0.42192
0.43382
0.43866
0.42724
0.41062
0.41962
0.39572
0.40158
0.40038
0.3925
0.39474
0.38908
0.37936
0.37218
0.3659
0.37786
0.3627
0.37194
0.37306
0.37726
0.36314
0.36088
0.36408
0.38502
0.36488
0.4
0.39454
0.37224
0.36644
0.39122
0.3901
0.4136
0.37826
0.39372
0.37968
0.40254
0.37388
0.39776
0.3778
0.39642
0.41278
0.39418
0.41276
0.39694
0.41034
0.40454
0.391
0.40294
0.40406
0.4441
0.39864
0.38414
0.39972
0.39942
0.37722
0.40392
0.36906
0.409
0.40916
0.39162
0.3999
0.40834
0.40652
0.39734
0.391
0.39758
0.38504
0.40284
0.41344
0.43204
0.428
0.4233
0.44172
0.45452
0.43466
0.42822
0.44288
0.44774
0.41886
0.43154
0.41656
0.416
0.40798
0.40312
0.3915
0.39442
0.4048
0.39592
0.39208
0.38232
0.38808
0.37604
0.38584
0.40648
0.39682
0.4055
0.42026
0.44432
0.46336
0.44812
0.44672
0.43
0.42748
0.43048
0.4594
0.45758
0.45222
0.42224
0.42552
0.44134
0.43114
0.42682
0.38662
0.38016
0.3542
0.39672
0.39934
0.38772
0.42896
0.408
0.42642
0.37966
0.42126
0.42896
0.45164
0.4295
0.43864
0.42798
0.3871
0.42426
0.45132
0.46482
0.44266
0.43064
0.43908
0.44486
0.44024
0.4086
0.44134
0.44996
0.4089
0.44132
0.42472
0.43222
0.42116
0.41424
0.39574
0.40572
0.40368
0.36688
0.42596
0.41308
0.43998
0.40212
0.39116
0.4038
0.38658
0.3818
0.38006
0.3924
0.42056
0.42516
0.44966
0.45302
0.43606
0.43376
0.43014
0.45946
0.46708
0.48828
0.48708
0.46204
0.39586
0.40654
0.44126
0.49334
0.4658
0.45242
0.48952
0.40658
0.39664
0.40388
0.41038
0.42094
0.43498
0.45272
0.39084
0.44542
0.45886
0.42606
0.38954
0.41014
0.44222
0.42556
0.47958
0.47942
0.42594
0.463
0.46678
0.48238
0.45442
0.4446
0.48444
0.41144
0.39698
0.40266
0.45352
0.43758
0.43168
0.39186
0.40366
0.39384
0.43122
0.41572
0.37616
0.47056
0.46558
0.4169
0.42672
0.42374
0.40184
0.35032
0.3841
0.36888
0.3861
0.35364
0.34976
0.425
0.46052
0.45986
0.40482
0.36346
0.35384
0.3571
0.3897
0.35554
0.3772
0.37808
-1
-1
-1
-1
-1
-1
-1
-1
-1
-1
-1
-1
-1
-1
-1
-1
-1
-1
-1
-1
-1
-1
-1
-1
-1
-1
-1
-1
-1
-1
-1
-1
-1
-1
-1
-1
-1
-1
-1
-1
-1
-1
-1
-1
-1
-1
-1
-1
-1
-1
-1
-1
-1
-1
-1
-1
-1
-1
-1
-1
-1
-1
-1
0.37542
0.35836
0.39018
0.40116
0.41252
0.40686
0.39954
0.39674
0.40104
0.40324
0.43986
0.39556
0.4395
0.42234
0.43456
0.4118
0.3696
0.3615
0.41
0.42774
0.4353
0.4593
0.45026
0.4423
0.44014
0.43846
0.41578
0.43532
0.3969
0.40788
0.39048
0.41664
0.38766
0.37524
0.40464
0.38574
0.3954
0.36732
0.37198
0.37974
0.38352
0.43334
0.4599
0.4784
0.4753
0.49088
0.46566
0.42432
0.4432
0.42476
0.43452
0.44604
0.44684
0.44782
0.42586
0.42492
0.41906
0.43036
0.41228
0.44056
0.42526
0.40598
0.41638
0.4207
0.40766
0.39756
0.39494
0.41608
0.43664
0.3958
0.43134
0.4142
0.41036
0.41518
0.39448
0.41262
0.40994
0.4247
0.41764
0.41212
0.41026
0.41584
0.38494
0.3795
0.35818
0.38828
0.37858
0.39192
0.3998
0.40244
0.38738
0.38416
0.3795
0.3927
0.3961
0.39272
0.39094
0.40736
0.39246
0.40008
0.39216
0.3478
0.37264
0.3803
0.41134
0.4232
0.38048
0.36646
0.40274
0.43876
0.4174
0.43252
0.40624
0.42806
0.41312
0.40448
0.39098
0.4035
0.3995
0.40328
0.38644
0.37876
0.37082
0.3843
0.37564
0.38806
0.36316
0.37832
0.36684
0.37398
0.37706
0.37198
0.37428
0.36536
0.38122
0.38146
0.37602
0.374
0.3676
0.36366
0.37634
0.35692
0.36346
0.37904
0.39902
0.36978
0.37176
0.36118
0.37044
0.37366
0.37178
0.34648
0.34388
0.35588
0.37712
0.35742
0.34582
0.36256
0.34876
0.34992
0.3491
0.33406
0.3425
0.33868
0.35554
0.34772
0.35972
0.34338
0.34544
0.3345
0.32962
0.34794
0.347
0.34018
0.35418
0.36636
0.33824
0.3388
0.36142
0.33318
0.3458
0.3558
0.34646
0.34368
0.36992
0.3401
0.3303
0.35354
0.34812
0.34252
0.34556
0.34794
0.34656
0.3771
0.3603
0.34912
0.37066
0.36286
0.35004
0.365
0.3654
0.37226
0.3775
0.35322
0.37406
0.37312
0.37268
0.36356
0.3658
0.3657
0.4014
0.40184
0.41734
0.38066
0.40202
0.41276
0.42096
0.36712
0.37656
0.44972
0.4444
0.42128
0.42026
0.39888
0.39528
0.40472
0.40354
0.39042
0.38654
0.37316
0.39964
0.39498
0.38752
0.3829
0.37892
0.3865
0.39104
0.37992
0.39794
0.34946
0.34118
0.3422
0.34602
0.35346
0.35174
0.34598
0.37278
0.33686
0.34974
0.3598
0.35656
0.35464
0.36262
0.34934
0.36074
0.36694
0.37914
0.36986
0.35702
0.34654
0.35048
0.34484
0.34396
0.34732
0.33592
0.38404
0.36346
0.38128
0.35816
0.36378
0.36262
0.36842
0.37708
0.37364
0.38132
0.38428
0.38394
0.38234
0.3916
0.36648
0.38506
0.39478
0.37934
0.42996
0.39578
0.40628
0.39998
0.40028
0.4093
0.42666
0.4329
0.38832
0.39818
0.38196
0.38002
0.40994
0.42722
0.42464
0.42946
0.41134
0.39718
0.38514
0.41452
0.4039
0.4569
0.41104
0.4349
0.4417
0.43814
0.42514
0.43166
0.41626
0.42876
0.4192
0.42182
0.4347
0.43354
0.36374
0.3603
0.37436
0.36736
0.3664
0.38854
0.36934
0.37688
0.49434
0.53754
0.53986
0.51828
0.52294
0.52084
0.50154
0.44628
0.42264
0.43806
0.42306
0.4103
0.4075
0.41246
0.39078
0.3932
0.39888
0.37334
0.35836
0.34872
0.37054
0.36784
0.37308
0.36866
0.3974
0.36546
0.37592
0.37164
0.36682
0.38154
0.36824
0.35574
0.36432
0.37964
0.37214
0.3675
0.36564
0.33572
0.35998
0.35684
0.36716
0.37084
0.3759
0.36004
0.36804
0.37448
0.37048
0.38132
0.36226
0.37416
0.36528
0.38752
0.3807
0.36846
0.36222
0.34504
0.37714
0.38218
0.35682
0.36122
0.35118
0.34806
0.35582
0.37334
0.34856
0.34414
0.36426
0.35446
0.3546
0.34952
0.35028
0.35416
0.37698
0.34618
0.37572
0.33578
0.35402
0.3486
0.35348
0.33888
0.36004
0.36938
0.36238
0.37754
0.37048
0.35784
0.37488
0.38874
0.38434
0.3718
0.3846
0.39112
0.3912
0.3918
0.37018
0.34676
0.35652
0.37756
0.3867
0.38338
0.3796
0.38494
0.38662
0.3811
0.39194
0.37328
0.37906
0.36152
0.36816
0.35348
0.37682
0.35526
0.3583
0.34488
0.35818
0.35488
0.35946
0.36242
0.37082
0.34522
0.35992
0.35202
0.37754
0.36944
0.3671
0.37922
0.36866
0.35804
0.36242
0.34438
0.34368
0.3586
0.36764
0.3576
0.35474
0.34918
0.3796
0.34852
0.35712
0.358
0.37208
0.36186
0.36052
0.38
0.36746
0.37404
0.37828
0.3869
0.38454
0.44042
0.42822
0.42472
0.43748
0.4106
0.42482
0.40858
0.40266
0.39514
0.38486
0.38066
0.41028
0.42372
0.42524
0.40698
0.43042
0.42088
0.4372
0.4511
0.45594
0.44154
0.43514
0.41782
0.46794
0.40354
0.41384
0.422
0.4293
0.44002
0.45272
0.43212
0.38556
0.46952
0.49418
0.50436
0.46964
0.46356
0.4786
0.41202
0.47878
0.48372
0.45824
0.39796
0.37536
0.40448
0.44102
0.44138
0.40868
0.38346
0.4021
0.43966
0.4316
0.42636
0.46162
0.4471
0.43582
0.44646
0.44718
0.42616
0.45268
0.45034
0.43944
0.35852
0.37014
0.42184
0.46398
0.50146
0.47516
0.49182
0.46662
0.41382
0.46964
0.47228
0.45798
0.45796
0.39544
0.47778
0.50744
0.48318
0.50162
0.51256
0.49888
0.5271
0.5002
0.50276
0.53358
0.44872
0.3943
0.36806
0.37468
0.3802
0.37308
0.37712
0.38398
0.40686
0.4428
0.44686
0.45918
0.46452
0.43294
0.46398
0.4091
0.45812
0.46432
0.4496
0.44976
0.423
0.43682
0.43586
0.4468
0.42236
0.44652
0.409
0.42286
0.42592
0.40084
0.43032
0.42678
0.47472
0.46812
0.45632
0.43518
0.42966
0.39618
0.39402
0.4192
0.3862
0.43652
0.44268
0.41112
0.42364
0.41714
0.41276
0.3997
0.3957
0.40932
0.39386
0.41378
0.40634
0.4017
0.38524
0.3764
0.40178
0.38646
0.39536
0.38256
0.36304
0.3771
0.38096
0.39324
0.36126
0.36664
0.39742
0.37816
0.3822
0.37328
0.36408
0.37402
0.38838
0.38518
0.38044
0.37714
0.38398
0.35916
0.35632
0.35268
0.3613
0.3587
0.37526
0.35848
0.3687
0.36696
0.34936
0.35926
0.36288
0.37824
0.36326
0.3612
0.36926
0.36278
0.36994
0.37668
0.37626
0.3873
0.3839
0.38618
0.3861
0.3979
0.40038
0.3836
0.41522
0.36314
0.36968
0.38004
0.38454
0.36708
-1
-1
-1
-1
0.37068
0.37686
0.37044
0.38882
0.37938
0.37436
0.38888
0.38582
0.38948
0.39256
0.3996
0.39996
0.39968
0.37538
0.37318
0.36484
0.39088
0.38828
0.37044
0.3617
0.38874
0.39496
0.37822
0.39456
0.36458
0.3881
0.38184
0.37676
0.37796
0.38984
0.3912
0.3935
0.39526
0.39764
0.41768
0.38798
0.39442
0.3968
0.40772
0.41426
0.36216
0.39676
0.358
0.3498
0.35688
0.3518
0.3717
0.3691
0.3696
0.47462
0.43948
0.44258
0.41816
0.4375
0.42064
0.42148
0.39472
0.45592
0.42026
0.42884
0.4513
0.43896
0.42476
0.43316
0.44496
0.4183
0.43588
0.41452
0.42178
0.43496
0.45034
0.44716
0.42564
0.41514
0.42924
0.43066
0.45252
0.45288
0.45064
0.43854
0.44102
0.4236
0.3947
0.43552
0.4622
0.45828
0.43412
0.41716
0.42772
0.45084
0.43172
0.42504
0.43348
0.4455
0.40684
0.39128
0.42134
0.44038
0.42564
0.42314
0.42186
0.42292
0.44292
0.41638
0.42924
0.43538
0.43106
0.40558
0.39304
0.37256
0.36574
0.37442
0.3752
0.36252
0.35746
0.37004
0.35226
0.35446
0.36448
0.36162
0.3351
0.35934
0.35454
0.3496
0.34518
0.36274
0.36178
0.35658
0.36964
0.35974
0.36076
0.38268
0.36578
0.38308
0.39178
0.38608
0.37458
0.38192
0.4094
0.4125
0.41004
0.40482
0.40428
0.42446
0.40734
0.42574
0.43228
0.3907
0.40752
0.38786
0.33744
0.36006
0.35706
0.33378
0.38788
0.44096
0.44224
0.42612
0.42624
0.40586
0.47354
0.42224
0.42644
0.3886
0.38244
0.40044
0.39304
0.40478
0.4425
0.41672
0.44564
0.45452
0.41334
0.41558
0.42544
0.42346
0.4022
0.41812
0.403
0.37842
0.38898
0.36734
0.39704
0.37844
0.38234
0.38042
0.37492
0.4125
0.40218
0.37132
0.3829
0.38868
0.39268
0.38664
0.37194
0.38238
0.37256
0.3665
0.34756
0.35644
0.3681
0.37336
0.3716
0.34248
0.35998
0.34656
0.34082
0.34156
0.3577
0.34086
0.3428
0.3499
0.34722
0.3593
0.33908
0.33902
0.34592
0.34458
0.33052
0.33592
0.35698
0.34956
0.3445
0.36136
0.35134
0.34998
0.34248
0.35844
0.35084
0.35122
0.34434
0.34908
0.33576
0.35972
0.35032
0.3477
0.33892
0.35224
0.32588
0.32296
0.3365
0.3508
0.35664
0.35604
0.32752
0.3357
0.34308
0.3289
0.3443
0.34272
0.35268
0.34232
0.34632
0.35076
0.35054
0.36768
0.34894
0.35848
0.37908
0.34434
0.36406
0.35324
0.35182
0.35018
0.35916
0.34294
0.33624
0.3499
0.34208
0.3406
0.33764
0.33818
0.34276
0.34922
0.35874
0.34572
0.36606
0.36696
0.36376
0.37868
0.36374
0.37074
0.37386
0.3573
0.35068
0.34952
0.35064
0.3356
0.35564
0.32872
0.34182
0.34952
0.34694
0.354
0.34916
0.36806
0.35964
0.36916
0.35082
0.35336
0.35266
0.37198
0.36708
0.36684
0.35348
0.38184
0.4009
0.41808
0.39314
0.35918
0.36566
0.35836
0.38514
0.40182
0.4015
0.40886
0.4298
0.4099
0.39766
0.38318
0.37918
0.37978
0.3841
0.38684
0.37798
0.3797
0.37764
0.36876
0.399
0.3509
0.36044
0.35278
0.37374
0.3515
0.35616
0.34414
0.34682
0.35324
0.34476
0.3446
0.3517
0.36634
0.34374
0.34718
0.3594
0.34908
0.3521
0.33998
0.35338
0.34156
0.34398
0.35228
0.35764
0.35226
0.36138
0.3597
0.36858
0.3615
0.36216
0.38292
0.38516
0.3938
0.37856
0.35606
0.36628
0.38938
0.37422
0.37762
0.37436
0.36996
0.34924
0.34962
0.35072
0.36082
0.3709
0.35304
0.36836
0.35888
0.35816
0.35496
0.37266
0.37492
0.38682
0.40516
0.3943
0.42588
0.39886
0.44262
0.4081
0.43036
0.38798
0.43826
0.45148
0.44206
0.40722
0.39202
0.46548
0.46424
0.48366
0.46674
-1
-1
0.36986
0.36556
0.35858
0.37294
0.36198
0.36912
0.39944
0.38242
0.46622
0.4787
0.45478
0.45598
0.4502
0.43172
0.44252
0.42932
0.40606
0.41998
0.4206
0.39574
0.40344
0.4088
0.4066
0.4041
0.42322
0.42072
0.3783
0.3846
0.42022
0.40474
0.42418
0.40804
0.42132
0.39062
0.47908
0.48336
0.4599
0.4481
0.45406
0.4393
0.4584
0.4602
0.44864
0.46378
0.42608
0.40946
0.45404
0.49464
0.4653
0.4874
0.4497
0.41168
0.42894
0.41488
0.44122
0.3994
0.39578
0.40124
0.40768
0.43032
0.43252
0.38202
0.4033
0.38254
0.41282
0.39526
0.42904
-1
-1
0.41856
0.4432
0.40498
0.43008
0.37998
0.43604
0.43056
0.47232
0.42872
0.4926
0.47446
0.47708
0.51454
0.48724
0.49118
0.49636
0.44664
0.48544
0.48116
0.47894
0.45046
0.38192
0.39728
0.41324
0.3991
0.45066
0.50224
0.57374
0.58706
0.52324
0.5636
0.53296
0.46206
0.53018
0.53796
0.51288
0.5236
0.50812
0.51184
0.45462
0.45524
0.43562
0.48604
0.44248
-1
-1
fixedStep chrom=19 start=1 step=50000 span=50000
-1
-1
0.36022
0.39862
0.45596
0.48966
0.53272
0.52658
0.59748
0.59932
0.60188
0.59732
0.62182
0.59452
0.5898
0.5643
0.58902
0.60768
0.6013
0.58762
0.61752
0.60066
0.62598
0.58856
0.62948
0.63818
0.56184
0.55628
0.58866
0.61894
0.57098
0.58026
0.58602
0.5683
0.54164
0.58418
0.60134
0.59164
0.58062
0.592
0.56766
0.5718
0.57188
0.5675
0.6073
0.58532
0.58972
0.52924
0.56804
0.55656
0.5248
0.51056
0.53418
0.51356
0.55204
0.56654
0.54132
0.4607
0.48102
0.51904
0.54624
0.55182
0.55938
0.56176
0.54932
0.53326
0.52882
0.56052
0.54492
0.56344
0.59452
0.55886
0.60844
0.59754
0.5337
0.56024
0.55208
0.52068
0.531
0.55216
0.57182
0.58908
0.53414
0.53892
0.52976
0.53548
0.54456
0.56978
0.52616
0.54572
0.57386
0.55432
0.52666
0.55454
0.5319
0.50512
0.51414
0.52004
0.52564
0.52902
0.56328
0.57632
0.6006
0.49942
0.53542
0.54292
0.52624
0.49942
0.49278
0.52532
0.50694
0.52558
0.45822
0.5567
0.51526
0.53088
0.55732
0.54398
0.546
0.51952
0.5013
0.46034
0.47016
0.45784
0.56462
0.50562
0.48604
0.5381
0.52526
0.537
0.51262
0.46264
0.43922
0.50052
0.53722
0.5029
0.46918
0.46384
0.43946
0.4309
0.43226
0.4328
0.46234
0.4781
0.47018
0.48718
-1
-1
0.5035
0.49854
0.5409
0.54192
0.52088
0.57262
0.54284
0.52308
0.47394
0.49092
0.57482
0.6013
0.52844
0.50286
0.5107
0.51796
0.51362
0.51142
0.51282
0.53416
0.51598
0.527
0.4656
0.5544
0.52486
-1
-1
0.48298
0.4468
0.49414
0.44214
0.45734
0.45512
0.46724
0.48332
0.47992
0.44526
0.4394
0.42158
0.4408
0.43102
0.4023
0.43936
0.41786
0.43682
0.4399
0.44702
0.44244
0.431
0.44784
0.50202
0.52122
0.50624
0.50308
0.51244
0.50706
0.54198
0.49438
0.50696
0.52664
0.56436
0.528
0.54546
0.51936
0.5181
0.53696
0.5093
0.50992
0.51966
0.52022
0.54518
0.51836
0.54062
0.51
0.53044
0.51074
0.51484
0.51462
[truncated: 58,719 more chars]
