# Supplementary material for: Nanopore-based consensus sequencing enables accurate multimodal tumor cell-free DNA profiling
Source: Genome Res. 2025 Apr;35(4):886–99. doi: 10.1101/gr.279144.124 (PMC12047234; doi:10.1101/gr.279144.124)
Supplement: Supplement 13 [file Supplemental_Code.zip › Supplemental_Code/NanoRCS/05_cna/ichorCNA/inst/extdata/gc_hg38_1000kb.wig]

fixedStep chrom=chr1 start=1 step=1000000 span=1000000
-1
0.572853
-1
0.564709
0.478991
0.472349
0.516295
0.477805
0.445511
0.501479
0.480842
0.500389
-1
-1
0.449915
0.483764
-1
0.502632
0.497501
0.471745
0.460951
0.483198
0.494369
0.460703
0.469168
0.477051
0.486304
0.485994
0.453068
-1
0.4824
0.473163
0.472913
0.458975
0.448008
0.4239
0.484499
0.472904
0.454738
0.45828
0.444053
0.462513
0.424446
0.474953
0.465378
0.426325
0.456795
0.460638
0.415183
0.375699
0.400627
0.411079
0.423526
0.472964
0.484937
0.412484
0.404437
0.406107
0.417019
0.402909
0.385882
0.399864
0.407032
0.403547
0.406266
0.392518
0.377629
0.409002
0.386798
0.361758
0.376105
0.361607
0.347653
0.351923
0.364474
0.376241
0.386777
0.388185
0.372289
0.356941
0.350435
0.366426
0.366172
0.37378
0.389103
0.387141
0.381598
0.392309
0.377494
0.397117
0.385798
0.407924
0.39335
0.406351
0.416843
0.382658
0.373281
0.352766
0.363084
0.377321
0.381488
0.372385
0.34806
0.346656
0.35145
0.343689
0.354667
0.379186
0.400372
0.461673
0.44449
0.422376
0.433896
0.399391
0.40631
0.417383
0.430699
0.405656
0.380234
0.416369
0.406162
-1
-1
0.392079
-1
-1
-1
-1
-1
-1
-1
-1
-1
-1
-1
-1
-1
-1
-1
-1
-1
-1
-1
-1
0.422701
0.431143
0.417594
0.411377
0.415429
0.421593
0.436892
0.457418
0.415154
0.45401
0.466412
0.473341
0.506251
0.421135
0.391838
0.409896
0.439268
0.445866
0.413776
0.376521
0.39355
0.421042
0.403257
0.418833
0.403289
0.382559
0.377385
0.398081
0.381289
0.394578
0.38349
0.429636
0.390841
0.407646
0.396618
0.411205
0.409752
0.433757
0.419196
0.411886
0.39833
0.37916
0.366564
0.357207
0.343403
0.339514
0.335929
0.3442
0.361783
0.363943
0.344954
0.341983
0.348899
0.362271
0.360003
0.370293
0.418414
0.488713
0.457479
0.463737
0.475496
0.472866
0.447479
0.4044
0.424245
0.42178
0.410464
0.421451
0.431252
0.407892
0.401715
0.367681
0.367863
0.377029
0.383972
0.380965
0.403139
0.390553
0.399256
-1
0.423041
0.418865
0.464018
0.426037
-1
0.435754
0.44605
0.424191
0.418729
0.402346
0.437402
0.424302
0.428656
0.389831
0.368411
0.382198
0.397321
0.399341
0.407941
0.390747
0.425254
0.438129
0.413368
0.411951
-1
fixedStep chrom=chr2 start=1 step=1000000 span=1000000
-1
0.465841
0.443241
0.465376
0.385333
0.403937
0.402181
0.409248
0.436724
0.449153
0.491323
0.443282
0.40336
0.35527
0.380841
0.421117
-1
0.388906
0.387458
0.411542
-1
0.38656
0.373611
0.445913
0.421321
0.453887
0.464451
0.451745
0.436599
0.433874
0.433312
-1
-1
0.401418
0.370434
0.357105
0.395468
0.400811
0.421998
0.392767
0.365137
0.383697
0.440665
0.427109
0.410363
0.427116
0.438148
0.44704
0.40459
0.372443
0.357336
0.353228
0.360611
0.383467
0.408124
0.39463
0.372652
0.355259
0.368529
0.382891
0.423798
0.412426
0.406447
0.378053
0.423369
0.42765
0.390796
0.388756
0.396462
0.420829
0.446903
0.448036
0.408941
0.437108
0.454832
0.393231
0.358904
0.350885
0.354115
0.383484
0.385209
0.356853
0.350877
0.357733
0.401336
0.46839
0.422559
0.420782
0.4227
-1
-1
-1
-1
-1
-1
0.438622
0.489985
-1
0.434023
0.407198
0.438358
0.432609
0.402344
0.362049
0.395456
0.432539
0.419255
0.383401
0.407429
-1
0.432418
0.436383
0.42478
0.431482
0.38364
0.36074
0.363665
0.391257
0.421964
0.433172
0.485408
0.446494
0.391982
0.358234
0.388668
0.365758
0.410418
0.46122
0.459828
0.424948
0.45729
0.427365
0.406289
0.39849
0.425073
0.39426
0.408876
0.374791
0.37837
0.359205
0.347031
0.351151
0.35955
0.370341
0.372805
0.35739
0.35519
0.378053
0.385945
0.390118
0.381339
0.393952
0.397536
0.368857
0.353145
0.3443
0.37233
0.382133
0.400111
0.3892
0.391722
0.366102
0.361334
0.360084
0.365015
0.36551
0.355502
0.373078
0.395189
0.392954
0.407596
0.395288
0.41832
0.40656
0.401388
0.386967
0.404027
0.393503
0.384706
0.373023
0.363016
0.367368
0.368754
0.370508
0.341221
0.345166
0.367408
0.35431
0.354799
0.367413
0.3896
0.391276
0.350467
0.338177
0.342233
0.372767
0.384917
0.401822
0.364786
0.388131
0.404869
0.410282
0.415702
0.402645
0.387186
0.403958
0.40102
0.41415
0.38647
0.366121
0.367969
0.353564
0.355375
0.35893
0.367884
0.395578
0.441623
0.439709
0.470542
0.480857
0.390156
0.387637
0.403617
0.401221
0.405861
0.370961
0.38633
0.407554
0.376377
0.403107
0.430883
0.465577
0.460544
-1
0.439802
0.462143
0.458002
0.457753
-1
-1
0.529144
0.506786
-1
fixedStep chrom=chr3 start=1 step=1000000 span=1000000
-1
0.365441
0.377645
0.394308
0.410611
0.405527
0.373082
0.381705
0.421083
0.459182
0.479889
0.445146
0.446443
0.504437
0.470005
0.419863
-1
0.382658
0.373417
0.374219
0.377411
0.365556
0.368872
0.399745
0.383603
0.388177
0.38083
0.393572
0.373837
0.364337
0.380773
0.402919
0.4333
0.400738
0.381422
0.361085
0.396423
0.425676
0.444542
0.415028
0.415494
0.401817
0.447363
0.42352
0.42657
0.445032
0.45571
0.448244
0.48007
0.494702
0.490266
0.44193
0.49334
0.449408
0.425378
0.413734
0.406485
0.413312
0.439976
0.400215
-1
0.401347
0.401374
0.393097
0.407174
0.399558
-1
0.38662
0.38761
0.400444
0.37682
0.417851
0.441456
0.405831
0.370415
0.407831
0.356867
0.359877
0.362781
0.350064
0.347929
0.360522
0.352074
0.339008
0.348132
0.339172
0.354422
0.361124
0.358956
0.353522
-1
-1
0.383069
-1
0.363144
0.343898
0.351342
0.359836
0.377291
0.378372
0.386652
0.39284
0.366705
0.345891
0.351905
0.359544
0.366663
0.383931
0.38288
0.384638
0.360658
0.380925
0.386683
0.403483
0.377596
0.376202
0.37064
0.370015
0.374828
0.404535
0.399866
0.381312
0.411707
0.448304
0.434326
0.430328
0.473641
0.480564
0.478695
0.470111
0.402499
0.389825
0.387481
0.426511
0.438008
0.415935
0.403189
0.397941
0.42951
0.421202
0.415094
0.426408
0.389109
0.395743
0.358775
0.349278
0.360512
0.362428
0.364145
0.392967
0.40045
0.381554
0.366368
0.380506
0.370357
0.393447
0.394004
0.391865
0.378238
0.391878
0.393683
0.375787
0.349474
0.344183
0.348686
0.346671
0.347397
0.36418
0.364845
0.382651
0.408291
0.395426
0.394816
0.359041
0.357084
0.353402
0.368193
0.400954
0.372698
0.398339
0.374981
0.383395
0.382086
0.434637
0.467298
0.420347
0.436397
0.416912
0.397965
0.380087
0.373783
0.36846
0.382658
0.403911
0.463056
0.471553
0.452053
0.433948
-1
fixedStep chrom=chr4 start=1 step=1000000 span=1000000
-1
-1
0.49123
0.516726
0.457519
0.448972
0.498631
0.516344
-1
-1
0.426788
0.389885
0.372912
0.398246
0.388828
0.402437
0.40604
0.407729
0.376628
0.363923
0.371524
0.376076
0.3854
0.373459
0.416811
0.432317
0.402508
0.374849
0.355417
0.343219
0.35432
-1
-1
0.348725
0.342479
0.349829
0.364559
0.401896
0.420694
0.409006
0.431056
0.407626
0.392144
0.358526
0.360887
0.352729
0.357717
0.373763
0.392772
-1
-1
-1
0.408792
0.399257
0.411321
0.391425
0.41812
0.390389
-1
0.347833
0.348811
0.356578
0.351353
0.343366
0.346642
0.344936
0.351024
0.372793
0.367081
0.354427
0.377062
0.376094
0.369904
0.375484
0.373048
0.400203
0.407767
0.404645
0.390437
0.360078
0.364089
0.386268
0.408747
0.401444
0.38047
0.370754
0.38041
0.393348
0.397689
0.372874
0.352739
0.35247
0.349002
0.355924
0.375859
0.368308
0.353237
0.357306
0.388791
0.38421
0.370693
0.363089
0.381572
0.365954
0.356204
0.370332
0.363452
0.375989
0.397736
0.388377
0.387617
0.357337
0.392964
0.366452
0.359735
0.342337
0.34327
0.350694
0.383535
0.376206
0.366975
0.381262
0.377611
0.380335
0.359395
0.353185
0.351964
0.375532
0.402102
0.3637
0.34823
0.35644
0.344758
0.346278
0.344793
0.342362
0.348657
0.351572
0.387473
0.41606
0.399761
0.374544
0.366222
0.382568
0.372912
0.39497
0.382327
0.392024
0.382814
0.363885
0.371939
0.414038
0.404028
0.415079
0.384145
0.371571
0.360178
0.354908
0.384725
0.382383
0.351234
0.343635
0.351893
0.368412
0.374219
0.386828
0.350869
0.354972
0.383553
0.396897
0.371225
0.351393
0.365311
0.388459
0.363021
0.359103
0.367396
0.371858
0.350999
0.356494
0.362613
0.380176
0.403373
0.425291
0.436658
0.410361
0.418717
0.389828
0.400556
0.405303
-1
fixedStep chrom=chr5 start=1 step=1000000 span=1000000
-1
0.536478
0.451496
0.440495
0.399883
0.4195
0.440815
0.405739
0.385182
0.404378
0.441119
0.390293
0.356089
0.380958
0.432011
0.392421
0.419704
-1
0.356411
0.34971
0.351501
0.356507
0.354021
0.354453
0.350967
0.349126
0.34932
0.344857
0.348925
0.346553
0.356279
0.416979
0.421995
0.396069
0.398881
0.392434
0.388679
0.40076
0.408068
0.374718
0.383458
0.375568
0.383594
0.40278
0.364078
0.357051
-1
-1
-1
-1
-1
0.355448
0.359015
0.386503
0.402977
0.397133
0.413627
0.396906
0.382742
0.373134
0.381569
0.399202
0.396839
0.363951
0.372358
0.382985
0.392782
0.385795
0.402365
0.404209
0.386502
0.397304
0.404049
0.409377
0.408003
0.38748
0.418177
0.40351
0.398314
0.403962
0.409788
0.392094
0.385305
0.364905
0.351481
0.342743
0.354397
0.365172
0.370227
0.358555
0.370207
0.372296
0.348986
0.372795
0.367885
0.385104
0.387441
0.372386
0.372387
0.360099
0.358125
0.34972
0.36347
0.367436
0.348957
0.341218
0.348076
0.375869
0.37055
0.380406
0.369204
0.37902
0.395638
0.397871
0.379254
0.388946
0.39009
0.359752
0.370948
0.381746
0.357124
0.352582
0.387385
0.379483
0.393413
0.368498
0.405522
0.389233
0.372173
0.3608
0.366998
0.392404
0.445419
0.457914
0.449251
0.457217
0.408195
0.4193
0.448484
-1
0.422611
0.445513
0.441131
0.396994
0.373039
0.383185
0.402432
0.388948
0.384444
0.449813
0.46943
0.444862
0.385816
0.398406
0.442602
-1
0.388532
0.429172
0.403885
0.413744
0.424227
0.362514
0.363431
0.378436
0.356262
0.360927
0.378334
0.388183
0.44765
0.4213
0.441419
0.430907
0.478405
0.449888
0.438093
0.443067
0.481384
0.478613
0.480259
0.494387
0.463306
-1
fixedStep chrom=chr6 start=1 step=1000000 span=1000000
-1
0.440891
0.421064
0.457707
0.422373
0.428409
0.428224
0.436805
0.384684
0.373632
0.420457
0.412714
0.397492
0.42137
0.435187
0.431778
0.419613
0.416219
0.396632
0.386209
0.401556
0.415451
0.377043
0.370529
0.407502
0.395636
0.412719
0.410717
0.411821
0.416049
0.457669
0.483289
0.436695
0.496916
0.471136
0.461179
0.459362
0.458903
0.40221
0.440944
0.452501
0.470834
0.45433
0.491679
0.452099
0.39496
0.393427
0.388921
0.356625
0.362472
0.366126
0.376074
0.419101
0.406074
0.361331
0.35276
0.376886
0.38125
-1
-1
-1
-1
0.352619
0.380828
0.351366
0.34315
0.347165
0.341516
0.350538
0.36183
0.381945
0.373607
0.363821
0.411608
0.365016
0.380327
0.367161
0.36283
0.367371
0.376971
0.364616
0.361855
0.380899
0.375258
0.382052
0.395981
0.383415
0.396789
0.385966
0.426258
0.391944
0.361164
0.351234
0.346731
0.344491
-1
0.36992
0.358655
0.368727
0.393425
0.364113
0.351241
0.34203
0.347506
0.375124
0.400061
0.409733
0.421939
0.419714
0.406384
0.408797
0.409721
0.376047
0.377116
0.366779
-1
0.37218
0.384826
0.388898
0.375701
0.350602
0.369941
0.370266
0.357409
0.36401
0.389808
0.364374
0.366589
0.358868
0.369356
0.386558
0.389358
0.378245
0.376738
0.408551
0.378125
0.397961
0.400988
0.408425
0.396649
0.354232
0.354059
0.378275
0.396138
0.389416
0.374966
0.371306
0.379952
0.414928
0.423673
0.436551
0.415579
0.383054
0.367598
0.408866
0.393873
0.405439
0.441667
0.447
0.431755
0.419921
0.419233
0.387255
0.417569
0.383839
0.406644
0.449831
-1
0.47482
0.446848
-1
fixedStep chrom=chr7 start=1 step=1000000 span=1000000
-1
0.563191
0.529014
0.423324
0.483729
0.498592
0.478629
0.383059
0.37514
0.348652
0.365563
0.355841
0.368675
0.357459
0.35245
0.355525
0.376427
0.370863
0.362855
0.362095
0.376368
0.390757
0.408376
0.407622
0.40059
0.410724
0.409425
0.420313
0.407338
0.415038
0.442151
0.405792
0.412824
0.394509
0.392654
0.400165
0.424374
0.39979
0.389039
0.405654
0.389467
0.398728
0.399134
0.425298
0.48737
0.448519
0.387997
0.450778
0.390119
0.371857
0.422907
0.418166
0.372008
0.362987
0.381441
0.443504
0.448132
0.419391
-1
-1
-1
-1
-1
0.435926
0.41027
0.416256
0.4543
0.439949
0.432717
0.423623
0.420084
0.441607
0.437286
0.492344
0.499103
0.486825
0.451543
0.401197
0.37499
0.354116
0.365321
0.35742
0.354954
0.350402
0.345197
0.34414
0.358211
0.376919
0.364013
0.356782
0.377614
0.388552
0.383644
0.364837
0.37126
0.379043
0.386606
0.401304
0.475155
0.453986
0.512328
0.50227
0.472821
0.385529
0.396998
0.427486
0.40918
0.386752
0.389143
0.353002
0.362952
0.375345
0.38342
0.362553
0.357235
0.352607
0.383088
0.380721
0.354371
0.344387
0.358403
0.368601
0.369459
0.370678
0.363742
0.352214
0.359329
0.401868
0.47419
0.436675
0.421946
0.429869
0.445332
0.388047
0.410665
0.412132
0.374034
0.387971
0.423192
0.438114
0.437829
0.417002
0.418877
-1
0.389682
0.361294
0.359296
0.372639
0.422435
0.470565
0.44501
0.49771
0.429055
0.414996
-1
0.480866
0.438323
0.500702
0.482616
-1
fixedStep chrom=chr8 start=1 step=1000000 span=1000000
-1
0.483955
0.421387
0.390934
0.378719
0.377659
0.430699
-1
0.437079
0.418569
0.453144
0.459111
-1
0.37987
0.350298
0.371949
0.363264
0.393081
0.395191
0.413814
0.43461
0.451999
0.490653
0.44351
0.378139
0.411574
0.422016
0.443522
0.42344
0.424511
0.420715
0.378335
0.38173
0.409378
0.375754
0.382908
0.383467
0.450921
0.444874
0.367465
0.405989
0.452902
0.439283
-1
-1
-1
0.442522
0.414613
0.428752
0.369233
0.35682
0.380128
0.397873
0.402043
0.403719
0.40693
0.397154
0.393034
0.387864
0.364497
0.403947
0.39269
0.373223
0.379243
0.371444
0.393586
0.409309
0.393753
0.369394
0.39576
0.393507
0.381878
0.385429
0.404766
0.385626
0.354969
0.354674
0.34619
0.353322
0.381039
0.412761
0.381684
0.345079
0.352197
0.354848
-1
0.378811
0.357936
0.354175
0.368176
0.375761
0.37137
0.368742
0.396461
0.410138
0.402276
0.403085
0.420948
0.405222
0.370308
0.416911
0.421187
0.427303
0.380581
0.38102
0.362043
0.372267
0.372467
0.372407
0.370243
0.344469
0.345763
0.342382
0.342752
0.345435
0.361402
0.388153
0.391039
0.392777
0.394187
0.388187
0.378353
0.406662
0.424686
0.426091
0.418182
0.395768
0.42225
0.399032
0.393518
0.421874
0.384359
0.420081
0.455725
0.422959
0.416034
0.376205
0.378519
0.436129
0.460464
0.443718
0.53727
0.546982
0.566097
0.537812
-1
fixedStep chrom=chr9 start=1 step=1000000 span=1000000
-1
0.397077
0.401667
0.37735
0.408557
0.387348
0.411704
0.394307
0.374225
0.350891
0.351465
0.349134
0.355044
0.375849
0.387855
0.387436
0.412764
0.380631
0.390298
0.40644
0.379783
0.382281
0.366834
0.371763
0.357294
0.355234
0.374853
0.395366
0.359616
0.351288
0.345527
0.358242
0.398112
0.43803
0.459686
0.447697
0.447815
0.431144
0.440126
0.38801
-1
-1
0.398784
-1
-1
-1
-1
-1
-1
-1
-1
-1
-1
-1
-1
-1
-1
-1
-1
-1
-1
-1
-1
-1
-1
-1
-1
-1
-1
0.413186
0.398794
0.381872
0.398409
0.352234
0.376073
0.393457
0.41055
0.396516
0.396711
0.389441
0.367105
0.403515
0.385208
0.402837
0.411551
0.399792
0.413953
0.429724
0.43485
-1
0.414719
0.431028
0.431533
0.478944
0.427199
0.42815
0.436664
0.427789
0.464074
0.408532
0.390589
0.382207
0.351054
0.352143
0.384664
0.399789
0.388237
0.432423
0.408038
0.427444
0.39268
0.400389
0.414033
0.45203
0.464724
0.39016
0.412658
0.401323
0.371791
0.401953
0.432906
0.456016
0.423289
0.428724
0.468291
0.422812
0.474842
0.496759
0.509219
0.519483
0.505091
0.489648
0.471345
0.543887
-1
0.533849
0.585578
0.55095
-1
fixedStep chrom=chr10 start=1 step=1000000 span=1000000
-1
0.456805
0.404874
0.442616
0.388849
0.436129
0.434648
0.424225
0.399204
0.362227
0.391089
0.437801
0.451125
0.442597
0.426854
0.414692
0.401673
0.399412
0.394477
0.365675
0.379451
0.40995
0.401023
0.403756
0.412448
0.384875
0.404562
0.392753
0.409694
0.430689
0.43038
0.39886
0.392703
0.414219
0.414989
0.420263
0.384802
0.396358
-1
-1
-1
-1
-1
0.464504
0.434073
0.409475
0.432599
-1
0.437647
0.439119
0.398804
0.364962
0.37266
-1
0.348487
0.343663
0.34897
0.354985
-1
-1
0.38198
0.377583
-1
0.396495
0.365584
0.352834
0.35902
0.377597
0.420862
0.473402
0.475812
0.506068
0.428619
0.431684
0.392544
0.437727
0.398758
0.452896
0.471122
0.471922
0.436348
0.364114
0.373881
0.378114
0.412051
0.39701
0.462379
0.398677
0.381189
0.392196
0.381959
0.396366
0.409454
0.425568
0.395932
0.414279
0.417432
0.484934
0.414444
0.416999
0.455965
0.460518
0.470946
0.464215
0.420457
0.385786
0.384267
0.375109
0.371838
0.398109
0.421501
0.401838
0.41844
0.429636
-1
0.363917
0.422283
0.436963
0.415528
0.459352
0.417446
0.428808
0.449996
0.452744
-1
0.439538
0.434248
0.437762
0.450429
0.449253
0.464994
-1
0.548142
-1
fixedStep chrom=chr11 start=1 step=1000000 span=1000000
-1
0.568306
0.533157
0.472185
0.400163
0.38299
0.420709
0.401895
0.445703
0.423572
0.415963
0.43085
0.43511
0.408296
0.39982
0.414895
0.385136
0.451734
0.423739
0.434147
0.408661
0.370812
0.364571
0.359338
0.352219
0.352542
0.364817
0.395929
0.365837
0.365567
0.3844
0.376515
0.411687
0.419543
0.424346
0.418332
0.413876
0.3552
0.352045
0.364741
0.367466
0.368065
0.376081
0.405845
0.477924
0.474198
0.447363
0.464416
0.39395
0.364912
-1
-1
-1
-1
-1
0.366388
0.364136
0.451295
0.384835
0.407877
0.419084
0.514449
0.47844
0.439805
0.542677
0.517805
0.495156
0.500752
0.486826
0.519158
-1
-1
0.471071
0.449904
0.417561
0.465316
0.449604
0.43083
0.433261
0.419582
0.373722
0.357633
0.377856
0.39144
0.36559
0.380858
0.409705
-1
-1
0.363736
0.357853
0.360823
0.396484
0.400612
0.407854
0.390716
-1
0.357265
0.355164
0.34798
0.374506
0.37692
0.398806
0.370713
0.358881
0.356228
0.369361
0.393804
0.392336
0.383667
0.396063
0.414629
0.423824
0.436908
0.420482
0.420905
0.451747
0.479335
0.462911
0.492271
0.465153
0.412091
0.41084
0.428453
0.401212
0.438967
0.468416
0.390724
0.421887
0.410459
0.439652
0.431392
0.415831
0.440878
0.466378
-1
fixedStep chrom=chr12 start=1 step=1000000 span=1000000
-1
0.424885
0.474528
0.470648
0.428555
0.44008
-1
-1
0.430009
0.398775
0.3757
0.403261
0.426163
0.415412
0.395972
0.374407
0.366245
0.355742
0.363553
0.391147
0.365299
0.366309
0.37765
0.360542
0.379674
0.390022
0.390107
0.397915
0.366962
0.385726
0.406101
0.428733
0.41095
0.367271
-1
0.385528
-1
-1
0.375978
0.370751
0.362469
0.37294
0.39689
0.369773
0.368522
0.3855
0.388931
0.43148
0.436881
0.474688
0.430902
0.448865
0.49628
0.471137
0.448301
0.406457
0.465169
0.477352
0.384137
0.362929
0.347208
0.361515
0.388129
0.381673
0.41239
0.387387
0.390018
0.394403
0.402161
0.399029
0.379759
0.377463
0.364787
0.349961
0.351794
0.372405
0.391004
0.368888
0.351934
0.372767
0.362953
0.350831
0.365317
0.361663
0.346561
0.346644
0.345821
0.353681
0.362483
0.38435
0.357657
0.361389
0.39311
0.413271
0.420174
0.410582
0.398791
0.386439
0.405921
0.372284
0.399735
0.401701
0.391536
0.401509
0.425617
0.412557
0.418204
0.429999
0.459751
0.475138
0.449214
0.466651
0.438049
0.493191
0.443122
0.426181
0.434995
0.460116
0.426815
0.439624
0.472669
0.487256
-1
-1
0.514624
0.441203
0.405419
0.413504
0.449494
0.43023
0.470829
0.510198
-1
-1
fixedStep chrom=chr13 start=1 step=1000000 span=1000000
-1
-1
-1
-1
-1
-1
-1
-1
-1
-1
-1
-1
-1
-1
-1
-1
-1
-1
-1
0.417383
0.426058
0.423515
0.395202
0.406982
0.430672
0.416227
0.420926
0.429857
0.411689
0.416704
0.431792
0.405887
0.393145
0.393041
0.387701
0.371869
0.392346
0.364907
0.366317
0.383954
0.420112
0.393597
0.396029
0.392139
0.419857
0.422329
0.393041
0.385705
0.397088
0.405525
0.393987
0.419196
0.414538
0.37627
0.358657
0.342273
0.340556
0.346077
0.35206
0.375861
0.376196
0.352048
0.340768
0.345416
0.341742
0.343129
0.350445
0.34934
0.339803
0.341024
0.342086
0.346384
0.369005
0.39114
0.374712
0.382619
0.378508
0.37368
0.373491
0.376207
0.373063
0.348028
0.342545
0.346382
0.345685
0.348946
-1
0.342036
0.344886
0.345612
0.35855
0.365573
0.356614
0.365888
0.393932
0.409717
0.383614
0.403489
0.442148
0.436078
-1
0.37398
0.386102
0.368823
0.359355
0.365951
0.398991
0.375192
0.378471
0.410389
0.456179
-1
0.480483
-1
-1
fixedStep chrom=chr14 start=1 step=1000000 span=1000000
-1
-1
-1
-1
-1
-1
-1
-1
-1
-1
-1
-1
-1
-1
-1
-1
-1
-1
-1
-1
0.415989
0.416116
0.426723
0.453387
0.446135
0.378503
0.357138
0.344271
0.35738
0.362626
0.378207
0.400584
0.384898
0.388098
0.422492
0.401029
0.393366
0.374425
0.377664
0.383669
0.348118
0.345814
0.34689
0.345117
0.368991
0.374909
0.345118
0.355775
0.354128
0.405521
0.40797
0.401286
0.395845
0.392849
0.413203
0.408636
0.403869
0.390897
0.398237
0.39155
0.38173
0.410634
0.37386
0.404835
0.438102
0.417874
0.383092
0.411841
0.435401
0.444574
0.417621
0.406436
0.43851
0.443894
0.459755
0.434656
0.464725
0.459091
0.410275
0.383271
0.372596
0.398235
0.359887
0.351931
0.359333
0.37363
0.359772
0.384972
0.40211
0.431264
0.44554
0.437841
0.464716
0.451644
0.452958
0.456809
0.436361
0.424091
0.420411
0.481237
0.491487
0.469352
0.479034
0.486881
0.546911
0.554649
-1
-1
fixedStep chrom=chr15 start=1 step=1000000 span=1000000
-1
-1
-1
-1
-1
-1
-1
-1
-1
-1
-1
-1
-1
-1
-1
-1
-1
-1
-1
-1
-1
-1
-1
-1
0.394025
0.430508
0.410074
-1
0.442204
0.433521
0.426872
0.447764
0.415772
0.410183
0.410655
0.37371
0.369855
0.372826
0.395106
0.397676
0.480162
0.461552
0.429594
0.439318
0.409331
0.433366
0.36779
0.38621
0.390364
0.374393
0.402902
0.413857
0.416626
0.381826
0.366747
0.402404
0.376309
0.41254
0.407757
0.41643
0.411684
0.398186
0.429383
0.429325
0.447697
0.44611
0.472514
0.422328
0.444592
0.44956
0.449742
0.412896
0.429339
0.444214
0.499929
0.471614
0.407055
0.470896
0.46843
0.430937
0.440972
0.408439
0.442281
0.409712
-1
0.432025
0.395094
0.396522
0.464114
0.464642
0.466559
0.417701
0.437746
0.423483
0.388275
0.380518
0.401033
0.381011
0.435719
0.421813
0.444036
-1
fixedStep chrom=chr16 start=1 step=1000000 span=1000000
-1
0.577667
0.550988
0.488703
0.515045
0.456948
0.413027
0.411637
0.444182
0.432042
0.454265
0.483333
0.458854
0.419731
0.446923
0.462402
0.458064
0.434647
-1
0.449141
0.427416
0.439677
0.440512
0.450773
0.43779
0.425574
0.418015
0.476538
0.493412
0.490081
0.506046
0.459437
0.416287
-1
-1
0.408296
-1
-1
-1
-1
-1
-1
-1
-1
-1
-1
-1
0.397001
0.436704
0.470074
0.458823
0.416864
0.394945
0.400154
0.434716
0.436423
0.451342
0.496054
0.444275
0.372797
0.365931
0.361722
0.369534
0.361028
0.370777
0.411425
0.47018
0.505979
0.464959
0.443639
0.475817
0.426473
0.411398
0.423582
0.437115
0.440117
0.36485
0.414954
0.425773
0.426962
0.413819
0.475986
0.418681
0.437754
0.490583
0.538145
0.487564
0.507922
-1
0.541863
-1
fixedStep chrom=chr17 start=1 step=1000000 span=1000000
-1
0.520834
0.488671
0.469782
0.491557
0.45598
0.462562
0.51054
0.472383
0.45987
0.43856
0.428412
0.406244
0.403376
0.405459
0.434966
0.444005
0.514
0.478053
0.477007
0.433212
-1
-1
-1
0.409044
-1
-1
0.451981
0.468276
0.444614
0.430925
0.437729
0.432428
0.44652
0.453777
0.434026
0.470794
0.430154
0.489568
0.477655
0.45787
0.469927
0.488726
0.484807
0.494512
0.497508
0.436459
0.448675
0.451685
0.479088
0.499443
0.414343
0.371912
0.356695
0.375371
0.399517
0.4189
0.466694
0.437565
0.418814
0.415163
0.405118
0.434288
0.441702
0.445983
0.428911
0.435156
0.435158
0.428353
0.381478
0.372256
0.380949
0.457394
0.491661
0.514445
0.512171
0.50493
0.500256
0.507891
0.540033
0.510859
-1
0.540629
-1
fixedStep chrom=chr18 start=1 step=1000000 span=1000000
-1
0.365784
0.390558
0.416366
0.376326
0.39887
0.398796
0.417808
0.426392
0.410757
0.426404
0.424006
0.437057
0.438687
0.408205
-1
-1
0.396848
-1
-1
-1
0.404683
0.407798
0.441589
0.41299
0.391754
0.399973
0.374948
0.362586
0.34583
0.353068
0.387696
0.391482
0.355323
0.368545
0.40583
0.41376
0.443613
0.371867
0.366798
0.358557
0.368662
0.371045
0.36052
0.387091
0.421899
-1
-1
0.481173
0.4244
0.430403
0.405058
0.375712
0.367694
-1
0.38362
0.383443
0.430617
0.43566
0.426078
0.360919
0.394344
0.401565
0.405068
0.367205
0.34693
0.343806
0.35137
0.354813
0.362101
0.386584
0.353541
0.366012
0.377154
0.411887
0.42417
0.438056
0.422228
0.456377
0.491194
-1
fixedStep chrom=chr19 start=1 step=1000000 span=1000000
-1
0.591156
0.545941
0.555441
0.541035
0.531102
0.490247
0.506999
0.497794
0.454512
0.523692
0.49051
0.477061
0.50623
0.489753
0.479611
0.505776
0.527325
0.545933
0.493395
0.406663
0.409567
0.410091
0.415787
-1
-1
-1
-1
0.429765
0.474252
0.453157
0.434238
0.445425
0.495559
0.442656
0.515731
0.448455
0.432867
0.518199
0.479592
0.489519
0.487831
0.478758
0.454262
0.455346
0.526734
0.483501
0.504617
0.513145
0.527598
0.513515
0.464142
0.443217
0.464875
0.487632
0.512467
0.449476
0.447658
-1
fixedStep chrom=chr20 start=1 step=1000000 span=1000000
-1
0.448844
0.449331
0.468488
0.444207
0.433963
0.395392
0.369494
0.381008
0.392473
0.403539
0.384399
0.387189
0.397848
0.371892
0.385511
0.407291
0.436293
0.426661
0.434179
0.418293
0.414142
0.413011
0.450786
0.451459
0.45395
-1
-1
-1
-1
-1
-1
0.484182
0.477315
0.448918
0.454029
-1
0.466303
0.459817
0.414128
0.424473
0.430874
0.422383
0.454651
0.46505
0.442793
0.464674
0.465249
0.47805
0.460699
0.487802
0.465937
0.410618
0.428566
0.394743
0.380219
0.449949
0.492024
0.462555
0.45025
0.431848
0.505855
0.564216
0.572258
-1
fixedStep chrom=chr21 start=1 step=1000000 span=1000000
-1
-1
-1
-1
-1
-1
-1
-1
-1
-1
-1
-1
-1
0.391073
0.376989
0.373223
0.354378
0.392944
0.35657
0.347864
0.354162
0.346344
0.34984
0.351773
0.350489
0.381762
0.38531
0.361553
0.375238
0.391617
0.370193
-1
0.43327
0.438406
0.437876
0.410976
0.45878
0.421929
-1
0.430633
0.410245
-1
-1
-1
0.530121
0.510854
-1
fixedStep chrom=chr22 start=1 step=1000000 span=1000000
-1
-1
-1
-1
-1
-1
-1
-1
-1
-1
-1
-1
-1
-1
-1
-1
-1
0.472431
-1
0.503458
0.521224
0.498287
0.452701
0.508642
0.481243
0.460811
0.454153
0.466361
0.412947
0.476258
0.480418
0.470893
0.450335
0.436656
0.412607
0.45611
0.485347
0.538364
0.500901
0.499962
0.440968
0.496573
0.502146
0.498377
0.515452
0.486244
0.520595
0.46946
0.503305
-1
-1
fixedStep chrom=chrX start=1 step=1000000 span=1000000
-1
-1
-1
0.428634
0.377617
0.377084
0.397693
0.400123
0.391773
0.442157
0.409245
0.392444
0.398573
0.411005
0.379978
0.395602
0.411664
0.417727
0.420601
0.428619
0.394799
0.377393
0.383032
0.407606
0.412747
0.381043
0.363657
0.364541
0.363281
0.364202
0.393107
0.377455
0.357908
0.357366
0.362349
0.367646
0.367655
-1
0.395182
0.451713
0.455281
0.411589
0.387512
0.387459
0.410835
0.391567
0.407763
0.441235
0.467077
-1
-1
0.396657
0.426765
0.439136
0.423101
0.396223
0.394824
0.384128
-1
-1
-1
-1
-1
0.391504
0.393517
0.404811
0.382462
0.378415
0.428996
0.429654
0.414659
0.450451
0.423292
0.390565
0.404504
0.388455
0.384126
0.39571
0.377928
0.365827
0.373639
0.364449
0.359835
0.36114
0.362839
0.368533
0.363218
0.35964
0.357545
0.356168
0.358491
0.361274
0.360761
0.364001
0.361093
0.359087
0.36995
0.377742
0.365017
0.359967
0.398664
0.40883
0.402721
0.407891
0.39908
0.370283
0.380583
0.416928
0.379341
0.394106
0.398851
0.388619
0.392674
0.369832
-1
-1
-1
0.373966
0.407036
0.441107
-1
0.370333
0.368832
0.401117
0.378137
0.365222
0.359795
0.354749
0.369562
0.421763
0.414953
0.393038
0.394699
0.409759
0.410404
0.416879
0.411815
0.400437
0.381728
0.390849
0.395411
0.384989
0.375128
0.372662
-1
0.376451
0.374492
0.375814
0.388075
0.421422
0.435678
0.419021
0.41528
0.519428
0.483215
0.388503
-1
fixedStep chrom=chrY start=1 step=1000000 span=1000000
-1
-1
-1
0.360596
0.360298
0.359519
0.388773
0.414357
0.406929
-1
-1
-1
0.406467
0.388275
0.385754
0.389299
0.376212
0.389782
0.38909
0.386216
-1
-1
0.399718
0.380388
0.402073
0.398238
-1
-1
-1
-1
-1
-1
-1
-1
-1
-1
-1
-1
-1
-1
-1
-1
-1
-1
-1
-1
-1
-1
-1
-1
-1
-1
-1
-1
-1
-1
-1
-1
