# Supplementary material for: Nanopore-based consensus sequencing enables accurate multimodal tumor cell-free DNA profiling
Source: Genome Res. 2025 Apr;35(4):886–99. doi: 10.1101/gr.279144.124 (PMC12047234; doi:10.1101/gr.279144.124)
Supplement: Supplement 13 [file Supplemental_Code.zip › Supplemental_Code/NanoRCS/05_cna/ichorCNA/inst/extdata/gc_hg38_10kb.wig]

fixedStep chrom=chr1 start=1 step=10000 span=10000
-1
0.5923
0.5174
0.4712
0.3561
0.3654
0.3331
0.3801
0.3707
0.4344
0.4028
0.3513
0.3476
0.5943
0.4538
0.4423
0.4318
0.4584
0.5853
0.5139
-1
-1
-1
-1
-1
-1
0.4137
0.4185
0.3837
-1
-1
-1
-1
-1
-1
0.4339
0.4843
0.4987
0.513
0.4438
0.4329
0.3698
0.3304
0.4238
0.404
0.3593
0.3815
0.3424
0.4415
0.5336
0.4481
0.4381
0.4478
-1
-1
-1
-1
-1
-1
0.4899
0.5286
0.5095
0.4495
0.437
0.4238
0.3377
0.398
0.3896
0.3613
0.3741
0.3657
0.3377
0.5703
0.4484
0.4585
0.44
0.4281
0.5029
0.3735
0.4086
0.4112
0.4042
0.4779
0.4658
0.4587
0.4602
0.4814
0.4812
0.3962
0.4455
0.5969
0.6099
0.6579
0.6511
0.646
0.598
0.6501
0.6711
0.5382
0.5931
0.6044
0.5638
0.6625
0.6401
0.6838
0.6352
0.646
0.6713
0.6656
0.5019
0.487
0.5751
0.615
0.615
0.647
0.599
0.6668
0.6147
0.5621
0.5175
0.6713
0.6517
0.6118
0.6446
0.6876
0.5712
0.5382
0.5569
0.6525
0.6827
0.663
0.595
0.6388
0.6667
0.666
0.6765
0.5156
0.5788
0.5507
0.5159
0.5405
0.486
0.6122
0.6677
0.5526
0.5836
0.5603
0.5783
0.5945
0.5657
0.5301
0.5931
0.6116
0.6137
0.6099
0.5427
0.509
0.5198
0.505
0.5789
0.5974
0.5732
0.6702
0.6663
0.523
0.4773
0.5222
0.5529
0.5264
0.5707
0.6285
0.4769
0.4928
0.5287
0.5468
0.61
0.5163
0.5008
0.531
0.5017
0.4524
0.4632
0.4281
0.4571
0.4519
0.4705
0.4552
0.4838
0.4602
0.6035
0.5746
0.6051
0.6482
0.5184
0.5702
0.5317
0.5689
0.5913
0.6089
0.4645
0.4974
0.5429
0.6138
0.5877
0.5983
0.5913
0.5289
0.5783
0.565
0.5926
0.5816
0.5307
0.5746
0.5685
0.5353
0.5336
0.5608
0.5909
0.5844
0.6236
0.6179
0.5841
0.6048
0.5903
0.5449
0.5426
0.5143
0.603
0.5913
0.5871
0.6116
0.6681
0.6257
0.632
0.6035
0.5912
0.4231
0.5672
0.5736
0.5461
0.5812
0.6316
0.5532
0.6302
0.6465
0.6528
0.6425
0.665
0.6139
0.6532
0.6599
0.6266
0.6054
0.6159
0.6447
0.6385
0.6248
0.5139
0.5858
0.6037
0.582
0.4968
0.5064
0.5822
0.585
0.6108
0.6199
0.6218
0.6248
0.6237
-1
-1
-1
-1
-1
0.6244
0.6018
0.5744
0.5314
0.5193
0.6366
0.5477
0.5864
0.5487
0.4884
0.5507
0.6311
0.6025
0.6221
0.5794
0.6101
0.5825
0.5984
0.5907
0.5356
0.4701
0.5387
0.625
0.5508
0.4409
0.5494
0.5895
0.5656
0.5902
0.4051
0.5084
0.6402
0.6174
0.5795
0.6147
0.5798
0.6112
0.5929
0.5824
0.5821
0.5338
0.5996
0.5676
0.5691
0.5974
0.5681
0.5592
0.5513
0.5769
0.5624
0.528
0.5752
0.5882
0.6001
0.5732
0.5231
0.5432
0.5905
0.5659
0.5463
0.5963
0.5603
0.5869
0.5697
0.5357
0.5914
0.6052
0.5926
0.5763
0.4761
0.595
0.637
0.6341
0.5457
0.6619
0.6359
0.6197
0.6212
0.6379
0.6515
0.5996
0.6122
0.6152
0.6076
0.6373
0.6096
0.5783
0.5345
0.5536
0.5203
0.5588
0.5113
0.5984
0.6261
0.6317
0.6167
0.6175
0.6058
0.5759
0.5419
0.5173
0.5364
0.6359
0.5397
0.533
0.4722
0.5099
0.5158
0.4414
0.4481
0.5208
0.501
0.5177
0.5015
0.4923
0.5577
0.5675
0.5067
0.4867
0.53
0.5065
0.474
0.533
0.508
0.5076
0.535
0.4675
0.4884
0.4153
0.4835
0.5376
0.5177
0.5108
0.5155
0.4805
0.4749
0.4955
0.5246
0.5099
0.4935
0.5261
0.5192
0.5281
0.4461
0.3506
0.4459
0.5135
0.4571
0.4351
0.3669
0.4337
0.4518
0.4622
0.4129
0.4647
0.5332
0.4657
0.5172
0.5198
0.502
0.5246
0.4971
0.4689
0.4587
0.4624
0.4858
0.4187
0.4741
0.4755
0.4552
0.458
0.5319
0.4381
0.5325
0.4802
0.4964
0.5259
0.4664
0.4015
0.4341
0.4458
0.4677
0.4216
0.4426
0.5108
0.5051
0.5073
0.5231
0.5378
0.4521
0.5832
0.5062
0.4998
0.5215
0.5676
0.525
0.5226
0.5675
0.5374
0.5216
0.5165
0.4956
0.5222
0.4926
0.4747
0.4277
0.3655
0.4719
0.4705
0.3878
0.4385
0.4381
0.4793
0.4137
0.463
0.4479
0.4728
0.4464
0.4813
0.4587
0.4306
0.4988
0.5004
0.4613
0.389
0.4562
0.4518
0.3852
0.4203
0.4488
0.3716
0.3602
0.3806
0.4296
0.3873
0.3826
0.4548
0.4318
0.4565
0.4457
0.4778
0.4611
0.4408
0.396
0.4507
0.4146
0.3771
0.4355
0.4118
0.479
0.4446
0.4893
0.5033
0.5049
0.4811
0.4481
0.4641
0.4122
0.4727
0.5007
0.4101
0.4743
0.4845
0.4868
0.4746
0.4935
0.505
0.4942
0.4824
0.4896
0.4892
0.4839
0.4956
0.5092
0.4886
0.5292
0.4919
0.4899
0.445
0.3437
0.4274
0.4482
0.4788
0.4396
0.4884
0.394
0.4669
0.4394
0.4601
0.4945
0.4878
0.5424
0.4403
0.508
0.4712
0.4918
0.5267
0.5115
0.4823
0.5612
0.5526
0.482
0.5017
0.4819
0.5166
0.4628
0.5054
0.496
0.5662
0.5662
0.5708
0.5521
0.5469
0.5699
0.4841
0.4936
0.4972
0.4288
0.4657
0.4701
0.4845
0.5092
0.5179
0.4641
0.5985
0.5882
0.5434
0.5241
0.5328
0.5711
0.537
0.5464
0.547
0.5636
0.5996
0.6029
0.4763
0.5869
0.5493
0.5716
0.5742
0.5943
0.5862
0.4998
0.4817
0.5708
0.5554
0.49
0.5213
0.6318
0.5728
0.6149
0.5977
0.5638
0.5206
0.5486
0.5115
0.5233
0.5601
0.5497
0.5763
0.5126
0.4962
0.4803
0.5454
0.4751
0.5443
0.614
0.5564
0.6321
0.599
0.6085
0.5952
0.5832
0.6029
0.6093
0.5391
0.4855
0.4577
0.4698
0.5199
0.5093
0.5487
0.5754
0.5563
0.5208
0.555
0.5454
0.5378
0.5073
0.4664
0.4702
0.4366
0.4161
0.4422
0.4883
0.4829
0.479
0.4682
0.466
0.4522
0.4549
0.4562
0.5067
0.3969
0.418
0.416
0.358
0.4251
0.4347
0.3937
0.4127
0.4073
0.4169
0.4324
0.4549
0.5132
0.4967
0.4777
0.4723
0.5174
0.5358
0.4916
0.4956
0.4092
0.4903
0.5209
0.4648
0.3988
0.4962
0.5469
0.5026
0.4422
0.4788
0.4949
0.4749
0.4888
0.5072
0.4133
0.486
0.4892
0.4308
0.4761
0.3908
0.471
0.3813
0.3916
0.5229
0.4978
0.4154
0.4779
0.4452
0.3662
0.4681
0.4787
0.3752
0.4458
0.4162
0.488
0.5039
0.5147
0.5069
0.4951
0.511
0.4022
0.4984
0.4569
0.525
0.5627
0.5468
0.5574
0.531
0.5677
0.5328
0.5193
0.5663
0.5332
0.4986
0.5431
0.4648
0.5586
0.5433
0.5073
0.562
0.4917
0.5012
0.5285
0.515
0.5632
0.5811
0.5289
0.5894
0.5751
0.5708
0.4998
0.5189
0.4312
0.4543
0.4609
0.4185
0.4021
0.3654
0.4378
0.4694
0.4386
0.402
0.3809
0.4068
0.3833
0.4158
0.4433
0.5126
0.4421
0.4367
0.4331
0.4561
0.4551
0.4355
0.4348
0.4356
0.4992
0.439
0.4523
0.4867
0.444
0.4605
0.4068
0.4424
0.422
0.3993
0.4555
0.4372
0.4499
0.4251
0.4161
0.4123
0.4498
0.4669
0.4577
0.4741
0.4658
0.4844
0.4507
0.4337
0.473
0.5072
0.5082
0.4837
0.4885
0.4734
0.471
0.4636
0.4879
0.4355
0.4575
0.4412
0.5182
0.5046
0.5307
0.5409
0.5729
0.5415
0.4703
0.4365
0.4098
0.4357
0.4182
0.4697
0.4293
0.4521
0.4336
0.4228
0.4164
0.3833
0.4143
0.4904
0.4192
0.3997
0.3968
0.3743
0.4057
0.4001
0.3822
0.3898
0.4155
0.4209
0.3901
0.3889
0.3894
0.382
0.4278
0.4183
0.4
0.3893
0.3911
0.4303
0.3878
0.4192
0.4181
0.4078
0.3649
0.417
0.4122
0.434
0.4263
0.4131
0.4386
0.4551
0.4483
0.5128
0.4799
0.4995
0.5028
0.4905
0.4676
0.4752
0.4704
0.4913
0.4429
0.5025
0.4865
0.4601
0.4736
0.4867
0.4629
0.5147
0.5296
0.5011
0.5328
0.479
0.4287
0.4898
0.4942
0.4625
0.4588
0.5247
0.5001
0.4933
0.469
0.482
0.5215
0.5171
0.4837
0.5383
0.5188
0.4953
0.4829
0.4711
0.5142
0.5419
0.4816
0.5591
0.5174
0.4983
0.5382
0.5295
0.5444
0.5641
0.5265
0.5349
0.5608
0.5497
0.5253
0.5466
0.5322
0.5182
0.5098
0.4986
0.4814
0.4946
0.4929
0.4807
0.5114
0.512
0.4844
0.4825
0.4795
0.5052
0.4988
0.477
0.4331
0.4394
0.4605
0.4928
0.5891
0.5915
0.5582
0.5352
0.5087
0.494
0.5246
0.4818
0.4944
0.5295
0.4787
0.4715
0.5494
0.5789
0.5276
0.4734
0.4548
0.5086
0.4532
0.4518
0.4708
0.4604
0.4355
0.5028
0.5155
0.5591
0.4948
0.532
0.5256
0.53
0.4841
0.4949
0.4796
0.4446
0.4335
0.4636
0.4541
0.4618
0.469
0.4723
0.5025
0.466
0.4735
0.4719
0.4626
0.4753
0.4565
0.4496
0.4319
0.438
0.4134
0.4293
0.4358
0.4022
0.4389
0.4306
0.4519
0.4683
0.4481
0.423
0.4761
0.4546
0.4778
0.4258
0.4192
0.425
0.4327
0.4121
0.3769
0.4129
0.3823
0.3821
0.4302
0.4044
0.4354
0.4113
0.416
0.4447
0.4727
0.467
0.494
0.4648
0.4612
0.5052
0.4838
0.4784
0.4662
0.4949
0.4852
0.4449
0.4676
0.4612
0.4535
0.4239
0.4438
0.431
0.4519
0.4055
0.4006
0.399
0.4431
0.4407
0.5029
0.5452
0.6009
0.6171
0.6092
0.6035
0.5972
0.5803
0.5867
0.5845
0.5485
0.571
0.531
0.545
0.5607
0.5357
0.522
0.5331
0.5238
0.4846
0.5453
0.5374
0.5575
0.4775
0.5411
0.5531
0.518
0.4836
0.5058
0.5587
0.5376
0.453
0.5278
0.5736
0.5113
0.5111
0.5128
0.494
0.4757
0.4578
0.474
0.4103
0.4813
0.5502
0.5705
0.5083
0.4937
0.4208
0.4592
0.4619
0.4439
0.4686
0.461
0.4508
0.4337
0.433
0.466
0.4368
0.4475
0.4279
0.4347
0.3831
0.4526
0.4615
0.4727
0.4621
0.4856
0.4781
0.4945
0.5174
0.5192
0.5331
0.5314
0.4969
0.5183
0.4965
0.505
0.505
0.5091
0.4425
0.4809
0.4759
0.5175
0.5435
0.5446
0.5113
0.5263
0.534
0.5087
0.4486
0.5028
0.5867
0.5781
0.4967
0.4797
0.5119
0.5043
0.4613
0.5139
0.5118
0.5163
0.5058
0.5144
0.5311
0.5711
0.5423
0.5583
0.5219
0.5593
0.5576
0.5164
0.5094
0.5117
0.5445
0.5096
0.5633
0.5306
0.5569
0.5344
0.5062
0.4355
0.4865
0.5142
0.5097
0.5112
0.486
0.5308
0.534
0.5147
0.4777
0.5058
0.5354
0.5275
0.521
0.5364
0.5306
0.525
0.5065
0.4943
0.5307
0.5083
0.539
0.5334
0.5241
0.5342
0.502
0.5157
0.5038
0.4601
0.4978
0.5019
0.5117
0.5001
0.5577
0.4851
0.5622
0.5475
0.5568
0.5486
0.5488
0.4962
0.4788
0.4696
0.4261
0.436
0.4039
0.4276
0.4191
0.385
0.427
0.424
0.4228
0.399
0.4025
0.3998
0.3948
0.4057
0.3933
0.4482
0.4124
0.4065
0.4055
0.4474
0.4053
0.4386
0.4243
0.4399
0.4479
0.4469
0.4853
0.4734
0.4847
0.4465
0.5305
0.5356
0.5132
0.5128
0.5088
0.5505
0.496
0.5182
0.4974
0.4989
0.4685
0.4738
0.4543
0.4441
0.4342
0.4231
0.4373
0.4547
0.4562
0.3802
0.4225
0.4195
0.4617
0.4885
0.4456
0.4701
0.4232
0.4304
0.4723
0.4372
0.4386
0.4459
0.4429
0.4412
0.4579
0.4539
0.4349
0.487
0.4681
0.4768
0.458
-1
-1
-1
-1
-1
-1
0.4305
0.4648
0.4487
0.4388
0.4623
0.4294
0.4755
0.4459
0.4945
0.4526
0.4198
0.4417
0.4941
0.4527
0.4625
0.4272
0.4704
0.4295
0.4633
0.4566
0.4385
0.4709
0.4631
0.4724
0.4467
0.4738
0.4698
0.4942
0.4495
0.4476
0.4459
0.5139
0.412
0.4758
0.4372
0.4635
0.4754
0.4669
0.4759
0.4298
0.4691
0.4713
0.512
0.4664
0.4645
0.5034
0.4725
0.5066
0.4921
0.4984
0.5324
0.4769
0.4556
0.495
0.4016
0.4631
0.4533
0.483
0.4665
0.4498
0.4344
0.4513
0.4518
0.434
0.4229
0.4384
0.4253
0.3917
0.455
0.4063
0.3887
0.4283
0.3686
0.4359
0.3877
0.4225
0.4262
0.4294
0.4428
0.5307
0.5175
0.5016
0.4556
0.3873
0.3942
0.4443
0.4675
0.3959
0.4825
0.4449
0.4499
0.4401
0.4219
0.4115
0.4361
0.4721
0.4091
0.4115
0.4094
0.3891
0.4292
0.4104
0.4436
0.4116
0.4498
0.4485
0.4522
0.3722
0.4162
0.4556
0.4615
0.458
0.4463
0.4325
0.3762
0.4439
0.4146
0.4121
0.4324
0.4017
0.3707
0.3938
0.4168
0.4265
0.4223
0.4126
0.4094
0.4245
0.4597
0.4325
0.3643
0.4089
0.4319
0.4301
0.3861
0.4617
0.4445
0.393
0.4446
0.3862
0.4188
0.4571
0.4699
0.455
0.4272
0.4322
0.4317
0.4131
0.4237
0.4229
0.4344
0.4583
0.4459
0.4192
0.4502
0.436
0.4278
0.4667
0.5014
0.4316
0.4483
0.4493
0.4792
0.4307
0.4675
0.4588
0.467
0.4695
0.4648
0.4564
0.4957
0.4709
0.4915
0.4596
0.4611
0.4816
0.4891
0.465
0.4908
0.504
0.4642
0.4972
0.4842
0.4697
0.4881
0.4946
0.4562
0.466
0.4933
0.5065
0.5003
0.5327
0.5349
0.516
0.5341
0.4869
0.5089
0.5193
0.5368
0.5129
0.4961
0.5318
0.5078
0.5354
0.5293
0.5127
0.5199
0.4854
0.5099
0.5022
0.5094
0.5023
0.4715
0.4792
0.5391
0.4363
0.4832
0.4994
0.4924
0.4834
0.4552
0.472
0.4484
0.4765
0.4424
0.4001
0.4614
0.4721
0.4629
0.4772
0.4792
0.4708
0.4847
0.4893
0.4911
0.4987
0.4881
0.5102
0.478
0.4921
0.5706
0.568
0.5107
0.5181
0.4773
0.4941
0.4749
0.5012
0.4624
0.5094
0.4717
0.4812
0.4218
0.423
0.4241
0.4552
0.4656
0.5016
0.4513
0.472
0.4769
0.4037
0.4396
0.44
0.4117
0.4119
0.4628
0.5212
0.4772
0.5032
0.4949
0.5644
0.6227
0.5789
0.5693
0.5361
0.5083
0.5129
0.5045
0.491
0.4588
0.482
0.4948
0.4979
0.4189
0.4326
0.3982
0.4249
0.4241
0.4033
0.3889
0.4059
0.5383
0.589
0.51
0.4578
0.462
0.4521
0.5615
0.4995
0.5799
0.5995
0.5931
0.6001
0.5898
0.565
0.5688
0.544
0.5191
0.4529
0.5641
0.5448
0.5745
0.5608
0.5719
0.5427
0.559
0.534
0.4997
0.578
0.5416
0.5302
0.5367
0.491
0.4327
0.4254
0.441
0.4488
0.4427
0.4435
0.4321
0.4228
0.4443
0.4472
0.4769
0.4733
0.4733
0.4753
0.5196
0.527
0.5056
0.4959
0.4714
0.5174
0.4775
0.4575
0.4923
0.5316
0.5481
0.4646
0.4472
0.4373
0.5149
0.4336
0.4393
0.4284
0.435
0.4719
0.4063
0.442
0.4679
0.5559
0.5299
0.5577
0.4356
0.4394
0.4476
0.4339
0.6182
0.6112
0.5728
0.4621
0.4374
0.4568
0.4664
0.5059
0.5083
0.4235
-1
-1
-1
-1
-1
-1
0.465
0.4283
0.5058
0.4381
0.4466
0.4491
0.5354
0.5648
0.546
0.544
0.5549
0.5628
0.6013
0.5844
0.5614
0.5565
0.5157
0.4644
0.4081
0.4329
0.4772
0.4721
0.5074
0.5174
0.5262
0.5129
0.5381
0.4913
0.4949
0.4537
0.4571
0.5082
0.4073
0.4733
0.538
0.5087
0.5292
0.5419
0.5242
0.5323
0.5335
0.479
0.5264
0.5182
0.4317
0.4963
0.5023
0.3955
0.5017
0.5239
0.5188
0.4957
0.5144
0.5172
0.5242
0.541
0.5007
0.5136
0.5426
0.4784
0.4865
0.4956
0.4732
0.5007
0.4656
0.503
0.4929
0.5208
0.5287
0.4927
0.519
0.5446
0.5545
0.53
0.5321
0.5576
0.5501
0.5513
0.5607
0.5377
0.5511
0.5703
0.5575
0.5423
0.5376
0.5351
0.5131
0.5075
0.5171
0.4969
0.4825
0.5365
0.5119
0.4729
0.5096
0.451
0.4032
0.4806
0.4979
0.5254
0.5204
0.4586
0.4736
0.5158
0.4835
0.4456
0.4748
0.5118
0.464
0.4702
0.5045
0.4852
0.4719
0.464
0.4779
0.5037
0.485
0.4771
0.4717
0.4952
0.4868
0.4886
0.4973
0.4761
0.4945
0.5282
0.5231
0.5083
0.4793
0.5222
0.5301
0.4924
0.4863
0.4798
0.516
0.4709
0.4748
0.512
0.4734
0.4928
0.4829
0.4987
0.4934
0.5151
0.5184
0.5159
0.4831
0.5102
0.4914
0.4817
0.4865
0.5175
0.4843
0.5057
0.4901
0.4996
0.4766
0.403
0.4766
0.4772
0.4449
0.4932
0.4882
0.5322
0.451
0.4107
0.3951
0.4287
0.4932
0.5101
0.52
0.4924
0.52
0.4812
0.4661
0.5138
0.4597
0.485
0.5542
0.5559
0.5016
0.5116
0.5103
0.5237
0.5117
0.5168
0.541
0.533
0.5273
0.4968
0.4258
0.4867
0.4703
0.4749
0.5084
0.5276
0.5295
0.5104
0.5126
0.4746
0.5163
0.531
0.5678
0.5676
0.5174
0.5175
0.5499
0.5593
0.5372
0.5332
0.543
0.4725
0.4726
0.4337
0.4674
0.4466
0.4566
0.4266
0.5225
0.5186
0.5338
0.5749
0.5339
0.5023
0.4538
0.4527
0.4605
0.4516
0.3811
0.4383
0.4316
0.4171
0.4128
0.4029
0.4142
0.4241
0.4248
0.4712
0.4874
0.4634
0.5225
0.4975
0.4807
0.515
0.4364
0.4826
0.5517
0.5575
0.5515
0.5485
0.5274
0.4956
0.5111
0.4954
0.5106
0.4915
0.4577
0.4624
0.4603
0.4695
0.4663
0.4765
0.4869
0.5359
0.442
0.4667
0.4658
0.4109
0.465
0.4228
0.4447
0.4639
0.4547
0.4745
0.4476
0.4069
0.4227
0.4448
0.4606
0.5654
0.5652
0.5462
0.5105
0.5195
0.5122
0.4838
0.4745
0.4781
0.4936
0.5028
0.4744
0.5029
0.4912
0.4624
0.4877
0.4765
0.4924
0.438
0.3954
0.4166
0.4215
0.4242
0.4525
0.4417
0.4037
0.3977
0.472
0.5076
0.4526
0.4334
0.4685
0.4704
0.4756
0.4453
0.4306
0.3989
0.3822
0.3855
0.4438
0.4087
0.3779
0.4474
0.4853
0.4939
0.4815
0.4821
0.499
0.4674
0.4395
0.5543
0.5279
0.5255
0.4961
0.4997
0.4523
0.4811
0.4506
0.4576
0.4431
0.4217
0.4535
0.4741
0.4781
0.4818
0.5142
0.5141
0.5292
0.4797
0.4857
0.4873
0.5264
0.5287
0.4955
0.4971
0.4503
0.5009
0.4902
0.4197
0.5019
0.5083
0.4729
0.4944
0.4921
0.5586
0.5191
0.4684
0.4513
0.4536
0.47
0.462
0.5512
0.4846
0.4721
0.4639
0.4861
0.4778
0.4804
0.4616
0.4983
0.5015
0.5009
0.5244
0.4772
0.5451
0.5374
0.534
0.5431
0.6042
0.5155
0.3898
0.4166
0.4215
0.3676
0.4826
0.4379
0.4047
0.4736
0.4075
0.3995
0.3917
0.3922
0.3955
0.3825
0.3815
0.3767
0.3598
0.3765
0.3753
0.3917
0.3736
0.3721
0.3799
0.3753
0.3889
0.3592
0.3676
0.3982
0.4325
0.4169
0.3888
0.3902
0.3848
0.3833
0.4229
0.3736
0.391
0.3705
0.4054
0.4111
0.3998
0.4087
0.4271
0.4691
0.4589
0.4674
0.4545
0.5072
0.5148
0.5076
0.5027
0.5209
0.5345
0.5066
0.5034
0.5265
0.5237
0.5196
0.5285
0.5357
0.5378
0.4764
0.4688
0.4572
0.5256
0.4357
0.4321
0.4309
0.4779
0.5495
0.4469
0.4125
0.4186
0.4453
0.4545
0.4834
0.533
0.4963
0.4844
0.5067
0.5205
0.4838
0.5616
0.5427
0.5261
0.606
0.5889
0.5728
0.5693
0.5419
0.539
0.5651
0.5781
0.4691
0.4191
0.4232
0.3996
0.4092
0.3854
0.4099
0.3974
0.4155
0.4527
0.4395
0.4929
0.4767
0.4639
0.5055
0.5703
0.5759
0.5733
0.5869
0.5347
0.5831
0.5686
0.5707
0.5416
0.517
0.5398
0.5648
0.4856
0.5282
0.4983
0.4971
0.5129
0.4881
0.5158
0.4687
0.4858
0.4657
0.4687
0.473
0.43
0.4173
0.382
0.4142
0.4354
0.5191
0.5598
0.5737
0.5468
0.5261
0.5221
0.5247
0.503
0.4585
0.4927
0.495
0.5061
0.5447
0.5395
0.5511
0.5607
0.5043
0.5194
0.4758
0.3647
0.5119
0.5052
0.5114
0.5158
0.459
0.4885
0.4991
0.4759
0.4805
0.4896
0.4983
0.452
0.3795
0.4116
0.435
0.4114
0.4174
0.3951
0.4202
0.4003
0.4498
0.4999
0.5074
0.5388
0.5587
0.5862
0.5267
0.5525
0.5832
0.5325
0.5314
0.5106
0.5224
0.535
0.5
0.5128
0.5254
0.5038
0.4504
0.4877
0.5719
0.4906
0.5209
0.4943
0.5181
0.5373
0.5165
0.5226
0.5117
0.5444
0.5451
0.4968
0.4871
0.5005
0.5386
0.5133
0.5367
0.5272
0.4967
0.5058
0.544
0.4987
0.4635
0.4202
0.4958
0.48
0.474
0.4609
0.4064
0.4735
0.4633
0.4058
0.3686
0.3723
0.3637
0.3975
0.4022
0.4659
0.4368
0.4151
0.4254
0.4076
0.4037
0.4455
0.4192
0.4585
0.4656
0.4857
0.4735
0.4812
0.5247
0.4525
0.4636
0.4622
0.4967
0.4558
0.4296
0.3599
0.3899
0.3554
0.3757
0.3983
0.4234
0.452
0.4492
0.4664
0.4726
0.4879
0.4753
0.4884
0.468
0.5229
0.5305
0.4778
0.505
0.4619
0.4872
0.5028
0.4868
0.5107
0.4912
0.5196
0.5023
0.4874
0.5337
0.492
0.4457
0.4816
0.498
0.5
0.5103
0.4884
0.4957
0.4881
0.4682
0.4643
0.4701
0.4981
0.4563
0.4542
0.4544
0.4767
0.4627
0.458
0.4615
0.4628
0.469
0.433
0.5949
0.5346
0.477
0.4523
0.4432
0.4285
0.4667
0.4707
0.4516
0.4641
0.4695
0.507
0.4909
0.4612
0.4712
0.4118
0.4678
0.352
0.4002
0.4613
0.5068
0.4313
0.4564
0.4671
0.4588
0.4389
0.4765
0.5152
0.493
0.5197
0.5642
0.5428
0.5269
0.5049
0.4429
0.5156
0.5161
0.4725
0.4185
0.4978
0.4681
0.5054
0.4984
0.4667
0.4729
0.4549
0.4696
0.4434
0.4352
0.4581
0.4818
0.4466
0.4596
0.4939
0.4894
0.5485
0.521
0.4845
0.4655
0.4522
0.3867
0.3593
0.4768
0.4539
0.4118
0.4526
0.4714
0.445
0.4372
0.4739
0.4463
0.4659
0.4339
0.3963
0.4163
0.4242
0.5156
0.4665
0.5023
0.4949
0.4618
0.4446
0.4072
0.4459
0.445
0.4545
0.3791
0.4072
0.4331
0.4741
0.4941
0.5013
0.4935
0.5207
0.4679
0.5004
0.4276
0.4131
0.3768
0.4141
0.4464
0.4122
0.4127
0.3876
0.4532
0.4049
0.4426
0.5285
0.4832
0.4059
0.4975
0.5785
0.573
0.5189
0.5723
0.5267
0.5189
0.5447
0.4732
0.5242
0.5441
0.4951
0.5296
0.5655
0.5256
0.5206
0.5231
0.5143
0.463
0.5298
0.491
0.5147
0.4612
0.464
0.4736
0.464
0.3755
0.431
0.4687
0.4876
0.5251
0.469
0.4707
0.4217
0.4613
0.4573
0.4503
0.4675
0.4647
0.4842
0.4638
0.4848
0.4516
0.4518
0.4698
0.4079
0.422
0.4454
0.4505
0.4706
0.4697
0.4864
0.4693
0.4642
0.4376
0.3919
0.386
0.4051
0.4074
0.4136
0.4275
0.4619
0.476
0.5192
0.5151
0.5439
0.543
0.5454
0.5413
0.5108
0.4741
0.4717
0.5375
0.4327
0.3691
0.4775
0.505
0.4517
0.4519
0.4902
0.4828
0.4923
0.4496
0.4751
0.4998
0.5457
0.5395
0.5189
0.5307
0.5123
0.5195
0.5666
0.5687
0.4992
0.431
0.412
0.4408
0.5096
0.5197
0.5031
0.491
0.4667
0.4572
0.4765
0.4591
0.4662
0.4661
0.4483
0.4568
0.4605
0.4752
0.4753
0.5011
0.5494
0.5667
0.5393
0.4795
0.5139
0.4601
0.4549
0.4567
0.4539
0.4835
0.3816
0.4296
0.4723
0.5045
0.5737
0.5165
0.5603
0.5022
0.4984
0.4781
0.4904
0.4485
0.4178
0.4549
0.4541
0.4834
0.5788
0.5596
0.5103
0.4966
0.5147
0.5111
0.546
0.5389
0.5436
0.4882
0.4594
0.4666
0.4563
0.5035
0.4388
0.465
0.4523
0.4336
0.4614
0.4788
0.4673
0.4958
0.5006
0.465
0.5005
0.5495
0.5511
0.5416
0.4867
0.5195
0.458
0.4745
0.4422
0.4247
0.4646
0.4534
0.4627
0.4393
0.4348
0.4364
0.447
0.524
0.4331
0.4365
0.4377
0.4514
0.4501
0.4632
0.4619
0.495
0.476
0.4649
0.495
0.5236
0.5137
0.5024
0.4755
0.547
0.542
0.477
0.4866
0.5022
0.4726
0.4976
0.465
0.4804
0.5164
0.5023
0.4881
0.5013
0.4653
0.5633
0.5265
0.5114
0.4833
0.529
0.5066
0.5029
0.5306
0.5042
0.4615
0.4954
0.5793
0.5225
0.5126
0.5243
0.4885
0.5029
0.4654
0.468
0.4318
0.4706
0.4577
0.4374
0.4281
0.502
0.4468
0.441
0.4299
0.4154
0.4779
0.4903
0.5308
0.4501
0.4766
0.556
0.5679
0.5852
0.592
0.5337
0.5358
0.5612
0.5225
0.4432
0.4501
0.4162
0.4352
0.4273
0.4284
0.4464
0.4216
0.5006
0.5006
0.5119
0.5676
0.5262
0.5662
0.5741
0.5833
0.5578
0.5095
0.5866
0.5714
0.5316
0.4973
0.535
0.5027
0.4937
0.5202
0.4658
0.4789
0.4058
0.4281
0.4363
0.488
0.4291
0.4444
0.4293
0.4212
0.4423
0.4131
0.4216
0.384
0.4362
0.4135
0.4393
0.4544
0.5637
0.5078
0.5356
0.514
0.4284
0.4415
0.4674
0.4449
0.4819
0.5063
0.5107
0.5306
0.4468
0.418
0.4102
0.4066
0.3923
0.4
0.367
0.3858
0.3736
0.376
0.3816
0.3981
0.4281
0.4475
0.4506
0.4704
0.4562
0.4769
0.4882
0.4601
0.5109
0.4422
0.5081
0.4447
0.4103
0.4196
0.4746
0.446
0.4862
0.4929
0.4902
0.4909
0.4512
0.4472
0.4686
0.4557
0.4528
0.4408
0.4626
0.4739
0.4691
0.4344
0.4282
0.4133
0.3884
0.4062
0.4091
0.4269
0.426
0.4273
0.454
0.4415
0.4423
0.4626
0.5022
0.4921
0.5229
0.4796
0.4831
0.4691
0.4738
0.4821
0.5334
0.4756
0.4496
0.4422
0.4605
0.4741
0.4823
0.5137
0.4703
0.4507
0.4422
0.4547
0.4507
0.4639
0.48
0.435
0.4143
0.4297
0.4606
0.4869
0.4799
0.4822
0.5519
0.474
0.4894
0.4649
0.4973
0.5317
0.4934
0.5365
0.5018
0.4754
0.4701
0.4117
0.3938
0.4097
0.3988
0.4161
0.3963
0.4105
0.3884
0.3933
0.3923
0.4092
0.3881
0.3975
0.4077
0.3924
0.3874
0.393
0.4236
0.4526
0.4644
0.618
0.5256
0.4813
0.4435
0.3977
0.4144
0.4876
0.5128
0.4812
0.4715
0.4669
0.5388
0.5337
0.5339
0.445
0.4638
0.5572
0.4747
0.4946
0.5497
0.5532
0.4566
0.4974
0.5055
0.5167
0.4037
0.4854
0.5178
0.4456
0.4992
0.4348
0.4716
0.4974
0.5435
0.4831
0.4876
0.494
0.4663
0.4969
0.4654
0.4929
0.4258
0.5283
-1
0.4469
0.4739
0.4702
0.5165
0.3967
0.3991
0.4961
0.5169
0.4828
0.4769
0.3795
0.5136
0.5245
0.4895
0.5231
0.4684
0.5437
0.4924
0.5145
0.5221
0.4224
0.3365
0.4926
0.4662
0.5256
0.397
0.4939
0.4895
0.4461
0.5209
0.4516
0.4385
0.4641
0.5231
0.4652
0.456
0.5088
0.4912
0.5031
0.4779
0.5361
0.4152
0.4212
0.4461
0.5035
0.4718
0.4048
0.4815
0.5448
0.4456
0.509
0.4565
0.5309
0.5467
0.5193
0.4976
0.5168
0.5016
0.4825
0.3934
0.4344
0.3987
0.484
0.5264
0.4261
0.4377
0.495
0.4495
0.4924
0.5022
0.5096
0.526
0.4614
0.3908
0.4436
0.5143
0.5469
0.5029
0.4059
0.4323
0.4766
0.5598
0.5308
0.4219
0.5248
0.5434
0.4478
0.3872
0.4611
0.4571
0.5124
0.521
0.4988
0.4424
0.4808
0.5047
0.5021
0.4715
0.4348
0.4415
0.3398
0.4629
0.4413
0.4237
0.5129
0.4583
0.4303
0.4927
0.5137
0.5663
0.5152
0.4381
0.5256
0.5247
0.5281
0.5501
0.5404
0.5202
0.5435
0.5167
0.5186
0.5411
0.5473
0.501
0.521
0.495
0.5085
0.4296
0.5154
0.5148
0.4717
0.5782
0.5398
0.5392
0.5843
0.5214
0.4163
0.4617
0.407
0.3972
0.3974
0.3975
0.3882
0.3964
0.3951
0.3926
0.3808
0.4265
0.4391
0.4497
0.4475
0.4548
0.4476
0.4569
0.4702
0.4477
0.4636
0.4771
0.4678
0.4973
0.4913
0.5078
0.5285
0.5055
0.5059
0.4788
0.5124
0.5094
0.4778
0.4429
0.4175
0.4057
0.4206
0.4561
0.4272
0.4081
0.4299
0.3925
0.4243
0.4001
0.4668
0.5069
0.5196
0.4699
0.4769
0.5232
0.537
0.5266
0.4672
0.3996
0.4092
0.4364
0.4225
0.4103
0.5332
0.4815
0.4369
0.4191
0.4849
0.3754
0.4652
0.5255
0.5743
0.4623
0.401
0.5287
0.5388
0.4904
0.4709
0.5165
0.5868
0.5396
0.5529
0.5804
0.5516
0.526
0.5492
0.5951
0.5751
0.5647
0.5828
0.5447
0.5392
0.5519
0.4145
0.4817
0.4607
0.4635
0.474
0.4431
0.4407
0.4429
0.4507
0.4223
0.4328
0.3805
0.3983
0.4571
0.4672
0.4869
0.4452
0.4729
0.4642
0.4438
0.4732
0.4805
0.4307
0.4134
0.4217
0.4504
0.4754
0.5063
0.457
0.5043
0.4924
0.4414
0.4383
0.4341
0.4146
0.4306
0.4582
0.4718
0.4867
0.5199
0.5498
0.5192
0.5033
0.4974
0.5412
0.4969
0.478
0.5296
0.4756
0.4961
0.4466
0.4487
0.4709
0.5718
0.5269
0.5327
0.5357
0.4901
0.4553
0.4683
0.4665
0.4318
0.4725
0.4568
0.4361
0.4504
0.475
0.4665
0.4445
0.4298
0.4671
0.4348
0.4663
0.4697
0.4407
0.4448
0.4412
0.4154
0.4332
0.4336
0.4305
0.4668
0.4286
0.4292
0.459
0.4466
0.4288
0.438
0.4301
0.491
0.5367
0.5324
0.5146
0.5076
0.5493
0.5338
0.5345
0.5409
0.4553
0.4399
0.4702
0.4788
0.4022
0.3873
0.423
0.4053
0.4978
0.5638
0.5636
0.565
0.5092
0.439
0.4693
0.4481
0.4241
0.4421
0.484
0.5296
0.4733
0.5103
0.4533
0.4412
0.4504
0.4488
0.4609
0.5397
0.4397
0.4651
0.5018
0.4831
0.4068
0.4427
0.4723
0.4782
0.5138
0.5224
0.5198
0.4915
0.4956
0.4005
0.357
0.4178
0.446
0.4567
0.4536
0.5292
0.5107
0.5115
0.4808
0.5025
0.5376
0.5107
0.5083
0.4783
0.4722
0.472
0.511
0.5081
0.4464
0.423
0.3633
0.3737
0.3997
0.4723
0.4477
0.4366
0.4988
0.4565
0.3994
0.4697
0.4368
0.4659
0.4399
0.4453
0.456
0.4297
0.4237
0.4523
0.4354
0.4137
0.4947
0.471
0.4792
0.4522
0.4429
0.4759
0.4398
0.4351
0.4299
0.4573
0.3886
0.4821
0.4508
0.4348
0.4218
0.4286
0.427
0.4863
0.4877
0.4728
0.4063
0.4342
0.5075
0.4221
0.4481
0.4666
0.4584
0.4574
0.4
0.4606
0.4599
0.4564
0.4681
0.4789
0.4501
0.4777
0.4673
0.5111
0.479
0.4519
0.4355
0.4522
0.4623
0.4162
0.4473
0.4516
0.4678
0.4433
0.4553
0.4167
0.4285
0.3761
0.4909
0.4346
0.4906
0.4693
0.5406
0.4627
0.4591
0.4981
0.4693
0.4762
0.423
0.4208
0.368
0.4272
0.4479
0.4469
0.4348
0.4132
0.3481
0.3895
0.4482
0.4591
0.4464
0.4455
0.456
0.43
0.3674
0.3735
0.448
0.4692
0.4774
0.4399
0.4686
0.4663
0.452
0.4578
0.3993
0.4014
0.3945
0.3755
0.4764
0.4251
0.3791
0.3832
0.4311
0.4563
0.4467
0.4586
0.4465
0.4591
0.4572
0.4629
0.4643
0.4822
0.4321
0.3926
0.4477
0.4778
0.4438
0.4775
0.4321
0.4892
0.5106
0.5118
0.5054
0.4735
0.5463
0.5318
0.4205
0.3861
0.4288
0.4994
0.5051
0.4734
0.5353
0.4538
0.4759
0.411
0.5082
0.5017
0.523
0.426
0.4102
0.3829
0.4275
0.4782
0.4479
0.3654
0.3849
0.3784
0.4128
0.4065
0.4296
0.4249
0.4224
0.4306
0.4298
0.4291
0.4206
0.3816
0.4494
0.4525
0.4274
0.4501
0.4304
0.4166
0.3858
0.4841
0.42
0.4525
0.4237
0.4134
0.4159
0.4227
0.4342
0.3849
0.3951
0.4249
0.4062
0.4055
0.3798
0.3922
0.3685
0.3828
0.354
0.3886
0.3619
0.3648
0.3846
0.3894
0.4152
0.511
0.4529
0.4362
0.4213
0.4023
0.3973
0.3844
0.4217
0.3818
0.3939
0.4135
0.4149
0.473
0.5438
0.5643
0.4836
0.4867
0.4207
0.4017
0.4213
0.384
0.4304
0.4439
0.4566
0.4777
0.4649
0.4608
0.4986
0.5146
0.4749
0.4287
0.424
0.4029
0.4095
0.4524
0.4373
0.4381
0.4923
0.4141
0.3983
0.4139
0.4198
0.4127
0.4309
0.4314
0.4932
0.4332
0.4491
0.4481
0.4339
0.403
0.3923
0.3861
0.3614
0.3509
0.3814
0.3901
0.3599
0.4235
0.4086
0.3917
0.4167
0.3855
0.3886
0.4162
0.5418
0.5677
0.5342
0.5524
0.572
0.4925
0.48
0.5629
0.4958
0.5736
0.5049
0.4826
0.496
0.4669
0.4717
0.4332
0.4556
0.4247
0.4245
0.4381
0.4099
0.4474
0.5093
0.4772
0.5801
0.5167
0.5713
0.5378
0.4874
0.5005
0.5096
0.4955
0.4745
0.4683
0.4591
0.4569
0.4328
0.486
0.5205
0.5139
0.5124
0.4469
0.4315
0.5363
0.517
0.4849
0.4017
0.4635
0.4938
0.5467
0.5267
0.4888
0.4829
0.4806
0.5152
0.4593
0.4986
0.4929
0.4964
0.4557
0.4256
0.5057
0.5069
0.4384
0.4844
0.5154
0.4147
0.4753
0.4983
0.4886
0.5078
0.5226
0.5119
0.5044
0.4858
0.527
0.512
0.5335
0.5038
0.4942
0.4857
0.365
0.4047
0.4972
0.5015
0.4695
0.5167
0.5551
0.5128
0.4804
0.5384
0.5183
0.4865
0.4761
0.4748
0.5785
0.5035
0.4706
0.4927
0.4908
0.5137
0.4904
0.4888
0.4637
0.4825
0.4969
0.4652
0.4634
0.3687
0.4796
0.411
0.3842
0.3517
0.3891
0.3864
0.4464
0.5074
0.4773
0.4884
0.5142
0.4517
0.4971
0.5181
0.5143
0.4717
0.4744
0.4745
0.4645
0.4677
0.4223
0.4794
0.4959
0.4607
0.4799
0.4827
0.5352
0.4855
0.5097
0.4486
0.5519
0.5485
0.4102
0.4283
0.4865
0.4441
0.4453
0.4292
0.4721
0.4668
0.4427
0.4109
0.4387
0.4761
0.5112
0.507
0.5315
0.4575
0.5366
0.5332
0.4883
0.4529
0.4782
0.4726
0.5339
0.5484
0.4724
0.4219
0.5168
0.5138
0.4462
0.4381
0.5322
0.5083
0.4703
0.4323
0.4156
0.4288
0.4479
0.473
0.454
0.4344
0.4839
0.447
0.4518
0.458
0.498
0.5221
0.5102
0.4519
0.4281
0.4447
0.5097
0.5538
0.4476
0.4866
0.5287
0.5782
0.4963
0.5179
0.4989
0.5078
0.4925
0.4631
0.494
0.5323
0.5362
0.4717
0.4385
0.4439
0.4744
0.4806
0.4653
0.486
0.5005
0.4397
0.4763
0.5084
0.4822
0.5047
0.4614
0.4714
0.4613
0.3539
0.3627
0.4405
0.4729
0.4503
0.4432
0.4058
0.4519
0.3934
0.3707
0.3689
0.3808
0.439
0.4162
0.4185
0.4792
0.4197
0.4193
0.4627
0.4421
0.4495
0.4415
0.4307
0.4085
0.4424
0.4784
0.4911
0.4808
0.4717
0.4041
0.4672
0.4552
0.4619
0.4068
0.4946
0.4545
0.427
0.4603
0.3992
0.4258
0.4291
0.4272
0.4621
0.4323
0.4893
0.4537
0.4688
0.4608
0.459
0.3915
0.4926
0.507
0.4329
0.4266
0.4064
0.4287
0.4174
0.4657
0.4035
0.4297
0.4297
0.4592
0.4543
0.4584
0.4819
0.4561
0.4502
0.4568
0.4438
0.456
0.427
0.4729
0.4625
0.4556
0.4683
0.4347
0.4529
0.4629
0.5231
0.4915
0.4958
0.4243
0.4273
0.4223
0.4219
0.4355
0.4353
0.4259
0.4226
0.4285
0.4304
0.4332
0.426
0.4547
0.4262
0.4194
0.4076
0.3939
0.4134
0.3966
0.4211
0.3897
0.3812
0.4171
0.4339
0.4244
0.3954
0.4126
0.4353
0.4286
0.4557
0.4512
0.3758
0.3933
0.3903
0.4367
0.4266
0.424
0.4342
0.5924
0.4841
0.5776
0.5539
0.4631
0.4556
0.4554
0.4601
0.4934
0.4886
0.4725
0.4675
0.4887
0.5113
0.5239
0.503
0.4963
0.5201
0.5194
0.5238
0.5061
0.4265
0.4377
0.4041
0.4536
0.4254
0.485
0.5567
0.5788
0.5681
0.4584
0.4507
0.5057
0.4711
0.4354
0.4177
0.4061
0.449
0.4161
0.4579
0.4568
0.4977
0.4885
0.5045
0.4874
0.4746
0.5132
0.5377
0.4599
0.4485
0.4791
0.42
0.4057
0.4287
0.4437
0.4561
0.422
0.4235
0.4375
0.4534
0.4273
0.3908
0.4024
0.4198
0.4205
0.4191
0.4017
0.431
0.3948
0.3941
0.3765
0.4063
0.3845
0.4082
0.3938
0.4287
0.4526
0.3961
0.4033
0.4151
0.4353
0.5523
0.571
0.4404
0.43
0.4272
0.4225
0.4322
0.4434
0.4373
0.4049
0.3988
0.4023
0.4363
0.4256
0.3995
0.4276
0.4095
0.4264
0.4151
0.3984
0.4527
0.4185
0.4039
0.421
0.3985
0.4315
0.4014
0.4115
0.4379
0.4509
0.4402
0.4024
0.5237
0.4948
0.5055
0.5069
0.5333
0.465
0.4331
0.4347
0.4254
0.3852
0.4345
0.4243
0.4086
0.4214
0.4599
0.4789
0.5915
0.5433
0.5419
0.5481
0.5603
0.5546
0.4653
0.4864
0.525
0.4478
0.5059
0.4679
0.4513
0.4836
0.4734
0.4438
0.4331
0.4657
0.4622
0.4693
0.4521
0.434
0.455
0.5264
0.5293
0.4554
0.4572
0.4355
0.3935
0.3905
0.3623
0.3771
0.4091
0.3793
0.3737
0.3646
0.3486
0.3882
0.4011
0.3969
0.3895
0.3617
0.3979
0.3835
0.3819
0.3839
0.4612
0.4254
0.4544
0.4643
0.4958
0.4552
0.4106
0.449
0.5011
0.4083
0.4752
0.4993
0.6036
0.5449
0.5707
0.5477
0.5113
0.5476
0.5379
0.5099
0.4982
0.5217
0.4996
0.5099
0.5636
0.5731
0.5317
0.5568
0.5767
0.5325
0.5056
0.4447
0.4799
0.4823
0.5417
0.4547
0.4009
0.4916
0.4889
0.4317
0.5104
0.4572
0.5366
0.5269
0.4993
0.4739
0.4652
0.5306
0.4977
0.5355
0.4896
0.4488
0.4759
0.4796
0.4716
0.4344
0.4884
0.4576
0.4515
0.4636
0.458
0.4567
0.469
0.4344
0.4553
0.4563
0.4475
0.4204
0.3953
0.3558
0.4218
0.4242
0.4215
0.4545
0.4001
0.3849
0.4227
0.388
0.384
0.4652
0.4428
0.4172
0.3703
0.3391
0.3914
0.3698
0.4014
0.4262
0.3897
0.453
0.4883
0.5103
0.5228
0.4698
0.4105
0.3719
0.3733
0.3994
0.3698
0.4059
0.375
0.3767
0.3585
0.3926
0.3711
0.3849
0.3864
0.3921
0.3664
0.4497
0.4101
0.4087
0.4228
0.4427
0.4507
0.435
0.4318
0.4423
0.4189
0.4332
0.4326
0.4368
0.419
0.3813
0.3626
0.3644
0.406
0.4019
0.3751
0.3886
0.3917
0.3861
0.3887
0.3655
0.3829
0.4231
0.4017
0.4128
0.389
0.4352
0.4048
0.4196
0.4207
0.4562
0.4415
0.386
0.4131
0.4337
0.424
0.5501
0.5473
0.4922
0.487
0.4213
0.5049
0.4466
0.4051
0.4334
0.3991
0.4624
0.4308
0.4774
0.4232
0.3793
0.4583
0.4022
0.4343
0.4282
0.4934
0.5462
0.5124
0.5306
0.4866
0.4911
0.4616
0.4626
0.5006
0.4724
0.4813
0.4699
0.4828
0.4805
0.5225
0.4375
0.4336
0.3914
0.4772
0.3909
0.4022
0.4089
0.4267
0.4352
0.4174
0.4317
0.4284
0.3908
0.4367
0.4326
0.4908
0.4986
0.4222
0.4624
0.4354
0.5583
0.5167
0.4648
0.558
0.5463
0.4518
0.5051
0.4724
0.4882
0.5518
0.4507
0.4673
0.4337
0.4522
0.4594
0.5507
0.5258
0.5523
0.4792
0.4547
0.4098
0.3959
0.4108
0.5276
0.4325
0.4969
0.5527
0.5602
0.5434
0.5697
0.5511
0.5545
0.5682
0.5841
0.554
0.5111
0.4496
0.4606
0.4547
0.4638
0.4711
0.4742
0.4794
0.4941
0.4319
0.4342
0.4124
0.4267
0.3911
0.4135
0.4066
0.4177
0.4106
0.4511
0.4305
0.3839
0.4586
0.3978
0.4687
0.4764
0.4758
0.4533
0.4713
0.5261
0.4572
0.5081
0.5814
0.5234
0.4879
0.5196
0.5792
0.5486
0.5817
0.5492
0.5713
0.5326
0.531
0.4483
0.4632
0.4403
0.4367
0.4349
0.4081
0.4433
0.4479
0.428
0.4776
0.432
0.4136
0.4201
0.4025
0.3917
0.4104
0.4272
0.4721
0.513
0.4944
0.5342
0.5036
0.4869
0.4462
0.4633
0.4993
0.4877
0.4776
0.4443
0.451
0.4267
0.4691
0.4918
0.4577
0.3951
0.4007
0.4774
0.4588
0.4441
0.412
0.4237
0.3834
0.4119
0.4339
0.4529
0.426
0.5072
0.4559
0.4665
0.4444
0.5036
0.4791
0.5079
0.4598
0.4924
0.5114
0.4918
0.5308
0.4995
0.5277
0.5384
0.5321
0.4643
0.4971
0.4644
0.4562
0.4821
0.4681
0.5098
0.4833
0.4805
0.4886
0.504
0.496
0.5304
0.4286
0.6029
0.4982
0.5619
0.5083
0.5029
0.4727
0.4379
0.4708
0.4364
0.4009
0.432
0.4145
0.4017
0.4014
0.4095
0.4004
0.4205
0.4152
0.4711
0.428
0.5353
0.5232
0.3956
0.4477
0.4108
0.428
0.4004
0.3901
0.4389
0.3997
0.4439
0.415
0.3891
0.3895
0.3622
0.3723
0.4
0.3713
0.41
0.3937
0.4075
0.4328
0.4232
0.4177
0.4358
0.429
0.4367
0.4089
0.4207
0.4606
0.4635
0.436
0.5038
0.5031
0.5132
0.4379
0.4372
0.4112
0.4056
0.4365
0.4001
0.4099
0.4068
0.4231
0.4087
0.3926
0.3935
0.4326
0.4502
0.5095
0.491
0.4558
0.4709
0.4703
0.4606
0.4776
0.5041
0.4319
0.4897
0.419
0.3948
0.4437
0.5074
0.4126
0.403
0.4048
0.4137
0.413
0.4408
0.4132
0.4193
0.41
0.4403
0.4111
0.4343
0.46
0.4476
0.4347
0.4492
0.4173
0.4602
0.4189
0.409
0.3912
0.3824
0.3783
0.3783
0.3858
0.393
0.388
0.3826
0.3908
0.4466
0.4084
0.3977
0.3911
0.4025
0.4234
0.3936
0.4044
0.4598
0.4211
0.4879
0.5292
0.4212
0.4282
0.3846
0.403
0.3826
0.384
0.4097
0.4069
0.3935
0.4459
0.4552
0.4374
0.4796
0.4992
0.5313
0.5398
0.4936
0.4418
0.4703
0.4501
0.5599
0.4513
0.4632
0.4798
0.4749
0.4378
0.5148
0.4706
0.4403
0.4528
0.5123
0.4508
0.4351
0.454
0.449
0.5001
0.5647
0.5495
0.5108
0.5308
0.5204
0.552
0.5362
0.5261
0.5516
0.532
0.4701
0.5438
0.5409
0.5173
0.5532
0.5419
0.4834
0.4653
0.4621
0.4495
0.4965
0.5362
0.4832
0.4123
0.3934
0.382
0.4507
0.4412
0.3928
0.4048
0.3875
0.4323
0.4498
0.3904
0.4161
0.4405
0.443
0.4022
0.381
0.4262
0.4762
0.5149
0.4167
0.3944
0.4034
0.3913
0.3994
0.3972
0.3996
0.4008
0.4206
0.3762
0.4273
0.4777
0.4185
0.435
0.4495
0.3845
0.43
0.4
0.4334
0.399
0.4274
0.3927
0.3814
0.3577
0.399
0.3856
0.3987
0.3981
0.4025
0.3829
0.3763
0.4249
0.4798
0.416
0.4063
0.461
0.573
0.5036
0.4498
0.5083
0.5428
0.4997
0.4529
0.4031
0.4032
0.3934
0.3881
0.3962
0.3999
0.4562
0.4432
0.4661
0.4486
0.4183
0.419
0.3759
0.443
0.4545
0.4669
0.5488
0.452
0.5925
0.5062
0.4932
0.444
0.4854
0.466
0.4363
0.4748
0.4703
0.4546
0.4827
0.4788
0.4878
0.495
0.5172
0.458
0.5059
0.3881
0.4191
0.4884
0.5111
0.5056
0.4684
0.4439
0.4184
0.4819
0.4833
0.5175
0.4824
0.5156
0.4026
0.4337
0.4973
0.5324
0.5437
0.521
0.5218
0.4936
0.5261
0.5162
0.4668
0.4916
0.48
0.4318
0.4721
0.4883
0.4843
0.4914
0.5048
0.4723
0.4693
0.4361
0.4828
0.4444
0.4525
0.4793
0.526
0.4494
0.3929
0.4674
0.4688
0.494
0.4921
0.4627
0.4471
0.4206
0.4314
0.4554
0.3894
0.3735
0.3891
0.3687
0.3902
0.3802
0.3894
0.3793
0.4596
0.444
0.4614
0.5181
0.5049
0.4412
0.4087
0.3542
0.3828
0.421
0.3988
0.3327
0.386
0.3659
0.3751
0.3454
0.3152
0.3909
0.3795
0.4694
0.3178
0.3696
0.3674
0.3584
0.3873
0.4158
0.3524
0.3418
0.4799
0.3615
0.4388
0.4049
0.4171
0.4309
0.4383
0.4473
0.4351
0.4386
0.4538
0.4432
0.4157
0.4216
0.4329
0.4361
0.431
0.4341
0.4642
0.4381
0.4779
0.4714
0.4716
0.4181
0.4862
0.4196
0.4507
0.4342
0.4507
0.416
0.4592
0.4044
0.3997
0.4341
0.407
0.4067
0.3905
0.3865
0.3855
0.389
0.4044
0.4126
0.4118
0.3842
0.4125
0.391
0.4068
0.4222
0.4013
0.3913
0.3841
0.3693
0.3978
0.4114
0.4175
0.3832
0.3931
0.376
0.3822
0.4071
0.3913
0.4112
0.3872
0.4037
0.3813
0.3761
0.37
0.3986
0.3751
0.3986
0.3551
0.3988
0.3859
0.3803
0.3743
0.3783
0.3702
0.3479
0.4071
0.3747
0.3366
0.3981
0.4127
0.3745
0.3459
0.3926
0.4019
0.3881
0.3968
0.3767
0.3807
0.3524
0.3755
0.3645
0.366
0.384
0.3677
0.3869
0.361
0.3628
0.3678
0.3542
0.3525
0.3628
0.3707
0.3811
0.358
0.3938
0.4464
0.3878
0.4078
0.3809
0.3768
0.3697
0.3725
0.3854
0.3747
0.3205
0.4152
0.3453
0.3461
0.3619
0.3495
0.3489
0.3427
0.3634
0.3851
0.3538
0.392
0.3857
0.3616
0.3432
0.3236
0.3705
0.3698
0.3641
0.3861
0.4207
0.3379
0.4062
0.3539
0.3626
0.3607
0.3606
0.4213
0.3895
0.3695
0.3406
0.3548
0.3526
0.3552
0.3713
0.379
0.373
0.3636
0.4102
0.3798
0.4043
0.3742
0.4009
0.4115
0.3948
0.3936
0.3796
0.3792
0.391
0.3765
0.3995
0.4104
0.4146
0.4071
0.4441
0.4305
0.3864
0.4362
0.4358
0.4445
0.4421
0.443
0.4409
0.4527
0.4635
0.4529
0.4309
0.4601
0.4426
0.4552
0.4826
0.4716
0.4106
0.4285
0.4323
0.3823
0.3632
0.5097
0.5415
0.457
0.4193
0.4189
0.3971
0.376
0.3586
0.3748
0.3718
0.3809
0.3741
0.3436
0.3751
0.3796
0.3593
0.3784
0.3595
0.394
0.3819
0.3708
0.4202
0.365
0.4047
0.3727
0.3853
0.4002
0.4054
0.363
0.3543
0.4032
0.4371
0.3639
0.4031
0.4046
0.3757
0.3554
0.3728
0.3883
0.354
0.3759
0.3663
0.3701
0.3609
0.3327
0.3546
0.3925
0.3807
0.3959
0.3667
0.4006
0.3947
0.3951
0.4129
0.4353
0.4505
0.4005
0.3436
0.3861
0.4047
0.3643
0.3639
0.4073
0.3771
0.4034
0.434
0.3756
0.4112
0.3944
0.3598
0.383
0.3952
0.395
0.3672
0.4116
0.41
0.4071
0.4086
0.4299
0.428
0.4452
0.4394
0.4483
0.4139
0.4211
0.4029
0.4029
0.4611
0.5168
0.5306
0.5243
0.4856
0.5095
0.4998
0.401
0.3874
0.4183
0.3769
0.3731
0.4045
0.3626
0.3693
0.3662
0.3561
0.3702
0.3749
0.3796
0.3876
0.3785
0.3861
0.4086
0.4119
0.4126
0.4188
0.4172
0.4557
0.4289
0.4379
0.4604
0.4396
0.4246
0.3945
0.4052
0.391
0.3727
0.3977
0.3797
0.4076
0.3678
0.4025
0.41
0.4147
0.3827
0.3621
0.3599
0.3779
0.3777
0.4077
0.4373
0.3868
0.363
0.3357
0.3702
0.432
0.3997
0.389
0.435
0.4304
0.4047
0.4551
0.4373
0.4566
0.4377
0.4254
0.4448
0.4439
0.4403
0.4385
0.4919
0.4467
0.4481
0.4174
0.4415
0.4201
0.4448
0.4101
0.4284
0.3895
0.445
0.4498
0.4266
0.4141
0.4312
0.4197
0.4545
0.3953
0.4185
0.4398
0.3832
0.4049
0.4066
0.4361
0.3796
0.3923
0.3905
0.3811
0.3697
0.3794
0.4124
0.4376
0.4025
0.422
0.4167
0.4468
0.5266
0.5194
0.4426
0.4529
0.4407
0.4323
0.4137
0.3723
0.3932
0.3869
0.3996
0.3732
0.3665
0.349
0.367
0.3854
0.3706
0.4004
0.4023
0.3959
0.4449
0.4232
0.4368
0.4378
0.4382
0.5015
0.4644
0.4291
0.4843
0.4401
0.4431
0.489
0.4597
0.45
0.4689
0.4548
0.4455
0.449
0.434
0.4227
0.4398
0.4083
0.4176
0.4036
0.3898
0.3831
0.4219
0.398
0.4596
0.4626
0.4315
0.425
0.4298
0.4236
0.4581
0.4585
0.4762
0.4938
0.3848
0.4112
0.3941
0.3946
0.3912
0.3863
0.3996
0.4149
0.3924
0.4106
0.3922
0.4038
0.3967
0.5518
0.5516
0.5755
0.5797
0.5124
0.5457
0.5445
0.4701
0.4812
0.403
0.4394
0.4754
0.4643
0.4683
0.4189
0.4665
0.4513
0.4316
0.4095
0.4289
0.4823
0.5555
0.523
0.5475
0.5532
0.5678
0.5853
0.4433
0.5217
0.3861
0.5266
0.5298
0.4581
0.5066
0.5084
0.4595
0.4218
0.4511
0.4278
0.4226
0.5298
0.4937
0.5255
0.4824
0.6127
0.5498
0.5889
0.5626
0.5333
0.5279
0.4186
0.4953
0.5161
0.5425
0.4951
0.4585
0.4673
0.4795
0.4619
0.5157
0.5211
0.5141
0.5478
0.5313
0.4907
0.4928
0.4434
0.501
0.4381
0.4361
0.3902
0.3816
0.4152
0.4143
0.3971
0.3898
0.4082
0.435
0.4229
0.4479
0.4405
0.419
0.4361
0.4744
0.4871
0.4192
0.3882
0.3838
0.4702
0.4124
0.4203
0.4444
0.4227
0.4442
0.5045
0.5404
0.4397
0.3868
0.3543
0.4608
0.4035
0.4134
0.4008
0.4144
0.4508
0.5013
0.54
0.5117
0.4588
0.5104
0.5057
0.5242
0.478
0.4724
0.4693
0.4972
0.551
0.4917
0.5353
0.5372
0.5273
0.5381
0.4996
0.5149
0.501
0.501
0.506
0.5
0.4945
0.5122
0.4625
0.5199
0.4841
0.4935
0.5331
0.5098
0.4704
0.475
0.4432
0.4774
0.52
0.5347
0.525
0.519
0.5151
0.4951
0.4341
0.4106
0.5443
0.4686
0.5419
0.4927
0.5315
0.5193
0.5535
0.5077
0.517
0.4345
0.4613
0.4676
0.4665
0.507
0.496
0.5001
0.4975
0.4794
0.3834
0.4443
0.5194
0.508
0.4885
0.4758
0.529
0.5031
0.5341
0.5131
0.4232
0.4518
0.4692
0.5094
0.4864
0.441
0.4701
0.4161
0.464
0.4642
0.4463
0.4073
0.4738
0.4334
0.4201
0.4754
0.5319
0.5543
0.5139
0.5058
0.4991
0.4828
0.5368
0.5656
0.497
0.4129
0.3966
0.3764
0.3863
0.3603
0.3997
0.3696
0.3388
0.3642
0.3456
0.3692
0.3715
0.3832
0.371
0.4453
0.4156
0.4042
0.4265
0.4321
0.4037
0.436
0.4364
0.4335
0.4541
0.472
0.4273
0.4678
0.4304
0.4335
0.4231
0.4397
0.4344
0.373
0.4236
0.4149
0.4348
0.4082
0.4122
0.3771
0.4058
0.4266
0.4161
0.4269
0.4303
0.428
0.4533
0.4105
0.3961
0.4478
0.4165
0.4468
0.4375
0.3773
0.4135
0.412
0.3938
0.4085
0.4056
0.417
0.2995
0.3743
0.3807
0.426
0.4333
0.4236
0.4134
0.4181
0.4044
0.3532
0.408
0.3672
0.4429
0.4027
0.4046
0.4015
0.4054
0.395
0.4085
0.4085
0.3911
0.4219
0.3818
0.3479
0.3692
0.3964
0.3606
0.4503
0.3806
0.3693
0.3869
0.3651
0.3749
0.406
0.3896
0.3933
0.4255
0.395
0.4002
0.3848
0.4154
0.3855
0.3813
0.3998
0.3919
0.3678
0.3852
0.4124
0.3957
0.4051
0.3715
0.3612
0.3795
0.4159
0.3941
0.3682
0.3854
0.4084
0.3746
0.425
0.4013
0.3667
0.4197
0.4189
0.4086
0.3995
0.4139
0.4087
0.3913
0.3943
0.3827
0.4283
0.4077
0.4243
0.4328
0.4525
0.431
0.4701
0.4423
0.4487
0.4409
0.4547
0.3819
0.4345
0.4482
0.4435
0.4262
0.4346
0.4046
0.4282
0.4188
0.4397
0.3827
0.4012
0.4051
0.4103
0.3813
0.3845
0.4016
0.3659
0.3706
0.3623
0.3783
0.3452
0.3652
0.3428
0.353
0.369
0.3537
0.3943
0.3751
0.3687
0.4016
0.3964
0.4137
0.4376
0.4443
0.4573
0.4472
0.3777
0.3863
0.4106
0.3858
0.4151
0.4177
0.4515
0.4414
0.4157
0.4198
0.4443
0.4315
0.4363
0.3991
0.3906
0.4179
0.4285
0.4443
0.4129
0.4257
0.4265
0.4206
0.413
0.4327
0.4144
0.4319
0.4037
0.3913
0.3849
0.3871
0.3973
0.4123
0.389
0.4237
0.4249
0.4115
0.4047
0.4101
0.3993
0.4021
0.4039
0.4346
0.42
0.4026
0.3681
0.4378
0.4271
0.4169
0.416
0.4346
0.382
0.3955
0.4068
0.4062
0.4035
0.4025
0.3717
0.4632
0.3817
0.3845
0.3596
0.3938
0.3999
0.4087
0.4025
0.3996
0.3987
0.3747
0.4045
0.398
0.4127
0.4373
0.4181
0.4143
0.4231
0.3941
0.4303
0.4223
0.3841
0.4078
0.385
0.3736
0.3923
0.3866
0.4141
0.3795
0.369
0.4317
0.4171
0.4026
0.412
0.4079
0.3389
0.3711
0.4035
0.406
0.4016
0.4076
0.4021
0.4135
0.4086
0.4069
0.4041
0.3957
0.4088
0.4174
0.4271
0.4006
0.4023
0.4189
0.4119
0.3912
0.3994
0.4132
0.4353
0.401
0.4158
0.385
0.4372
0.4105
0.4241
0.4477
0.422
0.4199
0.4465
0.4228
0.4043
0.396
0.4306
0.4176
0.4188
0.4223
0.4212
0.3747
0.4057
0.3993
0.4152
0.4243
0.4267
0.408
0.4444
0.3951
0.4151
0.4107
0.4108
0.4226
0.4232
0.4251
0.3777
0.4213
0.409
0.4184
0.4182
0.4123
0.442
0.4409
0.4206
0.428
0.455
0.4234
0.4546
0.4462
0.4117
0.3864
0.3706
0.3492
0.3612
0.3454
0.3504
0.4171
0.4065
0.4054
0.4736
0.4309
0.4528
0.3933
0.4277
0.4477
0.4316
0.4337
0.3767
0.3573
0.3528
0.3505
0.3978
0.4245
0.4132
0.3909
0.3821
0.4377
0.4232
0.4301
0.4256
0.4952
0.3932
0.4252
0.471
0.4158
0.4312
0.4292
0.43
0.3958
0.4192
0.4549
0.473
0.4387
0.3805
0.446
0.4365
0.4309
0.454
0.4253
0.4388
0.4279
0.4202
0.4215
0.4563
0.4203
0.4417
0.4515
0.4144
0.4146
0.4258
0.4223
0.4143
0.4165
0.3918
0.3862
0.4289
0.4417
0.4239
0.3871
0.3993
0.4192
0.4183
0.4196
0.4291
0.428
0.3972
0.3855
0.3867
0.4128
0.3808
0.3668
0.4575
0.3597
0.421
0.4108
0.3763
0.395
0.4008
0.4396
0.4017
0.3732
0.3925
0.4002
0.3982
0.4212
0.4267
0.4022
0.3714
0.4075
0.4395
0.376
0.3776
0.4107
0.4046
0.4332
0.3894
0.4046
0.4283
0.4025
0.3801
0.4201
0.4186
0.4099
0.4066
0.3649
0.4065
0.4084
0.4279
0.4209
0.424
0.4056
0.403
0.4148
0.4198
0.3616
0.4602
0.4182
0.4059
0.4065
0.3828
0.3772
0.3445
0.3682
0.4137
0.3496
0.3372
0.3238
0.3339
0.3383
0.352
0.4268
0.3995
0.4256
0.4004
0.3821
0.3633
0.3737
0.4042
0.414
0.4457
0.4393
0.3876
0.387
0.3847
0.3861
0.4023
0.3829
0.3731
0.354
0.3986
0.3879
0.3303
0.3924
0.3756
0.3773
0.3541
0.3763
0.3966
0.4
0.3749
0.371
0.3555
0.3426
0.3681
0.3811
0.3586
0.4008
0.3856
0.3865
0.3581
0.3916
0.3894
0.336
0.3411
0.3715
0.3832
0.3839
0.3804
0.3737
0.3907
0.3862
0.3737
0.3717
0.3693
0.3836
0.4099
0.3598
0.395
0.3846
0.3501
0.3772
0.3956
0.3429
0.3736
0.366
0.3704
0.396
0.3352
0.3813
0.3798
0.3647
0.3905
0.3956
0.3722
0.3716
0.3565
0.3859
0.3906
0.4217
0.4266
0.4022
0.3995
0.3951
0.3604
0.393
0.3802
0.3939
0.3805
0.3933
0.4224
0.3934
0.4148
0.4076
0.4008
0.3771
0.3986
0.3714
0.3798
0.383
0.4069
0.3848
0.4003
0.4209
0.4319
0.4468
0.4217
0.4202
0.4154
0.4396
0.424
0.4386
0.4288
0.4451
0.4077
0.4289
0.3791
0.4462
0.4858
0.4025
0.4151
0.4293
0.3482
0.3337
0.3698
0.3956
0.3882
0.409
0.4089
0.3783
0.4132
0.4042
0.3878
0.3712
0.3939
0.3365
0.3702
0.3565
0.3755
0.3928
0.3613
0.4013
0.3792
0.4014
0.3916
0.393
0.3918
0.4117
0.4025
0.392
0.3813
0.3797
0.4161
0.399
0.3753
0.3897
0.4203
0.4122
0.3916
0.419
0.4224
0.4458
0.4155
0.4099
0.4001
0.3881
0.4048
0.3806
0.4199
0.4087
0.4106
0.4133
0.4044
0.3882
0.4247
0.4204
0.4003
0.4209
0.437
0.4288
0.4034
0.3782
0.3713
0.4022
0.4197
0.4379
0.4283
0.4643
0.4229
0.3967
0.399
0.402
0.3972
0.3692
0.4129
0.4077
0.3648
0.3655
0.4033
0.3931
0.3992
0.4022
0.4055
0.3993
0.3808
0.3751
0.4084
0.4041
0.3693
0.4015
0.3963
0.3913
0.3862
0.3982
0.4108
0.3926
0.3969
0.4082
0.4272
0.4234
0.4121
0.4175
0.3985
0.4026
0.4173
0.4171
0.4644
0.4543
0.4461
0.4296
0.4698
0.4515
0.4801
0.4072
0.4603
0.4775
0.4567
0.4802
0.4651
0.4781
0.4841
0.465
0.4425
0.4642
0.4906
0.4748
0.4877
0.4698
0.4648
0.4355
0.3929
0.4186
0.4552
0.4384
0.4295
0.4112
0.469
0.369
0.3805
0.3874
0.3626
0.3628
0.3613
0.3493
0.3515
0.3499
0.3803
0.3357
0.3533
0.3793
0.3649
0.3464
0.3324
0.3213
0.3303
0.355
0.3502
0.3612
0.3624
0.3898
0.3795
0.4361
0.4143
0.4331
0.4107
0.407
0.4088
0.3574
0.456
0.4076
0.4105
0.3807
0.3687
0.3543
0.3487
0.3665
0.3371
0.3482
0.3716
0.3205
0.3688
0.3803
0.4014
0.4001
0.4042
0.4273
0.4061
0.4146
0.3827
0.458
0.4117
0.4298
0.427
0.423
0.4159
0.4297
0.4114
0.412
0.4032
0.4125
0.4254
0.4123
0.3871
0.3718
0.3855
0.3763
0.3727
0.3989
0.3957
0.3783
0.3953
0.3551
0.4035
0.3707
0.3839
0.3974
0.3885
0.3553
0.4055
0.4027
0.3758
0.4327
0.3956
0.4218
0.47
0.542
0.4249
0.4364
0.394
0.4468
0.3831
0.3926
0.3967
0.3498
0.3468
0.3929
0.3602
0.3768
0.3269
0.3702
0.4527
0.3284
0.3811
0.3727
0.3456
0.3709
0.3174
0.3691
0.3647
0.3487
0.3823
0.3671
0.4469
0.4257
0.43
0.4056
0.4184
0.3966
0.4375
0.4576
0.4719
0.4473
0.436
0.4403
0.4325
0.4395
0.4015
0.4456
0.414
0.3793
0.4695
0.4357
0.4407
0.4096
0.4239
0.3873
0.4047
0.4214
0.3877
0.4024
0.3936
0.4203
0.4034
0.4038
0.4306
0.4175
0.4246
0.4104
0.438
0.4056
0.4033
0.3999
0.3883
0.4131
0.4143
0.3836
0.4155
0.3975
0.3777
0.4016
0.4287
0.4064
0.4023
0.4016
0.4199
0.4097
0.4203
0.4132
0.3849
0.4099
0.4086
0.4226
0.4368
0.4211
0.3674
0.3872
0.3729
0.3591
0.3916
0.4169
0.4047
0.4014
0.395
0.4194
0.4172
0.4523
0.4366
0.4542
0.4576
0.3984
0.3956
0.3955
0.3718
0.3999
0.4337
0.3738
0.4189
0.4163
0.4232
0.4123
0.4716
0.3849
0.4032
0.422
0.3916
0.3719
0.4173
0.3828
0.3817
0.3681
0.4052
0.3759
0.3913
0.3971
0.4188
0.4007
0.4121
0.4148
0.376
0.4089
0.3969
0.4194
0.4106
0.407
0.4065
0.4124
0.413
0.422
0.3869
0.3581
0.3593
0.3843
0.3496
0.3479
0.3653
0.3932
0.4083
0.4979
0.4915
0.4431
0.4228
0.4142
0.4158
0.4069
0.4094
0.4046
0.4192
0.3741
0.4121
0.4616
0.42
0.4282
0.4064
0.434
0.4065
0.4241
0.4207
0.4472
0.4148
0.4533
0.4147
0.4209
0.4141
0.4455
0.4392
0.4339
0.4294
0.4992
0.4274
0.4198
0.4363
0.4228
0.4255
0.4233
0.4087
0.4024
0.3916
0.4097
0.4377
0.4171
0.3768
0.4125
0.3933
0.4116
0.4009
0.3991
0.4006
0.397
0.4012
0.3968
0.3758
0.3934
0.399
0.3921
0.3857
0.4431
0.3869
0.3851
0.3985
0.4124
0.3835
0.3656
0.3645
0.3679
0.3896
0.4251
0.3589
0.3813
0.4229
0.3877
0.3842
0.3463
0.3374
0.3437
0.3635
0.3437
0.3453
0.4093
0.4046
0.3317
0.362
0.4021
0.4226
0.4025
0.405
0.3938
0.377
0.3972
0.3727
0.3547
0.3445
0.3219
0.4427
0.3645
0.3575
0.3563
0.3642
0.3739
0.3362
0.3924
0.3607
0.3717
0.345
0.3512
0.3515
0.3867
0.3938
0.3842
0.3687
0.3718
0.381
0.3497
0.3538
0.3632
0.3495
0.3765
0.3585
0.356
0.3804
0.3413
0.3667
0.3772
0.3411
0.355
0.3739
0.373
0.3904
0.3793
0.3781
0.3685
0.3692
0.3777
0.3761
0.3932
0.3922
0.3987
0.3554
0.4107
0.3785
0.396
0.4137
0.3984
0.3745
0.3875
0.4123
0.3854
0.3985
0.3516
0.3838
0.3805
0.3962
0.4042
0.406
0.4207
0.4149
0.4286
0.3957
0.3749
0.3774
0.3919
0.3838
0.3841
0.3738
0.3663
0.3972
0.372
0.3999
0.3947
0.3959
0.3762
0.3795
0.3394
0.3946
0.3851
0.382
0.3765
0.3903
0.3867
0.3843
0.3779
0.3827
0.3944
0.3776
0.358
0.3576
0.3874
0.3705
0.3334
0.3904
0.3649
0.3702
0.3862
0.3567
0.3717
0.3518
0.3399
0.3433
0.3727
0.3618
0.3549
0.36
0.3837
0.3714
0.3532
0.3837
0.411
0.3786
0.353
0.3727
0.3625
0.3516
0.3419
0.4003
0.405
0.3572
0.3745
0.3593
0.3836
0.4098
0.412
0.3782
0.4217
0.3692
0.3651
0.3706
0.3917
0.4078
0.4001
0.4116
0.388
0.3723
0.4135
0.4086
0.4116
0.4006
0.4085
0.411
0.3815
0.3872
0.3896
0.4122
0.409
0.407
0.397
0.4013
0.4051
0.3886
0.4253
0.3987
0.4041
0.4239
0.4335
0.4558
0.4076
0.375
0.3953
0.4222
0.4298
0.3949
0.4477
0.4318
0.4409
0.461
0.4314
0.4157
0.4453
0.4409
0.4322
0.4597
0.4479
0.4481
0.4456
0.4209
0.4349
0.4453
0.4229
0.4235
0.409
0.3975
0.392
0.388
0.4479
0.4062
0.4147
0.4363
0.4172
0.4344
0.3998
0.4446
0.4111
0.4243
0.3912
0.4155
0.3755
0.4193
0.4073
0.4431
0.3935
0.4278
0.3935
0.3867
0.4125
0.4073
0.3767
0.4005
0.3788
0.4004
0.4327
0.4162
0.3845
0.3721
0.4155
0.3548
0.4011
0.4036
0.3809
0.3645
0.4296
0.4267
0.3677
0.3659
0.391
0.3754
0.4187
0.4361
0.4353
0.4302
0.4214
0.4286
0.4402
0.4236
0.3946
0.3814
0.3873
0.3911
0.3812
0.4572
0.4143
0.3535
0.3958
0.4049
0.416
0.4561
0.4139
0.4198
0.4196
0.4074
0.4029
0.3811
0.4022
0.3933
0.4384
0.4195
0.3652
0.3555
0.343
0.3826
0.4034
0.3892
0.3858
0.3395
0.3249
0.4031
0.3707
0.3315
0.3622
0.3617
0.3818
0.38
0.3332
0.358
0.3544
0.3629
0.3697
0.3618
0.3709
0.3679
0.3551
0.3302
0.3524
0.3401
0.3818
0.3839
0.4012
0.3815
0.3626
0.3965
0.3951
0.367
0.3459
0.3745
0.3936
0.3702
0.3761
0.433
0.3509
0.3469
0.3697
0.3872
0.4332
0.3745
0.4078
0.3595
0.3632
0.4011
0.3907
0.3719
0.3866
0.3853
0.4047
0.3812
0.4121
0.3817
0.3736
0.3249
0.3344
0.3784
0.3537
0.372
0.3752
0.4092
0.3828
0.3673
0.4063
0.3893
0.384
0.3546
0.3379
0.3449
0.3773
0.3679
0.3517
0.3355
0.3648
0.384
0.3703
0.3664
0.3823
0.3738
0.3678
0.3701
0.3607
0.3435
0.3676
0.4216
0.3436
0.3739
0.3686
0.3583
0.354
0.3672
0.3861
0.3936
0.393
0.3865
0.3559
0.3617
0.3675
0.3666
0.3489
0.3768
0.3447
0.3607
0.3578
0.3545
0.3824
0.3393
0.3657
0.3426
0.4308
0.3431
0.3487
0.3465
0.337
0.3409
0.3366
0.3282
0.3208
0.3312
0.3441
0.3692
0.3463
0.4094
0.3475
0.3456
0.3503
0.3559
0.3385
0.3493
0.3452
0.3651
0.3734
0.3577
0.3366
0.3489
0.344
0.3078
0.3318
0.3659
0.3521
0.3373
0.3996
0.3592
0.3713
0.3825
0.413
0.3481
0.3549
0.3371
0.3853
0.3734
0.3558
0.3662
0.3623
0.3116
0.3236
0.3746
0.3498
0.3464
0.3467
0.3691
0.3451
0.3561
0.3489
0.3522
0.3675
0.379
0.3429
0.3265
0.3936
0.326
0.3392
0.3556
0.3988
0.3754
0.3759
0.3594
0.3711
0.3908
0.3552
0.3776
0.3717
0.3739
0.3715
0.3459
0.3794
0.3868
0.3876
0.4366
0.433
0.4261
0.3869
0.4139
0.3863
0.4223
0.3855
0.3864
0.3893
0.3883
0.4425
0.3798
0.4106
0.3512
0.3908
0.3681
0.3915
0.3689
0.3649
0.3612
0.3922
0.3592
0.4041
0.4165
0.3788
0.3589
0.4031
0.3841
0.3383
0.3492
0.3631
0.3874
0.38
0.3678
0.3771
0.3649
0.3983
0.3593
0.3634
0.4108
0.3615
0.4149
0.3586
0.3794
0.4145
0.3741
0.388
0.3562
0.3758
0.3552
0.3994
0.3873
0.3971
0.3884
0.405
0.3485
0.3481
0.398
0.3794
0.3638
0.3852
0.3643
0.3975
0.392
0.3497
0.3736
0.3605
0.386
0.4374
0.3975
0.3354
0.3388
0.407
0.3709
0.3515
0.3701
0.3815
0.3348
0.349
0.4117
0.3834
0.4034
0.3978
0.3776
0.3866
0.3791
0.3667
0.369
0.3571
0.3421
0.3483
0.3876
0.3243
0.4003
0.3533
0.3453
0.3436
0.3842
0.392
0.3689
0.3354
0.3598
0.3646
0.4106
0.33
0.3633
0.3385
0.3699
0.3491
0.3756
0.3449
0.3528
0.3466
0.3603
0.3982
0.3975
0.3408
0.3344
0.3823
0.341
0.357
0.3596
0.3578
0.3574
0.3689
0.3925
0.3523
0.3403
0.3546
0.3443
0.3483
0.3409
0.3455
0.3437
0.3642
0.3734
0.3593
0.3561
0.3555
0.3624
0.3705
0.3565
0.3524
0.3484
0.3553
0.3657
0.3651
0.3627
0.3696
0.3546
0.3452
0.355
0.3618
0.3645
0.3207
0.368
0.3516
0.344
0.3332
0.335
0.3434
0.3502
0.3548
0.3369
0.3276
0.3441
0.3416
0.3496
0.3283
0.3252
0.3484
0.331
0.347
0.3444
0.3207
0.3416
0.3247
0.3397
0.3563
0.3259
0.3385
0.3411
0.3435
0.3215
0.3204
0.3189
0.3328
0.3412
0.3465
0.3456
0.2996
0.3394
0.4087
0.336
0.3368
0.4052
0.348
0.3425
0.3458
0.3384
0.3239
0.3727
0.3858
0.3482
0.3243
0.353
0.3698
0.3599
0.3573
0.3415
0.3306
0.3586
0.3737
0.3557
0.3391
0.3449
0.3479
0.3908
0.372
0.3519
0.3383
0.351
0.342
0.3314
0.3144
0.3207
0.3268
0.3407
0.3979
0.3443
0.3488
0.3452
0.391
0.3692
0.3481
0.334
0.3581
0.3319
0.3427
0.3563
0.3581
0.3526
0.3325
0.3474
0.3639
0.3651
0.3349
0.3768
0.3642
0.3411
0.3605
0.3514
0.333
0.357
0.3717
0.3373
0.3421
0.3381
0.3321
0.3389
0.3495
0.3148
0.4324
0.389
0.3259
0.3305
0.3401
0.3387
0.3716
0.3654
0.357
0.3191
0.3525
0.3477
0.3918
0.3499
0.3551
0.3453
0.3557
0.365
0.3609
0.3861
0.3771
0.3764
0.3649
0.3416
0.3632
0.362
0.3214
0.3367
0.3077
0.3467
0.3189
0.3518
0.3281
0.3163
0.3756
0.3279
0.3439
0.3363
0.3459
0.3488
0.3662
0.3464
0.3481
0.3467
0.3358
0.3651
0.3492
0.3433
0.3582
0.3417
0.3576
0.3536
0.3325
0.3191
0.3415
0.3617
0.3278
0.3732
0.3338
0.3592
0.3355
0.3743
0.3763
0.3668
0.3967
0.3351
0.3584
0.347
0.3795
0.3358
0.3433
0.3635
0.3455
0.3599
0.3761
0.3316
0.3249
0.3345
0.3449
0.3727
0.3881
0.3724
0.3526
0.3507
0.3437
0.369
0.3334
0.3626
0.3739
0.3579
0.3787
0.3594
0.3553
0.3629
0.3191
0.3638
0.351
0.3635
0.3564
0.344
0.3756
0.3458
0.3668
0.3853
0.3556
0.3755
0.3616
0.3344
0.3375
0.3375
0.3159
0.3619
0.3371
0.3239
0.3535
0.3551
0.3155
0.338
0.3279
0.337
0.3312
0.3435
0.3423
0.3407
0.3556
0.3176
0.386
0.3861
0.3304
0.3402
0.3737
0.3072
0.379
0.3576
0.3504
0.3553
0.3686
0.3823
0.3694
0.3451
0.3639
0.4192
0.3604
0.3487
0.3754
0.3643
0.3677
0.3598
0.384
0.3612
0.3832
0.3727
0.3742
0.4031
0.4052
0.3733
0.4003
0.3839
0.3661
0.4031
0.3398
0.3494
0.3596
0.3772
0.3641
0.3465
0.3579
0.3882
0.3492
0.4115
0.3774
0.3668
0.3579
0.4008
0.3928
0.4025
0.4456
0.4077
0.3548
0.3163
0.3468
0.3847
0.3676
0.3472
0.3544
0.3399
0.3496
0.3587
0.3966
0.3976
0.3828
0.3728
0.3266
0.38
0.3957
0.3536
0.3908
0.4003
0.3619
0.3493
0.3954
0.3772
0.3807
0.3583
0.3401
0.4051
0.3727
0.3651
0.3702
0.3466
0.3561
0.341
0.3463
0.3697
0.4186
0.4779
0.3346
0.3795
0.3887
0.391
0.3997
0.3881
0.3531
0.3639
0.3426
0.3603
0.3685
0.4
0.3638
0.3503
0.3675
0.3723
0.3591
0.3741
0.358
0.3823
0.3687
0.3626
0.3412
0.4245
0.4014
0.3642
0.4098
0.3789
0.3823
0.3706
0.358
0.3769
0.3629
0.3964
0.3811
0.3596
0.3506
0.3674
0.3761
0.3737
0.3537
0.3491
0.3495
0.3642
0.4002
0.3641
0.3557
0.4458
0.3653
0.3766
0.3764
0.3828
0.3627
0.4071
0.4123
0.4029
0.3579
0.3944
0.4098
0.3885
0.3878
0.4263
0.3832
0.4251
0.4014
0.4111
0.3776
0.3776
0.394
0.3945
0.4063
0.3626
0.3832
0.3581
0.3009
0.3548
0.3522
0.3431
0.3605
0.3419
0.382
0.3709
0.3772
0.4091
0.3973
0.3737
0.4055
0.3868
0.3803
0.3843
0.3824
0.3851
0.3796
0.423
0.3988
0.3899
0.3716
0.4552
0.4544
0.4488
0.4174
0.4463
0.3821
0.3834
0.4074
0.3877
0.4044
0.3897
0.3886
0.4069
0.3876
0.3799
0.404
0.3854
0.4013
0.3765
0.3846
0.3804
0.3717
0.4038
0.3875
0.3784
0.387
0.3819
0.355
0.3604
0.3531
0.3605
0.3653
0.3767
0.3996
0.37
0.3647
0.3982
0.3896
0.3912
0.3943
0.3341
0.3567
0.3849
0.3921
0.3606
0.3882
0.3634
0.3907
0.3779
0.3789
0.3915
0.3862
0.3558
0.3737
0.37
0.3723
0.399
0.4057
0.3969
0.393
0.3328
0.4033
0.3777
0.3864
0.3808
0.4007
0.3895
0.3814
0.3904
0.4107
0.3806
0.3554
0.3794
0.362
0.394
0.4381
0.4173
0.3645
0.4175
0.3669
0.3776
0.3702
0.3787
0.4013
0.3794
0.409
0.3445
0.3754
0.3924
0.4226
0.4332
0.4481
0.421
0.416
0.4181
0.3779
0.3598
0.4087
0.3471
0.3774
0.3537
0.3388
0.3439
0.3383
0.3652
0.339
0.3762
0.4229
0.3521
0.3561
0.3533
0.3922
0.3529
0.3594
0.3637
0.3981
0.392
0.4267
0.3563
0.3842
0.3822
0.387
0.3419
0.3734
0.385
0.3534
0.3944
0.3768
0.387
0.3868
0.3924
0.3932
0.3416
0.4033
0.3998
0.4185
0.4069
0.3955
0.4377
0.4059
0.4324
0.4259
0.4833
0.4162
0.4214
0.374
0.3613
0.3566
0.3521
0.3957
0.3387
0.3751
0.3613
0.3908
0.3867
0.3862
0.3636
0.4694
0.4036
0.39
0.3948
0.3621
0.3624
0.3784
0.4152
0.4236
0.4611
0.406
0.4076
0.3681
0.4108
0.3989
0.3699
0.3726
0.3811
0.4315
0.3988
0.4531
0.3996
0.3717
0.3851
0.3844
0.407
0.3261
0.373
0.3478
0.4115
0.3881
0.3863
0.3403
0.3515
0.3702
0.3673
0.4462
0.4004
0.4142
0.3877
0.3621
0.3875
0.4096
0.4165
0.4004
0.3727
0.3761
0.3842
0.4056
0.3884
0.3882
0.3744
0.402
0.4141
0.3955
0.388
0.3963
0.4254
0.3815
0.3927
0.3847
0.3819
0.363
0.3969
0.3666
0.3625
0.3696
0.3812
0.3625
0.3879
0.3425
0.4072
0.368
0.349
0.3667
0.3723
0.3506
0.3621
0.4023
0.3916
0.3933
0.4021
0.3365
0.4006
0.3601
0.3572
0.3585
0.3924
0.3713
0.342
0.3537
0.3488
0.3705
0.367
0.3392
0.3363
0.3857
0.3461
0.3716
0.3937
0.3701
0.3893
0.3894
0.3571
0.3683
0.38
0.3541
0.3733
0.3584
0.35
0.3091
0.3639
0.3341
0.3731
0.3637
0.3591
0.3804
0.3934
0.3551
0.4607
0.3704
0.329
0.3329
0.3414
0.3293
0.3565
0.3366
0.3415
0.3621
0.3553
0.3155
0.3411
0.3572
0.3595
0.3708
0.3844
0.3396
0.3368
0.3413
0.3432
0.334
0.3614
0.3771
0.3496
0.3456
0.3805
0.3669
0.3548
0.3577
0.335
0.3238
0.3673
0.3442
0.3535
0.3756
0.3578
0.3563
0.3405
0.3723
0.4162
0.3669
0.3415
0.3299
0.3133
0.3367
0.3545
0.3656
0.3652
0.3791
0.3506
0.3473
0.35
0.3483
0.3833
0.346
0.3607
0.3352
0.3669
0.3832
0.361
0.363
0.4061
0.3422
0.3879
0.3565
0.3309
0.3676
0.3694
0.3623
0.31
0.3458
0.358
0.3465
0.3497
0.3851
0.3307
0.4029
0.3357
0.3509
0.3523
0.3488
0.4084
0.3819
0.3666
0.3302
0.345
0.3202
0.3352
0.3264
0.3375
0.3584
0.355
0.3618
0.3396
0.3414
0.3215
0.3426
0.3783
0.3508
0.4093
0.3797
0.3795
0.3725
0.3458
0.3739
0.3991
0.378
0.3642
0.3477
0.3482
0.35
0.355
0.3451
0.34
0.3529
0.3161
0.3487
0.3923
0.3279
0.3187
0.371
0.3619
0.3308
0.3661
0.3726
0.3816
0.3766
0.368
0.3505
0.3488
0.3495
0.3426
0.3496
0.3466
0.3487
0.3747
0.371
0.3632
0.3631
0.3517
0.3702
0.3425
0.3486
0.335
0.3206
0.3614
0.3417
0.3452
0.3459
0.3332
0.3572
0.3669
0.3613
0.3399
0.3149
0.3616
0.3484
0.3447
0.3464
0.3341
0.3451
0.347
0.3748
0.3384
0.3348
0.3465
0.3316
0.3101
0.3121
0.345
0.3492
0.3716
0.3594
0.335
0.3426
0.4023
0.3341
0.354
0.3394
0.3479
0.3621
0.3477
0.3296
0.3279
0.379
0.3688
0.3404
0.3352
0.3474
0.3752
0.384
0.3598
0.3442
0.3417
0.3307
0.3279
0.3497
0.3326
0.334
0.3243
0.3522
0.3606
0.3586
0.3513
0.3544
0.3516
0.411
0.3543
0.371
0.3631
0.3493
0.353
0.3716
0.3682
0.3657
0.3716
0.3399
0.3433
0.3704
0.3328
0.343
0.3487
0.3822
0.3634
0.3504
0.3579
0.3554
0.3763
0.3535
0.4242
0.3703
0.3579
0.3453
0.3146
0.3752
0.3456
0.4177
0.3832
0.3414
0.3606
0.3737
0.3864
0.3711
0.3531
0.3761
0.3725
0.3636
0.3686
0.3615
0.3956
0.3417
0.3529
0.3991
0.3709
0.3822
0.3988
0.3818
0.3723
0.3687
0.3748
0.3552
0.3513
0.4681
0.3613
0.3927
0.3889
0.3909
0.381
0.3563
0.3601
0.3668
0.381
0.3987
0.4073
0.3929
0.4047
0.3792
0.3945
0.3764
0.4025
0.3898
0.3734
0.3905
0.3682
0.3835
0.4049
0.3402
0.3588
0.343
0.3825
0.3847
0.3252
0.434
0.3105
0.3534
0.3439
0.3295
0.3423
0.3482
0.3398
0.366
0.3391
0.3571
0.3338
0.3382
0.3263
0.3351
0.3521
0.3354
0.3236
0.3191
0.365
0.3946
0.3635
0.3973
0.3581
0.4069
0.3937
0.4027
0.4038
0.3697
0.3639
0.3572
0.3755
0.3367
0.3929
0.367
0.3862
0.3792
0.3677
0.3616
0.3688
0.3445
0.3867
0.3855
0.3686
0.3782
0.4002
0.3702
0.3665
0.3665
0.3787
0.36
0.3229
0.3755
0.3767
0.3922
0.4381
0.3637
0.34
0.3853
0.3656
0.36
0.362
0.3355
0.365
0.36
0.3678
0.3415
0.3511
0.3771
0.3997
0.3609
0.3601
0.3475
0.3632
0.3481
0.392
0.3451
0.3492
0.3657
0.3555
0.3573
0.3595
0.3798
0.369
0.3437
0.3216
0.3644
0.3301
0.3939
0.3349
0.3454
0.3241
0.3341
0.3446
0.3171
0.3391
0.3585
0.4127
0.363
0.3885
0.3845
0.359
0.3408
0.3637
0.3483
0.3758
0.3663
0.347
0.3724
0.3774
0.3545
0.3231
0.3821
0.3833
0.3455
0.4067
0.3709
0.3857
0.3572
0.3721
0.3922
0.3447
0.3793
0.3884
0.3793
0.3959
0.3936
0.3453
0.3633
0.3557
0.3661
0.3916
0.3302
0.3622
0.4116
0.35
0.3784
0.3684
0.3836
0.3478
0.3602
0.368
0.3388
0.347
0.3616
0.3365
0.3996
0.3503
0.3518
0.3855
0.3575
0.3365
0.3596
0.3825
0.3623
0.3995
0.3534
0.3703
0.3524
0.3542
0.3765
0.3868
0.3656
0.3523
0.3833
0.3622
0.3707
0.3665
0.3819
0.3691
0.3624
0.3844
0.3661
0.3777
0.3852
0.3951
0.4243
0.3622
0.3859
0.3916
0.3491
0.3784
0.418
0.4001
0.4063
0.4105
0.3889
0.3983
0.3941
0.4138
0.3994
0.4101
0.3944
0.401
0.3806
0.3978
0.3846
0.3633
0.3419
0.4068
0.396
0.4151
0.3943
0.3647
0.3873
0.3726
0.3503
0.3342
0.362
0.3449
0.3444
0.3651
0.3618
0.3527
0.3508
0.3602
0.3491
0.3463
0.3747
0.4092
0.3729
0.3848
0.3857
0.42
0.3685
0.4038
0.3581
0.3902
0.3655
0.3333
0.3638
0.3506
0.3492
0.3635
0.3173
0.3561
0.3238
0.3061
0.3119
0.3422
0.331
0.3475
0.3785
0.3836
0.3752
0.4136
0.414
0.4079
0.3562
0.421
0.3597
0.3398
0.4121
0.3989
0.3969
0.4056
0.4161
0.4118
0.3868
0.3932
0.3865
0.3842
0.3932
0.3901
0.4024
0.4072
0.3801
0.388
0.3599
0.3659
0.4193
0.3565
0.3498
0.3769
0.3545
0.356
0.3594
0.4084
0.422
0.3981
0.4273
0.4146
0.4376
0.4237
0.3638
0.3848
0.3581
0.3651
0.3728
0.4336
0.3886
0.3956
0.3965
0.365
0.4387
0.4355
0.4337
0.4638
0.4199
0.3887
0.4117
0.4087
0.3856
0.3965
0.4132
0.4478
0.4175
0.4154
0.4239
0.4634
0.369
0.4043
0.411
0.4174
0.4345
0.3885
0.4005
0.3972
0.3739
0.4478
0.3989
0.3815
0.4018
0.4052
0.4282
0.3782
0.4041
0.4063
0.3888
0.374
0.3708
0.3783
0.4121
0.4068
0.3919
0.3441
0.3654
0.3557
0.3638
0.3523
0.4528
0.4015
0.38
0.4056
0.4211
0.4034
0.3883
0.433
0.4573
0.4474
0.4464
0.4009
0.4095
0.4045
0.3987
0.3578
0.3761
0.3696
0.396
0.3786
0.3665
0.3929
0.3772
0.375
0.4127
0.3879
0.4459
0.4035
0.3794
0.3684
0.4102
0.3882
0.3941
0.385
0.3808
0.4001
0.3801
0.4658
0.4626
0.4062
0.4459
0.4449
0.4101
0.4004
0.3932
0.362
0.3485
0.3564
0.3693
0.3819
0.3828
0.3905
0.3547
0.3593
0.3854
0.3679
0.3752
0.3644
0.3647
0.3484
0.378
0.3679
0.3837
0.3932
0.3122
0.3586
0.3723
0.3717
0.3623
0.3455
0.3426
0.3617
0.4119
0.386
0.3699
0.3494
0.3456
0.3591
0.3469
0.3705
0.3731
0.3531
0.3717
0.3366
0.3357
0.3389
0.3753
0.3803
0.3534
0.3368
0.3947
0.3844
0.3332
0.368
0.3529
0.4333
0.3889
0.3571
0.3723
0.3738
0.4046
0.4492
0.3807
0.3519
0.3862
0.3636
0.3715
0.4
0.3676
0.3639
0.3806
0.362
0.3497
0.3611
0.4083
0.3498
0.3458
0.3579
0.3064
0.4039
0.3959
0.4727
0.3825
0.3903
0.3845
0.3721
0.3966
0.3957
0.4102
0.3994
0.4219
0.3865
0.3935
0.3637
0.379
0.4155
0.3606
0.3679
0.3858
0.3964
0.3781
0.3815
0.4105
0.3795
0.3537
0.3616
0.3936
0.3639
0.3863
0.3534
0.4095
0.3555
0.324
0.375
0.367
0.4327
0.4168
0.4077
0.3765
0.3918
0.4589
0.4322
0.4244
0.4292
0.4303
0.4269
0.3516
0.3612
0.3633
0.4004
0.3922
0.4169
0.3734
0.345
0.3754
0.3866
0.395
0.349
0.4061
0.3743
0.3606
0.3991
0.3509
0.3405
0.3475
0.3635
0.3586
0.3618
0.3499
0.3599
0.3795
0.443
0.4582
0.4804
0.4416
0.4339
0.4404
0.4285
0.4016
0.3887
0.4339
0.4283
0.4239
0.4209
0.4235
0.3872
0.4154
0.3941
0.4289
0.4383
0.4166
0.4112
0.4173
0.4515
0.3655
0.3919
0.4048
0.3956
0.3763
0.4203
0.385
0.3969
0.4055
0.4039
0.423
0.3899
0.3947
0.4007
0.3596
0.3894
0.4061
0.4032
0.4141
0.3737
0.3831
0.3874
0.3669
0.4044
0.3715
0.4183
0.3683
0.4006
0.3822
0.4108
0.4037
0.4027
0.3906
0.3978
0.3927
0.3422
0.387
0.3778
0.3884
0.3978
0.3876
0.3835
0.3637
0.3599
0.3991
0.3865
0.3722
0.3863
0.368
0.3621
0.3342
0.3643
0.3608
0.3704
0.3898
0.3574
0.3872
0.3558
0.3641
0.3759
0.3907
0.4108
0.3775
0.3913
0.3971
0.3813
0.3541
0.3661
0.4032
0.4052
0.344
0.3852
0.3703
0.3787
0.3885
0.3544
0.3607
0.3567
0.383
0.379
0.3652
0.3674
0.3882
0.3777
0.3757
0.3625
0.3856
0.3939
0.398
0.3773
0.3506
0.3374
0.3588
0.3756
0.3668
0.3887
0.3823
0.3787
0.3745
0.3718
0.3791
0.3581
0.3591
0.3751
0.3657
0.4014
0.3504
0.33
0.4038
0.3661
0.3372
0.3878
0.4274
0.3657
0.3829
0.3789
0.3598
0.3616
0.3811
0.371
0.3674
0.3805
0.3742
0.4007
0.3886
0.3881
0.374
0.3969
0.3848
0.4065
0.3772
0.3818
0.376
0.359
0.399
0.348
0.3452
0.3637
0.3848
0.3815
0.3321
0.3565
0.3531
0.3911
0.3476
0.3787
0.3624
0.373
0.3635
0.3472
0.4029
0.4069
0.3969
0.3999
0.3788
0.4279
0.4158
0.3961
0.448
0.4048
0.3651
0.3884
0.3615
0.404
0.394
0.4273
0.3855
0.4042
0.3779
0.4005
0.4222
0.4079
0.3823
0.3868
0.3682
0.3527
0.3924
0.3744
0.399
0.3737
0.3722
0.3805
0.3903
0.369
0.3857
0.3829
0.3987
0.3683
0.3703
0.4021
0.3963
0.3494
0.383
0.408
0.3966
0.3987
0.3905
0.402
0.3917
0.4351
0.4483
0.383
0.3957
0.3726
0.4011
0.3679
0.4018
0.3818
0.4124
0.402
0.4042
0.3703
0.3705
0.3792
0.402
0.4115
0.382
0.383
0.4235
0.4105
0.3712
0.3938
0.3675
0.3689
0.4031
0.3781
0.4375
0.4185
0.392
0.4322
0.3514
0.3756
0.3904
0.377
0.4033
0.384
0.4027
0.3706
0.4263
0.3935
0.4167
0.434
0.4232
0.4048
0.4288
0.4462
0.4399
0.4005
0.4548
0.4047
0.4331
0.3804
0.3866
0.3808
0.3937
0.3996
0.4263
0.3917
0.3976
0.4072
0.429
0.418
0.4168
0.4145
0.4201
0.4228
0.3497
0.3487
0.3524
0.3588
0.4059
0.361
0.3977
0.381
0.3838
0.3754
0.398
0.3568
0.3886
0.4005
0.4057
0.417
0.4076
0.3811
0.377
0.4182
0.4215
0.3899
0.4011
0.3648
0.3929
0.3899
0.3744
0.3963
0.4029
0.3851
0.3865
0.3816
0.4325
0.3772
0.4001
0.4224
0.3834
0.3369
0.376
0.3723
0.3858
0.3756
0.3727
0.3547
0.3605
0.3413
0.3556
0.3587
0.3709
0.3942
0.3899
0.3706
0.3543
0.3721
0.3663
0.3943
0.3867
0.3948
0.412
0.3859
0.3433
0.39
0.3793
0.3835
0.3381
0.3816
0.3595
0.3406
0.3921
0.35
0.4245
0.5382
0.4797
0.3871
0.3837
0.4058
0.4033
0.4029
0.424
0.4126
0.4029
0.41
0.3997
0.4424
0.4175
0.436
0.4125
0.3848
0.4039
0.4247
0.3504
0.3334
0.362
0.3533
0.3287
0.3762
0.3571
0.3668
0.3462
0.402
0.3694
0.3636
0.4214
0.4086
0.4173
0.3838
0.4232
0.4108
0.4171
0.4249
0.4124
0.4041
0.4134
0.4394
0.385
0.4255
0.4564
0.4301
0.4218
0.4347
0.415
0.4175
0.4054
0.3868
0.3656
0.4197
0.3442
0.3452
0.4291
0.3985
0.3649
0.3663
0.388
0.4024
0.3591
0.335
0.3886
0.3432
0.3655
0.3666
0.3763
0.3612
0.4073
0.3721
0.4049
0.3601
0.4177
0.4301
0.3965
0.3813
0.3924
0.3592
0.3544
0.4426
0.4366
0.4105
0.4263
0.4315
0.4246
0.4451
0.4468
0.4513
0.3903
0.4239
0.4297
0.4454
0.4139
0.4008
0.4074
0.3968
0.418
0.4102
0.3989
0.4489
0.4414
0.4023
0.415
0.4135
0.4498
0.4325
0.4532
0.3989
0.4302
0.4154
0.412
0.4426
0.4119
0.4261
0.4689
0.4113
0.4149
0.4439
0.4622
0.4174
0.4561
0.4404
0.4035
0.3893
0.3776
0.3796
0.3766
0.3775
0.436
0.4076
0.3878
0.3602
0.3859
0.3986
0.4191
0.3939
0.3874
0.3967
0.3958
0.382
0.3784
0.3592
0.3747
0.3568
0.3705
0.3954
0.3678
0.4191
0.3848
0.3998
0.352
0.3729
0.3654
0.4163
0.3782
0.3999
0.3608
0.3892
0.3813
0.3452
0.3755
0.3847
0.3714
0.3983
0.4161
0.4009
0.4283
0.4575
0.4273
0.405
0.4266
0.4172
0.3913
0.4091
0.5665
0.3905
0.4013
0.3863
0.3884
0.3802
0.3778
0.3911
0.3781
0.3507
0.3663
0.38
0.3617
0.4241
0.3595
0.3827
0.3778
0.382
0.3516
0.3802
0.3864
0.3698
0.3401
0.4015
0.3665
0.3643
0.3882
0.394
0.3813
0.426
0.4638
0.4004
0.4238
0.4233
0.4208
0.4235
0.3887
0.4137
0.4042
0.3899
0.3853
0.4003
0.4013
0.386
0.3782
0.3824
0.3767
0.399
0.4499
0.4192
0.3938
0.4339
0.425
0.4151
0.4121
0.4013
0.3975
0.3937
0.415
0.4324
0.3783
0.3903
0.4098
0.3509
0.3349
0.3632
0.3797
0.3494
0.3768
0.4008
0.3683
0.3791
0.3625
0.3568
0.3547
0.3618
0.3849
0.3627
0.385
0.3874
0.4085
0.3778
0.3898
0.3859
0.4021
0.3829
0.392
0.3627
0.3511
0.4243
0.3862
0.386
0.429
0.3847
0.4191
0.4097
0.4229
0.3764
0.3837
0.3863
0.3892
0.3726
0.3831
0.408
0.3423
0.3252
0.333
0.3728
0.4227
0.493
0.4812
0.4647
0.4582
0.4697
0.4456
0.4619
0.4118
0.4242
0.4477
0.4352
0.4477
0.4846
0.4723
0.4465
0.4766
0.4597
0.4393
0.4595
0.4719
0.4285
0.4157
0.3979
0.3953
0.4484
0.4726
0.4558
0.4741
0.421
0.4049
0.3935
0.3714
0.3585
0.4028
0.4055
0.3797
0.364
0.3946
0.4129
0.4381
0.4405
0.4129
0.4558
0.458
0.4863
0.4541
0.459
0.4828
0.4495
0.4567
0.4464
0.4284
0.467
0.5132
0.4805
0.4242
0.4305
0.3833
0.3835
0.4251
0.3819
0.3469
0.3591
0.3547
0.3652
0.3269
0.3988
0.401
0.4078
0.3963
0.414
0.3962
0.4076
0.4239
0.4286
0.4046
0.4348
0.4305
0.4159
0.3895
0.4343
0.4036
0.4083
0.3744
0.4127
0.386
0.3896
0.3882
0.3819
0.3471
0.3323
0.3704
0.3501
0.3902
0.3415
0.403
0.428
0.4286
0.4266
0.4258
0.4304
0.4037
0.4742
0.4524
0.4269
0.4958
0.3957
0.4333
0.4396
0.3631
0.4479
0.4453
0.4072
0.433
0.4472
0.4475
0.4343
0.4087
0.4149
0.4019
0.4182
0.4032
0.3888
0.416
0.3965
0.448
0.4061
0.4875
0.4406
0.4049
0.4627
0.4465
0.3988
0.4132
0.4425
0.4716
0.3957
0.4224
0.4329
0.4172
0.4163
0.4075
0.4089
0.4014
0.4034
0.4062
0.4305
0.3853
0.3833
0.4008
0.4326
0.4121
0.4319
0.4059
0.4324
0.4193
0.4241
0.3436
0.3633
0.4152
0.3911
0.3786
0.3556
0.3967
0.4071
0.3917
0.4321
0.3754
0.3786
0.3607
0.3537
0.3536
0.3936
0.3895
0.3868
0.3656
0.3854
0.3882
0.3919
0.406
0.4328
0.3989
0.3555
0.3972
0.3963
0.417
0.3861
0.3812
0.3825
0.3434
0.4229
0.4096
0.3854
0.4017
0.3729
0.3856
0.3888
0.3598
0.3829
0.3499
0.398
0.3797
0.3572
0.3537
0.3925
0.3996
0.3849
0.4125
0.3796
0.4284
0.3752
0.3689
0.3764
0.3761
0.3681
0.3891
0.3658
0.3541
0.4095
0.3675
0.388
0.3696
0.3906
0.3681
0.3601
0.3698
0.3531
0.3948
0.3996
0.346
0.3602
0.3327
0.3603
0.3594
0.3083
0.3497
0.3607
0.3538
0.3739
0.3399
0.3706
0.35
0.3462
0.3419
0.3572
0.389
0.3386
0.3697
0.4061
0.3512
0.3796
0.4084
0.3409
0.393
0.3528
0.354
0.3842
0.4055
0.4048
0.3498
0.3534
0.3634
0.3591
0.3678
0.3748
0.4047
0.3791
0.4038
0.3613
0.3277
0.3822
0.3759
0.361
0.3585
0.317
0.3423
0.3561
0.3516
0.3861
0.4026
0.3892
0.3702
0.3517
0.3717
0.4037
0.3428
0.389
0.3911
0.3478
0.399
0.4204
0.3822
0.377
0.3434
0.4144
0.4098
0.3872
0.3912
0.3637
0.3672
0.4142
0.3709
0.385
0.3932
0.4021
0.3821
0.3481
0.3505
0.392
0.3462
0.3915
0.3654
0.3925
0.3701
0.3687
0.4313
0.3561
0.3592
0.3388
0.4013
0.3381
0.3284
0.3629
0.3442
0.3277
0.3699
0.3765
0.4233
0.3936
0.3884
0.3611
0.3599
0.3234
0.3705
0.3723
0.3607
0.3724
0.376
0.3721
0.3707
0.404
0.4182
0.3868
0.3903
0.3667
0.3762
0.354
0.3971
0.3628
0.3872
0.3592
0.3526
0.3581
0.3586
0.3628
0.3736
0.357
0.3786
0.359
0.362
0.3854
0.3439
0.3711
0.352
0.3653
0.3283
0.3672
0.3281
0.3613
0.3626
0.367
0.3633
0.3642
0.335
0.3729
0.3442
0.3808
0.3295
0.3694
0.376
0.3779
0.3552
0.366
0.36
0.3467
0.3588
0.33
0.3537
0.3398
0.3894
0.3674
0.3531
0.3269
0.3499
0.3315
0.3624
0.3384
0.3664
0.3479
0.3512
0.34
0.3706
0.3485
0.3278
0.3475
0.3472
0.3671
0.343
0.3434
0.3325
0.3423
0.3458
0.328
0.3196
0.319
0.327
0.3158
0.3439
0.3547
0.3443
0.3507
0.3594
0.3335
0.332
0.336
0.3265
0.3396
0.3635
0.3515
0.3352
0.3437
0.3486
0.3361
0.3548
0.3409
0.3873
0.3592
0.3412
0.3178
0.3537
0.3524
0.3683
0.3408
0.3234
0.3462
0.3155
0.3228
0.4121
0.3939
0.3541
0.3435
0.3351
0.3895
0.3735
0.3728
0.3582
0.3487
0.3401
0.3496
0.3501
0.3757
0.3584
0.36
0.3687
0.367
0.3371
0.3736
0.3422
0.3423
0.3528
0.3741
0.3447
0.3518
0.3643
0.3726
0.36
0.3785
0.3651
0.3815
0.4308
0.3588
0.3827
0.3707
0.3392
0.3395
0.3578
0.3501
0.3324
0.3523
0.3605
0.3496
0.3672
0.3664
0.356
0.4327
0.3589
0.3416
0.3478
0.3398
0.3578
0.326
0.376
0.3484
0.3163
0.3597
0.3789
0.3825
0.3554
0.424
0.4184
0.3703
0.3691
0.3439
0.351
0.3575
0.3532
0.3779
0.3321
0.3471
0.3632
0.3692
0.3843
0.3815
0.4345
0.3678
0.3665
0.337
0.382
0.3524
0.366
0.3855
0.3787
0.3496
0.3479
0.3631
0.3615
0.3983
0.4036
0.3594
0.392
0.3716
0.3512
0.3618
0.4192
0.3643
0.354
0.4027
0.3804
0.3607
0.355
0.4059
0.3744
0.3652
0.38
0.363
0.3666
0.3699
0.3932
0.3662
0.4027
0.3461
0.3651
0.3569
0.3819
0.358
0.3729
0.3519
0.3356
0.3837
0.3994
0.3517
0.3429
0.361
0.3637
0.3503
0.3626
0.3539
0.3685
0.3736
0.3797
0.3644
0.3706
0.3506
0.3867
0.3748
0.3605
0.3742
0.3649
0.3775
0.4029
0.3744
0.3478
0.3677
0.4172
0.417
0.3688
0.3743
0.3683
0.37
0.3425
0.3623
0.3988
0.3801
0.3623
0.3833
0.4062
0.3808
0.3876
0.3712
0.3697
0.3816
0.3942
0.3726
0.3841
0.3906
0.374
0.3699
0.3867
0.3777
0.3927
0.385
0.4156
0.3973
0.4124
0.4184
0.4058
0.4001
0.4067
0.429
0.3779
0.3385
0.338
0.3643
0.3743
0.3568
0.3561
0.3996
0.3914
0.4164
0.4184
0.4185
0.367
0.3603
0.3762
0.3617
0.3623
0.3994
0.3841
0.3807
0.4034
0.4073
0.3432
0.3757
0.3545
0.3498
0.3755
0.3947
0.3497
0.36
0.3712
0.3707
0.4018
0.3936
0.4059
0.3948
0.3752
0.3758
0.4093
0.3767
0.412
0.3679
0.3886
0.4001
0.4209
0.3811
0.4255
0.4083
0.3942
0.4505
0.3958
0.3744
0.39
0.3812
0.3838
0.3881
0.3656
0.391
0.3721
0.3679
0.4017
0.3533
0.3725
0.3933
0.3866
0.3603
0.3817
0.4654
0.3967
0.3585
0.3676
0.3605
0.3997
0.3913
0.3891
0.4078
0.4019
0.4102
0.3989
0.3964
0.3876
0.3716
0.3812
0.3734
0.3813
0.392
0.3713
0.3679
0.3579
0.3507
0.3575
0.3532
0.382
0.4005
0.3976
0.3511
0.38
0.3776
0.3883
0.3676
0.3796
0.3571
0.3841
0.4167
0.34
0.3399
0.3541
0.3516
0.3977
0.3631
0.3702
0.3473
0.3605
0.391
0.3653
0.3642
0.3869
0.3649
0.3959
0.3472
0.3685
0.3741
0.3721
0.3787
0.3366
0.3603
0.3738
0.3861
0.3732
0.3636
0.3704
0.3796
0.3897
0.4077
0.3919
0.3863
0.3809
0.451
0.3953
0.3935
0.4125
0.3866
0.4197
0.4312
0.4501
0.4336
0.4059
0.4039
0.3713
0.4014
0.4492
0.3956
0.4051
0.3737
0.3764
0.3925
0.3473
0.3897
0.421
0.4099
0.3608
0.3694
0.3871
0.3618
0.4237
0.327
0.3822
0.36
0.3688
0.3214
0.3477
0.3661
0.3806
0.3895
0.4031
0.323
0.4001
0.3786
0.3507
0.3571
0.364
0.3603
0.3553
0.3431
0.3564
0.3628
0.3458
0.3522
0.3734
0.3282
0.3404
0.3458
0.3633
0.3482
0.3263
0.3494
0.3644
0.3606
0.3685
0.3578
0.379
0.3223
0.3461
0.3294
0.3457
0.3413
0.3462
0.3719
0.3409
0.3348
0.3675
0.3552
0.3605
0.3385
0.3312
0.3699
0.3337
0.3629
0.3667
0.4056
0.3587
0.362
0.3869
0.3736
0.3601
0.331
0.3526
0.3507
0.3428
0.3238
0.3347
0.319
0.3423
0.334
0.3466
0.341
0.3494
0.3712
0.3495
0.3389
0.3374
0.3063
0.3267
0.3677
0.3422
0.3681
0.3183
0.3096
0.3439
0.3416
0.3588
0.34
0.3571
0.3282
0.3388
0.3384
0.3165
0.4018
0.3883
0.3141
0.3439
0.3147
0.3658
0.3441
0.3566
0.3368
0.3454
0.3807
0.3355
0.3904
0.3327
0.3361
0.3405
0.3434
0.33
0.3757
0.3633
0.3532
0.3589
0.3693
0.3651
0.3702
0.3618
0.326
0.3503
0.3167
0.3248
0.3316
0.4105
0.3152
0.3418
0.3628
0.3721
0.3223
0.3468
0.3382
0.3716
0.4023
0.3523
0.4089
0.381
0.3632
0.3304
0.3191
0.3257
0.3174
0.3349
0.3695
0.3268
0.3421
0.3332
0.3202
0.3238
0.3278
0.3329
0.2995
0.3251
0.3175
0.3348
0.3699
0.3117
0.3169
0.3471
0.3361
0.3837
0.345
0.3573
0.361
0.3314
0.3403
0.3562
0.3193
0.3256
0.3472
0.3261
0.334
0.336
0.3631
0.3353
0.3415
0.3774
0.387
0.365
0.3329
0.3457
0.3229
0.3726
0.3158
0.3656
0.3282
0.2741
0.372
0.3542
0.3694
0.3795
0.3275
0.3539
0.3486
0.3543
0.3521
0.333
0.3577
0.3497
0.3507
0.3413
0.3539
0.4003
0.3539
0.3324
0.3461
0.3484
0.3506
0.3741
0.3647
0.3292
0.3539
0.3481
0.339
0.3572
0.4091
0.352
0.3283
0.3649
0.3851
0.3799
0.3386
0.3549
0.3351
0.4271
0.338
0.3508
0.327
0.3205
0.3625
0.3143
0.355
0.3121
0.3646
0.337
0.3383
0.3544
0.3429
0.3534
0.3437
0.3576
0.346
0.3669
0.3475
0.3347
0.3385
0.3361
0.3156
0.3327
0.3231
0.3424
0.3664
0.326
0.3237
0.3615
0.3797
0.3498
0.3722
0.3529
0.3573
0.3361
0.3439
0.332
0.401
0.3435
0.3616
0.3391
0.3879
0.3399
0.3524
0.3426
0.4108
0.3674
0.3615
0.3369
0.3512
0.3696
0.3429
0.3555
0.3596
0.3475
0.3422
0.33
0.3841
0.3458
0.3306
0.3383
0.3444
0.4336
0.3588
0.3504
0.3201
0.3228
0.3311
0.3496
0.393
0.4453
0.3662
0.3319
0.3435
0.3432
0.3193
0.3191
0.3283
0.344
0.3787
0.3583
0.3348
0.4154
0.3958
0.3478
0.3781
0.3268
0.3346
0.3371
0.3411
0.366
0.3306
0.3294
0.3699
0.3323
0.3076
0.3431
0.3646
0.315
0.3583
0.3463
0.3958
0.372
0.3436
0.3322
0.3362
0.3227
0.3644
0.3977
0.3614
0.3339
0.3086
0.3268
0.3347
0.3443
0.3414
0.3772
0.4321
0.3722
0.3223
0.333
0.3126
0.3284
0.3095
0.3507
0.3542
0.3384
0.3274
0.3264
0.3085
0.3441
0.3489
0.3165
0.3469
0.3588
0.4254
0.3501
0.3495
0.3474
0.3322
0.3432
0.3203
0.3193
0.3454
0.3801
0.3478
0.3431
0.3242
0.3429
0.304
0.3537
0.3441
0.3332
0.3325
0.3814
0.3067
0.3558
0.3083
0.3347
0.3316
0.3172
0.3213
0.3585
0.3647
0.3328
0.3789
0.3041
0.3639
0.365
0.3187
0.3538
0.3452
0.3408
0.3347
0.3225
0.3065
0.3949
0.3365
0.3639
0.3202
0.3139
0.3663
0.3319
0.3584
0.3215
0.3023
0.3167
0.4046
0.3399
0.3372
0.3404
0.3272
0.3599
0.3426
0.3349
0.3184
0.3303
0.3075
0.3447
0.3739
0.3255
0.3441
0.3328
0.3557
0.3782
0.3607
0.3422
0.3364
0.357
0.3515
0.3413
0.355
0.3882
0.3508
0.3522
0.4007
0.3407
0.365
0.3706
0.3667
0.3112
0.3563
0.3483
0.3435
0.3304
0.331
0.3317
0.3641
0.3622
0.3526
0.3223
0.3407
0.3497
0.3202
0.3548
0.3712
0.3672
0.3124
0.3478
0.3556
0.3841
0.3348
0.3736
0.3883
0.3506
0.3197
0.3229
0.3584
0.3647
0.3415
0.3545
0.3327
0.3331
0.3565
0.3513
0.3722
0.3482
0.3548
0.3673
0.3522
0.3444
0.3422
0.3372
0.3529
0.3432
0.4035
0.3492
0.3478
0.3191
0.3597
0.3579
0.3896
0.3524
0.3348
0.3596
0.3333
0.3354
0.3575
0.3588
0.3671
0.3553
0.3396
0.4036
0.3714
0.3372
0.3907
0.3932
0.3704
0.3484
0.3809
0.3684
0.3581
0.3775
0.3488
0.3437
0.3425
0.3357
0.3322
0.3568
0.3647
0.3222
0.3498
0.3651
0.3844
0.3784
0.349
0.3159
0.3504
0.3533
0.376
0.3587
0.3683
0.3946
0.3473
0.3509
0.3609
0.3533
0.3607
0.3791
0.3765
0.3636
0.3306
0.3704
0.3673
0.3673
0.3751
0.3654
0.3842
0.4117
0.4075
0.3685
0.3504
0.3456
0.3799
0.3585
0.3819
0.3694
0.3758
0.3938
0.3574
0.3546
0.3542
0.3828
0.3723
0.3659
0.3742
0.3924
0.3954
0.378
0.367
0.3827
0.3651
0.3568
0.3491
0.3609
0.3825
0.3716
0.3476
0.3798
0.3902
0.3517
0.3703
0.3816
0.3926
0.384
0.3521
0.3686
0.3668
0.376
0.379
0.3989
0.3852
0.393
0.4355
0.3864
0.4092
0.4155
0.4357
0.4314
0.4003
0.4271
0.4105
0.3788
0.3562
0.3543
0.3469
0.3603
0.3591
0.3694
0.3605
0.3724
0.351
0.3627
0.3978
0.3825
0.3441
0.3912
0.3918
0.3749
0.3614
0.3629
0.3842
0.3921
0.3822
0.3468
0.3783
0.3725
0.3788
0.3923
0.3746
0.3989
0.3653
0.3864
0.3671
0.3662
0.3713
0.3979
0.3763
0.3982
0.4009
0.4688
0.3807
0.3791
0.4146
0.3702
0.4233
0.4171
0.4173
0.4336
0.4134
0.3653
0.3861
0.4149
0.3797
0.3664
0.4341
0.4474
0.4099
0.3718
0.3862
0.4201
0.3823
0.3719
0.4225
0.4255
0.3615
0.438
0.4481
0.4063
0.3624
0.3951
0.3715
0.3647
0.3835
0.4175
0.3469
0.3847
0.3526
0.3851
0.3877
0.3972
0.4226
0.4294
0.4038
0.3561
0.3542
0.3804
0.3995
0.3672
0.4461
0.4563
0.4213
0.4665
0.4018
0.384
0.382
0.3751
0.4306
0.3821
0.3734
0.4048
0.3977
0.3678
0.4088
0.3879
0.3927
0.3927
0.3927
0.4558
0.3953
0.4677
0.4433
0.4133
0.3945
0.4183
0.4103
0.4261
0.4312
0.4351
0.32
0.3844
0.3201
0.3839
0.3534
0.3741
0.4165
0.4355
0.4284
0.4293
0.434
0.4241
0.4281
0.3874
0.3584
0.3807
0.3822
0.3926
0.3986
0.3887
0.4478
0.4499
0.4002
0.3899
0.3988
0.4181
0.4089
0.4119
0.4313
0.4789
0.4712
0.4259
0.4568
0.453
0.4407
0.4829
0.4714
0.4448
0.4486
0.4326
0.4524
0.4578
0.4837
0.4765
0.4687
0.4614
0.4536
0.4028
0.4685
0.5421
0.5897
0.6056
0.5559
0.4976
0.4887
0.4901
0.4599
0.4283
0.4121
0.4322
0.4271
0.4006
0.4109
0.4099
0.4281
0.404
0.4042
0.4253
0.4385
0.3983
0.3949
0.4544
0.489
0.5469
0.544
0.515
0.4475
0.4696
0.5296
0.4907
0.3855
0.3856
0.3958
0.3846
0.3717
0.4154
0.4611
0.6027
0.5243
0.4549
0.4737
0.4824
0.4743
0.4694
0.4711
0.4287
0.499
0.4242
0.4473
0.4498
0.5207
0.5669
0.5253
0.495
0.4958
0.4985
0.4676
0.5096
0.4085
0.4254
0.4475
0.4295
0.4465
0.5147
0.5084
0.4895
0.5418
0.5568
0.4563
0.4342
0.3931
0.3855
0.4267
0.4715
0.4174
0.3864
0.407
0.4227
0.4606
0.488
0.5115
0.5794
0.5023
0.5161
0.5043
0.5271
0.5142
0.4984
0.4745
0.4567
0.5
0.5062
0.5122
0.47
0.5356
0.5226
0.5736
0.5549
0.5282
0.4863
0.4863
0.4386
0.4334
0.4625
0.4519
0.4709
0.4607
0.4118
0.4409
0.3983
0.3889
0.3972
0.3879
0.4228
0.4535
0.4303
0.4434
0.4561
0.4897
0.4842
0.5044
0.4686
0.4783
0.5324
0.5256
0.4867
0.4822
0.5021
0.4973
0.4505
0.5003
0.468
0.4089
0.4925
0.4692
0.5218
0.505
0.3838
0.485
0.4044
0.3458
0.3526
0.4513
0.3804
0.3824
0.4203
0.4268
0.4363
0.4639
0.402
0.3943
0.3959
0.4334
0.4309
0.3673
0.3531
0.3704
0.3694
0.3377
0.3682
0.4315
0.3724
0.3997
0.3711
0.4169
0.4074
0.3646
0.3426
0.3815
0.3684
0.3582
0.3871
0.3706
0.4176
0.3619
0.3932
0.3834
0.3879
0.3959
0.3698
0.3529
0.3961
0.3879
0.3652
0.4006
0.3695
0.3568
0.3496
0.4155
0.399
0.3627
0.3541
0.3432
0.3871
0.4957
0.483
0.4275
0.4524
0.4347
0.4478
0.4389
0.3614
0.4187
0.4135
0.3896
0.3565
0.3957
0.3996
0.4312
0.4049
0.3958
0.4292
0.3953
0.441
0.41
0.3929
0.4257
0.4604
0.4006
0.4509
0.3833
0.3744
0.4104
0.4548
0.4155
0.453
0.4804
0.3696
0.4059
0.3875
0.3492
0.433
0.4213
0.4059
0.4044
0.4726
0.4292
0.3725
0.346
0.4125
0.3641
0.3838
0.3942
0.4131
0.3527
0.3683
0.3895
0.5256
0.5285
0.4908
0.4541
0.3617
0.4476
0.4589
0.4493
0.4895
0.4902
0.4416
0.442
0.5037
0.4989
0.4475
0.4651
0.48
0.4999
0.4832
0.3986
0.4962
0.4677
0.49
0.487
0.5063
0.4544
0.5235
0.4854
0.4553
0.4473
0.4545
0.4599
0.4635
0.449
0.4593
0.4123
0.4122
0.4169
0.3522
0.3989
0.4094
0.4426
0.4532
0.4202
0.4397
0.4269
0.4109
0.365
0.3851
0.3857
0.3867
0.4399
0.4824
0.4459
0.4431
0.4131
0.4526
0.4798
0.4484
0.4421
0.4618
0.4465
0.4369
0.4377
0.4105
0.3986
0.4612
0.4478
0.4008
0.3747
0.3812
0.3918
0.3774
0.4236
0.4381
0.4215
0.3903
0.4326
0.5416
0.475
0.4381
0.3877
0.3895
0.3632
0.3835
0.3909
0.3739
0.3558
0.4208
0.4209
0.413
0.3921
0.4114
0.3808
0.4121
0.4336
0.4627
0.5239
0.5442
0.5591
0.5022
0.4391
0.4648
0.4603
0.4387
0.4805
0.4759
0.4565
0.5058
0.4743
0.4505
0.4532
0.4716
0.4744
0.4488
0.4682
0.4987
0.4738
0.4195
0.3923
0.4185
0.385
0.4111
0.4493
0.4208
0.4179
0.4227
0.4544
0.4444
0.4252
0.4394
0.441
0.4471
0.4473
0.4847
0.4835
0.4188
0.3764
0.4006
0.4121
0.4271
0.4149
0.4603
0.4175
0.4214
0.4272
0.3803
0.4615
0.4184
0.4661
0.4148
0.4235
0.4383
0.4169
0.4333
0.4016
0.4085
0.4204
0.3785
0.3908
0.4075
0.3736
0.3925
0.3747
0.3927
0.3711
0.4093
0.3926
0.3716
0.3357
0.4083
0.3464
0.3628
0.3624
0.3508
0.3839
0.3921
0.3866
0.3628
0.3554
0.3829
0.3557
0.3644
0.3998
0.3564
0.4031
0.3418
0.3527
0.3722
0.3646
0.3526
0.4265
0.3672
0.3653
0.3794
0.3876
0.386
0.3785
0.3583
0.4183
0.3893
0.3933
0.3843
0.4124
0.3548
0.3791
0.3711
0.3614
0.3751
0.4037
0.3899
0.3614
0.3946
0.3968
0.4161
0.3771
0.4262
0.4091
0.4629
0.4401
0.4505
0.4106
0.4058
0.3691
0.3803
0.4126
0.5048
0.4188
0.4574
0.4297
0.4536
0.4466
0.4408
0.4393
0.45
0.4469
0.4602
0.4673
0.4842
0.5188
0.4944
0.4966
0.4186
0.5322
0.4475
0.4234
0.428
0.441
0.4402
0.4451
0.4385
0.4372
0.4612
0.4222
0.4195
0.3942
0.41
0.4256
0.4089
0.4114
0.4043
0.4272
0.4773
0.4538
0.4252
0.3734
0.3921
0.3283
0.3741
0.3874
0.3513
0.3582
0.3841
0.4067
0.3746
0.3864
0.4125
0.3764
0.4025
0.4658
0.4098
0.4647
0.3876
0.4084
0.4099
0.4087
0.4056
0.401
0.3994
0.3911
0.3794
0.3861
0.378
0.4137
0.3934
0.4144
0.4199
0.3976
0.379
0.4043
0.3854
0.3709
0.3605
0.4164
0.3924
0.3627
0.4042
0.4451
0.4336
0.3632
0.3713
0.3622
0.3482
0.3686
0.3584
0.3572
0.3324
0.3762
0.3748
0.3174
0.3301
0.3711
0.3328
0.3726
0.4023
0.3413
0.3472
0.3284
0.4162
0.4194
0.3552
0.3706
0.3592
0.4179
0.4374
0.4574
0.4633
0.4043
0.4021
0.451
0.4224
0.4731
0.4214
0.3977
0.3691
0.4349
0.4431
0.4352
0.3521
0.4266
0.4542
0.4254
0.3491
0.3776
0.4193
0.4246
0.4751
0.4394
0.4184
0.4215
0.4365
0.4858
0.4431
0.4405
0.4546
0.38
0.3847
0.3869
0.4053
0.3771
0.4008
0.4332
0.391
0.4564
0.4822
0.5153
0.4034
0.474
0.423
0.4065
0.392
0.41
0.4461
0.4115
0.3707
0.3893
0.3987
0.4412
0.3915
0.4236
0.4269
0.407
0.4723
0.4437
0.4567
0.4816
0.4399
0.4249
0.4383
0.4708
0.431
0.4124
0.4022
0.4467
0.4262
0.3927
0.3523
0.414
0.3856
0.4122
0.398
0.4794
0.3529
0.3926
0.397
0.415
0.4036
0.3905
0.3827
0.4092
0.3908
0.4066
0.422
0.3989
0.3874
0.4174
0.394
0.3738
0.4135
0.3999
0.3948
0.3828
0.3834
0.3965
0.3935
0.3595
0.3616
0.3898
0.3859
0.4253
0.4324
0.4396
0.4165
0.4477
0.4854
0.4427
0.3924
0.4032
0.4192
0.4337
0.4419
0.4133
0.4514
0.4289
0.4496
0.4434
0.3852
0.4476
0.3698
0.4366
0.4022
0.423
0.4133
0.3629
0.4207
0.4766
0.4057
0.419
0.4738
0.4599
0.4379
0.3884
0.4192
0.4509
0.4134
0.471
0.4632
0.4906
0.4346
0.4576
0.3716
0.4264
0.4222
0.4001
0.4183
0.4838
0.4681
0.4642
0.4524
0.4554
0.4513
0.4749
0.4722
0.4342
0.4999
0.4464
0.4386
0.4527
0.4013
0.4361
0.4535
0.4694
0.4717
0.4104
0.4827
0.3977
0.3929
0.4435
0.4119
0.3948
0.4574
0.4499
0.4137
0.4411
0.4546
0.4462
0.4364
0.4141
0.4451
0.4876
0.4462
0.4108
0.4535
0.4327
0.426
0.4188
0.4656
0.4207
0.3968
0.4122
0.442
0.4466
0.3943
0.4143
0.412
0.4086
0.419
0.4115
0.4178
0.4442
0.4471
0.3987
0.4148
0.413
0.403
0.442
0.4267
0.3918
0.461
0.4845
0.414
0.4386
0.3998
0.4301
0.4427
0.391
0.3938
0.4186
0.416
0.3943
0.3952
0.4217
0.4019
0.4084
0.4465
0.3521
0.3774
0.37
0.3387
0.325
0.3715
0.3949
0.3241
0.3776
0.336
0.3486
0.3536
0.3328
0.3333
0.3532
0.3497
0.4253
0.4223
0.3911
0.4821
0.5076
0.5068
0.482
0.4562
0.423
0.4387
0.495
0.4384
0.487
0.4366
0.4741
0.4463
0.4081
0.4462
0.4386
0.3897
0.3858
0.3911
0.4381
0.4029
0.3695
0.3912
0.398
0.3654
0.4619
0.4477
0.3885
0.3998
0.3771
0.3632
0.3777
0.3497
0.3459
0.3673
0.3671
0.3962
0.3644
0.3793
0.3517
0.3817
0.4097
0.3832
0.3634
0.3889
0.3732
0.3628
0.3669
0.3957
0.3199
0.3587
0.3513
0.3899
0.3847
0.398
0.3666
0.3898
0.4018
0.3794
0.3851
0.3768
0.3518
0.3781
0.3544
0.4061
0.3753
0.4073
0.4178
0.4018
0.418
0.3946
0.3775
0.4172
0.4057
0.3611
0.3569
0.3857
0.3972
0.3995
0.3337
0.3444
0.4019
0.3767
0.3785
0.3276
0.3219
0.3763
0.3566
0.3618
0.3732
0.3724
0.378
0.3845
0.3317
0.3638
0.3789
0.3551
0.377
0.3992
0.3841
0.3829
0.392
0.3688
0.388
0.3404
0.3871
0.3305
0.4041
0.3717
0.349
0.3514
0.3777
0.3426
0.3671
0.3635
0.3565
0.3683
0.359
0.3387
0.374
0.3615
0.3652
0.4059
0.3309
0.3698
0.3788
0.3715
0.4011
0.4081
0.42
0.3961
0.4077
0.4193
0.3902
0.4062
0.3803
0.3863
0.3804
0.4071
0.4105
0.4093
0.4263
0.4999
0.5049
0.5125
0.4112
0.4113
0.3915
0.3939
0.3797
0.3875
0.362
0.4095
0.3717
0.3558
0.39
0.3822
0.3643
0.4191
0.4302
0.3914
0.5026
0.3866
0.3716
0.3774
0.4052
0.4122
0.4033
0.4178
0.405
0.3964
0.3756
0.4071
0.426
0.4085
0.4233
0.4439
0.466
0.3724
0.4235
0.4228
0.4176
0.4098
0.4055
0.3835
0.4105
0.4184
0.4239
0.4511
0.4259
0.4158
0.4615
0.4207
0.4116
0.4079
0.4471
0.4035
0.4048
0.4487
0.4457
0.4248
0.4276
0.4612
0.3943
0.4591
0.4684
0.4783
0.4379
0.443
0.3977
0.4244
0.4139
0.3856
0.4083
0.4154
0.4561
0.4813
0.499
0.5068
0.431
0.3993
0.4019
0.4046
0.444
0.4353
0.3873
0.4048
0.4209
0.4237
0.3939
0.3829
0.4238
0.4143
0.4257
0.4024
0.4329
0.4447
0.3952
0.3634
0.3949
0.4088
0.4143
0.3798
0.3995
0.4092
0.3909
0.3833
0.3747
0.3986
0.3666
0.4207
0.3991
0.416
0.4138
0.436
0.4198
0.397
0.388
0.3864
0.3581
0.3697
0.3729
0.3842
0.4077
0.387
0.411
0.4179
0.4281
0.4
0.3937
0.3956
0.4248
0.4076
0.3995
0.4029
0.4021
0.374
0.3561
0.4343
0.4463
0.3735
0.4023
0.4016
0.4367
0.4244
0.4511
0.4365
0.409
0.4644
0.4367
0.4252
0.4454
0.425
0.4358
0.4562
0.4508
0.4043
0.3783
0.3932
0.4061
0.3866
0.3895
0.3995
0.4075
0.3997
0.4142
0.406
0.3989
0.4053
0.3862
0.4331
0.4164
0.4203
0.3695
0.42
0.4178
0.4278
0.3723
0.3834
0.373
0.3871
0.3928
0.4073
0.4056
0.4205
0.4456
0.4313
0.4377
0.4699
0.4061
0.3665
0.3474
0.3656
0.3655
0.373
0.4249
0.3475
0.4251
0.4521
0.4384
0.4089
0.4166
0.3974
0.4263
0.4942
0.463
0.4167
0.4356
0.4143
0.4373
0.3837
0.4017
0.3966
0.4537
0.3877
0.4252
0.4385
0.4368
0.414
0.4033
0.3927
0.4107
0.4874
0.4105
0.412
0.4191
0.4289
0.4257
0.3924
0.4096
0.4104
0.4249
0.4464
0.4163
0.4193
0.4144
0.4019
0.386
0.4115
0.4045
0.4361
0.4196
0.4388
0.439
0.3737
0.3664
0.3718
0.3674
0.3633
0.3377
0.352
0.4062
0.3901
0.3867
0.369
0.4325
0.3807
0.4157
0.3651
0.3551
0.3481
0.3856
0.3822
0.3488
0.3914
0.4005
0.4174
0.4342
0.4309
0.4314
0.434
0.4337
0.4298
0.4266
0.4281
0.4286
0.4275
0.4152
0.396
-1
-1
-1
-1
-1
-1
-1
-1
-1
-1
-1
-1
-1
0.4289
-1
-1
-1
-1
-1
-1
-1
-1
-1
-1
-1
-1
-1
-1
0.431
0.4292
-1
0.4292
0.4281
0.4283
0.4301
-1
0.4278
-1
0.4314
0.4295
0.4313
0.4302
-1
0.4286
0.4291
0.4302
0.4302
-1
-1
0.4117
0.4122
0.4099
0.4109
0.4119
0.4113
0.4113
0.4124
0.4111
0.4099
0.4127
0.4104
0.4104
0.4116
0.4116
0.4104
0.4119
0.4107
0.4125
0.4097
0.4101
0.4117
0.4089
0.4105
0.4126
0.4099
-1
0.392
0.3915
0.392
0.3871
0.3911
0.3906
0.3917
0.3898
0.3929
0.3937
0.3927
0.3914
0.3934
0.3912
0.392
0.39
0.3894
0.3922
0.391
0.3895
0.3908
0.3936
0.3893
0.3913
0.391
0.3901
0.3912
0.3903
0.3925
0.39
0.3925
0.3916
0.3915
0.3918
0.3902
0.3908
0.3903
0.394
0.393
0.3913
0.3935
0.392
0.3919
0.3904
0.3929
0.3926
0.3925
0.3909
0.3932
0.3918
0.3933
0.3913
0.3925
0.392
0.3926
0.3921
0.391
0.3924
0.3914
0.3919
0.3921
0.3935
0.3918
0.3905
0.3926
0.3954
0.393
0.3911
0.3918
0.3921
0.3891
0.3925
0.3916
0.3926
0.3926
0.393
0.392
0.3933
0.3917
0.3939
0.3913
0.39
0.3934
0.3919
0.3928
0.3917
0.393
0.3894
0.3921
0.3901
0.3927
0.3932
0.3923
0.3915
0.3914
0.3917
0.3924
0.3911
0.3916
0.393
0.3925
0.3913
0.3923
0.3928
0.3928
0.3918
0.3934
0.3918
0.3926
0.3924
0.3911
0.3923
0.3925
0.3923
0.3912
0.3912
0.3917
0.3908
0.3916
0.392
0.3909
0.3902
0.3911
0.3922
0.3911
0.3924
0.3927
0.3928
0.3932
0.3909
0.3915
0.3916
0.3916
0.3936
0.3907
0.3947
0.3922
0.3937
0.3923
0.3914
0.3934
0.3941
0.3927
0.3911
0.3931
0.3916
0.392
0.391
0.3926
0.3936
0.3925
0.3911
0.3927
0.3929
0.3917
0.3958
0.3914
0.3929
0.3917
0.3928
0.3928
0.3927
0.3917
0.3921
0.3896
0.3939
0.3904
0.393
0.3945
0.394
0.393
0.3926
0.3901
0.3913
0.391
0.3933
0.3928
0.3931
0.3949
0.3919
0.3897
0.391
0.3926
0.3954
0.3932
0.3936
0.3914
0.3921
0.3913
0.3905
0.3924
0.3918
0.3934
0.3937
0.3928
0.3932
0.3932
0.3922
0.3931
0.391
0.3912
0.3935
0.3925
0.3946
0.3921
0.393
0.3929
0.3914
0.3919
0.3918
0.389
0.3926
0.3929
0.3917
0.393
0.3941
0.3911
0.3941
0.3917
0.3937
0.3928
0.3929
0.3921
0.3923
0.3934
0.3921
0.3927
-1
0.4226
0.425
0.4277
0.4252
0.4245
-1
0.4133
0.4121
0.4158
0.4129
0.4136
0.4145
0.4172
0.414
-1
0.381
0.3726
0.3922
-1
0.3716
0.3737
0.3844
-1
-1
0.3731
0.3717
0.3666
0.4517
0.3593
0.4425
0.355
-1
0.4143
0.4088
-1
0.3692
0.3523
0.3559
-1
-1
-1
-1
-1
-1
-1
-1
-1
-1
-1
-1
-1
-1
-1
-1
-1
-1
-1
-1
-1
-1
-1
-1
-1
-1
-1
-1
-1
-1
-1
-1
-1
-1
-1
-1
-1
-1
-1
-1
-1
-1
-1
-1
-1
-1
-1
-1
-1
-1
-1
-1
-1
-1
-1
-1
-1
-1
-1
-1
-1
-1
-1
-1
-1
-1
-1
-1
-1
-1
-1
-1
-1
-1
-1
-1
-1
-1
-1
-1
-1
-1
-1
-1
-1
-1
-1
-1
-1
-1
-1
-1
-1
-1
-1
-1
-1
-1
-1
-1
-1
-1
-1
-1
-1
-1
-1
-1
-1
-1
-1
-1
-1
-1
-1
-1
-1
-1
-1
-1
-1
-1
-1
-1
-1
-1
-1
-1
-1
-1
-1
-1
-1
-1
-1
-1
-1
-1
-1
-1
-1
-1
-1
-1
-1
-1
-1
-1
-1
-1
-1
-1
-1
-1
-1
-1
-1
-1
-1
-1
-1
-1
-1
-1
-1
-1
-1
-1
-1
-1
-1
-1
-1
-1
-1
-1
-1
-1
-1
-1
-1
-1
-1
-1
-1
-1
-1
-1
-1
-1
-1
-1
-1
-1
-1
-1
-1
-1
-1
-1
-1
-1
-1
-1
-1
-1
-1
-1
-1
-1
-1
-1
-1
-1
-1
-1
-1
-1
-1
-1
-1
-1
-1
-1
-1
-1
-1
-1
-1
-1
-1
-1
-1
-1
-1
-1
-1
-1
-1
-1
-1
-1
-1
-1
-1
-1
-1
-1
-1
-1
-1
-1
-1
-1
-1
-1
-1
-1
-1
-1
-1
-1
-1
-1
-1
-1
-1
-1
-1
-1
-1
-1
-1
-1
-1
-1
-1
-1
-1
-1
-1
-1
-1
-1
-1
-1
-1
-1
-1
-1
-1
-1
-1
-1
-1
-1
-1
-1
-1
-1
-1
-1
-1
-1
-1
-1
-1
-1
-1
-1
-1
-1
-1
-1
-1
-1
-1
-1
-1
-1
-1
-1
-1
-1
-1
-1
-1
-1
-1
-1
-1
-1
-1
-1
-1
-1
-1
-1
-1
-1
-1
-1
-1
-1
-1
-1
-1
-1
-1
-1
-1
-1
-1
-1
-1
-1
-1
-1
-1
-1
-1
-1
-1
-1
-1
-1
-1
-1
-1
-1
-1
-1
-1
-1
-1
-1
-1
-1
-1
-1
-1
-1
-1
-1
-1
-1
-1
-1
-1
-1
-1
-1
-1
-1
-1
-1
-1
-1
-1
-1
-1
-1
-1
-1
-1
-1
-1
-1
-1
-1
-1
-1
-1
-1
-1
-1
-1
-1
-1
-1
-1
-1
-1
-1
-1
-1
-1
-1
-1
-1
-1
-1
-1
-1
-1
-1
-1
-1
-1
-1
-1
-1
-1
-1
-1
-1
-1
-1
-1
-1
-1
-1
-1
-1
-1
-1
-1
-1
-1
-1
-1
-1
-1
-1
-1
-1
-1
-1
-1
-1
-1
-1
-1
-1
-1
-1
-1
-1
-1
-1
-1
-1
-1
-1
-1
-1
-1
-1
-1
-1
-1
-1
-1
-1
-1
-1
-1
-1
-1
-1
-1
-1
-1
-1
-1
-1
-1
-1
-1
-1
-1
-1
-1
-1
-1
-1
-1
-1
-1
-1
-1
-1
-1
-1
-1
-1
-1
-1
-1
-1
-1
-1
-1
-1
-1
-1
-1
-1
-1
-1
-1
-1
-1
-1
-1
-1
-1
-1
-1
-1
-1
-1
-1
-1
-1
-1
-1
-1
-1
-1
-1
-1
-1
-1
-1
-1
-1
-1
-1
-1
-1
-1
-1
-1
-1
-1
-1
-1
-1
-1
-1
-1
-1
-1
-1
-1
-1
-1
-1
-1
-1
-1
-1
-1
-1
-1
-1
-1
-1
-1
-1
-1
-1
-1
-1
-1
-1
-1
-1
-1
-1
-1
-1
-1
-1
-1
-1
-1
-1
-1
-1
-1
-1
-1
-1
-1
-1
-1
-1
-1
-1
-1
-1
-1
-1
-1
-1
-1
-1
-1
-1
-1
-1
-1
-1
-1
-1
-1
-1
-1
-1
-1
-1
-1
-1
-1
-1
-1
-1
-1
-1
-1
-1
-1
-1
-1
-1
-1
-1
-1
-1
-1
-1
-1
-1
-1
-1
-1
-1
-1
-1
-1
-1
-1
-1
-1
-1
-1
-1
-1
-1
-1
-1
-1
-1
-1
-1
-1
-1
-1
-1
-1
-1
-1
-1
-1
-1
-1
-1
-1
-1
-1
-1
-1
-1
-1
-1
-1
-1
-1
-1
-1
-1
-1
-1
-1
-1
-1
-1
-1
-1
-1
-1
-1
-1
-1
-1
-1
-1
-1
-1
-1
-1
-1
-1
-1
-1
-1
-1
-1
-1
-1
-1
-1
-1
-1
-1
-1
-1
-1
-1
-1
-1
-1
-1
-1
-1
-1
-1
-1
-1
-1
-1
-1
-1
-1
-1
-1
-1
-1
-1
-1
-1
-1
-1
-1
-1
-1
-1
-1
-1
-1
-1
-1
-1
-1
-1
-1
-1
-1
-1
-1
-1
-1
-1
-1
-1
-1
-1
-1
-1
-1
-1
-1
-1
-1
-1
-1
-1
-1
-1
-1
-1
-1
-1
-1
-1
-1
-1
-1
-1
-1
-1
-1
-1
-1
-1
-1
-1
-1
-1
-1
-1
-1
-1
-1
-1
-1
-1
-1
-1
-1
-1
-1
-1
-1
-1
-1
-1
-1
-1
-1
-1
-1
-1
-1
-1
-1
-1
-1
-1
-1
-1
-1
-1
-1
-1
-1
-1
-1
-1
-1
-1
-1
-1
-1
-1
-1
-1
-1
-1
-1
-1
-1
-1
-1
-1
-1
-1
-1
-1
-1
-1
-1
-1
-1
-1
-1
-1
-1
-1
-1
-1
-1
-1
-1
-1
-1
-1
-1
-1
-1
-1
-1
-1
-1
-1
-1
-1
-1
-1
-1
-1
-1
-1
-1
-1
-1
-1
-1
-1
-1
-1
-1
-1
-1
-1
-1
-1
-1
-1
-1
-1
-1
-1
-1
-1
-1
-1
-1
-1
-1
-1
-1
-1
-1
-1
-1
-1
-1
-1
-1
-1
-1
-1
-1
-1
-1
-1
-1
-1
-1
-1
-1
-1
-1
-1
-1
-1
-1
-1
-1
-1
-1
-1
-1
-1
-1
-1
-1
-1
-1
-1
-1
-1
-1
-1
-1
-1
-1
-1
-1
-1
-1
-1
-1
-1
-1
-1
-1
-1
-1
-1
-1
-1
-1
-1
-1
-1
-1
-1
-1
-1
-1
-1
-1
-1
-1
-1
-1
-1
-1
-1
-1
-1
-1
-1
-1
-1
-1
-1
-1
-1
-1
-1
-1
-1
-1
-1
-1
-1
-1
-1
-1
-1
-1
-1
-1
-1
-1
-1
-1
-1
-1
-1
-1
-1
-1
-1
-1
-1
-1
-1
-1
-1
-1
-1
-1
-1
-1
-1
-1
-1
-1
-1
-1
-1
-1
-1
-1
-1
-1
-1
-1
-1
-1
-1
-1
-1
-1
-1
-1
-1
-1
-1
-1
-1
-1
-1
-1
-1
-1
-1
-1
-1
-1
-1
-1
-1
-1
-1
-1
-1
-1
-1
-1
-1
-1
-1
-1
-1
-1
-1
-1
-1
-1
-1
-1
-1
-1
-1
-1
-1
-1
-1
-1
-1
-1
-1
-1
-1
-1
-1
-1
-1
-1
-1
-1
-1
-1
-1
-1
-1
-1
-1
-1
-1
-1
-1
-1
-1
-1
-1
-1
-1
-1
-1
-1
-1
-1
-1
-1
-1
-1
-1
-1
-1
-1
-1
-1
-1
-1
-1
-1
-1
-1
-1
-1
-1
-1
-1
-1
-1
-1
-1
-1
-1
-1
-1
-1
-1
-1
-1
-1
-1
-1
-1
-1
-1
-1
-1
-1
-1
-1
-1
-1
-1
-1
-1
-1
-1
-1
-1
-1
-1
-1
-1
-1
-1
-1
-1
-1
-1
-1
-1
-1
-1
-1
-1
-1
-1
-1
-1
-1
-1
-1
-1
-1
-1
-1
-1
-1
-1
-1
-1
-1
-1
-1
-1
-1
-1
-1
-1
-1
-1
-1
-1
-1
-1
-1
-1
-1
-1
-1
-1
-1
-1
-1
-1
-1
-1
-1
-1
-1
-1
-1
-1
-1
-1
-1
-1
-1
-1
-1
-1
-1
-1
-1
-1
-1
-1
-1
-1
-1
-1
-1
-1
-1
-1
-1
-1
-1
-1
-1
-1
-1
-1
-1
-1
-1
-1
-1
-1
-1
-1
-1
-1
-1
-1
-1
-1
-1
-1
-1
-1
-1
-1
-1
-1
-1
-1
-1
-1
-1
-1
-1
-1
-1
-1
-1
-1
-1
-1
-1
-1
-1
-1
-1
-1
-1
-1
-1
-1
-1
-1
-1
-1
-1
-1
-1
-1
-1
-1
-1
-1
-1
-1
-1
-1
-1
-1
-1
-1
-1
-1
-1
-1
-1
-1
-1
-1
-1
-1
-1
-1
-1
-1
-1
-1
-1
-1
-1
-1
-1
-1
-1
-1
-1
-1
-1
-1
-1
-1
-1
-1
-1
-1
-1
-1
-1
-1
-1
-1
-1
-1
-1
-1
-1
-1
-1
-1
-1
-1
-1
-1
-1
-1
-1
-1
-1
-1
-1
-1
-1
-1
-1
-1
-1
-1
-1
-1
-1
-1
-1
-1
-1
-1
-1
-1
-1
-1
-1
-1
-1
-1
-1
-1
-1
-1
-1
-1
-1
-1
-1
-1
-1
-1
-1
-1
-1
-1
-1
-1
-1
-1
-1
-1
-1
-1
-1
-1
-1
-1
-1
-1
-1
-1
-1
-1
-1
-1
-1
-1
-1
-1
-1
-1
-1
-1
-1
-1
-1
-1
-1
-1
-1
-1
-1
-1
-1
-1
-1
-1
-1
-1
-1
-1
-1
-1
-1
-1
-1
-1
-1
-1
-1
-1
-1
-1
-1
-1
-1
-1
-1
-1
-1
-1
-1
-1
-1
-1
-1
-1
-1
-1
-1
-1
-1
-1
-1
-1
-1
-1
-1
-1
-1
-1
-1
-1
-1
-1
-1
-1
-1
-1
-1
-1
-1
-1
-1
-1
-1
-1
-1
-1
-1
-1
-1
-1
-1
-1
-1
-1
-1
-1
-1
-1
-1
-1
-1
-1
-1
-1
-1
-1
-1
-1
-1
-1
-1
-1
-1
-1
-1
-1
-1
-1
-1
-1
-1
-1
-1
-1
-1
-1
-1
-1
-1
-1
-1
-1
-1
-1
-1
-1
-1
-1
-1
-1
-1
-1
-1
-1
-1
-1
-1
-1
-1
-1
-1
-1
-1
-1
-1
-1
-1
-1
-1
-1
-1
-1
-1
-1
-1
-1
-1
-1
-1
-1
-1
-1
-1
-1
-1
-1
-1
-1
-1
-1
-1
-1
-1
-1
-1
-1
-1
-1
-1
-1
-1
-1
-1
-1
-1
-1
-1
-1
-1
-1
-1
-1
-1
-1
-1
-1
-1
-1
-1
-1
-1
-1
-1
-1
-1
-1
-1
-1
-1
-1
-1
-1
-1
-1
-1
-1
-1
-1
-1
-1
-1
-1
-1
-1
-1
-1
-1
-1
-1
-1
-1
-1
-1
-1
-1
-1
-1
-1
-1
-1
-1
-1
-1
-1
-1
-1
-1
-1
-1
-1
-1
-1
-1
-1
-1
-1
-1
-1
-1
-1
-1
-1
-1
-1
-1
-1
-1
-1
-1
-1
-1
-1
-1
0.3655
0.3633
0.3676
0.3639
0.3655
0.3642
0.3635
0.3617
0.368
0.3637
0.3423
0.3273
0.362
0.5763
0.5131
0.4041
0.5266
0.4094
0.4542
0.4537
0.483
0.4647
0.3975
0.5065
0.4359
0.4265
0.4408
0.3654
0.3612
0.3929
0.4454
0.3307
0.3246
0.3448
0.3813
0.4423
0.437
0.4356
0.4465
0.4302
0.4062
0.4336
0.3944
0.3959
0.4939
0.4398
0.4872
0.4683
0.4255
0.4096
0.4593
0.4784
0.4428
0.4525
0.4472
0.4179
0.4184
0.4141
0.4103
0.4486
0.508
0.4156
0.4401
0.4063
0.4201
0.4217
0.3972
0.3949
0.3862
0.4569
0.404
0.4259
0.4536
0.4261
0.4204
0.3926
0.3968
0.4016
0.4952
0.409
0.4148
0.4328
0.4229
0.4201
0.3755
0.4455
0.4173
0.4422
0.4414
0.4314
0.4066
0.533
0.4263
0.4669
0.3034
0.5268
0.4989
0.4873
0.47
0.4675
0.4216
0.4779
0.4519
0.4669
0.4441
0.4935
0.4162
0.4334
0.4701
0.3738
0.361
0.3676
0.3913
0.4252
0.3281
0.328
0.3641
0.3607
0.3872
0.3309
0.3583
0.3831
0.4873
0.4325
0.4335
0.3951
0.4309
0.4533
0.4186
0.4413
0.3987
0.3997
0.3816
0.4389
0.4494
0.46
0.4588
0.477
0.3934
0.3502
0.3723
0.3861
0.3417
0.3238
0.3169
0.442
0.398
0.3604
0.3606
0.4217
0.4441
0.4349
0.4987
0.4044
0.4686
0.4842
0.4464
0.4516
0.4183
0.5237
0.3943
0.5302
0.5613
0.3973
0.3945
0.4572
0.402
0.41
0.4338
0.4386
0.4386
0.4226
0.4362
0.4054
0.4114
0.3867
0.4025
0.4156
0.419
0.4152
0.4484
0.43
0.4113
0.4134
0.3896
0.4262
0.4293
0.424
0.413
0.4087
0.4914
0.4062
0.3945
0.402
0.401
0.452
0.4161
0.4892
0.4651
0.4325
0.4135
0.3504
0.4269
0.3749
0.4091
0.3794
0.3417
0.3592
0.3928
0.4843
0.4386
0.4407
0.4421
0.4441
0.4419
0.4406
0.4444
0.4413
0.4414
0.4416
0.4262
0.4331
0.4209
0.4579
0.4786
0.5143
0.5131
0.4559
0.4513
0.4308
0.4114
0.4452
0.4407
0.3876
0.3953
0.3868
0.4037
0.4433
0.4241
0.4341
0.3977
0.4225
0.3964
0.3695
0.3715
0.39
0.4183
0.3742
0.3995
0.4587
0.4622
0.4629
0.473
0.4167
0.4212
0.4178
0.4159
0.4926
0.3827
0.4058
0.4195
0.389
0.4061
0.4466
0.4366
0.4725
0.5264
0.4506
0.5026
0.4689
0.4795
0.4805
0.4683
0.4486
0.4385
0.4327
0.4425
0.4952
0.4634
0.4593
0.4392
0.453
0.455
0.4259
0.4686
0.4525
0.4658
0.416
0.4387
0.4394
0.4399
0.4397
0.4413
0.4348
0.4427
0.4281
0.4065
0.4025
0.395
0.3814
0.3782
0.3956
0.3598
0.4317
0.4092
0.4167
0.4141
0.4317
0.4263
0.4163
0.4094
0.3919
0.3683
0.3707
0.3702
0.38
0.3352
0.4376
0.4647
0.4656
0.4541
0.4514
0.3897
0.4109
0.3779
0.4345
0.4336
0.4238
0.4454
0.4451
0.3993
0.3911
0.3968
0.4034
0.4218
0.4368
0.3943
0.3472
0.3768
0.4241
0.3954
0.3447
0.3793
0.3772
0.3817
0.4413
0.3802
0.3625
0.4159
0.4289
0.4283
0.4249
0.4352
0.4261
0.4122
0.4069
0.4308
0.4533
0.4773
0.4359
0.4587
0.4119
0.4577
0.4318
0.4616
0.4313
0.4367
0.3965
0.4096
0.4376
0.4144
0.4048
0.3676
0.3937
0.4566
0.4352
0.3984
0.4603
0.4511
0.4339
0.414
0.4436
0.4059
0.4345
0.3762
0.3744
0.4125
0.4367
0.4898
0.4223
0.4084
0.4618
0.4348
0.4097
0.3524
0.3473
0.3953
0.3793
0.4381
0.3821
0.388
0.396
0.3789
0.4076
0.4712
0.4271
0.3887
0.3889
0.4083
0.4063
0.4164
0.3681
0.4126
0.3988
0.3796
0.4113
0.401
0.3792
0.369
0.3794
0.3591
0.4026
0.3819
0.4192
0.3776
0.3775
0.3757
0.3927
0.3933
0.3843
0.4367
0.4242
0.4303
0.4577
0.4113
0.4243
0.3936
0.409
0.4153
0.4125
0.4247
0.4237
0.4376
0.4559
0.4216
0.4563
0.4503
0.4112
0.4335
0.4043
0.4037
0.4083
0.4481
0.4107
0.4032
0.4275
0.4612
0.4417
0.4557
0.4288
0.42
0.4266
0.4329
0.3979
0.4245
0.4588
0.4074
0.4053
0.4128
0.372
0.4561
0.4459
0.4054
0.4234
0.3921
0.4047
0.399
0.3851
0.4174
0.3817
0.4004
0.4311
0.4768
0.4207
0.4623
0.4566
0.405
0.4418
0.4343
0.4262
0.4331
0.4236
0.4381
0.4458
0.4039
0.5266
0.4649
0.4416
0.3933
0.3775
0.3967
0.4078
0.4016
0.4
0.4028
0.4449
0.4219
0.4309
0.423
0.4638
0.4253
0.4755
0.4305
0.4235
0.4268
0.4043
0.4541
0.4565
0.4548
0.4518
0.4506
0.4485
0.4058
0.4214
0.4361
0.3519
0.4017
0.4034
0.3579
0.3846
0.3337
0.368
0.3818
0.4876
0.4347
0.4383
0.4411
0.4394
0.4397
0.4364
0.443
0.3919
0.4116
0.3896
0.3876
0.3778
0.3968
0.3667
0.4158
0.4125
0.419
0.4146
0.433
0.4263
0.4164
0.4096
0.3886
0.3722
0.37
0.3505
0.3796
0.4093
0.3721
0.4195
0.4174
0.4347
0.3905
0.4084
0.3997
0.405
0.4141
0.405
0.4062
0.3984
0.3949
0.3815
0.4119
0.3962
0.3728
0.363
0.4069
0.4498
0.4538
0.4429
0.417
0.4684
0.4122
0.4242
0.4662
0.4141
0.4278
0.4518
0.418
0.4534
0.3863
0.396
0.391
0.4428
0.4142
0.363
0.3789
0.3963
0.4082
0.4011
0.4141
0.4075
0.4002
0.4063
0.3911
0.439
0.416
0.4163
0.3787
0.4073
0.382
0.3477
0.3706
0.3846
0.4119
0.4008
0.4361
0.3602
0.3988
0.3801
0.3812
0.3943
0.4026
0.4065
0.4181
0.428
0.4397
0.4406
0.4412
0.4397
0.4388
0.4402
0.4494
0.4012
0.3461
0.3769
0.3748
0.4271
0.3569
0.3829
0.4511
0.449
0.4185
0.425
0.3965
0.4258
0.4638
0.489
0.4132
0.4501
0.3997
0.4129
0.4149
0.396
0.3916
0.404
0.4363
0.4012
0.439
0.4632
0.4669
0.4699
0.5204
0.4716
0.4424
0.4627
0.4414
0.5042
0.521
0.4685
0.4994
0.4518
0.4311
0.4262
0.4133
0.4201
0.3947
0.4077
0.4426
0.3971
0.3891
0.3982
0.3816
0.3999
0.3746
0.3635
0.379
0.4036
0.3894
0.3993
0.4135
0.4246
0.5175
0.4756
0.4539
0.4458
0.438
0.4322
0.4093
0.4164
0.4676
0.4535
0.4633
0.5161
0.4522
0.4729
0.4601
0.4632
0.4641
0.4457
0.4619
0.4206
0.4514
0.4551
0.4079
0.4224
0.4126
0.4142
0.4148
0.4037
0.4184
0.3867
0.4335
0.4267
0.4421
0.4688
0.4967
0.5001
0.5199
0.4464
0.5173
0.5028
0.6011
0.5067
0.4583
0.4766
0.4627
0.447
0.4625
0.4531
0.432
0.4219
0.4134
0.3899
0.4225
0.3948
0.3664
0.3604
0.3711
0.4781
0.401
0.3757
0.4129
0.3755
0.4249
0.4463
0.44
0.4279
0.4107
0.3937
0.3824
0.3998
0.45
0.4145
0.4441
0.4232
0.4048
0.4403
0.4448
0.46
0.4184
0.4492
0.4427
0.4921
0.5514
0.5157
0.4936
0.4846
0.452
0.4695
0.4689
0.4889
0.4924
0.439
0.492
0.4424
0.4336
0.4312
0.4556
0.4406
0.5717
0.5286
0.4782
0.4773
0.4933
0.4605
0.483
0.455
0.4502
0.4459
0.4496
0.4445
0.4647
0.4814
0.4631
0.5764
0.5155
0.4887
0.4774
0.4734
0.4397
0.486
0.4416
0.5183
0.4903
0.4535
0.4536
0.4467
0.4196
0.3973
0.4084
0.3974
0.4513
0.42
0.4323
0.4407
0.4567
0.4593
0.5132
0.4797
0.4901
0.4723
0.4414
0.4528
0.4692
0.4529
0.4634
0.4885
0.442
0.398
0.3846
0.3946
0.4514
0.3625
0.3576
0.4108
0.4452
0.5484
0.5486
0.4732
0.4656
0.3976
0.4328
0.4801
0.4343
0.4185
0.4592
0.5299
0.5191
0.5451
0.5689
0.477
0.5076
0.4468
0.4105
0.3874
0.4404
0.452
0.4096
0.3999
0.3997
0.4293
0.384
0.4176
0.4131
0.4275
0.4661
0.4347
0.4374
0.4439
0.4548
0.4374
0.4048
0.4294
0.4414
0.4266
0.3616
0.4403
0.4553
0.4036
0.379
0.4313
0.4224
0.4253
0.4048
0.4559
0.4312
0.3793
0.5107
0.3997
0.3291
0.3867
0.4176
0.3873
0.4075
0.3645
0.3972
0.5035
0.4282
0.3478
0.3494
0.3469
0.4658
0.3693
0.3888
0.3836
0.3935
0.391
0.4592
0.4239
0.4133
0.4626
0.4198
0.3552
0.4828
0.4183
0.4336
0.4554
0.4671
0.3635
0.4135
0.4394
0.4139
0.4153
0.4174
0.3905
0.3506
0.4526
0.418
0.4583
0.3902
0.4057
0.3952
0.4231
0.4361
0.4135
0.4136
0.3678
0.4318
0.4283
0.4146
0.4075
0.4112
0.4637
0.4314
0.3923
0.3922
0.3884
0.4104
0.3823
0.4012
0.3869
0.424
0.389
0.4179
0.4476
0.3683
0.4787
0.4199
0.3972
0.3918
0.4698
0.4358
0.4661
0.4205
0.4238
0.3849
0.4138
0.3758
0.4181
0.3899
0.3889
0.3873
0.3381
0.3746
0.3871
0.3626
0.3788
0.3725
0.375
0.3664
0.3822
0.3911
0.3952
0.3956
0.3924
0.4445
0.4443
0.4613
0.4579
0.4199
0.4528
0.4442
0.4172
0.3983
0.4219
0.498
0.4692
0.4205
0.3676
0.4029
0.5001
0.4873
0.4936
0.4336
0.4272
0.5208
0.4606
0.4478
0.4417
0.4971
0.4477
0.44
0.4674
0.4677
0.449
0.4565
0.4776
0.464
0.461
0.5106
0.5559
0.4883
0.5263
0.484
0.4418
0.4605
0.4853
0.5508
0.5092
0.4895
0.4547
0.4927
0.4433
0.512
0.5508
0.5046
0.4736
0.4594
0.4772
0.4642
0.4537
0.4777
0.4926
0.5805
0.4806
0.5589
0.5033
0.4385
0.4436
0.4227
0.4232
0.4253
0.4324
0.4449
0.4177
0.444
0.4443
0.4236
0.497
0.5539
0.5747
0.5277
0.5273
0.4864
0.4914
0.4538
0.4587
0.4412
0.4305
0.4178
0.4471
0.4166
0.4031
0.4058
0.4174
0.4356
0.4397
0.4155
0.4251
0.4235
0.4282
0.4358
0.4336
0.4498
0.4748
0.4738
0.464
0.4492
0.4431
0.4251
0.412
0.4448
0.4533
0.4779
0.4561
0.4391
0.4668
0.4588
0.5597
0.4773
0.5434
0.504
0.449
0.4691
0.4561
0.4438
0.5058
0.4927
0.4956
0.4983
0.4842
0.4854
0.4651
0.4665
0.442
0.4239
0.4968
0.4593
0.4489
0.4818
0.5006
0.521
0.4772
0.5405
0.4845
0.4483
0.4809
0.4186
0.4302
0.3732
0.4011
0.3751
0.4169
0.5064
0.4365
0.412
0.4353
0.4695
0.47
0.4916
0.4818
0.4904
0.4379
0.4965
0.4866
0.475
0.4983
0.5016
0.5035
0.5081
0.5362
0.4955
0.549
0.5063
0.4798
0.4383
0.4476
0.4614
0.4972
0.4935
0.551
0.5374
0.5402
0.4928
0.5046
0.5288
0.6208
0.5897
0.5164
0.5421
0.5392
0.5687
0.5741
0.5561
0.5904
0.4985
0.4688
0.4916
0.5481
0.5321
0.4653
0.4255
0.4992
0.5633
0.598
0.62
0.5583
0.5341
0.4772
0.5341
0.5077
0.5572
0.5031
0.5138
0.5355
0.5239
0.5112
0.4946
0.584
0.4366
0.4281
0.4411
0.4291
0.4248
0.4126
0.406
0.4172
0.4102
0.4544
0.4308
0.4104
0.3993
0.3619
0.4113
0.3876
0.3942
0.3955
0.4119
0.4006
0.4068
0.4216
0.4326
0.4811
0.4466
0.4456
0.4757
0.4531
0.512
0.4481
0.4274
0.4592
0.4486
0.4617
0.4216
0.4644
0.4223
0.4676
0.4435
0.4448
0.425
0.4892
0.4715
0.4614
0.4395
0.4361
0.4195
0.415
0.4224
0.4335
0.4412
0.449
0.4608
0.458
0.479
0.4484
0.4348
0.4478
0.4237
0.4305
0.4502
0.5217
0.4978
0.5366
0.55
0.498
0.503
0.479
0.4563
0.4857
0.479
0.4944
0.535
0.5162
0.5231
0.5414
0.5091
0.5358
0.5335
0.5306
0.5552
0.5156
0.5297
0.4888
0.5168
0.4539
0.4802
0.4661
0.492
0.477
0.5057
0.6007
0.5191
0.5089
0.4563
0.508
0.5071
0.4648
0.4365
0.4772
0.4451
0.4426
0.4615
0.5119
0.5075
0.5516
0.5402
0.5482
0.4929
0.523
0.5118
0.446
0.4724
0.5263
0.523
0.5428
0.5521
0.5396
0.464
0.4611
0.518
0.4985
0.547
0.48
0.4802
0.5212
0.5039
0.4531
0.4607
0.5081
0.4768
0.556
0.5552
0.5685
0.5635
0.4982
0.5559
0.5708
0.5055
0.4999
0.4995
0.5395
0.5025
0.4941
0.4426
0.4529
0.4405
0.5329
0.5171
0.4635
0.511
0.5763
0.5441
0.5739
0.5328
0.5546
0.5473
0.5956
0.5004
0.559
0.5308
0.5374
0.4668
0.4448
0.4247
0.4443
0.4329
0.4303
0.3997
0.397
0.4321
0.4539
0.3784
0.3918
0.433
0.4415
0.5334
0.5117
0.5366
0.4313
0.447
0.4095
0.494
0.4753
0.4954
0.4808
0.5163
0.4403
0.412
0.4086
0.4258
0.4067
0.4175
0.4095
0.4697
0.457
0.4428
0.4355
0.4251
0.3386
0.402
0.4113
0.4248
0.4486
0.4276
0.4249
0.3722
0.4488
0.4961
0.4196
0.4296
0.4087
0.4437
0.4147
0.4258
0.4221
0.4354
0.4274
0.4715
0.4222
0.3987
0.4392
0.3601
0.3961
0.4096
0.4468
0.4033
0.3662
0.3762
0.3926
0.393
0.4059
0.3574
0.3602
0.3842
0.3717
0.4292
0.3973
0.3674
0.3946
0.3851
0.3784
0.3811
0.4185
0.4202
0.3714
0.3676
0.4468
0.3777
0.398
0.4386
0.4197
0.3796
0.3938
0.3809
0.3662
0.3957
0.3786
0.3993
0.4418
0.4018
0.4467
0.4321
0.4726
0.4658
0.4416
0.5091
0.4889
0.472
0.4601
0.4756
0.4688
0.4818
0.4962
0.5287
0.5038
0.5265
0.4394
0.4846
0.4523
0.4289
0.4776
0.4144
0.379
0.3909
0.4613
0.3771
0.3361
0.4071
0.4227
0.379
0.3884
0.4183
0.3825
0.3986
0.3872
0.4174
0.3963
0.3742
0.3871
0.4114
0.4028
0.4211
0.3928
0.3817
0.3364
0.3672
0.3517
0.3639
0.3634
0.3664
0.3602
0.3408
0.3804
0.3433
0.3553
0.3432
0.3798
0.3726
0.3769
0.3415
0.3642
0.3665
0.3768
0.3714
0.3575
0.3434
0.371
0.3716
0.3577
0.3804
0.4035
0.3788
0.3598
0.3824
0.3536
0.3675
0.3742
0.3377
0.3315
0.3835
0.3655
0.3924
0.3895
0.3674
0.3605
0.3892
0.3983
0.3938
0.3823
0.3259
0.377
0.3343
0.3905
0.3992
0.3783
0.3547
0.3678
0.3469
0.3785
0.3763
0.3755
0.4276
0.4015
0.3604
0.3651
0.3968
0.3854
0.3864
0.3752
0.3959
0.3754
0.4121
0.3848
0.3847
0.3907
0.3884
0.4257
0.3825
0.3971
0.4088
0.4328
0.3803
0.4004
0.4609
0.4395
0.4639
0.5168
0.4566
0.4043
0.3747
0.365
0.4089
0.3657
0.3934
0.3528
0.3735
0.3877
0.3913
0.367
0.3767
0.3493
0.3444
0.372
0.3485
0.3611
0.3705
0.3683
0.3718
0.3637
0.403
0.4107
0.3789
0.3502
0.3968
0.3791
0.4027
0.3733
0.3408
0.3656
0.3884
0.3781
0.3886
0.3769
0.402
0.3958
0.3959
0.4112
0.4279
0.3744
0.3517
0.3644
0.334
0.3684
0.3693
0.4164
0.3549
0.4229
0.4363
0.3672
0.3909
0.3953
0.4065
0.4076
0.4109
0.4795
0.4416
0.4905
0.4431
0.5068
0.4766
0.4984
0.5025
0.5267
0.4816
0.4559
0.4612
0.4544
0.5097
0.5732
0.552
0.5203
0.4796
0.427
0.4734
0.4581
0.3856
0.43
0.3961
0.4001
0.4301
0.4547
0.4779
0.524
0.4619
0.5363
0.5788
0.5008
0.5205
0.4985
0.5097
0.4346
0.4441
0.4515
0.4693
0.4813
0.5161
0.5047
0.4849
0.4308
0.404
0.4173
0.41
0.444
0.4402
0.4495
0.4352
0.4049
0.4038
0.391
0.3946
0.4373
0.4792
0.5024
0.506
0.3946
0.4455
0.5365
0.5269
0.4819
0.3983
0.3742
0.4092
0.3874
0.3864
0.429
0.416
0.3748
0.3807
0.4006
0.409
0.4375
0.424
0.3895
0.414
0.3745
0.3761
0.4104
0.4019
0.4158
0.4492
0.4153
0.4265
0.3792
0.45
0.4337
0.4139
0.4162
0.4407
0.4186
0.3868
0.436
0.4344
0.4294
0.4525
0.4467
0.4439
0.4047
0.4606
0.4473
0.4592
0.4207
0.4201
0.448
0.4276
0.4337
0.41
0.4125
0.4202
0.4508
0.4541
0.4572
0.4736
0.4441
0.4508
0.442
0.4658
0.4723
0.4601
0.4927
0.4688
0.5108
0.4891
0.4872
0.5152
0.537
0.4967
0.4458
0.4519
0.4613
0.4647
0.4531
0.4906
0.5347
0.5088
0.4558
0.5501
0.4826
0.4879
0.5102
0.4812
0.4478
0.4822
0.4551
0.4314
0.4721
0.4532
0.4531
0.4544
0.4171
0.4197
0.4201
0.4171
0.4202
0.4134
0.4442
0.4767
0.4469
0.4446
0.4641
0.4402
0.6561
0.63
0.6257
0.5444
0.4721
0.3973
0.4269
0.4274
0.4749
0.4251
0.4452
0.4433
0.4099
0.424
0.4612
0.4384
0.4788
0.4535
0.4304
0.4555
0.4026
0.4306
0.4351
0.4832
0.38
0.4061
0.4069
0.4508
0.4991
0.4101
0.4251
0.3956
0.4105
0.3886
0.3579
0.3701
0.3614
0.3682
0.3781
0.4044
0.3485
0.3671
0.346
0.3414
0.3481
0.3973
0.3501
0.3527
0.3795
0.3716
0.4113
0.4004
0.4358
0.5076
0.4993
0.4632
0.4921
0.46
0.4663
0.4521
0.3747
0.43
0.4292
0.4497
0.4292
0.3898
0.3981
0.4307
0.3741
0.4185
0.4355
0.4123
0.4442
0.4182
0.4059
0.4466
0.4105
0.4644
0.3959
0.4104
0.4227
0.4195
0.3963
0.4278
0.4332
0.4328
0.3961
0.4381
0.4185
0.4271
0.4108
0.4693
0.4948
0.4835
0.5172
0.4011
0.3988
0.411
0.4079
0.3865
0.4202
0.4068
0.4405
0.4243
0.4075
0.4297
0.3947
0.3729
0.3576
0.4249
0.4317
0.4188
0.4287
0.3955
0.3738
0.3999
0.3963
0.3764
0.4102
0.4148
0.4065
0.431
0.3805
0.4198
0.4065
0.4171
0.4378
0.3833
0.3852
0.4184
0.398
0.4095
0.3897
0.3908
0.3938
0.4042
0.3893
0.3752
0.3959
0.4013
0.411
0.4022
0.3913
0.3747
0.4315
0.4049
0.4036
0.4241
0.3999
0.3794
0.3777
0.3967
0.3964
0.4027
0.4058
0.3853
0.398
0.37
0.3678
0.3633
0.3776
0.38
0.3979
0.3847
0.3679
0.3847
0.4046
0.3327
0.343
0.3898
0.3743
0.3667
0.3884
0.386
0.4109
0.3847
0.351
0.3708
0.4085
0.3773
0.3846
0.3881
0.3795
0.3626
0.37
0.3848
0.3777
0.3768
0.3728
0.3375
0.3394
0.3517
0.3791
0.3723
0.3432
0.3846
0.438
0.422
0.3959
0.36
0.3998
0.3842
0.3683
0.4116
0.363
0.4018
0.3749
0.3868
0.3711
0.4019
0.3915
0.3362
0.3665
0.3645
0.3878
0.4105
0.3617
0.3778
0.3924
0.3643
0.3934
0.3809
0.3854
0.3897
0.3459
0.3929
0.353
0.3135
0.3732
0.3479
0.3788
0.4074
0.3857
0.3843
0.3304
0.3846
0.3662
0.3665
0.381
0.3894
0.3784
0.3854
0.3708
0.3878
0.387
0.3683
0.3456
0.3618
0.3325
0.3963
0.3663
0.3939
0.3629
0.3763
0.3706
0.4003
0.3608
0.3458
0.3806
0.3607
0.3377
0.3563
0.3663
0.34
0.3512
0.3662
0.3411
0.3628
0.3839
0.3705
0.3863
0.394
0.3734
0.3817
0.3928
0.3672
0.3664
0.3737
0.3771
0.3596
0.3715
0.3875
0.3437
0.3327
0.3544
0.3551
0.3873
0.3707
0.408
0.4
0.4
0.3476
0.3811
0.3642
0.3925
0.3327
0.377
0.3805
0.376
0.366
0.395
0.3921
0.4037
0.3955
0.4016
0.4256
0.4226
0.4224
0.404
0.395
0.4212
0.437
0.3605
0.4246
0.4332
0.4201
0.4209
0.4416
0.4157
0.431
0.4329
0.4196
0.4328
0.4338
0.4057
0.4138
0.4186
0.4305
0.4079
0.401
0.389
0.4095
0.4032
0.4408
0.4489
0.4391
0.3991
0.375
0.4023
0.3793
0.4283
0.4134
0.4431
0.4135
0.4048
0.4269
0.392
0.4333
0.4244
0.4126
0.3488
0.401
0.4051
0.42
0.4131
0.404
0.3667
0.3853
0.4087
0.3717
0.4277
0.3812
0.4172
0.4276
0.4356
0.3794
0.3885
0.4338
0.4061
0.4149
0.4311
0.4041
0.4376
0.4145
0.4155
0.403
0.4571
0.4449
0.4214
0.4306
0.4097
0.4436
0.4158
0.4598
0.4381
0.4268
0.4539
0.4314
0.4093
0.3923
0.4063
0.499
0.4552
0.4346
0.4431
0.4605
0.4559
0.4197
0.4576
0.4267
0.4288
0.4167
0.4225
0.453
0.4141
0.435
0.3992
0.4165
0.3815
0.4179
0.4346
0.4348
0.4449
0.4037
0.4083
0.4149
0.43
0.4003
0.3943
0.4557
0.422
0.431
0.4011
0.4002
0.3975
0.4334
0.4242
0.4143
0.381
0.3955
0.3975
0.386
0.4032
0.4021
0.4056
0.3907
0.3969
0.4166
0.4428
0.4287
0.4364
0.4407
0.411
0.4052
0.4258
0.48
0.4672
0.4615
0.4216
0.4748
0.4618
0.4387
0.3793
0.3738
0.3896
0.4163
0.4216
0.4316
0.3967
0.4458
0.4586
0.443
0.4348
0.4234
0.491
0.4618
0.3913
0.4486
0.4544
0.4317
0.4519
0.4821
0.4827
0.43
0.4266
0.3928
0.394
0.3483
0.3625
0.433
0.4056
0.4039
0.3787
0.4252
0.4085
0.423
0.4115
0.3826
0.406
0.3833
0.4062
0.4322
0.403
0.3858
0.418
0.4203
0.3798
0.4133
0.4166
0.3914
0.365
0.3907
0.3407
0.398
0.3936
0.3751
0.3578
0.3661
0.3603
0.3442
0.3806
0.3856
0.3465
0.3777
0.3869
0.3822
0.3939
0.3698
0.3549
0.3998
0.3518
0.3875
0.3876
0.356
0.3437
0.3911
0.3713
0.3767
0.3765
0.3695
0.3733
0.3731
0.3787
0.3824
0.4065
0.4043
0.3631
0.4176
0.4199
0.4646
0.4807
0.4142
0.3851
0.4351
0.4276
0.406
0.4177
0.4
0.4586
0.4297
0.4155
0.4032
0.414
0.4667
0.4086
0.3653
0.3464
0.3761
0.4011
0.3576
0.4011
0.4883
0.478
0.4497
0.4755
0.4237
0.4291
0.4397
0.4875
0.4279
0.3788
0.435
0.4331
0.4508
0.4327
0.4202
0.4147
0.3993
0.4339
0.3848
0.3796
0.3733
0.3852
0.3807
0.3686
0.3765
0.3683
0.394
0.3819
0.3569
0.3828
0.3899
0.3718
0.3815
0.3585
0.3844
0.3531
0.3853
0.4177
0.5208
0.4923
0.4873
0.456
0.4383
0.4953
0.4616
0.4501
0.4438
0.4182
0.4393
0.4302
0.4492
0.4264
0.4443
0.4469
0.4324
0.4543
0.411
0.4442
0.4825
0.4571
0.4511
0.4557
0.4621
0.483
0.4955
0.446
0.4514
0.4457
0.4334
0.3993
0.4027
0.4037
0.4159
0.3819
0.4429
0.4524
0.4
0.4377
0.4265
0.4301
0.418
0.4162
0.4022
0.4124
0.44
0.3976
0.3954
0.3513
0.4123
0.3701
0.3614
0.3757
0.3614
0.3697
0.3461
0.3549
0.3514
0.3411
0.3465
0.3412
0.364
0.3317
0.3966
0.4882
0.5129
0.4422
0.4368
0.4478
0.464
0.4233
0.3986
0.4233
0.4535
0.4001
0.365
0.4209
0.4162
0.4641
0.4316
0.4256
0.3761
0.463
0.3898
0.3986
0.4487
0.4394
0.4412
0.399
0.3753
0.4015
0.3973
0.4374
0.4598
0.4291
0.4121
0.3984
0.4203
0.4331
0.4702
0.4345
0.4055
0.4067
0.403
0.4098
0.378
0.4116
0.3971
0.3678
0.3861
0.3917
0.3916
0.3628
0.3787
0.4092
0.399
0.4078
0.4173
0.4051
0.381
0.4043
0.3916
0.3692
0.3972
0.4024
0.4086
0.4001
0.4264
0.4413
0.4305
0.399
0.4041
0.3926
0.3786
0.3879
0.3785
0.3808
0.3894
0.3828
0.4181
0.383
0.3469
0.377
0.3936
0.4019
0.3786
0.3851
0.4021
0.3711
0.3678
0.3752
0.3913
0.3951
0.4087
0.3879
0.4041
0.388
0.4464
0.4227
0.3627
0.4205
0.4135
0.3949
0.3941
0.404
0.4193
0.5115
0.4269
0.4051
0.3926
0.3685
0.4089
0.3694
0.3816
0.3606
0.3431
0.387
0.3664
0.3651
0.3325
0.3365
0.3872
0.3744
0.398
0.3531
0.3605
0.3531
0.3387
0.3424
0.389
0.3758
0.3188
0.393
0.3261
0.3651
0.375
0.4162
0.3652
0.3521
0.3798
0.3593
0.3351
0.3853
0.3791
0.4225
0.4062
0.3692
0.3609
0.3877
0.3653
0.407
0.3799
0.3634
0.4037
0.3861
0.3777
0.4116
0.4124
0.4141
0.3892
0.3806
0.392
0.4798
0.3699
0.4355
0.3945
0.3882
0.3945
0.3927
0.387
0.4116
0.3813
0.3937
0.3936
0.4123
0.4088
0.3571
0.3775
0.3751
0.361
0.3629
0.3747
0.4019
0.4057
0.4006
0.4381
0.4048
0.4292
0.3404
0.3208
0.3588
0.3221
0.3283
0.3177
0.3246
0.3376
0.3687
0.332
0.3374
0.3142
0.3988
0.3571
0.3602
0.3611
0.3472
0.3936
0.3717
0.4106
0.3544
0.3761
0.3788
0.3723
0.3893
0.3872
0.3868
0.3991
0.4072
0.4028
0.3895
0.3684
0.3769
0.4268
0.3896
0.378
0.3842
0.3209
0.3871
0.4027
0.3699
0.3616
0.376
0.3678
0.3805
0.3897
0.3915
0.3435
0.3476
0.4001
0.3925
0.378
0.3544
0.3908
0.4031
0.3194
0.4004
0.353
0.3613
0.3753
0.3541
0.3794
0.3592
0.3885
0.4222
0.384
0.3763
0.358
0.3746
0.4034
0.3773
0.4178
0.3506
0.3932
0.5171
0.3845
0.38
0.3711
0.3748
0.3834
0.3859
0.3677
0.4243
0.367
0.3849
0.3872
0.3523
0.3582
0.404
0.3929
0.3949
0.3962
0.3441
0.3828
0.3815
0.3594
0.3608
0.37
0.3385
0.3681
0.3564
0.3997
0.3598
0.3646
0.356
0.393
0.3767
0.375
0.3773
0.3971
0.3724
0.3583
0.3692
0.3988
0.3742
0.3928
0.3735
0.3488
0.3557
0.382
0.409
0.3692
0.3968
0.3826
0.3796
0.3745
0.3725
0.3962
0.3996
0.3924
0.3829
0.3878
0.3811
0.4454
0.4039
0.394
0.3857
0.4262
0.4042
0.4282
0.4081
0.3915
0.3944
0.4317
0.3945
0.4177
0.4309
0.4481
0.4122
0.3915
0.4459
0.4238
0.3971
0.4084
0.4242
0.4132
0.4214
0.4015
0.3927
0.3605
0.3908
0.3717
0.3994
0.4108
0.3593
0.3613
0.3758
0.3982
0.4147
0.4449
0.4537
0.4581
0.4655
0.4477
0.4151
0.4149
0.4241
0.4575
0.3311
0.3615
0.3807
0.3726
0.4028
0.4249
0.4099
0.3923
0.4677
0.4401
0.4247
0.4042
0.416
0.3999
0.4005
0.3917
0.3688
0.3588
0.3685
0.3699
0.3891
0.3857
0.4061
0.38
0.3719
0.3972
0.4006
0.3602
0.3708
0.3752
0.3482
0.335
0.4034
0.3678
0.3934
0.4043
0.3726
0.3871
0.3791
0.3889
0.3605
0.3983
0.3885
0.346
0.3548
0.3555
0.3558
0.3562
0.3653
0.372
0.3723
0.3545
0.3566
0.3926
0.3879
0.3372
0.3851
0.3451
0.3737
0.3718
0.3865
0.393
0.3688
0.3616
0.3682
0.367
0.3564
0.3376
0.3857
0.3819
0.3578
0.3654
0.4231
0.4032
0.4427
0.4224
0.3867
0.3863
0.4064
0.4313
0.4108
0.3818
0.3667
0.3972
0.3707
0.3346
0.4029
0.3531
0.3385
0.3866
0.3378
0.3827
0.3924
0.426
0.4466
0.3946
0.3997
0.4051
0.3971
0.4127
0.4061
0.3816
0.4113
0.3324
0.4165
0.3743
0.4057
0.3928
0.3707
0.358
0.402
0.3931
0.3933
0.3693
0.3934
0.3915
0.3496
0.3752
0.392
0.3722
0.3709
0.3878
0.3746
0.3907
0.396
0.4003
0.3764
0.3826
0.3967
0.3928
0.3522
0.3712
0.3815
0.3908
0.3702
0.3559
0.3651
0.4156
0.3718
0.3817
0.3577
0.3894
0.4159
0.3881
0.4187
0.3989
0.3472
0.3919
0.3954
0.4081
0.3768
0.3998
0.4012
0.3851
0.3914
0.4088
0.3736
0.3751
0.3537
0.3777
0.3583
0.3621
0.3964
0.4123
0.4052
0.3995
0.3942
0.4675
0.4062
0.4091
0.42
0.462
0.4121
0.4029
0.3928
0.3672
0.411
0.4614
0.3895
0.402
0.4055
0.3959
0.395
0.3676
0.3808
0.3999
0.3767
0.4109
0.3664
0.3607
0.3978
0.4542
0.3906
0.3631
0.3764
0.3896
0.3972
0.3872
0.403
0.4086
0.4158
0.4026
0.4009
0.4025
0.3317
0.4103
0.3657
0.3829
0.3901
0.3729
0.3965
0.4167
0.4117
0.389
0.4161
0.4089
0.4407
0.4215
0.397
0.3788
0.4296
0.4728
0.4435
0.3561
0.409
0.392
0.3687
0.3877
0.3701
0.4067
0.3967
0.3635
0.4491
0.409
0.4103
0.4324
0.3988
0.3958
0.3904
0.4085
0.43
0.3708
0.4081
0.402
0.4095
0.427
0.3983
0.3857
0.3824
0.3933
0.3832
0.3484
0.3628
0.4142
0.3747
0.3649
0.3506
0.3195
0.3801
0.3916
0.373
0.3744
0.352
0.3601
0.3968
0.4102
0.3749
0.3519
0.3792
0.3641
0.3614
0.3397
0.3485
0.3729
0.3537
0.3324
0.354
0.3647
0.3525
0.3938
0.3529
0.3469
0.3675
0.3763
0.3909
0.3649
0.3703
0.3633
0.3793
0.3854
0.4005
0.4171
0.3746
0.3725
0.3602
0.392
0.3726
0.3521
0.3759
0.3636
0.3613
0.4214
0.369
0.4087
0.3817
0.3787
0.4294
0.3795
0.4054
0.4095
0.4018
0.3773
0.398
0.3907
0.3892
0.3963
0.3993
0.383
0.4073
0.3857
0.426
0.3857
0.3973
0.3901
0.4016
0.3763
0.3747
0.3931
0.3978
0.3926
0.3971
0.3982
0.3759
0.4444
0.4224
0.3984
0.4192
0.4858
0.4557
0.4585
0.4921
0.4209
0.4496
0.4277
0.4637
0.4704
0.4547
0.4373
0.4463
0.4554
0.4232
0.383
0.4564
0.3811
0.4208
0.3944
0.4111
0.4119
0.3655
0.3728
0.4081
0.4291
0.4539
0.4501
0.3871
0.4287
0.4561
0.456
0.4508
0.4025
0.451
0.4484
0.4199
0.4109
0.4322
0.4497
0.4453
0.4273
0.4329
0.4451
0.4723
0.4203
0.4233
0.4349
0.4375
0.4006
0.4235
0.4521
0.421
0.4428
0.4195
0.4482
0.4483
0.419
0.4198
0.4348
0.4779
0.4821
0.4622
0.4431
0.422
0.4754
0.4323
0.4565
0.4536
0.4651
0.4673
0.4203
0.4537
0.4273
0.4231
0.3906
0.4131
0.403
0.4178
0.4504
0.4756
0.4985
0.4827
0.4704
0.3979
0.4008
0.401
0.4081
0.3821
0.3285
0.3802
0.3514
0.371
0.3817
0.3858
0.3585
0.3536
0.34
0.3718
0.3906
0.3844
0.3637
0.3523
0.361
0.377
0.3649
0.3373
0.3231
0.3276
0.3489
0.3717
0.3918
0.3595
0.3515
0.43
0.3925
0.4053
0.3976
0.35
0.3873
0.4125
0.3571
0.3636
0.3776
0.3635
0.3908
0.3839
0.3753
0.4219
0.3616
0.375
0.3962
0.3873
0.4336
0.3633
0.4024
0.3874
0.4061
0.3899
0.3997
0.4171
0.387
0.4186
0.399
0.3531
0.3784
0.4256
0.429
0.4004
0.4626
0.4332
0.415
0.3567
0.3873
0.3948
0.3829
0.3816
0.3733
0.3483
0.356
0.3898
0.3611
0.4025
0.4298
0.3847
0.3818
0.3347
0.3636
0.3823
0.3975
0.4256
0.3848
0.4143
0.3913
0.4046
0.3906
0.3996
0.4164
0.405
0.4258
0.424
0.4522
0.4388
0.4435
0.4418
0.4211
0.4009
0.406
0.4157
0.4485
0.4092
0.4107
0.4348
0.4248
0.3962
0.4116
0.4439
0.4122
0.4431
0.3867
0.4313
0.4076
0.407
0.3819
0.3981
0.4146
0.4179
0.4082
0.3693
0.3648
0.4121
0.4481
0.4124
0.4084
0.4116
0.3714
0.4349
0.4326
0.4195
0.3986
0.4173
0.4388
0.4394
0.3694
0.4393
0.4072
0.4236
0.4195
0.4366
0.4235
0.3801
0.4176
0.3962
0.3971
0.4206
0.4102
0.3992
0.3923
0.3912
0.388
0.3984
0.412
0.4149
0.3565
0.3422
0.3883
0.381
0.3844
0.3361
0.3617
0.4124
0.4022
0.3962
0.4225
0.3514
0.3892
0.3654
0.4004
0.4339
0.3988
0.3722
0.4221
0.3908
0.3848
0.4025
0.398
0.3706
0.3695
0.4072
0.4252
0.3841
0.4179
0.4356
0.4366
0.4139
0.4648
0.4525
0.41
0.4304
0.4081
0.3941
0.4286
0.3823
0.4177
0.4394
0.4387
0.4102
0.4618
0.4656
0.4177
0.4554
0.4113
0.4116
0.4344
0.3901
0.3775
0.4178
0.4498
0.4396
0.4392
0.4249
0.3967
0.4187
0.4201
0.3471
0.3865
0.3577
0.3694
0.377
0.3756
0.3413
0.3467
0.3535
0.375
0.4087
0.3908
0.3437
0.3537
0.3768
0.3784
0.3888
0.3718
0.3744
0.3754
0.3595
0.3769
0.3918
0.3748
0.3609
0.3794
0.3675
0.3509
0.3533
0.3718
0.3742
0.3675
0.3563
0.3523
0.3628
0.362
0.3767
0.3849
0.4736
0.5341
0.5057
0.4429
0.4783
0.5072
0.4943
0.4366
0.4293
0.415
0.4469
0.4271
0.4359
0.4281
0.4404
0.4301
0.4172
0.4276
0.4084
0.3968
0.3982
0.396
0.3792
0.3794
0.4184
0.3842
0.3886
0.3773
0.4291
0.377
0.3532
0.373
0.3618
0.3815
0.3661
0.3838
0.3715
0.3313
0.3456
0.3503
0.3371
0.329
0.3598
0.3719
0.3719
0.4622
0.4813
0.5005
0.4728
0.4389
0.3983
0.4269
0.4655
0.4557
0.4677
0.4051
0.4856
0.3872
0.4364
0.4316
0.5353
0.4903
0.4425
0.434
0.4108
0.4734
0.3846
0.3832
0.3895
0.4072
0.3969
0.3951
0.3874
0.4121
0.4645
0.4095
0.4383
0.4381
0.3972
0.4048
0.437
0.4612
0.401
0.3905
0.3892
0.3996
0.3938
0.377
0.4566
0.3866
0.3955
0.3922
0.3791
0.3982
0.3735
0.4015
0.375
0.4152
0.3863
0.4018
0.4105
0.3467
0.3974
0.3879
0.3692
0.3983
0.4396
0.4014
0.3975
0.4502
0.4739
0.3999
0.3513
0.3601
0.3347
0.383
0.3599
0.3576
0.3708
0.3744
0.3885
0.4061
0.4071
0.3705
0.4003
0.3921
0.4864
0.4356
0.4483
0.467
0.452
0.459
0.4996
0.5486
0.4985
0.4619
0.3908
0.3777
0.4035
0.3846
0.4024
0.401
0.3843
0.3628
0.3958
0.3853
0.4187
0.4191
0.3898
0.3714
0.3507
0.3565
0.3634
0.3537
0.3647
0.3424
0.368
0.3606
0.35
0.363
0.3499
0.3766
0.3946
0.4031
0.474
0.4219
0.4342
0.4923
0.4719
0.5152
0.5325
0.5764
0.4634
0.5102
0.4845
0.5299
0.4725
0.5649
0.5188
0.4816
0.3794
0.3975
0.3691
0.3726
0.3757
0.4001
0.3584
0.3738
0.3553
0.3485
0.3771
0.3505
0.3563
0.372
0.3608
0.3937
0.3576
0.3713
0.3773
0.3679
0.3712
0.3575
0.4478
0.4015
0.4405
0.4206
0.4566
0.408
0.427
0.4161
0.4382
0.4168
0.4256
0.4039
0.4171
0.4018
0.3927
0.3683
0.3958
0.3622
0.3625
0.3555
0.3605
0.4047
0.3782
0.3806
0.3606
0.3536
0.372
0.3603
0.3572
0.3549
0.3551
0.3602
0.368
0.3598
0.3583
0.3633
0.3537
0.3943
0.3919
0.453
0.468
0.5515
0.5437
0.5478
0.5345
0.5418
0.4724
0.4357
0.4238
0.3795
0.3842
0.4209
0.4413
0.4323
0.5025
0.4398
0.4322
0.442
0.4687
0.4396
0.5009
0.4976
0.5067
0.5158
0.4637
0.4318
0.4467
0.4848
0.4911
0.46
0.4688
0.4676
0.4567
0.4527
0.437
0.4398
0.4153
0.4032
0.3471
0.4211
0.3825
0.4887
0.4639
0.4198
0.4896
0.4653
0.4502
0.38
0.4303
0.451
0.4369
0.4862
0.4824
0.3997
0.4524
0.4602
0.3835
0.4291
0.4947
0.4126
0.4786
0.4581
0.417
0.3856
0.4472
0.4531
0.3886
0.4226
0.4435
0.4349
0.4658
0.391
0.3929
0.45
0.464
0.398
0.3868
0.437
0.4141
0.3601
0.4405
0.4588
0.4664
0.5258
0.4409
0.4566
0.4067
0.4502
0.458
0.4782
0.4255
0.3965
0.3318
0.4272
0.3937
0.3696
0.3804
0.3783
0.4168
0.3914
0.394
0.4345
0.4216
0.3985
0.3636
0.3621
0.4194
0.4149
0.4171
0.3969
0.3956
0.4016
0.404
0.3885
0.4006
0.4614
0.4647
0.4207
0.5096
0.4338
0.3997
0.4488
0.4271
0.4174
0.4611
0.3736
0.4103
0.4039
0.4168
0.4077
0.4168
0.4238
0.3929
0.4307
0.44
0.4323
0.4208
0.4203
0.4333
0.4618
0.4178
0.4403
0.4511
0.4633
0.4395
0.4215
0.4323
0.4306
0.4328
0.4775
0.4157
0.4303
0.4138
0.4401
0.4334
0.4334
0.3589
0.4133
0.4062
0.4062
0.404
0.4264
0.3681
0.3891
0.3758
0.4469
0.3767
0.4127
0.4344
0.4569
0.4843
0.4793
0.423
0.4611
0.4744
0.4437
0.4243
0.4426
0.4652
0.4115
0.4387
0.4152
0.386
0.4075
0.4459
0.4163
0.4099
0.393
0.4317
0.4179
0.4544
0.4037
0.3891
0.4295
0.3996
0.3766
0.3708
0.365
0.3891
0.3838
0.3792
0.3857
0.3795
0.3587
0.3956
0.4575
0.4008
0.3734
0.3865
0.401
0.3904
0.3842
0.4493
0.4048
0.3609
0.418
0.3794
0.3944
0.3893
0.4073
0.4194
0.4124
0.412
0.3947
0.42
0.3988
0.4309
0.3974
0.423
0.4142
0.4332
0.4426
0.4537
0.4245
0.4239
0.431
0.4477
0.4807
0.5107
0.4469
0.4485
0.457
0.4594
0.4444
0.4485
0.4408
0.4154
0.4318
0.4042
0.4253
0.4023
0.4564
0.4105
0.399
0.3881
0.3809
0.3911
0.4418
0.3801
0.3788
0.3502
0.3628
0.3603
0.3474
0.3741
0.4284
0.4707
0.4747
0.4574
0.4364
0.4469
0.4588
0.3774
0.3924
0.3711
0.4147
0.3725
0.3911
0.3732
0.3828
0.4763
0.4233
0.3783
0.3943
0.3735
0.4058
0.3789
0.4214
0.4098
0.3825
0.4061
0.3993
0.3921
0.3911
0.3872
0.3778
0.4291
0.4058
0.4107
0.4082
0.4115
0.4184
0.4253
0.4635
0.4081
0.3977
0.4115
0.3723
0.4056
0.3799
0.3817
0.3908
0.4021
0.4416
0.36
0.3755
0.3473
0.3557
0.4009
0.4138
0.3979
0.4303
0.3796
0.4029
0.4204
0.4307
0.4076
0.4042
0.37
0.4222
0.4071
0.4244
0.4477
0.421
0.4185
0.4125
0.3766
0.3815
0.4435
0.421
0.3532
0.3846
0.3649
0.3898
0.345
0.3885
0.4253
0.4107
0.4664
0.4007
0.381
0.3979
0.4121
0.424
0.384
0.3908
0.4098
0.3947
0.4132
0.4045
0.3878
0.391
0.3629
0.3882
0.3984
0.4045
0.4144
0.4083
0.3914
0.3929
0.4047
0.432
0.4507
0.4573
0.4682
0.3926
0.4277
0.3842
0.416
0.3399
0.3476
0.3377
0.3251
0.3429
0.3363
0.417
0.3977
0.4021
0.4054
0.4357
0.4292
0.3927
0.4304
0.402
0.4095
0.3674
0.3869
0.3565
0.4427
0.3938
0.4027
0.3869
0.3785
0.4063
0.3846
0.3946
0.3977
0.431
0.3587
0.3902
0.3995
0.4211
0.4108
0.374
0.425
0.381
0.3882
0.4004
0.4122
0.3827
0.3634
0.3836
0.3598
0.364
0.3372
0.4013
0.3781
0.3952
0.3688
0.3732
0.3814
0.367
0.3764
0.3676
0.3689
0.3887
0.3584
0.3505
0.3937
0.3695
0.352
0.423
0.4182
0.392
0.3836
0.4027
0.3829
0.4101
0.4202
0.3625
0.4064
0.3899
0.3984
0.3956
0.3913
0.4198
0.3896
0.3973
0.4148
0.3619
0.375
0.3364
0.3814
0.3742
0.3926
0.4089
0.3839
0.3888
0.414
0.3659
0.3858
0.3404
0.3737
0.4041
0.4159
0.3843
0.398
0.3689
0.3809
0.3724
0.3976
0.3756
0.345
0.3851
0.3921
0.3528
0.3677
0.3812
0.3872
0.3812
0.3447
0.3468
0.341
0.348
0.3704
0.3495
0.3623
0.3498
0.3595
0.385
0.3268
0.3687
0.3374
0.3518
0.3808
0.415
0.3478
0.3565
0.36
0.3494
0.3162
0.3493
0.3659
0.3341
0.3521
0.3548
0.3597
0.353
0.3436
0.3334
0.3543
0.3618
0.3411
0.3593
0.3867
0.359
0.4075
0.3664
0.3727
0.3885
0.4045
0.3929
0.3975
0.3949
0.4065
0.3846
0.3986
0.3773
0.3826
0.3694
0.4169
0.3467
0.3192
0.3329
0.3502
0.34
0.3414
0.3833
0.3529
0.3451
0.3513
0.3489
0.3619
0.352
0.3415
0.3652
0.3428
0.3408
0.3536
0.3676
0.3703
0.412
0.3778
0.3907
0.3943
0.36
0.3458
0.3955
0.3658
0.365
0.3543
0.3995
0.3999
0.412
0.3879
0.4153
0.3711
0.3444
0.3733
0.3692
0.3637
0.3647
0.3697
0.3879
0.3719
0.3761
0.3954
0.3772
0.3493
0.3543
0.3526
0.3565
0.3592
0.3477
0.3838
0.3267
0.3479
0.3414
0.362
0.3729
0.3589
0.4076
0.4142
0.3437
0.347
0.3551
0.3497
0.3499
0.3693
0.3736
0.3656
0.3364
0.3783
0.3502
0.353
0.3529
0.3574
0.4174
0.3488
0.3876
0.3693
0.3625
0.3302
0.3484
0.364
0.3688
0.3592
0.3773
0.3282
0.3279
0.3716
0.3567
0.3611
0.333
0.3362
0.341
0.3529
0.3474
0.353
0.3625
0.3559
0.3236
0.3532
0.3375
0.3839
0.3327
0.3478
0.3811
0.3427
0.3814
0.3673
0.3662
0.3463
0.3354
0.3721
0.3465
0.4015
0.3768
0.3581
0.3558
0.3523
0.3569
0.3357
0.3529
0.3847
0.3985
0.3813
0.3271
0.3603
0.3799
0.3511
0.4019
0.3647
0.4069
0.3837
0.3423
0.358
0.3188
0.3309
0.3681
0.4032
0.3783
0.3222
0.358
0.3679
0.3674
0.4208
0.3663
0.3572
0.3263
0.36
0.3444
0.354
0.3577
0.3745
0.3797
0.3523
0.3648
0.3098
0.3505
0.3225
0.3509
0.3448
0.3449
0.3718
0.3281
0.3217
0.3305
0.3472
0.3224
0.3448
0.381
0.352
0.3753
0.3295
0.3221
0.3541
0.3656
0.3315
0.3548
0.3511
0.3239
0.3766
0.3413
0.3431
0.3183
0.3384
0.3335
0.3962
0.3341
0.3416
0.3198
0.3275
0.3175
0.3287
0.3688
0.4105
0.3216
0.3588
0.3412
0.3292
0.3264
0.3122
0.3811
0.392
0.3941
0.3212
0.3515
0.3202
0.3456
0.309
0.3405
0.3389
0.3151
0.3111
0.3447
0.3292
0.343
0.3508
0.328
0.325
0.3503
0.3323
0.3182
0.3423
0.3322
0.342
0.3561
0.3161
0.3187
0.3341
0.361
0.3321
0.3474
0.3323
0.3214
0.3618
0.3352
0.3433
0.3501
0.3857
0.3321
0.3158
0.3605
0.3405
0.4165
0.3628
0.3704
0.3263
0.3638
0.3385
0.3686
0.3257
0.3449
0.357
0.3589
0.3349
0.3397
0.3536
0.3308
0.3326
0.3126
0.3057
0.3123
0.3176
0.3683
0.3731
0.3401
0.3811
0.331
0.3107
0.3293
0.3478
0.3329
0.319
0.3303
0.3427
0.3445
0.3051
0.3504
0.317
0.3199
0.3351
0.3655
0.3637
0.3389
0.372
0.3817
0.3003
0.3477
0.3245
0.3191
0.3933
0.3327
0.3263
0.3517
0.356
0.3138
0.3184
0.3486
0.3288
0.3689
0.352
0.3786
0.3167
0.3349
0.3296
0.3225
0.3357
0.344
0.3579
0.371
0.3413
0.339
0.3309
0.3125
0.3302
0.3805
0.3402
0.3135
0.3278
0.3635
0.3336
0.3106
0.3462
0.3409
0.3179
0.3112
0.347
0.3451
0.3407
0.3149
0.3384
0.326
0.3374
0.3307
0.3186
0.3428
0.3221
0.3522
0.366
0.3805
0.3717
0.3397
0.3039
0.3685
0.3557
0.3297
0.3584
0.3434
0.332
0.3282
0.369
0.3411
0.3124
0.3447
0.3511
0.3526
0.3202
0.3155
0.3648
0.3244
0.3568
0.3562
0.3146
0.3167
0.3263
0.3572
0.3612
0.3537
0.3402
0.3365
0.3415
0.3355
0.3252
0.3193
0.3433
0.3288
0.3508
0.3307
0.3256
0.343
0.3258
0.3518
0.3268
0.3358
0.3286
0.3393
0.3346
0.3566
0.3556
0.3375
0.324
0.3101
0.3181
0.3747
0.3245
0.3029
0.3101
0.3525
0.3121
0.3391
0.3258
0.3363
0.3265
0.3455
0.3654
0.3402
0.3247
0.3243
0.3418
0.3271
0.3171
0.3216
0.3167
0.3266
0.2995
0.3702
0.3379
0.3261
0.348
0.3431
0.3266
0.3083
0.3467
0.3414
0.3295
0.3235
0.3216
0.3831
0.3519
0.3645
0.3433
0.3385
0.3175
0.3154
0.3353
0.3894
0.3097
0.3562
0.3423
0.3224
0.3172
0.3383
0.3133
0.3168
0.3364
0.3133
0.3537
0.3532
0.361
0.3413
0.3143
0.3607
0.3399
0.3554
0.385
0.3287
0.3226
0.3563
0.3281
0.3819
0.3678
0.3577
0.3265
0.3212
0.3104
0.324
0.3318
0.3237
0.3295
0.3533
0.3856
0.3504
0.3273
0.345
0.3514
0.3397
0.3145
0.3425
0.3229
0.3362
0.3651
0.3231
0.3294
0.3734
0.3208
0.3264
0.3409
0.3445
0.3542
0.3732
0.3226
0.3899
0.3319
0.3322
0.3241
0.34
0.3411
0.3476
0.3958
0.3252
0.3243
0.3022
0.3499
0.3285
0.3547
0.3888
0.3331
0.353
0.3212
0.3123
0.3524
0.3631
0.3914
0.3218
0.3237
0.34
0.3464
0.3258
0.3291
0.3536
0.3307
0.3433
0.3402
0.3379
0.3278
0.3351
0.3638
0.3714
0.3661
0.329
0.3347
0.3229
0.3026
0.3484
0.3394
0.332
0.3628
0.3923
0.3677
0.3431
0.3828
0.3711
0.3345
0.3535
0.341
0.3478
0.351
0.3125
0.3129
0.3469
0.3603
0.3461
0.3535
0.3259
0.3525
0.3364
0.3258
0.3484
0.3854
0.341
0.3875
0.3578
0.3597
0.3179
0.3287
0.3554
0.3636
0.3139
0.2951
0.3186
0.3512
0.3189
0.3435
0.3404
0.3471
0.3447
0.3497
0.3575
0.3713
0.36
0.3465
0.3652
0.3632
0.3397
0.3412
0.3446
0.3248
0.3035
0.3795
0.3358
0.3543
0.3612
0.3571
0.3704
0.3407
0.3397
0.3564
0.3471
0.3456
0.3306
0.3211
0.3262
0.3327
0.3239
0.3287
0.3251
0.3392
0.3597
0.33
0.3461
0.3713
0.3787
0.3617
0.3665
0.3603
0.3651
0.3863
0.3662
0.4013
0.3715
0.3707
0.3755
0.3607
0.3682
0.3858
0.3562
0.37
0.3807
0.3696
0.3233
0.3765
0.3452
0.3764
0.3554
0.3867
0.3551
0.3847
0.4007
0.3519
0.3595
0.3758
0.3682
0.3416
0.383
0.3771
0.3698
0.3519
0.4005
0.384
0.3642
0.3742
0.4092
0.3625
0.4305
0.3744
0.3855
0.3715
0.3996
0.37
0.417
0.3773
0.3734
0.3743
0.3774
0.3683
0.3803
0.4232
0.4341
0.3695
0.325
0.3345
0.3428
0.3528
0.403
0.3825
0.3581
0.3298
0.3689
0.4211
0.3929
0.4121
0.3623
0.3564
0.3552
0.3436
0.3535
0.3366
0.3608
0.3501
0.3799
0.3418
0.3509
0.3785
0.3317
0.3625
0.3817
0.3907
0.3761
0.3642
0.3966
0.3611
0.3635
0.37
0.3744
0.3849
0.4145
0.4113
0.3542
0.3563
0.3587
0.3823
0.4115
0.3904
0.3661
0.3656
0.3738
0.3811
0.3699
0.3723
0.3438
0.356
0.3757
0.3651
0.3749
0.3626
0.3589
0.3831
0.3418
0.3667
0.3593
0.361
0.3473
0.3602
0.3962
0.3623
0.3607
0.3476
0.344
0.3475
0.3788
0.3772
0.3375
0.3407
0.3324
0.3574
0.3693
0.3585
0.3397
0.3836
0.3468
0.34
0.3647
0.3441
0.3642
0.3609
0.3717
0.3901
0.3174
0.3508
0.3882
0.3827
0.3813
0.3552
0.3727
0.3624
0.342
0.3063
0.335
0.3742
0.3849
0.3646
0.3723
0.3449
0.3763
0.3695
0.3593
0.3408
0.307
0.3905
0.3764
0.3289
0.3494
0.314
0.3385
0.3444
0.3328
0.3764
0.3463
0.3577
0.3323
0.3302
0.3361
0.3524
0.351
0.3554
0.3428
0.3393
0.3795
0.3178
0.359
0.3246
0.3114
0.3665
0.3928
0.3426
0.3247
0.3118
0.3545
0.349
0.3453
0.4325
0.4035
0.3311
0.3818
0.3241
0.3312
0.3075
0.3608
0.3374
0.3614
0.3206
0.3563
0.36
0.3245
0.3478
0.3343
0.3361
0.3242
0.3416
0.3528
0.3592
0.3406
0.3447
0.341
0.3367
0.3191
0.327
0.324
0.3172
0.3475
0.3138
0.3402
0.318
0.3311
0.3815
0.3587
0.3702
0.3347
0.3493
0.3313
0.3308
0.3428
0.3292
0.3558
0.3352
0.3331
0.3277
0.3246
0.3326
0.343
0.3862
0.3654
0.3237
0.3185
0.3119
0.3543
0.3299
0.3273
0.3665
0.3534
0.3184
0.3499
0.3273
0.3687
0.3604
0.3206
0.3316
0.3689
0.3614
0.3202
0.3475
0.3426
0.3479
0.3436
0.3293
0.3429
0.3255
0.3614
0.3447
0.3418
0.315
0.352
0.3166
0.3402
0.3314
0.3385
0.3263
0.3067
0.3337
0.3511
0.3271
0.3275
0.3237
0.3326
0.342
0.3335
0.3459
0.3547
0.3394
0.347
0.341
0.3216
0.3593
0.3125
0.3302
0.322
0.3798
0.3426
0.3493
0.3615
0.3391
0.3217
0.3086
0.3627
0.3332
0.3404
0.3403
0.3364
0.3426
0.3579
0.3634
0.3133
0.3705
0.3339
0.3588
0.3335
0.3189
0.3342
0.3352
0.3406
0.3874
0.3864
0.3569
0.3293
0.3252
0.3108
0.3406
0.3835
0.3564
0.3295
0.3201
0.3045
0.3281
0.3365
0.3282
0.3754
0.3252
0.3815
0.3309
0.3564
0.3406
0.3454
0.3805
0.3498
0.3859
0.3719
0.3326
0.3344
0.3819
0.3346
0.3416
0.3469
0.324
0.3284
0.3544
0.3202
0.3509
0.368
0.3773
0.351
0.356
0.3801
0.3568
0.34
0.3548
0.3661
0.3856
0.3649
0.3586
0.3702
0.3666
0.3193
0.3652
0.3064
0.3533
0.3268
0.3493
0.3323
0.3575
0.3287
0.3166
0.3502
0.3365
0.3392
0.3579
0.3243
0.3324
0.3177
0.3234
0.3474
0.3343
0.3289
0.3243
0.3528
0.3095
0.3493
0.3327
0.3383
0.3477
0.3823
0.3525
0.3691
0.3278
0.319
0.3396
0.3485
0.3292
0.3482
0.3736
0.3567
0.3329
0.3526
0.3102
0.3553
0.3576
0.3312
0.3268
0.3594
0.423
0.3294
0.352
0.3526
0.3369
0.3209
0.3483
0.3346
0.3779
0.3673
0.3821
0.3805
0.335
0.3261
0.3442
0.3452
0.3872
0.4061
0.3446
0.3677
0.3312
0.3329
0.3714
0.3883
0.3784
0.3641
0.3541
0.3433
0.3588
0.3522
0.3487
0.3686
0.3809
0.3389
0.352
0.3512
0.3566
0.3614
0.3728
0.3308
0.3425
0.3528
0.3479
0.3532
0.388
0.3412
0.3333
0.3209
0.3523
0.3424
0.4043
0.3524
0.3941
0.3664
0.3545
0.3517
0.3474
0.3477
0.3425
0.3616
0.359
0.3563
0.356
0.3672
0.3681
0.396
0.363
0.3856
0.3541
0.3504
0.3835
0.3652
0.3742
0.3528
0.3707
0.35
0.3782
0.3889
0.3994
0.3432
0.3206
0.354
0.3409
0.359
0.3319
0.3337
0.3507
0.376
0.3411
0.3232
0.3041
0.3155
0.3597
0.3641
0.3294
0.324
0.324
0.3265
0.3468
0.3318
0.3754
0.3357
0.3359
0.3503
0.3584
0.3555
0.352
0.3897
0.414
0.3942
0.433
0.4238
0.3472
0.387
0.3882
0.3736
0.3584
0.3668
0.3729
0.369
0.4164
0.5386
0.4195
0.3372
0.3888
0.3986
0.3743
0.3568
0.3815
0.3566
0.3812
0.4042
0.3735
0.434
0.3775
0.3839
0.3587
0.3656
0.3476
0.36
0.3824
0.3699
0.3666
0.3868
0.3591
0.4314
0.3762
0.3608
0.3509
0.3708
0.3691
0.3813
0.363
0.3512
0.368
0.3486
0.3417
0.3045
0.3519
0.3258
0.3425
0.3941
0.3394
0.3733
0.3895
0.3599
0.3535
0.358
0.3656
0.3906
0.3462
0.3674
0.356
0.3535
0.3456
0.3418
0.359
0.3693
0.3563
0.4107
0.3349
0.3926
0.3388
0.367
0.3454
0.3678
0.3526
0.3603
0.3794
0.3574
0.3678
0.3576
0.3775
0.3701
0.3232
0.3383
0.3553
0.3602
0.3425
0.3392
0.3576
0.3436
0.3491
0.3232
0.3417
0.3298
0.3483
0.3706
0.3588
0.3843
0.3614
0.3629
0.3889
0.4099
0.3714
0.3353
0.3167
0.3567
0.3236
0.3336
0.3288
0.3619
0.3179
0.3438
0.395
0.3432
0.3621
0.3644
0.3432
0.3263
0.3413
0.3482
0.3681
0.3734
0.3489
0.3474
0.32
0.323
0.3547
0.4295
0.357
0.3611
0.3464
0.3565
0.3312
0.34
0.3594
0.3642
0.3239
0.3729
0.3779
0.3847
0.3811
0.3345
0.377
0.3492
0.387
0.3732
0.3517
0.3582
0.3569
0.3673
0.3468
0.377
0.3639
0.3728
0.3573
0.3277
0.3508
0.355
0.3731
0.3577
0.3404
0.346
0.3923
0.3812
0.3597
0.3469
0.3527
0.3626
0.3381
0.3513
0.3874
0.3703
0.3861
0.3459
0.3445
0.3718
0.3708
0.3853
0.3803
0.3792
0.3621
0.3823
0.3812
0.3473
0.3679
0.3463
0.3586
0.3636
0.3483
0.3745
0.3755
0.3521
0.4026
0.3748
0.3595
0.374
0.3497
0.3387
0.3469
0.3957
0.387
0.3733
0.3771
0.3774
0.4246
0.3994
0.4126
0.4154
0.4316
0.4033
0.4005
0.3958
0.412
0.4288
0.4443
0.4384
0.437
0.4285
0.4271
0.4287
0.4154
0.5007
0.4193
0.4181
0.4138
0.3647
0.3998
0.4239
0.4078
0.3883
0.3871
0.3747
0.4259
0.3873
0.4083
0.3738
0.4377
0.4193
0.4156
0.4346
0.4199
0.4031
0.3655
0.4279
0.4114
0.4331
0.4362
0.4039
0.4276
0.3946
0.447
0.4365
0.4369
0.4376
0.4348
0.3947
0.404
0.3897
0.3786
0.3919
0.4102
0.4058
0.4005
0.4104
0.3703
0.4296
0.4383
0.4052
0.4259
0.4204
0.461
0.4504
0.4504
0.3575
0.4021
0.3852
0.373
0.3794
0.3493
0.3948
0.4283
0.4221
0.3881
0.4346
0.4351
0.4015
0.4058
0.3894
0.4033
0.4017
0.3776
0.4445
0.3827
0.4089
0.3985
0.3763
0.3714
0.3829
0.3715
0.3827
0.373
0.3511
0.3656
0.3483
0.4049
0.5078
0.4603
0.5541
0.5154
0.523
0.472
0.4498
0.4149
0.4685
0.4916
0.5634
0.5465
0.5578
0.5325
0.5367
0.5382
0.5033
0.5178
0.5396
0.5399
0.5216
0.4747
0.5046
0.4943
0.5369
0.5099
0.5146
0.5321
0.4779
0.41
0.4919
0.4776
0.5136
0.5242
0.5453
0.5183
0.4099
0.3557
0.5602
0.4806
0.5206
0.5094
0.4863
0.5249
0.5199
0.5459
0.4954
0.4532
0.529
0.5604
0.5263
0.5536
0.5474
0.5154
0.5089
0.5424
0.4609
0.4623
0.4904
0.5579
0.4677
0.5249
0.5044
0.5106
0.4654
0.4144
0.5075
0.4417
0.486
0.511
0.4609
0.4576
0.5258
0.4765
0.4957
0.4904
0.4863
0.5225
0.5235
0.5142
0.486
0.4659
0.5115
0.4886
0.5136
0.459
0.5089
0.4674
0.4041
0.4045
0.4213
0.4849
0.4382
0.4589
0.4532
0.4648
0.4143
0.3943
0.4022
0.4015
0.4588
0.508
0.5394
0.4981
0.5054
0.4568
0.4603
0.4811
0.4579
0.415
0.434
0.4824
0.4716
0.5049
0.5552
0.4529
0.4754
0.4924
0.4924
0.467
0.5058
0.5046
0.4738
0.5193
0.5079
0.5374
0.5402
0.5331
0.5197
0.5888
0.5219
0.5724
0.564
0.5168
0.5075
0.5116
0.5088
0.52
0.4312
0.4612
0.4949
0.4853
0.4608
0.5337
0.4913
0.4591
0.3886
0.4369
0.4175
0.4104
0.4079
0.382
0.3921
0.3845
0.375
0.3881
0.4288
0.3844
0.4018
0.377
0.382
0.381
0.3807
0.3737
0.3867
0.3676
0.3856
0.3901
0.3797
0.4033
0.4231
0.4509
0.5136
0.4794
0.4813
0.5388
0.5092
0.5457
0.526
0.4685
0.4554
0.4944
0.4842
0.5176
0.4811
0.4385
0.3895
0.401
0.3892
0.4024
0.4121
0.3984
0.4349
0.46
0.4948
0.4674
0.4849
0.4905
0.5054
0.484
0.4514
0.4617
0.4246
0.4174
0.4028
0.4308
0.3843
0.4309
0.4557
0.4976
0.415
0.4451
0.3917
0.4381
0.4085
0.4631
0.5242
0.5532
0.5244
0.5074
0.5067
0.5277
0.442
0.3959
0.4543
0.5478
0.4849
0.5091
0.5016
0.5389
0.5669
0.5161
0.4489
0.4595
0.5023
0.5067
0.4577
0.3822
0.3916
0.443
0.5206
0.4947
0.4804
0.5039
0.4517
0.505
0.4616
0.4969
0.4571
0.4794
0.4413
0.4391
0.3696
0.4498
0.4239
0.473
0.4643
0.4742
0.4602
0.4837
0.4906
0.51
0.5094
0.5104
0.5306
0.4994
0.4455
0.4386
0.4847
0.4798
0.4953
0.5024
0.503
0.4844
0.4686
0.5012
0.4779
0.4542
0.4345
0.4765
0.492
0.4468
0.4738
0.4635
0.4484
0.4758
0.4581
0.4468
0.4724
0.4697
0.454
0.4553
0.4469
0.3917
0.4094
0.4005
0.4082
0.4232
0.4033
0.4422
0.4329
0.4057
0.4044
0.4284
0.4327
0.4279
0.438
0.3982
0.4258
0.386
0.3995
0.4205
0.4616
0.4333
0.4493
0.4651
0.4861
0.4893
0.4325
0.4639
0.542
0.5352
0.4795
0.509
0.4945
0.5491
0.5095
0.5263
0.5628
0.4823
0.4785
0.4761
0.5259
0.4508
0.4801
0.5036
0.4465
0.5165
0.526
0.5227
0.48
0.4966
0.4558
0.4544
0.4761
0.4874
0.4876
0.4818
0.4962
0.5203
0.4878
0.4469
0.384
0.3799
0.478
0.4636
0.4677
0.5102
0.5102
0.5335
0.4758
0.4741
0.4918
0.4162
0.4603
0.4533
0.4089
0.3905
0.4247
0.4665
0.4883
0.4726
0.4614
0.4771
0.516
0.5261
0.4809
0.4817
0.4787
0.4812
0.5028
0.5238
0.4614
0.5075
0.4692
0.4439
0.4364
0.4229
0.4751
0.4421
0.4345
0.4159
0.4641
0.455
0.4331
0.4814
0.4686
0.4718
0.4685
0.4401
0.4753
0.4609
0.4514
0.4016
0.3852
0.4811
0.4719
0.4956
0.4989
0.4809
0.5212
0.5147
0.5323
0.5192
0.5419
0.4965
0.5135
0.551
0.5441
0.5276
0.524
0.412
0.4086
0.4043
0.4032
0.4401
0.4563
0.4348
0.4364
0.4355
0.4348
0.4245
0.4325
0.433
0.4429
0.4554
0.468
0.5159
0.5237
0.5188
0.5417
0.5036
0.4964
0.5303
0.4933
0.5139
0.5039
0.5178
0.4789
0.4464
0.4478
0.4284
0.4079
0.4319
0.4541
0.4296
0.5135
0.5547
0.5505
0.4779
0.4856
0.5173
0.5199
0.5345
0.5396
0.5673
0.5492
0.5021
0.3971
0.4743
0.5146
0.5339
0.4896
0.4106
0.3735
0.4347
0.4588
0.4649
0.4587
0.5591
0.5196
0.5092
0.4873
0.4519
0.3743
0.3828
0.3951
0.4221
0.4288
0.4314
0.4511
0.4418
0.493
0.505
0.4917
0.4404
0.4643
0.4691
0.3839
0.4077
0.413
0.4039
0.4321
0.3988
0.4781
0.5279
0.5144
0.5316
0.48
0.5072
0.506
0.4842
0.4526
0.4762
0.4149
0.47
0.4338
0.4041
0.4302
0.4987
0.4334
0.4169
0.4261
0.4653
0.5171
0.392
0.4445
0.45
0.425
0.4143
0.4013
0.3925
0.4094
0.4883
0.4078
0.4161
0.4301
0.4227
0.4297
0.3786
0.4278
0.4055
0.4277
0.45
0.4229
0.4084
0.4164
0.4013
0.3939
0.4105
0.4172
0.4324
0.4225
0.4415
0.4397
0.4319
0.4225
0.4706
0.486
0.48
0.5498
0.5149
0.5288
0.522
0.4964
0.429
0.4882
0.4525
0.4962
0.506
0.4589
0.5039
0.4382
0.4351
0.4521
0.4101
0.4423
0.4128
0.4584
0.466
0.4513
0.492
0.4893
0.4748
0.4351
0.4967
0.5306
0.4469
0.4059
0.4398
0.4823
0.4463
0.4768
0.4372
0.4044
0.4572
0.4471
0.4479
0.4097
0.4193
0.3836
0.4103
0.4646
0.4932
0.4698
0.4877
0.506
0.4802
0.4788
0.4915
0.4303
0.4241
0.3779
0.4624
0.4434
0.4804
0.4084
0.3688
0.4646
0.4526
0.4415
0.3924
0.3971
0.4098
0.3723
0.3715
0.4072
0.3908
0.3755
0.3466
0.3625
0.3678
0.3891
0.4085
0.381
0.3965
0.3743
0.3965
0.4019
0.3818
0.3717
0.3953
0.3919
0.3786
0.388
0.4145
0.3421
0.3865
0.335
0.3625
0.367
0.3427
0.3897
0.3829
0.4011
0.4522
0.3811
0.3534
0.4
0.3824
0.3969
0.3743
0.4253
0.3905
0.3426
0.4109
0.387
0.4174
0.3938
0.4165
0.4045
0.3989
0.3631
0.3439
0.4147
0.3879
0.4001
0.4196
0.4062
0.4341
0.3971
0.3605
0.3898
0.3947
0.4268
0.4014
0.4022
0.4074
0.4185
0.3882
0.388
0.3525
0.383
0.4814
0.5155
0.4858
0.4882
0.4414
0.452
0.4924
0.4467
0.4568
0.4328
0.4505
0.4296
0.4136
0.3707
0.37
0.4495
0.4794
0.3896
0.441
0.451
0.4827
0.4438
0.4831
0.4999
0.5167
0.491
0.4781
0.4615
0.4712
0.463
0.4877
0.4672
0.4614
0.4688
0.4646
0.4789
0.4775
0.4781
0.4884
0.4516
0.4761
0.486
0.4731
0.4963
0.512
0.4483
0.4228
0.4373
0.4349
0.4117
0.434
0.4245
0.4146
0.4182
0.4219
0.4145
0.3992
0.4288
0.4328
0.412
0.3751
0.4241
0.4044
0.4196
0.4006
0.3961
0.4181
0.4173
0.4094
0.3677
0.4077
0.4259
0.4046
0.4517
0.3894
0.3994
0.4239
0.4079
0.4227
0.4218
0.4185
0.4112
0.3848
0.4313
0.4183
0.4357
0.4092
0.3688
0.4006
0.3581
0.4012
0.3852
0.3762
0.3894
0.3978
0.399
0.4081
0.3863
0.4357
0.375
0.4091
0.408
0.3992
0.4227
0.4336
0.4187
0.3781
0.3451
0.4031
0.3575
0.4046
0.3869
0.4266
0.4078
0.3775
0.3966
0.3922
0.4
0.3767
0.3885
0.3826
0.3978
0.4039
0.4144
0.399
0.4237
0.4179
0.4068
0.4005
0.388
0.4291
0.3857
0.4412
0.4015
0.3829
0.3975
0.3889
0.4278
0.4082
0.3925
0.4494
0.4197
0.3918
0.4238
0.4157
0.4061
0.3787
0.3675
0.419
0.4027
0.4313
0.4092
0.4184
0.3706
0.4279
0.4161
0.4249
0.4226
0.4188
0.4283
0.4203
0.4346
0.471
0.4461
0.4424
0.4372
0.4162
0.4391
0.4369
0.3734
0.4235
0.4348
0.4198
0.4421
0.448
0.4188
0.4598
0.4582
0.4609
0.4551
0.458
0.5119
0.5349
0.4823
0.4693
0.5018
0.4284
0.4507
0.3902
0.4209
0.4177
0.3817
0.413
0.4174
0.4393
0.4398
0.4575
0.4468
0.4505
0.4401
0.4686
0.4472
0.4311
0.3922
0.4198
0.4488
0.4391
0.4193
0.4495
0.4366
0.357
0.4167
0.385
0.4118
0.3548
0.3543
0.3558
0.4048
0.3895
0.3733
0.3228
0.3505
0.3449
0.3474
0.3861
0.3703
0.3179
0.3669
0.3872
0.3621
0.3813
0.4088
0.3789
0.3738
0.3546
0.3533
0.3403
0.3787
0.4174
0.4369
0.3949
0.3962
0.4086
0.4583
0.3991
0.5074
0.4633
0.4366
0.4366
0.4767
0.4377
0.4085
0.4322
0.4221
0.4299
0.4
0.4482
0.4064
0.4236
0.4035
0.4456
0.4451
0.3621
0.4006
0.4243
0.4247
0.4073
0.4189
0.4151
0.4185
0.4145
0.4259
0.4322
0.4118
0.4376
0.457
0.4343
0.4261
0.415
0.3917
0.4001
0.4029
0.4509
0.4341
0.3966
0.4594
0.4392
0.4297
0.4931
0.4913
0.4386
0.434
0.419
0.4427
0.461
0.4561
0.3915
0.4213
0.4321
0.4307
0.422
0.3869
0.4008
0.3889
0.3889
0.4087
0.385
0.3647
0.4095
0.3916
0.4449
0.4114
0.3986
0.3708
0.4253
0.4139
0.3643
0.3693
0.4027
0.3957
0.3666
0.4277
0.3702
0.4123
0.3873
0.4183
0.3808
0.3923
0.4133
0.3994
0.4026
0.4313
0.4139
0.4236
0.3949
0.3888
0.4242
0.3855
0.4001
0.4023
0.4301
0.4108
0.4646
0.4246
0.4239
0.4611
0.4001
0.3504
0.3812
0.3614
0.3478
0.3523
0.4633
0.4886
0.4495
0.4423
0.4015
0.4066
0.3828
0.3729
0.4016
0.3969
0.3968
0.4031
0.4121
0.4015
0.427
0.4487
0.4976
0.515
0.4911
0.5018
0.5015
0.5119
0.4865
0.4306
0.434
0.4225
0.4288
0.4368
0.4418
0.5051
0.4666
0.5131
0.4641
0.4638
0.3939
0.4267
0.4589
0.4652
0.4692
0.438
0.4555
0.4911
0.3879
0.3832
0.3756
0.3745
0.3656
0.3801
0.3774
0.4067
0.3803
0.4504
0.4071
0.4148
0.3896
0.4536
0.4432
0.4316
0.4404
0.4516
0.4351
0.453
0.3996
0.4036
0.3901
0.3694
0.3571
0.3736
0.3665
0.3778
0.3697
0.4094
0.3927
0.3907
0.3698
0.3544
0.3925
0.4086
0.3828
0.4411
0.464
0.4225
0.4607
0.4511
0.4302
0.4331
0.455
0.4384
0.4262
0.4427
0.4534
0.4536
0.4484
0.4552
0.3857
0.4118
0.441
0.4122
0.3759
0.3789
0.4542
0.3657
0.3545
0.3894
0.417
0.4164
0.4688
0.413
0.4587
0.5015
0.4226
0.4751
0.4722
0.5029
0.5187
0.481
0.4925
0.4654
0.4665
0.506
0.4426
0.4128
0.3863
0.428
0.4366
0.3508
0.4448
0.4047
0.4951
0.4713
0.4703
0.476
0.4407
0.4668
0.4424
0.4331
0.4677
0.4961
0.445
0.399
0.4549
0.3899
0.3723
0.3912
0.4151
0.4278
0.359
0.4358
0.3897
0.412
0.4566
0.4337
0.44
0.4648
0.4037
0.4041
0.3797
0.3937
0.3892
0.4853
0.4893
0.4318
0.4266
0.5145
0.4943
0.4994
0.4516
0.371
0.384
0.4135
0.3914
0.4145
0.4003
0.4093
0.3904
0.3531
0.4139
0.3781
0.3547
0.3716
0.3452
0.3607
0.3657
0.478
0.373
0.3672
0.3537
0.3761
0.3739
0.3913
0.3722
0.3549
0.3529
0.3852
0.3452
0.3779
0.4158
0.4074
0.4446
0.4457
0.4377
0.4376
0.3868
0.423
0.4426
0.4195
0.4872
0.4588
0.4683
0.4938
0.4533
0.3527
0.4295
0.4181
0.3917
0.3961
0.4007
0.4056
0.3694
0.4031
0.4068
0.454
0.4276
0.4001
0.3816
0.4305
0.4445
0.436
0.4252
0.4397
0.4256
0.3796
0.3837
0.4143
0.405
0.4321
0.4339
0.4245
0.3776
0.4205
0.4379
0.3899
0.4108
0.4361
0.4313
0.4108
0.4105
0.4123
0.4174
0.4279
0.4372
0.4098
0.3822
0.4209
0.4003
0.4332
0.4225
0.3964
0.4215
0.4317
0.394
0.4145
0.369
0.3876
0.3779
0.4158
0.5277
0.3824
0.384
0.4236
0.4157
0.3906
0.3688
0.3992
0.4278
0.4262
0.3895
0.3809
0.4332
0.4367
0.4241
0.4043
0.4102
0.4123
0.3945
0.3818
0.391
0.3984
0.41
0.4031
0.4309
0.3907
0.4056
0.3725
0.3753
0.4289
0.46
0.409
0.4335
0.4316
0.4376
0.4507
0.4172
0.4359
0.4311
0.422
0.4433
0.404
0.4228
0.3909
0.3972
0.395
0.3955
0.408
0.4094
0.4044
0.4091
0.3961
0.4111
0.4071
0.4139
0.4055
0.4133
0.4692
0.3901
0.4201
0.3956
0.3903
0.5231
0.3767
0.3793
0.3987
0.3854
0.4008
0.3918
0.4232
0.396
0.4022
0.3778
0.3677
0.3945
0.3685
0.3813
0.3697
0.3933
0.3776
0.3859
0.3895
0.3704
0.3864
0.3762
0.3982
0.3972
0.3819
0.3851
0.4037
0.3659
0.3602
0.3508
0.3949
0.3844
0.3724
0.358
0.3862
0.3933
0.3874
0.413
0.3926
0.3634
0.3541
0.3533
0.3401
0.3534
0.3889
0.3671
0.3973
0.4349
0.352
0.3571
0.3487
0.3445
0.3604
0.3565
0.3612
0.3657
0.3574
0.3753
0.3605
0.354
0.3609
0.3712
0.3646
0.382
0.3814
0.3896
0.3851
0.3428
0.3748
0.3846
0.3303
0.3667
0.3528
0.3574
0.3325
0.3747
0.3834
0.3706
0.4024
0.3698
0.4244
0.3568
0.3587
0.3747
0.3634
0.3677
0.3685
0.3657
0.3776
0.3538
0.3417
0.3878
0.3935
0.3516
0.3675
0.4096
0.3556
0.3551
0.3716
0.3356
0.356
0.3748
0.439
0.3929
0.3748
0.3996
0.414
0.3759
0.4075
0.3913
0.3827
0.3886
0.3674
0.364
0.3551
0.3652
0.3819
0.36
0.3607
0.3551
0.3405
0.3536
0.337
0.364
0.4
0.372
0.3509
0.3579
0.3626
0.3583
0.3488
0.3556
0.3372
0.3319
0.3744
0.3418
0.3655
0.3642
0.3411
0.4015
0.4086
0.3506
0.3471
0.3578
0.3772
0.3707
0.3628
0.3577
0.363
0.3168
0.3268
0.3546
0.351
0.4187
0.3913
0.3514
0.3515
0.3448
0.3521
0.3654
0.3513
0.3953
0.3653
0.3444
0.3401
0.3574
0.3661
0.3612
0.3357
0.362
0.3501
0.3391
0.3187
0.3685
0.3544
0.3405
0.3676
0.3536
0.3811
0.3435
0.3553
0.3686
0.3514
0.3538
0.3852
0.3741
0.3703
0.4186
0.3472
0.3534
0.3478
0.3633
0.386
0.3481
0.3602
0.3659
0.3393
0.3616
0.37
0.3838
0.3832
0.3793
0.3709
0.3728
0.3807
0.3632
0.3922
0.372
0.3635
0.3561
0.3465
0.3587
0.4005
0.3691
0.3722
0.3832
0.3698
0.3725
0.3909
0.3854
0.3675
0.3753
0.402
0.3812
0.3762
0.3402
0.3637
0.373
0.3918
0.418
0.3833
0.427
0.3981
0.3902
0.3617
0.3754
0.3854
0.3924
0.38
0.3671
0.3795
0.4148
0.4095
0.3975
0.396
0.3896
0.3928
0.3983
0.4019
0.4083
0.4031
0.3818
0.5023
0.3549
0.3533
0.376
0.4096
0.3771
0.3769
0.365
0.3826
0.3722
0.3986
0.387
0.3806
0.366
0.3753
0.349
0.3643
0.3884
0.3972
0.415
0.401
0.3831
0.39
0.3575
0.4499
0.4112
0.3617
0.3819
0.3919
0.3769
0.3877
0.348
0.3928
0.3424
0.3772
0.38
0.343
0.3519
0.3649
0.4
0.3595
0.3895
0.3468
0.3784
0.3543
0.3638
0.3491
0.3436
0.3384
0.3551
0.3927
0.3494
0.3803
0.3415
0.3754
0.3536
0.3988
0.3802
0.3739
0.3518
0.356
0.3373
0.3545
0.3627
0.347
0.3414
0.3722
0.3704
0.3391
0.3204
0.3382
0.331
0.3639
0.351
0.3578
0.3908
0.3767
0.4157
0.4375
0.412
0.3677
0.38
0.3953
0.445
0.3806
0.3817
0.3764
0.39
0.3828
0.3821
0.3484
0.3605
0.3752
0.3557
0.398
0.4081
0.387
0.3717
0.3485
0.3551
0.3863
0.3516
0.3701
0.3776
0.3434
0.3743
0.3523
0.3711
0.357
0.3778
0.3779
0.3774
0.3631
0.3936
0.3978
0.4255
0.386
0.3576
0.3697
0.4115
0.3376
0.417
0.4196
0.4292
0.427
0.4239
0.4363
0.4354
0.4302
0.3958
0.3954
0.3708
0.3925
0.3966
0.3749
0.3822
0.3993
0.4243
0.4099
0.391
0.4056
0.3823
0.3805
0.385
0.3987
0.3834
0.4477
0.3777
0.377
0.3716
0.3889
0.3874
0.395
0.3853
0.3788
0.3836
0.383
0.3983
0.407
0.3546
0.3754
0.3981
0.4369
0.3728
0.39
0.3772
0.3698
0.3588
0.3652
0.3724
0.3458
0.3631
0.3794
0.3586
0.3508
0.4376
0.3766
0.3711
0.3724
0.3655
0.3665
0.396
0.3606
0.3598
0.3926
0.3898
0.3494
0.3256
0.3335
0.3719
0.343
0.3674
0.3431
0.3496
0.393
0.3747
0.3363
0.3661
0.3741
0.3668
0.3383
0.3594
0.3785
0.3518
0.3808
0.3204
0.3401
0.3359
0.3523
0.3948
0.3518
0.3742
0.3384
0.3626
0.3958
0.3796
0.397
0.3932
0.3855
0.3918
0.3625
0.3728
0.3664
0.3682
0.3936
0.3817
0.3962
0.3727
0.4199
0.3744
0.4114
0.3665
0.3681
0.3819
0.3962
0.3598
0.3641
0.3854
0.3809
0.3843
0.3941
0.4454
0.3865
0.393
0.3889
0.4002
0.3929
0.3954
0.3922
0.3822
0.3776
0.3742
0.3819
0.4095
0.3986
0.3681
0.3863
0.3978
0.3816
0.3915
0.3742
0.3922
0.4114
0.3943
0.4011
0.4211
0.4124
0.4017
0.4092
0.3937
0.4125
0.3954
0.3714
0.4279
0.3416
0.3683
0.3813
0.4241
0.3912
0.4584
0.4129
0.4065
0.4093
0.3671
0.3692
0.3601
0.3758
0.3722
0.3831
0.3725
0.4026
0.4513
0.4243
0.3912
0.3997
0.4303
0.4396
0.3855
0.374
0.3734
0.4054
0.3808
0.3989
0.367
0.3845
0.3585
0.3741
0.3731
0.3567
0.3852
0.3678
0.3787
0.4015
0.3771
0.4224
0.3729
0.4155
0.3856
0.4155
0.4418
0.418
0.4268
0.4088
0.4376
0.4467
0.3949
0.3908
0.3799
0.4315
0.4048
0.4256
0.3872
0.392
0.4634
0.4004
0.4215
0.4174
0.4068
0.403
0.4155
0.3526
0.388
0.3885
0.3605
0.3722
0.3465
0.3674
0.3462
0.3643
0.3869
0.359
0.3987
0.3619
0.3741
0.3817
0.4162
0.489
0.4789
0.4344
0.397
0.3895
0.4703
0.4562
0.4369
0.4345
0.4501
0.3991
0.4787
0.457
0.4324
0.3906
0.3725
0.3667
0.3789
0.4701
0.5292
0.4759
0.4212
0.3924
0.4069
0.4017
0.366
0.3681
0.4022
0.3663
0.3857
0.4155
0.3863
0.3989
0.4307
0.3824
0.3971
0.3812
0.3535
0.4092
0.3673
0.3989
0.3761
0.3489
0.3629
0.3588
0.3831
0.3809
0.3916
0.4011
0.3627
0.3755
0.4068
0.3936
0.4076
0.3643
0.3728
0.3569
0.3969
0.4068
0.3878
0.3425
0.3975
0.3849
0.3924
0.3983
0.3951
0.3574
0.3579
0.4096
0.3991
0.4094
0.369
0.3942
0.3496
0.3781
0.375
0.364
0.371
0.3942
0.4055
0.3733
0.389
0.3896
0.4154
0.3967
0.385
0.4126
0.3805
0.3749
0.3325
0.4083
0.3519
0.3384
0.3578
0.4013
0.3695
0.388
0.3451
0.363
0.3898
0.393
0.4016
0.4179
0.395
0.4199
0.4609
0.4049
0.3816
0.4109
0.4489
0.3917
0.3744
0.3738
0.4208
0.4338
0.4156
0.4151
0.4067
0.4277
0.4142
0.3639
0.4596
0.4143
0.4069
0.3718
0.4075
0.401
0.4375
0.446
0.3801
0.4104
0.3609
0.3891
0.4185
0.3904
0.4549
0.4433
0.4155
0.3918
0.3737
0.4084
0.4519
0.4066
0.3995
0.3313
0.3738
0.4213
0.4047
0.3994
0.3887
0.3972
0.3813
0.3959
0.3905
0.4005
0.3897
0.3818
0.411
0.4086
0.3972
0.3935
0.4211
0.3905
0.3701
0.4081
0.4096
0.3657
0.399
0.4377
0.4134
0.4319
0.3935
0.4013
0.3914
0.4227
0.4594
0.4632
0.4786
0.5536
0.5076
0.4605
0.4273
0.4643
0.4489
0.4044
0.4717
0.4003
0.3511
0.3644
0.378
0.3683
0.4057
0.4172
0.4031
0.401
0.3788
0.365
0.376
0.3704
0.3786
0.3578
0.4
0.4185
0.3599
0.3721
0.3896
0.4059
0.3955
0.3871
0.3923
0.4383
0.4158
0.4097
0.3736
0.373
0.3406
0.3747
0.3581
0.3738
0.3642
0.3971
0.3678
0.3872
0.3465
0.3527
0.3899
0.3719
0.3839
0.366
0.3709
0.3669
0.4142
0.4434
0.4996
0.5026
0.4531
0.4553
0.4393
0.486
0.5081
0.46
0.4464
0.4635
0.4575
0.4611
0.4744
0.4286
0.4462
0.4196
0.4202
0.4342
0.4834
0.4744
0.4941
0.4052
0.4663
0.4588
0.4419
0.4427
0.4169
0.4483
0.414
0.4378
0.4245
0.445
0.4395
0.438
0.4748
0.4188
0.4299
0.4634
0.3914
0.3857
0.4277
0.4486
0.4304
0.4057
0.4475
0.4868
0.4702
0.5006
0.4993
0.4609
0.462
0.4544
0.4559
-1
-1
-1
-1
-1
-1
0.4818
0.485
0.4443
0.4523
0.4588
0.4629
0.4556
0.4294
0.4314
0.4767
0.5033
0.4899
0.4944
0.4979
0.5136
0.4695
0.4388
0.3955
0.3889
0.381
0.4089
0.3997
0.3998
0.4409
0.4241
0.4175
0.4274
0.4274
0.4639
0.4375
0.4235
0.3779
0.3262
0.4286
0.4754
0.4481
0.4335
0.4194
0.4244
0.3398
0.4102
0.4174
0.3858
0.4288
0.4345
0.4198
0.4111
0.4245
0.4227
0.4332
0.4176
0.3979
0.4055
0.437
0.4018
0.4343
0.4481
0.4777
0.4569
0.4852
0.4737
0.4547
0.425
0.4506
0.4162
0.4202
0.3985
0.3711
0.4087
0.4192
0.3953
0.4322
0.4356
0.4289
0.4763
0.4262
0.4179
0.3815
0.3688
0.3714
0.3825
0.3822
0.4431
0.4217
0.4532
0.404
0.4054
0.4351
0.4199
0.4672
0.454
0.4272
0.4434
0.3956
0.4057
0.4252
0.3993
0.4266
0.4155
0.4351
0.4846
0.4715
0.4739
0.491
0.4318
0.4215
0.4443
0.4562
0.4623
0.466
0.4458
0.4741
0.4865
0.4414
0.4333
0.4531
0.3941
0.4275
0.4262
0.4205
0.4299
0.3986
0.4288
0.4512
0.4444
0.405
0.4098
0.4467
0.4222
0.4004
0.3916
0.4152
0.3476
0.3805
0.3629
0.3325
0.3857
0.3882
0.3536
0.3472
0.3926
0.339
0.3574
0.3507
0.3729
0.384
0.4161
0.3534
0.3592
0.3786
0.374
0.3738
0.4033
0.3596
0.3607
0.3618
0.3893
0.3461
0.3475
0.3839
0.4111
0.4215
0.3781
0.3524
0.3451
0.3505
0.3743
0.352
0.3794
0.3889
0.3833
0.3781
0.3562
0.3601
0.3474
0.3642
0.3888
0.4082
0.4483
0.3892
0.4021
0.4581
0.4464
0.4914
0.4635
0.5474
0.5516
0.4566
0.365
0.3534
0.385
0.3969
0.3368
0.388
0.365
0.3927
0.4017
0.3972
0.3904
0.3773
0.4143
0.4203
0.3784
0.3748
0.4651
0.4255
0.4382
0.4314
0.4395
0.4595
0.4549
0.4652
0.4592
0.491
0.4638
0.4749
0.461
0.4028
0.4308
0.4488
0.5329
0.4951
0.4865
0.5483
0.4916
0.5122
0.5078
0.5595
0.4886
0.4924
0.4952
0.5117
0.4806
0.5151
0.4829
0.4664
0.4874
0.4107
0.4275
0.4474
0.4484
0.4415
0.439
0.4475
0.4393
0.45
0.4208
0.5039
0.4836
0.476
0.55
0.5634
0.5092
0.4161
0.4
0.4098
0.4299
0.4481
0.4547
0.4586
0.4756
0.4764
0.3684
0.3925
0.4141
0.3681
0.4031
0.3748
0.3922
0.4636
0.4185
0.4546
0.436
0.4722
0.4905
0.4746
0.4671
0.4768
0.4321
0.4941
0.451
0.497
0.4577
0.4282
0.4698
0.452
0.4767
0.4704
0.4896
0.4102
0.4452
0.4895
0.4616
0.4854
0.4433
0.475
0.4978
0.5015
0.5065
0.5305
0.473
0.4599
0.55
0.562
0.5486
0.4892
0.4531
0.4899
0.4564
0.4718
0.4737
0.4723
0.5061
0.4198
0.45
0.4281
0.4358
0.4513
0.4686
0.4863
0.4457
0.4858
0.4677
0.4023
0.3911
0.4259
0.5096
0.5174
0.5185
0.4687
0.4314
0.4243
0.4316
0.517
0.5155
0.5302
0.5331
0.5814
0.4373
0.3956
0.3494
0.372
0.3631
0.3296
0.3315
0.3603
0.3297
0.3643
0.3818
0.338
0.3367
0.3686
0.4081
0.3574
0.3569
0.3512
0.3685
0.3633
0.353
0.3726
0.3539
0.373
0.3992
0.3766
0.3492
0.3664
0.3831
0.4014
0.3654
0.3647
0.4047
0.4224
0.4296
0.4089
0.4462
0.4305
0.4138
0.3988
0.4034
0.4255
0.4225
0.4303
0.4517
0.4601
0.4716
0.4416
0.4236
0.4004
0.5098
0.497
0.4109
0.3733
0.3629
0.5554
0.4336
0.4793
0.3996
0.3766
0.3971
0.3662
0.4496
0.4317
0.471
0.4044
0.3245
0.3975
0.4081
0.3966
0.4049
0.4008
0.4553
0.4767
0.575
0.5333
0.5043
0.5417
0.5262
0.5474
0.5548
0.3654
0.4305
0.3773
0.4041
0.4767
0.4397
0.4264
0.4152
0.555
0.589
0.5983
0.5556
0.613
0.4962
0.6352
0.4737
0.4452
0.5916
0.3436
0.4364
0.59
0.5675
0.4661
0.5386
0.5181
0.4843
0.5996
0.5527
0.5439
0.5308
0.6006
0.4072
0.4348
0.4487
0.6239
0.6219
0.561
0.57
0.4762
0.4394
0.5182
0.6271
0.4953
0.3989
0.4497
0.47
0.4588
0.5941
0.5974
0.5276
0.5434
0.5809
0.4197
0.5692
0.5616
0.5754
0.6313
0.6471
0.4324
0.5417
0.582
0.5336
0.4888
0.4665
0.4664
0.4947
0.4591
0.4889
0.5082
0.4938
0.4796
0.4664
0.4273
0.4894
0.4751
-1
-1
-1
-1
-1
-1
0.679
0.6773
0.6794
0.618
0.4183
0.4252
0.4238
0.447
0.3926
0.3829
0.3835
0.4275
0.4769
0.4241
0.44
0.4285
0.4587
0.467
0.457
0.4348
0.4515
0.3742
0.4697
0.4254
0.4039
0.5003
0.4383
0.4125
0.455
0.4458
0.4464
0.4598
0.4805
0.4631
0.427
0.4137
0.4908
0.4808
0.4305
0.4872
0.422
0.4823
0.4307
0.4129
0.4342
0.4706
0.4687
0.4092
0.467
0.4704
0.4879
0.479
0.467
0.4808
0.4566
0.472
0.4822
0.4231
0.4192
0.4667
0.4067
0.4583
0.4509
0.421
0.455
0.4281
0.4583
0.3783
0.4397
0.3925
0.425
0.4026
0.4181
0.5042
0.3844
0.4362
0.4721
0.4587
0.4606
0.5148
0.4973
0.4469
0.5299
0.4148
0.3763
0.4004
0.4319
0.4034
0.4012
0.4054
0.4029
0.4342
0.4361
0.439
0.4842
0.4215
0.4469
0.4475
0.4337
0.3878
0.4183
0.4421
0.455
0.457
0.4101
0.4639
0.4123
0.4044
0.4748
0.4007
0.3996
0.4143
0.3723
0.3679
0.4407
0.4107
0.4516
0.4545
0.4498
0.4446
0.4252
0.4113
0.4259
0.4211
0.4689
0.4898
0.4763
0.4647
0.4024
0.3606
0.3811
0.4161
0.3928
0.4522
0.3616
0.3785
0.4185
0.444
0.4433
0.4866
0.414
0.4665
0.3839
0.4339
0.4515
0.4422
0.4768
0.4895
0.4544
0.4701
0.4682
0.487
0.4722
0.5006
0.4704
0.4483
0.4384
0.4049
0.4864
0.4575
0.434
0.3962
0.4235
0.4656
0.4519
0.4941
0.4601
0.5297
0.4706
0.4895
0.4862
0.5033
0.4893
0.4598
0.4875
0.5066
0.4722
0.4839
0.5406
0.4352
0.4299
0.4939
0.4458
0.3828
0.413
0.3945
0.3882
0.4145
0.4322
0.4457
0.4409
0.4044
0.4003
0.4526
0.395
0.4258
0.4226
0.4006
0.4038
0.4572
0.4215
0.435
0.4254
0.4399
0.3823
0.3842
0.3804
0.4023
0.4593
0.5176
0.4783
0.4278
0.4484
0.4911
0.5079
0.4573
0.4823
0.4582
0.4786
0.4324
0.3826
0.4905
0.4325
0.4807
0.4793
0.4757
0.4666
0.4877
0.4266
0.4277
0.4151
0.3972
0.3926
0.3795
0.3634
0.3847
0.456
0.4015
0.4281
0.3905
0.4477
0.4854
0.4502
0.4696
0.4155
0.4569
0.4522
0.394
0.4537
0.4386
0.3979
0.4463
0.4306
0.4151
0.4229
0.5091
0.4294
0.4811
0.5011
0.5173
0.5113
0.4521
0.4358
0.4346
0.4322
0.3894
0.4347
0.47
0.4671
0.4778
0.465
0.3896
0.4379
0.4108
0.3872
0.3786
0.3775
0.4062
0.4032
0.3684
0.3955
0.4432
0.4124
0.3926
0.4104
0.3784
0.3964
0.3761
0.4043
0.3879
0.3784
0.4117
0.3801
0.3736
0.3804
0.3766
0.4208
0.4166
0.4225
0.4068
0.4269
0.4531
0.3974
0.4407
0.3962
0.3985
0.4155
0.4389
0.4757
0.4204
0.4023
0.4322
0.411
0.3989
0.4254
0.4194
0.4562
0.4169
0.4161
0.447
0.4013
0.3921
0.443
0.4506
0.4284
0.4056
0.4442
0.449
0.3949
0.4098
0.4294
0.4398
0.4429
0.4469
0.4114
0.4145
0.3955
0.424
0.4079
0.3716
0.426
0.414
0.4218
0.4111
0.4074
0.3827
0.3658
0.4264
0.4116
0.4177
0.4104
0.3951
0.4116
0.4015
0.3872
0.424
0.4276
0.4799
0.4365
0.3844
0.4406
0.425
0.4404
0.4018
0.3913
0.4268
0.4259
0.4264
0.3842
0.4283
0.4221
0.4323
0.5023
0.4349
0.4487
0.3602
0.4835
0.4963
0.4076
0.4279
0.4355
0.4095
0.4358
0.4312
0.3861
0.4131
0.3772
0.3887
0.4071
0.4251
0.4084
0.3954
0.4132
0.4144
0.4124
0.4111
0.3987
0.3969
0.4341
0.4136
0.4254
0.4171
0.4515
0.413
0.4049
0.3754
0.4246
0.4378
0.4491
0.4384
0.3661
0.4372
0.4108
0.4382
0.41
0.4049
0.4193
0.4126
0.3946
0.3985
0.3791
0.3779
0.4038
0.3962
0.3822
0.4148
0.4739
0.4402
0.4486
0.4395
0.4026
0.42
0.4309
0.4326
0.4193
0.4068
0.4501
0.4974
0.4993
0.4585
0.4373
0.4252
0.4062
0.406
0.4053
0.3797
0.3817
0.434
0.3882
0.3832
0.3897
0.4146
0.4208
0.4009
0.4064
0.3558
0.3707
0.4238
0.3555
0.41
0.4131
0.3963
0.3914
0.4272
0.3904
0.3994
0.4011
0.4107
0.4261
0.3591
0.3724
0.4677
0.3825
0.3876
0.3957
0.3916
0.4047
0.3819
0.4011
0.3682
0.4001
0.3565
0.3945
0.448
0.4186
0.4393
0.4149
0.4033
0.4022
0.401
0.4641
0.3783
0.3962
0.4041
0.3996
0.3612
0.3783
0.3996
0.3684
0.4234
0.4639
0.4227
0.4121
0.443
0.4085
0.405
0.3884
0.4506
0.4126
0.3892
0.3931
0.4334
0.4319
0.3887
0.3479
0.3714
0.3873
0.3918
0.4167
0.3692
0.4068
0.3827
0.3298
0.377
0.4014
0.388
0.3955
0.3938
0.3941
0.4254
0.4224
0.3824
0.4028
0.4065
0.4355
0.4357
0.4545
0.3891
0.4105
0.3842
0.3812
0.4181
0.4047
0.3801
0.3841
0.4001
0.4196
0.4222
0.4466
0.4089
0.4247
0.4178
0.4047
0.4098
0.3819
0.4674
0.4553
0.4286
0.3992
0.4295
0.5
0.4333
0.4648
0.4584
0.3848
0.4695
0.4398
0.4381
0.4371
0.4205
0.474
0.4614
0.3773
0.4021
0.3714
0.4098
0.4381
0.4019
0.4265
0.4047
0.4251
0.3863
0.4027
0.3749
0.3703
0.3854
0.4603
0.4374
0.4384
0.449
0.4448
0.4289
0.4698
0.4766
0.4828
0.4225
0.439
0.4441
0.4502
0.4679
0.443
0.4204
0.4128
0.404
0.4274
0.4511
0.4041
0.3842
0.4452
0.4694
0.4532
0.5039
0.4968
0.4555
0.4662
0.4762
0.4877
0.435
0.4044
0.5039
0.4876
0.4706
0.4402
0.417
0.4549
0.477
0.4922
0.4876
0.4896
0.4426
0.4905
0.4972
0.4484
0.4317
0.4484
0.4533
0.4872
0.4699
0.4713
0.4478
0.4526
0.4748
0.4108
0.4794
0.4778
0.4934
0.4987
0.4835
0.5095
0.4611
0.4076
0.4337
0.4321
0.4571
0.4407
0.4337
0.3842
0.3999
0.3828
0.3686
0.353
0.3636
0.4019
0.3637
0.3518
0.3802
0.3964
0.3989
0.3918
0.4615
0.3992
0.4608
0.4014
0.4354
0.4487
0.4885
0.4598
0.4109
0.4355
0.4274
0.4333
0.4907
0.4473
0.4207
0.4156
0.405
0.4059
0.3878
0.3833
0.4465
0.428
0.4287
0.4442
0.4617
0.4659
0.436
0.4462
0.492
0.5135
0.4771
0.4697
0.4721
0.4792
0.5351
0.452
0.3783
0.3917
0.404
0.4115
0.3785
0.3681
0.3717
0.3424
0.344
0.3591
0.3676
0.3603
0.3535
0.3579
0.3528
0.3915
0.3671
0.3721
0.3999
0.365
0.4415
0.4206
0.4318
0.4325
0.4484
0.4303
0.4304
0.4593
0.4802
0.4617
0.4199
0.433
0.419
0.4869
0.4552
0.4546
0.4558
0.4173
0.4558
0.4347
0.485
0.4162
0.4729
0.454
0.487
0.4853
0.4904
0.4363
0.5451
0.5141
0.4828
0.4678
0.3878
0.4073
0.3868
0.3538
0.3486
0.3718
0.3543
0.3832
0.3959
0.3835
0.4521
0.4284
0.4312
0.4315
0.3811
0.4455
0.4607
0.4353
0.4211
0.407
0.4484
0.472
0.4688
0.449
0.4705
0.428
0.4193
0.4712
0.4534
0.4411
0.4546
0.4736
0.4412
0.4047
0.4487
0.4451
0.435
0.409
0.4046
0.367
0.3622
0.3615
0.4104
0.3727
0.3989
0.4434
0.453
0.4421
0.4038
0.3944
0.4369
0.4314
0.4073
0.4177
0.4372
0.4208
0.4575
0.4484
0.4039
0.4136
0.4255
0.4298
0.401
0.3882
0.3833
0.3911
0.4071
0.3981
0.3943
0.3997
0.4361
0.4598
0.4185
0.3934
0.4228
0.4509
0.4537
0.4406
0.452
0.4438
0.4195
0.4569
0.4309
0.4023
0.4007
0.426
0.453
0.451
0.3553
0.4671
0.4154
0.434
0.4696
0.4388
0.4558
0.4213
0.3984
0.3917
0.3831
0.3843
0.4187
0.3802
0.4176
0.3886
0.4209
0.3991
0.4043
0.4044
0.4109
0.3414
0.3975
0.3717
0.3837
0.3498
0.3732
0.3611
0.376
0.3466
0.3562
0.3655
0.3783
0.3895
0.3751
0.3463
0.3668
0.3414
0.3437
0.36
0.3522
0.4036
0.3722
0.3933
0.4038
0.3932
0.3824
0.3613
0.3796
0.3599
0.3849
0.4028
0.3817
0.3821
0.3911
0.3956
0.3451
0.3607
0.3933
0.3534
0.3852
0.3668
0.3793
0.3578
0.3566
0.371
0.3504
0.3716
0.36
0.3549
0.3619
0.3714
0.3909
0.3748
0.3816
0.4025
0.4266
0.4128
0.4059
0.4072
0.4194
0.4198
0.4436
0.4364
0.3942
0.4291
0.386
0.4118
0.3855
0.382
0.4072
0.3967
0.3511
0.3917
0.3662
0.3956
0.3766
0.3985
0.3854
0.3803
0.3884
0.3681
0.3825
0.3834
0.4008
0.4023
0.387
0.4125
0.3697
0.3629
0.368
0.3853
0.389
0.3682
0.3497
0.3957
0.3875
0.3987
0.3501
0.3835
0.3894
0.3819
0.3588
0.3933
0.3909
0.3929
0.4197
0.3809
0.3517
0.3625
0.3639
0.3933
0.3687
0.4038
0.3979
0.3816
0.3482
0.3622
0.3557
0.3174
0.3752
0.3612
0.3948
0.3497
0.3456
0.3555
0.378
0.3603
0.4034
0.3786
0.3973
0.3225
0.3705
0.3545
0.3654
0.354
0.3809
0.3458
0.312
0.3364
0.341
0.3419
0.3916
0.3494
0.3309
0.3395
0.3561
0.3101
0.3989
0.3819
0.3777
0.3503
0.3523
0.3734
0.3569
0.3346
0.3446
0.3749
0.3776
0.3649
0.36
0.3403
0.3804
0.3811
0.367
0.3298
0.3661
0.3392
0.3409
0.359
0.3611
0.3509
0.3605
0.3641
0.3393
0.3344
0.3583
0.381
0.3966
0.4006
0.3164
0.3421
0.3645
0.3601
0.4387
0.3597
0.3808
0.3659
0.3566
0.3929
0.3369
0.3514
0.3833
0.3262
0.4086
0.3685
0.3695
0.3506
0.3483
0.4015
0.3571
0.4081
0.3759
0.3652
0.3639
0.3809
0.3786
0.374
0.3686
0.3783
0.3661
0.3772
0.4058
0.3983
0.4075
0.3798
0.3814
0.3919
0.3644
0.3798
0.3759
0.3694
0.3798
0.3788
0.3827
0.3672
0.3851
0.3988
0.3758
0.364
0.3685
0.3863
0.3699
0.3621
0.3501
0.3968
0.4
0.3847
0.4122
0.3893
0.4013
0.3928
0.3526
0.3687
0.3802
0.39
0.3481
0.3575
0.3918
0.3664
0.3989
0.3887
0.3708
0.3953
0.4103
0.444
0.3887
0.413
0.3689
0.3537
0.4209
0.4315
0.429
0.4006
0.4082
0.3881
0.4021
0.3813
0.4205
0.4518
0.3974
0.4232
0.4214
0.4292
0.4494
0.3935
0.3686
0.377
0.4097
0.4161
0.4099
0.4398
0.4135
0.4518
0.3824
0.4389
0.4268
0.4243
0.4364
0.3969
0.3682
0.3967
0.4009
0.3863
0.4485
0.3857
0.3852
0.3784
0.3801
0.4029
0.3711
0.3839
0.3903
0.3762
0.3674
0.3731
0.3905
0.3445
0.372
0.3847
0.3779
0.361
0.3679
0.3819
0.3938
0.3927
0.3909
0.3634
0.4033
0.4063
0.403
0.391
0.4165
0.4526
0.3984
0.3855
0.4009
0.4031
0.4206
0.3854
0.3725
0.4016
0.417
0.427
0.4059
0.398
0.4217
0.4402
0.441
0.4271
0.4206
0.3927
0.3994
0.4016
0.4239
0.424
0.4379
0.4186
0.3732
0.4013
0.4266
0.4049
0.3991
0.3896
0.3596
0.3785
0.425
0.4015
0.3917
0.3599
0.3899
0.3811
0.411
0.3738
0.3902
0.3676
0.3678
0.3835
0.3758
0.362
0.3936
0.389
0.3786
0.3689
0.405
0.3953
0.3995
0.3755
0.394
0.4058
0.3906
0.3974
0.396
0.3849
0.3928
0.3684
0.4219
0.3989
0.4321
0.4153
0.4246
0.3965
0.3814
0.3539
0.4053
0.4027
0.3925
0.3976
0.3893
0.3971
0.4242
0.3994
0.4032
0.3891
0.4099
0.3782
0.3751
0.3748
0.3766
0.4325
0.4088
0.3846
0.3888
0.4135
0.394
0.416
0.4167
0.4503
0.4099
0.4084
0.4107
0.3802
0.3703
0.3764
0.367
0.3811
0.3307
0.3791
0.3657
0.3964
0.3802
0.3758
0.3738
0.3698
0.4166
0.3913
0.3819
0.3786
0.4456
0.4117
0.3711
0.3977
0.3647
0.379
0.4021
0.4034
0.3638
0.3764
0.4293
0.3678
0.3823
0.3571
0.396
0.3876
0.3858
0.3883
0.3921
0.3793
0.4058
0.4164
0.3862
0.3997
0.3643
0.4075
0.4557
0.4412
0.4623
0.4304
0.4457
0.4889
0.4403
0.4642
0.464
0.4865
0.4677
0.4484
0.4454
0.4463
0.3944
0.4666
0.4149
0.4184
0.3828
0.4353
0.4364
0.3982
0.3864
0.4212
0.3965
0.3864
0.4039
0.4026
0.4164
0.4364
0.4143
0.4219
0.3942
0.4041
0.4036
0.3995
0.3899
0.3999
0.3931
0.402
0.4143
0.3991
0.4094
0.3899
0.4057
0.366
0.361
0.4062
0.3827
0.3805
0.4361
0.4078
0.3966
0.4232
0.3894
0.4214
0.4062
0.4179
0.3849
0.4007
0.4121
0.3924
0.4538
0.4071
0.4047
0.3878
0.4123
0.394
0.4159
0.374
0.3954
0.403
0.4146
0.4138
0.3818
0.4038
0.4127
0.4018
0.3852
0.408
0.3744
0.4277
0.4178
0.3524
0.3996
0.3927
0.3553
0.3952
0.4169
0.3619
0.395
0.4056
0.4116
0.3845
0.377
0.4063
0.4354
0.4194
0.4181
0.4412
0.3856
0.4331
0.4625
0.4438
0.4254
0.4187
0.4065
0.4107
0.4527
0.4668
0.4404
0.4246
0.405
0.3385
0.3707
0.561
0.4586
0.444
0.4265
0.4759
0.4583
0.4292
0.3593
0.356
0.3435
0.3781
0.3409
0.383
0.3613
0.3409
0.3547
0.3657
0.3502
0.3596
0.4139
0.4121
0.422
0.356
0.3779
0.3949
0.374
0.3855
0.3858
0.4009
0.3608
0.3825
0.3647
0.3322
0.4085
0.371
0.3739
0.3798
0.3572
0.4096
0.3882
0.4039
0.4138
0.4604
0.545
0.5053
0.4187
0.3945
0.3778
0.346
0.3615
0.3337
0.3551
0.3487
0.3798
0.3455
0.389
0.3464
0.4151
0.3468
0.3595
0.3574
0.38
0.3643
0.3583
0.3375
0.3447
0.3492
0.3576
0.3781
0.3576
0.3882
0.328
0.3764
0.3798
0.3943
0.3957
0.4
0.367
0.3524
0.3821
0.445
0.3927
0.3537
0.4083
0.4098
0.3978
0.4445
0.431
0.438
0.4641
0.4247
0.3751
0.4396
0.4386
0.4394
0.4556
0.4105
0.4291
0.3874
0.4471
0.3865
0.3971
0.4934
0.4636
0.4392
0.4309
0.4109
0.3988
0.3939
0.4176
0.4251
0.4327
0.4179
0.4579
0.4332
0.4384
0.4777
0.463
0.4819
0.4271
0.4524
0.4075
0.4566
0.4571
0.4625
0.439
0.4641
0.399
0.4123
0.4575
0.432
0.4683
0.4595
0.4334
0.4534
0.3668
0.3969
0.3529
0.3822
0.3716
0.4336
0.4034
0.3672
0.4123
0.3713
0.3694
0.39
0.3866
0.3952
0.3972
0.3746
0.4015
0.3828
0.3991
0.3977
0.4349
0.3983
0.4094
0.4163
0.429
0.447
0.3967
0.3818
0.3782
0.4247
0.4198
0.4346
0.4704
0.497
0.45
0.4716
0.4505
0.4489
0.4867
0.4444
0.4541
0.4714
0.431
0.4412
0.3633
0.3584
0.474
0.4379
0.4475
0.4612
0.4607
0.4268
0.4115
0.4549
0.4087
0.4181
0.4127
0.4395
0.4142
0.4247
0.4142
0.4016
0.3974
0.3877
0.4202
0.4402
0.4007
0.3925
0.4193
0.4581
0.4608
0.4545
0.4673
0.4654
0.4539
0.5061
0.4324
0.4568
0.4289
0.4286
0.4506
0.4899
0.4537
0.4475
0.4675
0.4271
0.4482
0.3892
0.4339
0.4509
0.4301
0.4631
0.4489
0.4922
0.4468
0.4713
0.4847
0.4478
0.4405
0.4059
0.4262
0.4524
0.448
0.4454
0.4682
0.3895
0.4786
0.443
0.4426
0.4093
0.4404
0.4388
0.4111
0.4256
0.4569
0.4903
0.4729
0.4648
0.4627
0.4417
0.4934
0.472
0.3921
0.3437
0.4112
0.4572
0.4148
0.4465
0.5658
0.5029
0.4646
0.4609
0.4222
0.3646
0.4159
0.4033
0.4637
0.395
0.4083
0.4309
0.4297
0.4414
0.4323
0.4473
0.404
0.4449
0.4319
0.4578
0.4089
0.4001
0.4165
0.3869
0.4114
0.3918
0.435
0.4134
0.4024
0.4785
0.4244
0.4405
0.4544
0.4084
0.3966
0.3977
0.3825
0.3798
0.4122
0.3816
0.4102
0.396
0.4061
0.4098
0.3907
0.3562
0.432
0.4169
0.4173
0.388
0.3937
0.3889
0.3919
0.3969
0.4101
0.3936
0.3614
0.3964
0.3863
0.3858
0.3948
0.3691
0.366
0.3848
0.3904
0.3795
0.3664
0.3878
0.4177
0.3771
0.4222
0.4031
0.4022
0.4174
0.3871
0.3889
0.3946
0.392
0.4072
0.4033
0.3965
0.4171
0.4835
0.5762
0.5241
0.464
0.4054
0.4279
0.4327
0.3928
0.3812
0.3978
0.4521
0.4162
0.4415
0.4421
0.394
0.4024
0.4135
0.43
0.4713
0.4889
0.42
0.4385
0.4377
0.4336
0.4205
0.3964
0.4161
0.4305
0.534
0.5564
0.4495
0.4688
0.3934
0.4227
0.3865
0.3793
0.3805
0.3889
0.3697
0.3653
0.3938
0.3695
0.4236
0.4658
0.4386
0.4376
0.4611
0.4228
0.3918
0.3997
0.4355
0.414
0.4248
0.4244
0.4066
0.4001
0.4234
0.4383
0.4852
0.4425
0.4405
0.633
0.4899
0.4213
0.4359
0.3778
0.3787
0.4304
0.4088
0.3553
0.4493
0.4026
0.4189
0.392
0.3733
0.3641
0.391
0.4216
0.4795
0.4915
0.5082
0.4538
0.4566
0.5476
0.4826
0.4639
0.4578
0.4796
0.4478
0.4233
0.4405
0.4508
0.4943
0.4561
0.4405
0.4612
0.3951
0.4166
0.3839
0.3885
0.3921
0.4431
0.4213
0.4223
0.4029
0.3741
0.3835
0.4058
0.3767
0.3797
0.3688
0.3791
0.3742
0.4368
0.4106
0.3531
0.3335
0.3552
0.3601
0.3802
0.3801
0.3681
0.3579
0.3785
0.3615
0.3637
0.3458
0.3539
0.422
0.3624
0.3552
0.3411
0.3741
0.4103
0.422
0.4565
0.4275
0.4359
0.4161
0.4389
0.4158
0.3831
0.3761
0.393
0.3539
0.3745
0.3851
0.377
0.3386
0.3745
0.3674
0.354
0.371
0.3506
0.3689
0.3563
0.396
0.3637
0.3638
0.3809
0.3573
0.3755
0.4058
0.3691
0.3583
0.3706
0.411
0.3719
0.4283
0.3563
0.3686
0.3674
0.3818
0.3738
0.3601
0.3832
0.325
0.3565
0.3405
0.3837
0.3665
0.3898
0.3543
0.4032
0.3622
0.3386
0.3771
0.3741
0.3875
0.3658
0.3831
0.3941
0.3656
0.4078
0.4105
0.3932
0.3458
0.3871
0.393
0.381
0.3373
0.3866
0.4047
0.3779
0.3512
0.3828
0.3841
0.3888
0.3326
0.3773
0.36
0.3692
0.4144
0.3943
0.3989
0.4148
0.3705
0.411
0.357
0.4392
0.4259
0.3715
0.3753
0.4474
0.5112
-1
0.3902
0.4121
0.4542
0.4092
0.4679
0.5307
0.4893
0.4708
0.5069
0.542
0.4624
0.4248
0.397
0.4264
0.4395
0.4472
0.4155
0.3831
-1
-1
fixedStep chrom=chr2 start=1 step=10000 span=10000
-1
0.4703
0.4214
0.4386
0.4635
0.4372
0.4349
0.4367
0.3861
0.4341
0.3858
0.3958
0.4135
0.4086
0.3829
0.4459
0.4088
0.4105
0.364
0.4795
0.4336
0.4089
0.3919
0.4278
0.3903
0.3813
0.4502
0.3957
0.5087
0.4305
0.451
0.4891
0.4148
0.3805
0.3901
0.4053
0.4361
0.3905
0.4571
0.5042
0.4821
0.3849
0.5335
0.4315
0.495
0.44
0.4642
0.4024
0.4697
0.4828
0.4612
0.4202
0.4534
0.3485
0.4458
0.4763
0.4776
0.4028
0.4841
0.4843
0.5
0.3914
0.478
0.4142
0.4861
0.4486
0.4729
0.54
0.4306
0.4082
0.4059
0.4188
0.4364
0.4795
0.4339
0.4244
0.4398
0.4914
0.4365
0.4657
0.4007
0.4515
0.4404
0.4199
0.4446
0.4772
0.5391
0.5083
0.5044
0.4258
0.4319
0.4584
0.5084
0.4881
0.4269
0.4829
0.4317
0.41
0.4448
0.3592
0.3784
0.4523
0.4398
0.3979
0.3854
0.4367
0.3835
0.4123
0.457
0.4575
0.5045
0.4422
0.3501
0.4345
0.4241
0.4598
0.5144
0.4
0.3899
0.3668
0.3945
0.3953
0.5216
0.491
0.4019
0.4286
0.4289
0.4215
0.4603
0.4409
0.4435
0.4463
0.4005
0.3868
0.49
0.4155
0.4357
0.4647
0.4215
0.4584
0.461
0.4761
0.4633
0.487
0.4733
0.4357
0.4278
0.4757
0.5115
0.5298
0.4837
0.5074
0.5522
0.5486
0.5132
0.5073
0.5326
0.4371
0.5575
0.535
0.5018
0.5155
0.4767
0.5148
0.5031
0.4988
0.4819
0.4911
0.4863
0.452
0.5534
0.5374
0.4496
0.4491
0.5718
0.5385
0.4655
0.4813
0.4827
0.5158
0.5051
0.532
0.5167
0.5215
0.5184
0.4347
0.5327
0.464
0.4314
0.4736
0.4452
0.4665
0.4348
0.4659
0.4439
0.4499
0.4732
0.4317
0.4505
0.475
0.439
0.4603
0.4626
0.4942
0.4031
0.4029
0.4026
0.3821
0.4357
0.4346
0.42
0.4404
0.454
0.4219
0.4428
0.4494
0.4265
0.4297
0.4749
0.4034
0.3991
0.3632
0.4188
0.4631
0.3888
0.4175
0.4266
0.4501
0.4023
0.4845
0.3976
0.3932
0.384
0.3983
0.3912
0.3478
0.3795
0.4056
0.4177
0.4255
0.3788
0.3505
0.3749
0.358
0.4221
0.3937
0.4551
0.3906
0.3695
0.4176
0.4707
0.4734
0.4661
0.4493
0.4738
0.4241
0.5295
0.5033
0.4686
0.403
0.4538
0.3911
0.4106
0.4974
0.5267
0.4631
0.5486
0.4616
0.4748
0.5171
0.5476
0.4994
0.5471
0.5271
0.4995
0.5096
0.5743
0.4871
0.5051
0.5224
0.4643
0.4013
0.4569
0.5296
0.5243
0.4606
0.5341
0.5196
0.4142
0.4323
0.4948
0.4376
0.3903
0.5118
0.4631
0.3818
0.3971
0.3873
0.3554
0.3966
0.4192
0.3645
0.4551
0.4996
0.5048
0.4652
0.4664
0.4846
0.391
0.4124
0.5265
0.4576
0.4338
0.483
0.5401
0.4586
0.4522
0.5541
0.571
0.5092
0.5046
0.4644
0.461
0.4468
0.4725
0.4595
0.5095
0.4307
0.5524
0.5087
0.4907
0.5277
0.5331
0.483
0.4863
0.4277
0.4657
0.4453
0.45
0.4289
0.4545
0.4771
0.4584
0.4438
0.4462
0.5151
0.5263
0.4972
0.5521
0.4948
0.4429
0.4583
0.4852
0.4858
0.4291
0.4723
0.4786
0.4477
0.4565
0.534
0.5332
0.4829
0.4495
0.54
0.5561
0.5471
0.4843
0.4932
0.3977
0.4008
0.4644
0.4409
0.4925
0.4595
0.4541
0.4522
0.447
0.487
0.4217
0.4097
0.4362
0.4285
0.4188
0.4402
0.4168
0.4021
0.4174
0.4184
0.4257
0.3992
0.456
0.4631
0.4611
0.397
0.4435
0.4507
0.4571
0.4631
0.3987
0.3769
0.419
0.4428
0.4595
0.3607
0.459
0.3983
0.43
0.4054
0.4342
0.4176
0.4521
0.4154
0.3624
0.4056
0.3629
0.4032
0.3701
0.389
0.4046
0.399
0.3651
0.3551
0.3787
0.3712
0.4129
0.4033
0.3158
0.3801
0.3689
0.3801
0.3899
0.398
0.3605
0.3577
0.3476
0.3737
0.3553
0.4037
0.3537
0.3532
0.3959
0.4052
0.4156
0.3542
0.3658
0.363
0.3711
0.4013
0.4357
0.3616
0.3869
0.392
0.3652
0.3647
0.3586
0.3792
0.3674
0.3458
0.3528
0.3656
0.3434
0.3979
0.4024
0.3552
0.4078
0.3853
0.3635
0.4148
0.3568
0.4016
0.3698
0.3363
0.3424
0.4062
0.3647
0.3726
0.3893
0.3894
0.393
0.3706
0.3692
0.3939
0.3749
0.3692
0.4018
0.3424
0.389
0.3651
0.3979
0.3777
0.4162
0.3835
0.3904
0.4434
0.4052
0.4068
0.3912
0.4469
0.3894
0.3533
0.4451
0.3821
0.4083
0.3764
0.3779
0.3607
0.3794
0.3842
0.3815
0.4028
0.3489
0.3627
0.3834
0.4254
0.3776
0.3507
0.3653
0.3674
0.3359
0.3673
0.3811
0.3899
0.3856
0.3731
0.3428
0.407
0.3702
0.3836
0.3936
0.391
0.3472
0.4195
0.4055
0.4206
0.4007
0.4137
0.4136
0.4045
0.4101
0.4103
0.411
0.4041
0.3931
0.3615
0.3815
0.4079
0.4267
0.4472
0.4249
0.4372
0.4255
0.4297
0.4246
0.4297
0.3984
0.4355
0.4154
0.3638
0.3769
0.4227
0.4085
0.4138
0.4116
0.3725
0.3947
0.3897
0.4243
0.4263
0.4057
0.5187
0.4526
0.4088
0.4252
0.4327
0.4728
0.435
0.4112
0.3866
0.4051
0.4117
0.4216
0.3876
0.3861
0.4154
0.4445
0.4063
0.4506
0.3668
0.3957
0.404
0.403
0.4052
0.3946
0.4396
0.4609
0.3943
0.4218
0.4431
0.4698
0.4114
0.3832
0.3785
0.4193
0.3899
0.42
0.3837
0.4009
0.3899
0.4226
0.3743
0.3955
0.3571
0.3572
0.3666
0.3592
0.4183
0.3908
0.3657
0.4102
0.4075
0.4062
0.4077
0.3912
0.4236
0.3668
0.3907
0.3792
0.3416
0.4024
0.4133
0.4339
0.4042
0.3823
0.4152
0.3781
0.4168
0.3955
0.3539
0.3795
0.3958
0.3466
0.3786
0.3998
0.3989
0.414
0.4227
0.3462
0.3989
0.4086
0.4631
0.3928
0.3815
0.4018
0.3933
0.3926
0.3801
0.378
0.3695
0.3825
0.3884
0.3587
0.3811
0.3612
0.3845
0.4147
0.4361
0.4321
0.4102
0.4147
0.3818
0.3407
0.3861
0.4062
0.4011
0.3933
0.4281
0.4478
0.439
0.4565
0.4408
0.4441
0.4527
0.4257
0.3842
0.427
0.4238
0.4705
0.3883
0.4041
0.3855
0.4145
0.492
0.4874
0.394
0.4242
0.4021
0.4388
0.4324
0.4577
0.4482
0.4708
0.44
0.4815
0.5022
0.4491
0.4488
0.412
0.4224
0.3712
0.4831
0.424
0.4059
0.4343
0.4088
0.4083
0.3567
0.3896
0.4136
0.431
0.4041
0.4234
0.4239
0.3617
0.3907
0.4223
0.4184
0.4499
0.4015
0.45
0.3884
0.3824
0.3451
0.412
0.3986
0.4423
0.4357
0.3703
0.4534
0.4504
0.4011
0.4104
0.3428
0.4221
0.4394
0.3998
0.4136
0.3536
0.3849
0.3503
0.3644
0.3496
0.3835
0.4307
0.3915
0.3486
0.3704
0.4058
0.3835
0.3807
0.3912
0.3859
0.4405
0.3998
0.4187
0.4237
0.3721
0.3923
0.4354
0.4149
0.3988
0.4047
0.4171
0.4245
0.4233
0.3879
0.3455
0.4117
0.4418
0.3993
0.4226
0.4228
0.403
0.3998
0.3985
0.423
0.3919
0.4088
0.4515
0.4248
0.3868
0.4159
0.4238
0.3652
0.401
0.3925
0.4514
0.4388
0.426
0.4125
0.4306
0.4308
0.4145
0.4986
0.4211
0.4508
0.3939
0.423
0.3892
0.4341
0.4097
0.3889
0.4378
0.4198
0.4415
0.4165
0.4578
0.4193
0.399
0.3634
0.3959
0.3881
0.3971
0.4519
0.4164
0.4552
0.4453
0.4327
0.4383
0.4559
0.4221
0.472
0.4537
0.4508
0.4346
0.4475
0.4384
0.4539
0.383
0.4214
0.4869
0.4541
0.458
0.4541
0.4532
0.425
0.492
0.4566
0.4628
0.4653
0.4761
0.4816
0.52
0.5
0.5282
0.552
0.4377
0.4717
0.5197
0.5437
0.4873
0.4356
0.4976
0.5289
0.5225
0.499
0.4952
0.4884
0.4981
0.469
0.4684
0.4358
0.4342
0.4035
0.3955
0.3618
0.3817
0.3499
0.3833
0.371
0.3817
0.3963
0.3762
0.3828
0.4597
0.4525
0.3866
0.407
0.3987
0.4009
0.4536
0.4083
0.3775
0.4055
0.4168
0.3831
0.4022
0.3872
0.3918
0.3793
0.4154
0.4423
0.3731
0.3981
0.4096
0.392
0.3881
0.4023
0.4428
0.4149
0.4852
0.4997
0.4741
0.4703
0.4778
0.5147
0.486
0.4753
0.4444
0.47
0.4585
0.4677
0.4575
0.4386
0.4856
0.461
0.4642
0.4832
0.4364
0.4488
0.4601
0.4946
0.4761
0.4225
0.4496
0.4486
0.4471
0.4495
0.5058
0.4869
0.5105
0.4603
0.4481
0.4658
0.4052
0.4217
0.4149
0.4281
0.4764
0.4531
0.4346
0.4198
0.4251
0.3758
0.3898
0.4092
0.4536
0.4568
0.4349
0.395
0.3883
0.4171
0.3902
0.4032
0.5024
0.5024
0.4649
0.474
0.4484
0.4315
0.5038
0.4861
0.4865
0.4777
0.4678
0.4964
0.5319
0.5168
0.558
0.4742
0.5319
0.5532
0.5107
0.442
0.4287
0.4246
0.4074
0.4183
0.3972
0.3866
0.3678
0.3689
0.3772
0.4183
0.429
0.4695
0.4651
0.4113
0.4353
0.4346
0.4344
0.4962
0.5749
0.5439
0.5229
0.558
0.4944
0.5062
0.5251
0.498
0.5032
0.461
0.4339
0.4852
0.4801
0.5178
0.4836
0.5455
0.5031
0.5163
0.5638
0.4808
0.5152
0.5378
0.562
0.4886
0.5204
0.5167
0.5518
0.5311
0.448
0.5321
0.4742
0.4951
0.4994
0.4977
0.513
0.5417
0.5326
0.5315
0.5445
0.5342
0.5316
0.5639
0.5638
0.4837
0.4979
0.4942
0.5156
0.4466
0.5117
0.5161
0.4235
0.5631
0.5337
0.4812
0.5472
0.4663
0.4137
0.4114
0.4191
0.379
0.4015
0.3906
0.4174
0.4167
0.4195
0.3937
0.3984
0.4329
0.4787
0.473
0.4455
0.5055
0.4615
0.4601
0.4768
0.5331
0.573
0.4559
0.4292
0.4035
0.4947
0.4721
0.5414
0.5046
0.4378
0.5041
0.443
0.4683
0.4552
0.5258
0.5583
0.5087
0.5041
0.5111
0.4951
0.5087
0.458
0.4946
0.4554
0.4644
0.4734
0.4921
0.3655
0.4306
0.45
0.4166
0.4715
0.4352
0.4147
0.5084
0.4578
0.5193
0.4976
0.4806
0.5602
0.5096
0.4228
0.3686
0.33
0.3502
0.3567
0.3386
0.361
0.36
0.3877
0.3769
0.3662
0.3651
0.3692
0.394
0.3363
0.3781
0.3732
0.4453
0.461
0.4597
0.4923
0.4322
0.4853
0.4791
0.4469
0.415
0.4398
0.4462
0.3962
0.4563
0.4344
0.475
0.436
0.4459
0.4651
0.4284
0.4415
0.4555
0.4461
0.4974
0.4955
0.5217
0.5097
0.4231
0.5365
0.4798
0.5169
0.437
0.4691
0.4959
0.4758
0.505
0.4671
0.4818
0.46
0.4426
0.4313
0.5325
0.4687
0.4881
0.4277
0.4871
0.4347
0.4584
0.46
0.4546
0.4674
0.4296
0.5002
0.4563
0.463
0.3948
0.4383
0.4863
0.4318
0.4375
0.4497
0.4018
0.3963
0.3953
0.3803
0.4749
0.4014
0.4005
0.426
0.4008
0.4373
0.4442
0.4264
0.4229
0.4006
0.4176
0.3856
0.4277
0.4359
0.4178
0.4323
0.4365
0.3953
0.4524
0.4384
0.4143
0.3915
0.4168
0.409
0.3956
0.363
0.3468
0.3679
0.3876
0.382
0.3518
0.3959
0.4059
0.4374
0.4375
0.4385
0.3888
0.3805
0.3932
0.3635
0.3596
0.3954
0.4168
0.4135
0.4221
0.3824
0.4062
0.3804
0.3794
0.361
0.4173
0.4015
0.4058
0.3687
0.3803
0.3634
0.4034
0.41
0.3541
0.4467
0.3999
0.423
0.3996
0.3708
0.426
0.4251
0.428
0.4368
0.4043
0.4183
0.4448
0.3535
0.4136
0.4817
0.4494
0.4885
0.4251
0.412
0.4262
0.4238
0.4
0.3669
0.388
0.3954
0.4276
0.4047
0.4142
0.4218
0.3872
0.3914
0.4004
0.3953
0.3938
0.3561
0.4163
0.369
0.3918
0.3626
0.3671
0.3748
0.3715
0.356
0.3888
0.3712
0.365
0.3282
0.3616
0.3482
0.3527
0.3794
0.3607
0.3684
0.3558
0.3735
0.3616
0.3596
0.3471
0.3472
0.4299
0.3602
0.3514
0.3412
0.3569
0.372
0.3474
0.3576
0.3436
0.3408
0.3344
0.3591
0.3404
0.3493
0.3992
0.3645
0.3801
0.3372
0.3157
0.3778
0.3072
0.3294
0.3523
0.3348
0.3141
0.3722
0.3966
0.3903
0.3516
0.3287
0.318
0.3628
0.3474
0.3508
0.3588
0.3465
0.3942
0.3729
0.3633
0.3707
0.3419
0.3582
0.3463
0.3647
0.3344
0.3568
0.3382
0.349
0.3879
0.3578
0.3351
0.4039
0.3619
0.3349
0.3551
0.3385
0.3666
0.3882
0.4026
0.3417
0.3396
0.3449
0.3308
0.3505
0.3669
0.3332
0.3379
0.3281
0.3479
0.3789
0.3419
0.3529
0.3525
0.3761
0.3325
0.3333
0.373
0.3302
0.3579
0.3564
0.3143
0.3687
0.3552
0.3694
0.3389
0.3621
0.3389
0.3641
0.3468
0.3288
0.3304
0.3311
0.3686
0.3674
0.3591
0.3402
0.376
0.3577
0.3481
0.3648
0.329
0.3145
0.3892
0.3617
0.3786
0.347
0.3608
0.3624
0.3579
0.373
0.3678
0.3738
0.3816
0.3912
0.3807
0.406
0.3603
0.3558
0.388
0.3709
0.3783
0.366
0.3632
0.3722
0.3882
0.3866
0.3901
0.3988
0.3708
0.4075
0.3207
0.3433
0.3746
0.371
0.4142
0.4025
0.3953
0.4058
0.3869
0.4062
0.4089
0.3861
0.3747
0.4
0.3871
0.4029
0.4043
0.4626
0.3851
0.3392
0.3636
0.397
0.3999
0.371
0.3654
0.4188
0.3916
0.4179
0.4287
0.4273
0.395
0.3938
0.4067
0.3725
0.3849
0.4134
0.4006
0.3648
0.3824
0.385
0.3846
0.3813
0.3998
0.3911
0.4499
0.4146
0.4078
0.3945
0.3889
0.4465
0.3827
0.3914
0.3692
0.4352
0.4135
0.3501
0.3779
0.4338
0.4748
0.4187
0.3958
0.4089
0.4824
0.4013
0.3932
0.407
0.4587
0.4208
0.4416
0.4404
0.4686
0.3942
0.4114
0.3531
0.381
0.3918
0.3788
0.3631
0.4071
0.3968
0.3841
0.3762
0.4151
0.396
0.4099
0.4072
0.382
0.3752
0.3596
0.3897
0.3908
0.3664
0.3557
0.3404
0.3475
0.3904
0.3752
0.3727
0.3778
0.3766
0.3716
0.3806
0.3756
0.388
0.3713
0.3709
0.3749
0.3531
0.4087
0.3634
0.4229
0.432
0.4384
0.4024
0.3859
0.4621
0.342
0.4063
0.4692
0.4939
0.4643
0.472
0.4746
0.5079
0.4608
0.4825
0.494
0.4539
0.4342
0.4551
0.5071
0.4771
0.5158
0.493
0.4993
0.5025
0.4667
0.4769
0.5343
0.3964
0.382
0.4153
0.4328
0.4292
0.3786
0.466
0.4715
0.4477
0.514
0.4731
0.4476
0.446
0.5012
0.4718
0.4647
0.4705
0.4332
0.4973
0.4309
0.47
0.4478
0.4895
0.4618
0.4734
0.4787
0.4567
0.4586
0.4457
-1
0.4274
0.4497
0.4275
0.4682
0.4699
0.4789
0.4411
0.4992
0.4288
0.4712
0.4308
0.4137
0.4373
0.4603
0.4029
0.3814
0.4594
0.4797
0.4362
0.3725
0.385
0.3636
0.3764
0.3986
0.4596
0.4337
0.4099
0.4035
0.4444
0.4289
0.3706
0.41
0.414
0.3982
0.4127
0.4506
0.4174
0.4284
0.4049
0.3537
0.4169
0.4043
0.3935
0.3661
0.4093
0.4365
0.4653
0.4602
0.4641
0.4324
0.4387
0.483
0.3654
0.4302
0.3367
0.3605
0.4341
0.421
0.4117
0.4551
0.4619
0.4072
0.4377
0.4304
0.4507
0.3855
0.3827
0.3726
0.3892
0.4108
0.4002
0.3756
0.384
0.382
0.3711
0.4256
0.3824
0.3579
0.3857
0.3769
0.4005
0.3841
0.392
0.3527
0.3657
0.377
0.3738
0.3317
0.3879
0.3813
0.3875
0.3565
0.4009
0.3999
0.3616
0.4092
0.3545
0.369
0.3488
0.3612
0.387
0.3927
0.4039
0.3546
0.4082
0.3604
0.3578
0.3946
0.3436
0.3682
0.4133
0.3776
0.4034
0.3851
0.3954
0.4215
0.3839
0.4326
0.4007
0.4202
0.3621
0.3597
0.4094
0.3847
0.3678
0.3553
0.351
0.3434
0.3346
0.3904
0.3822
0.3526
0.3537
0.3586
0.3506
0.3276
0.3491
0.3264
0.3853
0.3872
0.3632
0.3423
0.3926
0.4254
0.3931
0.451
0.4598
0.4551
0.4585
0.4606
0.4263
0.3846
0.3475
0.3592
0.356
0.3339
0.3722
0.3599
0.3834
0.3651
0.3982
0.3487
0.3316
0.3926
0.4463
0.4303
0.4181
0.4454
0.3896
0.4213
0.4604
0.4283
0.5038
0.3999
0.4093
0.4222
0.4198
0.3817
0.4312
0.4282
0.4124
0.4342
0.4079
0.4091
0.3932
0.3963
0.4048
0.3858
0.3455
0.4179
0.415
0.4181
0.4029
0.4205
0.4051
0.4035
0.4309
0.379
0.3841
0.3744
0.4213
0.415
0.3864
0.4178
0.386
0.3921
0.3826
0.4024
0.3508
0.4044
0.3757
0.4021
0.3908
0.3939
0.3005
0.3712
0.4081
0.3854
0.3963
0.3387
0.3891
0.4082
0.3722
0.3898
0.3971
0.3779
0.3305
0.3834
0.387
0.3892
0.4147
0.4049
0.4253
0.4254
0.3906
0.3591
0.4121
0.4377
0.4105
0.3538
0.3732
0.3969
0.3325
0.4199
0.4091
0.3713
0.3969
0.3652
0.4039
0.404
0.3686
0.3769
0.3839
0.3988
0.4068
0.3428
0.3629
0.3878
0.3761
0.3959
0.3451
0.3446
0.3759
0.3894
0.4102
0.3455
0.3774
0.4082
0.399
0.3994
0.3733
0.4242
0.3613
0.3909
0.3915
0.4074
0.3859
0.3885
0.3758
0.3468
0.3644
0.3707
0.3806
0.3516
0.401
0.4138
0.3939
0.4173
0.3988
0.41
0.3563
0.372
0.4339
0.3717
0.389
0.4106
0.4163
0.4157
0.3753
0.3734
0.3764
0.3757
0.3775
0.3863
0.3587
0.4329
0.4086
0.3969
0.4254
0.4155
0.393
0.3932
0.4129
0.3996
0.3979
0.4363
0.387
0.3845
0.4111
0.4275
0.5639
0.4703
0.4162
0.3951
0.354
0.3682
0.3838
0.3516
0.3944
0.4253
0.3778
0.4215
0.3859
0.3653
0.3888
0.3618
0.3639
0.3924
0.3816
0.4279
0.4143
0.3925
0.4182
0.4033
0.385
0.4146
0.4183
0.3429
0.4297
0.4233
0.4585
0.4006
0.4793
0.448
0.4881
0.448
0.4528
0.4693
0.4755
0.4838
0.4647
0.4115
0.4434
0.4905
0.4575
0.4892
0.46
0.3622
0.4241
0.4809
0.4992
0.5215
0.4763
0.4919
0.3599
0.3931
0.3905
0.4092
0.3293
0.3501
0.3545
0.3721
0.3642
0.3802
0.3976
0.4327
0.4506
0.4087
0.4049
0.402
0.4143
0.4443
0.4564
0.4671
0.4905
0.4799
0.5393
0.4752
0.5169
0.4969
0.4158
0.4887
0.5043
0.5544
0.5243
0.5666
0.5748
0.5499
0.4597
0.4629
0.3467
0.3719
0.3404
0.3574
0.3892
0.3788
0.3543
0.3801
0.3817
0.3945
0.461
0.4516
0.4416
0.4561
0.4979
0.4094
0.4515
0.5057
0.4515
0.4784
0.4665
0.4376
0.4817
0.4969
0.4758
0.4512
0.5141
0.5
0.5432
0.4977
0.4848
0.5433
0.5282
0.5163
0.5323
0.4298
0.5281
0.5572
0.5267
0.5549
0.4947
0.5649
0.5215
0.4443
0.4249
0.3678
0.3848
0.3758
0.3661
0.3668
0.3853
0.42
0.3582
0.3837
0.3659
0.3614
0.3611
0.4282
0.384
0.4003
0.4112
0.3583
0.4085
0.4491
0.3688
0.4202
0.4958
0.4473
0.4604
0.4522
-1
0.4522
0.4399
0.483
0.4764
0.3827
0.4263
0.428
0.4303
0.4862
0.4118
0.3907
0.3767
0.3716
0.3763
0.3782
0.3737
0.3869
0.3347
0.3295
0.3449
0.3901
0.3681
0.3949
0.3566
0.3371
0.3953
0.3671
0.3754
0.375
0.4467
0.4714
0.4843
0.4227
0.4185
0.3829
0.4106
0.3875
0.4103
0.3967
0.4174
0.4208
0.4165
0.3946
0.42
0.4395
0.4096
0.4334
0.3589
0.4205
0.3708
0.4003
0.3659
0.3729
0.361
0.3727
0.3393
0.4022
0.3638
0.3792
0.3852
0.3555
0.3762
0.3881
0.3907
0.3787
0.367
0.3812
0.3974
0.4273
0.415
0.3983
0.384
0.3599
0.3687
0.3524
0.3656
0.3947
0.3492
0.3733
0.3654
0.3633
0.3777
0.3681
0.3741
0.3882
0.4007
0.3573
0.3643
0.3878
0.3691
0.3656
0.3595
0.3738
0.3925
0.3589
0.3587
0.3683
0.3758
0.3977
0.3757
0.3491
0.3794
0.396
0.4016
0.3905
0.3725
0.3683
0.3649
0.3153
0.3576
0.3436
0.3332
0.335
0.3337
0.334
0.3283
0.3732
0.3325
0.3461
0.4147
0.3797
0.3843
0.3965
0.3484
0.3709
0.3604
0.3789
0.3522
0.3588
0.3583
0.342
0.3762
0.3656
0.3614
0.3703
0.3456
0.3762
0.3972
0.3767
0.3959
0.3667
0.3658
0.3616
0.3646
0.4095
0.3474
0.3214
0.3887
0.329
0.3558
0.3778
0.3939
0.3883
0.3963
0.3825
0.3768
0.3839
0.3863
0.3724
0.3629
0.3566
0.3366
0.3919
0.3886
0.397
0.3747
0.3927
0.392
0.3545
0.3794
0.3496
0.3472
0.393
0.3955
0.3907
0.3426
0.3713
0.3577
0.397
0.4069
0.3618
0.3316
0.3781
0.3994
0.4221
0.3639
0.3802
0.379
0.4016
0.4029
0.3589
0.3813
0.4217
0.4178
0.3903
0.3958
0.3993
0.3604
0.413
0.4472
0.3699
0.4024
0.4057
0.3908
0.4405
0.4295
0.4787
0.4327
0.4432
0.448
0.4555
0.4169
0.3936
0.3894
0.3852
0.4302
0.4626
0.4368
0.4175
0.402
0.4232
0.385
0.4462
0.3969
0.4333
0.4634
0.4266
0.4652
0.4456
0.367
0.3557
0.445
0.4353
0.4561
0.4297
0.4287
0.4951
0.4824
0.4716
0.4924
0.4141
0.4371
0.5178
0.4473
0.423
0.5022
0.4969
0.4593
0.4139
0.4715
0.4638
0.4875
0.5124
0.4899
0.5079
0.5115
0.5257
0.4869
0.534
0.5304
0.5202
0.507
0.5062
0.5135
0.5073
0.4689
0.5445
0.5297
0.5336
0.5219
0.5494
0.5306
0.5838
0.5634
0.4975
0.4198
0.3983
0.3963
0.3781
0.3565
0.3772
0.3827
0.3572
0.3501
0.3262
0.3578
0.3532
0.3967
0.386
0.4032
0.358
0.4358
0.3917
0.391
0.3832
0.4252
0.447
0.4409
0.4541
0.4099
0.4336
0.4427
0.4063
0.4153
0.4164
0.546
0.5257
0.4189
0.4613
0.4765
0.4361
0.4602
0.4842
0.4293
0.413
0.4311
0.4393
0.372
0.4238
0.4211
0.4466
0.4292
0.413
0.4318
0.5264
0.4472
0.4336
0.3831
0.3571
0.3661
0.37
0.3766
0.3798
0.3896
0.3931
0.3956
0.3708
0.4361
0.3812
0.384
0.4756
0.4505
0.4572
0.403
0.4735
0.398
0.4297
0.4467
0.3945
0.4059
0.4246
0.4272
0.4271
0.4398
0.3695
0.3753
0.3787
0.38
0.4083
0.3861
0.3974
0.3476
0.3853
0.342
0.3727
0.3733
0.3679
0.3455
0.3319
0.3469
0.3596
0.3806
0.3773
0.3481
0.3572
0.3629
0.3484
0.3756
0.3822
0.3852
0.4174
0.4362
0.455
0.4543
0.4034
0.4382
0.5248
0.5666
0.5498
0.5131
0.4456
0.5377
0.4973
0.4451
0.4765
0.5486
0.5401
0.4477
0.4198
0.3983
0.3926
0.4296
0.4467
0.4431
0.4652
0.4438
0.4426
0.4869
0.5084
0.459
0.473
0.4551
0.4727
0.468
0.4504
0.4779
0.5066
0.5319
0.5026
0.513
0.514
0.4696
0.4436
0.4637
0.4982
0.4986
0.4961
0.514
0.5465
0.5459
0.4841
0.5444
0.52
0.5453
0.519
0.5611
0.498
0.5435
0.5788
0.4967
0.52
0.5527
0.4924
0.4034
0.4552
0.4365
0.4253
0.4142
0.3957
0.407
0.4393
0.4169
0.4023
0.4031
0.4044
0.3946
0.3896
0.4594
0.389
0.4087
0.4224
0.3946
0.4055
0.408
0.3724
0.388
0.3864
0.4307
0.415
0.4096
0.3826
0.4746
0.4442
0.4805
0.4835
0.4548
0.447
0.3723
0.4223
0.3936
0.358
0.3938
0.3934
0.3864
0.3981
0.392
0.3863
0.3886
0.3993
0.4155
0.4209
0.4203
0.4496
0.4602
0.4513
0.5149
0.4927
0.46
0.455
0.5208
0.4417
0.4804
0.5222
0.4514
0.4861
0.4587
0.4656
0.4818
0.4174
0.4235
0.4071
0.3901
0.3897
0.409
0.3969
0.4169
0.3922
0.3974
0.4502
0.4079
0.4535
0.6003
0.5724
0.4718
0.4061
0.4077
0.411
0.4007
0.4341
0.4226
0.4059
0.3874
0.4139
0.438
0.4398
0.5392
0.4209
0.4182
0.437
0.425
0.3881
0.4476
0.3612
0.3888
0.4614
0.3983
0.4321
0.4301
0.454
0.5205
0.5592
0.5969
0.5493
0.5038
0.4919
0.5651
0.5173
0.5385
0.414
0.5425
0.5135
0.5432
0.5362
0.449
0.4463
0.53
0.4842
0.4963
0.4917
0.4894
0.4127
0.5148
0.5112
0.5452
0.5336
0.5194
0.5524
0.5228
0.4893
0.4606
0.5203
0.5217
0.4922
0.4289
0.4627
0.5094
0.4457
0.4043
0.5358
0.4182
0.4397
0.4162
0.4781
0.4314
0.4668
0.4502
0.4592
0.4934
0.5287
0.4313
0.4668
0.4713
0.4431
0.4313
0.4143
0.4893
0.5263
0.5368
0.4694
0.5203
0.4732
0.5481
0.5932
0.5293
0.4921
0.5069
0.502
0.5602
0.4673
0.5142
0.4413
0.4487
0.4351
0.4423
0.5251
0.4904
0.4759
0.5295
0.5247
0.5357
0.5434
0.4749
0.4562
0.4683
0.5345
0.5135
0.4804
0.4752
0.4589
0.4795
0.4676
0.5461
0.4922
0.4454
0.457
0.4588
0.4667
0.4564
0.5197
0.476
0.4484
0.425
0.4534
0.5052
0.4716
0.4274
0.4387
0.4161
0.4588
0.4557
0.418
0.4254
0.4278
0.4491
0.4269
0.3838
0.4131
0.4039
0.4022
0.4013
0.4313
0.3931
0.4085
0.4059
0.4397
0.4838
0.4857
0.4684
0.4116
0.4753
0.4752
0.415
0.4177
0.4386
0.437
0.4156
0.4028
0.4124
0.3976
0.385
0.3854
0.3856
0.3857
0.4201
0.3737
0.3594
0.3799
0.3742
0.3681
0.3617
0.4007
0.3502
0.3416
0.3739
0.3479
0.3659
0.368
0.3587
0.3862
0.38
0.3824
0.3767
0.3716
0.3562
0.3861
0.405
0.3807
0.4135
0.3855
0.3841
0.4175
0.3877
0.3996
0.4243
0.399
0.3668
0.4232
0.4065
0.4205
0.4073
0.4205
0.4484
0.4276
0.3964
0.3945
0.4619
0.4897
0.4937
0.5205
0.5505
0.5522
0.4954
0.4789
0.5439
0.5223
0.5005
0.4647
0.5213
0.4792
0.5051
0.4447
0.5106
0.4667
0.4523
0.4126
0.4093
0.4782
0.4462
0.5162
0.4428
0.4718
0.439
0.5068
0.4923
0.512
0.4667
0.5044
0.4834
0.477
0.4204
0.4781
0.4672
0.4852
0.4704
0.4594
0.4404
0.4276
0.4253
0.4111
0.4384
0.3909
0.3851
0.3902
0.3774
0.3925
0.4238
0.3917
0.3845
0.4035
0.4054
0.4182
0.4371
0.4418
0.4361
0.4047
0.3913
0.3903
0.3766
0.3897
0.4457
0.4312
0.4916
0.506
0.53
0.5182
0.5271
0.5245
0.4892
0.48
0.4751
0.4907
0.48
0.3996
0.4198
0.4275
0.4519
0.3603
0.3591
0.3723
0.372
0.3642
0.3793
0.3748
0.4057
0.4324
0.4771
0.5336
0.4967
0.5258
0.4442
0.4494
0.496
0.4701
0.4287
0.4377
0.4833
0.4878
0.4665
0.4458
0.4605
0.4471
0.4412
0.4314
0.4567
0.4567
0.4185
0.3858
0.4044
0.458
0.4059
0.3767
0.4256
0.3983
0.4385
0.4436
0.406
0.4736
0.4283
0.3966
0.3862
0.4281
0.4671
0.427
0.4434
0.4428
0.4545
0.4202
0.3834
0.4079
0.4095
0.3879
0.3473
0.42
0.4269
0.4532
0.4425
0.441
0.4013
0.435
0.4547
0.4327
0.4237
0.4477
0.3811
0.4396
0.4481
0.443
0.4099
0.4465
0.4444
0.3946
0.4268
0.4026
0.4435
0.4087
0.4039
0.4702
0.3863
0.4354
0.3848
0.4444
0.4399
0.4313
0.4186
0.4055
0.3742
0.4694
0.4209
0.3914
0.4241
0.3943
0.4429
0.4278
0.4187
0.4547
0.4799
0.4061
0.4146
0.4563
0.3899
0.4153
0.4613
0.4295
0.4904
0.4416
0.4242
0.4826
0.5414
0.4193
0.4932
0.4634
0.4623
0.4508
0.4603
0.4927
0.4632
0.4617
0.477
0.4465
0.4725
0.4861
0.4398
0.3948
0.4339
0.4696
0.4123
0.4166
0.4169
0.4466
0.3894
0.3793
0.3798
0.3738
0.3673
0.3574
0.4119
0.3719
0.3686
0.3463
0.3641
0.369
0.3542
0.3874
0.3608
0.3718
0.3805
0.3817
0.3951
0.429
0.4697
0.4375
0.4045
0.4797
0.4726
0.4349
0.4689
0.4159
0.5104
0.4841
0.4928
0.509
0.4372
0.4305
0.3893
0.476
0.4154
0.4401
0.3731
0.3727
0.387
0.43
0.395
0.4576
0.4521
0.4299
0.4986
0.4943
0.498
0.4919
0.4649
0.5106
0.4843
0.4698
0.4771
0.4587
0.4741
0.4741
0.415
0.4652
0.4722
0.4663
0.4723
0.4486
0.4173
0.3856
0.3961
0.444
0.5075
0.4319
0.4356
0.4579
0.4527
0.4263
0.4523
0.4796
0.4313
0.3991
0.4764
0.4808
0.5324
0.4892
0.4589
0.4499
0.4511
0.42
0.4552
0.4196
0.4711
0.4441
0.3656
0.4293
0.4439
0.4841
0.394
0.4396
0.3921
0.4289
0.413
0.3777
0.3946
0.3885
0.4011
-1
0.4021
0.3529
0.4286
0.4331
0.4128
0.3501
0.3763
0.3795
0.3778
0.4727
-1
0.3448
0.3911
0.3798
0.3772
0.3568
0.3961
0.3787
0.3804
0.396
0.4369
0.4141
0.4042
0.3821
0.3795
0.4118
0.4067
0.386
0.386
0.3727
0.4082
0.42
0.403
0.4255
0.3872
0.3846
0.3618
0.3434
0.3444
0.3326
0.3631
0.3898
0.3705
0.351
0.3687
0.3741
0.3897
0.3954
0.3955
0.4063
0.4157
0.4153
0.4638
0.4181
0.4577
0.4372
0.4449
0.467
0.4149
0.4105
0.3938
0.3999
0.3593
0.4001
0.4025
0.394
0.3784
0.4205
0.4003
0.4087
0.3703
0.4204
0.4047
0.3969
0.3898
0.4181
0.4625
0.4469
0.4442
0.4107
0.438
0.3706
0.4093
0.4437
0.4498
0.4446
0.4802
0.4112
0.3765
0.4
0.3841
0.3688
0.397
0.3713
0.3747
0.409
0.3458
0.37
0.3346
0.3668
0.3515
0.3736
0.3735
0.358
0.3831
0.3419
0.3487
0.3934
0.3742
0.3866
0.3575
0.379
0.4005
0.4605
0.4062
0.4288
0.4005
0.4095
0.3884
0.3698
0.3969
0.4033
0.3951
0.4101
0.3591
0.3849
0.4286
0.3939
0.3777
0.3634
0.368
0.4042
0.393
0.3765
0.4378
0.4575
0.4434
-1
0.395
0.4154
0.4058
0.4336
-1
0.4525
0.3939
0.4863
0.4232
0.3871
0.3847
0.4174
0.4558
0.4354
0.4197
0.3888
0.38
0.3965
0.4488
0.3622
0.4256
0.4315
0.3703
0.4065
0.4018
0.4027
0.4101
0.4193
0.3953
0.3809
0.4166
0.4042
0.3869
0.4057
0.4032
0.3802
0.3651
0.3896
0.4008
0.4015
0.3962
0.411
0.388
0.4042
0.3982
0.374
0.378
0.4026
0.3926
0.3795
0.4033
0.4358
0.4077
0.4024
0.4339
0.4414
0.3906
0.3858
0.3889
0.3956
0.4284
0.4066
0.4096
0.4131
0.3832
0.4173
0.4272
0.4055
0.4508
0.396
0.3745
0.3657
0.3921
0.4083
0.3996
0.3948
0.4019
0.4028
0.4227
0.4134
0.3875
0.3598
0.3901
0.4195
0.4061
0.453
0.3813
0.4146
0.3932
0.4154
0.4015
0.4194
0.4296
0.3771
0.3915
0.4031
0.3925
0.4069
0.4282
0.3893
0.4035
0.4279
0.4173
0.4017
0.4083
0.3996
0.3545
0.4065
0.3983
0.3737
0.3722
0.4024
0.3639
0.3765
0.3773
0.3896
0.3899
0.4057
0.3746
0.3715
0.3759
0.3489
0.3747
0.3754
0.3852
0.3835
0.3857
0.4436
0.3644
0.3606
0.3917
0.3718
0.375
0.3855
0.3747
0.3801
0.3823
0.3843
0.3768
0.3803
0.356
0.3748
0.3326
0.3802
0.3611
0.3678
0.3575
0.3674
0.3629
0.3683
0.3753
0.3698
0.3678
0.3534
0.3583
0.3678
0.3885
0.3775
0.389
0.3899
0.373
0.3845
0.4068
0.3925
0.369
0.3695
0.3527
0.4072
0.3734
0.3847
0.3863
0.3585
0.3571
0.3755
0.3552
0.3343
0.3678
0.3711
0.3582
0.3633
0.3892
0.3554
0.4207
0.3952
0.3728
0.3718
0.3838
0.3284
0.3381
0.3537
0.3454
0.3617
0.413
0.4252
0.3703
0.3463
0.3402
0.3654
0.3606
0.3529
0.3393
0.3602
0.3435
0.3593
0.3551
0.3268
0.3893
0.3324
0.3245
0.3466
0.3601
0.3481
0.3761
0.327
0.3853
0.3203
0.3698
0.3215
0.3331
0.3494
0.3324
0.3386
0.3345
0.3525
0.3895
0.3723
0.3693
0.3367
0.3166
0.3442
0.331
0.3345
0.3526
0.3532
0.3513
0.3365
0.3617
0.36
0.3419
0.316
0.3251
0.3332
0.3917
0.3424
0.3409
0.3748
0.3268
0.3562
0.3944
0.3577
0.3719
0.3339
0.3924
0.3564
0.361
0.3712
0.3686
0.4038
0.3402
0.3434
0.3561
0.3244
0.3479
0.3639
0.3779
0.3751
0.3601
0.3423
0.3708
0.3798
0.3594
0.3689
0.3858
0.3766
0.2964
0.3552
0.3763
0.3413
0.3505
0.3635
0.3491
0.3366
0.3247
0.3366
0.3113
0.3344
0.3758
0.346
0.3611
0.3639
0.3592
0.4156
0.3973
0.3821
0.4215
0.382
0.3704
0.3706
0.3779
0.3487
0.3716
0.3442
0.3592
0.3847
0.3939
0.3867
0.3674
0.3718
0.3287
0.3814
0.3354
0.3635
0.3673
0.3483
0.3852
0.3592
0.3542
0.3817
0.3731
0.3755
0.3695
0.4101
0.4163
0.3803
0.3875
0.4198
0.3905
0.3944
0.371
0.3773
0.4055
0.3644
0.3935
0.3803
0.3878
0.3502
0.3555
0.3882
0.3531
0.3561
0.3711
0.402
0.416
0.4124
0.4039
0.3522
0.3783
0.3784
0.4783
0.41
0.3893
0.4178
0.3899
0.3887
0.3974
0.3977
0.3973
0.4081
0.4208
0.4129
0.387
0.3898
0.3732
0.3862
0.4114
0.4013
0.4395
0.3901
0.3693
0.3946
0.3853
0.3943
0.4612
0.42
0.4197
0.3886
0.42
0.3824
0.3821
0.3805
0.3648
0.4107
0.3758
0.4512
0.416
0.4018
0.4297
0.3854
0.4248
0.4519
0.4573
0.4309
0.4365
0.4827
0.448
0.4192
0.3742
0.3569
0.3547
0.3756
0.3897
0.361
0.3831
0.3732
0.3544
0.3936
0.3871
0.3651
0.4011
0.4499
0.4271
0.3784
0.4075
0.3875
0.389
0.3827
0.3957
0.3569
0.3647
0.3645
0.3625
0.423
0.3679
0.3937
0.4032
0.4363
0.4198
0.3911
0.4568
0.4025
0.408
0.4119
0.4478
0.3702
0.3643
0.3985
0.4355
0.3651
0.3686
0.3689
0.3575
0.3582
0.376
0.3807
0.3509
0.4245
0.3724
0.437
0.4051
0.4089
0.3847
0.4582
0.4187
0.3634
0.4341
0.4283
0.3567
0.3827
0.412
0.3567
0.3952
0.4334
0.3457
0.3904
0.3438
0.3707
0.3914
0.3874
0.4068
0.4044
0.4274
0.3982
0.3895
0.3624
0.4267
0.4128
0.4231
0.4407
0.4454
0.4262
0.4688
0.3995
0.3951
0.3941
0.3625
0.4175
0.4067
0.4132
0.4081
0.3983
0.4692
0.4117
0.4069
0.4053
0.4289
0.4136
0.4457
0.4095
0.4821
0.4293
0.4498
0.4183
0.4258
0.419
0.3948
0.3998
0.4245
0.4034
0.3578
0.3995
0.3776
0.3461
0.3738
0.3873
0.4047
0.402
0.4099
0.3561
0.3979
0.3846
0.5027
0.4533
0.4449
0.4105
0.4193
0.4303
0.4296
0.4025
0.4117
0.4314
0.4
0.4219
0.4381
0.3836
0.4047
0.3731
0.404
0.4483
0.4122
0.4533
0.4038
0.4182
0.3793
0.3941
0.3849
0.3925
0.3833
0.3976
0.3899
0.4122
0.4502
0.4558
0.4587
0.4738
0.4436
0.4553
0.4648
0.452
0.4617
0.4573
0.4475
0.4752
0.4586
0.4433
0.439
0.457
0.4744
0.4087
0.3938
0.3428
0.3387
0.3625
0.3856
0.449
0.4028
0.4237
0.403
0.4506
0.4628
0.463
0.4479
0.4522
0.4351
0.4443
0.4595
0.4577
0.471
0.4011
0.483
0.4243
0.4526
0.4627
0.4468
0.4444
0.4495
0.3997
0.4293
0.3916
0.3849
0.3985
0.4128
0.3816
0.3834
0.4241
0.3948
0.3916
0.4171
0.4317
0.4299
0.4621
0.3958
0.3451
0.3648
0.3743
0.3414
0.34
0.3796
0.3734
0.3393
0.3865
0.3725
0.382
0.3885
0.4079
0.4184
0.4827
0.4359
0.4298
0.4084
0.4142
0.4233
0.4139
0.3984
0.4027
0.4128
0.3967
0.3685
0.4232
0.3668
0.3719
0.3788
0.3532
0.343
0.3485
0.3608
0.368
0.3459
0.3561
0.3941
0.3871
0.3524
0.3707
0.3729
0.4027
0.3687
0.3733
0.4267
0.4275
0.3689
0.4138
0.4015
0.4029
0.4066
0.4141
0.4408
0.4286
0.4107
0.4121
0.385
0.4091
0.4042
0.4424
0.4259
0.4033
0.3894
0.4361
0.4086
0.4114
0.4028
0.4421
0.3962
0.4105
0.3859
0.3988
0.398
0.4178
0.4249
0.3592
0.3734
0.3488
0.3763
0.4008
0.3844
0.3648
0.4174
0.3585
0.4048
0.3863
0.3549
0.4066
0.4057
0.3784
0.3849
0.3934
0.3743
0.4213
0.3742
0.3816
0.3811
0.4149
0.3811
0.404
0.3698
0.3834
0.4068
0.4011
0.3869
0.414
0.3787
0.3969
0.3834
0.3804
0.3589
0.3694
0.3938
0.3932
0.3996
0.3922
0.3959
0.4067
0.3742
0.3767
0.3747
0.3674
0.391
0.3833
0.404
0.3855
0.3787
0.3898
0.4093
0.3802
0.3685
0.402
0.3442
0.3776
0.3667
0.378
0.3852
0.3613
0.3845
0.3425
0.3662
0.3853
0.3557
0.3578
0.4016
0.3797
0.4443
0.3738
0.3532
0.3833
0.3654
0.3452
0.3396
0.3497
0.3675
0.3847
0.3731
0.3361
0.3364
0.3225
0.3411
0.3548
0.3613
0.3041
0.3378
0.3381
0.3415
0.3367
0.4042
0.3525
0.3623
0.3634
0.3898
0.3451
0.3385
0.3464
0.3338
0.3505
0.3328
0.347
0.3359
0.3578
0.3379
0.3462
0.3441
0.3387
0.367
0.357
0.3404
0.362
0.3727
0.3384
0.3376
0.3331
0.34
0.3197
0.3487
0.3609
0.3188
0.3286
0.3588
0.3356
0.3414
0.3642
0.3599
0.3712
0.3904
0.3364
0.3388
0.3492
0.3443
0.3414
0.342
0.3697
0.3421
0.3443
0.3722
0.3441
0.351
0.3444
0.3554
0.3495
0.3515
0.3872
0.3387
0.3636
0.3527
0.3531
0.3445
0.3829
0.3652
0.34
0.3504
0.3484
0.3937
0.3195
0.3653
0.4204
0.3735
0.3997
0.3502
0.3711
0.3563
0.3531
0.3466
0.3712
0.381
0.3856
0.3791
0.3377
0.4126
0.3749
0.3988
0.3682
0.3963
0.373
0.3696
0.4042
0.3644
0.3666
0.3482
0.3613
0.3593
0.3743
0.4035
0.3553
0.3716
0.4003
0.3747
0.3613
0.4379
0.3946
0.3891
0.4041
0.4169
0.4747
0.3818
0.4358
0.4162
0.4285
0.3788
0.3556
0.3743
0.3876
0.3926
0.4332
0.4234
0.4311
0.477
0.4329
0.4347
0.4199
0.4152
0.4738
0.4768
0.4613
0.4569
0.477
0.4526
0.4375
0.4898
0.4634
0.4635
0.4687
0.4773
0.5445
0.539
0.4649
0.487
0.4454
0.4659
0.4979
0.4144
0.4222
0.4547
0.4326
0.4267
0.4223
0.3996
0.3843
0.3804
0.3763
0.3733
0.3697
0.3914
0.364
0.3861
0.3706
0.3782
0.3584
0.3739
0.3808
0.3937
0.3869
0.4418
0.463
0.402
0.4512
0.4544
0.4588
0.4362
0.4554
0.3856
0.4057
0.3917
0.3942
0.4122
0.4147
0.4287
0.4227
0.4841
0.4574
0.4582
0.4715
0.4715
0.4327
0.483
0.4972
0.4338
0.4248
0.4194
0.4962
0.4117
0.4503
0.3962
0.3988
0.3868
0.3987
0.3985
0.3906
0.3961
0.4109
0.3782
0.4179
0.4057
0.4241
0.491
0.5715
0.4421
0.4997
0.4805
0.4333
0.4526
0.4267
0.4679
0.5029
0.5183
0.4786
0.4419
0.4598
0.4405
0.5089
0.4501
0.5434
0.5265
0.4898
0.5231
0.5305
0.535
0.4582
0.4231
0.5086
0.4438
0.5263
0.4948
0.5206
0.5188
0.5165
0.5226
0.5182
0.4496
0.5141
0.4682
0.5276
0.5371
0.4698
0.5398
0.5308
0.508
0.5287
0.5427
0.5236
0.5227
0.5395
0.4864
0.4842
0.4464
0.4712
0.475
0.4506
0.4897
0.4198
0.3934
0.4304
0.4322
0.4267
0.3954
0.4008
0.3637
0.3942
0.4072
0.4022
0.3729
0.4029
0.4151
0.3988
0.3685
0.3869
0.3745
0.3594
0.3704
0.3561
0.3538
0.3799
0.368
0.39
0.3679
0.3783
0.3801
0.3793
0.4189
0.4164
0.436
0.3679
0.4427
0.3608
0.4011
0.3971
0.398
0.3913
0.3689
0.4003
0.3826
0.3837
0.3942
0.3897
0.4124
0.3716
0.4015
0.387
0.3695
0.3576
0.3921
0.4624
0.4929
0.4726
0.4675
0.3955
0.4883
0.4416
0.3792
0.3631
0.3826
0.3586
0.3519
0.3282
0.3801
0.3789
0.3332
0.3857
0.4626
0.4198
0.4396
0.444
0.4192
0.4567
0.4565
0.4965
0.4111
0.4665
0.4383
0.4443
0.418
0.4034
0.3999
0.4293
0.4273
0.472
0.3843
0.3988
0.4054
0.3674
0.3866
0.3764
0.3543
0.3894
0.4124
0.4019
0.4547
0.4286
0.44
0.4197
0.3728
0.3867
0.3767
0.3305
0.3889
0.4195
0.3701
0.3825
0.3359
0.3483
0.3795
0.3704
0.3606
0.3729
0.3431
0.3526
0.3626
0.3498
0.3547
0.3696
0.3865
0.3878
0.3627
0.3824
0.3947
0.3978
0.378
0.4388
0.3779
0.355
0.3758
0.3584
0.3678
0.3826
0.375
0.4019
0.3995
0.3926
0.4018
0.3662
0.3809
0.3791
0.3749
0.3888
0.4511
0.4323
0.4147
0.469
0.4349
0.4313
0.4723
0.4624
0.4623
0.4563
0.3646
0.3654
0.4258
0.444
0.4417
0.4487
0.459
0.4694
0.5783
0.5529
0.5408
0.4929
0.5064
0.4343
0.4286
0.5862
0.5264
0.4724
0.4646
0.4465
0.4811
0.4356
0.4592
0.4328
0.3953
0.3763
0.4558
0.4476
0.4304
0.4256
0.441
0.4338
0.4235
0.4618
0.4017
0.4259
0.4287
0.4473
0.4311
0.3823
0.4619
0.4716
0.4458
0.4821
0.4598
0.4861
0.4715
0.4476
0.4822
0.4729
0.4455
0.3431
0.3549
0.3916
0.362
0.3732
0.3532
0.3874
0.3667
0.3666
0.3305
0.3679
0.3525
0.3524
0.3508
0.3864
0.3478
0.3563
0.3518
0.3938
0.3783
0.3374
0.352
0.3563
0.4073
0.3934
0.394
0.4199
0.4083
0.4677
0.4956
0.4235
0.4173
0.4041
0.4588
0.4601
0.4593
0.4438
0.4615
0.4373
0.4468
0.4445
0.4909
0.448
0.4572
0.4624
0.4534
0.4511
0.4383
0.4502
0.4176
0.4451
0.4419
0.446
0.4663
0.4605
0.4815
0.454
0.4533
0.4189
0.4139
0.453
0.4368
0.484
0.3913
0.426
0.4108
0.4419
0.4546
0.4304
0.4445
0.4189
0.4343
0.4594
0.4243
0.386
0.4043
0.4301
0.4281
0.4486
0.4804
0.5208
0.4555
0.4633
0.4791
0.415
0.3758
0.3918
0.496
0.383
0.4528
0.3992
0.4729
0.4401
0.5426
0.432
0.437
0.4336
0.4741
0.4571
0.4697
0.4508
0.4745
0.5135
0.419
0.4399
0.4037
0.3544
0.3935
0.4077
0.4324
0.4802
0.4334
0.477
0.4777
0.4704
0.4128
0.4558
0.4091
0.5195
0.446
0.4445
0.3891
0.3535
0.374
0.345
0.3812
0.3821
0.4062
0.4263
0.4514
0.4488
0.3857
0.4058
0.4513
0.3693
0.3561
0.3614
0.3791
0.3822
0.3627
0.3695
0.404
0.4325
0.3984
0.4578
0.4926
0.5086
0.4363
0.4883
0.4811
0.5161
0.4786
0.4581
0.4501
0.4497
0.4774
0.419
0.4286
0.5103
0.4991
0.4893
0.4959
0.5224
0.5101
0.5518
0.5027
0.5733
0.5226
0.5404
0.5339
0.5192
0.5643
0.5108
0.4674
0.4894
0.404
0.4253
0.4004
0.4128
0.4108
0.3829
0.4293
0.4265
0.4238
0.436
0.4629
0.4613
0.4747
0.4666
0.4648
0.488
0.4815
0.4344
0.4202
0.443
0.4722
0.4842
0.4739
0.4595
0.4651
0.4748
0.4125
0.4284
0.4666
0.4905
0.4155
0.4291
0.4712
0.4024
0.4019
0.3839
0.3795
0.3859
0.4711
0.4872
0.4915
0.5041
0.5016
0.4692
0.4593
0.4856
0.4745
0.4616
0.4596
0.4577
0.4861
0.4264
0.482
0.4564
0.5042
0.4308
0.4414
0.4498
0.4392
0.4517
0.4492
0.4498
0.4195
0.4357
0.455
0.4804
0.4668
0.4918
0.4333
0.3824
0.4038
0.399
0.3702
0.4046
0.3786
0.4091
0.3883
0.3908
0.3702
0.4358
0.4002
0.3879
0.4159
0.4119
0.4056
0.3816
0.3984
0.3974
0.3777
0.3552
0.3716
0.4006
0.3725
0.3967
0.3961
0.4267
0.4448
0.3904
0.3908
0.3946
0.448
0.4247
0.3934
0.3766
0.3764
0.3772
0.4222
0.4054
0.4317
0.4159
0.416
0.3931
0.4173
0.4014
0.41
0.4147
0.3697
0.3826
0.4021
0.4311
0.4234
0.3568
0.3536
0.3526
0.378
0.3644
0.3338
0.4002
0.389
0.4081
0.4478
0.4515
0.395
0.4175
0.3879
0.4034
0.3951
0.3895
0.3897
0.4077
0.4177
0.4519
0.4503
0.45
0.5311
0.4559
0.4411
0.4394
0.38
0.4187
0.44
0.3645
0.3915
0.3451
0.3567
0.3532
0.3542
0.3702
0.395
0.4331
0.4056
0.4117
0.4054
0.4163
0.4209
0.4182
0.4035
0.4027
0.384
0.4117
0.3934
0.4238
0.379
0.4364
0.4226
0.4049
0.4331
0.4201
0.4185
0.4398
0.3944
0.4088
0.4252
0.3968
0.4191
0.4223
0.4092
0.4083
0.3892
0.4156
0.396
0.4149
0.3862
0.396
0.3542
0.3796
0.3511
0.3877
0.3384
0.413
0.4089
0.4067
0.3569
0.3908
0.3606
0.397
0.4061
0.3905
0.4015
0.3637
0.3994
0.3754
0.3892
0.3815
0.3688
0.3943
0.3945
0.37
0.4112
0.3738
0.3911
0.3374
0.3804
0.3771
0.3846
0.3776
0.3871
0.3521
0.3608
0.3799
0.3698
0.3632
0.3476
0.344
0.3322
0.3679
0.3576
0.3791
0.3736
0.3375
0.3689
0.3764
0.3502
0.3985
0.3469
0.3725
0.3704
0.3714
0.366
0.3742
0.3716
0.3743
0.3728
0.3451
0.3534
0.424
0.3811
0.3628
0.3486
0.3564
0.3496
0.3332
0.3817
0.3336
0.3726
0.3557
0.4028
0.3915
0.3805
0.3695
0.3778
0.3969
0.382
0.3621
0.3832
0.3635
0.3642
0.3824
0.3372
0.349
0.3395
0.3496
0.3714
0.3622
0.3573
0.3718
0.3617
0.3396
0.3626
0.3694
0.3704
0.3739
0.3663
0.3538
0.3333
0.3559
0.3492
0.3619
0.365
0.3344
0.3589
0.3448
0.3704
0.3426
0.3331
0.3641
0.3543
0.3459
0.3482
0.3495
0.3221
0.3568
0.3423
0.335
0.3466
0.3542
0.3425
0.3507
0.3673
0.3652
0.3412
0.3638
0.3539
0.4341
0.3878
0.3618
0.3496
0.3607
0.3538
0.3651
0.3776
0.3683
0.3787
0.3608
0.3592
0.3326
0.3604
0.4107
0.3935
0.3668
0.3501
0.3441
0.365
0.3422
0.3603
0.3532
0.3592
0.3753
0.3849
0.3569
0.366
0.3588
0.3564
0.3404
0.3674
0.3507
0.3436
0.3655
0.3699
0.3471
0.3621
0.3475
0.3505
0.3664
0.3528
0.3943
0.3597
0.3869
0.3565
0.3428
0.3356
0.4114
0.3412
0.3954
0.3523
0.3593
0.3495
0.3102
0.3438
0.363
0.3376
0.3304
0.3357
0.366
0.3639
0.3292
0.3373
0.3256
0.3613
0.336
0.368
0.3866
0.3862
0.3274
0.3324
0.3293
0.3563
0.3558
0.411
0.3805
0.3549
0.3503
0.3635
0.3182
0.3979
0.3737
0.3663
0.3312
0.3837
0.3668
0.364
0.3913
0.3644
0.3275
0.3564
0.3514
0.3546
0.3457
0.3398
0.3432
0.3855
0.3571
0.3474
0.342
0.3458
0.3527
0.3672
0.3654
0.4007
0.3376
0.3386
0.3621
0.3486
0.334
0.3813
0.3434
0.3445
0.3731
0.3537
0.3683
0.3656
0.3497
0.339
0.2998
0.3481
0.3217
0.3331
0.3573
0.343
0.3858
0.4012
0.347
0.3463
0.3268
0.3345
0.3348
0.3303
0.3087
0.3314
0.3507
0.3511
0.3173
0.3535
0.3394
0.3376
0.306
0.3967
0.38
0.3888
0.3635
0.3292
0.352
0.3044
0.3575
0.3604
0.339
0.374
0.3573
0.3537
0.3324
0.3449
0.3733
0.3364
0.3676
0.3641
0.3605
0.3442
0.333
0.3869
0.3806
0.3798
0.3896
0.3571
0.3832
0.3704
0.3203
0.3497
0.3374
0.3524
0.3356
0.3302
0.3362
0.3441
0.346
0.3361
0.3195
0.3568
0.3316
0.3312
0.3201
0.34
0.3341
0.359
0.3392
0.366
0.3479
0.3641
0.3931
0.3379
0.3522
0.3684
0.3749
0.3604
0.3777
0.3701
0.341
0.3411
0.3743
0.3458
0.379
0.3634
0.3736
0.4504
0.3548
0.3405
0.3465
0.3748
0.3582
0.3686
0.345
0.3428
0.3528
0.3636
0.3901
0.3398
0.3604
0.4172
0.3977
0.3713
0.3353
0.3764
0.3798
0.3827
0.3712
0.4025
0.3613
0.3464
0.3603
0.3716
0.3546
0.376
0.3655
0.3604
0.3776
0.3519
0.3851
0.361
0.3454
0.3553
0.3544
0.3434
0.3508
0.3749
0.3447
0.373
0.363
0.3717
0.3837
0.3711
0.3457
0.3357
0.365
0.3603
0.3627
0.3847
0.3821
0.3567
0.366
0.3656
0.3901
0.3363
0.3803
0.3509
0.3509
0.3352
0.3572
0.3552
0.3513
0.3608
0.3738
0.3482
0.3637
0.3613
0.3449
0.3409
0.3559
0.3736
0.3921
0.3591
0.3714
0.382
0.3684
0.3615
0.3591
0.4301
0.3905
0.3745
0.3557
0.3663
0.3597
0.3935
0.3971
0.3307
0.3511
0.3804
0.3527
0.354
0.3605
0.3434
0.3857
0.389
0.4152
0.3866
0.3786
0.4236
0.4021
0.3916
0.414
0.4147
0.4183
0.4376
0.3926
0.381
0.3766
0.4011
0.4004
0.4117
0.4203
0.3834
0.4245
0.3767
0.4226
0.4167
0.3933
0.4054
0.386
0.3642
0.3818
0.3763
0.3833
0.3794
0.3751
0.3894
0.359
0.4033
0.4072
0.3723
0.4328
0.3687
0.3826
0.3753
0.4283
0.4122
0.4127
0.4387
0.3885
0.3895
0.3714
0.373
0.3707
0.3434
0.3903
0.36
0.356
0.4121
0.4135
0.4733
0.4149
0.4339
0.4405
0.4451
0.3958
0.4238
0.4317
0.3857
0.3951
0.397
0.4216
0.4754
0.394
0.4042
0.4047
0.3871
0.3704
0.383
0.3991
0.4164
0.3842
0.4008
0.3781
0.3604
0.3723
0.38
0.3804
0.4264
0.39
0.3746
0.389
0.406
0.3893
0.3774
0.4002
0.4107
0.364
0.3552
0.3705
0.4341
0.4171
0.412
0.4077
0.4082
0.4168
0.4218
0.4105
0.4531
0.3816
0.3904
0.4443
0.3955
0.4333
0.4084
0.4365
0.4259
0.4094
0.4704
0.4144
0.4341
0.4003
0.4484
0.443
0.412
0.4515
0.4374
0.4541
0.4268
0.4307
0.4532
0.4052
0.4426
0.4008
0.3839
0.4545
0.4158
0.3999
0.391
0.35
0.4124
0.3895
0.405
0.3932
0.3815
0.3654
0.4457
0.4023
0.388
0.3946
0.3839
0.4064
0.3901
0.4224
0.3886
0.3962
0.4248
0.4668
0.4688
0.4755
0.3861
0.3626
0.3559
0.3478
0.3467
0.38
0.3592
0.3933
0.4132
0.3996
0.4028
0.4117
0.4291
0.3983
0.4507
0.4326
0.454
0.4384
0.4591
0.4517
0.3718
0.385
0.4036
0.3714
0.3928
0.4503
0.4186
0.3912
0.3883
0.4203
0.4176
0.4183
0.3439
0.3702
0.3605
0.3616
0.34
0.3561
0.3733
0.3409
0.3669
0.3727
0.3725
0.3911
0.3967
0.4089
0.4193
0.414
0.4159
0.4088
0.4126
0.4041
0.401
0.3819
0.399
0.4227
0.3964
0.3788
0.3884
0.3963
0.3597
0.3403
0.3825
0.4035
0.4136
0.4305
0.3988
0.3804
0.4194
0.3875
0.3904
0.4033
0.4212
0.4555
0.425
0.4012
0.3844
0.4115
0.3696
0.3862
0.4276
0.39
0.4037
0.3941
0.401
0.412
0.3997
0.3805
0.3696
0.3731
0.3671
0.3807
0.371
0.3779
0.3875
0.4084
0.3806
0.347
0.4103
0.3821
0.3856
0.3885
0.3686
0.3478
0.3537
0.3968
0.4066
0.3884
0.383
0.3776
0.3876
0.3907
0.4037
0.414
0.4202
0.4342
0.4051
0.4052
0.3939
0.3958
0.4119
0.4979
0.4137
0.3739
0.3644
0.3612
0.3882
0.4091
0.4185
0.3931
0.3897
0.3508
0.3998
0.3821
0.3818
0.3698
0.3938
0.3628
0.3877
0.3758
0.3529
0.3564
0.3363
0.3725
0.3627
0.4026
0.3655
0.3873
0.3888
0.3961
0.353
0.3742
0.3375
0.3715
0.3787
0.3692
0.3598
0.3607
0.3826
0.3397
0.3549
0.3291
0.3393
0.3803
0.3735
0.3986
0.3925
0.3722
0.3553
0.3829
0.3837
0.3504
0.323
0.3449
0.3636
0.3852
0.3534
0.3554
0.3645
0.3489
0.3499
0.3365
0.3571
0.36
0.3768
0.3725
0.3469
0.3273
0.3573
0.3805
0.3666
0.3414
0.3299
0.3383
0.3577
0.3487
0.3578
0.3262
0.3504
0.3494
0.3371
0.3834
0.3836
0.3483
0.373
0.4164
0.3442
0.3713
0.33
0.3718
0.3437
0.3854
0.3639
0.3331
0.3418
0.3366
0.3156
0.4089
0.3647
0.3455
0.3518
0.3266
0.3943
0.3766
0.3894
0.3271
0.4028
0.3263
0.374
0.3757
0.3991
0.3577
0.3368
0.3403
0.3405
0.3192
0.3538
0.3327
0.3427
0.3089
0.3381
0.3658
0.3997
0.3509
0.3576
0.3535
0.3341
0.3477
0.3278
0.3516
0.3689
0.3539
0.3865
0.35
0.3351
0.3808
0.3573
0.3529
0.3605
0.3677
0.3563
0.3463
0.3505
0.3693
0.3643
0.3379
0.3255
0.3508
0.3495
0.3645
0.32
0.379
0.37
0.37
0.3622
0.3695
0.3534
0.3478
0.3586
0.4092
0.3247
0.3467
0.3538
0.3434
0.2982
0.3504
0.3382
0.3784
0.3776
0.3526
0.3656
0.3691
0.3521
0.3535
0.345
0.3597
0.3523
0.3509
0.3543
0.3614
0.325
0.3583
0.3492
0.3404
0.3531
0.3628
0.3669
0.3933
0.3455
0.3467
0.3318
0.3181
0.3437
0.3348
0.442
0.342
0.3484
0.3437
0.342
0.3538
0.4043
0.3432
0.3153
0.3165
0.3754
0.3291
0.3313
0.3654
0.4075
0.3885
0.3777
0.3679
0.345
0.3624
0.4448
0.3813
0.3503
0.3794
0.3658
0.3615
0.3588
0.4067
0.354
0.3499
0.3862
0.4124
0.3753
0.3469
0.3725
0.3598
0.3712
0.3764
0.3813
0.3871
0.3583
0.362
0.3912
0.3787
0.3721
0.3594
0.3816
0.3611
0.4064
0.3821
0.3451
0.3785
0.3405
0.3533
0.3664
0.3692
0.3366
0.365
0.3601
0.37
0.3457
0.3648
0.3802
0.3855
0.4045
0.37
0.3373
0.3649
0.3776
0.381
0.3712
0.3622
0.3942
0.3678
0.3639
0.4289
0.3932
0.3869
0.4146
0.3736
0.3846
0.4016
0.3686
0.392
0.3782
0.3887
0.3867
0.3389
0.3479
0.3686
0.3888
0.3888
0.389
0.3948
0.3786
0.4063
0.3727
0.3935
0.4101
0.3772
0.4077
0.374
0.3709
0.3923
0.3653
0.3943
0.4362
0.4032
0.4093
0.3643
0.3604
0.3763
0.3936
0.3752
0.372
0.3653
0.3726
0.3727
0.4149
0.3641
0.3486
0.3715
0.3765
0.3837
0.3377
0.3189
0.3561
0.3571
0.3581
0.344
0.3602
0.3862
0.3971
0.3777
0.3913
0.3609
0.3309
0.3774
0.349
0.4029
0.3508
0.3988
0.3739
0.3868
0.3911
0.3951
0.3724
0.3833
0.3838
0.3805
0.3628
0.359
0.3528
0.32
0.4008
0.4057
0.3706
0.3738
0.3471
0.3798
0.3791
0.3817
0.3864
0.3702
0.4117
0.3673
0.3683
0.3903
0.3904
0.4111
0.395
0.3891
0.4043
0.376
0.4092
0.4347
0.4453
0.4215
0.3946
0.3965
0.3826
0.3966
0.4193
0.3982
0.3964
0.4025
0.4257
0.4051
0.4123
0.3892
0.3312
0.428
0.3884
0.4056
0.4428
0.4017
0.4501
0.4129
0.4325
0.4119
0.3566
0.3979
0.4262
0.4479
0.3748
0.4347
0.429
0.3962
0.3719
0.3973
0.4127
0.4327
0.3799
0.3831
0.3924
0.4527
0.4382
0.4569
0.4453
0.4271
0.4342
0.4159
0.4262
0.3864
0.4559
0.4364
0.4441
0.4663
0.45
0.4646
0.4665
0.4408
0.4599
0.4307
0.3847
0.4669
0.4504
0.4444
0.4729
0.4792
0.4751
0.4275
0.4066
0.3982
0.5254
0.3978
0.3859
0.4621
0.412
0.4273
0.4125
0.4256
0.4616
0.4364
0.441
0.4312
0.4579
0.4623
0.414
0.4301
0.459
0.4275
0.4435
0.461
0.4437
0.3956
0.3912
0.4047
0.3806
0.4586
0.4758
0.4718
0.4402
0.455
0.4522
0.4236
0.422
0.3899
0.3731
0.4121
0.3635
0.3755
0.3916
0.3688
0.4173
0.3521
0.4453
0.3738
0.3961
0.389
0.4025
0.4237
0.4053
0.3682
0.4106
0.4392
0.3767
0.3953
0.4021
0.4183
0.3875
0.3867
0.3953
0.4421
0.4634
0.4301
0.5035
0.4285
0.4155
0.3686
0.3692
0.3483
0.3796
0.3835
0.3766
0.3757
0.3695
0.3512
0.3595
0.3843
0.3509
0.4005
0.3474
0.3862
0.3604
0.3771
0.3773
0.3777
0.4102
0.4065
0.4022
0.4261
0.438
0.423
0.438
0.4256
0.4933
0.4103
0.3805
0.4264
0.4428
0.3718
0.4344
0.4377
0.4485
0.4461
0.4636
0.4408
0.4301
0.4239
0.4499
0.459
0.431
0.4284
0.4228
0.4199
0.4136
0.4144
0.4341
0.4122
0.467
0.4033
0.4175
0.4214
0.4104
0.4402
0.4148
0.4008
0.4584
0.4425
0.4483
0.3926
0.4008
0.4209
0.4539
0.4262
0.3982
0.4403
0.4401
0.4348
0.426
0.4198
0.4278
0.414
0.4054
0.4011
0.389
0.4047
0.3903
0.3986
0.4049
0.3744
0.3909
0.4111
0.3848
0.3997
0.4401
0.4049
0.4098
0.4104
0.4105
0.4184
0.4135
0.4334
0.4329
0.4235
0.4284
0.4468
0.5149
0.4455
0.4704
0.4192
0.4971
0.4149
0.4162
0.427
0.4459
0.4422
0.4907
0.4714
0.4448
0.4358
0.4524
0.4295
0.4281
0.4876
0.4243
0.4339
0.4045
0.4339
0.442
0.4348
0.4513
0.4595
0.4769
0.4816
0.476
0.4112
0.3843
0.3941
0.3927
0.3885
0.4499
0.3837
0.3846
0.3782
0.4268
0.4141
0.3958
0.3964
0.3651
0.3848
0.439
0.3765
0.408
0.4039
0.4022
0.3894
0.3749
0.415
0.3735
0.3856
0.3731
0.3532
0.4042
0.3692
0.3615
0.3731
0.3297
0.384
0.3817
0.3428
0.3843
0.3639
0.3879
0.3713
0.3657
0.3645
0.369
0.3706
0.3476
0.3846
0.3625
0.3372
0.3499
0.3441
0.3623
0.3638
0.3355
0.331
0.354
0.4089
0.3379
0.4227
0.6023
0.3354
0.3937
0.3734
0.384
0.3645
0.3741
0.3604
0.3757
0.3989
0.3488
0.3454
0.3675
0.3617
0.3689
0.3638
0.386
0.3529
0.3668
0.361
0.3451
0.3461
0.3832
0.3615
0.3907
0.4205
0.3637
0.4197
0.3685
0.3787
0.4095
0.3544
0.3373
0.3474
0.3786
0.3994
0.3656
0.3799
0.3455
0.3659
0.3905
0.3796
0.359
0.3381
0.362
0.354
0.4113
0.3906
0.3889
0.3416
0.3903
0.3862
0.3733
0.3856
0.3657
0.3901
0.3955
0.4301
0.3574
0.3711
0.4048
0.3949
0.4
0.3917
0.382
0.4172
0.398
0.4156
0.3755
0.3471
0.402
0.3882
0.3457
0.3722
0.3966
0.4302
0.3827
0.3497
0.3787
0.4281
0.3806
0.3599
0.3923
0.3959
0.3519
0.3761
0.3434
0.3801
0.3716
0.3465
0.3437
0.3449
0.3846
0.3634
0.4077
0.4121
0.4025
0.3662
0.3894
0.4206
0.4138
0.4394
0.443
0.398
0.3759
0.3938
0.3536
0.3585
0.3624
0.4062
0.3739
0.3798
0.3717
0.3996
0.4146
0.4207
0.4082
0.4122
0.4174
0.3999
0.4525
0.4192
0.4307
0.4515
0.4294
0.3804
0.4527
0.4727
0.4377
0.4376
0.4571
0.4677
0.4516
0.423
0.4416
0.4442
0.4419
0.411
0.3908
0.4133
0.4559
0.4125
0.4528
0.4542
0.4143
0.4291
0.4653
0.4119
0.3554
0.3749
0.3753
0.3806
0.3754
0.3479
0.4234
0.5111
0.4695
0.5048
0.4312
0.429
0.4489
0.3899
0.4018
0.3894
0.3806
0.3985
0.3974
0.4082
0.3924
0.3486
0.4428
0.4151
0.4159
0.477
0.4026
0.4436
0.4495
0.4346
0.488
0.402
0.4802
0.5051
0.4563
0.4648
0.4525
0.4661
0.4657
0.4578
0.4539
0.4718
0.4376
0.4539
0.428
0.453
0.4489
0.4182
0.4505
0.4737
0.4589
0.4457
0.4508
0.4915
0.4933
0.4194
0.4026
0.4095
0.4125
0.4331
0.4726
0.4393
0.4399
0.4514
0.4578
0.446
0.4172
0.3778
0.4021
0.4319
0.4144
0.3647
0.3948
0.3924
0.4047
0.4475
0.4749
0.4603
0.4788
0.4561
0.4351
0.4051
0.4238
0.4023
0.4346
0.4553
0.4305
0.4437
0.4356
0.4031
0.5432
0.4225
0.4195
0.4302
0.4612
0.4566
0.4353
0.4434
0.4169
0.4185
0.4601
0.4471
0.4709
0.4818
0.4495
0.4584
0.3918
0.4823
0.4131
0.4189
0.4152
0.4397
0.4305
0.4531
0.3982
0.3951
0.4271
0.3982
0.4078
0.4136
0.3999
0.4302
0.4115
0.4014
0.4217
0.3941
0.4329
0.3607
0.4036
0.409
0.4026
0.4198
0.4256
0.4089
0.4167
0.4193
0.4235
0.3637
0.3932
0.4236
0.4258
0.4059
0.4217
0.4125
0.4165
0.3716
0.396
0.4182
0.393
0.4046
0.4038
0.4217
0.3836
0.4017
0.433
0.4041
0.4242
0.3857
0.3975
0.4202
0.4184
0.3943
0.3478
0.3538
0.4095
0.3943
0.3994
0.4085
0.3868
0.4035
0.4384
0.4337
0.385
0.3881
0.3766
0.3792
0.4148
0.4164
0.3831
0.3959
0.3899
0.4069
0.4137
0.3764
0.3738
0.3487
0.4137
0.3597
0.3737
0.4006
0.4725
0.4438
0.3611
0.3895
0.3826
0.387
0.4108
0.4025
0.3625
0.4046
0.3866
0.3781
0.3752
0.3603
0.4567
0.4126
0.4027
0.3669
0.3847
0.403
0.3842
0.4034
0.3654
0.404
0.375
0.3747
0.3513
0.3692
0.4042
0.3881
0.3481
0.3789
0.3663
0.389
0.3776
0.4038
0.3695
0.3847
0.3405
0.4215
0.3947
0.4027
0.4188
0.4013
0.3502
0.3539
0.3737
0.4004
0.3726
0.3857
0.3891
0.3664
0.3616
0.4125
0.3259
0.3777
0.3734
0.378
0.3806
0.3251
0.3681
0.4042
0.3776
0.3976
0.3878
0.3932
0.3616
0.3505
0.3369
0.3623
0.3478
0.3416
0.3436
0.3739
0.3488
0.3741
0.3916
0.3579
0.4054
0.3673
0.4012
0.3939
0.3974
0.3807
0.3735
0.3879
0.3684
0.3625
0.3684
0.3548
0.4308
0.3729
0.413
0.358
0.3561
0.3814
0.3797
0.3131
0.3587
0.3479
0.3595
0.3636
0.399
0.3927
0.3983
0.3905
0.4004
0.4032
0.3932
0.3866
0.3511
0.4344
0.3979
0.4073
0.3961
0.38
0.3461
0.3736
0.3824
0.385
0.3743
0.4082
0.4126
0.3948
0.4182
0.4121
0.4139
0.3733
0.4056
0.4231
0.4044
0.411
0.4487
0.384
0.4023
0.4073
0.406
0.4123
0.3289
0.4194
0.4368
0.4184
0.431
0.4119
0.4253
0.4179
0.438
0.4462
0.4206
0.4139
0.4254
0.398
0.4135
0.3697
0.4095
0.3982
0.4242
0.4143
0.3817
0.3858
0.3662
0.3294
0.3945
0.4031
0.3597
0.3825
0.4164
0.3823
0.4568
0.434
0.3949
0.3658
0.4263
0.4116
0.3984
0.3654
0.3415
0.3888
0.3632
0.3566
0.3607
0.3843
0.4268
0.3589
0.3756
0.3973
0.3971
0.4053
0.4011
0.3998
0.3853
0.3823
0.4186
0.4138
0.378
0.4435
0.4089
0.4158
0.4241
0.4166
0.4406
0.4131
0.308
0.4175
0.3816
0.3776
0.3905
0.3386
0.2792
0.428
0.386
0.3282
0.3463
0.3419
0.3499
0.3909
0.3836
0.3441
0.4074
0.4062
0.4098
0.4706
0.447
0.3927
0.4167
0.3745
0.4124
0.3819
0.4025
0.441
0.4407
0.4354
0.3791
0.3995
0.4427
0.4327
0.4162
0.4469
0.4301
0.448
0.4398
0.4093
0.398
0.4109
0.4011
0.3834
0.415
0.3913
0.4245
0.4393
0.4468
0.4016
0.3747
0.3605
0.3863
0.3597
0.4114
0.3917
0.4337
0.3913
0.4066
0.402
0.3651
0.3869
0.4038
0.4159
0.3953
0.402
0.4421
0.4336
0.3929
0.4466
0.4442
0.4424
0.4417
0.4482
0.4209
0.446
0.4534
0.4284
0.3762
0.4419
0.3828
0.4192
0.4003
0.4067
0.4792
0.51
0.4028
0.3677
0.3682
0.3993
0.3849
0.4174
0.41
0.4328
0.4198
0.4089
0.3967
0.4269
0.4537
0.4388
0.4336
0.4172
0.3853
0.421
0.4454
0.4013
0.4213
0.4242
0.4232
0.3952
0.4059
0.4339
0.4432
0.4274
0.4056
0.4151
0.4255
0.4349
0.4238
0.4525
0.4038
0.4069
0.3982
0.383
0.4356
0.3907
0.4514
0.4058
0.4316
0.467
0.4238
0.4076
0.4403
0.4321
0.4243
0.4379
0.4259
0.4056
0.3875
0.3733
0.367
0.3861
0.3676
0.4081
0.432
0.3979
0.4238
0.384
0.4296
0.466
0.473
0.5213
0.499
0.4904
0.4904
0.4474
0.4089
0.4369
0.4446
0.4461
0.4352
0.4456
0.4377
0.4855
0.454
0.4491
0.4555
0.4787
0.4678
0.5288
0.4485
0.4593
0.4375
0.4518
0.4614
0.4686
0.376
0.3712
0.4238
0.4233
0.4607
0.4672
0.4206
0.4012
0.439
0.4789
0.4599
0.4397
0.4602
0.4451
0.4115
0.4714
0.4143
0.4455
0.4414
0.4197
0.4251
0.4063
0.3674
0.4595
0.4963
0.4739
0.425
0.4191
0.4088
0.4211
0.4828
0.4646
0.4166
0.3716
0.487
0.3995
0.3841
0.3829
0.4077
0.4008
0.4513
0.4465
0.3814
0.4629
0.4237
0.4856
0.4854
0.4409
0.4801
0.4366
0.4921
0.4616
0.4368
0.4138
0.4306
0.4493
0.4275
0.432
0.4694
0.4552
0.4568
0.4774
0.498
0.4054
0.3987
0.465
0.4675
0.4337
0.527
0.516
0.4075
0.501
0.5588
0.5036
0.4237
0.504
0.4372
0.5235
0.5032
0.5203
0.4139
0.4652
0.4433
0.4629
0.4439
0.4752
0.5018
0.4537
0.4498
0.408
0.4125
0.4143
0.4107
0.4096
0.5019
0.4979
0.4801
0.4229
0.4015
0.3868
0.3821
0.4314
0.4248
0.4044
0.4129
0.4157
0.4342
0.3823
0.3937
0.3935
0.38
0.4065
0.4077
0.3756
0.377
0.3674
0.3696
0.3708
0.4007
0.3296
0.393
0.3549
0.3764
0.4066
0.5123
0.5313
0.4635
0.4991
0.4468
0.5235
0.4939
0.4886
0.4807
0.4851
0.5636
0.5553
0.5617
0.5438
0.5441
0.5366
0.5437
0.3632
0.4433
0.4086
0.4015
0.5191
0.4745
0.53
0.5262
0.5539
0.5174
0.4305
0.4606
0.4897
0.3788
0.3558
0.4216
0.5283
0.5503
0.4826
0.484
0.3861
0.4278
0.4684
0.5264
0.4476
0.521
0.4999
0.5032
0.3666
0.3426
0.4949
0.5277
0.4943
0.3963
0.4517
0.3649
0.3302
0.3935
0.5002
0.4585
0.4895
0.5206
0.3973
0.3637
0.4092
0.4153
0.5531
0.4483
0.4035
0.5179
0.4532
0.6025
0.621
0.5222
0.3661
0.4386
0.4523
0.3981
0.3977
0.4172
0.3638
0.3838
0.3634
0.3864
0.393
0.3871
0.3422
0.3581
0.375
0.3688
0.384
0.3655
0.3523
0.3669
0.3722
0.359
0.3306
0.3619
0.3861
0.3614
0.4227
0.3848
0.3943
0.3543
0.3411
0.3685
0.3743
0.3447
0.3375
0.3456
0.3493
0.3627
0.3518
0.3514
0.3378
0.3484
0.3768
0.3349
0.3583
0.385
0.3649
0.3869
0.3967
0.3472
0.3811
0.3787
0.3728
0.3774
0.3828
0.3622
0.3464
0.3657
0.363
0.3746
0.3976
0.3604
0.3868
0.3807
0.3546
0.37
0.4252
0.4183
0.436
0.4408
0.3916
0.3677
0.4692
0.516
0.4197
0.5274
0.5155
0.5654
0.5625
0.5583
0.5557
0.4764
0.522
0.5442
0.4997
0.3564
0.4845
0.462
0.4534
0.4622
0.4536
0.5676
0.5757
0.5101
0.5196
0.5145
0.4263
0.4301
0.4195
0.4473
0.4914
0.534
0.4601
0.4411
0.496
0.4979
0.5257
0.5027
0.4317
0.5323
0.5669
0.4643
0.497
0.5021
0.4175
0.43
0.4182
0.3612
0.4252
0.4046
0.4003
0.4426
0.4411
0.3852
0.3732
0.3621
0.3623
0.3659
0.399
0.388
0.3841
0.3394
0.4403
0.3777
0.3719
0.3961
0.3668
0.4259
0.3842
0.3608
0.3697
0.367
0.3702
0.365
0.424
0.4631
0.4401
0.4212
0.4786
0.3785
0.385
0.4326
0.4369
0.422
0.511
0.4465
0.4439
0.4298
0.4232
0.454
0.3943
0.4131
0.43
0.4418
0.4369
0.4113
0.4338
0.4246
0.4013
0.4311
0.4103
0.4312
0.3933
0.4843
0.433
0.4448
0.4408
0.4274
0.4108
0.4465
0.459
0.4587
0.5517
0.4892
0.5397
0.4302
0.4383
0.4547
0.4917
0.4264
0.4295
0.4143
0.4971
0.498
0.478
0.4196
0.4649
0.4928
0.5167
0.3939
0.4006
0.4487
0.453
0.4648
0.4363
0.4031
0.4979
0.4851
0.4813
0.4874
0.4606
0.4483
0.4821
0.4679
0.4479
0.3872
0.4106
0.4507
0.4344
0.4415
0.5218
0.5244
0.4523
0.4214
0.4271
0.5195
0.5333
0.5078
0.5063
0.4897
0.5301
0.4906
0.516
0.549
0.5466
0.5537
0.5203
0.5265
0.4606
0.5515
0.4565
0.4255
0.4218
0.3913
0.3791
0.3957
0.3839
0.3726
0.42
0.4752
0.3915
0.4664
0.4411
0.4243
0.4147
0.4254
0.4049
0.3934
0.4809
0.405
0.4484
0.4441
0.4137
0.4783
0.4212
0.4295
0.4371
0.5073
0.4708
0.4678
0.4609
0.4891
0.481
0.4112
0.4203
0.4557
0.49
0.4174
0.4075
0.4411
0.3654
0.4022
0.4111
0.4192
0.4181
0.3997
0.4172
0.395
0.4412
0.4294
0.4268
0.4248
0.4056
0.4266
0.3385
0.3548
0.4193
0.4126
0.3997
0.4363
0.3506
0.4227
0.3577
0.4279
0.4041
0.4227
0.3879
0.3999
0.3849
0.3543
0.4026
0.3761
0.3907
0.3797
0.3738
0.4174
0.4172
0.3992
0.3802
0.3695
0.3584
0.3887
0.3664
0.4156
0.3597
0.3663
0.4043
0.3961
0.4064
0.3901
0.3776
0.4268
0.3978
0.4139
0.4163
0.3964
0.407
0.376
0.4395
0.4616
0.443
0.4041
0.3573
0.4203
0.452
0.4489
0.3922
0.4238
0.4138
0.3593
0.3486
0.3543
0.4001
0.3503
0.3613
0.4372
0.4025
0.4167
0.3589
0.3582
0.3924
0.3831
0.3897
0.4025
0.4192
0.4073
0.3888
0.3955
0.3476
0.3936
0.3734
0.4461
0.3628
0.3532
0.3372
0.3735
0.366
0.3511
0.4072
0.3451
0.3727
0.3548
0.3611
0.3668
0.3704
0.3639
0.3496
0.3311
0.3416
0.3585
0.3593
0.2992
0.3627
0.4131
0.3467
0.3591
0.3516
0.3895
0.3572
0.3658
0.3548
0.3704
0.3465
0.3508
0.3514
0.3543
0.3518
0.3355
0.3409
0.3555
0.3775
0.3899
0.3919
0.3667
0.382
0.3897
0.3295
0.3937
0.3752
0.3945
0.3441
0.3384
0.3768
0.3715
0.3934
0.3802
0.366
0.3488
0.3727
0.3537
0.3432
0.3677
0.3713
0.3571
0.3383
0.3338
0.3576
0.3598
0.3495
0.3459
0.3514
0.4401
0.3331
0.3888
0.3289
0.3427
0.3713
0.3534
0.3564
0.3611
0.3465
0.3498
0.3704
0.3872
0.3959
0.3423
0.4004
0.3716
0.3591
0.3542
0.383
0.3761
0.3584
0.3878
0.3555
0.3405
0.3386
0.3233
0.356
0.3449
0.3564
0.3507
0.3276
0.3216
0.3835
0.3525
0.3457
0.3483
0.3495
0.3466
0.3087
0.347
0.3429
0.3491
0.3826
0.364
0.3682
0.3235
0.3324
0.3481
0.3446
0.3334
0.3653
0.3641
0.3475
0.3675
0.3421
0.3697
0.3516
0.3248
0.3851
0.3843
0.3564
0.3301
0.372
0.3568
0.366
0.3275
0.3297
0.3392
0.3594
0.3519
0.328
0.3371
0.3153
0.3605
0.3663
0.3651
0.305
0.3412
0.3496
0.33
0.3338
0.3457
0.3398
0.3657
0.3628
0.353
0.348
0.3464
0.3515
0.3459
0.3856
0.3282
0.3053
0.3297
0.3704
0.3478
0.335
0.3838
0.3315
0.3399
0.3414
0.4098
0.3681
0.4079
0.323
0.3428
0.3702
0.3448
0.3225
0.2999
0.337
0.3449
0.3445
0.3225
0.3596
0.3737
0.3454
0.3806
0.3786
0.395
0.3469
0.3249
0.3593
0.3654
0.3356
0.3904
0.3628
0.3565
0.3505
0.3369
0.3378
0.3351
0.3612
0.328
0.3528
0.3337
0.3504
0.3842
0.3956
0.3917
0.3398
0.3011
0.3169
0.3357
0.3413
0.3431
0.377
0.3974
0.3447
0.3658
0.3376
0.3362
0.4083
0.3796
0.3235
0.3661
0.3656
0.3548
0.3634
0.3321
0.3235
0.3212
0.3317
0.331
0.3379
0.3402
0.3316
0.3388
0.3446
0.3421
0.3784
0.3207
0.3346
0.3538
0.3559
0.3053
0.3257
0.3458
0.3172
0.3641
0.3359
0.3506
0.357
0.3256
0.3494
0.3327
0.3321
0.3478
0.3301
0.341
0.3453
0.383
0.3473
0.345
0.3751
0.3421
0.3649
0.3311
0.3403
0.3435
0.3375
0.3704
0.3359
0.3337
0.3416
0.3384
0.3394
0.384
0.3461
0.3844
0.3776
0.3452
0.3589
0.3487
0.3464
0.3507
0.3364
0.3817
0.4026
0.4059
0.3611
0.3949
0.3395
0.3649
0.3643
0.3597
0.3704
0.3555
0.3746
0.3427
0.3533
0.3926
0.3704
0.382
0.3667
0.3966
0.3435
0.3571
0.4055
0.3525
0.3844
0.4608
0.4381
0.3893
0.3973
0.3642
0.3721
0.4084
0.4076
0.3771
0.4046
0.4559
0.3846
0.4018
0.396
0.4348
0.3608
0.4303
0.4189
0.3677
0.3652
0.382
0.3917
0.442
0.3769
0.393
0.399
0.4033
0.4069
0.3727
0.4131
0.3928
0.3738
0.3672
0.4069
0.3958
0.3667
0.3578
0.4042
0.3889
0.3795
0.38
0.3575
0.3655
0.3634
0.4168
0.3723
0.3441
0.4024
0.3773
0.3766
0.3536
0.3702
0.4082
0.3486
0.3738
0.3544
0.3814
0.3525
0.3566
0.3695
0.374
0.3513
0.3562
0.3869
0.3816
0.3948
0.3476
0.363
0.3969
0.3673
0.3501
0.3877
0.3763
0.3736
0.3499
0.364
0.3937
0.3753
0.385
0.3804
0.3682
0.3768
0.3795
0.3732
0.3544
0.3702
0.4197
0.3867
0.3834
0.3924
0.3718
0.3927
0.4066
0.3617
0.3706
0.3906
0.392
0.403
0.4031
0.3823
0.4003
0.4027
0.3828
0.4143
0.3902
0.39
0.406
0.3902
0.4005
0.3852
0.4075
0.4441
0.3926
0.4195
0.3987
0.4157
0.4148
0.3658
0.4292
0.4009
0.3819
0.4032
0.3993
0.4113
0.4067
0.3942
0.3995
0.4001
0.3925
0.3948
0.4064
0.4656
0.3911
0.4043
0.419
0.3917
0.3854
0.3612
0.398
0.4096
0.3889
0.4048
0.3644
0.3878
0.3946
0.3984
0.4007
0.3843
0.3936
0.3595
0.394
0.4025
0.3968
0.4327
0.4015
0.4005
0.3685
0.388
0.3832
0.3811
0.3582
0.3453
0.3419
0.3706
0.3858
0.3667
0.3514
0.399
0.3678
0.383
0.3828
0.4024
0.359
0.3856
0.382
0.3878
0.3506
0.3038
0.3972
0.3418
0.3678
0.3634
0.389
0.3539
0.3485
0.3656
0.3585
0.3919
0.4267
0.3749
0.3974
0.3341
0.3467
0.3747
0.3132
0.3466
0.3452
0.397
0.361
0.3571
0.3527
0.34
0.323
0.3651
0.4121
0.3764
0.3225
0.3819
0.3257
0.3624
0.3382
0.3462
0.3365
0.3432
0.354
0.3818
0.3804
0.3551
0.356
0.3455
0.4808
0.3969
0.3398
0.333
0.3343
0.3423
0.3338
0.3256
0.3312
0.3227
0.3421
0.3566
0.3444
0.35
0.3062
0.3487
0.3618
0.3862
0.3378
0.3557
0.3832
0.351
0.3702
0.3742
0.3331
0.3493
0.3489
0.3775
0.3554
0.3596
0.377
0.3404
0.3594
0.3858
0.3625
0.3185
0.3371
0.3365
0.3407
0.3887
0.3622
0.3746
0.3552
0.3596
0.3758
0.3612
0.4216
0.3535
0.3258
0.3345
0.3518
0.3577
0.3938
0.3669
0.3619
0.3348
0.401
0.3699
0.322
0.336
0.3627
0.3371
0.361
0.3731
0.3651
0.3734
0.3563
0.3526
0.3482
0.3428
0.3466
0.3549
0.3796
0.3697
0.3332
0.3898
0.3605
0.338
0.3485
0.3855
0.362
0.3621
0.3286
0.4177
0.3521
0.3715
0.3278
0.336
0.3426
0.3796
0.3552
0.3479
0.3577
0.3682
0.3622
0.3503
0.3559
0.3508
0.333
0.3165
0.343
0.3346
0.3638
0.3256
0.3236
0.3621
0.3809
0.3806
0.3671
0.3527
0.3486
0.3307
0.344
0.3993
0.3336
0.3188
0.3253
0.3383
0.3731
0.3571
0.3459
0.3628
0.3355
0.3477
0.325
0.3473
0.3378
0.3326
0.3376
0.3104
0.3398
0.3979
0.3722
0.3852
0.3611
0.3539
0.3193
0.3346
0.3504
0.3266
0.3349
0.3511
0.3444
0.3441
0.3468
0.3824
0.3819
0.3345
0.3231
0.329
0.3336
0.3555
0.3412
0.3359
0.3709
0.3358
0.3447
0.336
0.3583
0.3453
0.3564
0.3679
0.3525
0.3431
0.3558
0.3491
0.3932
0.3518
0.3769
0.3384
0.3612
0.3145
0.3266
0.3514
0.4124
0.3647
0.3401
0.3545
0.3593
0.3946
0.3518
0.332
0.364
0.3515
0.3487
0.3704
0.3807
0.3657
0.3414
0.3798
0.3707
0.3723
0.3532
0.3347
0.3166
0.35
0.3478
0.3878
0.3812
0.3798
0.3472
0.3664
0.3639
0.363
0.3584
0.404
0.3492
0.3675
0.3679
0.3663
0.3637
0.3341
0.3441
0.3415
0.3417
0.3095
0.3334
0.3572
0.3306
0.3804
0.3526
0.3288
0.378
0.3213
0.3568
0.3512
0.341
0.3494
0.3474
0.3476
0.3119
0.3319
0.3917
0.3668
0.3681
0.3192
0.3844
0.3374
0.3592
0.3549
0.3546
0.3451
0.3764
0.3472
0.3282
0.3436
0.3136
0.3418
0.3526
0.3378
0.3773
0.3374
0.3464
0.3507
0.3656
0.3953
0.3473
0.3813
0.3431
0.3563
0.3979
0.3847
0.3606
0.4021
0.3815
0.3486
0.3515
0.3598
0.4698
0.3687
0.3425
0.3596
0.3336
0.3543
0.3733
0.3729
0.3933
0.3584
0.3968
0.3366
0.3673
0.3609
0.3506
0.3909
0.3895
0.3918
0.3917
0.3759
0.379
0.3822
0.3576
0.4033
0.3561
0.3862
0.3783
0.3841
0.3593
0.4027
0.3966
0.4043
0.3771
0.417
0.3916
0.3896
0.3936
0.4058
0.3676
0.4054
0.405
0.4353
0.4305
0.4339
0.434
0.3974
0.3558
0.3898
0.3866
0.3956
0.3905
0.3822
0.4066
0.4013
0.3931
0.3992
0.3824
0.3759
0.4268
0.3966
0.4295
0.4158
0.3872
0.3606
0.3919
0.3585
0.3528
0.3532
0.3839
0.3465
0.3812
0.4034
0.362
0.3531
0.3772
0.3712
0.4038
0.3911
0.3432
0.3869
0.4322
0.4115
0.361
0.4072
0.3976
0.4225
0.3666
0.4215
0.378
0.3573
0.3656
0.3862
0.4037
0.3865
0.4528
0.4818
0.4527
0.4686
0.4734
0.453
0.4669
0.4739
0.3871
0.4934
0.4427
0.4639
0.4412
0.472
0.4666
0.449
0.481
0.4318
0.4242
0.4159
0.4006
0.4307
0.3935
0.4035
0.4013
0.4699
0.4302
0.425
0.4226
0.406
0.4267
0.4241
0.5035
0.448
0.4494
0.4744
0.4764
0.4826
0.4617
0.4141
0.4689
0.432
0.4818
0.469
0.4921
0.4571
0.4935
0.4781
0.4591
0.5089
0.5006
0.4683
0.4557
0.5179
0.4811
0.4583
0.4564
0.4496
0.5361
0.4913
0.5322
0.5197
0.5845
0.5024
0.4829
0.4436
0.439
0.4785
0.4378
0.4704
0.455
0.4583
0.4923
0.4194
0.4659
0.4808
0.4795
0.5137
0.5316
0.5191
0.5026
0.4406
0.4659
0.4448
0.4699
0.5688
0.4911
0.4196
0.4983
0.4196
0.5041
0.4547
0.4971
0.5122
0.571
0.5437
0.5531
0.5208
0.5174
0.4434
0.4936
0.428
0.3909
0.4314
0.4555
0.4203
0.4529
0.498
0.441
0.4806
0.4598
0.4726
0.4136
0.4237
0.4699
0.4476
0.4201
0.4919
0.4864
0.4328
0.4939
0.5142
0.5313
0.5117
0.4513
0.4088
0.4825
0.4474
0.4103
0.4182
0.4229
0.4046
0.4123
0.4201
0.4111
0.4192
0.3979
0.3927
0.4748
0.4142
0.4142
0.5049
0.4856
0.4689
0.4639
0.4141
0.4477
0.4565
0.4434
0.4596
0.4551
0.4391
0.5072
0.4045
0.4358
0.4538
0.3896
0.3991
0.421
0.4037
0.4007
0.395
0.3395
0.4287
0.3804
0.3877
0.3946
0.4145
0.3842
0.4342
0.3863
0.3816
0.3728
0.4606
0.4162
0.4252
0.372
0.3622
0.3778
0.3965
0.3635
0.4379
0.4182
0.3916
0.372
0.4206
0.4174
0.3872
0.3742
0.4012
0.4152
0.447
0.3988
0.3942
0.3899
0.4023
0.4025
0.4749
0.474
0.4636
0.3791
0.4552
0.4719
0.4734
0.4945
0.47
0.3651
0.3973
0.3984
0.3928
0.4603
0.3938
0.402
0.4568
0.3782
0.4187
0.3919
0.3666
0.3931
0.3868
0.4031
0.4117
0.3971
0.3801
0.4109
0.3961
0.4647
0.404
0.4028
0.3494
0.3142
0.3879
0.3831
0.3569
0.4199
0.374
0.3798
0.3908
0.4134
0.4438
0.4146
0.4615
0.4712
0.4573
0.454
0.4536
0.4318
0.4455
0.4255
0.4251
0.425
0.4484
0.4134
0.5067
0.5448
0.2985
0.4216
0.4616
0.4582
0.5637
0.6645
0.6585
0.4762
0.4424
0.4495
0.4849
0.4493
0.4573
0.433
0.4443
0.4239
0.479
0.4716
0.4238
0.4497
0.3919
0.474
0.4255
0.4589
0.424
0.3905
0.4848
0.4903
0.497
0.47
0.4375
0.493
0.4928
0.3901
0.3843
0.3803
0.3799
0.3952
0.4116
0.4028
0.3865
0.3958
0.3659
0.3905
0.4221
0.3768
0.4078
0.3368
0.3275
0.3756
0.359
0.3702
0.3328
0.3575
0.3664
0.3393
0.3564
0.3446
0.3523
0.3586
0.4044
0.3975
0.3847
0.4344
0.4715
0.4803
0.4088
0.3663
0.3886
0.4297
0.443
0.42
0.4668
0.4516
0.4546
0.4555
0.4741
0.4341
0.3944
0.3699
0.44
0.4903
0.4787
0.4786
0.4342
0.4528
0.4498
0.4072
0.4595
0.4642
0.435
0.4383
0.4613
0.3967
0.4088
0.3941
0.4048
0.4299
0.4523
0.4468
0.4221
0.4245
0.4381
0.4173
0.4134
0.4262
0.4398
0.4568
0.4553
0.4689
0.453
0.4222
0.4456
0.4268
0.4715
0.4574
0.451
0.4268
0.4606
0.4146
0.3786
0.387
0.3707
0.3683
0.3713
0.4196
0.438
0.384
0.4271
0.422
0.4364
0.4237
0.434
0.4467
0.4142
0.3983
0.3969
0.4276
0.405
0.4607
0.4323
0.3576
0.3469
0.3488
0.3968
0.466
0.4718
0.3906
0.4153
0.4106
0.4063
0.3763
0.3831
0.3527
0.3503
0.3665
0.3768
0.4209
0.3911
0.4392
0.3924
0.4113
0.4053
0.4266
0.4029
0.4009
0.3863
0.4003
0.4063
0.4238
0.4097
0.4271
0.3914
0.3964
0.4023
0.4027
0.3625
0.3948
0.4155
0.4196
0.3723
0.4143
0.3546
0.3854
0.4069
0.4092
0.4111
0.4205
0.4173
0.4307
0.3588
0.4499
0.4421
0.4329
0.4211
0.3903
0.4263
-1
-1
-1
-1
-1
-1
-1
-1
-1
-1
-1
-1
-1
-1
-1
-1
-1
-1
-1
-1
-1
0.4614
0.4814
0.4616
0.3982
0.5172
0.4274
0.4167
0.4496
0.3804
0.3625
0.3833
0.4092
0.3931
0.3712
-1
-1
-1
-1
-1
-1
-1
-1
0.5198
0.3398
0.3492
0.3493
0.3612
0.3849
0.3908
0.3986
0.4012
0.4194
0.411
0.4064
0.439
0.4269
0.4522
0.3861
0.4242
0.4146
0.4117
0.417
0.4384
0.3965
0.3847
0.3527
0.401
0.3771
0.4198
0.4396
0.368
0.3693
0.4042
0.4292
0.4062
0.3988
0.4004
0.3949
0.4218
0.4131
0.4151
0.406
0.4043
0.3848
0.3968
0.4024
0.3853
0.4131
0.4055
0.4567
0.5019
0.4444
0.395
0.4553
0.4276
0.5895
0.4123
0.43
0.4903
0.3587
0.3568
0.4212
0.3834
0.3196
0.372
0.3686
-1
-1
-1
-1
-1
-1
-1
-1
-1
-1
-1
-1
-1
-1
-1
-1
-1
-1
-1
-1
-1
-1
-1
-1
-1
-1
-1
-1
-1
-1
-1
-1
-1
-1
-1
-1
-1
-1
-1
-1
-1
-1
-1
-1
-1
-1
-1
-1
-1
-1
-1
-1
-1
-1
-1
-1
-1
-1
-1
-1
-1
-1
-1
-1
-1
-1
-1
-1
-1
-1
-1
-1
-1
-1
-1
-1
-1
-1
-1
-1
-1
-1
-1
-1
-1
-1
-1
-1
-1
-1
-1
-1
-1
-1
-1
-1
-1
-1
-1
-1
-1
0.3577
0.3258
0.3465
0.4571
0.3608
0.3653
0.4304
0.4288
0.4696
0.6194
0.6643
0.6212
0.3934
0.4861
0.3155
0.537
0.4925
0.4752
0.4606
0.4204
0.4757
0.4513
0.467
0.4448
0.4995
0.4093
0.4291
0.4692
0.3758
0.3623
0.3638
0.4081
0.4389
0.48
0.4472
0.5063
0.5465
0.412
0.3627
0.3888
0.4436
0.4093
0.3743
0.5437
0.4306
0.3589
0.3985
0.3485
0.3645
0.3949
0.3858
0.388
0.3506
0.3978
0.3864
0.4509
0.4405
0.5266
0.3271
0.389
0.3809
0.3718
0.4455
0.4177
0.3665
0.3403
0.4309
0.3623
0.3792
0.3886
0.389
0.386
-1
-1
-1
-1
-1
-1
0.3817
0.3839
0.383
0.3842
0.3829
0.3829
0.3857
0.3832
-1
0.3841
0.3862
0.3843
0.3851
0.3832
0.3851
0.3852
0.3845
0.3872
0.3848
0.3827
0.3836
0.3853
0.3868
0.3848
0.3871
0.384
0.3852
0.3843
0.3867
0.3838
0.3847
0.3828
0.3851
0.3806
0.386
0.382
0.3859
0.3843
0.3868
0.3832
0.3816
0.383
0.3826
0.3845
0.384
0.3846
0.3833
0.3847
0.3838
0.383
0.3844
-1
0.3823
0.3843
0.3821
0.3843
0.3837
0.3836
0.3811
0.3839
0.3832
0.3848
0.3845
0.3839
0.3821
0.3839
0.3811
0.3852
-1
0.3809
0.382
0.3832
0.382
0.3827
0.384
0.3817
0.3818
0.3828
0.3836
0.3824
0.3807
0.3823
0.3815
0.3837
0.3847
0.3811
0.3823
0.382
0.3841
0.3826
0.3847
0.3829
0.3827
0.384
0.3832
0.3817
0.3845
0.383
0.3819
0.3828
0.3825
0.382
0.3831
0.382
0.3831
0.3832
0.3832
0.385
0.3844
0.3834
-1
0.3841
0.3828
0.3826
0.382
0.3821
0.3836
0.3847
0.3822
0.3842
0.3832
0.3835
0.3836
0.3808
0.382
0.381
0.383
-1
0.3818
0.3846
0.3828
0.3865
0.3851
0.3836
0.3861
0.3833
0.3828
0.385
0.3823
0.384
-1
0.3847
0.383
0.3834
0.3837
0.3826
0.3819
0.382
0.384
0.3832
-1
0.3837
0.3816
0.383
0.3815
0.3821
0.3826
0.3827
0.3827
0.3845
0.3825
0.3829
0.3796
0.3831
0.3824
0.3808
0.3849
0.3824
0.384
0.3837
0.3829
0.3838
0.3814
-1
0.3813
0.384
0.3814
0.3833
0.3819
0.3832
0.3862
0.3838
-1
0.3829
0.3837
0.3846
0.3834
0.3832
0.3852
0.3828
-1
-1
-1
-1
-1
-1
0.3814
0.382
0.3791
0.3766
0.4156
0.4765
0.5402
0.3158
0.3904
0.3889
0.3725
0.4516
0.3989
0.3689
-1
-1
-1
-1
-1
-1
-1
-1
-1
-1
-1
-1
-1
-1
-1
-1
-1
-1
-1
-1
-1
0.3679
0.3668
0.3703
0.3782
0.3695
0.3747
0.3639
0.4324
0.4828
0.51
0.4753
0.3748
0.3616
0.3219
0.3547
0.3233
0.3569
0.3459
0.3463
0.3333
0.3613
0.3368
0.385
0.4256
0.3792
0.4475
0.515
0.464
0.4888
0.3673
0.3635
0.3356
0.3574
0.3826
0.3721
0.4103
0.4309
0.6274
0.4171
0.4116
0.4099
0.384
0.4333
0.3646
0.3908
0.407
0.3944
0.4356
0.4921
0.515
0.4739
0.5354
0.5306
0.5338
0.5188
0.5275
0.4602
0.479
0.4174
0.4259
0.393
0.4094
0.4628
0.4207
0.4184
0.4785
0.4706
0.4286
0.4452
0.4617
0.465
0.4006
0.4032
0.4345
0.4278
0.4001
0.5093
0.5847
0.5839
0.545
0.5629
0.5848
0.5721
0.4924
0.5779
0.5331
0.4233
0.5095
0.5633
0.501
0.4789
0.4963
0.4662
0.449
0.3749
0.3851
0.3873
0.3851
0.3854
0.354
0.3617
0.3816
0.4335
0.3916
0.3861
0.367
0.376
0.3594
0.3634
0.3907
0.3831
0.3926
0.372
0.3769
0.4973
0.4414
0.4925
0.4523
0.4577
0.4736
0.4263
0.4385
0.4704
0.4425
0.3688
0.5159
0.5441
0.4798
0.4601
0.5572
0.3815
0.398
0.4273
0.4995
0.3631
0.3299
0.3484
0.3818
0.347
0.3677
0.3671
0.3726
0.351
0.3602
0.3363
0.3488
0.3633
0.3553
0.3435
0.4379
0.4228
0.4876
0.5643
0.5296
0.4327
0.519
0.5443
0.4509
0.4959
0.5038
0.5721
0.6071
0.513
0.5564
0.5764
0.581
0.4581
0.4599
0.4583
0.4093
0.4538
0.4607
0.4336
0.4758
0.4929
0.5043
0.5292
0.4754
0.5062
0.4495
0.4659
0.4564
0.4977
0.4844
0.4482
0.4582
0.4207
0.4688
0.4169
0.4859
0.5007
0.4406
0.42
0.4483
0.4075
0.4459
0.5015
0.4062
0.4364
0.4372
0.5805
0.4781
0.5215
0.5591
0.5051
0.5844
0.4523
0.4373
0.3911
0.4365
0.4738
0.4386
0.4153
0.4606
0.4889
0.4638
0.4903
0.4559
0.5396
0.5813
0.4952
0.4419
0.4472
0.456
0.476
0.482
0.5377
0.4855
0.4691
0.5187
0.5019
0.538
0.5163
0.5139
0.5253
0.5148
0.6197
0.5738
0.5539
0.5559
0.5288
0.5161
0.5433
0.5093
0.4827
0.5159
0.5263
0.4715
0.4792
0.4773
0.4253
0.3877
0.3831
0.3817
0.4004
0.4387
0.4181
0.4094
0.4923
0.4855
0.3985
0.4145
0.3439
0.3727
0.3513
0.3399
0.3532
0.3708
0.3576
0.367
0.3706
0.3491
0.3724
0.364
0.3319
0.3661
0.4864
0.4531
0.396
0.3572
0.4175
0.4229
0.4371
0.4242
0.3941
0.4354
0.3913
0.4232
0.4289
0.432
0.4199
0.3707
0.3918
-1
-1
-1
-1
-1
-1
0.4193
0.3608
0.3381
0.3734
0.3564
0.3556
0.3531
0.3588
0.3542
0.3688
0.4231
0.4776
0.5424
0.5113
0.3704
0.437
0.5194
0.5175
0.4496
0.4421
0.4307
0.5077
0.5671
0.5053
0.5798
0.4668
0.4459
0.4841
0.4451
0.4138
0.3899
0.383
0.3656
0.4467
0.3646
0.3675
0.382
0.4053
0.4172
0.3924
0.3626
0.3719
0.3875
0.3919
0.3544
0.3661
0.3825
0.3754
0.3928
0.3585
0.4418
0.4154
0.4482
0.4307
0.4558
0.4385
0.4036
0.4047
0.4082
0.4507
0.3611
0.357
0.391
0.4757
0.4662
0.4232
0.4561
0.4582
0.4508
0.4616
0.3818
0.3742
0.438
0.4047
0.4001
0.3734
0.3951
0.3517
0.4627
0.3843
0.4444
0.4785
0.4248
0.3903
0.4309
0.4699
0.4091
0.4435
0.4885
0.5021
0.4723
0.4117
0.4287
0.3806
0.3911
0.4422
0.4753
0.4882
0.5118
0.4689
0.4468
0.478
0.4884
0.4112
0.4361
0.4769
0.4803
0.5086
0.5267
0.4379
0.4117
0.4505
0.3994
0.3783
0.4234
0.4036
0.3558
0.4048
0.3736
0.4025
0.4121
0.4242
0.4169
0.3809
0.4847
0.4533
0.4286
0.4584
0.4865
0.4334
0.4643
0.4969
0.4114
0.5322
0.4377
0.3871
0.3679
0.4252
0.4735
0.4543
0.4633
0.5032
0.4911
0.4878
0.5249
0.4247
0.3752
0.391
0.3627
0.4152
0.3637
0.4022
0.3922
0.3557
0.3674
0.3824
0.3496
0.3504
0.3633
0.3832
0.3496
0.3605
0.3488
0.3765
0.4006
0.4487
0.4301
0.3837
0.3948
0.4075
0.3985
0.3951
0.4265
0.3915
0.4049
0.4253
0.4133
0.411
0.4207
0.4092
0.4339
0.4397
0.42
0.414
0.445
0.3972
0.389
0.3691
0.3587
0.3676
0.4153
0.398
0.4164
0.3882
0.3494
0.3761
0.3874
0.3924
0.4047
0.424
0.456
0.4121
0.4244
0.4594
0.4639
0.4198
0.4466
0.4116
0.4506
0.4585
0.4803
0.4312
0.4262
0.4518
0.4719
0.428
0.4404
0.3917
0.4367
0.4413
0.4353
0.4126
0.4159
0.3977
0.3601
0.3905
0.4115
0.4101
0.4317
0.4228
0.3608
0.3886
0.4043
0.4276
0.4325
0.4024
0.3679
0.426
0.4072
0.4029
0.4502
0.4103
0.3814
0.3802
0.4266
0.4348
0.3952
0.3943
0.4155
0.3846
0.4066
0.4094
0.4402
0.405
0.3566
0.4073
0.4255
0.3952
0.4177
0.3897
0.4324
0.4708
0.4113
0.4253
0.4218
0.4557
0.4128
0.368
0.4234
0.4594
0.4766
0.4256
0.4602
0.4108
0.4522
0.5005
0.4918
0.4927
0.4626
0.413
0.4223
0.3887
0.3543
0.4218
0.4067
0.4219
0.4338
0.4052
0.3869
0.4463
0.5173
0.4919
0.4569
0.4218
0.3954
0.4141
0.3673
0.3998
0.4163
0.4643
0.437
0.3705
0.4224
0.4594
0.4512
0.4507
0.4131
0.4964
0.4315
0.4484
0.4329
0.4529
0.4932
0.4922
0.4119
0.4719
0.4315
0.4614
0.4834
0.3846
0.4328
0.4763
0.4207
0.4185
0.4023
0.4329
0.4261
0.4364
0.4384
0.4607
0.4924
0.4615
0.4549
0.4448
0.452
0.4448
0.4483
0.4136
0.4577
0.4685
0.4752
0.456
0.4166
0.4446
0.4531
0.473
0.4706
0.4693
0.4994
0.4801
0.4713
0.464
0.3945
0.4601
0.488
0.4704
0.4389
0.4304
0.4285
0.4526
0.4178
0.4068
0.4595
0.4553
0.462
0.4241
0.4927
0.4525
0.4433
0.422
0.459
0.4417
0.4315
0.4413
0.4416
0.4118
0.4742
0.3999
0.4007
0.4028
0.3958
0.4573
0.4176
0.3963
0.4315
0.4284
0.4623
0.4536
0.4436
0.4793
0.4183
0.4832
0.4934
0.4349
0.4364
0.4398
0.4205
0.4428
0.4698
0.4501
0.4355
0.45
0.4375
0.4343
0.3819
0.374
0.4372
0.448
0.4223
0.395
0.4195
0.4263
0.4714
0.4981
0.4489
0.4432
0.428
0.4284
0.3981
0.4382
0.4877
0.4096
0.4248
0.4121
0.4335
0.4167
0.4334
0.4042
0.4249
0.4106
0.3869
0.4236
0.4043
0.3871
0.3954
0.4074
0.3833
0.403
0.4043
0.3837
0.4178
0.415
0.3423
0.4352
0.3921
0.4412
0.4157
0.4867
0.4658
0.4985
0.4755
0.4586
0.396
0.4463
0.4375
0.4338
0.443
0.4898
0.3805
0.3769
0.3656
0.4233
0.4351
0.4287
0.4016
0.4918
0.4585
0.3623
0.3877
0.4264
0.386
0.404
0.3636
0.4241
0.479
0.4442
0.421
0.4609
0.4217
0.3821
0.3752
0.3758
0.3945
0.4076
0.3787
0.3976
0.3897
0.3988
0.4176
0.4058
0.3783
0.3545
0.3925
0.3905
0.3862
0.422
0.383
0.4059
0.4094
0.4341
0.3873
0.4307
0.3761
0.411
0.4042
0.3694
0.4065
0.384
0.3575
0.3756
0.3704
0.381
0.4226
0.3926
0.38
0.4169
0.4138
0.4197
0.4007
0.4239
0.3971
0.3983
0.4114
0.4051
0.4223
0.3458
0.4025
0.355
0.3768
0.4203
0.3823
0.4047
0.3474
0.4219
0.406
0.4313
0.4041
0.3772
0.3994
0.3825
0.3897
0.3987
0.4314
0.3847
0.3846
0.3818
0.352
0.3897
0.408
0.3989
0.3719
0.3976
0.3694
0.3707
0.3376
0.3945
0.3672
0.3703
0.3496
0.3406
0.3666
0.338
0.332
0.3472
0.3887
0.403
0.4139
0.4019
0.4003
0.3809
0.3891
0.3905
0.3852
0.378
0.3729
0.3488
0.384
0.3858
0.3313
0.3957
0.3611
0.366
0.3551
0.3419
0.3419
0.3478
0.3475
0.3771
0.34
0.397
0.3413
0.3686
0.379
0.3512
0.3878
0.3358
0.3603
0.3803
0.3887
0.3667
0.3648
0.3508
0.3133
0.3711
0.3725
0.3245
0.3516
0.3687
0.334
0.3364
0.3731
0.325
0.3626
0.3446
0.3567
0.3637
0.3586
0.3265
0.3674
0.3636
0.3786
0.3161
0.3666
0.3595
0.3867
0.372
0.3579
0.3327
0.3677
0.3765
0.3716
0.3953
0.3746
0.3577
0.383
0.3509
0.3838
0.3626
0.3516
0.3685
0.3338
0.3303
0.3563
0.3414
0.3392
0.3199
0.3585
0.3402
0.3391
0.3642
0.3722
0.3941
0.316
0.3817
0.3376
0.3504
0.3545
0.332
0.3568
0.3495
0.3741
0.3549
0.33
0.3626
0.3487
0.3988
0.363
0.3609
0.324
0.3842
0.3434
0.3537
0.3888
0.3729
0.385
0.3343
0.3546
0.3624
0.3531
0.3895
0.3645
0.3986
0.3902
0.3923
0.4129
0.3694
0.3966
0.3833
0.4127
0.4068
0.4265
0.3909
0.4003
0.3719
0.403
0.3914
0.3378
0.3843
0.4031
0.407
0.3658
0.4061
0.3874
0.3969
0.3934
0.4319
0.3959
0.4257
0.4306
0.4015
0.3994
0.3955
0.3719
0.4039
0.4125
0.4059
0.4002
0.3719
0.4154
0.4223
0.3999
0.3983
0.4051
0.4107
0.4282
0.443
0.4716
0.4136
0.387
0.4389
0.4356
0.4373
0.4051
0.4142
0.3886
0.4637
0.5468
0.4933
0.4858
0.4469
0.4558
0.4036
0.4478
0.4023
0.3938
0.4159
0.3992
0.3714
0.4455
0.4204
0.3872
0.3818
0.3575
0.3799
0.4181
0.3722
0.3491
0.3868
0.351
0.3595
0.3635
0.4576
0.4579
0.4367
0.4327
0.4674
0.3915
0.4243
0.4685
0.4628
0.4117
0.4143
0.5071
0.4355
0.4585
0.4835
0.4806
0.465
0.4509
0.4541
0.4231
0.4487
0.398
0.452
0.4182
0.3742
0.3993
0.4625
0.4732
0.4514
0.479
0.4268
0.4202
0.4436
0.4149
0.4483
0.4249
0.4489
0.4264
0.3985
0.4217
0.3987
0.4383
0.4197
0.4242
0.442
0.4311
0.4795
0.4751
0.4319
0.4673
0.4196
0.4556
0.457
0.4185
0.4409
0.3974
0.3755
0.4682
0.4258
0.4333
0.3595
0.4322
0.4104
0.4362
0.4955
0.4259
0.4718
0.4655
0.4713
0.4222
0.4456
0.4275
0.4425
0.3759
0.4281
0.4281
0.4705
0.4755
0.448
0.4356
0.4362
0.4583
0.4321
0.4661
0.4384
0.462
0.4441
0.4622
0.4222
0.4311
0.3809
0.4201
0.4473
0.4513
0.4384
0.454
0.4738
0.446
0.376
0.4638
0.474
0.4807
0.446
0.4377
0.4229
0.4139
0.4198
0.472
0.4319
0.486
0.4226
0.4236
0.3845
0.4077
0.3919
0.4018
0.4823
0.4945
0.4606
0.4259
0.3786
0.4362
0.4242
0.4414
0.4444
0.3925
0.3964
0.3932
0.4016
0.4073
0.3963
0.3948
0.3621
0.3864
0.4079
0.3842
0.4959
0.4016
0.4779
0.4935
0.4764
0.4613
0.4449
0.4623
0.4362
0.4305
0.4524
0.4536
0.4699
0.3865
0.392
0.3998
0.3839
0.4046
0.4227
0.3786
0.3907
0.3955
0.372
0.3915
0.3842
0.4032
0.4032
0.4052
0.399
0.3854
0.4228
0.3941
0.4071
0.4282
0.4116
0.392
0.3801
0.4159
0.4639
0.4192
0.42
0.3917
0.4495
0.4027
0.3954
0.4105
0.3398
0.3658
0.3754
0.3617
0.44
0.4206
0.3592
0.4245
0.4195
0.3979
0.4038
0.3829
0.335
0.3552
0.4092
0.3987
0.36
0.4097
0.3857
0.3671
0.382
0.3892
0.3999
0.3736
0.4181
0.3837
0.4096
0.3784
0.3877
0.3935
0.3457
0.3737
0.3969
0.3901
0.4237
0.3698
0.4093
0.403
0.3728
0.3774
0.3987
0.3712
0.3652
0.3614
0.4024
0.3496
0.4096
0.3773
0.3649
0.3792
0.3796
0.3548
0.3667
0.3784
0.4186
0.3318
0.3483
0.3915
0.3722
0.3787
0.3535
0.4081
0.3832
0.3941
0.398
0.4204
0.3825
0.4123
0.3504
0.3697
0.37
0.3571
0.3785
0.3715
0.376
0.3748
0.4004
0.3879
0.3424
0.3712
0.3539
0.3911
0.3987
0.3995
0.377
0.3901
0.3793
0.3901
0.4121
0.4082
0.4803
0.3848
0.4148
0.4004
0.3634
0.3822
0.3877
0.4126
0.3914
0.3897
0.3795
0.3979
0.3961
0.3378
0.3391
0.3374
0.3957
0.3444
0.3965
0.3571
0.3817
0.4217
0.3708
0.3917
0.3906
0.3946
0.3839
0.365
0.3815
0.4008
0.3574
0.3787
0.3519
0.3926
0.3828
0.38
0.3721
0.3531
0.4081
0.3663
0.4307
0.3706
0.3875
0.3698
0.423
0.4367
0.4299
0.4427
0.4377
0.4433
0.4317
0.4133
0.4134
0.4086
0.4023
0.4066
0.4076
0.3925
0.4197
0.3845
0.429
0.3889
0.4228
0.3824
0.4139
0.3667
0.3565
0.388
0.38
0.4188
0.4057
0.4478
0.395
0.4008
0.4142
0.4095
0.4311
0.4045
0.4143
0.4241
0.3925
0.4425
0.4236
0.4279
0.4119
0.4195
0.3989
0.4281
0.4249
0.455
0.43
0.3866
0.4051
0.3707
0.38
0.3663
0.3994
0.3855
0.3769
0.3776
0.3608
0.3771
0.3754
0.3638
0.3785
0.3484
0.3895
0.4272
0.4446
0.5246
0.5414
0.5054
0.4944
0.4538
0.465
0.5082
0.4936
0.4633
0.4757
0.4708
0.483
0.4489
0.4267
0.4746
0.4761
0.4136
0.4885
0.4054
0.4653
0.4226
0.527
0.4479
0.4952
0.4662
0.4632
0.4547
0.4632
0.4828
0.4941
0.4847
0.4586
0.4392
0.4644
0.4547
0.5033
0.4863
0.5118
0.5222
0.4718
0.4734
0.4348
0.4777
0.5097
0.4757
0.384
0.5244
0.5102
0.536
0.5406
0.5481
0.5107
0.5183
0.4315
0.4928
0.4696
0.5137
0.5149
-1
0.5234
0.5589
0.5276
0.4752
0.381
0.4058
0.3963
0.3924
0.3861
0.4225
0.412
0.467
0.4404
0.445
0.4653
0.4767
0.4367
0.4775
0.4696
0.447
0.4685
0.4752
0.4663
0.4009
0.3888
0.411
0.4401
0.4058
0.4396
0.4548
0.3737
0.427
0.3847
0.3689
0.3974
0.3915
0.4067
0.4115
0.3764
0.4275
0.4214
0.4091
0.4312
0.424
0.4386
0.4278
0.4163
0.4809
0.5288
0.4829
0.3989
0.3717
0.565
0.5623
0.5358
0.4759
0.4372
0.4675
0.5065
0.4395
0.4937
0.458
0.4203
0.3753
0.3921
0.3917
0.3673
0.3581
0.4421
0.4278
0.3994
0.4434
0.3645
0.4093
0.4626
0.416
0.4316
0.4565
0.4858
0.4638
0.4559
0.4551
0.527
0.5657
0.5921
0.3678
0.4112
0.4676
0.509
0.4936
0.4273
0.4209
0.4567
0.4182
0.4297
0.4054
0.4319
0.4175
0.3877
0.4055
0.3964
0.4064
0.3985
0.3606
0.3838
0.4064
0.3881
0.45
0.4569
0.3895
0.4103
0.4511
0.393
0.3816
0.3824
0.3672
0.3812
0.4234
0.4431
0.4553
0.3663
0.4086
0.4482
0.4695
0.4615
0.3884
0.4069
0.4426
0.4262
0.4675
0.4762
0.4459
0.4264
0.4295
0.4597
0.4536
0.4807
0.5018
0.3835
0.3523
0.4684
0.3472
0.4028
0.4537
0.4175
0.4265
0.4143
0.4175
0.4244
0.3836
0.3997
0.3967
0.4538
0.4365
0.4972
0.4704
0.3783
0.3692
0.3811
0.4087
0.3987
0.4646
0.4953
0.4212
0.4038
0.4405
0.4438
0.4781
0.4929
0.4569
0.4143
0.39
0.4464
0.4384
0.3971
0.3949
0.4822
0.4995
0.4371
0.4729
0.491
0.4976
0.4811
0.4026
0.4144
0.4599
0.422
0.4774
0.3995
0.4426
0.4189
0.4803
0.4718
0.4347
0.4425
0.4233
0.4567
0.448
0.4895
0.4567
0.4342
0.4503
0.4354
0.463
0.4312
0.4209
0.4346
0.4483
0.4339
0.4467
0.4555
0.4596
0.4113
0.4104
0.3818
0.4375
0.466
0.4751
0.4961
0.426
0.4954
0.487
0.4638
0.4689
0.4697
0.3838
0.4615
0.3927
0.3813
0.3801
0.3738
0.3924
0.3779
0.3851
0.3972
0.3886
0.4155
0.3594
0.4366
0.4984
0.4384
0.4284
0.4768
0.4288
0.4586
0.4063
0.4377
0.4024
0.4346
0.4287
0.4093
0.447
0.4472
0.4166
0.4396
0.4743
0.4033
0.3974
0.4338
0.3898
0.3411
0.3513
0.389
0.4783
0.4729
0.514
0.5054
0.4391
0.4967
0.4365
0.3896
0.3872
0.3895
0.3646
0.3845
0.4288
0.3786
0.4249
0.3893
0.366
0.3507
0.3496
0.3682
0.3717
0.4404
0.4007
0.4188
0.3866
0.3878
0.3607
0.3931
0.4173
0.3887
0.5383
0.3688
0.4477
0.3872
0.4358
0.4872
0.4228
0.4167
0.3945
0.4518
0.4101
0.4294
0.419
0.4218
0.4073
0.4949
0.4481
0.4563
0.453
0.4694
0.4801
0.4808
0.4175
0.439
0.44
0.4726
0.4475
0.4379
0.4819
0.5725
0.4301
0.3924
0.3889
0.4252
0.3944
0.4143
0.4462
0.4192
0.4459
0.4345
0.4612
0.4557
0.3905
0.401
0.4234
0.4374
0.4244
0.4265
0.4816
0.4488
0.4359
0.4154
0.4244
0.3964
0.4416
0.3902
0.3827
0.4137
0.3888
0.4127
0.4483
0.3559
0.4524
0.4616
0.4748
0.4379
0.4366
0.4111
0.4657
0.457
0.4792
0.4043
0.4482
0.4717
0.5226
0.509
0.5265
0.5184
0.5344
0.46
0.5278
0.5147
0.4642
0.4783
0.4963
0.4726
0.4636
0.4891
0.4435
0.477
0.4561
0.4378
0.4431
0.4644
0.444
0.4021
0.4442
0.4225
0.4071
0.3861
0.3937
0.3558
0.3372
0.3495
0.4004
0.363
0.3978
0.47
0.4496
0.4233
0.381
0.4294
0.4032
0.4014
0.4769
0.4906
0.5692
0.4969
0.3838
0.4688
0.4948
0.4431
0.4239
0.4661
0.4482
0.3799
0.4036
0.4422
0.3549
0.3479
0.3356
0.376
0.4219
0.4351
0.4309
0.4168
0.4111
0.4092
0.4333
0.4255
0.4244
0.42
0.4198
0.4079
0.4108
0.4352
0.3958
0.3692
0.3658
0.3826
0.3549
0.3636
0.3397
0.3763
0.4776
0.4286
0.4092
0.4501
0.428
0.3935
0.4132
0.4267
0.4048
0.4054
0.4467
0.3947
0.371
0.3721
0.4038
0.4271
0.3891
0.3907
0.4204
0.3993
0.3963
0.3768
0.3897
0.3863
0.3976
0.3693
0.4066
0.371
0.3554
0.3928
0.3949
0.3979
0.4117
0.3766
0.4011
0.3405
0.3703
0.3983
0.3939
0.352
0.3391
0.3946
0.3835
0.3986
0.39
0.3928
0.3692
0.355
0.3767
0.3758
0.3583
0.3655
0.3773
0.3973
0.3969
0.396
0.3804
0.4063
0.4162
0.3908
0.3965
0.38
0.3668
0.3812
0.3667
0.3445
0.3588
0.3988
0.3773
0.3939
0.3516
0.3789
0.3677
0.3914
0.3669
0.3967
0.4007
0.369
0.4074
0.3664
0.3621
0.3737
0.3794
0.3913
0.3892
0.4075
0.3528
0.3808
0.3629
0.3714
0.3693
0.363
0.3716
0.3355
0.3749
0.4188
0.3645
0.3559
0.3361
0.3854
0.3507
0.365
0.3651
0.3775
0.3882
0.331
0.3744
0.3527
0.3669
0.353
0.3637
0.3906
0.3668
0.3979
0.3649
0.3978
0.3767
0.3798
0.3541
0.4174
0.3669
0.3834
0.3814
0.3664
0.3482
0.3462
0.3694
0.3526
0.4082
0.3464
0.3682
0.3402
0.3613
0.3515
0.359
0.3462
0.3497
0.3388
0.3603
0.3658
0.3798
0.3945
0.3415
0.3874
0.3664
0.3736
0.3435
0.3835
0.3201
0.3774
0.3767
0.3474
0.3598
0.3352
0.3096
0.356
0.3431
0.3518
0.3435
0.3545
0.3881
0.3643
0.3388
0.3426
0.3595
0.3584
0.3864
0.3683
0.3242
0.3515
0.3665
0.327
0.3309
0.3214
0.354
0.3541
0.3974
0.3465
0.3307
0.3316
0.3356
0.3282
0.3397
0.396
0.3625
0.3136
0.3674
0.3738
0.3372
0.3121
0.3851
0.3582
0.3833
0.3632
0.3771
0.3695
0.3795
0.3657
0.3703
0.3816
0.3631
0.3805
0.3798
0.3616
0.3778
0.362
0.3734
0.3529
0.3675
0.3531
0.3451
0.383
0.3932
0.3659
0.3681
0.4031
0.365
0.3776
0.3623
0.4188
0.3308
0.4041
0.3949
0.3667
0.3536
0.3609
0.3554
0.3508
0.4025
0.364
0.3124
0.418
0.3328
0.3178
0.3198
0.3659
0.3807
0.3337
0.3431
0.3577
0.3523
0.3469
0.3296
0.3599
0.3897
0.3658
0.3609
0.3712
0.3765
0.3776
0.3953
0.3607
0.3795
0.3491
0.3711
0.3558
0.346
0.3542
0.3972
0.3472
0.3927
0.3751
0.3599
0.3857
0.3479
0.3281
0.35
0.3459
0.394
0.3384
0.3557
0.3613
0.3451
0.38
0.3685
0.4021
0.3303
0.3363
0.4019
0.3587
0.3683
0.3145
0.3521
0.379
0.3675
0.354
0.3139
0.3498
0.3771
0.3431
0.3927
0.3563
0.3581
0.3503
0.3506
0.3692
0.3961
0.3703
0.3827
0.3621
0.3496
0.3981
0.371
0.378
0.3137
0.4081
0.3947
0.2809
0.4099
0.3698
0.4169
0.3811
0.3582
0.3874
0.345
0.3552
0.4269
0.3787
0.3803
0.3843
0.3719
0.3765
0.3739
0.3552
0.3749
0.3675
0.376
0.3663
0.366
0.3624
0.3428
0.3983
0.3639
0.3824
0.3632
0.3385
0.3818
0.3762
0.3879
0.3656
0.3698
0.3483
0.3874
0.3783
0.3605
0.3911
0.3901
0.3808
0.3587
0.4048
0.4004
0.4094
0.359
0.3716
0.4034
0.4095
0.4151
0.3565
0.3961
0.3657
0.4146
0.3615
0.3836
0.4255
0.4321
0.395
0.4379
0.3988
0.402
0.428
0.4144
0.3936
0.405
0.4156
0.4169
0.4163
0.4135
0.4148
0.3961
0.3992
0.4109
0.3874
0.3925
0.3985
0.3879
0.3987
0.457
0.4115
0.4619
0.4031
0.4139
0.4047
0.3762
0.4031
0.4456
0.4338
0.4361
0.4519
0.4093
0.4137
0.4291
0.4048
0.4129
0.4262
0.4552
0.4125
0.3938
0.4082
0.4051
0.3928
0.393
0.404
0.3811
0.3648
0.4197
0.4232
0.4136
0.4244
0.3608
0.4116
0.4377
0.4514
0.4295
0.4396
0.3448
0.436
0.4498
0.4445
0.4104
0.4424
0.4548
0.4043
0.407
0.3632
0.4443
0.4201
0.3618
0.4056
0.357
0.3733
0.4098
0.4235
0.4196
0.3775
0.4025
0.3899
0.4255
0.3534
0.411
0.3969
0.4338
0.4135
0.4308
0.4169
0.3422
0.4276
0.4054
0.4189
0.4333
0.4417
0.4591
0.4467
0.3948
0.4238
0.443
0.398
0.4464
0.3677
0.3483
0.3993
0.4402
0.4578
0.4493
0.409
0.461
0.442
0.4214
0.4372
0.443
0.4336
0.4451
0.4493
0.4517
0.4474
0.4748
0.4162
0.5198
0.5612
0.5687
0.4007
0.4431
0.432
0.3893
0.4759
0.4113
0.4091
0.3948
0.4127
0.3992
0.3943
0.5118
0.4753
0.4499
0.4479
0.4764
0.4926
0.3572
0.3478
0.4602
0.46
0.4423
0.4387
0.3946
0.4157
0.4934
0.5192
0.5111
0.4788
0.5447
0.4797
0.5202
0.4656
0.4601
0.5018
0.4921
0.557
0.5007
0.5342
0.496
0.4574
0.4033
0.4777
0.4517
0.3852
0.3844
0.3683
0.3974
0.3937
0.3955
0.4699
0.4575
0.4207
0.4465
0.4808
0.4101
0.4764
0.5505
0.4657
0.4681
0.4696
0.5157
0.537
0.4379
0.3881
0.4382
0.485
0.3963
0.4548
0.4038
0.402
0.3997
0.395
0.4491
0.3984
0.4529
0.419
0.4005
0.4264
0.4013
0.4286
0.4711
0.5
0.5242
0.4726
0.4935
0.4312
0.4775
0.4405
0.4107
0.3813
0.3886
0.3732
0.4035
0.3654
0.3612
0.3842
0.4092
0.4269
0.4047
0.3494
0.3437
0.3463
0.3581
0.377
0.3404
0.3391
0.3585
0.3491
0.355
0.3789
0.3601
0.3501
0.4439
0.4249
0.4454
0.3981
0.4005
0.3713
0.4093
0.3932
0.364
0.3831
0.3668
0.3403
0.3713
0.3808
0.3739
0.3664
0.4018
0.3926
0.4246
0.4394
0.369
0.5187
0.4497
0.519
0.507
0.522
0.4953
0.4674
0.4374
0.4143
0.4325
0.486
0.5313
0.532
0.5035
0.6121
0.5551
0.5285
0.529
0.5307
0.5391
0.4859
0.435
0.4872
0.5613
0.5322
0.4575
0.5119
0.5154
0.5385
0.472
0.5167
0.529
0.5179
0.514
0.5017
0.4818
0.5439
0.5371
0.492
0.531
0.5364
0.5068
0.4956
0.4906
0.4343
0.4778
0.4576
0.5379
0.5026
0.4871
0.5
0.5151
0.4119
0.532
0.4794
0.4371
0.561
0.552
0.5385
0.5424
0.5231
0.5393
0.5273
0.4747
0.4828
0.5281
0.548
0.4964
0.521
0.4986
0.5363
0.5311
0.4993
0.5333
0.5519
0.5541
0.5451
0.5278
0.5553
0.4819
0.4749
0.4073
0.4287
0.4785
0.509
0.4878
0.5335
0.5547
0.5333
0.5015
0.4556
0.4409
0.5077
0.5028
0.4385
0.5033
0.3951
0.4704
0.4748
0.5289
0.5197
0.5288
0.4633
0.5428
0.5219
0.466
0.4514
0.4299
0.5263
0.5009
0.4106
0.4265
0.4706
0.5023
0.4678
0.4559
0.4424
0.4197
0.3941
0.391
0.3965
0.3713
0.3614
0.3949
0.3948
0.3929
0.3837
0.392
0.4166
0.3901
0.3773
0.4067
0.4321
0.4345
0.4174
0.4043
0.4253
0.4138
0.4336
0.4203
0.4079
0.4345
0.3991
0.4164
0.4336
0.44
0.4079
0.4015
0.4457
0.4702
0.4661
0.4628
0.4268
0.4894
0.4447
0.4237
0.4161
0.4568
0.4193
0.4551
0.4237
0.4751
0.4596
0.4421
0.4458
0.4102
0.4472
0.4379
0.4698
0.513
0.5123
0.4375
0.4186
0.4463
0.4295
0.4454
0.4371
0.4381
0.375
0.449
0.4693
0.4576
0.454
0.4452
0.4325
0.4229
0.4301
0.4577
0.3915
0.403
0.4524
0.395
0.4018
0.4551
0.3894
0.469
0.4759
0.4586
0.4494
0.4311
0.4498
0.4466
0.4508
0.4591
0.4305
0.3961
0.3558
0.3781
0.3568
0.389
0.3936
0.4184
0.3974
0.3983
0.3982
0.3915
0.3849
0.3828
0.413
0.4052
0.4007
0.3873
0.3911
0.3443
0.3504
0.3652
0.4051
0.3898
0.4047
0.348
0.3557
0.3873
0.394
0.3784
0.3864
0.4083
0.3516
0.3725
0.3616
0.3894
0.383
0.34
0.3688
0.3751
0.3564
0.3771
0.4127
0.3838
0.3915
0.3513
0.3685
0.3996
0.3845
0.3968
0.3876
0.3478
0.3471
0.3699
0.382
0.3742
0.3888
0.379
0.3895
0.3397
0.3626
0.3998
0.3862
0.3734
0.3575
0.3514
0.3458
0.3747
0.3988
0.3499
0.3344
0.3466
0.3517
0.3182
0.4023
0.341
0.3744
0.3187
0.351
0.3679
0.3298
0.3313
0.3632
0.3566
0.3383
0.352
0.3493
0.3563
0.3403
0.3799
0.3565
0.3422
0.3673
0.3486
0.3582
0.3474
0.3552
0.3564
0.354
0.3411
0.4004
0.3415
0.3609
0.3428
0.3164
0.3333
0.3156
0.345
0.3206
0.3905
0.3369
0.3047
0.3498
0.3451
0.3824
0.4136
0.357
0.3409
0.3697
0.3621
0.3694
0.3651
0.3497
0.3355
0.3627
0.4023
0.346
0.3633
0.3612
0.3579
0.328
0.3458
0.3543
0.3231
0.3678
0.4032
0.3737
0.3887
0.3621
0.3603
0.3577
0.3833
0.387
0.3363
0.4681
0.385
0.3369
0.3562
0.3842
0.3194
0.3332
0.3556
0.3495
0.364
0.3332
0.3449
0.4069
0.357
0.3843
0.3545
0.3696
0.3785
0.3684
0.3789
0.3359
0.371
0.3606
0.377
0.3797
0.3317
0.3656
0.3428
0.37
0.3939
0.3385
0.3789
0.3823
0.3583
0.394
0.389
0.3833
0.4104
0.3998
0.3511
0.3646
0.4017
0.3875
0.3622
0.4069
0.3993
0.3973
0.408
0.3817
0.397
0.3679
0.3861
0.4034
0.3666
0.3668
0.3983
0.3838
0.3906
0.408
0.3905
0.3949
0.3745
0.4065
0.4099
0.3986
0.3572
0.3745
0.3752
0.4025
0.3638
0.4029
0.3929
0.41
0.3889
0.4196
0.3761
0.3831
0.3723
0.3847
0.3369
0.3972
0.3823
0.4095
0.4061
0.4088
0.4384
0.3974
0.3917
0.391
0.3887
0.3982
0.3853
0.3916
0.3976
0.4058
0.3908
0.4125
0.4121
0.3925
0.3802
0.3901
0.3906
0.3731
0.3827
0.3652
0.3685
0.3965
0.3829
0.3762
0.4109
0.3935
0.3713
0.4057
0.4009
0.3956
0.3558
0.372
0.4013
0.4249
0.3609
0.389
0.3793
0.3564
0.3932
0.4007
0.3898
0.376
0.3441
0.37
0.4055
0.4285
0.3766
0.375
0.3892
0.3866
0.3964
0.3602
0.3707
0.3519
0.3407
0.3636
0.3617
0.3338
0.3097
0.3778
0.3484
0.3318
0.3342
0.3546
0.3651
0.3728
0.3499
0.3376
0.3314
0.3869
0.3273
0.3567
0.3514
0.3789
0.4129
0.3514
0.3647
0.3336
0.4115
0.3417
0.3568
0.344
0.3478
0.3702
0.3812
0.3785
0.365
0.3642
0.335
0.4062
0.3749
0.3682
0.3574
0.335
0.4359
0.3557
0.3469
0.341
0.3791
0.351
0.3539
0.3681
0.3681
0.3728
0.3533
0.3732
0.3449
0.3656
0.3496
0.3781
0.3915
0.3724
0.4046
0.3802
0.372
0.3933
0.3553
0.3657
0.3853
0.4303
0.3603
0.3755
0.3875
0.3859
0.3751
0.3638
0.3409
0.3595
0.3821
0.4074
0.3641
0.3816
0.386
0.344
0.3743
0.3821
0.2623
0.3732
0.336
0.3792
0.352
0.3887
0.366
0.39
0.3883
0.3643
0.3734
0.3636
0.332
0.3316
0.3673
0.358
0.3841
0.3623
0.4308
0.3794
0.384
0.3544
0.3437
0.3647
0.306
0.3537
0.3623
0.4113
0.4202
0.4204
0.4016
0.3954
0.3891
0.3811
0.3987
0.4023
0.4102
0.3563
0.3795
0.3856
0.3385
0.382
0.3959
0.3769
0.3604
0.3603
0.3488
0.4045
0.4201
0.3841
0.3853
0.4157
0.3375
0.3693
0.4189
0.4251
0.3931
0.454
0.3918
0.3799
0.3722
0.3474
0.4493
0.421
0.4255
0.3235
0.3787
0.363
0.4136
0.3865
0.3463
0.363
0.3909
0.4169
0.3863
0.4491
0.4664
0.5053
0.5091
0.4908
0.4949
0.4207
0.4299
0.4189
0.4794
0.4188
0.4519
0.4505
0.5364
0.5179
0.4929
0.445
0.374
0.4592
0.495
0.3763
0.5032
0.4221
0.428
0.5377
0.5016
0.5022
0.4684
0.3813
0.4721
0.4695
0.3965
0.4227
0.5269
0.4235
0.4479
0.3842
0.4787
0.4255
0.4405
0.5584
0.6332
0.5929
0.5915
0.5783
0.5825
0.5721
0.4615
0.4636
0.4796
0.4312
0.453
0.4853
0.4977
0.442
0.4724
0.4709
0.4431
0.4608
0.4376
0.4261
0.444
0.4361
0.4684
0.4577
0.4598
0.3458
0.3997
0.3647
0.3643
0.377
0.4053
0.3986
0.4174
0.4255
0.4501
0.5003
0.4727
0.5728
0.4833
0.4006
0.4441
0.4412
0.3794
0.4192
0.3723
0.3706
0.4156
0.4351
0.4944
0.4687
0.4277
0.5267
0.4937
0.538
0.4828
0.4668
0.5022
0.5929
0.6357
0.6028
0.5877
0.4923
0.5596
0.4498
0.4793
0.483
0.4569
0.4052
0.363
0.382
0.3831
0.3697
0.4145
0.4953
0.4278
0.4147
0.4589
0.4626
0.4732
0.463
0.4709
0.443
0.456
0.4768
0.4576
0.4877
0.4549
0.4558
0.3935
0.4317
0.427
0.4337
0.435
0.4529
0.4073
0.4323
0.4357
0.4693
0.4491
0.4221
0.4442
0.4725
0.4496
0.4444
0.4483
0.3823
0.3996
0.4096
0.4132
0.4228
0.3964
0.3982
0.4072
0.3925
0.4677
0.4634
0.4511
0.4368
0.5094
0.4152
0.4468
0.5812
0.5508
0.5914
0.5115
0.5842
0.6092
0.5485
0.3721
0.5099
0.4522
0.5564
0.5749
0.5161
0.4365
0.5073
0.5367
0.4765
0.468
0.5766
0.5038
0.4472
0.5263
0.413
0.5295
0.4955
0.488
0.5187
0.432
0.4826
0.519
0.439
0.4446
0.4111
0.5205
0.5446
0.518
0.5301
0.4762
0.4836
0.374
0.504
0.4154
0.4787
0.4643
0.3603
0.4558
0.4021
0.5248
0.3881
0.449
0.407
0.4953
0.5323
0.5048
0.3935
0.4692
0.438
0.4732
0.3977
0.3661
0.4222
0.4443
0.3869
0.389
0.4436
0.3242
0.3475
0.3675
0.424
0.4757
0.3837
0.4431
0.4794
0.3951
0.4606
0.4529
0.4192
0.3544
0.3997
0.4463
0.4396
0.4185
0.3831
0.3521
0.4466
0.3857
0.3679
0.3398
0.3818
0.4001
0.4391
0.4068
0.3716
0.4551
0.3866
0.3825
0.4058
0.4518
0.4193
0.4556
0.3636
0.3946
0.3843
0.4307
0.4102
0.4248
0.4002
0.4424
0.364
0.4454
0.4717
0.4877
0.3632
0.3947
0.3775
0.395
0.4153
0.4793
0.4209
0.4066
0.5003
0.3753
0.4531
0.3923
0.4005
0.3575
0.3999
0.3669
0.3876
0.4449
0.4188
0.3719
0.404
0.3634
0.4491
0.4307
0.4649
0.4237
0.4496
0.4211
0.403
0.4295
0.4003
0.3771
0.4462
0.4504
0.5014
0.4765
0.4831
0.4686
0.5427
0.4326
0.4531
0.5254
0.4395
0.4586
0.4762
0.4083
0.3842
0.4042
0.4842
0.4536
0.4912
0.4698
0.5173
0.5055
0.4766
0.4685
0.4156
0.4322
0.4072
0.4169
0.3781
0.4471
0.3958
0.3795
0.3672
0.4116
0.4262
0.5223
0.5399
0.4209
0.3689
0.3758
0.3728
0.371
0.4588
0.4858
0.55
0.5844
0.5246
0.4886
0.5773
0.5215
0.4662
0.4156
0.4659
0.4299
0.4298
0.4412
0.5625
0.3922
0.5021
0.3701
0.4673
0.5279
0.3954
0.4682
0.5158
0.5269
0.3944
0.5249
0.4695
0.452
0.3694
0.3669
0.4156
0.4137
0.5223
0.5133
0.4209
0.3714
0.3678
0.3787
0.3939
0.4858
0.5158
0.5109
0.5498
0.4811
0.4761
0.544
0.5167
0.5174
0.4783
0.4105
0.3794
0.3588
0.3772
0.4062
0.5111
0.5256
0.4364
0.4153
0.3659
0.3781
0.4966
0.4461
0.4572
0.4724
0.5639
0.421
0.4487
0.4993
0.4572
0.4797
0.5754
0.5717
0.5565
0.4943
0.459
0.4817
0.456
0.4782
0.4257
0.5091
0.4337
0.3901
0.4188
0.4009
0.5219
0.4211
0.431
0.4268
0.4311
0.4492
0.426
0.5937
0.5634
0.4612
0.4512
0.4552
0.4452
0.4874
0.4673
0.4412
0.4544
0.424
0.4388
0.5344
0.4061
0.423
0.4088
0.36
0.4669
0.4449
0.3726
0.3627
0.3814
0.3667
0.4252
0.5436
0.5234
0.4184
0.3862
0.3725
0.3813
0.3895
0.4069
0.4205
0.4509
0.3916
0.4527
0.4906
0.4167
0.4005
0.4281
0.3885
0.5005
0.409
0.441
0.4995
0.5315
0.5371
0.5152
0.592
0.5329
0.5504
0.4371
0.3955
0.374
0.3893
0.4412
0.4154
0.378
0.3735
0.4179
0.4479
0.3995
0.4161
0.4221
0.4759
0.429
0.3894
0.3739
0.3461
0.3776
0.3329
0.343
0.4838
0.5057
0.4279
0.4316
0.4639
0.4484
0.4485
0.5401
0.5774
0.3272
0.3698
0.3404
0.3417
0.3662
0.3628
0.3833
0.3544
0.3723
0.3608
0.3369
0.3234
0.3859
0.3731
0.367
0.3557
0.3683
0.3609
0.3141
0.4006
0.352
0.3548
0.3981
0.4502
0.3815
0.3432
0.3273
0.3427
0.3838
0.3556
0.4131
0.3204
0.4227
0.3836
0.3857
0.3935
0.3643
0.3719
0.4499
0.396
0.3584
0.5463
0.45
0.5006
0.4976
0.3952
0.4133
0.4071
0.3678
0.3904
0.3866
0.4057
0.4313
0.3782
0.4247
0.4677
0.4048
0.4584
0.4109
0.4271
0.4126
0.4012
0.4316
0.4397
0.4011
0.3915
0.4021
0.4198
0.4473
0.4081
0.4538
0.4373
0.4613
0.391
0.4613
0.4505
0.4117
0.4376
0.4632
0.4595
0.4349
0.4208
0.446
0.4173
0.4019
0.4127
0.3986
0.421
0.4607
0.4181
0.3521
0.4057
0.4102
0.3628
0.4482
0.403
0.3871
0.419
0.4081
0.3728
0.3385
0.4065
0.3899
0.4113
0.3935
0.4125
0.3721
0.381
0.384
0.4079
0.4077
0.3956
0.3928
0.4068
0.4015
0.3878
0.3969
0.4006
0.389
0.3903
0.3678
0.3766
0.3772
0.3791
0.382
0.3999
0.3854
0.3888
0.3812
0.3857
0.3645
0.395
0.3893
0.402
0.3557
0.3633
0.364
0.3594
0.3786
0.3782
0.3841
0.3966
0.4379
0.3364
0.3775
0.3832
0.3725
0.4169
0.4249
0.3855
0.4103
0.3997
0.3817
0.3923
0.4092
0.399
0.4158
0.4145
0.3727
0.3799
0.4173
0.3744
0.3838
0.4032
0.4041
0.4147
0.424
0.419
0.3878
0.3465
0.4016
0.3947
0.4169
0.4297
0.4229
0.4429
0.4397
0.3943
0.3646
0.3817
0.3544
0.3891
0.3757
0.4269
0.4049
0.3587
0.4115
0.4375
0.3996
0.4223
0.401
0.3742
0.4126
0.4154
0.3965
0.371
0.4278
0.419
0.4374
0.4323
0.4555
0.4538
0.419
0.376
0.4415
0.4466
0.3816
0.3981
0.378
0.35
0.4137
0.4242
0.4231
0.4786
0.4421
0.3945
0.4132
0.3853
0.4593
0.435
0.3964
0.398
0.4414
0.4523
0.4519
0.426
0.4344
0.4299
0.5006
0.4425
0.4519
0.4933
0.4385
0.444
0.4274
0.4301
0.429
0.4206
0.3968
0.4243
0.4138
0.4285
0.4258
0.4167
0.4169
0.3983
0.3811
0.4366
0.3959
0.3826
0.3836
0.3771
0.4414
0.4515
0.3959
0.4325
0.4351
0.4059
0.4283
0.4648
0.5147
0.4963
0.5245
0.4101
0.4237
0.463
0.4489
0.4504
0.4362
0.443
0.4281
0.455
0.4296
0.443
0.4459
0.4176
0.4777
0.3782
0.3898
0.4312
0.3782
0.4159
0.4648
0.4448
0.426
0.4143
0.4484
0.4674
0.4194
0.4434
0.4004
0.391
0.4241
0.4507
0.4263
0.4112
0.4426
0.4301
0.4223
0.3796
0.4362
0.404
0.4293
0.4076
0.3659
0.3376
0.397
0.4279
0.3824
0.3655
0.3587
0.3627
0.4361
0.4188
0.4063
0.4291
0.3965
0.3984
0.4035
0.4771
0.4218
0.3989
0.3561
0.4149
0.3737
0.3502
0.4083
0.3689
0.3618
0.3653
0.3738
0.3676
0.3749
0.4538
0.4372
0.4087
0.3859
0.4004
0.39
0.4121
0.4092
0.432
0.3698
0.3736
0.3975
0.4232
0.3796
0.3632
0.3738
0.3613
0.3858
0.3757
0.372
0.4076
0.405
0.4001
0.412
0.3733
0.3653
0.3804
0.3856
0.3884
0.384
0.3811
0.3672
0.3555
0.3487
0.404
0.4059
0.42
0.3781
0.3797
0.3986
0.3674
0.3555
0.3787
0.3814
0.3609
0.3644
0.3516
0.357
0.3838
0.3558
0.3906
0.3944
0.3844
0.3969
0.4098
0.4333
0.4477
0.4154
0.3891
0.4121
0.3898
0.4064
0.4952
0.4716
0.4527
0.4794
0.4447
0.3979
0.4032
0.384
0.4533
0.4422
0.4425
0.3603
0.3463
0.3493
0.3835
0.3808
0.3824
0.3698
0.362
0.4243
0.4172
0.4393
0.4042
0.4276
0.3752
0.4088
0.4106
0.4541
0.4349
0.4638
0.4312
0.4127
0.4698
0.4378
0.4523
0.4404
0.4106
0.4391
0.4375
0.4389
0.3949
0.4223
0.4324
0.4221
0.423
0.4865
0.4382
0.4198
0.397
0.4665
0.4066
0.4385
0.4334
0.4466
0.4386
0.3372
0.4551
0.3887
0.4009
0.4436
0.4381
0.4437
0.3961
0.4384
0.4202
0.4476
0.4273
0.3915
0.3787
0.4029
0.4139
0.4165
0.4124
0.4111
0.4409
0.4072
0.3709
0.3921
0.4066
0.4011
0.3847
0.3975
0.4162
0.3758
0.4254
0.4201
0.4087
0.3907
0.4029
0.3734
0.3938
0.4008
0.3688
0.391
0.3641
0.3758
0.4294
0.435
0.3687
0.3831
0.352
0.3889
0.3787
0.3825
0.3764
0.3914
0.3683
0.3819
0.4024
0.3585
0.3773
0.3853
0.4043
0.3829
0.3674
0.3982
0.3817
0.3919
0.3608
0.4246
0.3884
0.3517
0.3898
0.3884
0.3849
0.3976
0.3559
0.3236
0.3875
0.3528
0.3802
0.4029
0.3812
0.3806
0.3759
0.3712
0.3817
0.408
0.3745
0.374
0.3789
0.3655
0.3368
0.3637
0.3892
0.3836
0.3862
0.3845
0.3513
0.3646
0.3892
0.3582
0.4014
0.373
0.4189
0.3379
0.3727
0.3884
0.3639
0.4312
0.3887
0.3543
0.3832
0.3488
0.3777
0.3541
0.3473
0.3705
0.3694
0.3893
0.3614
0.3845
0.405
0.3828
0.3357
0.3516
0.3983
0.3821
0.3474
0.3869
0.324
0.3864
0.3513
0.4064
0.3844
0.3797
0.3601
0.3606
0.3841
0.4042
0.3454
0.3744
0.3801
0.3615
0.342
0.3762
0.3754
0.3506
0.3794
0.3776
0.4092
0.3819
0.3534
0.4053
0.411
0.3465
0.346
0.3343
0.3447
0.4068
0.4152
0.3744
0.3736
0.396
0.3956
0.3887
0.3807
0.3763
0.352
0.3748
0.3884
0.3657
0.3696
0.3817
0.4114
0.4042
0.3851
0.3754
0.3977
0.3943
0.3855
0.3863
0.3576
0.3848
0.3672
0.3589
0.3604
0.3449
0.4015
0.3897
0.3613
0.3838
0.3771
0.3626
0.3763
0.3723
0.3594
0.3544
0.4063
0.3837
0.3676
0.3388
0.3858
0.3835
0.3573
0.3674
0.3915
0.3646
0.3739
0.3258
0.3772
0.3367
0.37
0.3676
0.3737
0.3852
0.38
0.385
0.3888
0.3675
0.4
0.4166
0.3649
0.3874
0.3694
0.3887
0.3295
0.3555
0.3516
0.3648
0.3425
0.4116
0.4242
0.399
0.3757
0.43
0.4141
0.3655
0.3748
0.3755
0.3653
0.3919
0.3816
0.4013
0.4162
0.4017
0.3621
0.377
0.3462
0.4319
0.4119
0.3764
0.3733
0.3897
0.3419
0.3843
0.3794
0.3922
0.3831
0.4051
0.364
0.3706
0.4136
0.3766
0.3831
0.3942
0.3885
0.3772
0.335
0.364
0.3694
0.3523
0.3899
0.3442
0.3587
0.3458
0.3416
0.3466
0.3553
0.3423
0.3445
0.3453
0.329
0.3554
0.3295
0.3442
0.3433
0.3494
0.3867
0.3595
0.3468
0.3452
0.4157
0.3378
0.3614
0.3625
0.351
0.3567
0.3601
0.3783
0.3805
0.369
0.3596
0.349
0.3463
0.3683
0.3864
0.3676
0.3903
0.3905
0.338
0.3651
0.3734
0.3603
0.34
0.3321
0.3538
0.3663
0.3629
0.3444
0.3351
0.3463
0.3293
0.3707
0.4016
0.3477
0.3418
0.342
0.3668
0.3433
0.36
0.3616
0.3629
0.3673
0.3486
0.3799
0.3445
0.4215
0.3678
0.3941
0.3511
0.3458
0.3841
0.3558
0.3222
0.3895
0.3641
0.3465
0.3647
0.3607
0.35
0.3518
0.3494
0.3711
0.3577
0.3378
0.3669
0.3567
0.3601
0.355
0.3535
0.3594
0.3723
0.346
0.3568
0.3683
0.3469
0.3625
0.3662
0.3582
0.4338
0.34
0.3591
0.3434
0.3825
0.3479
0.3506
0.3506
0.3892
0.3551
0.3211
0.3506
0.351
0.3716
0.3458
0.3421
0.3672
0.3831
0.3604
0.3594
0.3577
0.3602
0.3799
0.33
0.3134
0.33
0.3285
0.3557
0.3461
0.3153
0.3599
0.3467
0.3326
0.3347
0.349
0.3173
0.3277
0.3442
0.3423
0.3416
0.3359
0.3797
0.369
0.3919
0.3671
0.3327
0.3257
0.3698
0.3249
0.3295
0.3171
0.3421
0.3362
0.3447
0.3563
0.3512
0.3499
0.3519
0.3446
0.3496
0.3237
0.3326
0.3283
0.3563
0.3407
0.3695
0.3232
0.3308
0.3694
0.3635
0.3229
0.3231
0.3423
0.3334
0.3878
0.3334
0.3339
0.3362
0.3307
0.3753
0.3426
0.3532
0.3354
0.3539
0.3502
0.3529
0.3476
0.354
0.3315
0.3454
0.3778
0.3306
0.3327
0.3382
0.336
0.3562
0.3318
0.3749
0.3747
0.333
0.3402
0.3344
0.3229
0.3419
0.3523
0.3547
0.342
0.3539
0.367
0.3696
0.3534
0.3509
0.3495
0.3495
0.3188
0.3638
0.3206
0.3364
0.3697
0.3562
0.3524
0.3861
0.3994
0.36
0.3416
0.3605
0.3589
0.3553
0.3394
0.3424
0.3451
0.3437
0.3542
0.3562
0.3541
0.3536
0.3391
0.3255
0.357
0.3571
0.3495
0.3298
0.3562
0.3622
0.3401
0.3988
0.3629
0.354
0.3616
0.3523
0.3445
0.3345
0.3604
0.343
0.3446
0.3663
0.3184
0.3372
0.401
0.3544
0.3603
0.3717
0.369
0.3576
0.3544
0.3582
0.3546
0.4126
0.3351
0.3425
0.3519
0.3704
0.3678
0.3329
0.374
0.3734
0.3361
0.3446
0.3725
0.3372
0.3281
0.3578
0.3676
0.3547
0.3235
0.3146
0.3311
0.3564
0.3154
0.3578
0.3446
0.3364
0.35
0.3557
0.3234
0.3571
0.3421
0.3455
0.3249
0.3365
0.3543
0.3548
0.3611
0.3453
0.3593
0.3381
0.354
0.3379
0.3599
0.3584
0.3212
0.3304
0.3428
0.3373
0.3739
0.3472
0.323
0.3468
0.3462
0.3796
0.346
0.3593
0.3202
0.3065
0.3242
0.3549
0.343
0.3777
0.3876
0.3612
0.3516
0.3669
0.3692
0.3755
0.3576
0.3483
0.3456
0.3617
0.3479
0.3661
0.3929
0.3669
0.3429
0.3487
0.3429
0.3549
0.353
0.3959
0.3636
0.3687
0.405
0.3409
0.3708
0.3572
0.3654
0.4087
0.3265
0.3715
0.3508
0.3819
0.3545
0.3347
0.4031
0.3296
0.3448
0.3376
0.3572
0.3374
0.3722
0.3556
0.3616
0.3789
0.3705
0.3575
0.3716
0.385
0.3422
0.3485
0.3801
0.3232
0.3491
0.3579
0.3834
0.3428
0.3342
0.3609
0.3725
0.403
0.3602
0.3904
0.3793
0.4279
0.3794
0.3648
0.4485
0.3953
0.3508
0.3512
0.3774
0.3442
0.3387
0.397
0.3765
0.3366
0.3682
0.3437
0.3897
0.3136
0.3896
0.4013
0.3742
0.3476
0.3468
0.3866
0.342
0.3688
0.3671
0.3666
0.3615
0.3772
0.3535
0.3664
0.3678
0.3661
0.362
0.373
0.3324
0.3499
0.3698
0.361
0.3583
0.3542
0.344
0.3825
0.3598
0.3509
0.3333
0.3448
0.3427
0.3591
0.3689
0.3179
0.3502
0.3687
0.3399
0.3622
0.3363
0.3584
0.3681
0.3637
0.3837
0.389
0.3901
0.3474
0.3715
0.3673
0.3446
0.3882
0.3621
0.3622
0.3569
0.3707
0.3762
0.3828
0.3585
0.3663
0.3645
0.4044
0.3719
0.3558
0.3629
0.3801
0.4084
0.4107
0.3802
0.3761
0.4105
0.3619
0.3887
0.3986
0.402
0.3921
0.4053
0.3693
0.4104
0.3821
0.3751
0.3939
0.3749
0.3958
0.3783
0.3815
0.3923
0.4178
0.4178
0.385
0.32
0.3872
0.3601
0.3885
0.3921
0.3542
0.3737
0.3813
0.3709
0.3733
0.3891
0.3757
0.3515
0.3662
0.3599
0.4067
0.3905
0.3514
0.3452
0.3397
0.3535
0.3604
0.3682
0.3547
0.3394
0.366
0.3585
0.3532
0.3597
0.3565
0.3792
0.3855
0.382
0.3662
0.382
0.3635
0.3741
0.384
0.4267
0.3911
0.3928
0.4107
0.4085
0.3707
0.3753
0.3703
0.3744
0.3652
0.373
0.3851
0.3713
0.3872
0.3796
0.366
0.3798
0.3866
0.4777
0.4198
0.3895
0.3664
0.3946
0.3614
0.3629
0.3885
0.3862
0.3755
0.3874
0.3621
0.3959
0.3832
0.3621
0.384
0.3721
0.3737
0.3535
0.3659
0.3595
0.3505
0.3483
0.4022
0.3496
0.3611
0.3569
0.3803
0.3595
0.3533
0.3671
0.3355
0.3711
0.3435
0.365
0.3689
0.3649
0.3628
0.358
0.3918
0.3579
0.3597
0.3582
0.381
0.3619
0.4054
0.3835
0.3681
0.3624
0.359
0.3793
0.3619
0.3647
0.3646
0.3509
0.3783
0.3699
0.368
0.3891
0.3738
0.3743
0.3444
0.3231
0.3306
0.3433
0.3642
0.3484
0.366
0.3543
0.3743
0.382
0.3875
0.3675
0.3435
0.3657
0.3504
0.3323
0.3569
0.364
0.3561
0.3907
0.3617
0.35
0.3542
0.3533
0.3341
0.3556
0.379
0.3283
0.3626
0.3703
0.3628
0.3725
0.3791
0.3541
0.3502
0.3731
0.349
0.3239
0.3721
0.3116
0.3527
0.3373
0.3573
0.357
0.3525
0.37
0.3619
0.3723
0.3502
0.3477
0.3455
0.3523
0.3395
0.3506
0.3546
0.35
0.3564
0.3214
0.3197
0.3338
0.3903
0.3432
0.3636
0.3986
0.3493
0.3456
0.3787
0.3716
0.3639
0.3613
0.3718
0.3533
0.3386
0.3705
0.3392
0.3742
0.4214
0.3587
0.3583
0.3522
0.3469
0.3614
0.3517
0.407
0.3615
0.3087
0.3099
0.3284
0.335
0.3333
0.3312
0.3406
0.3429
0.349
0.3677
0.3452
0.3413
0.3626
0.3837
0.3338
0.3464
0.3933
0.338
0.3712
0.3369
0.3245
0.3136
0.3691
0.3243
0.3296
0.359
0.345
0.3571
0.3607
0.3584
0.3286
0.3467
0.3587
0.3615
0.3127
0.3511
0.3492
0.3094
0.3488
0.3637
0.336
0.3489
0.3831
0.4215
0.3796
0.3479
0.3656
0.3344
0.3522
0.3719
0.3565
0.3387
0.3629
0.3428
0.3445
0.3415
0.3668
0.433
0.3634
0.3396
0.3225
0.368
0.3421
0.3267
0.3404
0.3458
0.343
0.3751
0.3564
0.3435
0.3544
0.3546
0.3707
0.3647
0.3091
0.382
0.3365
0.3444
0.338
0.3462
0.4079
0.389
0.3565
0.4007
0.3656
0.3624
0.3729
0.3474
0.3614
0.3355
0.3791
0.3373
0.3624
0.3877
0.3792
0.3503
0.3597
0.3718
0.3885
0.3636
0.3713
0.3836
0.3665
0.3485
0.3814
0.3873
0.3754
0.374
0.3823
0.3969
0.3478
0.3844
0.3807
0.3895
0.3465
0.3745
0.3804
0.3404
0.4228
0.3581
0.3634
0.3954
0.341
0.3908
0.3764
0.3968
0.3296
0.3692
0.3579
0.3707
0.3864
0.3692
0.379
0.3505
0.4645
0.3705
0.3547
0.369
0.3923
0.3844
0.3467
0.3726
0.3816
0.3326
0.3793
0.3755
0.4031
0.3956
0.3868
0.3972
0.3861
0.3895
0.377
0.4172
0.408
0.4133
0.4011
0.4206
0.3882
0.3656
0.3875
0.4042
0.3851
0.4186
0.3742
0.3807
0.4037
0.4061
0.4074
0.4017
0.3902
0.4198
0.3998
0.3825
0.3686
0.405
0.3758
0.3863
0.3652
0.3937
0.3881
0.3753
0.3773
0.3831
0.3731
0.3836
0.3409
0.4175
0.356
0.3874
0.347
0.3439
0.3377
0.3521
0.3347
0.3555
0.3595
0.3263
0.3298
0.3688
0.3505
0.3657
0.3752
0.3838
0.3576
0.3669
0.3229
0.3645
0.3299
0.355
0.3566
0.3584
0.3509
0.3347
0.3386
0.3517
0.3569
0.371
0.3985
0.3477
0.3784
0.3723
0.368
0.383
0.3522
0.359
0.3731
0.3439
0.4602
0.3437
0.3562
0.34
0.3848
0.3737
0.3946
0.3869
0.3754
0.3356
0.3629
0.3915
0.3326
0.3704
0.3721
0.3455
0.3693
0.4081
0.36
0.3614
0.3482
0.3544
0.3424
0.3578
0.3672
0.3678
0.3827
0.4579
0.4765
0.4796
0.4484
0.4545
0.4397
0.3934
0.4359
0.4199
0.4239
0.4137
0.4005
0.4453
0.3594
0.3635
0.4001
0.3783
0.3699
0.3765
0.3902
0.3667
0.3616
0.3379
0.3659
0.3443
0.3632
0.3543
0.4104
0.3742
0.4543
0.4093
0.4382
0.3734
0.4197
0.4211
0.4684
0.4323
0.3968
0.4429
0.4231
0.4234
0.4341
0.4043
0.4116
0.4444
0.4194
0.4014
0.4499
0.4598
0.4657
0.4111
0.4864
0.3705
0.4035
0.3945
0.4131
0.4109
0.3918
0.3713
0.3799
0.4082
0.3982
0.4268
0.4065
0.4212
0.387
0.3995
0.3867
0.3743
0.4156
0.4025
0.3679
0.3819
0.4024
0.3609
0.3767
0.4086
0.3882
0.4237
0.412
0.4285
0.4194
0.3895
0.3972
0.4024
0.4217
0.395
0.3848
0.4166
0.3917
0.4144
0.3969
0.3854
0.3994
0.3672
0.4211
0.4061
0.3953
0.4253
0.3926
0.4142
0.3993
0.3865
0.3896
0.335
0.3422
0.3702
0.3865
0.3476
0.3888
0.3514
0.3821
0.406
0.3749
0.3555
0.3781
0.3614
0.3777
0.3824
0.4094
0.3942
0.3828
0.3933
0.3645
0.3631
0.3482
0.3777
0.3924
0.3519
0.3734
0.3794
0.3831
0.3633
0.3994
0.3691
0.3648
0.3703
0.3998
0.388
0.3547
0.3513
0.3679
0.3798
0.389
0.4004
0.3599
0.3756
0.3779
0.3702
0.3685
0.3048
0.3703
0.3586
0.3694
0.3667
0.3556
0.3577
0.3797
0.3788
0.4372
0.4085
0.3798
0.382
0.3565
0.3977
0.3834
0.3696
0.3981
0.399
0.3818
0.3829
0.3845
0.3621
0.383
0.3537
0.3875
0.3603
0.3629
0.3471
0.3975
0.3648
0.3897
0.3867
0.3773
0.4049
0.3916
0.3765
0.3612
0.3821
0.4064
0.4023
0.3775
0.3704
0.3577
0.3824
0.3927
0.4457
0.3716
0.3595
0.3455
0.4028
0.3929
0.417
0.3839
0.3897
0.405
0.3849
0.3858
0.3626
0.3871
0.4031
0.3729
0.3843
0.383
0.3825
0.3629
0.3688
0.3985
0.3724
0.3929
0.4051
0.3619
0.3467
0.3577
0.4082
0.3452
0.3792
0.3801
0.3882
0.3687
0.3677
0.4167
0.4114
0.3949
0.3948
0.4169
0.3891
0.3852
0.4107
0.3898
0.377
0.3642
0.3593
0.4154
0.3902
0.3763
0.4027
0.3557
0.3901
0.3972
0.3688
0.4164
0.3864
0.3808
0.3944
0.3725
0.3784
0.3949
0.3891
0.3655
0.3744
0.3862
0.3938
0.3751
0.4076
0.4058
0.3891
0.423
0.3725
0.3821
0.3765
0.3851
0.3965
0.4238
0.4175
0.3918
0.4065
0.4238
0.4176
0.4382
0.3903
0.3818
0.4302
0.3826
0.3835
0.3925
0.4158
0.4067
0.4237
0.4152
0.4007
0.4071
0.3831
0.3498
0.3669
0.3583
0.3701
0.3791
0.3863
0.3887
0.4154
0.3835
0.4135
0.405
0.4024
0.4035
0.3918
0.3883
0.3889
0.3792
0.3575
0.3905
0.3734
0.3647
0.3808
0.3854
0.3632
0.3814
0.4137
0.414
0.3935
0.3725
0.4022
0.4039
0.4471
0.4029
0.3734
0.3776
0.3352
0.3707
0.4197
0.3446
0.4081
0.3795
0.3986
0.4086
0.4222
0.3885
0.3978
0.4276
0.4032
0.3865
0.43
0.4067
0.3935
0.443
0.3903
0.4379
0.4432
0.4274
0.4306
0.4384
0.4198
0.4486
0.4144
0.4442
0.4248
0.448
0.4166
0.382
0.3847
0.3633
0.3698
0.3945
0.4411
0.4343
0.4141
0.3898
0.388
0.3877
0.3864
0.4095
0.4112
0.4058
0.3746
0.4027
0.3955
0.4097
0.4113
0.3824
0.4151
0.4456
0.4275
0.3807
0.3863
0.4016
0.402
0.4073
0.4101
0.41
0.4005
0.4019
0.4155
0.4311
0.4061
0.391
0.4004
0.3883
0.4111
0.379
0.3843
0.374
0.4254
0.3871
0.3985
0.3929
0.3951
0.4177
0.4105
0.4211
0.4167
0.4487
0.4125
0.3534
0.3667
0.3285
0.3456
0.3404
0.4217
0.4203
0.358
0.3726
0.3516
0.3726
0.3905
0.3705
0.4116
0.4132
0.3868
0.4202
0.3862
0.358
0.3676
0.4101
0.3968
0.4267
0.3801
0.4033
0.3701
0.3638
0.38
0.3283
0.3852
0.3739
0.4205
0.3585
0.3507
0.3796
0.3504
0.4167
0.3599
0.3681
0.3671
0.3873
0.3697
0.3482
0.3629
0.37
0.3707
0.366
0.3784
0.3949
0.3822
0.3666
0.3857
0.3498
0.34
0.4244
0.352
0.346
0.4122
0.3626
0.4043
0.392
0.4084
0.3617
0.3879
0.3738
0.3559
0.3511
0.3901
0.3749
0.3677
0.3397
0.3853
0.3524
0.3654
0.377
0.3956
0.3849
0.3314
0.3935
0.3813
0.3717
0.3569
0.4382
0.3648
0.3879
0.3987
0.3846
0.3696
0.3963
0.3949
0.3868
0.3373
0.3608
0.3878
0.3402
0.3547
0.3435
0.363
0.3634
0.3395
0.3449
0.4076
0.3756
0.3445
0.3742
0.3586
0.3754
0.378
0.3341
0.3432
0.3484
0.3653
0.3885
0.4187
0.3465
0.3421
0.3974
0.389
0.3323
0.353
0.3408
0.3482
0.43
0.3328
0.3288
0.3459
0.3845
0.3405
0.3727
0.3434
0.381
0.3567
0.3403
0.334
0.3421
0.3497
0.3909
0.3768
0.3205
0.3415
0.3454
0.3668
0.3228
0.3475
0.3205
0.3535
0.406
0.3355
0.3401
0.3412
0.3738
0.3808
0.3456
0.3111
0.356
0.3535
0.363
0.3383
0.3342
0.3439
0.3393
0.3369
0.3552
0.3818
0.3798
0.3638
0.349
0.3652
0.3417
0.3501
0.3633
0.3515
0.3386
0.3432
0.3533
0.351
0.3298
0.3592
0.3619
0.3142
0.3585
0.36
0.3784
0.3772
0.3611
0.3832
0.3413
0.3771
0.3738
0.3589
0.3527
0.3324
0.3722
0.4127
0.3547
0.3475
0.3551
0.3608
0.3203
0.3601
0.3523
0.3179
0.3527
0.3877
0.445
0.326
0.3544
0.3375
0.3475
0.3261
0.3099
0.3704
0.339
0.3554
0.365
0.3594
0.3509
0.346
0.3411
0.3803
0.3262
0.3784
0.3833
0.3634
0.3293
0.3931
0.3398
0.3271
0.3142
0.3391
0.3698
0.3615
0.3255
0.3503
0.3233
0.3157
0.3228
0.3355
0.3524
0.3418
0.3322
0.3573
0.368
0.3206
0.3229
0.368
0.3569
0.3373
0.3327
0.3339
0.3488
0.3373
0.3263
0.35
0.3466
0.3422
0.3226
0.3272
0.3671
0.3327
0.3383
0.3597
0.3304
0.3784
0.3401
0.3554
0.3225
0.3475
0.387
0.3476
0.3876
0.3426
0.3054
0.3391
0.3369
0.3575
0.3566
0.3417
0.3243
0.3368
0.3209
0.3489
0.3777
0.3154
0.3475
0.3643
0.2985
0.3119
0.2971
0.3431
0.3365
0.3328
0.3633
0.3717
0.3307
0.3796
0.3254
0.3353
0.3307
0.346
0.3367
0.3503
0.3264
0.3255
0.326
0.3442
0.328
0.3351
0.352
0.3716
0.3328
0.3765
0.3335
0.3348
0.3456
0.3486
0.3912
0.3403
0.3467
0.3719
0.3378
0.3322
0.3835
0.3883
0.3574
0.3418
0.324
0.3892
0.3245
0.3364
0.3522
0.3838
0.3449
0.3494
0.3554
0.3891
0.345
0.3624
0.3783
0.3947
0.3628
0.3493
0.3386
0.378
0.3433
0.3522
0.3641
0.3929
0.3335
0.3666
0.3547
0.3457
0.3795
0.3837
0.3608
0.3486
0.3647
0.3594
0.349
0.3452
0.4014
0.358
0.3615
0.3436
0.4109
0.3699
0.3678
0.4785
0.4346
0.4241
0.3663
0.4762
0.385
0.3743
0.4202
0.4179
0.3942
0.3781
0.4414
0.4159
0.4625
0.3866
0.3863
0.3889
0.3713
0.3638
0.3639
0.355
0.4092
0.378
0.3465
0.3604
0.3664
0.3396
0.3539
0.358
0.3942
0.3759
0.3702
0.3679
0.3647
0.3689
0.3494
0.3726
0.357
0.3663
0.3989
0.4142
0.3625
0.3657
0.3653
0.3397
0.3841
0.3703
0.3489
0.3848
0.3493
0.3624
0.3242
0.3466
0.369
0.3385
0.3529
0.3635
0.3598
0.3306
0.3167
0.4071
0.3471
0.3547
0.3755
0.384
0.3486
0.3537
0.3751
0.3581
0.3431
0.3951
0.3375
0.3587
0.3554
0.3525
0.3844
0.3714
0.3413
0.396
0.3541
0.4034
0.3707
0.3763
0.3525
0.4076
0.3768
0.3747
0.3507
0.3363
0.3518
0.3547
0.3627
0.3699
0.3821
0.3924
0.4024
0.3931
0.4146
0.3769
0.3463
0.3862
0.3882
0.4151
0.3749
0.4084
0.3936
0.3526
0.362
0.3882
0.3633
0.3663
0.3642
0.3677
0.3666
0.3911
0.39
0.3993
0.3886
0.3836
0.3795
0.3505
0.3331
0.3792
0.381
0.4021
0.3758
0.3517
0.3825
0.335
0.361
0.4139
0.3783
0.3661
0.3548
0.3887
0.3744
0.379
0.3968
0.378
0.3686
0.3733
0.3871
0.4073
0.3873
0.3843
0.383
0.4192
0.3983
0.386
0.397
0.4214
0.4075
0.4068
0.4256
0.408
0.4642
0.376
0.4032
0.4272
0.4325
0.3795
0.4166
0.4068
0.3944
0.4222
0.3854
0.4067
0.3831
0.4139
0.3994
0.4394
0.4279
0.4151
0.399
0.3947
0.3825
0.3747
0.3916
0.3821
0.387
0.412
0.3997
0.3893
0.3998
0.3516
0.3597
0.4056
0.3696
0.3907
0.3693
0.4037
0.3754
0.3908
0.3494
0.3714
0.3981
0.392
0.3918
0.4078
0.4093
0.3499
0.3736
0.3379
0.3887
0.3809
0.3623
0.385
0.3753
0.3704
0.3714
0.3825
0.3845
0.3601
0.4441
0.3706
0.3801
0.3692
0.3886
0.3912
0.3944
0.3953
0.3761
0.3615
0.3917
0.3641
0.357
0.3623
0.3689
0.3553
0.3481
0.3884
0.3642
0.4004
0.4198
0.4403
0.449
0.4296
0.4015
0.4266
0.4192
0.5073
0.4614
0.4606
0.4415
0.4227
0.4038
0.4172
0.4184
0.4055
0.423
0.417
0.4401
0.4418
0.4446
0.4649
0.4293
0.4682
0.4369
0.4103
0.3972
0.4066
0.4116
0.4199
0.4177
0.4433
0.4148
0.4364
0.4248
0.422
0.4166
0.4164
0.419
0.4472
0.4151
0.4042
0.376
0.4528
0.4232
0.4157
0.4412
0.4424
0.4338
0.4328
0.4323
0.4239
0.4583
0.4629
0.4498
0.4642
0.4888
0.4561
0.4014
0.3834
0.3848
0.3898
0.3547
0.4538
0.4229
0.3596
0.3774
0.3563
0.3654
0.3676
0.3999
0.4051
0.367
0.3408
0.3425
0.3492
0.3542
0.3366
0.3599
0.3617
0.3405
0.3727
0.3701
0.337
0.3671
0.3569
0.3401
0.3504
0.3448
0.3576
0.3684
0.3636
0.3789
0.3757
0.4029
0.3622
0.3404
0.4002
0.3911
0.3811
0.3643
0.3771
0.3526
0.3828
0.3692
0.3819
0.4178
0.384
0.4015
0.3753
0.3821
0.3412
0.3717
0.3817
0.4163
0.3815
0.3832
0.3962
0.3959
0.3447
0.3651
0.3723
0.3515
0.3755
0.4092
0.4564
0.3925
0.4166
0.3901
0.367
0.3709
0.3767
0.3677
0.3989
0.3782
0.3674
0.3959
0.4023
0.3956
0.425
0.439
0.4364
0.3983
0.4346
0.3997
0.381
0.4122
0.393
0.3686
0.401
0.4082
0.3903
0.3998
0.3999
0.3755
0.4312
0.4094
0.4546
0.4146
0.4272
0.3894
0.433
0.3988
0.3731
0.4079
0.3871
0.3617
0.3888
0.3879
0.3643
0.3744
0.3989
0.4001
0.4116
0.4103
0.4267
0.3681
0.3756
0.4216
0.4329
0.3991
0.3989
0.3719
0.366
0.4067
0.3719
0.396
0.3717
0.3738
0.3437
0.3822
0.3803
0.4032
0.4178
0.3768
0.3874
0.3561
0.4005
0.3871
0.4365
0.3756
0.3477
0.3835
0.3796
0.3927
0.366
0.3679
0.3703
0.3812
0.3834
0.366
0.4189
0.3731
0.3688
0.3984
0.3921
0.3561
0.3692
0.3622
0.3776
0.3996
0.3829
0.3896
0.3678
0.3774
0.3794
0.3823
0.3992
0.4055
0.4152
0.4011
0.3859
0.3655
0.3962
0.3938
0.4084
0.4027
0.3857
0.4009
0.4006
0.4003
0.3759
0.3812
0.3581
0.3829
0.3669
0.3859
0.3909
0.3802
0.3788
0.3546
0.3901
0.3542
0.3593
0.3733
0.3272
0.3687
0.3361
0.4081
0.3835
0.3374
0.353
0.372
0.439
0.3823
0.3834
0.3516
0.3533
0.3659
0.3985
0.346
0.3637
0.3236
0.3211
0.3479
0.3605
0.4387
0.4649
0.3381
0.3574
0.3669
0.3873
0.3838
0.3983
0.3593
0.3959
0.3664
0.3658
0.3841
0.3603
0.3572
0.3913
0.3992
0.367
0.3721
0.3334
0.3501
0.3663
0.3381
0.3144
0.3738
0.3268
0.3567
0.3472
0.3493
0.3227
0.3547
0.3856
0.3704
0.3755
0.3253
0.3452
0.3452
0.3571
0.3312
0.3644
0.3704
0.3506
0.3692
0.3445
0.3387
0.3116
0.3303
0.3583
0.3554
0.3742
0.386
0.3634
0.354
0.3466
0.3482
0.3466
0.3619
0.3738
0.3854
0.3794
0.3703
0.4183
0.3862
0.3799
0.4164
0.4029
0.4496
0.3996
0.4024
0.3966
0.3997
0.399
0.3387
0.3619
0.3597
0.373
0.373
0.3601
0.3975
0.3621
0.3456
0.3491
0.3836
0.3566
0.3866
0.3784
0.3545
0.3516
0.3398
0.3684
0.3798
0.4272
0.3661
0.3691
0.3278
0.3207
0.3609
0.338
0.3519
0.3458
0.3393
0.3348
0.3389
0.3496
0.3616
0.3775
0.4053
0.3572
0.3866
0.3393
0.345
0.3645
0.3192
0.3847
0.3683
0.3576
0.3739
0.3563
0.349
0.3462
0.3363
0.3609
0.3387
0.3643
0.3494
0.3421
0.3097
0.3527
0.348
0.3433
0.3594
0.3322
0.3657
0.3383
0.3272
0.3413
0.3374
0.3628
0.3416
0.3307
0.3414
0.3407
0.3758
0.3509
0.33
0.3931
0.3437
0.3502
0.339
0.3568
0.41
0.3458
0.3509
0.3685
0.3333
0.3503
0.3481
0.3791
0.3612
0.3347
0.3974
0.3754
0.3333
0.3556
0.3554
0.3613
0.3969
0.3724
0.3574
0.3548
0.3324
0.3489
0.3586
0.3739
0.3587
0.3285
0.3624
0.3491
0.3286
0.3519
0.3616
0.333
0.3452
0.363
0.3666
0.328
0.3527
0.3697
0.3651
0.3732
0.3742
0.3316
0.3355
0.3516
0.3592
0.3505
0.3781
0.3524
0.3484
0.3735
0.339
0.3423
0.3582
0.3595
0.3702
0.3571
0.377
0.3842
0.3982
0.3583
0.3777
0.3629
0.3848
0.3559
0.352
0.3543
0.3846
0.3839
0.3546
0.3554
0.3724
0.3554
0.3685
0.3703
0.3676
0.3959
0.3509
0.3685
0.3828
0.3519
0.3632
0.3313
0.3806
0.3604
0.3621
0.3612
0.3584
0.3764
0.3705
0.3659
0.355
0.3772
0.3638
0.3194
0.3443
0.3315
0.3408
0.3487
0.396
0.3534
0.3922
0.3202
0.3509
0.348
0.3589
0.3789
0.3715
0.3649
0.3678
0.3727
0.3577
0.3514
0.3722
0.3802
0.3622
0.3609
0.3766
0.3811
0.3595
0.3713
0.3572
0.3633
0.3576
0.383
0.3261
0.3588
0.422
0.3574
0.359
0.3391
0.3354
0.3541
0.3419
0.3781
0.3383
0.4113
0.3349
0.3297
0.4137
0.3443
0.3397
0.3752
0.3423
0.3463
0.3506
0.3562
0.3754
0.3753
0.3491
0.3495
0.3764
0.3385
0.3221
0.3785
0.4039
0.426
0.3401
0.3616
0.3433
0.3446
0.4153
0.3469
0.3893
0.3817
0.371
0.3619
0.3547
0.3746
0.3744
0.3539
0.3772
0.4407
0.3816
0.3663
0.3925
0.3545
0.3683
0.3415
0.3435
0.3739
0.3468
0.3277
0.3708
0.3599
0.3745
0.3569
0.3627
0.382
0.3603
0.3563
0.3374
0.3737
0.3536
0.4189
0.365
0.3516
0.3882
0.3639
0.3714
0.344
0.3482
0.3817
0.3436
0.3517
0.3651
0.3946
0.3585
0.3637
0.4195
0.3548
0.3847
0.3723
0.371
0.3911
0.3486
0.3796
0.3974
0.3395
0.3566
0.3537
0.3539
0.3443
0.3418
0.3448
0.3629
0.3509
0.3458
0.3691
0.3494
0.3598
0.3554
0.3716
0.3665
0.3695
0.3409
0.3494
0.3649
0.3971
0.369
0.3614
0.3496
0.3773
0.3232
0.3623
0.3447
0.356
0.3235
0.3564
0.3274
0.384
0.3746
0.4118
0.3819
0.3663
0.348
0.35
0.343
0.4001
0.3674
0.3317
0.3535
0.3686
0.3347
0.3515
0.3789
0.3446
0.3116
0.3784
0.3766
0.3679
0.3576
0.3991
0.3707
0.3621
0.3956
0.3818
0.399
0.3512
0.3981
0.4089
0.4427
0.3603
0.3878
0.3493
0.3451
0.3617
0.3716
0.3899
0.3969
0.3673
0.382
0.3622
0.3733
0.3477
0.4007
0.3965
0.3658
0.3565
0.3618
0.3361
0.3633
0.3511
0.3364
0.3502
0.4308
0.3898
0.392
0.3619
0.333
0.3187
0.3196
0.3565
0.344
0.3502
0.3338
0.3573
0.336
0.3669
0.3665
0.3728
0.3506
0.3753
0.3913
0.3796
0.3687
0.3616
0.356
0.3948
0.3385
0.3351
0.3441
0.3479
0.3472
0.3535
0.3118
0.339
0.3467
0.3435
0.3597
0.3412
0.3433
0.3361
0.3443
0.3551
0.343
0.3505
0.3797
0.3797
0.3291
0.3441
0.3494
0.3357
0.3518
0.355
0.3429
0.3384
0.3131
0.3551
0.3892
0.3677
0.3677
0.3177
0.3727
0.329
0.3506
0.3334
0.3404
0.3891
0.3677
0.3745
0.393
0.3805
0.3797
0.3313
0.3286
0.3549
0.382
0.3961
0.3941
0.3947
0.3523
0.385
0.3494
0.399
0.3501
0.376
0.341
0.3496
0.3546
0.3785
0.3565
0.2815
0.3364
0.3524
0.3767
0.3543
0.3399
0.3559
0.3618
0.3612
0.3839
0.3644
0.3774
0.3578
0.3522
0.3371
0.3269
0.3728
0.3763
0.3241
0.3604
0.3645
0.3661
0.3627
0.354
0.3275
0.3622
0.3949
0.3854
0.3269
0.3657
0.3868
0.3628
0.3607
0.3514
0.3755
0.3766
0.3509
0.3786
0.3545
0.3774
0.3698
0.3382
0.3764
0.3515
0.3791
0.3674
0.3358
0.398
0.3374
0.3553
0.3541
0.3825
0.3528
0.3639
0.3768
0.3515
0.3934
0.3569
0.3593
0.3695
0.3884
0.3658
0.3929
0.3914
0.3498
0.3678
0.3737
0.3645
0.3608
0.3248
0.3453
0.3506
0.3893
0.3868
0.4345
0.341
0.3683
0.3799
0.3694
0.3229
0.3548
0.362
0.3696
0.3669
0.3982
0.3652
0.3681
0.3481
0.3971
0.3821
0.3791
0.3825
0.3459
0.4201
0.3664
0.3728
0.4128
0.3784
0.4002
0.3847
0.4303
0.4101
0.407
0.3645
0.41
0.3943
0.3672
0.4038
0.4033
0.3787
0.398
0.4151
0.4027
0.3763
0.4083
0.3861
0.3895
0.4005
0.3947
0.3897
0.3955
0.3889
0.4013
0.4021
0.3888
0.3943
0.425
0.4156
0.3906
0.3878
0.4069
0.3866
0.4055
0.4194
0.397
0.3837
0.3991
0.4333
0.4169
0.4035
0.3791
0.4062
0.4616
0.4263
0.4104
0.3635
0.4097
0.3718
0.3731
0.4088
0.4201
0.3985
0.4204
0.3801
0.3915
0.3737
0.3625
0.3675
0.392
0.4082
0.4044
0.4045
0.3935
0.4527
0.3963
0.3731
0.3636
0.4083
0.4128
0.3804
0.398
0.3975
0.3907
0.361
0.3971
0.414
0.3889
0.3833
0.412
0.3999
0.3627
0.3542
0.3971
0.408
0.39
0.3915
0.3863
0.3963
0.387
0.3706
0.4225
0.3983
0.4078
0.4062
0.4097
0.3979
0.4302
0.4044
0.4043
0.4109
0.4183
0.4127
0.4078
0.4077
0.4003
0.3484
0.397
0.3849
0.375
0.3907
0.3844
0.3893
0.3621
0.3605
0.3648
0.3562
0.3729
0.3668
0.3666
0.3856
0.3629
0.3998
0.3979
0.3761
0.3877
0.3882
0.4072
0.4021
0.4055
0.4437
0.3853
0.4165
0.4366
0.3661
0.4035
0.3977
0.3961
0.3866
0.3897
0.3846
0.3823
0.39
0.393
0.3709
0.3967
0.3701
0.3955
0.3976
0.3646
0.3985
0.4485
0.3918
0.3954
0.4032
0.4742
0.3794
0.3828
0.4018
0.408
0.3986
0.3987
0.3818
0.3809
0.4118
0.2701
0.4256
0.3835
0.3831
0.4126
0.3677
0.3978
0.3704
0.3913
0.3945
0.3635
0.4425
0.4248
0.4012
0.3809
0.3684
0.3752
0.35
0.3426
0.3864
0.4023
0.3824
0.3841
0.3977
0.3862
0.472
0.4127
0.4498
0.4223
0.4039
0.4448
0.4123
0.4714
0.436
0.3884
0.3818
0.4648
0.3966
0.4408
0.4341
0.3808
0.3507
0.3623
0.3646
0.3567
0.3721
0.3699
0.3777
0.3252
0.3603
0.3567
0.3816
0.3502
0.368
0.3819
0.3246
0.3578
0.3363
0.3565
0.3715
0.3493
0.3587
0.3846
0.3652
0.3804
0.4434
0.428
0.3646
0.4599
0.432
0.3933
0.414
0.3344
0.4024
0.4104
0.3957
0.4189
0.4104
0.4253
0.4114
0.4037
0.3774
0.3596
0.3636
0.3731
0.3918
0.4106
0.3949
0.4169
0.4076
0.4046
0.3964
0.3873
0.4043
0.4133
0.4228
0.4146
0.4
0.389
0.4088
0.4437
0.4122
0.4038
0.4
0.4293
0.4218
0.4178
0.4099
0.3895
0.4188
0.3775
0.3842
0.3867
0.4213
0.3964
0.4291
0.4185
0.4169
0.368
0.4163
0.4185
0.4113
0.4223
0.4656
0.4327
0.5389
0.3876
0.4271
0.4133
0.3974
0.414
0.4107
0.3587
0.3827
0.4163
0.5136
0.5486
0.4061
0.4125
0.4127
0.3928
0.4662
0.439
0.3998
0.3957
0.4488
0.4763
0.4021
0.3634
0.4083
0.4469
0.5038
0.4463
0.3667
0.3884
0.3724
0.3561
0.3641
0.3653
0.3424
0.3591
0.3961
0.3671
0.3613
0.3739
0.3717
0.369
0.3851
0.3725
0.3698
0.4343
0.4012
0.3972
0.4136
0.3823
0.4294
0.3965
0.4014
0.4186
0.421
0.4318
0.3907
0.4017
0.4191
0.4145
0.4386
0.4043
0.3934
0.3824
0.4169
0.3619
0.3747
0.4065
0.3646
0.3927
0.3804
0.3923
0.4401
0.3778
0.3668
0.3649
0.375
0.3772
0.4122
0.3839
0.4578
0.4688
0.4169
0.395
0.3733
0.4299
0.4339
0.3966
0.4103
0.4428
0.428
0.4527
0.398
0.3969
0.3958
0.3632
0.3945
0.4045
0.3819
0.3534
0.3494
0.3331
0.383
0.3625
0.3873
0.4119
0.4108
0.3881
0.3969
0.3829
0.3467
0.3986
0.388
0.388
0.3983
0.4315
0.3974
0.4023
0.4528
0.415
0.4094
0.4279
0.4181
0.4038
0.4126
0.3431
0.4231
0.3754
0.4225
0.4198
0.4347
0.3967
0.4099
0.3776
0.3856
0.3699
0.3681
0.5439
0.5282
0.5557
0.4185
0.4139
0.4072
0.4511
0.4062
0.4542
0.426
0.3889
0.4278
0.4426
0.4125
0.4331
0.4522
0.4446
0.4353
0.3997
0.4337
0.4249
0.4348
0.4327
0.4502
0.437
0.4485
0.4098
0.4568
0.4371
0.4215
0.4561
0.4307
0.4068
0.4048
0.4625
0.4356
0.4211
0.4433
0.4209
0.3827
0.4111
0.403
0.3861
0.426
0.4322
0.4664
0.4346
0.4506
0.3747
0.3574
0.407
0.3847
0.3965
0.4142
0.4006
0.402
0.4305
0.4114
0.4037
0.3857
0.4247
0.4106
0.4282
0.3945
0.4162
0.4348
0.4017
0.38
0.4215
0.387
0.4064
0.408
0.4356
0.3846
0.4091
0.3774
0.4157
0.3465
0.4014
0.3915
0.4066
0.4237
0.4408
0.4306
0.3999
0.3929
0.3649
0.4061
0.4269
0.421
0.4147
0.3947
0.3734
0.4167
0.4298
0.4265
0.4149
0.4094
0.3836
0.428
0.3861
0.3747
0.3886
0.3794
0.4148
0.3756
0.3726
0.3977
0.38
0.3553
0.3642
0.3698
0.3586
0.3971
0.3819
0.4415
0.4147
0.3958
0.4122
0.4175
0.4387
0.4339
0.4621
0.4009
0.3895
0.404
0.4229
0.4437
0.4084
0.4141
0.4376
0.4092
0.4347
0.4088
0.4586
0.4205
0.4191
0.4368
0.4017
0.4227
0.4068
0.4119
0.4138
0.3668
0.3927
0.3998
0.3859
0.4184
0.4117
0.4229
0.3942
0.3883
0.3983
0.4195
0.4362
0.3555
0.4078
0.4259
0.4188
0.3854
0.4102
0.4031
0.4177
0.4145
0.3664
0.388
0.4149
0.4342
0.4153
0.3736
0.4014
0.4125
0.4372
0.4118
0.4286
0.4451
0.4234
0.4097
0.4548
0.4512
0.4184
0.4216
0.3492
0.3341
0.3775
0.3896
0.3807
0.3605
0.4589
0.4142
0.4075
0.4413
0.4128
0.4493
0.4691
0.4649
0.4442
0.4362
0.4211
0.353
0.364
0.3815
0.3376
0.3648
0.3426
0.3705
0.3713
0.361
0.3601
0.3408
0.3634
0.3609
0.3653
0.3646
0.3771
0.3648
0.4543
0.4113
0.4037
0.3939
0.4012
0.4033
0.417
0.4161
0.4664
0.5061
0.4682
0.3426
0.3982
0.3814
0.3736
0.3949
0.378
0.3945
0.3627
0.3843
0.3863
0.4252
0.3733
0.3704
0.4337
0.4113
0.4361
0.4205
0.4086
0.4436
0.4615
0.4024
0.4011
0.4167
0.4505
0.3938
0.4191
0.3974
0.4149
0.405
0.3932
0.4211
0.4648
0.4123
0.4604
0.4719
0.4292
0.4691
0.429
0.4472
0.4534
0.455
0.4171
0.45
0.4728
0.4185
0.3946
0.3712
0.3956
0.3657
0.3596
0.3683
0.3436
0.3614
0.3648
0.3611
0.3631
0.3615
0.3745
0.3819
0.3471
0.3811
0.3859
0.367
0.3698
0.392
0.4198
0.4014
0.3963
0.4248
0.3816
0.4156
0.3879
0.3429
0.3523
0.3446
0.3974
0.3353
0.3285
0.3494
0.3788
0.3796
0.4069
0.3783
0.4085
0.3969
0.3592
0.3433
0.3755
0.4
0.3651
0.3921
0.352
0.3761
0.3813
0.413
0.3848
0.3829
0.4139
0.3804
0.4017
0.4259
0.3804
0.3661
0.3908
0.3969
0.3876
0.3803
0.4024
0.4021
0.405
0.4182
0.4124
0.4056
0.3879
0.3649
0.3907
0.3816
0.3851
0.3959
0.3452
0.3987
0.3726
0.4101
0.3983
0.394
0.3977
0.3905
0.4128
0.3799
0.4076
0.3514
0.4245
0.3956
0.3848
0.3788
0.4143
0.386
0.3732
0.4312
0.4028
0.3938
0.4022
0.4221
0.4003
0.4329
0.3989
0.4008
0.4047
0.3726
0.3947
0.3892
0.4146
0.4232
0.3875
0.3912
0.3846
0.3977
0.3754
0.3265
0.3291
0.3865
0.3446
0.3389
0.3525
0.3543
0.4106
0.3851
0.3528
0.3727
0.4156
0.4071
0.4462
0.4646
0.5443
0.515
0.5679
0.4907
0.5326
0.4869
0.4999
0.519
0.5047
0.5073
0.4798
0.4027
0.4191
0.3739
0.4031
0.3808
0.3976
0.4082
0.3982
0.3494
0.3593
0.34
0.3423
0.3954
0.3149
0.3383
0.3564
0.3638
0.3458
0.3335
0.3837
0.3936
0.3787
0.3889
0.4113
0.3798
0.3952
0.4267
0.3813
0.4046
0.4199
0.437
0.4024
0.3841
0.3886
0.4109
0.4102
0.4172
0.429
0.3852
0.3757
0.4089
0.3955
0.3981
0.4045
0.4036
0.4032
0.3717
0.391
0.3749
0.3855
0.3564
0.363
0.4084
0.4072
0.3982
0.3914
0.3925
0.4168
0.4154
0.3933
0.4199
0.4062
0.4026
0.4031
0.3916
0.4099
0.3944
0.365
0.3659
0.3822
0.3662
0.3933
0.3871
0.3678
0.3821
0.3978
0.4026
0.3772
0.3863
0.399
0.3935
0.4171
0.4116
0.405
0.4162
0.3996
0.4036
0.3989
0.4085
0.4028
0.4035
0.3856
0.3377
0.3938
0.3893
0.3526
0.3791
0.3902
0.421
0.4054
0.4225
0.4134
0.4338
0.3873
0.3978
0.4274
0.429
0.4519
0.351
0.4382
0.4157
0.3996
0.3927
0.4365
0.398
0.3888
0.4087
0.4074
0.3888
0.3642
0.4102
0.3823
0.3861
0.3693
0.3632
0.3517
0.3655
0.3733
0.3517
0.3456
0.3299
0.3316
0.3532
0.3662
0.3351
0.3789
0.4211
0.4057
0.4142
0.4491
0.4411
0.4179
0.394
0.401
0.3978
0.3984
0.414
0.3825
0.4001
0.4019
0.3851
0.4055
0.4158
0.3713
0.421
0.4173
0.4179
0.4115
0.3815
0.4046
0.4045
0.3449
0.3719
0.3564
0.4511
0.4191
0.3616
0.3563
0.38
0.3839
0.3782
0.3955
0.3644
0.3728
0.3906
0.4683
0.3743
0.3616
0.4163
0.376
0.3843
0.35
0.3772
0.3768
0.3703
0.399
0.4123
0.3843
0.4183
0.3703
0.4112
0.3662
0.3989
0.3531
0.3663
0.3948
0.3963
0.3759
0.3866
0.4079
0.4436
0.4047
0.4262
0.4063
0.3919
0.4063
0.4095
0.3951
0.386
0.4039
0.3577
0.3937
0.3916
0.3779
0.3831
0.3707
0.3931
0.3805
0.4059
0.393
0.3739
0.3855
0.4141
0.4171
0.3745
0.3823
0.434
0.3729
0.4064
0.4153
0.3734
0.3431
0.3934
0.4001
0.4191
0.4125
0.3937
0.4175
0.4282
0.398
0.3947
0.3773
0.385
0.3594
0.3544
0.3281
0.3927
0.3686
0.3368
0.3569
0.3423
0.345
0.3997
0.3747
0.3936
0.3647
0.3626
0.3883
0.3761
0.3562
0.3832
0.371
0.3751
0.3556
0.3855
0.3812
0.3642
0.3903
0.3708
0.385
0.3803
0.3877
0.3693
0.3733
0.3562
0.3728
0.3861
0.4037
0.3515
0.3877
0.3916
0.3745
0.3502
0.3978
0.3554
0.3899
0.4406
0.4061
0.4164
0.3912
0.4008
0.3452
0.3627
0.3781
0.3547
0.3514
0.3503
0.3593
0.3603
0.34
0.402
0.3942
0.3881
0.3739
0.347
0.3772
0.3822
0.4229
0.415
0.3611
0.3833
0.3932
0.4215
0.3679
0.3687
0.3911
0.3616
0.389
0.3654
0.4094
0.3695
0.3541
0.3696
0.3901
0.3597
0.3676
0.356
0.392
0.3817
0.3714
0.34
0.3566
0.3344
0.3599
0.359
0.3641
0.3482
0.3721
0.3584
0.3924
0.3557
0.3559
0.3937
0.3689
0.3832
0.3706
0.3531
0.3495
0.3983
0.3724
0.3603
0.4163
0.3835
0.3273
0.3734
0.3539
0.3984
0.3873
0.3808
0.3577
0.3667
0.3689
0.3631
0.3444
0.3644
0.3961
0.3822
0.4161
0.3761
0.3858
0.3882
0.3813
0.3815
0.3578
0.3966
0.3609
0.3317
0.3265
0.334
0.3491
0.3543
0.4154
0.4045
0.3722
0.3634
0.3499
0.3945
0.3964
0.3637
0.35
0.3492
0.3611
0.3514
0.3997
0.3476
0.3406
0.3503
0.3707
0.3432
0.3409
0.3616
0.3666
0.3632
0.3806
0.4297
0.3621
0.3928
0.3821
0.3468
0.3311
0.3368
0.356
0.3689
0.3516
0.3526
0.3672
0.3615
0.3669
0.3599
0.3364
0.3408
0.375
0.362
0.358
0.3476
0.3996
0.369
0.3551
0.3715
0.3405
0.374
0.3329
0.3649
0.3974
0.3756
0.3527
0.3681
0.3539
0.3374
0.3793
0.3854
0.3402
0.3599
0.3482
0.3618
0.3671
0.364
0.3634
0.3673
0.3518
0.4254
0.3248
0.3751
0.3857
0.3807
0.3729
0.3535
0.398
0.3257
0.3624
0.3288
0.3388
0.3717
0.352
0.4028
0.3588
0.3653
0.3563
0.3748
0.332
0.3436
0.3561
0.3772
0.3476
0.3569
0.3268
0.3466
0.3596
0.3529
0.3915
0.3538
0.3529
0.3671
0.3247
0.3476
0.3626
0.3492
0.3493
0.3655
0.3946
0.3772
0.346
0.3557
0.3546
0.3347
0.3651
0.3481
0.3899
0.3681
0.358
0.3486
0.3992
0.3479
0.3499
0.3724
0.3644
0.3696
0.3673
0.3694
0.3197
0.3536
0.3558
0.3348
0.3513
0.3599
0.3641
0.3506
0.3639
0.3733
0.3392
0.3572
0.3807
0.4088
0.3674
0.3613
0.3655
0.4155
0.3608
0.3586
0.351
0.3537
0.3566
0.3581
0.3557
0.3479
0.3622
0.3713
0.3562
0.3708
0.3558
0.3758
0.3774
0.3383
0.3572
0.3661
0.3766
0.4134
0.3912
0.3719
0.483
0.3844
0.3952
0.4025
0.3938
0.3934
0.3676
0.4137
0.4009
0.3721
0.396
0.3769
0.3909
0.3753
0.3866
0.3762
0.3367
0.3541
0.3563
0.3435
0.3483
0.3801
0.348
0.3668
0.3535
0.3584
0.3611
0.3831
0.3857
0.3887
0.3592
0.356
0.3533
0.3641
0.3733
0.3795
0.3587
0.3486
0.3554
0.3723
0.3453
0.391
0.3882
0.3498
0.3518
0.3714
0.3614
0.3735
0.4042
0.3715
0.3635
0.338
0.39
0.3827
0.3463
0.3529
0.3849
0.3847
0.3497
0.3452
0.3492
0.3649
0.3525
0.3486
0.3626
0.3847
0.3606
0.3478
0.3467
0.3823
0.399
0.4062
0.3613
0.3583
0.3527
0.3684
0.3451
0.3695
0.3658
0.3461
0.3383
0.4014
0.3637
0.3807
0.3542
0.3401
0.3544
0.3813
0.3818
0.3634
0.3692
0.3994
0.4354
0.365
0.3579
0.3607
0.3907
0.3809
0.3796
0.3807
0.3956
0.3737
0.3812
0.3987
0.3444
0.3256
0.3653
0.3464
0.4015
0.3712
0.3781
0.3621
0.3768
0.4021
0.3974
0.3652
0.3561
0.3477
0.4264
0.4029
0.3642
0.395
0.4008
0.3898
0.3454
0.3575
0.3594
0.3598
0.3435
0.3377
0.3396
0.362
0.3547
0.3722
0.3398
0.3992
0.4293
0.4093
0.4083
0.4364
0.3948
0.3638
0.3991
0.3939
0.3911
0.3836
0.3702
0.3724
0.3819
0.4377
0.3711
0.3481
0.3763
0.3447
0.3609
0.3556
0.3477
0.4037
0.4292
0.3547
0.3724
0.3896
0.3819
0.3687
0.3669
0.3426
0.3445
0.3842
0.3686
0.3696
0.3805
0.4029
0.3851
0.3822
0.3636
0.3819
0.3577
0.4117
0.3462
0.4141
0.3572
0.3779
0.3708
0.3932
0.3532
0.3325
0.4272
0.3379
0.3309
0.3768
0.3991
0.3723
0.3535
0.365
0.385
0.347
0.3552
0.3207
0.346
0.3397
0.3281
0.3752
0.3385
0.3647
0.3638
0.3554
0.3581
0.3514
0.3637
0.3675
0.3845
0.4156
0.349
0.3402
0.3573
0.3895
0.4067
0.379
0.3635
0.3438
0.379
0.398
0.3325
0.363
0.3481
0.3448
0.3232
0.3416
0.3218
0.3968
0.3464
0.3744
0.357
0.374
0.3407
0.3445
0.3552
0.3717
0.3818
0.3223
0.307
0.3608
0.3379
0.3471
0.3584
0.3878
0.3519
0.3404
0.3607
0.3192
0.3273
0.317
0.3372
0.3582
0.3351
0.3561
0.3314
0.3238
0.3466
0.3508
0.3507
0.3137
0.3223
0.3176
0.3426
0.3231
0.3406
0.3129
0.339
0.3405
0.3555
0.3252
0.3393
0.3363
0.3236
0.334
0.3024
0.3337
0.352
0.3411
0.33
0.3464
0.3341
0.3192
0.3872
0.3446
0.3307
0.341
0.3722
0.3401
0.3309
0.377
0.3486
0.3357
0.3037
0.3385
0.3374
0.363
0.3364
0.3323
0.4082
0.3285
0.3394
0.3432
0.315
0.3482
0.3137
0.3235
0.332
0.3357
0.3327
0.3632
0.3086
0.3533
0.3221
0.3346
0.3537
0.3318
0.3576
0.3186
0.3642
0.3134
0.3379
0.3429
0.3639
0.3557
0.3624
0.3395
0.3354
0.3625
0.3569
0.3268
0.3472
0.3268
0.3412
0.3213
0.3527
0.3458
0.3188
0.3227
0.3515
0.3766
0.3339
0.3182
0.3468
0.3904
0.3704
0.3104
0.3348
0.3069
0.3658
0.3357
0.3379
0.3326
0.3197
0.3221
0.3569
0.3488
0.3271
0.336
0.3194
0.381
0.3762
0.334
0.3398
0.3547
0.3585
0.3406
0.4041
0.3621
0.3435
0.3594
0.3303
0.3608
0.3802
0.342
0.3042
0.3458
0.3231
0.3735
0.3531
0.3509
0.3269
0.3428
0.3624
0.2948
0.3111
0.3193
0.3365
0.3385
0.3739
0.3791
0.326
0.3603
0.3418
0.3467
0.355
0.3042
0.3496
0.3231
0.3777
0.3633
0.3335
0.327
0.3337
0.3806
0.3353
0.3114
0.3342
0.3676
0.3404
0.3453
0.3388
0.3577
0.3493
0.3411
0.3969
0.3547
0.3785
0.3555
0.3486
0.3615
0.3277
0.3605
0.351
0.3391
0.3539
0.323
0.3489
0.3516
0.3534
0.3467
0.3561
0.3512
0.3243
0.3284
0.3622
0.3359
0.351
0.3559
0.3338
0.3413
0.3409
0.3745
0.3369
0.3507
0.3487
0.3858
0.3838
0.3653
0.3609
0.3391
0.3241
0.3528
0.3899
0.3871
0.363
0.3402
0.3748
0.348
0.3147
0.3553
0.3735
0.4017
0.3693
0.3428
0.355
0.3619
0.3415
0.3637
0.3606
0.3538
0.3491
0.4263
0.345
0.4693
0.3433
0.3499
0.3514
0.4306
0.3834
0.3714
0.3564
0.3462
0.3864
0.3773
0.3828
0.3768
0.3629
0.3844
0.404
0.3998
0.3735
0.3495
0.3633
0.3308
0.3689
0.3429
0.3421
0.3553
0.3604
0.407
0.3635
0.3602
0.3632
0.4232
0.3585
0.3537
0.3502
0.3911
0.3795
0.3994
0.3952
0.383
0.3699
0.346
0.3261
0.3587
0.3565
0.3577
0.3358
0.381
0.3579
0.3769
0.3682
0.3335
0.4254
0.4531
0.4639
0.4553
0.4337
0.3297
0.3982
0.3689
0.3969
0.3405
0.3534
0.3642
0.3542
0.3686
0.3565
0.3296
0.3306
0.3327
0.3521
0.3643
0.3032
0.3553
0.329
0.46
0.3897
0.3247
0.4283
0.367
0.3774
0.3464
0.3216
0.3347
0.3634
0.3474
0.3635
0.3405
0.3213
0.3356
0.398
0.3318
0.3051
0.3527
0.3251
0.3332
0.3241
0.3357
0.3339
0.3514
0.3291
0.3343
0.2971
0.3357
0.3381
0.3466
0.3022
0.3391
0.3542
0.4184
0.3535
0.3727
0.3449
0.4253
0.4274
0.3373
0.328
0.3572
0.3178
0.3604
0.3441
0.3985
0.3055
0.3768
0.3764
0.4067
0.3257
0.3564
0.3416
0.3485
0.3346
0.3312
0.3364
0.3984
0.3369
0.3608
0.3355
0.336
0.3508
0.3495
0.3617
0.3495
0.3588
0.356
0.4192
0.3401
0.3456
0.3699
0.3527
0.3535
0.3482
0.4168
0.3649
0.3811
0.3412
0.3528
0.3422
0.3965
0.3412
0.3634
0.377
0.4435
0.3699
0.3484
0.3272
0.3906
0.3305
0.34
0.3715
0.3562
0.4025
0.3302
0.3475
0.3402
0.3607
0.4135
0.3686
0.3563
0.3641
0.3665
0.3754
0.3857
0.3579
0.3231
0.3372
0.352
0.3511
0.394
0.3639
0.3509
0.3527
0.37
0.3789
0.3511
0.3773
0.339
0.3687
0.3726
0.3686
0.3687
0.3543
0.3181
0.355
0.3765
0.3732
0.356
0.3051
0.351
0.3498
0.3402
0.3378
0.3455
0.3225
0.3699
0.3563
0.3316
0.3474
0.3079
0.3665
0.3615
0.3703
0.337
0.3275
0.3393
0.3462
0.342
0.3652
0.3609
0.3296
0.345
0.3307
0.3431
0.3428
0.3418
0.3243
0.3582
0.3497
0.3272
0.3724
0.3418
0.3394
0.3975
0.3624
0.364
0.3787
0.342
0.3583
0.3554
0.4034
0.3578
0.3488
0.3544
0.3795
0.3268
0.3355
0.3478
0.3029
0.3559
0.3512
0.3579
0.4012
0.3407
0.339
0.3514
0.3459
0.3571
0.3367
0.3588
0.3
0.3372
0.3468
0.3617
0.3333
0.3474
0.368
0.3669
0.3755
0.3534
0.3504
0.3606
0.3455
0.3431
0.3761
0.3764
0.3354
0.3379
0.3452
0.3638
0.3773
0.3995
0.3806
0.3607
0.3496
0.3872
0.3406
0.351
0.3353
0.3502
0.3567
0.3593
0.3846
0.3911
0.3941
0.3696
0.3612
0.3698
0.4067
0.3949
0.3956
0.3749
0.3925
0.3772
0.3933
0.3682
0.375
0.3571
0.4097
0.3651
0.3665
0.3734
0.3791
0.3914
0.3601
0.4099
0.3796
0.4097
0.3874
0.3601
0.3756
0.4041
0.3623
0.3566
0.373
0.3793
0.3924
0.3608
0.4073
0.3683
0.3426
0.3664
0.3718
0.3752
0.3895
0.3405
0.3534
0.3948
0.3672
0.37
0.3215
0.3235
0.3787
0.3737
0.383
0.3646
0.377
0.388
0.3946
0.3753
0.3821
0.3834
0.3426
0.3724
0.3989
0.3482
0.3569
0.3446
0.3958
0.3883
0.3855
0.3901
0.3667
0.3686
0.399
0.3786
0.3692
0.4101
0.4211
0.3647
0.3587
0.4299
0.4087
0.3906
0.3775
0.3782
0.3694
0.3899
0.3924
0.3719
0.3961
0.4204
0.3897
0.3671
0.4214
0.3965
0.3921
0.4117
0.4202
0.3556
0.4673
0.3955
0.3654
0.4351
0.387
0.4111
0.4059
0.4008
0.3904
0.3741
0.3937
0.3856
0.4159
0.4211
0.3626
0.4078
0.3948
0.397
0.3983
0.3884
0.4241
0.3823
0.3788
0.4142
0.4179
0.389
0.3539
0.3762
0.35
0.3589
0.4194
0.4445
0.4206
0.3729
0.3826
0.3907
0.4256
0.4002
0.4243
0.3905
0.3841
0.4099
0.3888
0.3862
0.399
0.4043
0.4124
0.397
0.4169
0.3355
0.3327
0.3306
0.3384
0.2983
0.3623
0.3955
0.3678
0.413
0.4392
0.4289
0.3943
0.4305
0.439
0.3859
0.3871
0.3895
0.3568
0.3564
0.3443
0.3837
0.3535
0.3798
0.3871
0.3764
0.352
0.4019
0.4085
0.4144
0.4061
0.4031
0.4131
0.3599
0.4073
0.4073
0.4398
0.4087
0.4047
0.3981
0.4126
0.3773
0.4365
0.388
0.3778
0.3869
0.4062
0.3778
0.3828
0.3767
0.3682
0.4475
0.3748
0.3887
0.3787
0.3898
0.3958
0.3751
0.4187
0.4148
0.4143
0.401
0.4361
0.4111
0.3966
0.4155
0.4385
0.421
0.4219
0.3798
0.3891
0.4128
0.3698
0.3869
0.3991
0.3895
0.3948
0.3617
0.3728
0.4264
0.3477
0.3863
0.3972
0.3764
0.3802
0.395
0.4445
0.3903
0.3766
0.3965
0.3762
0.3774
0.3581
0.391
0.3899
0.3943
0.4045
0.3685
0.3993
0.361
0.4357
0.3748
0.3859
0.3893
0.3948
0.3935
0.3763
0.3577
0.3722
0.3536
0.362
0.3183
0.3722
0.3607
0.3709
0.3769
0.3922
0.3556
0.3317
0.3444
0.3624
0.3499
0.3317
0.3519
0.3568
0.4296
0.3474
0.3566
0.3721
0.3213
0.3448
0.4179
0.3376
0.3298
0.3444
0.3527
0.3457
0.3366
0.3405
0.4094
0.3395
0.3575
0.3306
0.3693
0.3281
0.3335
0.3241
0.35
0.3436
0.3521
0.3492
0.3312
0.335
0.3652
0.3472
0.3471
0.3384
0.3554
0.335
0.3976
0.3849
0.3687
0.4239
0.3903
0.3763
0.3397
0.3314
0.3422
0.3423
0.3648
0.3154
0.3712
0.3861
0.3169
0.3156
0.3577
0.3277
0.3451
0.3368
0.3756
0.3294
0.3306
0.3219
0.3214
0.3678
0.3522
0.3016
0.3417
0.3703
0.3564
0.3401
0.3072
0.327
0.3298
0.368
0.3444
0.3387
0.3452
0.3388
0.3239
0.342
0.3831
0.3348
0.3744
0.4171
0.3577
0.3239
0.35
0.3215
0.3522
0.3301
0.3176
0.3511
0.333
0.3453
0.3668
0.3144
0.3128
0.3589
0.3748
0.2964
0.3107
0.3252
0.3183
0.2959
0.339
0.3693
0.352
0.3246
0.32
0.3184
0.2981
0.3513
0.3854
0.3392
0.3014
0.3366
0.3415
0.3275
0.3869
0.3499
0.3461
0.3258
0.3228
0.3318
0.3247
0.3294
0.3348
0.322
0.3241
0.3263
0.3094
0.3434
0.3463
0.3437
0.3208
0.3259
0.3467
0.3616
0.3886
0.3401
0.3318
0.4151
0.3553
0.3369
0.3337
0.3597
0.3119
0.3483
0.3399
0.3747
0.377
0.3444
0.316
0.3778
0.3231
0.3515
0.3098
0.3455
0.3313
0.3204
0.3385
0.3528
0.3476
0.3461
0.3464
0.3419
0.3183
0.3064
0.3107
0.3237
0.3401
0.316
0.3572
0.3559
0.3778
0.3277
0.3513
0.3722
0.3432
0.3458
0.3369
0.3814
0.3485
0.3223
0.3219
0.305
0.3094
0.3276
0.3389
0.3344
0.3087
0.3658
0.3249
0.3925
0.3382
0.3297
0.3227
0.331
0.3488
0.3322
0.3737
0.3438
0.3051
0.366
0.4106
0.3544
0.3748
0.3462
0.3525
0.3488
0.3226
0.3698
0.3441
0.3129
0.3126
0.3076
0.3848
0.3496
0.3467
0.3376
0.3376
0.325
0.3323
0.381
0.3379
0.3216
0.3437
0.3394
0.3164
0.3466
0.348
0.3448
0.3122
0.3492
0.334
0.3677
0.3172
0.3031
0.3454
0.3321
0.2855
0.3648
0.3364
0.33
0.3384
0.3545
0.3422
0.3373
0.3352
0.3038
0.3368
0.368
0.372
0.3158
0.3419
0.3605
0.3406
0.3277
0.3435
0.3228
0.3498
0.3077
0.3604
0.3278
0.3609
0.3022
0.323
0.3623
0.3298
0.3345
0.3453
0.3536
0.3412
0.3294
0.3292
0.3587
0.3593
0.3319
0.3406
0.3232
0.365
0.3388
0.331
0.3512
0.3418
0.3408
0.3527
0.3695
0.3848
0.3835
0.3505
0.3598
0.3205
0.3552
0.3461
0.3311
0.3496
0.3311
0.4083
0.3472
0.348
0.3607
0.3542
0.3866
0.3369
0.3803
0.3354
0.3517
0.3348
0.3583
0.3605
0.3389
0.3488
0.3861
0.3826
0.3532
0.3261
0.4031
0.3467
0.3525
0.3984
0.3629
0.3519
0.3421
0.4086
0.3776
0.3705
0.3822
0.395
0.3815
0.3377
0.3662
0.384
0.3618
0.3822
0.3733
0.3762
0.3577
0.4043
0.3631
0.3888
0.3912
0.4373
0.4144
0.3894
0.4376
0.3921
0.4597
0.3781
0.4142
0.398
0.3997
0.4156
0.4003
0.4056
0.404
0.4461
0.3505
0.3682
0.3413
0.3678
0.3559
0.3602
0.367
0.3659
0.4078
0.4014
0.3424
0.3802
0.375
0.3972
0.3541
0.363
0.361
0.3561
0.3655
0.3618
0.3774
0.3617
0.358
0.3519
0.339
0.394
0.3597
0.3651
0.3922
0.3843
0.3665
0.3798
0.3613
0.3999
0.3639
0.3418
0.3593
0.3975
0.3496
0.3961
0.395
0.3939
0.4093
0.3895
0.3861
0.3763
0.4022
0.3881
0.3781
0.3528
0.3512
0.4516
0.3887
0.3656
0.3845
0.3912
0.3893
0.4123
0.4117
0.3915
0.3764
0.3982
0.3918
0.3852
0.3829
0.4243
0.3735
0.3937
0.394
0.4136
0.3952
0.3889
0.3843
0.3844
0.3944
0.4107
0.3582
0.3825
0.3684
0.3902
0.3825
0.3959
0.4089
0.3726
0.393
0.4268
0.3955
0.405
0.3915
0.3806
0.3794
0.366
0.3789
0.4664
0.4015
0.4025
0.3796
0.3954
0.3886
0.3976
0.3619
0.3518
0.3572
0.3748
0.3829
0.3674
0.386
0.3864
0.3955
0.4124
0.3552
0.3634
0.3625
0.4025
0.4059
0.4042
0.384
0.3697
0.3246
0.3666
0.3679
0.3307
0.3522
0.3492
0.4089
0.3716
0.4069
0.3668
0.3779
0.3923
0.3749
0.3901
0.377
0.3943
0.3944
0.4087
0.4243
0.3969
0.3819
0.3768
0.4093
0.3806
0.3918
0.3893
0.3938
0.3946
0.404
0.4158
0.3898
0.3973
0.4456
0.3891
0.4133
0.3964
0.4194
0.4156
0.3947
0.4157
0.3954
0.389
0.4125
0.4458
0.398
0.3879
0.4166
0.4575
0.4071
0.4162
0.4441
0.4292
0.4125
0.4786
0.4318
0.3731
0.3716
0.4082
0.4129
0.4466
0.4501
0.4585
0.4142
0.4184
0.4335
0.4173
0.4246
0.44
0.4111
0.4129
0.3907
0.382
0.4109
0.4237
0.4377
0.4363
0.4038
0.4324
0.4356
0.3723
0.3826
0.3863
0.3972
0.3711
0.3808
0.4577
0.4256
0.3451
0.3555
0.3611
0.4047
0.3774
0.372
0.3278
0.4257
0.3782
0.4144
0.3793
0.3546
0.3805
0.3664
0.3828
0.3694
0.3754
0.3645
0.3742
0.3875
0.3799
0.4246
0.3733
0.3767
0.3851
0.368
0.417
0.3646
0.4155
0.3581
0.3754
0.3674
0.3639
0.3948
0.3811
0.3659
0.3218
0.3738
0.3679
0.3765
0.3637
0.3864
0.3931
0.3621
0.3691
0.3864
0.3659
0.4235
0.4124
0.3699
0.3733
0.3867
0.3873
0.3956
0.3769
0.4151
0.3953
0.3991
0.437
0.3992
0.3609
0.3368
0.3761
0.3548
0.3401
0.3624
0.3605
0.3723
0.3933
0.3624
0.3617
0.3585
0.354
0.3658
0.3747
0.3749
0.3269
0.3443
0.3465
0.3487
0.3195
0.3638
0.3593
0.383
0.3394
0.3714
0.3509
0.3908
0.325
0.3459
0.3456
0.3468
0.3824
0.3402
0.3321
0.3716
0.3299
0.3768
0.3485
0.3818
0.3906
0.3759
0.3487
0.3604
0.3663
0.3569
0.3665
0.3708
0.3315
0.3435
0.3305
0.3596
0.3402
0.3306
0.3434
0.387
0.3634
0.3254
0.3733
0.348
0.3702
0.3544
0.3363
0.3661
0.3478
0.3734
0.3558
0.381
0.3562
0.3526
0.3857
0.3718
0.3808
0.339
0.3542
0.3478
0.346
0.3376
0.3577
0.353
0.3854
0.3705
0.384
0.389
0.4049
0.3872
0.3288
0.4298
0.3715
0.4018
0.3675
0.4591
0.3475
0.4338
0.4053
0.3816
0.3686
0.3742
0.3644
0.3918
0.3741
0.3912
0.3558
0.3797
0.3623
0.3756
0.391
0.3824
0.3743
0.3716
0.3886
0.352
0.372
0.3753
0.4572
0.5223
0.45
0.4388
0.4287
0.3847
0.3872
0.381
0.3871
0.4058
0.4064
0.3788
0.3566
0.3984
0.4118
0.4003
0.4178
0.3949
0.3931
0.388
0.3468
0.3892
0.3648
0.3822
0.4028
0.3746
0.3772
0.4013
0.3869
0.4204
0.4182
0.4123
0.4221
0.4088
0.3648
0.4182
0.3828
0.3987
0.4038
0.3744
0.4367
0.3453
0.3976
0.3849
0.382
0.3918
0.4208
0.3574
0.3479
0.3727
0.4248
0.3639
0.3844
0.4013
0.4436
0.3761
0.3741
0.3961
0.4152
0.3844
0.4047
0.3769
0.3725
0.4304
0.3964
0.3504
0.4205
0.4169
0.3952
0.3791
0.4033
0.4123
0.4407
0.4049
0.4058
0.3945
0.4017
0.4033
0.3899
0.393
0.4333
0.4081
0.3889
0.3898
0.3976
0.4323
0.413
0.3944
0.3784
0.4
0.3953
0.3869
0.4086
0.4016
0.3881
0.4121
0.377
0.4026
0.3486
0.4051
0.4132
0.4064
0.4509
0.4089
0.3867
0.4212
0.4069
0.4272
0.361
0.3798
0.3684
0.3773
0.3435
0.3962
0.4196
0.3938
0.4043
0.4166
0.3954
0.4144
0.4211
0.4248
0.4202
0.4634
0.4239
0.3968
0.3995
0.4102
0.4332
0.5028
0.4302
0.4266
0.4101
0.4275
0.422
0.4024
0.4358
0.3946
0.448
0.4639
0.4156
0.4633
0.4102
0.4293
0.4116
0.4138
0.4065
0.4015
0.3598
0.3908
0.3766
0.4268
0.3529
0.3774
0.4021
0.424
0.3645
0.377
0.3862
0.402
0.4272
0.3916
0.4104
0.434
0.4598
0.4243
0.4806
0.4217
0.4782
0.4098
0.4476
0.4567
0.4398
0.4408
0.4087
0.4387
0.409
0.4281
0.4209
0.4207
0.4471
0.4289
0.4203
0.4816
0.4124
0.4181
0.3849
0.3947
0.3706
0.4402
0.4432
0.4188
0.3893
0.3706
0.3585
0.3472
0.3645
0.3908
0.3951
0.4006
0.4184
0.3958
0.3738
0.397
0.3626
0.383
0.3843
0.3858
0.3509
0.3548
0.3852
0.4305
0.3602
0.36
0.4013
0.36
0.4182
0.3757
0.3784
0.4008
0.4076
0.3881
0.4323
0.436
0.425
0.3699
0.3931
0.3829
0.3681
0.3918
0.3579
0.3938
0.3653
0.4495
0.4155
0.3872
0.3902
0.4074
0.4013
0.3832
0.4261
0.4263
0.43
0.4228
0.4137
0.4253
0.4392
0.4514
0.4588
0.4451
0.4601
0.5069
0.4797
0.4799
0.4604
0.4252
0.4277
0.4537
0.5158
0.4281
0.4139
0.4304
0.4356
0.4276
0.4585
0.4353
0.4463
0.4541
0.4489
0.4507
0.4414
0.4474
0.4218
0.4286
0.4473
0.4186
0.4007
0.4259
0.4428
0.4355
0.4461
0.4617
0.4173
0.4287
0.3895
0.3991
0.4309
0.4542
0.4547
0.4349
0.431
0.4437
0.4748
0.4179
0.4208
0.406
0.4157
0.4355
0.3715
0.4415
0.3875
0.3957
0.4098
0.4126
0.4303
0.4447
0.3893
0.4302
0.4451
0.3679
0.4237
0.3484
0.4115
0.4266
0.4285
0.4154
0.4053
0.4285
0.4745
0.4083
0.3955
0.3827
0.422
0.3762
0.3885
0.4068
0.3994
0.3614
0.3945
0.3723
0.3982
0.3914
0.3954
0.4017
0.39
0.4053
0.3767
0.3794
0.3869
0.4338
0.397
0.4045
0.4229
0.4095
0.3852
0.3787
0.4126
0.4102
0.4035
0.3771
0.3693
0.3727
0.3911
0.3517
0.405
0.4125
0.4055
0.3798
0.3882
0.4001
0.3755
0.3877
0.3829
0.3711
0.3676
0.3935
0.4006
0.3621
0.3424
0.3583
0.3663
0.389
0.3675
0.3771
0.3803
0.402
0.3738
0.3721
0.4705
0.433
0.4273
0.4315
0.4095
0.3909
0.4218
0.438
0.4285
0.4417
0.385
0.408
0.4083
0.3793
0.41
0.3618
0.3712
0.3831
0.3943
0.4067
0.3779
0.4244
0.3797
0.3635
0.3784
0.4075
0.3733
0.4117
0.3924
0.3921
0.4253
0.4281
0.4256
0.4071
0.4141
0.4318
0.4294
0.4304
0.4576
0.4258
0.4067
0.4364
0.444
0.411
0.3958
0.4273
0.4102
0.3815
0.4047
0.3947
0.4023
0.4141
0.4022
0.4295
0.4092
0.4322
0.4048
0.3911
0.4537
0.4394
0.4019
0.4248
0.3907
0.3944
0.4311
0.4192
0.4157
0.3779
0.4171
0.3492
0.412
0.3933
0.3696
0.445
0.4012
0.4051
0.3931
0.401
0.4241
0.396
0.3628
0.4255
0.4055
0.3947
0.4057
0.3869
0.3601
0.3933
0.4153
0.4049
0.4215
0.4099
0.4256
0.3737
0.4189
0.3923
0.4133
0.412
0.3558
0.4278
0.4156
0.4065
0.4346
0.4265
0.395
0.4302
0.4081
0.4162
0.4164
0.4379
0.387
0.3699
0.385
0.4071
0.4024
0.3938
0.3704
0.3861
0.3873
0.3813
0.4171
0.3684
0.4154
0.3888
0.427
0.3853
0.3778
0.4056
0.3685
0.4158
0.3999
0.4219
0.4006
0.4009
0.4058
0.3978
0.3687
0.3695
0.3736
0.3544
0.3697
0.3414
0.3997
0.3702
0.375
0.3466
0.3584
0.3474
0.3701
0.3648
0.3655
0.3742
0.3571
0.3606
0.3712
0.3616
0.3929
0.3585
0.3382
0.398
0.3797
0.3433
0.3536
0.3723
0.3613
0.3854
0.3493
0.3831
0.3597
0.3586
0.3555
0.3791
0.3704
0.3785
0.3714
0.3676
0.382
0.3822
0.39
0.3824
0.3474
0.3772
0.3468
0.3548
0.3408
0.3404
0.3718
0.357
0.351
0.3772
0.376
0.3774
0.3908
0.3795
0.3755
0.4007
0.364
0.366
0.3542
0.3978
0.3788
0.3616
0.3829
0.3421
0.3892
0.3855
0.3655
0.4081
0.3836
0.3642
0.3878
0.3769
0.3818
0.405
0.4
0.3245
0.3828
0.3606
0.3709
0.386
0.362
0.42
0.3619
0.4006
0.38
0.4112
0.3864
0.4156
0.3663
0.3727
0.3976
0.373
0.4284
0.4077
0.383
0.3944
0.4049
0.4197
0.4312
0.4441
0.4325
0.4415
0.4365
0.4129
0.3955
0.5105
0.437
0.461
0.4445
0.4603
0.4615
0.4879
0.4459
0.4554
0.4499
0.4471
0.4469
0.4719
0.4001
0.4244
0.4043
0.4069
0.4417
0.4409
0.4418
0.4624
0.4427
0.4539
0.4332
0.4694
0.4318
0.4871
0.4472
0.4535
0.4553
0.428
0.3731
0.4163
0.4112
0.3871
0.401
0.4132
0.4093
0.3958
0.4331
0.4414
0.4234
0.4318
0.4359
0.3931
0.4131
0.3891
0.4355
0.4423
0.4643
0.4351
0.4225
0.4431
0.414
0.4062
0.4543
0.4176
0.4701
0.4396
0.4186
0.3877
0.3712
0.3617
0.3756
0.4258
0.3941
0.4345
0.4463
0.4091
0.36
0.3607
0.3951
0.4521
0.4316
0.3985
0.3754
0.4472
0.4122
0.4084
0.3672
0.4258
0.3833
0.375
0.3682
0.3872
0.3768
0.3499
0.3483
0.3764
0.3643
0.4005
0.3776
0.3636
0.3938
0.3954
0.3743
0.4007
0.3622
0.3829
0.3561
0.3864
0.3997
0.3959
0.4023
0.3793
0.3985
0.4033
0.4019
0.4156
0.3497
0.3999
0.3997
0.4393
0.4088
0.4003
0.4011
0.3848
0.4019
0.3891
0.4045
0.3946
0.3818
0.3892
0.3771
0.4052
0.3922
0.3266
0.412
0.4162
0.4071
0.4285
0.3748
0.3973
0.4233
0.4081
0.3883
0.4192
0.4081
0.4159
0.4028
0.4233
0.3948
0.4155
0.3927
0.4075
0.4186
0.4228
0.3995
0.4527
0.3775
0.4125
0.3768
0.3855
0.3712
0.4422
0.4366
0.4308
0.4547
0.4425
0.4187
0.3887
0.3823
0.3787
0.4204
0.3972
0.3955
0.4183
0.403
0.407
0.3943
0.3956
0.3972
0.4017
0.4083
0.3913
0.3994
0.3992
0.3863
0.4436
0.4151
0.4095
0.3949
0.4298
0.382
0.443
0.4169
0.397
0.3743
0.3524
0.3505
0.3609
0.3765
0.3755
0.4703
0.5023
0.4511
0.3891
0.4331
0.443
0.4218
0.4514
0.4416
0.4427
0.4603
0.4023
0.3827
0.4279
0.414
0.4947
0.4646
0.4353
0.4771
0.4501
0.4713
0.4458
0.4495
0.4182
0.402
0.3965
0.401
0.4085
0.4333
0.409
0.4166
0.429
0.3864
0.4111
0.3954
0.4059
0.423
0.4297
0.4017
0.408
0.4162
0.4213
0.4294
0.4201
0.379
0.4209
0.4436
0.3949
0.4273
0.4461
0.4422
0.3996
0.4606
0.4466
0.4067
0.4064
0.4395
0.4044
0.4253
0.4358
0.4359
0.4539
0.4112
0.4024
0.4327
0.4333
0.3747
0.3948
0.3662
0.367
0.374
0.3648
0.3549
0.3543
0.3664
0.4123
0.4322
0.3816
0.4254
0.395
0.3565
0.3616
0.3642
0.3508
0.3637
0.3808
0.3861
0.396
0.3844
0.3572
0.3757
0.3896
0.3841
0.3781
0.3898
0.4036
0.3845
0.3634
0.3821
0.372
0.3807
0.3249
0.3772
0.3723
0.333
0.3724
0.364
0.3888
0.364
0.3571
0.3466
0.353
0.3888
0.3399
0.376
0.3791
0.336
0.3801
0.3534
0.3795
0.3809
0.3444
0.4026
0.3618
0.4025
0.377
0.3579
0.3876
0.3921
0.4295
0.3559
0.3581
0.3491
0.3689
0.3496
0.3731
0.3488
0.3461
0.3632
0.3836
0.338
0.3649
0.3548
0.3396
0.3493
0.3712
0.3938
0.3861
0.3683
0.3314
0.3529
0.3704
0.3778
0.3769
0.3529
0.3855
0.3821
0.3556
0.3301
0.3847
0.3407
0.3525
0.3374
0.3765
0.3432
0.3937
0.3889
0.3558
0.372
0.4617
0.3399
0.3764
0.3505
0.3546
0.3675
0.3519
0.368
0.3936
0.3392
0.3288
0.319
0.404
0.3307
0.3448
0.3854
0.3601
0.3391
0.3986
0.4107
0.3501
0.3468
0.3439
0.3504
0.3738
0.3766
0.3576
0.3563
0.3458
0.36
0.362
0.3687
0.3592
0.373
0.3511
0.3601
0.3628
0.3328
0.349
0.3868
0.3179
0.338
0.367
0.3832
0.3742
0.4123
0.3495
0.4105
0.3609
0.396
0.3993
0.3892
0.3668
0.3869
0.3493
0.3386
0.395
0.3613
0.3858
0.3674
0.3756
0.3752
0.3704
0.3725
0.3807
0.3934
0.3776
0.3955
0.3563
0.3639
0.437
0.3814
0.3412
0.3564
0.3523
0.4171
0.4026
0.3726
0.3706
0.3264
0.359
0.3819
0.3491
0.3501
0.3508
0.3631
0.3264
0.4076
0.391
0.3446
0.3706
0.3597
0.4139
0.3891
0.3889
0.3713
0.395
0.365
0.3699
0.3452
0.3554
0.3347
0.3689
0.3797
0.368
0.4185
0.4302
0.3851
0.3744
0.3774
0.3831
0.3581
0.3845
0.3762
0.3917
0.368
0.379
0.393
0.4023
0.3918
0.4196
0.3551
0.3541
0.3725
0.3454
0.3397
0.3447
0.3444
0.368
0.3353
0.3504
0.3494
0.3499
0.3708
0.3453
0.391
0.3696
0.3621
0.3689
0.3387
0.3777
0.3783
0.3678
0.3451
0.3675
0.3592
0.4038
0.3716
0.363
0.3665
0.3323
0.3457
0.3644
0.363
0.3688
0.3371
0.3793
0.368
0.404
0.3659
0.3544
0.3419
0.3547
0.3335
0.3388
0.3793
0.3453
0.3576
0.4002
0.3175
0.3274
0.3665
0.3782
0.3495
0.3377
0.3065
0.3545
0.3436
0.3698
0.3634
0.3652
0.3332
0.3489
0.3487
0.3357
0.3508
0.3174
0.3352
0.361
0.3482
0.3521
0.379
0.3969
0.3667
0.3687
0.3602
0.4204
0.3615
0.3691
0.3371
0.3772
0.352
0.3612
0.3634
0.3787
0.3949
0.3706
0.3609
0.3502
0.3556
0.356
0.3612
0.3198
0.3694
0.3421
0.365
0.3656
0.3597
0.3462
0.3476
0.3704
0.3602
0.4061
0.3357
0.3588
0.3645
0.3492
0.3638
0.3227
0.3746
0.3632
0.3452
0.3529
0.3241
0.3219
0.3438
0.3474
0.3418
0.3456
0.3462
0.3363
0.3828
0.3333
0.3514
0.3437
0.3706
0.3851
0.3789
0.3604
0.3186
0.3555
0.3831
0.3226
0.3452
0.3353
0.3365
0.3467
0.3262
0.3772
0.3633
0.3348
0.3512
0.3512
0.3281
0.3367
0.3453
0.3346
0.3605
0.3383
0.3345
0.326
0.3761
0.3341
0.3375
0.3428
0.4028
0.3531
0.3158
0.3401
0.3463
0.3611
0.3441
0.3486
0.3427
0.3345
0.3515
0.3364
0.367
0.3324
0.3243
0.3422
0.3322
0.3353
0.375
0.3333
0.3315
0.3465
0.3384
0.3616
0.3169
0.3181
0.3162
0.3367
0.3469
0.3416
0.327
0.329
0.3345
0.3208
0.3236
0.3404
0.3238
0.3301
0.3381
0.403
0.3275
0.3818
0.3399
0.3561
0.3147
0.3418
0.3266
0.3365
0.4294
0.3484
0.3629
0.3372
0.3331
0.3481
0.3504
0.3752
0.3693
0.3636
0.3592
0.3643
0.3743
0.3498
0.3675
0.3848
0.3547
0.3772
0.3904
0.3989
0.3648
0.3428
0.4089
0.3607
0.348
0.3735
0.3733
0.3957
0.3757
0.3689
0.43
0.3749
0.4004
0.362
0.3839
0.3746
0.3642
0.3723
0.3847
0.3688
0.4095
0.3682
0.3841
0.3531
0.3569
0.3578
0.3563
0.3427
0.3537
0.3403
0.3515
0.3684
0.315
0.3311
0.3395
0.3709
0.3501
0.3344
0.3449
0.3558
0.3461
0.3396
0.3999
0.3479
0.3856
0.3539
0.3729
0.3642
0.3484
0.3627
0.334
0.358
0.361
0.3571
0.3834
0.3893
0.3527
0.3525
0.3217
0.3386
0.3896
0.362
0.3886
0.3663
0.3417
0.3805
0.3251
0.3673
0.3732
0.4007
0.3378
0.3767
0.3565
0.409
0.4278
0.3298
0.3519
0.3598
0.3472
0.3865
0.3217
0.3294
0.338
0.3657
0.3642
0.3706
0.3433
0.3682
0.3702
0.3578
0.3539
0.4151
0.3478
0.345
0.3649
0.3729
0.3761
0.3859
0.3971
0.4029
0.3635
0.3461
0.3529
0.3604
0.3518
0.3222
0.3322
0.3613
0.3677
0.358
0.3701
0.3558
0.3809
0.3294
0.3454
0.3362
0.3305
0.3796
0.3511
0.4082
0.3487
0.3654
0.3378
0.3515
0.3552
0.3172
0.3774
0.3655
0.3562
0.3172
0.3887
0.3512
0.3572
0.3471
0.3391
0.364
0.3349
0.3845
0.3946
0.3315
0.3731
0.3286
0.3478
0.3506
0.3331
0.3462
0.3542
0.3877
0.3715
0.329
0.3334
0.3398
0.3275
0.3239
0.3886
0.3507
0.3777
0.358
0.3797
0.359
0.3916
0.3616
0.3583
0.353
0.3757
0.3813
0.3504
0.3132
0.3523
0.3494
0.3451
0.3403
0.3553
0.4039
0.3778
0.3944
0.3763
0.3743
0.3888
0.3697
0.3683
0.3874
0.4031
0.385
0.4005
0.3747
0.3524
0.3993
0.3599
0.3835
0.3912
0.3561
0.3654
0.3668
0.3959
0.3946
0.385
0.3501
0.4074
0.3637
0.3395
0.3493
0.3622
0.3737
0.3725
0.3464
0.3654
0.4218
0.3929
0.3706
0.4391
0.4222
0.3922
0.3956
0.3775
0.3866
0.3909
0.3663
0.3832
0.3655
0.3832
0.3638
0.3729
0.3496
0.3602
0.3854
0.3651
0.3528
0.3649
0.3614
0.3642
0.3522
0.3696
0.3659
0.3858
0.3924
0.4326
0.3988
0.3629
0.3775
0.3648
0.3906
0.381
0.4322
0.3709
0.3951
0.3943
0.4426
0.391
0.4047
0.3874
0.4147
0.3853
0.3903
0.4066
0.4052
0.4051
0.4237
0.4375
0.4365
0.375
0.403
0.4032
0.3869
0.4101
0.4069
0.386
0.3993
0.3593
0.4001
0.4164
0.3867
0.3828
0.4066
0.3812
0.383
0.3696
0.3799
0.3999
0.3974
0.3905
0.3797
0.4011
0.3805
0.3772
0.3623
0.3732
0.3688
0.4234
0.3822
0.3754
0.3793
0.3855
0.4063
0.3401
0.3888
0.3853
0.4015
0.4204
0.3856
0.3694
0.4286
0.4162
0.4007
0.4085
0.4211
0.4135
0.3647
0.4127
0.3955
0.3932
0.4272
0.4002
0.4191
0.3861
0.4162
0.4077
0.4312
0.4008
0.4534
0.4043
0.4015
0.4107
0.4332
0.4231
0.423
0.4151
0.4531
0.4446
0.4273
0.4344
0.4127
0.4102
0.3985
0.4046
0.4461
0.4346
0.4478
0.397
0.3828
0.3959
0.3949
0.3938
0.4048
0.3816
0.3959
0.3822
0.4138
0.4091
0.5039
0.4301
0.4326
0.4709
0.4543
0.465
0.4798
0.445
0.4259
0.416
0.4067
0.3887
0.4726
0.4435
0.4389
0.4685
0.4117
0.4596
0.4287
0.4404
0.4482
0.4615
0.4127
0.4074
0.4227
0.4295
0.4478
0.4453
0.427
0.4055
0.4407
0.4449
0.4671
0.4709
0.4582
0.4357
0.458
0.4535
0.4695
0.469
0.4579
0.5231
0.4766
0.4846
0.5266
0.5309
0.4895
0.4942
0.4316
0.478
0.4607
0.4445
0.4353
0.452
0.4304
0.4518
0.4624
0.4513
0.4731
0.4679
0.4525
0.4534
0.429
0.4544
0.4458
0.4125
0.5183
0.4012
0.4258
0.4889
0.4445
0.4528
0.4159
0.403
0.4164
0.4211
0.4436
0.4372
0.3967
0.4198
0.389
0.4612
0.4429
0.4389
0.4558
0.4615
0.4165
0.4303
0.4112
0.4283
0.3839
0.3518
0.3703
0.4266
0.4012
0.3783
0.406
0.4216
0.3896
0.3936
0.3999
0.3515
0.4013
0.413
0.4065
0.4409
0.4195
0.3955
0.4283
0.4152
0.355
0.4222
0.3812
0.4575
0.4271
0.428
0.4056
0.4446
0.4156
0.3827
0.389
0.4417
0.4222
0.4235
0.4331
0.4256
0.3575
0.4017
0.3551
0.4056
0.4232
0.4187
0.3497
0.443
0.4355
0.3975
0.4028
0.4338
0.4666
0.4654
0.4341
0.4387
0.4196
0.4549
0.4358
0.4008
0.4326
0.4399
0.4367
0.4767
0.4292
0.4736
0.4912
0.4768
0.3514
0.3859
0.4583
0.5057
0.5287
0.5105
0.5469
0.5432
0.5243
0.5356
0.5011
0.5049
0.4917
0.5343
0.5414
0.5471
0.5334
0.5384
0.547
0.5297
0.4592
0.4921
0.529
0.5332
0.5537
0.5625
0.551
0.522
0.3969
0.3929
0.5428
0.5382
0.4595
0.4227
0.414
0.438
0.4536
0.4683
0.4579
0.4437
0.4781
0.4603
0.4559
0.4343
0.4144
0.4593
0.4069
0.4354
0.4488
0.4892
0.5727
0.5434
0.5361
0.5074
0.4816
0.4635
0.5305
0.5004
0.5393
0.4711
0.5156
0.4726
0.5356
0.5877
0.5886
0.4772
0.5451
0.5196
0.4755
0.3836
0.4302
0.3775
0.4004
0.4055
0.3918
0.3796
0.4153
0.4115
0.395
0.3659
0.4235
0.3989
0.4062
0.4266
0.457
0.4816
0.4589
0.482
0.5125
0.481
0.4944
0.4761
0.425
0.4859
0.4373
0.454
0.418
0.4589
0.457
0.4652
0.4175
0.4546
0.4528
0.4183
0.403
0.4867
0.5124
0.4641
0.4736
0.5352
0.5378
0.559
0.5598
0.5637
0.467
0.3941
0.4374
0.4473
0.4174
0.5224
0.5035
0.4374
0.59
0.5791
0.5728
0.5211
0.5634
0.4847
0.4718
0.5738
0.468
0.4604
0.4282
0.4177
0.4269
0.4507
0.4363
0.411
0.448
0.4017
0.5181
0.5361
0.4857
0.4493
0.5142
0.5507
0.555
0.4847
0.5202
0.5218
0.4804
0.5054
0.5493
0.5591
0.5081
0.4444
0.4612
0.4332
0.4449
0.5092
0.4359
0.445
0.5558
0.4475
0.5229
0.4901
0.5166
0.5305
0.6048
0.5305
0.5868
0.5534
0.6064
0.5781
0.5716
0.5913
0.561
0.5802
0.5731
0.5918
0.5497
0.5531
0.4532
0.4749
0.5193
0.5419
0.5376
0.5974
0.4999
0.3961
0.4634
0.4455
0.4559
0.4135
0.4487
0.4128
0.4314
0.4043
0.4458
0.4527
0.4648
0.4473
0.4247
0.4346
0.3689
0.408
0.4384
0.4356
0.4185
0.4613
0.4274
0.4326
0.3938
0.4374
0.4374
0.446
0.4324
0.4141
0.3713
0.3866
0.4239
0.3813
0.4103
0.4512
0.4376
0.3973
0.402
0.4176
0.3979
0.3995
0.4148
0.4316
0.4138
0.4286
0.4233
0.4372
0.4009
0.4156
0.4098
0.4253
0.3883
0.4234
0.3911
0.4302
0.433
0.3929
0.3873
0.374
0.3995
0.3492
0.3966
0.399
0.3964
0.3698
0.3899
0.4037
0.3732
0.3814
0.3797
0.3755
0.3611
0.3732
0.3786
0.38
0.4037
0.3951
0.376
0.3853
0.3961
0.4142
0.393
0.3629
0.4118
0.3853
0.3976
0.3616
0.3894
0.3989
0.4001
0.4158
0.4164
0.4015
0.3662
0.3364
0.3828
0.3739
0.3764
0.3725
0.3798
0.3855
0.396
0.3857
0.4049
0.3902
0.3783
0.3992
0.3305
0.3358
0.3752
0.3862
0.3535
0.3707
0.3945
0.3727
0.4028
0.3688
0.3676
0.3811
0.3702
0.3733
0.3856
0.3749
0.3869
0.3959
0.3847
0.3713
0.419
0.3794
0.4096
0.3847
0.3864
0.3777
0.3902
0.3741
0.3411
0.3868
0.4013
0.3708
0.4198
0.4003
0.3754
0.3937
0.4148
0.3813
0.4197
0.3777
0.4086
0.3636
0.3888
0.3708
0.3752
0.3607
0.3646
0.3646
0.3854
0.3951
0.3684
0.3447
0.3703
0.3554
0.3714
0.366
0.3537
0.4015
0.4058
0.3867
0.391
0.3896
0.4057
0.3742
0.4692
0.4187
0.3588
0.3838
0.384
0.4004
0.3942
0.4003
0.4062
0.4002
0.3839
0.3927
0.3939
0.4059
0.394
0.4049
0.4148
0.4003
0.4118
0.3598
0.3925
0.4829
0.3547
0.3945
0.3864
0.4159
0.3679
0.3683
0.4109
0.3767
0.3609
0.4027
0.3636
0.3708
0.3785
0.3915
0.3257
0.3694
0.3701
0.3857
0.3828
0.3965
0.405
0.3906
0.4081
0.421
0.3877
0.3733
0.3613
0.3664
0.3817
0.3836
0.3757
0.4448
0.3543
0.3842
0.378
0.4038
0.3674
0.3864
0.4046
0.4062
0.4066
0.4018
0.37
0.3922
0.4134
0.4267
0.3928
0.4024
0.4007
0.3847
0.3997
0.3877
0.3833
0.3899
0.3908
0.3659
0.3644
0.4097
0.3776
0.3607
0.4003
0.4036
0.3722
0.3738
0.3938
0.3835
0.3815
0.393
0.3801
0.4011
0.3871
0.5224
0.524
0.4683
0.4233
0.363
0.353
0.3562
0.4084
0.3754
0.3755
0.3788
0.3912
0.3784
0.4574
0.4419
0.4058
0.4112
0.4379
0.4105
0.4154
0.4329
0.3858
0.4122
0.4234
0.4198
0.3716
0.4271
0.4234
0.3912
0.395
0.3705
0.3538
0.3823
0.3789
0.3607
0.3784
0.4348
0.411
0.4254
0.4035
0.4174
0.4202
0.41
0.4411
0.4174
0.4127
0.4353
0.4043
0.4242
0.419
0.4297
0.3985
0.4565
0.4119
0.4368
0.4058
0.4081
0.4327
0.3986
0.3785
0.454
0.4099
0.3664
0.3648
0.3862
0.3608
0.4153
0.4325
0.4353
0.4224
0.3931
0.4072
0.4008
0.4304
0.4256
0.4228
0.4516
0.3857
0.3977
0.4071
0.4016
0.4094
0.4059
0.4113
0.338
0.3825
0.3901
0.3909
0.4123
0.3762
0.4462
0.405
0.3495
0.4033
0.387
0.3737
0.3571
0.3899
0.3629
0.379
0.4163
0.4106
0.3996
0.4009
0.3924
0.3619
0.3582
0.3701
0.3771
0.356
0.3267
0.3594
0.3988
0.3444
0.3576
0.3749
0.3711
0.4187
0.4241
0.4012
0.3843
0.3743
0.3773
0.3824
0.4065
0.3826
0.403
0.3883
0.3761
0.3978
0.4112
0.3586
0.4425
0.407
0.3932
0.4279
0.4217
0.3784
0.395
0.3835
0.4209
0.4024
0.3912
0.4338
0.4342
0.4429
0.3834
0.4293
0.4116
0.4327
0.4143
0.4237
0.4143
0.4376
0.4787
0.4428
0.4518
0.4309
0.4122
0.4306
0.4142
0.4123
0.4129
0.4198
0.4194
0.4843
0.4091
0.3645
0.4084
0.4136
0.432
0.4397
0.4169
0.4325
0.4866
0.427
0.4122
0.4193
0.4692
0.4131
0.4479
0.4203
0.4073
0.3894
0.4252
0.3869
0.4224
0.413
0.4281
0.4168
0.4202
0.4145
0.4284
0.4247
0.3584
0.3871
0.3853
0.3997
0.3825
0.3913
0.4164
0.4195
0.4184
0.4021
0.4177
0.3966
0.4221
0.4296
0.3934
0.4283
0.4513
0.4399
0.409
0.4109
0.45
0.444
0.4025
0.3859
0.3602
0.3744
0.3512
0.3644
0.3569
0.3752
0.3705
0.3685
0.3757
0.3862
0.3579
0.4413
0.4414
0.4048
0.4188
0.3994
0.4558
0.4243
0.4393
0.4257
0.4136
0.3974
0.3977
0.3978
0.3997
0.3853
0.4126
0.4024
0.4183
0.4151
0.435
0.4022
0.382
0.3752
0.3809
0.4181
0.4051
0.4047
0.378
0.3758
0.3948
0.3747
0.3909
0.3812
0.3988
0.397
0.3745
0.3841
0.4058
0.388
0.3793
0.4067
0.418
0.4007
0.3612
0.3985
0.3864
0.4337
0.366
0.3681
0.4026
0.3936
0.3594
0.3575
0.3788
0.3716
0.3873
0.355
0.3502
0.3982
0.3907
0.3617
0.3234
0.3236
0.3613
0.3772
0.3684
0.3719
0.4008
0.3516
0.3643
0.4107
0.3617
0.3986
0.3708
0.3722
0.3525
0.3201
0.3704
0.3423
0.3903
0.3842
0.353
0.3557
0.3574
0.3585
0.3689
0.3707
0.3763
0.3948
0.3678
0.3873
0.3841
0.3879
0.3717
0.3902
0.4029
0.3741
0.3842
0.3731
0.4064
0.3955
0.3799
0.367
0.3914
0.3786
0.3957
0.3969
0.3923
0.3952
0.3696
0.3563
0.3368
0.3379
0.3758
0.3607
0.3954
0.4207
0.3451
0.3912
0.3755
0.3791
0.3312
0.3713
0.369
0.3908
0.3665
0.3559
0.3326
0.3455
0.3818
0.3675
0.3562
0.332
0.3753
0.3478
0.3502
0.3851
0.3433
0.3197
0.3627
0.2973
0.3753
0.3876
0.3659
0.3795
0.3977
0.3638
0.3692
0.3627
0.3737
0.391
0.354
0.3535
0.3664
0.354
0.3906
0.3649
0.3542
0.3668
0.3781
0.3913
0.3882
0.3333
0.359
0.3743
0.3539
0.3395
0.3694
0.3661
0.3676
0.4029
0.3725
0.359
0.4008
0.3825
0.3513
0.3738
0.4093
0.4233
0.3866
0.4008
0.3759
0.3596
0.391
0.4006
0.3975
0.3714
0.3743
0.3641
0.364
0.3734
0.4024
0.3436
0.3734
0.387
0.3616
0.3935
0.3848
0.3907
0.3984
0.3855
0.3977
0.4002
0.385
0.413
0.4109
0.4477
0.3958
0.4392
0.4106
0.406
0.3988
0.4082
0.3695
0.4141
0.393
0.4047
0.3885
0.3961
0.3674
0.3821
0.546
0.4049
0.3959
0.3616
0.4124
0.376
0.3788
0.4186
0.3801
0.3611
0.4141
0.4133
0.3546
0.3564
0.3588
0.3899
0.4014
0.4072
0.4423
0.4366
0.4228
0.4342
0.4631
0.4211
0.4125
0.3811
0.4286
0.3965
0.3734
0.4333
0.3917
0.3941
0.3826
0.4214
0.4626
0.3756
0.3794
0.4282
0.406
0.3986
0.3858
0.3791
0.3886
0.4399
0.3878
0.4016
0.4055
0.3933
0.3947
0.3936
0.41
0.4062
0.3834
0.4332
0.3931
0.3332
0.3649
0.3997
0.4122
0.4304
0.4439
0.4664
0.4299
0.416
0.4153
0.4279
0.4314
0.4428
0.4203
0.3755
0.3569
0.3908
0.3824
0.3506
0.3449
0.3965
0.3431
0.3598
0.3895
0.4014
0.4212
0.4406
0.4649
0.426
0.3649
0.4247
0.4174
0.4461
0.4018
0.4156
0.3959
0.4383
0.4357
0.4538
0.425
0.4392
0.4466
0.4581
0.4433
0.4229
0.4029
0.4183
0.3911
0.4289
0.421
0.4024
0.4387
0.4335
0.4209
0.3863
0.3814
0.4015
0.3705
0.3911
0.4077
0.4083
0.3662
0.3854
0.4187
0.393
0.4001
0.3751
0.4157
0.3842
0.4026
0.3702
0.3921
0.3802
0.4295
0.371
0.37
0.3605
0.3508
0.382
0.3665
0.3808
0.3548
0.3778
0.3487
0.4093
0.3762
0.3887
0.376
0.3699
0.3899
0.3588
0.3945
0.3432
0.3588
0.369
0.366
0.4414
0.3711
0.3852
0.3642
0.3801
0.348
0.3739
0.418
0.3567
0.3954
0.3695
0.3567
0.4029
0.3393
0.3505
0.3557
0.4149
0.3703
0.348
0.3372
0.3792
0.3828
0.3642
0.3699
0.3901
0.3813
0.3843
0.3636
0.3723
0.3757
0.3528
0.3928
0.4038
0.3803
0.3699
0.3614
0.3718
0.3782
0.4004
0.3864
0.3861
0.3307
0.376
0.3387
0.3736
0.3951
0.401
0.3818
0.385
0.3922
0.3747
0.3655
0.4044
0.3783
0.3678
0.3795
0.3786
0.364
0.3277
0.4116
0.3761
0.3702
0.365
0.3516
0.3842
0.3982
0.3813
0.352
0.3657
0.4281
0.3952
0.3992
0.396
0.3958
0.3895
0.3834
0.3764
0.3781
0.3817
0.3811
0.4195
0.4012
0.3904
0.3933
0.3693
0.4202
0.3668
0.411
0.4148
0.3449
0.3871
0.3974
0.3994
0.3966
0.376
0.3928
0.4133
0.4564
0.3444
0.3865
0.3879
0.4063
0.3597
0.4527
0.4384
0.3986
0.414
0.4094
0.4081
0.3863
0.3826
0.4167
0.4237
0.3816
0.4026
0.3924
0.4057
0.3978
0.4266
0.3915
0.404
0.4042
0.4207
0.4124
0.4191
0.4237
0.4087
0.4146
0.4203
0.4212
0.392
0.4092
0.4419
0.3943
0.4108
0.4137
0.3923
0.4486
0.4189
0.4122
0.4146
0.4617
0.4114
0.4316
0.4601
0.4237
0.3905
0.3828
0.3863
0.3621
0.3611
0.3559
0.3703
0.3739
0.3657
0.4047
0.3578
0.3924
0.3773
0.3904
0.4128
0.3771
0.4622
0.4646
0.4506
0.4483
0.4122
0.4297
0.4351
0.4207
0.4492
0.3948
0.4431
0.3842
0.4441
0.4053
0.4782
0.4254
0.4422
0.3801
0.3965
0.384
0.4098
0.4407
0.4044
0.4756
0.4407
0.4692
0.4071
0.3875
0.3991
0.4331
0.4235
0.3878
0.4104
0.4251
0.4064
0.3645
0.3901
0.4286
0.45
0.4665
0.4722
0.3731
0.3951
0.3393
0.3813
0.3645
0.4092
0.4211
0.4551
0.4747
0.3623
0.3638
0.4009
0.3741
0.4028
0.38
0.3891
0.4133
0.4145
0.3773
0.4103
0.4081
0.4095
0.3899
0.386
0.4693
0.4211
0.4325
0.4308
0.4681
0.417
0.434
0.4717
0.4975
0.516
0.4748
0.462
0.4562
0.4576
0.4647
0.4191
0.4068
0.3887
0.4083
0.3856
0.3827
0.4203
0.4046
0.4294
0.4118
0.5079
0.4368
0.4681
0.4087
0.5481
0.5744
0.4446
0.526
0.5276
0.4228
0.5158
0.5205
0.5233
0.4474
0.4464
0.4244
0.498
0.5022
0.5157
0.4879
0.439
0.5056
0.4552
0.4909
0.3777
0.3455
0.4074
0.431
0.3683
0.3577
0.3423
0.367
0.3882
0.372
0.3776
0.4392
0.5147
0.5066
0.4749
0.4274
0.4169
0.4354
0.4767
0.4665
0.4455
0.4447
0.4417
0.4481
0.4138
0.4416
0.4507
0.4867
0.4213
0.4932
0.5258
0.5319
0.5364
0.6103
0.4906
0.486
0.4876
0.4534
0.4219
0.4495
0.5121
0.4528
0.5191
0.4373
0.4498
0.4457
0.5368
0.5337
0.4713
0.4873
0.4808
0.4945
0.4769
0.5322
0.5331
0.547
0.4962
0.4944
0.5047
0.4958
0.5464
0.5591
0.6099
0.5229
0.5735
0.5507
0.4708
0.4444
0.4314
0.4108
0.4143
0.3926
0.483
0.4416
0.4496
0.4535
0.4721
0.4804
0.4748
0.4825
0.4303
0.4538
0.4518
0.4603
0.5123
0.5074
0.5547
0.4978
0.4466
0.3847
0.4387
0.4034
0.4004
0.3817
0.3838
0.4194
0.3934
0.4058
0.391
0.3839
0.3601
0.4164
0.4058
0.3797
0.3725
0.4146
0.4171
0.4142
0.368
0.4113
0.3947
0.3821
0.387
0.3949
0.4185
0.4587
0.4126
0.4552
0.4432
0.4325
0.4576
0.4312
0.4657
0.4748
0.4607
0.4733
0.5863
0.6329
0.4919
0.5236
0.5507
0.5213
0.5667
0.4292
0.5339
0.5442
0.4644
0.5679
0.6183
0.5537
0.4434
0.5009
0.6405
0.5808
0.572
0.5258
0.627
0.5457
0.5333
0.4456
0.4458
0.4387
0.4739
0.4784
0.5041
0.4766
0.4586
0.5139
0.5325
0.4922
0.4902
0.4484
0.4708
0.4658
0.4293
0.3818
0.4188
0.395
0.3856
0.3802
0.3617
0.3648
0.3785
0.3929
0.3824
0.384
0.3858
0.4131
0.4053
0.4344
0.4248
0.6118
0.565
0.5517
0.5006
0.4168
0.5487
0.4509
0.4279
0.4531
0.4529
0.4846
0.4874
0.415
0.5043
0.4706
0.4805
0.5026
0.5015
0.4998
0.5149
0.4371
0.5026
0.4582
0.5075
0.4958
0.4988
0.4242
-1
0.4806
0.4968
0.4693
0.5171
0.5109
0.53
0.4962
0.4383
0.4746
0.444
0.4504
0.4537
0.4113
0.4425
0.4822
0.4645
0.4898
0.5031
0.4952
0.4805
0.4976
0.4279
0.4372
0.4856
0.4534
0.4566
0.4312
0.4746
0.4551
0.5511
0.5266
0.5386
0.5399
0.4648
0.3787
0.354
0.3723
0.3796
0.3534
0.3746
0.3556
0.3703
0.4193
0.4039
0.4275
0.4206
0.3763
0.3674
0.3826
0.4233
0.4012
0.3822
0.3786
0.3962
0.4102
0.388
0.4531
0.4632
0.4181
0.4398
0.444
0.427
0.4503
0.3914
0.5373
0.4873
0.5007
0.5084
0.5058
0.4787
0.4636
0.3927
0.3661
0.3871
0.3913
0.4346
0.4192
0.4693
0.4535
0.4005
0.4349
0.4585
0.4829
0.4458
0.4409
0.4263
0.3597
0.4765
0.3867
0.3618
0.413
0.3945
0.431
0.3876
0.4433
0.4214
0.3798
0.4322
0.4662
0.4338
0.4192
0.456
0.4343
0.4019
0.4163
0.393
0.4472
0.4168
0.4115
0.425
0.4443
0.4379
0.3989
0.4558
0.4481
0.4581
0.4301
0.4126
0.4866
0.4277
0.4076
0.4271
0.4383
0.4384
0.4524
0.4274
0.4428
0.4799
0.4628
0.4597
0.4246
0.4769
0.4916
0.4517
0.493
0.4087
0.4622
0.4342
0.4449
0.4613
0.4571
0.4677
0.4537
0.4309
0.4451
0.4801
0.4028
0.43
0.4289
0.4974
0.4412
0.4359
0.4567
0.3939
0.4521
0.4692
0.4371
0.3853
0.4524
0.3974
0.4153
0.4372
0.4528
0.4468
0.4607
0.4516
0.4572
0.4354
0.44
0.4484
0.4657
0.448
0.4399
0.4361
0.411
0.4408
0.4248
0.4098
0.4582
0.4167
0.5376
0.4758
0.4998
0.5013
0.5338
0.5331
0.4951
0.4873
0.4885
0.5369
0.4803
0.4718
0.4313
0.4605
0.4372
0.4537
0.4034
0.3412
0.4434
0.4572
0.4545
0.5013
0.444
0.439
0.4668
0.4732
0.4194
0.4328
0.4309
0.4323
0.3945
0.4746
0.3919
0.4246
0.406
0.4619
0.4426
0.4634
0.4356
0.462
0.4896
0.4858
0.4247
0.4549
0.4594
0.4462
0.4404
0.4611
0.4195
0.4636
0.4335
0.4529
0.4476
0.4504
0.5546
0.4821
0.4885
0.4574
0.4862
0.4922
0.5011
0.5036
0.476
0.4751
0.4966
0.4897
0.4553
0.4802
0.4948
0.4758
0.4613
0.5036
0.476
0.4723
0.5058
0.4852
0.4945
0.4773
0.4778
0.4785
0.4744
0.4718
0.485
0.4026
0.4395
0.4421
0.4931
0.4298
0.4569
0.4839
0.4661
0.4557
0.488
0.4482
0.4561
0.4296
0.4232
0.4549
0.4972
0.4452
0.4719
0.5104
0.4646
0.4221
0.4587
0.4552
0.4535
0.4712
0.4713
0.5009
0.452
0.4585
0.4833
0.4632
0.4597
0.5283
0.4986
0.5002
0.4871
0.4533
0.4826
0.6155
0.5315
0.4456
0.457
0.4606
0.5067
0.4262
0.4422
0.4694
0.4653
0.4648
0.4286
0.3953
0.4862
0.4635
0.4325
0.4319
0.4612
0.5074
0.4464
0.4308
0.4471
0.4064
0.4499
0.4933
0.4194
0.3828
0.3633
0.438
0.4118
0.4068
0.3583
0.3921
0.4363
0.4675
0.4257
0.4324
0.4529
0.4311
0.4695
0.4591
0.4981
0.4886
0.4726
0.4913
0.4909
0.5459
0.5122
0.4442
0.4199
0.4785
0.4667
0.4874
0.4798
0.4822
0.4722
0.4627
0.4535
0.4601
0.4556
0.4549
0.4725
0.442
0.4621
0.4314
0.4878
0.4557
0.4378
0.4895
0.4923
0.468
0.4029
0.4218
0.3803
0.4661
0.4556
0.3938
0.4601
0.478
0.4185
0.4681
0.4734
0.4578
0.4362
0.4052
0.4455
0.4507
0.4734
0.4074
0.4456
0.4526
0.4359
0.4243
0.386
0.3576
0.3597
0.4548
0.4118
0.438
0.4877
0.4179
0.3844
0.4128
0.4834
0.4925
0.4269
0.4218
0.4522
0.4126
0.4222
0.4117
0.4175
0.4271
0.4159
0.4397
0.4617
0.4444
0.4165
0.4568
0.475
0.4677
0.4827
0.4305
0.4328
0.401
0.4823
0.4443
0.4793
0.4946
0.5037
0.4289
0.524
0.5095
0.4968
0.486
0.519
0.4784
0.5207
0.57
0.4988
0.5139
0.5532
0.4941
0.5399
0.5029
0.464
0.5097
0.4722
0.497
0.4109
0.4638
0.4575
0.4724
0.5112
0.5217
0.4291
0.4265
0.464
0.476
0.4466
0.414
0.4537
0.4174
0.4721
0.393
0.3544
0.3328
0.3914
0.3779
0.4588
0.5077
0.5776
0.5235
0.4934
0.4964
0.5323
0.4909
0.4635
0.482
0.4915
0.5165
0.4819
0.4392
0.4066
0.3934
0.4434
0.4509
0.4772
0.4623
0.4485
0.4766
0.3898
0.4587
0.5458
0.6176
0.5125
0.6006
0.6087
0.6182
0.5916
0.5961
0.4664
0.4378
0.4221
0.4772
0.4435
0.514
0.5414
0.5198
0.5425
0.5126
0.5199
0.5375
0.5261
0.489
0.4818
0.4984
0.4496
0.4518
0.471
0.4101
0.3979
0.4518
0.4408
0.4854
0.4613
0.5514
0.4489
0.4714
0.4975
0.4419
0.3889
0.4718
0.5053
0.526
0.4693
0.5211
0.4907
0.5052
0.4977
0.5205
0.5161
0.4747
0.4925
0.4196
0.4085
0.4046
0.5117
0.4255
0.5246
0.3778
0.3571
0.4222
0.5255
0.4619
0.4325
0.4682
0.3896
0.4975
0.3952
0.4497
0.5104
0.4361
0.475
0.4323
0.4606
0.3961
0.4462
0.5259
0.4254
0.5281
0.5
0.4616
0.5595
-1
0.5338
0.5362
0.4409
0.5229
0.4142
0.5066
0.439
0.4934
0.4678
0.4985
0.515
0.5467
0.5153
0.4938
0.4899
0.5918
0.5313
0.5428
0.5718
0.5836
0.5776
0.5416
0.522
0.5394
0.5205
0.5223
0.4428
0.5397
0.5261
0.4768
0.4684
0.4858
0.4987
0.4935
0.4436
0.5586
0.5251
0.4719
0.5154
0.5398
0.4921
0.4807
0.4321
0.5025
0.4231
0.4736
0.5687
0.5369
0.5087
0.5217
0.4325
0.4752
0.4241
0.4659
0.4468
0.5581
0.5369
0.5238
0.5058
0.5488
0.5415
0.5567
0.5353
0.481
0.4829
0.4935
0.5297
0.5391
0.5518
0.4954
0.4217
0.4593
0.4764
0.4853
0.4236
0.5355
0.5413
0.437
0.5099
0.4193
0.4989
0.5972
0.5906
0.5293
0.5393
0.5402
0.5353
0.4285
0.4515
0.5125
0.5451
0.5293
0.5066
0.3787
0.4615
-1
0.5012
0.4576
0.4907
0.4829
0.5144
0.4552
0.5483
0.5402
0.5476
0.5105
0.4612
0.4394
0.4179
0.4406
0.4612
0.4477
0.4172
0.4954
0.4866
0.3679
0.3826
0.3661
0.4182
0.4881
0.4246
0.4857
0.556
0.5661
0.54
0.5722
0.4469
0.5063
0.5098
0.5047
0.5831
0.4536
0.5506
0.468
0.5879
0.4195
0.408
0.4433
0.5637
0.5074
0.4377
0.5422
0.4403
0.5396
0.5823
0.5733
0.5645
0.5393
0.5908
0.4896
0.4974
0.5109
0.6453
0.619
0.6657
0.6379
0.4595
0.4338
0.4607
0.5505
0.5136
0.5403
0.4296
0.4164
0.511
0.592
0.6414
0.5346
0.6053
0.5224
0.4768
0.6087
0.565
0.6021
0.4476
0.3685
0.5795
0.5996
0.6256
0.5303
0.5842
0.6086
0.5965
0.6102
0.5962
0.6092
0.5884
0.6394
0.586
0.4082
0.5898
0.4893
0.5421
0.5072
0.5547
0.4723
0.6296
0.5062
0.6264
0.6005
0.6097
0.6065
0.5398
0.4678
0.5779
0.6341
0.5512
0.6095
0.6133
0.5145
0.5245
0.4245
0.5863
0.4486
0.4853
0.5769
0.5191
0.4909
0.4511
0.5002
0.4984
0.4969
0.5244
0.5158
0.4904
0.4923
0.4465
0.5563
0.559
0.6169
0.59
0.5413
0.5449
0.469
0.4762
0.4648
0.4631
0.4209
0.4295
0.4572
0.4535
0.4066
0.3917
0.4321
0.4701
0.4043
0.4222
0.4193
0.4202
0.4092
0.4575
0.4319
0.4358
0.4643
0.4922
0.5198
0.4987
0.4877
0.5974
0.5865
0.4665
0.4536
0.5243
0.5418
0.55
0.5906
0.5664
0.455
0.5003
0.5129
0.5163
0.4707
0.5345
0.4754
0.5296
0.5208
0.5775
0.4915
0.495
0.5426
0.4666
0.5627
0.561
0.5601
0.5559
0.5892
0.6052
0.3917
0.5087
0.6519
0.6452
0.4959
0.425
0.5677
0.6337
0.5575
0.6222
0.5333
0.5731
0.5675
0.431
0.5431
0.5226
0.5441
0.5202
0.4402
0.4984
0.5217
0.4912
0.5209
0.5114
0.5174
0.5077
0.5214
0.4474
0.4593
0.4737
0.4902
0.375
0.4145
0.385
0.3695
0.3489
0.4003
0.4155
0.453
0.3905
-1
-1
fixedStep chrom=chr3 start=1 step=10000 span=10000
-1
0.4407
0.3512
0.4013
0.3783
0.3589
0.3793
0.386
0.3914
0.3939
0.3796
0.3925
0.3805
0.3664
0.3613
0.3829
0.3831
0.3493
0.3652
0.4455
0.3786
0.3776
0.387
0.3658
0.3644
0.3779
0.383
0.3648
0.358
0.377
0.3691
0.3488
0.3181
0.3554
0.3602
0.3706
0.3723
0.4137
0.3568
0.3533
0.3553
0.3534
0.3587
0.3766
0.4157
0.37
0.3734
0.4129
0.4146
0.3767
0.3484
0.3624
0.3404
0.3776
0.3554
0.3599
0.3591
0.36
0.3487
0.3307
0.3436
0.3764
0.3707
0.3672
0.3604
0.3546
0.3456
0.3415
0.3208
0.3791
0.374
0.3511
0.3352
0.3368
0.355
0.3604
0.3639
0.3511
0.3611
0.3648
0.3643
0.4086
0.3734
0.3551
0.3904
0.4591
0.3638
0.3771
0.3559
0.4026
0.3647
0.3733
0.3507
0.3634
0.3552
0.3831
0.3856
0.3657
0.4168
0.3614
0.3332
0.3513
0.3468
0.391
0.3213
0.3541
0.375
0.341
0.3547
0.3428
0.3345
0.3691
0.3344
0.3846
0.3419
0.3673
0.3892
0.3951
0.3513
0.3835
0.3734
0.3693
0.3526
0.3815
0.4037
0.3628
0.3834
0.3765
0.4071
0.3544
0.3485
0.3429
0.337
0.3787
0.354
0.33
0.3369
0.3564
0.3834
0.3814
0.3478
0.3629
0.3837
0.3692
0.3519
0.3875
0.3696
0.3949
0.3583
0.3368
0.341
0.3772
0.356
0.3502
0.3419
0.3616
0.3753
0.3373
0.3971
0.3239
0.3827
0.3411
0.3375
0.3965
0.3353
0.3877
0.3405
0.3664
0.3953
0.3588
0.3599
0.3968
0.3703
0.3796
0.3935
0.3895
0.3456
0.3728
0.3614
0.3718
0.3789
0.3623
0.3589
0.3556
0.3603
0.3663
0.3687
0.3463
0.3878
0.396
0.3811
0.378
0.4114
0.3848
0.3872
0.3674
0.3716
0.3807
0.3611
0.3566
0.3505
0.364
0.3671
0.3905
0.3607
0.3373
0.3766
0.3582
0.4057
0.4445
0.4003
0.3748
0.3863
0.3895
0.3777
0.4008
0.3554
0.3598
0.3965
0.3881
0.3587
0.3731
0.3643
0.3546
0.3477
0.3591
0.3537
0.3626
0.344
0.3564
0.3383
0.3345
0.3683
0.3655
0.3704
0.4155
0.382
0.3742
0.3774
0.3544
0.3497
0.3569
0.4094
0.3708
0.3595
0.3662
0.3709
0.379
0.4096
0.3664
0.3599
0.379
0.3569
0.3693
0.3719
0.366
0.3822
0.3968
0.3879
0.3805
0.381
0.3621
0.399
0.3698
0.3836
0.3777
0.3808
0.4055
0.3793
0.3841
0.3555
0.3777
0.4125
0.3793
0.3686
0.3789
0.3836
0.3987
0.4108
0.387
0.3924
0.3823
0.4067
0.3679
0.4056
0.3956
0.3763
0.3702
0.3947
0.375
0.3885
0.3953
0.3722
0.4203
0.3903
0.3795
0.3889
0.3877
0.3962
0.3756
0.4013
0.3887
0.3776
0.4208
0.4247
0.4082
0.4367
0.4338
0.4343
0.4258
0.3721
0.419
0.4561
0.3898
0.3596
0.3657
0.3589
0.4099
0.401
0.3953
0.4103
0.3985
0.3948
0.4008
0.4216
0.3973
0.3998
0.4005
0.3785
0.3717
0.4075
0.4125
0.4025
0.3948
0.3894
0.3939
0.391
0.349
0.3651
0.3862
0.4215
0.3593
0.3692
0.4004
0.3866
0.375
0.4084
0.3369
0.3755
0.3606
0.3827
0.3881
0.3514
0.3953
0.3606
0.3709
0.3994
0.3944
0.3816
0.3811
0.4117
0.4119
0.3937
0.4036
0.3957
0.4108
0.4197
0.3814
0.4061
0.4057
0.3954
0.4086
0.4013
0.4172
0.4254
0.3841
0.3761
0.393
0.4139
0.4141
0.4305
0.391
0.4001
0.4174
0.3787
0.4059
0.3814
0.4081
0.3829
0.3968
0.4189
0.3925
0.3796
0.3522
0.3726
0.3502
0.3953
0.3889
0.3819
0.3926
0.407
0.3757
0.3981
0.4025
0.4041
0.4019
0.4028
0.4117
0.3745
0.381
0.3745
0.397
0.3853
0.4032
0.3916
0.3845
0.4391
0.4017
0.3889
0.3759
0.3632
0.3918
0.4155
0.3851
0.4
0.3996
0.3977
0.3733
0.3658
0.3717
0.4298
0.3818
0.3821
0.4146
0.3983
0.4203
0.4102
0.3828
0.3786
0.3953
0.4214
0.419
0.3978
0.3881
0.4062
0.3831
0.4248
0.433
0.4034
0.4302
0.4302
0.4458
0.4112
0.4142
0.3975
0.402
0.4083
0.3955
0.4409
0.4253
0.4317
0.4403
0.4347
0.4133
0.4144
0.437
0.4023
0.423
0.4257
0.3941
0.4224
0.4257
0.429
0.4318
0.4672
0.476
0.461
0.4475
0.4647
0.4317
0.451
0.4428
0.4648
0.4363
0.3727
0.396
0.4005
0.4061
0.3863
0.4173
0.3963
0.4281
0.3735
0.392
0.3885
0.4153
0.4059
0.4523
0.4807
0.4448
0.4805
0.4852
0.4724
0.4637
0.4254
0.4493
0.4663
0.4396
0.4521
0.4608
0.4464
0.4817
0.434
0.4255
0.4368
0.4115
0.3837
0.3776
0.4599
0.4017
0.4307
0.4352
0.4402
0.4682
0.4308
0.4441
0.4058
0.3919
0.4141
0.4054
0.4331
0.4262
0.4167
0.4348
0.4428
0.4128
0.3925
0.4041
0.4086
0.4035
0.3652
0.4091
0.4413
0.4027
0.356
0.3835
0.3831
0.3808
0.3945
0.4135
0.4062
0.3989
0.3725
0.4031
0.3531
0.3908
0.4104
0.4031
0.4053
0.4086
0.3615
0.375
0.3443
0.4077
0.3974
0.3953
0.3883
0.4062
0.4003
0.4056
0.4013
0.405
0.3786
0.405
0.3746
0.4061
0.3926
0.3463
0.3855
0.3774
0.3759
0.3773
0.3709
0.3632
0.4117
0.3949
0.3878
0.3861
0.3801
0.3768
0.3554
0.3584
0.388
0.371
0.387
0.3587
0.382
0.4226
0.3927
0.3809
0.3858
0.4133
0.3792
0.4156
0.3649
0.3372
0.3816
0.3892
0.3755
0.3726
0.3797
0.3503
0.3628
0.3534
0.3517
0.359
0.3847
0.3627
0.3617
0.362
0.3748
0.3594
0.3695
0.3902
0.3745
0.3765
0.3827
0.4055
0.377
0.3591
0.3541
0.365
0.3411
0.3777
0.4081
0.3615
0.3659
0.3571
0.3774
0.3946
0.3727
0.3751
0.3947
0.3666
0.4018
0.3638
0.36
0.3586
0.3765
0.3958
0.3611
0.3845
0.3816
0.3683
0.4142
0.3553
0.3631
0.3455
0.3244
0.3448
0.369
0.3517
0.3672
0.3494
0.3682
0.3804
0.402
0.3707
0.3911
0.3521
0.3555
0.3663
0.3633
0.3798
0.3761
0.3456
0.4008
0.3713
0.3655
0.3587
0.3792
0.3891
0.3698
0.3751
0.3764
0.3801
0.4513
0.3922
0.3725
0.3775
0.3419
0.3552
0.3745
0.3722
0.3582
0.3877
0.3911
0.3835
0.3708
0.4022
0.3599
0.4017
0.395
0.3661
0.3734
0.3268
0.3664
0.3726
0.363
0.3518
0.3398
0.3798
0.3734
0.355
0.358
0.3653
0.3911
0.3868
0.3674
0.3734
0.3842
0.3485
0.3529
0.3842
0.3454
0.3876
0.4228
0.35
0.3601
0.3634
0.3564
0.3768
0.3735
0.3748
0.3756
0.4112
0.3328
0.3955
0.348
0.3924
0.3599
0.3856
0.372
0.3853
0.3615
0.3748
0.3834
0.3987
0.3887
0.3549
0.3747
0.4007
0.38
0.3999
0.3925
0.4021
0.4105
0.4014
0.385
0.4039
0.3724
0.3674
0.4007
0.3993
0.3993
0.3995
0.3852
0.3867
0.3703
0.3831
0.3903
0.4185
0.3978
0.3812
0.3967
0.3953
0.4074
0.4038
0.416
0.3909
0.4004
0.38
0.352
0.3499
0.383
0.3894
0.4045
0.3935
0.3747
0.3978
0.3917
0.4062
0.4003
0.4016
0.3704
0.4009
0.394
0.4206
0.3983
0.3812
0.4145
0.3948
0.3527
0.3901
0.4005
0.3995
0.4066
0.3503
0.3483
0.3797
0.4063
0.4006
0.4028
0.4111
0.383
0.4177
0.3972
0.4191
0.4154
0.3852
0.3973
0.3984
0.394
0.3789
0.3828
0.4033
0.3642
0.4072
0.4125
0.4039
0.4098
0.4116
0.405
0.3922
0.3498
0.4322
0.3859
0.3965
0.4144
0.391
0.3708
0.4529
0.4305
0.4595
0.4272
0.4408
0.4148
0.436
0.4281
0.4438
0.4366
0.4019
0.4241
0.4491
0.4682
0.4746
0.4314
0.428
0.4303
0.4583
0.4482
0.449
0.523
0.4891
0.4756
0.4782
0.4366
0.5078
0.4739
0.415
0.4316
0.4747
0.4543
0.4934
0.4852
0.4477
0.5446
0.441
0.3567
0.4536
0.3613
0.4527
0.3791
0.4167
0.4325
0.4769
0.4501
0.4266
0.4105
0.3762
0.3807
0.3739
0.3948
0.3497
0.3773
0.3733
0.4418
0.4688
0.4901
0.4829
0.4008
0.4335
0.4592
0.4624
0.4676
0.4684
0.4633
0.4818
0.4551
0.4255
0.4754
0.4851
0.458
0.4564
0.4588
0.4688
0.4708
0.4987
0.4599
0.4515
0.4631
0.4521
0.4733
0.4437
0.4592
0.4555
0.4275
0.4403
0.4253
0.4089
0.4598
0.4569
0.3994
0.3979
0.4495
0.4268
0.4223
0.3977
0.3814
0.4571
0.3574
0.3868
0.371
0.3872
0.4039
0.3642
0.3949
0.4359
0.407
0.4766
0.5367
0.4282
0.4128
0.4554
0.4521
0.5073
0.4224
0.4435
0.4409
0.4589
0.4778
0.4462
0.4443
0.4341
0.4726
0.4767
0.4662
0.4626
0.5347
0.5143
0.5368
0.468
0.4653
0.509
0.5299
0.5107
0.5132
0.4809
0.49
0.4803
0.4964
0.5234
0.4971
0.5142
0.497
0.4756
0.5312
0.4647
0.4629
0.4698
0.4934
0.5378
0.4969
0.5124
0.5762
0.4918
0.4288
0.4271
0.4502
0.4159
0.5063
0.5154
0.4623
0.4048
0.4018
0.4179
0.4234
0.4574
0.4402
0.4319
0.4704
0.4647
0.4464
0.4603
0.4861
0.4447
0.4779
0.4978
0.5045
0.5048
0.4949
0.4677
0.4825
0.4773
0.4855
0.472
0.4331
0.4766
0.4956
0.4744
0.4657
0.4829
0.4946
0.5602
0.5772
0.5311
0.4872
0.5005
0.4948
0.5407
0.5099
0.5278
0.4927
0.4881
0.521
0.4916
0.5271
0.4952
0.533
0.5073
0.572
0.5229
0.4874
0.4362
0.4256
0.4876
0.472
0.4882
0.4865
0.4687
0.52
0.4792
0.5115
0.4531
0.4614
0.4616
0.4808
0.4508
0.462
0.4605
0.512
0.4713
0.4817
0.4206
0.4495
0.4681
0.4975
0.5149
0.3842
0.4212
0.4206
0.485
0.4231
0.481
0.4788
0.4829
0.4625
0.4518
0.4776
0.4499
0.4482
0.4883
0.4524
0.5333
0.507
0.5358
0.4944
0.5043
0.4626
0.5332
0.5018
0.4962
0.4972
0.4805
0.4502
0.4893
0.4613
0.4512
0.4774
0.4999
0.353
0.4279
0.4612
0.4807
0.4453
0.4902
0.5002
0.4793
0.4526
0.4656
0.471
0.4546
0.463
0.4197
0.4539
0.45
0.4541
0.4565
0.4302
0.4381
0.4328
0.4163
0.4088
0.4132
0.4019
0.4134
0.4248
0.4189
0.4144
0.4043
0.4164
0.3694
0.3983
0.3987
0.4285
0.4276
0.4529
0.4213
0.4659
0.4581
0.4058
0.4898
0.4478
0.5093
0.5001
0.5166
0.5546
0.484
0.4492
0.4305
0.4335
0.4387
0.4087
0.428
0.4213
0.427
0.4368
0.4086
0.4163
0.4208
0.434
0.4621
0.4719
0.4738
0.4583
0.4924
0.4523
0.4639
0.4564
0.4203
0.4081
0.4112
0.4219
0.4105
0.4646
0.4004
0.4178
0.3869
0.4206
0.4297
0.5213
0.5293
0.4456
0.446
0.3988
0.4284
0.4385
0.443
0.4223
0.4189
0.4533
0.3828
0.4028
0.3943
0.3956
0.3814
0.3732
0.3833
0.3616
0.3795
0.3699
0.3989
0.3911
0.4061
0.4563
0.4811
0.4459
0.4519
0.4873
0.4233
0.3868
0.3877
0.4057
0.411
0.3963
0.4017
0.3869
0.4096
0.4392
0.3666
0.3775
0.3651
0.394
0.3675
0.3767
0.3782
0.3681
0.3865
0.3596
0.3846
0.4037
0.3948
0.4513
0.4274
0.5132
0.4891
0.4757
0.4756
0.4503
0.43
0.4438
0.4131
0.4319
0.4358
0.451
0.4363
0.4279
0.4706
0.4639
0.4578
0.3824
0.4252
0.4105
0.4321
0.4183
0.4232
0.4738
0.4929
0.4746
0.4732
0.477
0.4486
0.4721
0.4858
0.4596
0.4872
0.5089
0.4507
0.4339
0.5112
0.51
0.553
0.4843
0.4742
0.4799
0.5057
0.5343
0.5496
0.4915
0.5109
0.573
0.5568
0.5904
0.5781
0.5576
0.5517
0.537
0.4986
0.5218
0.5326
0.4946
0.5588
0.5389
0.484
0.574
0.5423
0.5492
0.5543
0.5334
0.5467
0.5307
0.5187
0.4846
0.5008
0.5427
0.4722
0.5317
0.5354
0.4836
0.5389
0.5357
0.5291
0.5346
0.5399
0.5283
0.5155
0.5342
0.5178
0.5387
0.475
0.516
0.5316
0.5511
0.5429
0.5336
0.53
0.4998
0.545
0.4994
0.5192
0.4955
0.5192
0.4762
0.4355
0.4481
0.4746
0.4779
0.4846
0.52
0.5296
0.5821
0.5487
0.5003
0.5281
0.5371
0.5534
0.5401
0.5707
0.5094
0.489
0.4793
0.5183
0.5833
0.5681
0.5175
0.5709
0.5327
0.4928
0.5512
0.5161
0.5355
0.5177
0.3409
0.3907
0.4531
0.3899
0.4793
0.5087
0.5162
0.5378
0.485
0.5027
0.4989
0.5409
0.4903
0.5499
0.4952
0.5365
0.5077
0.4814
0.404
0.3557
0.4215
0.5192
0.4007
0.4123
0.3893
0.3958
0.3795
0.4242
0.3723
0.3847
0.3826
0.4211
0.426
0.3975
0.4219
0.402
0.4022
0.3983
0.3499
0.4568
0.5082
0.5532
0.4993
0.475
0.4164
0.4223
0.3978
0.421
0.4627
0.4587
0.4028
0.4588
0.4517
0.4705
0.4878
0.5137
0.4967
0.4939
0.5188
0.4638
0.4736
0.5028
0.5249
0.5222
0.5364
0.5366
0.5157
0.5121
0.5373
0.5244
0.5184
0.5186
0.5181
0.5201
0.5452
0.5155
0.517
0.5233
0.4986
0.5279
0.5068
0.5222
0.5418
0.5522
0.5287
0.5161
0.4977
0.4995
0.5235
0.4366
0.4936
0.4623
0.4638
0.4184
0.4239
0.4438
0.4408
0.4109
0.4584
0.4014
0.4666
0.3765
0.3869
0.4493
0.5299
0.4831
0.4669
0.4931
0.5198
0.5221
0.4768
0.487
0.4961
0.4332
0.5115
0.5032
0.4805
0.4677
0.4879
0.5119
0.4898
0.4262
0.4555
0.4
0.3831
0.3894
0.381
0.406
0.4217
0.4348
0.4362
0.4591
0.4338
0.4687
0.5203
0.4479
0.4439
0.4482
0.466
0.4635
0.4756
0.427
0.4089
0.3757
0.4554
0.4241
0.3923
0.394
0.4244
0.38
0.3536
0.368
0.3593
0.4184
0.4939
0.4812
0.4624
0.4558
0.4793
0.4441
0.4552
0.4779
0.4309
0.458
0.4508
0.4564
0.4346
0.4377
0.4331
0.4097
0.4367
0.4028
0.4548
0.5067
0.4729
0.4528
0.4349
0.4643
0.449
0.4732
0.4323
0.4484
0.4107
0.4456
0.4125
0.3847
0.3731
0.3804
0.4297
0.3793
0.4162
0.4306
0.4548
0.4454
0.3807
0.3862
0.3659
0.3768
0.3698
0.3583
0.3806
0.3966
0.4165
0.3648
0.362
0.377
0.3375
0.3384
0.3671
0.3512
0.3485
0.3685
0.3791
0.4236
0.387
0.4292
0.3899
0.434
0.4311
0.4363
0.3991
0.414
0.4209
0.4002
0.4212
0.4383
0.4062
0.3762
0.3981
0.4105
0.4247
0.3946
0.3976
0.4357
0.4342
0.4116
0.4432
0.4399
0.4108
0.417
0.4631
0.4363
0.4559
0.398
0.4219
0.4846
0.4626
0.4698
0.4516
0.4643
0.4249
0.4282
0.471
0.4268
0.4098
0.3835
0.4118
0.3698
0.3942
0.4642
0.4942
0.4331
0.4313
0.4511
0.4522
0.4759
0.4327
0.4042
0.4344
0.4207
0.4074
0.4125
0.3926
0.4064
0.4202
0.4338
0.4251
0.4409
0.4377
0.4741
0.4371
0.4193
0.4116
0.4272
0.3645
0.3857
0.353
0.3422
0.4051
0.4023
0.3765
0.3925
0.3963
0.4043
0.4305
0.3818
0.4039
0.3914
0.4093
0.4268
0.405
0.3864
0.4223
0.3587
0.4243
0.435
0.4199
0.3961
0.4038
-1
0.4026
0.4141
0.4068
0.3497
0.3657
0.3942
0.4452
-1
-1
0.3646
0.3814
0.3812
0.3863
0.3621
0.3749
0.4093
0.4091
0.396
0.3785
0.3956
0.3973
0.3797
0.3746
0.4013
0.3724
0.4102
0.403
0.4016
0.3539
0.439
0.4219
0.4935
0.4897
0.5095
0.447
0.427
0.3813
0.3888
0.397
0.367
0.3868
0.3491
0.355
0.3578
0.3581
0.3756
0.4007
0.3601
0.3542
0.3772
0.3547
0.3693
0.3683
0.3419
0.3219
0.326
0.3361
0.3594
0.3458
0.3635
0.3118
0.3568
0.3853
0.3642
0.3559
0.3423
0.3897
0.3847
0.3345
0.3426
0.3643
0.3792
0.3691
0.36
0.326
0.3544
0.3533
0.4254
0.385
0.4008
0.3462
0.3697
0.354
0.3636
0.3573
0.3443
0.3407
0.4128
0.4122
0.3707
0.3625
0.4039
0.4604
0.3782
0.3965
0.4228
0.3914
0.4087
0.3953
0.4502
0.3692
0.3852
0.4381
0.3722
0.4144
0.3838
0.3804
0.3918
0.4168
0.3839
0.4126
0.3963
0.3707
0.3556
0.3816
0.368
0.4289
0.3983
0.4019
0.42
0.4014
0.3855
0.3642
0.3782
0.3952
0.3928
0.4153
0.3784
0.3769
0.3815
0.3987
0.386
0.4015
0.3689
0.3834
0.3631
0.3713
0.3471
0.3864
0.3453
0.371
0.3922
0.3831
0.3609
0.3709
0.3811
0.3707
0.3536
0.3608
0.3558
0.3612
0.3919
0.3371
0.3519
0.3651
0.3565
0.339
0.3536
0.3523
0.3536
0.4128
0.3458
0.4385
0.3584
0.3614
0.3476
0.3311
0.3698
0.3736
0.401
0.3528
0.3711
0.3584
0.372
0.3688
0.3919
0.3696
0.3608
0.3922
0.362
0.3602
0.3634
0.396
0.3978
0.3818
0.3745
0.3533
0.3938
0.3607
0.3915
0.3829
0.3966
0.3626
0.3664
0.3863
0.3889
0.339
0.376
0.384
0.3796
0.3418
0.4031
0.3664
0.3552
0.3555
0.3506
0.3753
0.3632
0.3522
0.354
0.3458
0.3893
0.396
0.3572
0.4116
0.3723
0.3772
0.3948
0.3737
0.3677
0.3783
0.3595
0.3469
0.3436
0.3871
0.3688
0.3486
0.3682
0.4327
0.3758
0.3637
0.3588
0.4337
0.332
0.3502
0.3429
0.3212
0.3372
0.3337
0.3932
0.3738
0.38
0.3544
0.3678
0.374
0.371
0.3561
0.3722
0.3537
0.3508
0.3716
0.3335
0.355
0.3638
0.3479
0.399
0.3411
0.3438
0.3464
0.334
0.3571
0.3478
0.3412
0.348
0.3759
0.3648
0.4292
0.3879
0.4008
0.3575
0.3523
0.3843
0.3845
0.3871
0.3536
0.3635
0.382
0.3759
0.3608
0.3743
0.3703
0.3775
0.3676
0.3907
0.3967
0.3781
0.4078
0.3581
0.4007
0.3633
0.3728
0.3805
0.4151
0.3767
0.3393
0.3677
0.4072
0.3513
0.3817
0.4019
0.393
0.3719
0.3884
0.3931
0.4061
0.4143
0.3867
0.4093
0.3902
0.3902
0.4056
0.4331
0.4362
0.3919
0.4008
0.3875
0.3836
0.3991
0.4051
0.408
0.4197
0.4109
0.4835
0.4336
0.3888
0.415
0.3893
0.397
0.3801
0.3865
0.4075
0.3746
0.395
0.3635
0.3503
0.3711
0.4074
0.3599
0.3724
0.3878
0.3457
0.3624
0.3871
0.4103
0.3857
0.439
0.3962
0.3472
0.3931
0.3982
0.3663
0.3745
0.3989
0.3898
0.3991
0.3857
0.3879
0.3966
0.3903
0.3845
0.3613
0.401
0.3553
0.3709
0.375
0.3489
0.3926
0.365
0.3626
0.3728
0.3661
0.3611
0.3826
0.3947
0.3563
0.3764
0.3539
0.3756
0.4189
0.3758
0.3546
0.3481
0.35
0.368
0.3578
0.3808
0.3743
0.3511
0.3401
0.3846
0.3621
0.3781
0.351
0.3756
0.3423
0.3859
0.3729
0.3635
0.3301
0.3768
0.3794
0.3513
0.3583
0.3798
0.4203
0.4063
0.3319
0.3524
0.3432
0.3656
0.3687
0.3562
0.3407
0.3505
0.3778
0.4051
0.342
0.3516
0.3517
0.3704
0.3773
0.3304
0.347
0.3563
0.3603
0.3484
0.3642
0.3742
0.3655
0.357
0.3778
0.3466
0.3342
0.3501
0.3669
0.3501
0.3575
0.3981
0.3924
0.3606
0.399
0.3732
0.3543
0.3899
0.3534
0.3957
0.3998
0.3475
0.383
0.355
0.3435
0.3433
0.3634
0.3485
0.3741
0.3618
0.4255
0.3822
0.3784
0.3521
0.352
0.3591
0.3678
0.3584
0.3647
0.3436
0.3815
0.355
0.3677
0.366
0.3631
0.3641
0.4091
0.3675
0.3849
0.356
0.3451
0.3535
0.3844
0.3968
0.3741
0.349
0.3793
0.3385
0.3863
0.3639
0.3613
0.3841
0.3948
0.3901
0.3944
0.3747
0.3879
0.3887
0.3759
0.3549
0.3703
0.3764
0.3425
0.3646
0.3539
0.3651
0.3416
0.3604
0.3598
0.3448
0.3542
0.36
0.3491
0.334
0.3602
0.3417
0.3315
0.3598
0.3746
0.3422
0.3968
0.3733
0.3402
0.3305
0.4067
0.3779
0.3531
0.3975
0.3769
0.3361
0.3874
0.3596
0.3712
0.3445
0.3641
0.3649
0.3521
0.3727
0.3491
0.3446
0.3654
0.3264
0.3651
0.3591
0.3838
0.354
0.3599
0.3339
0.3551
0.3446
0.3501
0.3448
0.3345
0.3618
0.3538
0.3253
0.3702
0.343
0.3365
0.4235
0.3759
0.3639
0.3455
0.424
0.3418
0.3469
0.3765
0.3576
0.3623
0.3872
0.3679
0.3744
0.3764
0.3801
0.3435
0.3681
0.3629
0.3724
0.3646
0.3432
0.3943
0.3714
0.372
0.3494
0.3917
0.3737
0.3841
0.348
0.3514
0.3878
0.382
0.3411
0.3792
0.3774
0.3843
0.3875
0.4054
0.3446
0.3768
0.355
0.3579
0.3695
0.3978
0.3963
0.3701
0.3763
0.3715
0.397
0.399
0.3929
0.3578
0.3938
0.3839
0.368
0.3447
0.3597
0.402
0.4126
0.4128
0.4024
0.3838
0.4253
0.3937
0.3685
0.3657
0.387
0.3862
0.394
0.4056
0.4206
0.4026
0.3975
0.3955
0.3906
0.3691
0.3798
0.3871
0.3566
0.4244
0.3993
0.3866
0.407
0.42
0.3505
0.3622
0.378
0.3728
0.3719
0.3809
0.4005
0.3585
0.3808
0.3751
0.4087
0.3635
0.3495
0.3793
0.3875
0.3756
0.3584
0.3825
0.3712
0.3727
0.4091
0.3522
0.3652
0.3944
0.3657
0.3639
0.3903
0.4328
0.3553
0.387
0.3692
0.3715
0.3499
0.388
0.3727
0.3826
0.3807
0.3957
0.4077
0.4428
0.4357
0.4513
0.4074
0.4488
0.411
0.4166
0.4296
0.4421
0.4462
0.4305
0.4194
0.4537
0.4334
0.4286
0.454
0.4556
0.4357
0.4262
0.41
0.4436
0.4205
0.3914
0.391
0.3742
0.4116
0.4091
0.4643
0.4216
0.4175
0.4021
0.4316
0.4193
0.415
0.4768
0.4106
0.4049
0.3621
0.4563
0.421
0.4205
0.4546
0.3958
0.372
0.4138
0.3891
0.3888
0.3813
0.3938
0.4152
0.4173
0.3923
0.4308
0.4291
0.4063
0.3959
0.3781
0.3789
0.4027
0.3909
0.4107
0.4196
0.4048
0.4273
0.424
0.3793
0.3785
0.3718
0.3987
0.3917
0.359
0.4066
0.3869
0.4027
0.3485
0.3679
0.3766
0.3708
0.3862
0.3818
0.3371
0.3576
0.3642
0.3932
0.3631
0.3746
0.3746
0.3897
0.3735
0.4539
0.3598
0.3876
0.4177
0.3648
0.3572
0.3619
0.3809
0.3835
0.3925
0.3738
0.4075
0.3375
0.3346
0.3459
0.3994
0.3264
0.3745
0.369
0.3942
0.4003
0.3584
0.3889
0.365
0.4064
0.3864
0.3833
0.3571
0.3491
0.3574
0.4018
0.3541
0.3493
0.4055
0.3849
0.3929
0.3999
0.3897
0.3479
0.3631
0.3847
0.363
0.3792
0.363
0.3628
0.3959
0.4108
0.3805
0.3556
0.3864
0.3462
0.3817
0.3815
0.395
0.3938
0.3856
0.3586
0.3563
0.3697
0.3401
0.3936
0.3846
0.3796
0.3732
0.3495
0.4025
0.3907
0.3919
0.3807
0.3624
0.3554
0.4067
0.3932
0.3512
0.3416
0.3832
0.3836
0.3857
0.3957
0.4117
0.4056
0.4156
0.3891
0.4141
0.3921
0.3909
0.3845
0.4101
0.4043
0.412
0.3818
0.4018
0.3937
0.4075
0.3876
0.4328
0.4006
0.4142
0.3919
0.3885
0.4079
0.4248
0.3926
0.4138
0.3924
0.4221
0.423
0.4385
0.4793
0.4807
0.3877
0.356
0.3367
0.3493
0.3273
0.3522
0.3499
0.4151
0.4302
0.3987
0.3931
0.3614
0.3735
0.3689
0.3447
0.367
0.3613
0.3815
0.3901
0.4224
0.4101
0.3954
0.403
0.3789
0.3911
0.3445
0.4188
0.3571
0.3591
0.3994
0.4022
0.3715
0.3679
0.3645
0.3994
0.3901
0.3687
0.3781
0.4079
0.3739
0.3963
0.3607
0.379
0.3786
0.3517
0.3882
0.3878
0.3803
0.3807
0.3861
0.3987
0.3758
0.3911
0.38
0.3532
0.4074
0.3724
0.4376
0.3624
0.3778
0.3678
0.3881
0.3824
0.3675
0.3729
0.3867
0.3711
0.3735
0.3778
0.418
0.3623
0.3842
0.3916
0.4066
0.3762
0.4149
0.3718
0.3974
0.3709
0.378
0.366
0.3892
0.3864
0.3694
0.3672
0.3286
0.3613
0.3812
0.3334
0.372
0.3752
0.3963
0.3868
0.377
0.3962
0.3795
0.3529
0.3716
0.3916
0.3993
0.4043
0.3959
0.3844
0.4537
0.3919
0.3988
0.3773
0.3711
0.3945
0.4134
0.3687
0.3862
0.3896
0.3826
0.3692
0.3911
0.3813
0.4017
0.3668
0.3874
0.3962
0.3377
0.3529
0.4047
0.3515
0.3728
0.3765
0.3848
0.4081
0.4004
0.3416
0.3601
0.3798
0.3721
0.3291
0.3852
0.4001
0.3625
0.3697
0.3997
0.3973
0.4203
0.3826
0.4052
0.3916
0.382
0.3709
0.3881
0.4182
0.4067
0.3948
0.3945
0.3617
0.3773
0.3835
0.3669
0.3679
0.3786
0.382
0.364
0.3846
0.3835
0.3844
0.3946
0.3561
0.3746
0.372
0.4015
0.393
0.3636
0.3876
0.3785
0.3931
0.4213
0.3917
0.375
0.3841
0.4176
0.3352
0.3356
0.357
0.3598
0.3458
0.3689
0.366
0.3821
0.3436
0.422
0.3959
0.4707
0.4257
0.4333
0.4146
0.4153
0.4374
0.4199
0.4445
0.4397
0.4487
0.4489
0.4186
0.4391
0.4292
0.4006
0.422
0.4112
0.4135
0.4305
0.4109
0.4108
0.3453
0.3836
0.4513
0.4851
0.4047
0.3886
0.3954
0.4026
0.4047
0.3836
0.4098
0.4128
0.3743
0.4111
0.3782
0.3897
0.3877
0.3612
0.4104
0.3708
0.3527
0.4007
0.3983
0.3656
0.3725
0.3671
0.3595
0.391
0.3672
0.3689
0.3722
0.386
0.3866
0.3999
0.4069
0.341
0.3972
0.3972
0.3756
0.3866
0.3545
0.3658
0.3842
0.3738
0.3904
0.3599
0.3329
0.3515
0.3456
0.384
0.3973
0.4136
0.37
0.3684
0.3708
0.4169
0.3666
0.3443
0.3848
0.3321
0.3365
0.3663
0.3544
0.3288
0.3316
0.3739
0.3471
0.385
0.3431
0.3641
0.3721
0.363
0.3489
0.375
0.363
0.3952
0.3651
0.3488
0.3478
0.3486
0.3447
0.3454
0.3573
0.3503
0.368
0.4134
0.39
0.3911
0.4253
0.3905
0.383
0.3755
0.3731
0.3876
0.3891
0.3782
0.3699
0.389
0.4288
0.393
0.3848
0.3995
0.3888
0.3558
0.3779
0.3873
0.3906
0.3651
0.3912
0.3923
0.377
0.3822
0.3401
0.3681
0.4006
0.4101
0.3713
0.3714
0.3658
0.3633
0.3704
0.428
0.3623
0.3349
0.392
0.3755
0.3837
0.353
0.3743
0.3662
0.3743
0.3497
0.3597
0.3289
0.3419
0.3881
0.3826
0.3515
0.3574
0.3777
0.3771
0.3656
0.3801
0.364
0.3639
0.3866
0.361
0.3668
0.3954
0.3692
0.3595
0.3482
0.3799
0.3489
0.3728
0.3746
0.384
0.3883
0.3795
0.3627
0.3487
0.3648
0.3648
0.3448
0.3706
0.3572
0.3455
0.3605
0.3865
0.3885
0.371
0.3589
0.3604
0.3664
0.3756
0.3465
0.38
0.3529
0.3858
0.3727
0.3654
0.345
0.3728
0.3897
0.3663
0.3676
0.3569
0.3663
0.374
0.3615
0.3547
0.3429
0.3568
0.3604
0.3543
0.3701
0.36
0.3568
0.3845
0.3705
0.354
0.4069
0.368
0.3616
0.3563
0.3776
0.3883
0.3494
0.3456
0.3532
0.3703
0.3335
0.3652
0.3608
0.3302
0.3462
0.3641
0.3659
0.3587
0.3532
0.3695
0.3298
0.3363
0.3722
0.3476
0.3428
0.3611
0.3895
0.3379
0.392
0.4018
0.3419
0.387
0.3602
0.377
0.3599
0.395
0.3684
0.3669
0.4028
0.4088
0.3917
0.3554
0.3926
0.3792
0.3738
0.3917
0.3796
0.3374
0.3809
0.3605
0.3546
0.3797
0.3767
0.347
0.3763
0.3715
0.4042
0.3761
0.3606
0.3791
0.3869
0.3707
0.3437
0.377
0.3574
0.3818
0.3436
0.3566
0.3991
0.3962
0.3478
0.3702
0.3387
0.3803
0.3754
0.3859
0.3759
0.379
0.3782
0.3956
0.3815
0.3909
0.3913
0.3776
0.396
0.3791
0.3808
0.3517
0.3713
0.3486
0.421
0.3923
0.4049
0.3861
0.411
0.4187
0.3886
0.4207
0.4187
0.4108
0.3959
0.3647
0.3743
0.3717
0.3735
0.3968
0.3823
0.3828
0.3702
0.3962
0.3988
0.3888
0.3447
0.3703
0.3882
0.3868
0.3813
0.3836
0.3588
0.4037
0.4184
0.4172
0.3837
0.3694
0.4059
0.4002
0.3975
0.3768
0.3931
0.3836
0.3984
0.4064
0.4121
0.3758
0.4061
0.365
0.3772
0.4005
0.4061
0.4117
0.377
0.4115
0.3691
0.3727
0.3762
0.4001
0.3692
0.3948
0.4399
0.4154
0.381
0.4031
0.4248
0.4342
0.3887
0.4008
0.3725
0.4204
0.4093
0.405
0.4244
0.4294
0.4316
0.3711
0.3923
0.3811
0.391
0.3941
0.3638
0.3966
0.3845
0.4049
0.3792
0.3991
0.4061
0.4017
0.4121
0.3854
0.4091
0.4099
0.4015
0.3857
0.3997
0.4331
0.3557
0.3617
0.3698
0.3445
0.3324
0.3738
0.3671
0.3306
0.3571
0.3653
0.3849
0.3693
0.44
0.4695
0.4633
0.4401
0.4474
0.4329
0.4127
0.4234
0.4309
0.4083
0.4226
0.4201
0.3946
0.4274
0.424
0.4703
0.4019
0.3903
0.4316
0.4279
0.4156
0.4168
0.4312
0.4149
0.4352
0.4232
0.4166
0.4173
0.4279
0.4159
0.3772
0.4261
0.4655
0.4047
0.4253
0.404
0.3944
0.4061
0.4375
0.4151
0.4391
0.4459
0.4287
0.4266
0.4809
0.4238
0.441
0.4392
0.4211
0.4619
0.4617
0.403
0.4023
0.4383
0.4329
0.4075
0.4526
0.4632
0.4271
0.4047
0.4043
0.4162
0.4252
0.4362
0.4256
0.4354
0.4309
0.4448
0.4389
0.4316
0.4596
0.4112
0.4581
0.4808
0.4568
0.4164
0.4606
0.4579
0.4157
0.4951
0.4861
0.417
0.3722
0.3862
0.4276
0.4117
0.3878
0.3561
0.383
0.4133
0.4045
0.4779
0.3908
0.445
0.4294
0.4029
0.4296
0.4046
0.4043
0.4294
0.4539
0.4446
0.4427
0.4169
0.382
0.3931
0.4274
0.3989
0.4318
0.418
0.4494
0.463
0.5044
0.4709
0.4609
0.5219
0.4494
0.4341
0.4701
0.455
0.4644
0.4577
0.4387
0.4366
0.4521
0.4577
0.4179
0.4465
0.4398
0.4395
0.4233
0.4363
0.425
0.4615
0.4483
0.4442
0.4372
0.4159
0.416
0.4425
0.4558
0.4243
0.4139
0.4895
0.4476
0.4666
0.4216
0.4206
0.4725
0.4312
0.4041
0.4234
0.3947
0.4139
0.4205
0.4279
0.4065
0.407
0.3741
0.3817
0.3991
0.4451
0.4081
0.3716
0.3396
0.3759
0.3689
0.3757
0.3535
0.39
0.3995
0.4301
0.4198
0.3948
0.386
0.3848
0.4012
0.4143
0.4816
0.4597
0.4343
0.415
0.3962
0.3815
0.3873
0.3785
0.4036
0.3754
0.371
0.3744
0.3598
0.3428
0.3732
0.3591
0.3751
0.3559
0.3447
0.3656
0.327
0.3586
0.3511
0.3918
0.3758
0.3557
0.3651
0.4204
0.3778
0.4065
0.3968
0.3753
0.402
0.4074
0.4048
0.4093
0.4
0.3579
0.3653
0.3692
0.3644
0.3664
0.3331
0.3982
0.4712
0.3878
0.4499
0.4378
0.442
0.4293
0.4007
0.4077
0.4044
0.4233
0.4179
0.4277
0.4442
0.4201
0.4056
0.4389
0.3929
0.3412
0.3906
0.4388
0.3885
0.4236
0.4235
0.3872
0.4116
0.3797
0.395
0.4092
0.3449
0.3893
0.4148
0.3966
0.386
0.4168
0.378
0.3634
0.4142
0.4268
0.4076
0.4185
0.4049
0.424
0.4104
0.352
0.3789
0.3663
0.3501
0.4035
0.4015
0.438
0.3674
0.3746
0.3874
0.4084
0.3793
0.3973
0.356
0.3617
0.3844
0.3754
0.3637
0.3937
0.3829
0.3893
0.4084
0.3848
0.3746
0.3718
0.3528
0.3549
0.3614
0.375
0.3604
0.3755
0.3239
0.3576
0.3434
0.352
0.3772
0.3695
0.4209
0.3517
0.3251
0.3567
0.3689
0.3798
0.3811
0.3718
0.3852
0.3761
0.3618
0.4032
0.3843
0.3377
0.3622
0.3919
0.3726
0.369
0.3804
0.3776
0.36
0.3669
0.3831
0.3683
0.361
0.3636
0.3479
0.3586
0.359
0.3604
0.3785
0.3351
0.3491
0.3715
0.3804
0.3487
0.3541
0.3396
0.3663
0.3357
0.3724
0.3294
0.3952
0.3336
0.3525
0.333
0.3832
0.3554
0.3371
0.3729
0.3772
0.3721
0.361
0.368
0.3707
0.361
0.3632
0.3593
0.3528
0.3813
0.3546
0.3674
0.3336
0.3395
0.3626
0.3086
0.3533
0.3261
0.3799
0.3357
0.3706
0.4103
0.3519
0.368
0.3609
0.3472
0.3652
0.3932
0.3459
0.3277
0.3792
0.362
0.3718
0.3364
0.3567
0.3382
0.3825
0.3749
0.3262
0.3559
0.3536
0.3471
0.3654
0.3716
0.347
0.3908
0.3461
0.3483
0.3718
0.3646
0.35
0.3453
0.3387
0.3536
0.3825
0.3961
0.3793
0.3564
0.3667
0.3757
0.385
0.3603
0.3937
0.351
0.3812
0.3764
0.3618
0.3323
0.3626
0.428
0.3759
0.3738
0.3762
0.3222
0.3692
0.3556
0.3726
0.3703
0.3459
0.3679
0.3513
0.382
0.3729
0.3321
0.3548
0.3486
0.354
0.374
0.3619
0.3811
0.3921
0.3541
0.3599
0.3644
0.3706
0.4122
0.3874
0.3419
0.3871
0.4101
0.3522
0.3838
0.3686
0.341
0.3617
0.3661
0.3687
0.3839
0.415
0.3502
0.3134
0.3655
0.3719
0.3696
0.4069
0.4023
0.4096
0.3461
0.4064
0.3896
0.3846
0.399
0.3955
0.3966
0.3669
0.4269
0.4218
0.4177
0.3596
0.4126
0.4335
0.3978
0.3599
0.4078
0.4062
0.3711
0.4288
0.3997
0.3788
0.3808
0.3681
0.3868
0.3664
0.3842
0.4298
0.4596
0.3575
0.38
0.3955
0.3803
0.3617
0.4341
0.4342
0.4386
0.4478
0.4409
0.4152
0.4182
0.4586
0.385
0.3844
0.4237
0.4255
0.447
0.466
0.4569
0.418
0.457
0.3997
0.376
0.4034
0.4463
0.45
0.4077
0.434
0.45
0.4827
0.4233
0.4228
0.4337
0.3934
0.421
0.4073
0.4309
0.4378
0.4031
0.4133
0.4223
0.4021
0.3679
0.3762
0.3678
0.378
0.3524
0.3675
0.379
0.3895
0.399
0.4084
0.4188
0.4199
0.4338
0.4644
0.4751
0.4428
0.4335
0.4317
0.3648
0.3925
0.4032
0.3982
0.3853
0.3621
0.3668
0.3546
0.3669
0.3757
0.3618
0.3759
0.4142
0.429
0.4285
0.3984
0.4207
0.4206
0.4476
0.4349
0.5145
0.4616
0.435
0.4467
0.474
0.4337
0.4554
0.4476
0.4828
0.4479
0.4437
0.4338
0.4432
0.4427
0.4863
0.4326
0.4188
0.458
0.401
0.4363
0.4127
0.4718
0.4102
0.4549
0.4424
0.4488
0.4777
0.4257
0.457
0.4522
0.4101
0.4209
0.4356
0.4249
0.4598
0.4716
0.4604
0.4115
0.439
0.3993
0.4899
0.4643
0.3899
0.4065
0.3959
0.4495
0.4083
0.4328
0.4067
0.4502
0.4139
0.4311
0.4692
0.5017
0.5514
0.5868
0.5109
0.557
0.5069
0.4356
0.4784
0.4441
0.466
0.5258
0.5012
0.439
0.5491
0.5356
0.5306
0.4397
0.4232
0.4032
0.3976
0.3759
0.3607
0.4441
0.3642
0.3627
0.3688
0.36
0.3896
0.4573
0.5088
0.4555
0.4373
0.4542
0.5312
0.4603
0.3988
0.4664
0.415
0.4963
0.5036
0.4128
0.4427
0.4431
0.4015
0.4022
0.4194
0.4285
0.5358
0.431
0.515
0.4493
0.4219
0.3734
0.3741
0.436
0.4889
0.5078
0.4979
0.4966
0.481
0.5424
0.4095
0.5333
0.5291
0.5335
0.5242
0.5468
0.4859
0.3624
0.3829
0.4429
0.4037
0.4488
0.4603
0.4881
0.4206
0.4162
0.4496
0.4014
0.3729
0.3596
0.4132
0.3995
0.4143
0.4631
0.4375
0.4096
0.3888
0.3646
0.3619
0.4026
0.3863
0.4199
0.3804
0.4255
0.4191
0.379
0.446
0.4297
0.4052
0.4589
0.4347
0.3851
0.4089
0.4114
0.3907
0.3778
0.4148
0.3793
0.396
0.4084
0.4474
0.548
0.4664
0.4805
0.5228
0.5263
0.5258
0.416
0.4741
0.5694
0.4776
0.4724
0.4206
0.4201
0.4261
0.4065
0.4674
0.4509
0.4378
0.4653
0.473
0.3895
0.3851
0.4163
0.3931
0.3997
0.4042
0.4007
0.4504
0.4827
0.4454
0.469
0.4545
0.43
0.4679
0.43
0.4392
0.3758
0.3844
0.4063
0.4163
0.4215
0.4062
0.3934
0.3694
0.4007
0.4187
0.4026
0.4087
0.4185
0.4366
0.4026
0.3955
0.3658
0.4179
0.3851
0.4561
0.3724
0.3846
0.3531
0.3476
0.3771
0.3967
0.3705
0.3591
0.3964
0.4204
0.4179
0.389
0.388
0.406
0.4261
0.3911
0.3623
0.3747
0.4198
0.4046
0.3806
0.3964
0.3626
0.3432
0.4038
0.3829
0.3521
0.3862
0.3483
0.3923
0.3829
0.3813
0.4038
0.4224
0.4181
0.4274
0.417
0.3751
0.3841
0.3781
0.3908
0.4354
0.3949
0.4541
0.4038
0.4092
0.4176
0.4126
0.3937
0.407
0.4557
0.4654
0.4632
0.3987
0.3867
0.3996
0.4271
0.4352
0.4235
0.3787
0.4187
0.4151
0.3541
0.4163
0.4164
0.4254
0.4158
0.4309
0.4023
0.4001
0.3774
0.3664
0.4519
0.4322
0.4221
0.4051
0.4001
0.4006
0.4245
0.452
0.4401
0.4336
0.4493
0.4444
0.4201
0.442
0.4461
0.4139
0.4019
0.3973
0.454
0.4071
0.48
0.4288
0.402
0.4416
0.4512
0.4118
0.4338
0.4334
0.4147
0.3705
0.3825
0.4212
0.3813
0.4335
0.4084
0.399
0.4175
0.4473
0.405
0.4456
0.4567
0.4273
0.3537
0.3534
0.3874
0.386
0.4314
0.4256
0.4235
0.4461
0.4289
0.4375
0.4281
0.4124
0.4059
0.4022
0.3658
0.4022
0.3814
0.4368
0.405
0.4131
0.3794
0.3866
0.4164
0.4416
0.4132
0.4345
0.4323
0.4562
0.4315
0.4341
0.4084
0.4775
0.4422
0.424
0.4266
0.4347
0.4444
0.4377
0.4051
0.4092
0.3758
0.3668
0.3774
0.4002
0.4742
0.371
0.46
0.4092
0.4005
0.4239
0.4326
0.3771
0.414
0.4154
0.4052
0.4292
0.4002
0.4024
0.3941
0.3842
0.3644
0.4096
0.3811
0.3735
0.3745
0.4157
0.3799
0.3634
0.3882
0.3634
0.3641
0.3773
0.3833
0.3869
0.3987
0.3485
0.401
0.4258
0.3693
0.4219
0.353
0.3999
0.377
0.3835
0.4396
0.3859
0.3722
0.3798
0.4042
0.3897
0.3695
0.3793
0.388
0.3687
0.3471
0.3998
0.3586
0.3744
0.3945
0.3839
0.3735
0.3744
0.4201
0.3767
0.4586
0.3967
0.4007
0.3818
0.387
0.3812
0.4059
0.3962
0.4356
0.3836
0.4371
0.4256
0.4639
0.4184
0.4406
0.436
0.4561
0.4732
0.4401
0.4636
0.4175
0.4348
0.4399
0.4499
0.4433
0.4641
0.4481
0.4654
0.4447
0.4443
0.4275
0.4259
0.4525
0.4508
0.4595
0.4634
0.4612
0.4507
0.4763
0.4249
0.4187
0.4422
0.4925
0.4416
0.4312
0.4074
0.4303
0.3673
0.4218
0.3965
0.4322
0.4364
0.4163
0.4523
0.4258
0.4336
0.4353
0.4464
0.4509
0.442
0.4676
0.4034
0.3878
0.4759
0.4219
0.4745
0.552
0.5268
0.5471
0.532
0.5042
0.412
0.4311
0.3806
0.4772
0.4388
0.4149
0.3591
0.3253
0.3877
0.4093
0.6066
0.5782
0.4242
0.5268
0.5569
0.5743
0.4608
0.389
0.5214
0.4972
0.4694
0.4485
0.4336
0.3835
0.4563
0.4455
0.4113
0.3992
0.4279
0.4536
0.4659
0.4421
0.4878
0.4469
0.4279
0.4823
0.4016
0.4209
0.3976
0.3979
0.3972
0.3746
0.4478
0.471
0.483
0.4396
0.5129
0.4469
0.4708
0.4399
0.4331
0.459
0.4739
0.4798
0.4575
0.4551
0.4511
0.3886
0.3934
0.3997
0.4747
0.4329
0.4379
0.4511
0.4529
0.4538
0.4413
0.3964
0.3985
0.4206
0.4467
0.4263
0.42
0.4302
0.3798
0.3507
0.378
0.3851
0.3883
0.4346
0.4067
0.5537
0.4714
0.4135
0.4235
0.4309
0.414
0.4061
0.3871
0.3683
0.4097
0.3978
0.373
0.4209
0.4038
0.3981
0.3944
0.3841
0.3727
0.3732
0.3834
0.399
0.4153
0.3777
0.4045
0.3699
0.3987
0.4414
0.4102
0.4211
0.421
0.3816
0.4023
0.4117
0.4252
0.3866
0.3934
0.389
0.4484
0.4592
0.4627
0.4472
0.4885
0.5026
0.4415
0.3718
0.4327
0.382
0.3947
0.4085
0.438
0.5058
0.4629
0.442
0.4372
0.447
0.4223
0.4153
0.4021
0.4441
0.4624
0.4567
0.3914
0.3561
0.4929
0.3719
0.4884
0.4327
0.4396
0.4248
0.4886
0.4499
0.4793
0.4072
0.3947
0.456
0.4775
0.4604
0.4405
0.4101
0.376
0.442
0.4264
0.4427
0.3947
0.429
0.359
0.4047
0.4049
0.391
0.3673
0.3607
0.3584
0.3666
0.3627
0.3652
0.3776
0.3606
0.4278
0.4147
0.3895
0.3755
0.3892
0.3929
0.3765
0.4095
0.5546
0.4895
0.4609
0.4604
0.4534
0.4185
0.4374
0.4187
0.4288
0.4203
0.4722
0.4589
0.4356
0.4411
0.4757
0.4502
0.4582
0.473
0.4097
0.3893
0.3852
0.4263
0.3943
0.393
0.4254
0.4158
0.4954
0.4357
0.3866
0.4175
0.4128
0.4394
0.3881
0.4288
0.3915
0.464
0.4105
0.3694
0.414
0.3884
0.3889
0.436
0.3998
0.3874
0.4214
0.4761
0.4491
0.4769
0.4874
0.4751
0.4717
0.491
0.482
0.4834
0.4651
0.4355
0.459
0.4549
0.4411
0.4545
0.4576
0.4781
0.5156
0.4454
0.4582
0.4367
0.4513
0.4793
0.4542
0.4461
0.4227
0.4467
0.4543
0.4764
0.4232
0.461
0.4905
0.4841
0.4661
0.4485
0.4968
0.5152
0.4532
0.4713
0.4342
0.4305
0.41
0.4037
0.4213
0.4156
0.4691
0.4556
0.4807
0.4569
0.4163
0.4363
0.405
0.4422
0.4036
0.4211
0.421
0.3755
0.3993
0.4282
0.3972
0.443
0.4066
0.3896
0.4508
0.3991
0.4668
0.4238
0.4156
0.4897
0.5015
0.448
0.4645
0.4503
0.54
0.5035
0.462
0.4482
0.4683
0.448
0.4257
0.4461
0.4704
0.4597
0.4009
0.348
0.385
0.3528
0.3932
0.4412
0.4587
0.4705
0.5182
0.4552
0.4794
0.4264
0.4406
0.3828
0.3934
0.4054
0.3941
0.4022
0.4169
0.4466
0.436
0.4831
0.4724
0.4954
0.4622
0.4638
0.4806
0.5054
0.4217
0.4643
0.4753
0.459
0.4583
0.4245
0.4021
0.3883
0.43
0.4503
0.3812
0.4348
0.4575
0.4411
0.4104
0.3991
0.4396
0.4251
0.4124
0.4043
0.3747
0.4145
0.3628
0.461
0.4244
0.403
0.4358
0.4254
0.3938
0.4242
0.4351
0.4236
0.4349
0.3754
0.3902
0.4247
0.4307
0.3646
0.4409
0.4383
0.4258
0.4426
0.4719
0.4482
0.4623
0.4673
0.446
0.4674
0.4624
0.495
0.4536
0.4764
0.4977
0.4607
0.3907
0.3968
0.4091
0.4538
0.4237
0.4653
0.4565
0.4377
0.4323
0.4235
0.4585
0.4164
0.4377
0.4168
0.418
0.5585
0.5702
0.5849
0.5632
0.5903
0.577
0.4085
0.4473
0.4568
0.4959
0.3848
0.3757
0.3981
0.3822
0.4101
0.4416
0.417
0.472
0.4894
0.5482
0.5831
0.5757
0.5749
0.582
0.5808
0.4431
0.5299
0.5139
0.5278
0.4739
0.5048
0.5169
0.5792
0.6032
0.612
0.4976
0.4267
0.403
0.3942
0.4097
0.3955
0.3843
0.3833
0.3731
0.3989
0.379
0.3944
0.4195
0.4263
0.4005
0.4723
0.4254
0.4449
0.4518
0.4168
0.4091
0.4521
0.4877
0.4988
0.4881
0.4892
0.4381
0.4931
0.4329
0.4153
0.414
0.4643
0.4777
0.463
0.4757
0.4625
0.4818
0.4946
0.4678
0.5484
0.6144
0.5484
0.4534
0.4479
0.4375
0.4287
0.4904
0.4687
0.4824
0.4712
0.4721
0.4882
0.4868
0.4756
0.4633
0.464
0.5527
0.4588
0.4511
0.4256
0.4153
0.4056
0.4071
0.3908
0.3962
0.4009
0.3942
0.392
0.4032
0.4018
0.4045
0.4101
0.4135
0.4218
0.452
0.4383
0.4442
0.4873
0.4893
0.492
0.4713
0.4969
0.478
0.5582
0.5438
0.4875
0.4342
0.4448
0.4467
0.4128
0.4243
0.4341
0.4225
0.4234
0.4511
0.4022
0.3916
0.4009
0.3954
0.4502
0.4043
0.4123
0.4184
0.4264
0.4712
0.4324
0.4431
0.4631
0.4631
0.4532
0.464
0.4855
0.4955
0.4896
0.4799
0.4643
0.4199
0.4688
0.4905
0.5072
0.5604
0.5278
0.4682
0.4662
0.4408
0.4457
0.4794
0.4458
0.4432
0.4352
0.3948
0.4029
0.4535
0.4075
0.4496
0.383
0.4571
0.3791
0.4626
0.5434
0.5998
0.6112
0.5224
0.4924
0.4396
0.5604
0.5408
0.445
0.4603
0.544
0.5004
0.519
0.4856
0.4972
0.5505
0.6007
0.5919
0.598
0.6023
0.5285
0.4636
0.5669
0.5873
0.6053
0.5946
0.5437
0.5215
0.5704
0.469
0.4497
0.4712
0.4543
0.5207
0.4577
0.4441
0.4369
0.4336
0.4288
0.4258
0.4376
0.4277
0.4299
0.434
0.4645
0.4878
0.4727
0.4739
0.4663
0.4844
0.4829
0.4998
0.4391
0.4193
0.437
0.4342
0.4352
0.4713
0.4884
0.5368
0.5605
0.5665
0.5635
0.465
0.4477
0.4782
0.4559
0.4568
0.4489
0.519
0.5344
0.5546
0.5768
0.5548
0.4968
0.5011
0.5461
0.5606
0.4946
0.5011
0.4678
0.4595
0.4653
0.4259
0.4499
0.4754
0.4839
0.4731
0.4825
0.4842
0.4619
0.4767
0.4579
0.4683
0.4904
0.5102
0.48
0.4578
0.452
0.4741
0.4515
0.5304
0.5291
0.4898
0.4769
0.5053
0.5269
0.5051
0.4576
0.4564
0.4368
0.46
0.4939
0.5308
0.4952
0.4997
0.4539
0.4635
0.4016
0.4003
0.4467
0.4756
0.5084
0.4933
0.5458
0.5992
0.5779
0.5687
0.5955
0.5219
0.5792
0.5863
0.5581
0.4504
0.4236
0.4277
0.441
0.4297
0.4916
0.5476
0.5761
0.5118
0.48
0.5063
0.501
0.5024
0.5551
0.5591
0.5408
0.5514
0.5646
0.5117
0.5048
0.4887
0.4643
0.4644
0.4262
0.4122
0.4435
0.3932
0.4434
0.4258
0.4139
0.439
0.4428
0.4287
0.4411
0.4572
0.5304
0.4365
0.4274
0.4615
0.5714
0.5788
0.5465
0.5942
0.5845
0.5664
0.5598
0.5499
0.5811
0.5825
0.5578
0.5687
0.575
0.5732
0.5957
0.5929
0.5341
0.5953
0.5124
0.5673
0.5808
0.5389
0.5747
0.5657
0.5703
0.5976
0.5745
0.5898
0.5414
0.5575
0.5723
0.5659
0.5593
0.5519
0.5149
0.5594
0.5576
0.5577
0.5775
0.5491
0.5444
0.564
0.5425
0.5659
0.5698
0.5487
0.5397
0.4934
0.5613
0.5602
0.5357
0.5189
0.5416
0.5174
0.4832
0.4561
0.4052
0.4053
0.4168
0.3828
0.3878
0.4061
0.3863
0.3995
0.3753
0.3495
0.4069
0.3969
0.4343
0.3961
0.3911
0.3817
0.3584
0.3942
0.4101
0.3911
0.3788
0.3719
0.3992
0.4198
0.3928
0.3848
0.335
0.3612
0.3549
0.4147
0.426
0.3773
0.3775
0.3664
0.3888
0.3578
0.3645
0.3814
0.3674
0.3658
0.3898
0.4282
0.4129
0.383
0.44
0.4189
0.3803
0.3911
0.3745
0.395
0.3995
0.4387
0.3939
0.4147
0.4181
0.389
0.4594
0.4133
0.42
0.4366
0.4114
0.3766
0.4349
0.395
0.4287
0.4623
0.4473
0.4855
0.4442
0.5033
0.5271
0.538
0.44
0.4287
0.4146
0.4231
0.4033
0.4264
0.423
0.4457
0.4516
0.467
0.5032
0.476
0.4425
0.4967
0.4454
0.4495
0.4244
0.4235
0.4317
0.4411
0.4771
0.4149
0.4439
0.4614
0.4545
0.4245
0.4831
0.5496
0.5396
0.5533
0.5753
0.549
0.4104
0.4036
0.4327
0.3876
0.3892
0.4599
0.3988
0.4083
0.409
0.4773
0.4191
0.4136
0.3858
0.4807
0.4068
0.465
0.3922
0.4502
0.4549
0.4101
0.4314
0.5426
0.5767
0.5454
0.6004
0.5452
0.5644
0.5273
0.5467
0.5465
0.55
0.5708
0.5742
0.6076
0.5733
0.5593
0.5559
0.5316
0.444
0.4977
0.5099
0.534
0.54
0.481
0.454
0.525
0.5017
0.5448
0.4364
0.5042
0.5937
0.5963
0.5391
0.4724
0.4221
0.4647
0.4695
0.5936
0.5469
0.5495
0.5552
0.4512
0.5517
0.5836
0.5763
0.5528
0.5839
0.5766
0.5586
0.4567
0.4687
0.5608
0.6012
0.5653
0.4689
0.5275
0.5809
0.5921
0.598
0.6219
0.6099
0.5768
0.4048
0.4289
0.405
0.4141
0.4034
0.425
0.4007
0.4042
0.3847
0.4107
0.3873
0.4156
0.403
0.4222
0.4356
0.4103
0.4683
0.4642
0.4272
0.4098
0.4312
0.4155
0.4117
0.5083
0.5427
0.5708
0.546
0.5469
0.5633
0.5415
0.529
0.4612
0.5043
0.4751
0.4415
0.4753
0.3931
0.4115
0.4071
0.3682
0.3999
0.41
0.3912
0.3882
0.3946
0.4259
0.4104
0.4098
0.4167
0.4181
0.4813
0.4537
0.4396
0.5395
0.5084
0.472
0.4513
0.4499
0.4383
0.4889
0.5218
0.5654
0.5955
0.5679
0.5541
0.5278
0.4681
0.4423
0.5501
0.5524
0.5234
0.5406
0.4757
0.4848
0.4262
0.4303
0.4218
0.4121
0.4054
0.4007
0.4249
0.4139
0.4132
0.4531
0.4053
0.4113
0.3996
0.4206
0.4421
0.4036
0.4062
0.4163
0.3986
0.4087
0.4153
0.4979
0.4263
0.4423
0.4072
0.4169
0.4209
0.4127
0.4059
0.4586
0.4566
0.4524
0.4079
0.4373
0.4503
0.4296
0.455
0.3881
0.4358
0.4419
0.3954
0.4409
0.4775
0.4841
0.4393
0.4616
0.4674
0.4795
0.5015
0.4662
0.4863
0.467
0.5408
0.5015
0.4781
0.487
0.5124
0.4678
0.4142
0.4036
0.4157
0.3898
0.3592
0.3659
0.4056
0.3957
0.3962
0.3827
0.4563
0.4401
0.4152
0.4257
0.4507
0.4131
0.441
0.4434
0.4453
0.4004
0.4499
0.455
0.4514
0.3874
0.3558
0.4234
0.4833
0.4686
0.4679
0.4229
0.4561
0.4378
0.4263
0.4373
0.4285
0.4375
0.412
0.4042
0.4259
0.4156
0.4124
0.4493
0.4167
0.4185
0.4197
0.4314
0.422
0.4469
0.4295
0.4223
0.4261
0.413
0.3988
0.4339
0.364
0.3582
0.4303
0.4088
0.427
0.3791
0.4256
0.3877
0.4305
0.3936
0.4177
0.4733
0.368
0.4474
0.4236
0.4442
0.4244
0.4314
0.3878
0.4136
0.4341
0.4272
0.486
0.4559
0.4276
0.465
0.4401
0.4346
0.42
0.41
0.3982
0.3907
0.3948
0.4085
0.424
0.4278
0.4131
0.4256
0.3939
0.3942
0.4115
0.436
0.3829
0.447
0.4294
0.4618
0.4497
0.4453
0.4351
0.4402
0.411
0.4181
0.4352
0.4423
0.4343
0.4627
0.4218
0.417
0.4204
0.4474
0.4171
0.4075
0.3645
0.3739
0.3555
0.3752
0.4302
0.4014
0.4066
0.4074
0.3926
0.3961
0.4062
0.429
0.3937
0.417
0.428
0.4065
0.3932
0.4137
0.4159
0.366
0.3483
0.4443
0.4152
0.3901
0.4194
0.3967
0.4215
0.4274
0.3871
0.4005
0.4176
0.4605
0.4294
0.4238
0.4141
0.4325
0.357
0.3797
0.4223
0.3981
0.4004
0.4153
0.4667
0.4284
0.4089
0.4621
0.5668
0.4203
0.4139
0.4279
0.4542
0.4607
0.4742
0.4603
0.4386
0.4799
0.4488
0.4186
0.4449
0.4062
0.4268
0.4395
0.4246
0.4579
0.424
0.4408
0.4065
0.4162
0.4313
0.4006
0.4215
0.4231
0.4011
0.3712
0.4169
0.4245
0.4134
0.3877
0.3958
0.4126
0.4099
0.3859
0.3919
0.4129
0.3801
0.4333
0.3787
0.4034
0.4369
0.3766
0.3859
0.3997
0.3985
0.4378
0.403
0.3856
0.3938
0.3437
0.3439
0.4007
0.3809
0.3764
0.3763
0.4146
0.3741
0.3955
0.3774
0.3779
0.3903
0.4065
0.3755
0.388
0.3688
0.3864
0.3524
0.3918
0.4144
0.4284
0.3936
0.3951
0.4013
0.3986
0.3823
0.4131
0.3899
0.4193
0.4198
0.4074
0.3929
0.374
0.4151
0.421
0.4104
0.415
0.4109
0.4106
0.3865
0.3781
0.4042
0.4124
0.4299
0.3921
0.434
0.3889
0.4546
0.3907
0.4057
0.4082
0.4111
0.3443
0.4255
0.3833
0.4074
0.3988
0.3972
0.3732
0.4351
0.3724
0.4074
0.4145
0.3696
0.3991
0.3808
0.4004
0.3884
0.371
0.4397
0.4321
0.4201
0.4464
0.4198
0.4276
0.4246
0.417
0.4231
0.43
0.4296
0.4144
0.464
0.418
0.4159
0.4043
0.4012
0.4501
0.4202
0.3959
0.4338
0.4317
0.4295
0.4264
0.4309
0.4322
0.4248
0.4334
0.3722
0.4513
0.481
0.452
0.4641
0.476
0.4711
0.4581
0.4736
0.4608
0.4596
0.4866
0.4729
0.4513
0.438
0.4338
0.4524
0.4441
0.4327
0.4396
0.5035
0.4318
0.4375
0.3705
0.4228
0.408
0.4419
0.3816
0.3634
0.3632
0.366
0.3784
0.3997
0.3806
0.4345
0.381
0.3995
0.4111
0.3674
0.3718
0.3676
0.3468
0.3696
0.3876
0.3614
0.3671
0.4072
0.3699
0.4061
0.3854
0.3828
0.376
0.3817
0.3729
0.3947
0.379
0.4032
0.4311
0.4212
0.4617
0.3845
0.402
0.4127
0.4323
0.4202
0.4277
0.3922
0.3882
0.4048
0.3808
0.3866
0.4033
0.4072
0.4555
0.4226
0.4373
0.4427
0.4327
0.456
0.4338
0.4169
0.3874
0.406
0.3565
0.4056
0.3894
0.3782
0.3865
0.3753
0.387
0.3677
0.3741
0.4121
0.3642
0.3955
0.383
0.3879
0.4297
0.4728
0.4889
0.4927
0.4961
0.4879
0.4648
0.5005
0.4637
0.4733
0.4577
0.4562
0.4539
0.4757
0.4458
0.4425
0.4458
0.4548
0.4627
0.4844
0.4584
0.4818
0.4753
0.4952
0.527
0.4998
0.4759
0.4763
0.4429
0.4278
0.4785
0.4487
0.4383
0.4222
0.4033
0.468
0.5173
0.4807
0.4339
0.445
0.4651
0.4413
0.4562
0.4054
0.4265
0.4363
0.4105
0.4286
0.4618
0.4396
0.4551
0.4296
0.4257
0.4386
0.4472
0.4593
0.4352
0.3918
0.4408
0.4949
0.5096
0.4029
0.4882
0.5138
0.4815
0.4944
0.4632
0.4569
0.4886
0.5215
0.5182
0.5308
0.5053
0.5013
0.4369
0.4643
0.4024
0.418
0.4549
0.4373
0.3781
0.3932
0.3846
0.4152
0.3911
0.3518
0.3866
0.3994
0.4036
0.3961
0.3776
0.3977
0.3747
0.3435
0.4089
0.3471
0.4695
0.3693
0.3593
0.3509
0.4062
0.4178
0.3837
0.3694
0.3913
0.3547
0.3835
0.4021
0.3728
0.3615
0.3878
0.3696
0.4142
0.3863
0.3719
0.3657
0.3897
0.406
0.3751
0.3955
0.3536
0.352
0.3617
0.3649
0.3633
0.3968
0.3634
0.3839
0.3678
0.3812
0.4109
0.3979
0.4279
0.3959
0.4076
0.4048
0.4153
0.3809
0.392
0.4123
0.411
0.3806
0.3716
0.3946
0.3898
0.4207
0.4083
0.4297
0.4245
0.4381
0.4217
0.4112
0.4065
0.4128
0.4079
0.4061
0.4126
0.4051
0.4035
0.3926
0.3799
0.382
0.3779
0.4402
0.447
0.3811
0.4109
0.4167
0.4147
0.3717
0.435
0.4357
0.4197
0.4188
0.4037
0.3934
0.4123
0.4344
0.4184
0.4152
0.4194
0.3909
0.409
0.4174
0.4361
0.4286
0.4191
0.4384
0.4173
0.3903
0.4153
0.3628
0.3926
0.4063
0.4077
0.3903
0.4082
0.4078
0.3933
0.412
0.3935
0.3975
0.4329
0.3703
0.4005
0.3784
0.3957
0.3887
0.4114
0.3706
0.3854
0.3986
0.4026
0.3783
0.3842
0.3946
0.419
0.3921
-1
0.3898
0.4035
0.3865
0.4139
0.4117
0.396
0.3734
0.381
-1
0.36
0.4093
0.3858
0.352
0.3887
0.3535
0.391
0.3545
0.3956
0.3758
0.3868
0.3963
0.3862
0.3656
0.3705
0.3691
0.3781
0.4058
0.3741
0.3987
0.3628
0.3751
0.3819
0.3864
0.3739
0.3613
0.4127
0.3871
0.3536
0.3731
0.3812
0.4019
0.3934
0.3651
0.4027
0.3921
0.3982
0.3782
0.3921
0.3959
0.3835
0.3821
0.3982
0.4
0.3706
0.3632
0.3632
0.3649
0.3712
0.3521
0.4002
0.3852
0.4266
0.4107
0.4031
0.3982
0.3989
0.4068
0.3771
0.404
0.3559
0.4093
0.3705
0.3589
0.3975
0.3804
0.3978
0.3549
0.3801
0.3581
0.3862
0.4253
0.3822
0.3687
0.3817
0.387
0.372
0.4171
0.3861
0.3849
0.3521
0.3784
0.386
0.4042
0.3959
0.4018
0.369
0.357
0.3952
0.3857
0.4036
0.3839
0.4121
0.3493
0.3838
0.3817
0.3818
0.3939
0.3904
0.3891
0.4235
0.3933
0.3832
0.4006
0.4108
0.404
0.3921
0.3603
0.3974
0.3815
0.3882
0.4014
0.4
0.4284
0.4005
0.3982
0.3764
0.3627
0.4381
0.3965
0.4139
0.4116
0.4305
0.384
0.4124
0.3988
0.3832
0.4151
0.3826
0.4082
0.3897
0.4083
0.4151
0.4394
0.405
0.5202
0.4154
0.4272
0.4199
0.4442
0.4235
0.4041
0.3908
0.4252
0.4301
0.4113
0.4508
0.4251
0.4066
0.4226
0.4186
0.4013
0.4048
0.4006
0.3944
0.4117
0.3991
0.3868
0.4009
0.4054
0.3925
0.4054
0.4051
0.3921
0.3763
0.445
0.3849
0.3895
0.3831
0.4105
0.3973
0.4102
0.4023
0.4239
0.4076
0.3833
0.3819
0.3694
0.4191
0.4
0.4047
0.3629
0.4124
0.3988
0.4052
0.4121
0.3897
0.3864
0.4148
0.3926
0.4049
0.4214
0.4255
0.4397
0.4156
0.4182
0.4215
0.4692
0.447
0.442
0.4599
0.4316
0.3921
0.3803
0.3906
0.369
0.369
0.3544
0.3519
0.36
0.3892
0.3469
0.3533
0.4149
0.393
0.457
0.5355
0.4206
0.3846
0.4008
0.4146
0.4155
0.3877
0.3973
0.4058
0.4108
0.4062
0.3887
0.3849
0.396
0.3881
0.3966
0.3788
0.3604
0.4351
0.4246
0.4012
0.4189
0.4041
0.4291
0.4137
0.3922
0.3936
0.3973
0.4098
0.4296
0.4001
0.3988
0.4186
0.4206
0.3909
0.4182
0.3914
0.3893
0.4124
0.3966
0.3886
0.3836
0.3877
0.4007
0.3679
0.4004
0.4008
0.3798
0.3611
0.3764
0.4296
0.394
0.4079
0.3928
0.3985
0.4143
0.3908
0.363
0.4119
0.3852
0.3588
0.4163
0.3706
0.387
0.4016
0.4048
0.3789
0.4131
0.3845
0.3819
0.375
0.3602
0.3982
0.3843
0.4113
0.4093
0.4088
0.3763
0.3856
0.4057
0.3559
0.3535
0.3771
0.3905
0.4099
0.3911
0.3824
0.3725
0.3907
0.3959
0.4086
0.3821
0.3723
0.357
0.3638
0.3815
0.3974
0.3779
0.4115
0.3739
0.3905
0.3944
0.3937
0.4033
0.4012
0.3662
0.3996
0.3939
0.3913
0.3798
0.425
0.3744
0.3977
0.3521
0.3825
0.4238
0.3818
0.3724
0.3712
0.3942
0.3962
0.3872
0.3743
0.3816
0.3995
0.4014
0.4029
0.4073
0.4038
0.4046
0.418
0.4089
0.3828
0.4005
0.3913
0.3874
0.3933
0.3774
0.37
0.376
0.3965
0.3952
0.3859
0.4079
0.4206
0.3914
0.3493
0.4046
0.4082
0.4638
0.3899
0.3896
0.4036
0.3939
0.4532
0.4249
0.3959
0.4336
0.3802
0.3905
0.3952
0.4123
0.4581
0.3824
0.3714
0.4135
0.4063
0.4142
0.4
0.4018
0.4126
0.4242
0.4316
0.4363
0.4098
0.4294
0.4393
0.4542
0.4387
0.4214
0.3912
0.4089
0.4039
0.4067
0.4195
0.4242
0.4183
0.4063
0.4253
0.4338
0.4048
0.3892
0.3967
0.4153
0.4069
0.3842
0.3873
0.4306
0.4047
0.4216
0.3843
0.414
0.424
0.4111
0.4051
0.3808
0.4148
0.4634
0.4136
0.4546
0.4187
0.4456
0.4527
0.4082
0.4055
0.3711
0.4317
0.4313
0.4318
0.3788
0.418
0.3838
0.3933
0.3818
0.3844
0.3986
0.3915
0.3919
0.3946
0.3752
0.392
0.4854
0.38
0.3823
0.3779
0.3995
0.4095
0.413
0.3876
0.4144
0.4124
0.365
0.401
0.4102
0.4073
0.374
0.3966
0.4097
0.4003
0.3846
0.3833
0.3872
0.3929
0.4048
0.4056
0.4172
0.4007
0.4298
0.3943
0.3793
0.4085
0.4117
0.3787
0.387
0.373
0.404
0.3825
0.39
0.3848
0.3877
0.3829
0.3889
0.3735
0.3806
0.3978
0.4075
0.4249
0.4156
0.3979
0.3707
0.4101
0.3901
0.4051
0.4078
0.3865
0.3896
0.398
0.404
0.3964
0.3892
0.3954
0.4135
0.3965
0.3929
0.3885
0.4177
0.4383
0.4269
0.4207
0.3895
0.4162
0.392
0.4092
0.4091
0.4175
0.4011
0.3828
0.3762
0.3647
0.3649
0.388
0.4036
0.403
0.3927
0.4121
0.3866
0.4027
0.4184
0.4091
0.39
0.3651
0.392
0.4258
0.3756
0.3611
0.3759
0.4083
0.368
0.3937
0.3982
0.3885
0.4089
0.4033
0.4077
0.4012
0.4029
0.4124
0.4018
0.3902
0.401
0.4026
0.4152
0.4088
0.396
0.3887
0.3945
0.3871
0.3939
0.432
0.4401
0.42
0.3903
0.3875
0.4247
0.3984
0.4162
0.4167
0.4139
0.4212
0.4186
0.4169
0.4163
0.4287
0.4396
0.4296
0.4278
0.4828
0.412
0.4163
0.416
0.4155
0.4348
0.4036
0.4096
0.4418
0.429
0.3981
0.4136
0.4314
0.4135
0.4179
-1
-1
0.3584
0.3954
0.4203
0.3773
0.3845
0.4057
0.3985
0.3574
0.3823
0.3818
0.3874
0.4276
0.3814
0.364
0.3759
0.3818
0.3913
0.4434
0.4695
0.4593
0.5335
0.4928
0.4445
0.4809
0.4641
0.4503
0.425
0.4435
0.4301
0.4048
0.4691
0.4252
0.4369
0.4172
0.404
0.4356
0.4147
0.4306
0.4161
0.4224
0.4123
0.4326
0.4321
0.4141
0.375
0.4439
0.4161
0.373
0.3474
0.4327
0.4088
0.4146
0.3761
0.4024
0.4238
0.4091
0.4203
0.4281
0.4043
0.4263
0.4073
0.4045
0.429
0.4023
0.4069
0.4256
0.3838
0.3606
0.3935
0.39
0.3781
0.3949
0.3895
0.3906
0.3659
0.3823
0.3588
0.4187
0.395
0.3862
0.3546
0.3751
0.3858
0.3908
0.3982
0.3538
0.3744
0.387
0.3376
0.3793
0.3844
0.3859
0.3752
0.3942
0.4191
0.4004
0.3611
0.3958
0.3679
0.392
0.3781
0.4158
0.4268
0.4304
0.3901
0.3971
0.3951
0.4061
0.4006
0.4117
0.3803
0.3756
0.3632
0.3679
0.3502
0.3666
0.3835
0.3887
0.4167
0.4102
0.3796
0.3772
0.4007
0.3716
0.4546
0.3766
0.416
0.3872
0.3818
0.3671
0.3804
0.3841
0.3878
0.371
0.4061
0.3909
0.3887
0.3759
0.3903
0.4078
0.38
0.399
0.417
0.3977
0.4077
0.4412
0.3884
0.3977
0.374
0.3996
0.3824
0.3679
0.4018
0.3875
0.3409
0.3502
0.3737
0.4076
0.3936
0.3756
0.4036
0.3782
0.3502
0.4231
0.3827
0.4
0.4047
0.3674
0.4009
0.3819
0.3809
0.3884
0.3516
0.3545
0.3877
0.3702
0.3569
0.3461
0.4033
0.3835
0.3934
0.3564
0.3882
0.3755
0.3806
0.3979
0.3771
0.4124
0.3944
0.3773
0.3521
0.3623
0.3908
0.3861
0.4046
0.3895
0.3843
0.3898
0.378
0.3558
0.3557
0.3703
0.383
0.3665
0.3909
0.3816
0.3834
0.379
0.384
0.3763
0.3617
0.3693
0.3902
0.3693
0.3869
0.386
0.3731
0.3901
0.3672
0.3803
0.3906
0.4055
0.3667
0.3979
0.3995
0.383
0.3899
0.3883
0.3885
0.3675
0.3818
0.377
0.3772
0.3886
0.3821
0.3673
0.3451
0.398
0.3966
0.387
0.417
0.4095
0.3609
0.4037
0.4125
0.4181
0.4102
0.3846
0.382
0.3713
0.4016
0.3621
0.4048
0.3736
0.3979
0.4116
0.3662
0.3951
0.3972
0.3779
0.3798
0.403
0.3955
0.4042
0.4186
0.3862
0.3705
0.3842
0.4026
0.3995
0.4207
0.4063
0.3907
0.4409
0.393
0.3877
0.4018
0.4048
0.4129
0.4309
0.3984
0.4245
0.3411
0.3658
0.3667
0.3884
0.363
0.3785
0.4402
0.4271
0.3958
0.4177
0.3867
0.3878
0.3958
0.4187
0.4103
0.3843
0.4158
0.4043
0.417
0.4022
0.3965
0.4486
0.4285
0.4119
0.4459
0.4117
0.4284
0.4381
0.4237
0.4054
0.4253
0.4348
0.4136
0.4023
0.3805
0.4146
0.4317
0.3999
0.422
0.4165
0.4004
0.3824
0.3976
0.4281
0.4135
0.389
0.4328
0.4069
0.3961
0.3862
0.4327
0.4263
0.4249
0.3969
0.3979
0.4037
0.3675
0.3831
0.3967
0.4005
0.3725
0.3905
0.3902
0.3876
0.4164
0.4385
0.4193
0.3918
0.3871
0.4027
0.3929
0.4156
0.4185
0.4157
0.3925
0.3873
0.3906
0.3856
0.3794
0.3842
0.3836
0.383
0.3931
0.3579
0.3942
0.3736
0.356
0.3921
0.3676
0.378
0.4163
0.3633
0.3842
0.3687
0.3805
0.4015
0.4223
0.3964
0.3694
0.3977
0.3827
0.3902
0.3531
0.3692
0.4
0.362
0.4022
0.3935
0.3851
0.3566
0.4041
0.3796
0.3668
0.3572
0.3467
0.3605
0.4066
0.3741
0.3914
0.3632
0.3679
0.4026
0.3495
0.365
0.3867
0.3753
0.3965
0.3634
0.3644
0.3468
0.3675
0.3438
0.3898
0.3335
0.3354
0.3467
0.358
0.3705
0.3678
0.3733
0.346
0.3977
0.3957
0.3602
0.3702
0.3826
0.3546
0.3378
0.3422
0.356
0.3764
0.3984
0.4124
0.3841
0.3958
0.3705
0.3321
0.3522
0.3366
0.4116
0.3609
0.3584
0.383
0.3861
0.366
0.3924
0.3867
0.3632
0.3761
0.39
0.3483
0.3689
0.3876
0.416
0.3645
0.3432
0.3639
0.3861
0.3671
0.3662
0.3823
0.4085
0.3937
0.4004
0.3992
0.4183
0.4359
0.3944
0.3964
0.4009
0.402
0.3646
0.4141
0.37
0.3988
0.4007
0.387
0.4108
0.3729
0.3698
0.3914
0.4112
0.388
0.3882
0.4199
0.4356
0.4217
0.4008
0.4091
0.4129
0.3933
0.4031
0.4106
0.4229
0.3904
0.4209
0.4067
0.4197
0.3867
0.4154
0.4377
0.4164
0.4286
0.4162
0.4216
0.4249
0.4108
0.3894
0.3789
0.4323
0.4235
0.4193
0.3944
0.4215
0.4041
0.3981
0.4041
0.3826
0.4265
0.4227
0.4475
0.462
0.444
0.3833
0.4479
0.3944
0.4013
0.4143
0.4463
0.4204
0.4191
0.4321
0.4041
0.3734
0.4289
0.3723
0.4741
0.4125
0.3883
0.439
0.4384
0.4408
0.4295
0.4304
0.4268
0.3918
0.3899
0.411
0.4256
0.4312
0.4747
0.3955
0.3695
0.4966
0.417
0.3944
0.425
0.4129
0.4307
0.3903
0.4072
0.384
0.4001
0.426
0.3933
0.4258
0.418
0.4439
0.4578
0.4199
0.4676
0.4582
0.4602
0.4505
0.4447
0.4394
0.4655
0.451
0.4429
0.4507
0.457
0.452
0.4293
0.4567
0.4318
0.4165
0.4831
0.4742
0.478
0.4388
0.436
0.4532
0.4585
0.4758
0.4616
0.479
0.4438
0.44
0.4292
0.4424
0.4092
0.4822
0.4817
0.4714
0.4603
0.4673
0.486
0.4689
0.4697
0.4959
0.4844
0.521
0.4951
0.4298
0.4531
0.4106
0.4008
0.3859
0.3891
0.3695
0.3736
0.3734
0.4389
0.453
0.4423
0.4332
0.4655
0.4555
0.4511
0.4232
0.4535
0.447
0.4567
0.4591
0.4426
0.4567
0.4521
0.495
0.4654
0.4507
0.4435
0.4592
0.4455
0.449
0.4709
0.4747
0.4676
0.4662
0.4516
0.4168
0.4798
0.4907
0.4355
0.4111
0.4284
0.367
0.4055
0.3823
0.3813
0.3611
0.3878
0.3884
0.4134
0.4236
0.4282
0.4107
0.4291
0.4252
0.4345
0.4428
0.424
0.4004
0.4295
0.4408
0.4429
0.4144
0.4229
0.4484
0.4159
0.4111
0.3935
0.3963
0.3735
0.3592
0.3596
0.4209
0.4493
0.4627
0.4779
0.4394
0.399
0.3967
0.4301
0.4526
0.4358
0.4353
0.4012
0.425
0.4195
0.4109
0.4427
0.4137
0.3909
0.4202
0.4344
0.4216
0.4188
0.4225
0.4325
0.3798
0.4118
0.407
0.4288
0.43
0.426
0.4042
0.4507
0.4183
0.42
0.3996
0.4212
0.4325
0.4484
0.4108
0.3965
0.4167
0.4143
0.417
0.4094
0.4026
0.4235
0.4132
0.4071
0.3995
0.4116
0.415
0.3898
0.37
0.407
0.4102
0.4782
0.397
0.4192
0.4047
0.389
0.3671
0.3976
0.3725
0.4037
0.4051
0.4062
0.3978
0.3949
0.4247
0.3997
0.3853
0.4008
0.3839
0.4304
0.3866
0.3932
0.3415
0.3797
0.3955
0.4113
0.3832
0.393
0.3567
0.3742
0.365
0.3768
0.393
0.3788
0.38
0.3589
0.3462
0.3667
0.3898
0.4052
0.3736
0.3992
0.3959
0.3849
0.367
0.3676
0.3823
0.3831
0.3677
0.4025
0.3578
0.3795
0.4118
0.3391
0.3556
0.3778
0.362
0.3609
0.3739
0.3495
0.366
0.3755
0.3854
0.3529
0.3872
0.3372
0.3819
0.3699
0.4161
0.3628
0.3913
0.3443
0.3693
0.3724
0.3966
0.351
0.3839
0.3618
0.3761
0.3522
0.3871
0.3694
0.3776
0.3688
0.3769
0.3488
0.3835
0.3404
0.3376
0.3802
0.3613
0.3392
0.4008
0.3681
0.3985
0.4168
0.3659
0.3649
0.3769
0.3742
0.432
0.3734
0.354
0.366
0.3778
0.3479
0.3475
0.3575
0.3575
0.369
0.3709
0.3445
0.3493
0.3618
0.3815
0.3296
0.3734
0.3513
0.3811
0.3571
0.3435
0.3984
0.3711
0.3686
0.3743
0.3519
0.4087
0.3423
0.3707
0.3868
0.3448
0.3502
0.3643
0.3599
0.344
0.3591
0.366
0.426
0.3602
0.3811
0.369
0.3728
0.3562
0.3879
0.3625
0.3849
0.3297
0.3367
0.3963
0.3596
0.3625
0.3733
0.413
0.3913
0.3544
0.3579
0.3805
0.3831
0.3757
0.3459
0.3699
0.3984
0.359
0.3624
0.3986
0.3643
0.3913
0.4485
0.4062
0.3932
0.4345
0.472
0.4905
0.4444
0.4316
0.4597
0.4644
0.4564
0.5175
0.4559
0.5079
0.5218
0.5177
0.4743
0.4685
0.4532
0.4674
0.4461
0.4584
0.4372
0.4519
0.4262
0.3959
0.4282
0.4033
0.4695
0.5058
0.4989
0.4448
0.4657
0.5041
0.4571
0.4862
0.4467
0.4006
0.4506
0.4459
0.3793
0.3803
0.4222
0.3862
0.4054
0.4068
0.3969
0.4269
0.4135
0.4493
0.438
0.3918
0.4134
0.3868
0.34
0.39
0.3646
0.3879
0.3606
0.35
0.3688
0.3399
0.3575
0.3541
0.3724
0.3441
0.3429
0.3338
0.3248
0.3169
0.325
0.3861
0.3591
0.3701
0.3287
0.3823
0.371
0.3522
0.3514
0.3626
0.3394
0.341
0.3529
0.3439
0.3473
0.3592
0.354
0.3561
0.3583
0.3567
0.3698
0.3665
0.3754
0.3665
0.3717
0.369
0.3672
0.3507
0.3437
0.3246
0.3462
0.3871
0.3602
0.3572
0.3524
0.3479
0.3528
0.325
0.3501
0.3466
0.3737
0.3539
0.3356
0.3752
0.3626
0.3657
0.3786
0.3673
0.3488
0.3714
0.3742
0.371
0.3586
0.358
0.3518
0.4162
0.3498
0.379
0.3576
0.3423
0.3584
0.3278
0.3741
0.3749
0.3707
0.3702
0.3576
0.3468
0.3552
0.3484
0.3408
0.3779
0.3493
0.3673
0.36
0.3959
0.3249
0.3467
0.3306
0.3182
0.3358
0.3359
0.3542
0.3498
0.3535
0.3351
0.3418
0.372
0.3493
0.3643
0.3563
0.3343
0.3439
0.3561
0.3875
0.375
0.3638
0.3683
0.3584
0.3502
0.3402
0.3572
0.3389
0.361
0.3648
0.3723
0.3843
0.3649
0.3534
0.3738
0.3473
0.3654
0.3631
0.3515
0.344
0.3614
0.3732
0.3467
0.3891
0.3359
0.3435
0.3575
0.3569
0.3953
0.3401
0.3757
0.3961
0.3769
0.3639
0.3462
0.3515
0.3976
0.3462
0.3795
0.3623
0.353
0.3717
0.3784
0.3756
0.3612
0.3656
0.3482
0.3487
0.3894
0.3596
0.3448
0.3367
0.3384
0.3613
0.3886
0.3357
0.3525
0.3365
0.3436
0.3181
0.354
0.3495
0.3354
0.3445
0.3367
0.3338
0.3461
0.3388
0.3557
0.3614
0.3554
0.3415
0.3512
0.3883
0.3911
0.3631
0.3735
0.4001
0.3694
0.3869
0.4284
0.3515
0.3793
0.3996
0.3661
0.3331
0.3644
0.3309
0.3626
0.3856
0.3528
0.3661
0.3421
0.3561
0.3694
0.3576
0.3584
0.3635
0.354
0.389
0.3486
0.3412
0.3383
0.3307
0.345
0.3669
0.3423
0.3817
0.3559
0.3743
0.3731
0.347
0.3785
0.3754
0.3447
0.3678
0.3836
0.4042
0.3731
0.3699
0.349
0.3569
0.3801
0.3107
0.3655
0.3561
0.3139
0.368
0.373
0.3663
0.3675
0.3752
0.34
0.365
0.372
0.3728
0.3755
0.3681
0.3663
0.4269
0.357
0.3754
0.379
0.4036
0.3537
0.3649
0.3795
0.3568
0.3492
0.3364
0.3348
0.3615
0.3505
0.3847
0.3421
0.376
0.3604
0.3968
0.3651
0.3445
0.3536
0.4011
0.3759
0.3729
0.3677
0.4776
0.3582
0.3769
0.357
0.3693
0.3499
0.3541
0.3722
0.3641
0.3773
0.3399
0.3336
0.3562
0.3641
0.3532
0.3331
0.3369
0.3629
0.3443
0.3479
0.3516
0.3708
0.35
0.3624
0.3497
0.3532
0.3397
0.3558
0.3571
0.3338
0.3594
0.3567
0.3206
0.3408
0.3628
0.3452
0.4063
0.3363
0.3694
0.352
0.3663
0.3684
0.3584
0.4062
0.3609
0.3327
0.3557
0.4156
0.3597
0.3126
0.3285
0.3435
0.321
0.387
0.3391
0.3626
0.3369
0.342
0.3465
0.3692
0.3706
0.3377
0.3462
0.3483
0.351
0.3478
0.3489
0.3621
0.3163
0.339
0.338
0.3504
0.3692
0.3449
0.3533
0.381
0.3555
0.3521
0.3646
0.3689
0.331
0.3452
0.3201
0.3556
0.3479
0.3412
0.3466
0.3352
0.3468
0.3514
0.3437
0.3465
0.3942
0.3581
0.3324
0.3493
0.3356
0.335
0.3269
0.3055
0.3187
0.3322
0.3445
0.3732
0.3999
0.331
0.3501
0.3134
0.3401
0.3339
0.3502
0.3155
0.3396
0.3305
0.3494
0.3588
0.3576
0.3643
0.392
0.4161
0.3593
0.3514
0.3322
0.3386
0.3275
0.3753
0.3462
0.3649
0.3836
0.3573
0.3446
0.3293
0.3345
0.3684
0.3485
0.353
0.3435
0.387
0.3345
0.3468
0.3624
0.3345
0.3349
0.2954
0.3703
0.3456
0.3363
0.3765
0.351
0.3603
0.329
0.3287
0.3258
0.3178
0.3423
0.3349
0.344
0.3716
0.3681
0.3394
0.3534
0.353
0.3413
0.3673
0.3326
0.3306
0.3524
0.3634
0.3371
0.318
0.335
0.363
0.3736
0.4043
0.3323
0.3688
0.3683
0.3271
0.3332
0.3407
0.3961
0.3589
0.3536
0.3672
0.3546
0.33
0.3037
0.2939
0.352
0.3329
0.3456
0.38
0.3396
0.3254
0.3465
0.3637
0.3337
0.3421
0.3133
0.3351
0.348
0.3246
0.345
0.3273
0.3513
0.3648
0.3562
0.3986
0.3447
0.352
0.3057
0.3352
0.3791
0.3576
0.3444
0.3627
0.3315
0.3647
0.323
0.3581
0.3494
0.3201
0.3321
0.3545
0.3656
0.3638
0.3185
0.3326
0.3581
0.3705
0.3772
0.3938
0.3635
0.3084
0.3623
0.3617
0.3443
0.3653
0.3768
0.322
0.3732
0.3695
0.3639
0.3659
0.3511
0.3532
0.3217
0.3719
0.3613
0.3669
0.3301
0.3598
0.3685
0.3494
0.3542
0.3444
0.3221
0.3666
0.3655
0.3573
0.3822
0.3432
0.37
0.355
0.3483
0.3936
0.3574
0.3312
0.3338
0.3522
0.3462
0.3772
0.3559
0.3837
0.3725
0.3464
0.3554
0.3835
0.3434
0.392
0.3812
0.3772
0.3501
0.3479
0.3764
0.3596
0.3823
0.3692
0.3672
0.3697
0.3589
0.3579
0.3515
0.3426
0.3534
0.3796
0.3664
0.3575
0.3641
0.3251
0.3328
0.3092
0.3526
0.3424
0.3756
0.3545
0.3384
0.3493
0.3541
0.3248
0.3779
0.3684
0.3198
0.3615
0.3485
0.3736
0.3595
0.3585
0.4527
0.3605
0.3982
0.3564
0.3437
0.419
0.3494
0.3583
0.3446
0.3445
0.3723
0.3841
0.3713
0.3763
0.3744
0.359
0.3626
0.36
0.3779
0.3789
0.3554
0.3541
0.3814
0.3811
0.3559
0.3773
0.352
0.3789
0.3541
0.3521
0.3541
0.3665
0.3444
0.3265
0.3737
0.4025
0.4013
0.3596
0.3705
0.3562
0.3368
0.3712
0.3446
0.3478
0.3595
0.3525
0.3833
0.341
0.3308
0.332
0.3412
0.3819
0.3587
0.3201
0.3564
0.3387
0.3455
0.3826
0.3286
0.359
0.3469
0.4017
0.3396
0.3471
0.3695
0.3322
0.3273
0.3398
0.3719
0.375
0.3305
0.3471
0.3574
0.3753
0.3924
0.3735
0.3505
0.3373
0.3324
0.3334
0.3653
0.3657
0.3747
0.3786
0.3482
0.3357
0.3505
0.3171
0.4536
0.37
0.3588
0.3524
0.3344
0.338
0.3919
0.4002
0.3631
0.3346
0.3447
0.3318
0.3476
0.3417
0.3245
0.3636
0.3617
0.3587
0.3124
0.3416
0.3557
0.357
0.3426
0.3073
0.3568
0.3206
0.3527
0.297
0.3037
0.3317
0.3351
0.33
0.3273
0.3426
0.34
0.3276
0.3324
0.3311
0.3338
0.3596
0.3141
0.3108
0.3731
0.3201
0.321
0.3333
0.3261
0.3359
0.339
0.313
0.3261
0.3176
0.3137
0.312
0.3526
0.3458
0.3193
0.3905
0.3032
0.3187
0.3521
0.3145
0.335
0.3269
0.3626
0.3451
0.3447
0.3285
0.3686
0.3366
0.3664
0.3886
0.3368
0.3429
0.3055
0.3583
0.3721
0.3246
0.368
0.3244
0.3473
0.3458
0.3277
0.3498
0.3231
0.3125
0.421
0.3705
0.3299
0.3373
0.3397
0.4088
0.3108
0.3385
0.3342
0.3714
0.3336
0.3478
0.3139
0.3556
0.337
0.332
0.3172
0.3087
0.3681
0.3251
0.3553
0.3072
0.3689
0.3043
0.3371
0.3556
0.3343
0.3394
0.3189
0.3267
0.3522
0.3604
0.3458
0.3325
0.329
0.3379
0.3507
0.3446
0.3202
0.3481
0.3539
0.3072
0.3448
0.3885
0.3292
0.3102
0.3592
0.3533
0.3205
0.3126
0.3205
0.3439
0.341
0.3831
0.3745
0.3302
0.326
0.3675
0.3562
0.3231
0.3435
0.3395
0.3591
0.2999
0.3324
0.3532
0.3068
0.3328
0.3701
0.3986
0.342
0.3834
0.3697
0.3568
0.3433
0.3051
0.3429
0.3254
0.352
0.3165
0.3313
0.3352
0.3428
0.3311
0.3638
0.3036
0.3834
0.3364
0.3094
0.3266
0.3515
0.3317
0.3135
0.3326
0.3421
0.312
0.3757
0.3625
0.3162
0.3387
0.3446
0.3227
0.3308
0.3815
0.3589
0.3308
0.3508
0.3532
0.3366
0.3434
0.3423
0.3411
0.3609
0.36
0.3636
0.3542
0.3308
0.358
0.3298
0.3652
0.3376
0.3587
0.3516
0.3466
0.3311
0.4164
0.3979
0.3394
0.341
0.35
0.3575
0.3861
0.3455
0.343
0.3792
0.3345
0.3468
0.3707
0.3687
0.3529
0.4132
0.4029
0.3326
0.3527
0.3656
0.3988
0.356
0.314
0.3504
0.3335
0.3374
0.3405
0.3209
0.3641
0.3498
0.3451
0.3188
0.3187
0.3267
0.3428
0.3537
0.3425
0.3433
0.3501
0.3493
0.3961
0.3261
0.3241
0.3224
0.3234
0.333
0.3525
0.3809
0.3177
0.3087
0.3373
0.313
0.3208
0.3146
0.3861
0.3262
0.3452
0.3397
0.3077
0.3305
0.3364
0.3419
0.3521
0.3314
0.3336
0.3476
0.3477
0.3379
0.3441
0.34
0.3283
0.353
0.3227
0.3174
0.3405
0.3666
0.3192
0.3293
0.3508
0.3552
0.3394
0.3487
0.3539
0.3425
0.3142
0.3279
0.3171
0.3117
0.3201
0.3259
0.3601
0.3478
0.3502
0.3511
0.3798
0.3458
0.3528
0.3343
0.3332
0.348
0.354
0.3183
0.3318
0.3279
0.3764
0.3659
0.3569
0.3438
0.3369
0.3334
0.353
0.339
0.3268
0.3617
0.3934
0.3339
0.3302
0.3246
0.3244
0.3529
0.3288
0.3309
0.3192
0.3097
0.3335
0.3545
0.3562
0.3506
0.3463
0.3717
0.3425
0.3404
0.3211
0.3796
0.3984
0.3748
0.4104
0.3701
0.3562
0.3551
0.3578
0.3344
0.3762
0.3812
0.3374
0.3592
0.3457
0.3122
0.304
0.3474
0.3408
0.3124
0.3334
0.3724
0.3765
0.3375
0.3331
0.3246
0.3419
0.3501
0.3327
0.3587
0.3539
0.3724
0.3366
0.3472
0.3735
0.39
0.3263
0.3665
0.3242
0.3428
0.3387
0.3688
0.3019
0.3508
0.3321
0.3368
0.4006
0.384
0.3389
0.3531
0.3664
0.34
0.3364
0.4056
0.3592
0.3807
0.337
0.3369
0.3299
0.3344
0.3471
0.384
0.4041
0.3654
0.3395
0.3543
0.3977
0.3519
0.4031
0.3439
0.3596
0.3446
0.3622
0.3294
0.32
0.3446
0.3506
0.3546
0.3309
0.3595
0.361
0.3449
0.3402
0.3417
0.3778
0.3852
0.3837
0.3302
0.3614
0.3818
0.3666
0.343
0.4146
0.3449
0.3748
0.3668
0.4002
0.3438
0.3962
0.3562
0.3375
0.3914
0.3876
0.3589
0.3394
0.3588
0.3486
0.4029
0.3658
0.3456
0.3645
0.3503
0.3721
0.3478
0.3611
0.3859
0.3624
0.338
0.3256
0.3241
0.3216
0.3384
0.3438
0.356
0.3549
0.3964
0.3483
0.3867
0.3539
0.3763
0.3797
0.3586
0.3669
0.3709
0.3523
0.3692
0.3562
0.3519
0.3423
0.3583
0.3691
0.3481
0.3561
0.3512
0.3558
0.3669
0.3325
0.3438
0.3389
0.3425
0.4044
0.3682
0.3917
0.3725
0.3993
0.3633
0.3815
0.3514
0.3515
0.3297
0.3775
0.3357
0.3768
0.3679
0.3427
0.3634
0.3931
0.3901
0.3356
0.3659
0.355
0.3318
0.4043
0.3363
0.3563
0.3631
0.3437
0.3593
0.3358
0.3414
0.3407
0.3878
0.3461
0.3454
0.3773
0.3483
0.3843
0.4142
0.3196
0.3812
0.3999
0.3928
0.3469
0.3683
0.4085
0.3963
0.3741
0.3958
0.4043
0.3573
0.3578
0.3729
0.3539
0.353
0.3551
0.3368
0.3469
0.3725
0.3818
0.3788
0.3792
0.3892
0.3749
0.3879
0.3634
0.3887
0.3656
0.3909
0.3621
0.3633
0.366
0.3813
0.3513
0.3842
0.3709
0.3481
0.3888
0.3366
0.3373
0.3727
0.327
0.3752
0.3525
0.3489
0.3442
0.367
0.3381
0.3291
0.3202
0.3748
0.3429
0.3215
0.3661
0.3752
0.3521
0.37
0.3145
0.3872
0.375
0.3384
0.3314
0.351
0.3601
0.3345
0.3341
0.3608
0.356
0.3268
0.3669
0.3603
0.34
0.3186
0.3614
0.3337
0.3686
0.352
0.3663
0.4001
0.348
0.3648
0.3654
0.3611
0.3784
0.3357
0.3436
0.3431
0.3318
0.3459
0.3544
0.3468
0.3883
0.3642
0.3542
0.3406
0.3179
0.3288
0.3629
0.3536
0.355
0.3479
0.3584
0.373
0.3728
0.3294
0.3519
0.3396
0.3667
0.3744
0.3825
0.3504
0.351
0.339
0.3274
0.3688
0.3368
0.3234
0.3516
0.3209
0.3341
0.3365
0.3333
0.3292
0.33
0.3601
0.3478
0.3317
0.3453
0.3397
0.3444
0.3622
0.3314
0.352
0.3429
0.3399
0.3281
0.3467
0.3557
0.3717
0.3584
0.3701
0.3387
0.3892
0.37
0.3539
0.3228
0.3157
0.3296
0.343
0.3742
0.3791
0.3645
0.3361
0.3176
0.3556
0.3333
0.3484
0.3361
0.3498
0.3682
0.361
0.3796
0.3482
0.3482
0.3622
0.356
0.3469
0.341
0.3481
0.3528
0.3333
0.3435
0.3331
0.3848
0.4048
0.3442
0.3314
0.3192
0.3732
0.3684
0.3788
0.3782
0.3654
0.3561
0.3438
0.4196
0.3244
0.3808
0.3286
0.3507
0.3369
0.418
0.4033
0.3475
0.3523
0.3746
0.3524
0.3426
0.4197
0.3937
0.3796
0.3484
0.3607
0.3854
0.3623
0.365
0.3678
0.3487
0.3527
0.3459
0.3728
0.3537
0.3898
0.3473
0.3586
0.3945
0.3411
0.3405
0.3452
0.3599
0.3453
0.4008
0.3561
0.4129
0.3511
0.3727
0.3399
0.3951
0.3844
0.3513
0.3622
0.3621
0.364
0.3571
0.3741
0.3779
0.3626
0.3961
0.3533
0.3582
0.3601
0.3659
0.3887
0.3631
0.3691
0.3691
0.3728
0.3964
0.3778
0.3745
0.3957
0.3712
0.359
0.3545
0.363
0.3536
0.3542
0.3522
-1
-1
-1
0.3503
0.3546
0.355
0.3596
0.3565
0.3597
0.351
0.3539
0.3562
0.3462
0.3504
0.3516
-1
0.3531
0.3595
-1
-1
-1
-1
-1
-1
0.3748
0.3781
0.3761
0.3763
0.3731
0.3794
0.3766
0.3743
0.3753
0.3762
0.3763
0.3745
0.3783
0.3766
0.3773
0.3756
0.3775
0.3786
0.3771
0.3763
0.3771
0.3759
0.3782
0.378
0.3763
0.376
0.3778
0.3792
0.3734
0.3776
0.3758
0.3787
0.3757
0.3793
0.3778
0.3779
0.3756
0.3751
0.3762
0.377
0.3801
0.3782
0.3748
0.3764
0.3775
-1
-1
-1
-1
-1
-1
-1
0.3603
0.3841
0.3804
0.3948
-1
0.3907
-1
0.3651
0.3702
0.3761
0.3894
0.3615
0.3813
-1
0.3671
0.3539
0.3691
0.3517
0.3616
0.3743
0.3649
0.3333
0.3562
0.3547
0.3759
-1
0.3847
0.3848
0.3841
0.3815
0.3832
0.3821
0.3815
0.3832
0.3835
0.3829
0.3826
0.3841
0.384
0.3824
0.3821
0.3856
0.3825
0.3828
0.384
0.3818
0.3851
0.3824
0.3822
0.3819
0.3842
0.382
0.3827
0.3823
0.3861
0.3827
0.3841
0.386
0.3821
-1
0.3831
0.3821
0.3828
0.3851
0.3829
0.3843
0.3839
0.3818
0.3847
0.3821
0.3833
0.3817
0.3836
0.3828
0.3834
0.3827
0.3844
0.3835
0.3833
0.383
0.3833
0.3824
0.3835
0.3818
0.3829
0.383
0.3828
0.3846
0.3843
0.3834
0.3846
0.3815
0.3825
0.385
0.383
0.3839
0.3829
0.3831
0.3834
0.3823
0.3839
0.3825
0.3828
0.3823
0.3843
0.3826
0.3818
0.3838
0.3831
0.3843
0.3828
0.3837
0.3827
0.3834
0.3821
0.3831
0.382
0.3834
0.3834
0.385
0.3828
0.3828
0.3833
0.3835
0.3825
0.383
0.382
0.3824
0.3836
0.3823
0.3823
0.383
0.383
0.3839
0.3838
0.3833
0.3832
0.3843
0.3828
0.3832
0.3838
0.3849
0.3848
0.3837
0.3832
0.3817
0.3821
0.3826
0.3834
0.3834
0.3817
0.3831
0.3829
0.3842
0.3821
0.382
0.3821
0.383
0.3828
0.3809
0.3832
0.383
0.3819
0.3826
0.3831
0.3825
0.3844
0.3824
0.3838
0.3817
0.3831
0.3846
0.3845
0.3844
0.3852
0.3842
0.3823
0.3826
0.3832
0.3821
0.3845
0.3809
0.3827
0.3839
0.3818
0.385
0.3839
0.3824
0.3817
0.3826
0.3838
0.3828
0.3822
0.3851
0.383
0.3837
0.3843
0.3838
0.3819
0.3826
0.3832
0.3832
0.3837
0.384
0.3832
0.3826
0.3841
0.3829
0.3834
0.3833
0.383
0.3846
0.3832
0.384
0.3818
0.3849
0.3826
-1
0.3831
0.3815
0.3841
0.3838
0.3853
0.3824
0.3844
0.385
0.3828
0.3827
0.3823
0.382
0.384
0.383
0.3817
0.3853
0.3825
-1
-1
-1
-1
-1
-1
0.375
0.3672
0.377
0.3737
0.3784
0.5449
0.3691
0.3689
0.3714
0.3936
0.3578
0.3401
0.3836
0.3608
0.4069
0.3872
0.3569
0.3703
0.3527
0.3954
0.417
0.3569
0.4015
0.4107
0.3888
0.4177
0.4114
0.381
0.3805
0.3562
0.3694
0.3321
0.3644
0.3876
0.328
0.3889
0.3935
0.4119
0.377
0.3608
0.3592
0.3726
0.3881
0.3782
0.3922
0.3909
0.3784
0.3438
0.3716
0.375
0.3754
0.3709
0.401
0.3787
0.3904
0.3912
0.3609
0.3739
0.3726
0.4071
0.3511
0.3737
0.3562
0.3838
0.3418
0.3548
0.3701
0.3721
0.3486
0.3408
0.3692
0.3575
0.343
0.396
0.3608
0.3703
0.3875
0.3617
0.392
0.3701
0.3338
0.3528
0.3782
0.3604
0.3568
0.3702
0.3494
0.3419
0.3558
0.3707
0.3534
0.3588
0.3749
0.3814
0.3925
0.3455
0.3736
0.3373
0.3454
0.3282
0.322
0.3482
0.3776
0.3913
0.3638
0.3754
0.3464
0.3285
0.3567
0.327
0.3239
0.3353
0.3783
0.3868
0.3415
0.3641
0.3819
0.3672
0.3442
0.3391
0.3382
0.3301
0.3521
0.3835
0.3407
0.3301
0.3614
0.3283
0.3468
0.3293
0.3414
0.337
0.3613
0.3302
0.3518
0.3939
0.3314
0.323
0.3272
0.3467
0.352
0.3595
0.3383
0.3241
0.3505
0.3492
0.3258
0.3593
0.3212
0.3482
0.3374
0.3445
0.316
0.3332
0.3457
0.3567
0.3176
0.3784
0.3593
0.3417
0.3264
0.3556
0.3252
0.3479
0.3521
0.3551
0.3127
0.3326
0.3343
0.3332
0.3795
0.3338
0.3426
0.319
0.3605
0.3688
0.2998
0.3105
0.3456
0.3407
0.3586
0.3056
0.31
0.3238
0.3388
0.3395
0.3428
0.3627
0.4305
0.3801
0.3372
0.3229
0.3585
0.4105
0.3584
0.3456
0.3453
0.3333
0.3399
0.3789
0.3192
0.3175
0.3077
0.3894
0.3705
0.3424
0.3603
0.3451
0.3454
0.3573
0.337
0.3135
0.3616
0.3111
0.3295
0.3731
0.3336
0.3468
0.331
0.3153
0.3852
0.3621
0.3402
0.3443
0.3747
0.3304
0.3511
0.333
0.3309
0.3623
0.3033
0.3102
0.3314
0.349
0.3689
0.3714
0.3345
0.3501
0.3776
0.3246
0.3595
0.3267
0.3388
0.3175
0.3697
0.3464
0.3491
0.3369
0.3481
0.3679
0.3664
0.3228
0.3281
0.3251
0.3299
0.3584
0.3226
0.354
0.3743
0.3582
0.327
0.347
0.3868
0.3353
0.3607
0.3632
0.3695
0.33
0.326
0.3494
0.3802
0.3365
0.3718
0.3505
0.34
0.326
0.3381
0.3373
0.3973
0.335
0.3536
0.3771
0.3514
0.3313
0.3406
0.321
0.3814
0.3411
0.3249
0.3914
0.3849
0.3057
0.3402
0.3765
0.3531
0.3819
0.4102
0.367
0.3436
0.4055
0.3427
0.343
0.3666
0.308
0.4033
0.3703
0.3951
0.3508
0.3672
0.3445
0.3883
0.3148
0.344
0.3454
0.3561
0.3031
0.336
0.4061
0.3601
0.3383
0.3227
0.3754
0.3646
0.3772
0.3451
0.3355
0.3353
0.3711
0.3499
0.3718
0.3589
0.3448
0.3528
0.3517
0.3547
0.3609
0.3539
0.3317
0.3266
0.3583
0.3337
0.3624
0.3559
0.3203
0.347
0.3735
0.3452
0.3597
0.37
0.3446
0.3773
0.363
0.3504
0.323
0.3423
0.3763
0.4172
0.3336
0.4126
0.3306
0.3304
0.3409
0.3746
0.36
0.3712
0.3296
0.3678
0.3487
0.3074
0.3301
0.3404
0.3677
0.3303
0.3322
0.3341
0.351
0.321
0.3905
0.3632
0.3621
0.3697
0.3792
0.3546
0.3943
0.3612
0.3609
0.3533
0.3623
0.3475
0.3275
0.3738
0.3449
0.335
0.3972
0.338
0.3754
0.3684
0.3499
0.3749
0.38
0.3761
0.365
0.3719
0.338
0.3257
0.3616
0.3712
0.3083
0.3429
0.3493
0.3556
0.422
0.385
0.3687
0.3642
0.3466
0.38
0.3596
0.348
0.3717
0.3788
0.3625
0.3925
0.3769
0.4364
0.4144
0.4325
0.3887
0.3836
0.3728
0.389
0.3839
0.3591
0.348
0.3838
0.3354
0.328
0.3516
0.3825
0.3365
0.3839
0.3541
0.3528
0.3609
0.3678
0.3796
0.3881
0.3737
0.4143
0.377
0.3685
0.358
0.3555
0.41
0.3636
0.3518
0.4023
0.3627
0.4044
0.3465
0.3704
0.4051
0.3506
0.3684
0.3347
0.3807
0.3535
0.3572
0.3828
0.3962
0.3742
0.3854
0.3815
0.3653
0.3854
0.3596
0.3527
0.3712
0.3217
0.3893
0.3838
0.3872
0.3678
0.349
0.387
0.375
0.3722
0.3896
0.4307
0.3735
0.3701
0.4114
0.3768
0.4012
0.4007
0.3679
0.338
0.3541
0.4064
0.4217
0.4208
0.394
0.4529
0.3863
0.3811
0.3797
0.3941
0.41
0.3682
0.3874
0.3573
0.3699
0.4882
0.3644
0.4147
0.3778
0.3534
0.3522
0.3784
0.4369
0.3673
0.4143
0.3548
0.3637
0.3805
0.381
0.3831
0.3544
0.3662
0.399
0.3652
0.3634
0.3832
0.3597
0.3655
0.4167
0.3818
0.3513
0.3661
0.361
0.3986
0.379
0.3651
0.3961
0.3656
0.3488
0.38
0.3661
0.3708
0.3696
0.3503
0.3372
0.3612
0.3599
0.3834
0.3762
0.3816
0.3575
0.3752
0.3579
0.3712
0.371
0.3456
0.3611
0.3943
0.3694
0.3759
0.3451
0.4033
0.3375
0.3572
0.3608
0.392
0.3874
0.3832
0.3692
0.3512
0.3934
0.3572
0.3989
0.3744
0.3844
0.3665
0.3708
0.3716
0.3829
0.3575
0.3772
0.3761
0.3868
0.3644
0.405
0.4175
0.383
0.4013
0.3806
0.3473
0.3783
0.3916
0.3947
0.3789
0.372
0.4131
0.3428
0.375
0.3941
0.4033
0.3721
0.4258
0.4257
0.4221
0.4042
0.4023
0.3901
0.3782
0.3882
0.3853
0.374
0.3695
0.3742
0.3724
0.4006
0.3861
0.3973
0.3952
0.4107
0.3877
0.3831
0.3834
0.3884
0.3705
0.3881
0.3654
0.3822
0.3962
0.403
0.391
0.3626
0.3713
0.3991
0.365
0.4166
0.3903
0.3928
0.3962
0.3684
0.411
0.4095
0.4369
0.3922
0.4127
0.4089
0.3987
0.4173
0.4006
0.3937
0.3635
0.3875
0.3698
0.3528
0.3527
0.3574
0.4694
0.411
0.419
0.3896
0.3746
0.3683
0.3994
0.4323
0.3909
0.4025
0.3954
0.3647
0.4158
0.4229
0.4418
0.411
0.422
0.4167
0.4061
0.4336
0.4001
0.3802
0.3902
0.3724
0.4034
0.3823
0.3758
0.4288
0.3681
0.3737
0.373
0.3765
0.369
0.3884
0.3741
0.4065
0.4089
0.4035
0.3821
0.3574
0.3465
0.3397
0.3643
0.384
0.3903
0.3703
0.3479
0.3475
0.3562
0.3793
0.3669
0.3608
0.3704
0.3722
0.3784
0.3403
0.375
0.3773
0.3963
0.3666
0.3681
0.3507
0.378
0.388
0.3778
0.3868
0.3719
0.3721
0.3885
0.3872
0.3796
0.3909
0.3718
0.3647
0.3705
0.3635
0.3759
0.3756
0.3622
0.3825
0.3949
0.3599
0.3813
0.4086
0.3904
0.4208
0.3941
0.375
0.4004
0.3757
0.4164
0.3951
0.3713
0.3488
0.3833
0.3612
[truncated: 1,662,740 more chars]
