# Supplementary material for: Nanopore-based consensus sequencing enables accurate multimodal tumor cell-free DNA profiling
Source: Genome Res. 2025 Apr;35(4):886–99. doi: 10.1101/gr.279144.124 (PMC12047234; doi:10.1101/gr.279144.124)
Supplement: Supplement 13 [file Supplemental_Code.zip › Supplemental_Code/NanoRCS/05_cna/ichorCNA/inst/extdata/gc_hg38_500kb.wig]

fixedStep chrom=chr1 start=1 step=500000 span=500000
-1
-1
0.605014
0.540692
0.585454
-1
0.573834
0.555584
0.479274
0.478708
0.451798
0.4929
0.556604
0.475986
0.477332
0.478278
0.458034
0.432988
0.508754
0.494204
0.445444
0.51624
0.481984
0.518794
0.466072
-1
-1
0.442008
0.424128
0.475702
0.491346
0.476182
0.511278
-1
0.497314
0.50795
0.49166
0.503342
0.478726
0.464764
0.477136
0.444766
0.456142
0.510254
0.480036
0.508702
0.44706
0.474346
0.471794
0.466542
0.464932
0.48917
0.489344
0.483264
0.488492
0.483496
0.439902
0.466234
0.471056
-1
0.47943
0.48537
0.456574
0.489752
0.475298
0.470528
0.465574
0.452376
0.441392
0.454624
0.412674
0.435126
0.479516
0.489482
0.47374
0.472068
0.461838
0.447638
0.434234
0.482326
0.423864
0.464242
0.455632
0.469394
0.410582
0.43831
0.46433
0.485576
0.454974
0.475782
0.427292
0.425358
0.473534
0.440056
0.441056
0.48022
0.407742
0.422624
0.380722
0.370676
0.418984
0.38227
0.410778
0.41138
0.416768
0.430284
0.479792
0.466136
0.488316
0.481558
0.423622
0.401346
0.405352
0.403522
0.40868
0.403534
0.41761
0.416428
0.409014
0.396804
0.376804
0.39496
0.397338
0.40239
0.433214
0.38085
0.397356
0.409738
0.408438
0.404094
0.411904
0.373132
0.382294
0.372964
0.40315
0.414854
0.399284
0.374312
0.368028
0.355488
0.373528
0.378682
0.367348
0.355866
0.34403
0.351276
0.349228
0.354618
0.354854
0.374094
0.373698
0.378784
0.391078
0.382476
0.383034
0.393336
0.38407
0.360508
0.357144
0.356738
0.350842
0.350028
0.366044
0.366808
0.372646
0.359698
0.3674
0.38016
0.375484
0.402722
0.394922
0.37936
0.375562
0.387634
0.401642
0.382976
0.37349
0.381498
0.390066
0.404168
0.382452
0.389144
0.39554
0.420308
0.39478
0.39192
0.387046
0.425656
0.409832
0.423854
0.39364
0.371676
0.371818
0.374744
0.360964
0.344568
0.35915
0.367018
0.369996
0.384646
0.38466
0.378316
0.388268
0.356502
0.347022
0.349098
0.343686
0.349626
0.35553
0.34737
0.341546
0.345832
0.350184
0.35915
0.375016
0.383356
0.39934
0.401404
0.457614
0.465732
0.475148
0.413832
0.403234
0.441518
0.42574
0.442052
0.409128
0.389654
0.427676
0.384944
0.4217
0.413066
0.421174
0.440224
0.402336
0.408976
0.376294
0.384174
0.409336
0.423402
0.406824
0.4055
0.411514
-1
-1
-1
0.392042
0.392116
0.392488
-1
-1
-1
-1
-1
-1
-1
-1
-1
-1
-1
-1
-1
-1
-1
-1
-1
-1
-1
-1
-1
-1
-1
-1
-1
-1
-1
-1
-1
-1
-1
-1
-1
-1
-1
-1
-1
-1
0.424078
0.422838
0.422564
0.428758
0.433528
0.419314
0.415874
0.401642
0.421112
0.425906
0.404952
0.409942
0.433244
0.430972
0.442812
0.46445
0.450386
0.414744
0.415564
0.42488
0.48314
0.454514
0.47831
0.493964
0.452718
0.503552
0.50895
0.43668
0.40559
0.411696
0.37198
0.391526
0.428266
0.45284
0.425696
0.478156
0.413576
0.427208
0.400344
0.378598
0.374444
0.372762
0.414338
0.424272
0.417812
0.413924
0.39259
0.414132
0.423534
0.413386
0.393192
0.381456
0.383662
0.37501
0.37976
0.39736
0.398802
0.37683
0.385748
0.392844
0.396312
0.381236
0.385744
0.42958
0.429692
0.378962
0.40272
0.408658
0.406634
0.383958
0.409278
0.41595
0.40646
0.409556
0.409948
0.447418
0.420096
0.425552
0.41284
0.42
0.403772
0.400602
0.396058
0.387076
0.371244
0.362448
0.37068
0.357292
0.357122
0.34374
0.343066
0.339352
0.339676
0.333084
0.338774
0.342646
0.345754
0.346678
0.376888
0.369114
0.358772
0.350812
0.339096
0.339368
0.344598
0.344668
0.35313
0.360416
0.364126
0.366368
0.353638
0.358594
0.381992
0.412342
0.424486
0.507388
0.470038
0.4686
0.446358
0.476862
0.450612
0.485522
0.46547
0.478876
0.466856
0.437824
0.457134
0.393206
0.415594
0.446932
0.401558
0.412992
0.430568
0.402642
0.418286
0.41103
0.431872
0.427312
0.435192
0.401288
0.414496
0.410282
0.393148
0.367618
0.367744
0.360836
0.37489
0.386154
0.367904
0.384968
0.382976
0.368474
0.393456
0.4002
0.406078
0.383172
0.397934
0.410996
0.387516
0.448512
-1
0.420178
0.425904
0.390206
0.447524
0.451498
0.476538
0.389598
0.462476
0.523942
-1
0.445146
0.426362
0.457558
0.434542
0.430876
0.417506
0.4181
0.419358
0.401982
0.40271
0.41926
0.455544
0.426996
0.421608
0.438542
0.41877
0.39337
0.386292
0.37863
0.358192
0.372788
0.391608
0.396476
0.398166
0.398118
0.400564
0.408522
0.40736
0.398114
0.38338
0.426586
0.423922
0.441592
0.434666
0.396132
0.430604
0.437978
0.385924
0.373952
-1
fixedStep chrom=chr2 start=1 step=500000 span=500000
-1
0.450214
0.439514
0.492168
0.414906
0.471576
0.477258
0.453494
0.389694
0.380972
0.390834
0.41704
0.392914
0.411448
0.413204
0.405292
0.43496
0.438488
0.452434
0.445872
0.51341
0.469236
0.427656
0.458908
0.404026
0.402694
0.355678
0.354862
0.36409
0.397592
0.395382
0.446852
-1
0.406102
0.377232
0.40058
0.391812
0.383104
0.40014
0.422944
0.452786
-1
0.396436
0.376684
0.364114
0.383108
0.442868
0.448958
0.426382
0.41626
0.482044
0.42573
0.443746
0.485156
0.489886
0.413604
0.432848
0.44035
0.443034
0.424714
0.436522
0.430102
-1
-1
0.406978
-1
0.40167
0.401166
0.376314
0.364554
0.350922
0.363288
0.38802
0.402916
0.393552
0.40807
0.422564
0.421432
0.387542
0.397992
0.382658
0.347616
0.359646
0.407748
0.425208
0.456122
0.459826
0.394392
0.400408
0.420318
0.425854
0.428378
0.441434
0.434862
0.457864
0.436216
0.397736
0.411444
0.378732
0.366154
0.358832
0.35584
0.3579
0.348556
0.356098
0.365124
0.371308
0.395626
0.401464
0.414784
0.396568
0.392692
0.386322
0.358982
0.356132
0.354386
0.36346
0.373598
0.376718
0.389064
0.4229
0.424696
0.399614
0.425238
0.433696
0.379198
0.374602
0.381504
0.416594
0.430144
0.436438
0.418862
0.398464
0.383128
0.373596
0.403916
0.392838
0.400086
0.417628
0.42403
0.442018
0.451788
0.4244
0.471672
0.409844
0.408038
0.448872
0.425344
0.46729
0.442374
0.396656
0.389806
0.362134
0.355674
0.349846
0.351924
0.345274
0.362956
0.389968
0.377
0.39875
0.371668
0.355106
0.3586
0.348818
0.352936
0.354086
0.36138
0.392794
0.409878
0.46273
0.47405
0.433304
0.411814
0.435362
0.406202
0.43685
0.40855
-1
-1
-1
-1
-1
0.438888
-1
-1
-1
-1
-1
0.402324
0.47056
0.406684
0.479426
0.500544
-1
0.41711
0.430446
0.4376
0.395706
0.41869
0.42767
0.449046
0.441166
0.424052
0.4103
0.394388
0.368624
0.355474
0.372416
0.418496
0.426676
0.438402
0.428966
0.409544
0.38304
0.383762
0.395584
0.419274
-1
0.435674
0.445308
0.419528
0.441414
0.431352
0.414154
0.435406
0.444454
0.41851
0.38984
0.37744
0.366302
0.355178
0.365238
0.362092
0.373978
0.408536
0.409104
0.434824
0.46018
0.406164
0.458484
0.512332
0.457066
0.435922
0.41248
0.371484
0.352996
0.363472
0.386818
0.390518
0.36166
0.369856
0.380878
0.439958
0.459258
0.463182
0.47319
0.446466
0.412312
0.437584
0.450014
0.464566
0.44245
0.41228
0.40068
0.411898
0.388772
0.408208
0.431334
0.418812
0.39044
0.39808
0.425582
0.39217
0.374924
0.374658
0.37494
0.3818
0.357158
0.361252
0.348536
0.345526
0.35202
0.350282
0.354472
0.364628
0.360082
0.3806
0.372872
0.372738
0.359856
0.354924
0.35046
0.35992
0.376124
0.379982
0.363408
0.408482
0.402798
0.377438
0.378738
0.38394
0.393176
0.394728
0.408308
0.386764
0.374512
0.363202
0.352458
0.353832
0.342892
0.345708
0.38115
0.36351
0.374196
0.39007
0.386388
0.413834
0.400322
0.378078
0.40031
0.383134
0.374968
0.357236
0.371572
0.351096
0.357728
0.36244
0.36202
0.36801
0.361304
0.369716
0.350878
0.360126
0.36467
0.381486
0.398952
0.391426
0.393288
0.39262
0.394218
0.420974
0.389806
0.40077
0.42939
0.40725
0.40694
0.40618
0.395856
0.40692
0.385492
0.388442
0.414524
0.39353
0.39406
0.392946
0.391716
0.377696
0.377826
0.36822
0.364644
0.361388
0.360926
0.37381
0.365264
0.372244
0.379594
0.361422
0.340488
0.341954
0.344724
0.345608
0.360402
0.374414
0.348658
0.359962
0.36075
0.348848
0.35969
0.375136
0.388748
0.390452
0.393584
0.388968
0.354538
0.346396
0.335816
0.340538
0.341414
0.343052
0.363206
0.382328
0.387356
0.382478
0.411314
0.39233
0.37343
0.356142
0.384316
0.391946
0.399322
0.410416
0.412546
0.408018
0.431464
0.39994
0.39322
0.41207
0.401274
0.373098
0.375216
0.4327
0.41363
0.38841
0.407338
0.420962
0.40302
0.36992
0.364702
0.36754
0.375396
0.360542
0.357008
0.35012
0.341598
0.369152
0.359046
0.358814
0.357434
0.378334
0.391932
0.399224
0.428472
0.454774
0.411208
0.46821
0.47922
0.461864
0.499436
0.462278
0.398064
0.382248
0.386734
0.38854
0.40027
0.406964
0.3901
0.412342
0.413786
0.397936
0.37224
0.369682
0.375064
0.397596
0.40693
0.408178
0.375836
0.376918
0.396806
0.409408
0.412382
0.449384
0.451786
0.479368
0.460606
0.460482
-1
0.421662
0.432186
0.447418
0.453128
0.471158
0.45586
0.460144
0.442146
0.47336
0.488374
-1
0.507986
-1
0.501976
0.556312
0.483804
0.529768
-1
fixedStep chrom=chr3 start=1 step=500000 span=500000
-1
0.364522
0.362772
0.36811
0.371548
0.383742
0.394768
0.393848
0.39731
0.423912
0.424506
0.386548
0.373604
0.37256
0.371352
0.392058
0.402214
0.439952
0.437672
0.480692
0.484144
0.475634
0.44476
0.445532
0.4096
0.483286
0.517882
0.490992
0.471012
0.468998
0.439754
0.399972
0.429578
-1
0.38164
0.383676
0.373414
0.37342
0.363186
0.385252
0.38831
0.366512
0.364854
0.366258
0.360876
0.376868
0.382928
0.416562
0.392442
0.374764
0.388112
0.388242
0.378782
0.382878
0.384038
0.403106
0.367748
0.379926
0.366662
0.362012
0.37353
0.388016
0.397848
0.40799
0.432934
0.433666
0.414556
0.38692
0.394528
0.368316
0.358402
0.363768
0.378884
0.413962
0.40912
0.442232
0.452892
0.436192
0.438146
0.39191
0.41495
0.416038
0.409254
0.39438
0.44059
0.454136
0.42763
0.41941
0.418178
0.434962
0.444006
0.446058
0.430252
0.481168
0.452704
0.443784
0.46642
0.49372
0.492174
0.49723
0.537308
0.443224
0.418884
0.464976
0.532968
0.453712
0.459498
0.439318
0.42372
0.427036
0.411032
0.416436
0.397516
0.415454
0.41222
0.414404
0.455506
0.424446
0.3936
0.40683
-1
0.386068
0.39298
0.409714
0.405014
0.397734
0.38846
0.397734
0.414984
0.399364
0.396686
0.40243
-1
0.406566
0.387594
0.385646
0.381374
0.393846
0.407214
0.393674
0.371222
0.382418
0.41079
0.424912
0.447956
0.434956
0.417926
0.393736
0.372416
0.368414
0.412166
0.403496
0.357896
0.355838
0.361792
0.357962
0.36527
0.360292
0.350702
0.349426
0.346716
0.349142
0.35989
0.361154
0.355982
0.348166
0.337024
0.340992
0.341582
0.354682
0.337686
0.340658
0.350806
0.358038
0.360142
0.362106
0.36448
0.353432
0.346788
0.360256
0.366818
-1
-1
-1
0.383178
0.38296
-1
-1
0.371458
0.35483
0.34134
0.346456
0.347126
0.355558
0.351916
0.367756
0.368854
0.385728
0.37038
0.386364
0.394858
0.378446
0.377704
0.407976
0.37103
0.36238
0.348762
0.34302
0.351478
0.352332
0.355734
0.363354
0.367922
0.365404
0.38406
0.383802
0.391934
0.373826
0.398596
0.37068
0.35358
0.367736
0.372142
0.389708
0.388912
0.384454
0.408418
0.398548
0.39742
0.357772
0.366356
0.386048
0.373676
0.367604
0.370294
0.369736
0.359848
0.389808
0.408846
0.400224
0.412296
0.387436
0.368382
0.394242
0.401498
0.421916
0.468712
0.427896
0.425176
0.443476
0.41852
0.442136
0.475834
0.471448
0.493066
0.468062
0.485822
0.471568
0.484462
0.45576
0.420086
0.384912
0.389866
0.389784
0.390722
0.38424
0.411974
0.441048
0.433786
0.44223
0.42344
0.40843
0.403308
0.40307
0.39858
0.397302
0.433898
0.425122
0.420836
0.421568
0.425146
0.405042
0.437486
0.41533
0.3881
0.390118
0.405178
0.386308
0.365102
0.352448
0.345406
0.35315
0.368994
0.35203
0.366982
0.357874
0.353458
0.374832
0.394154
0.39178
0.391328
0.409572
0.39211
0.370998
0.358836
0.3739
0.389564
0.371448
0.374378
0.366336
0.386582
0.400312
0.403112
0.384896
0.396566
0.387164
0.360338
0.396138
0.383996
0.39976
0.405028
0.382338
0.383916
0.367658
0.348754
0.350194
0.34296
0.345406
0.3539
0.343472
0.342062
0.35128
0.342262
0.352532
0.364932
0.363428
0.371066
0.358624
0.366632
0.39867
0.410918
0.405664
0.395294
0.395558
0.396944
0.392688
0.364938
0.353144
0.359144
0.355024
0.348872
0.357932
0.352576
0.38381
0.409732
0.392176
0.363906
0.38149
0.392558
0.40412
0.371902
0.37806
0.371908
0.394882
0.3801
0.384072
0.427354
0.44192
0.485296
0.4493
0.40919
0.431504
0.435954
0.43684
0.419414
0.41441
0.407558
0.388372
0.384734
0.37544
0.376194
0.371372
0.369788
0.367132
0.369708
0.395608
0.3884
0.419422
0.46173
0.464382
0.44757
0.495536
0.458564
0.445542
0.419724
0.448172
-1
fixedStep chrom=chr4 start=1 step=500000 span=500000
-1
0.548068
-1
0.552762
0.499458
0.483002
0.499642
0.53381
0.458968
0.45607
0.42981
0.468134
0.508474
0.488788
0.526654
0.506034
0.534832
-1
-1
0.456298
0.450344
0.403232
0.40078
0.37899
0.367922
0.377902
0.389954
0.406538
0.385646
0.39201
0.393916
0.410958
0.409032
0.403048
0.408686
0.406772
0.383126
0.37013
0.361022
0.366824
0.362344
0.380704
0.377006
0.375146
0.382258
0.388542
0.365768
0.38115
0.411646
0.421976
0.417028
0.447606
0.423292
0.381724
0.395632
0.354066
0.356912
0.353922
0.342774
0.343664
0.348122
0.360518
0.355686
-1
0.349426
-1
0.34872
0.34873
0.343536
0.341422
0.348846
0.350812
0.362634
0.366484
0.383152
0.42064
0.422326
0.419062
0.396542
0.42147
0.428754
0.433358
0.411916
0.403336
0.407392
0.376896
0.361412
0.35564
0.35813
0.363644
0.35143
0.354028
0.351652
0.363782
0.367636
0.37989
0.398788
0.386756
-1
-1
-1
0.375474
-1
-1
0.39716
0.420424
0.385146
0.413368
0.415818
0.406824
0.396874
0.385976
0.40214
0.4341
0.40838
0.372398
0.362684
-1
0.345694
0.349972
0.346688
0.350934
0.354584
0.358572
0.35555
0.347156
0.347794
0.338938
0.34626
0.347024
0.346046
0.343826
0.347076
0.354972
0.377178
0.368408
0.371092
0.36307
0.351304
0.35755
0.355868
0.398256
0.384112
0.368076
0.361214
0.378594
0.374294
0.376674
0.36813
0.377966
0.393604
0.406802
0.400716
0.414818
0.421792
0.387498
0.396148
0.384726
0.363896
0.35626
0.375952
0.352226
0.383368
0.389168
0.403956
0.413538
0.414738
0.38815
0.382256
0.378684
0.374328
0.36718
0.372612
0.388208
0.39757
0.389126
0.409494
0.385884
0.383026
0.362722
0.357654
0.347824
0.352238
0.352702
0.355708
0.342296
0.344578
0.36727
0.377654
0.374064
0.372698
0.363918
0.352472
0.354002
0.358876
0.355736
0.373396
0.404186
0.385426
0.382994
0.375536
0.36585
0.363122
0.363056
0.379172
0.383972
0.37296
0.358948
0.347884
0.364524
0.372586
0.368078
0.364824
0.36208
0.365958
0.38602
0.405354
0.390118
0.380534
0.39622
0.401948
0.373286
0.358728
0.355946
0.389176
0.396752
0.370118
0.362786
0.363216
0.356254
0.34411
0.340564
0.343058
0.343482
0.343724
0.357664
0.373654
0.393416
0.386316
0.366096
0.361996
0.371954
0.37796
0.384564
0.364434
0.390788
0.382884
0.377786
0.36154
0.35725
0.351252
0.355118
0.34966
0.354268
0.371518
0.379546
0.400478
0.403726
0.372384
0.355016
0.351254
0.345206
0.345228
0.367652
0.345458
0.344058
0.343646
0.34891
0.343904
0.345682
0.345506
0.339218
0.342186
0.355128
0.349174
0.35397
0.369666
0.40528
0.408582
0.423538
0.399788
0.399734
0.380464
0.368624
0.363816
0.368628
0.384742
0.380394
0.369994
0.37583
0.387554
0.402386
0.386364
0.37829
0.379008
0.40504
0.389444
0.376184
0.365712
0.362058
0.381024
0.362854
0.410696
0.41738
0.399192
0.408864
0.424762
0.405396
0.38804
0.38025
0.371982
0.37116
0.35754
0.362816
0.35165
0.358166
0.372938
0.396512
0.389242
0.375524
0.359832
0.342636
0.348892
0.338378
0.343154
0.360632
0.377828
0.358996
0.354694
0.393744
0.401492
0.372164
0.34917
0.352568
0.351832
0.358112
0.369354
0.397752
0.400546
0.393248
0.38818
0.35427
0.344276
0.35851
0.35499
0.375632
0.391836
0.385082
0.365214
0.360828
0.362114
0.356092
0.369732
0.36506
0.378464
0.365252
0.350596
0.351402
0.354726
0.358262
0.354736
0.37049
0.373052
0.3873
0.393602
0.413144
0.422198
0.428384
0.43733
0.435986
0.415108
0.405614
0.423138
0.414296
0.390204
0.389452
0.421528
0.379584
0.39655
0.414056
-1
fixedStep chrom=chr5 start=1 step=500000 span=500000
-1
0.52745
0.566026
0.50693
0.458102
0.44489
0.446924
0.434066
0.403336
0.39643
0.420134
0.418866
0.439506
0.442124
0.402928
0.40855
0.390178
0.380186
0.400334
0.408422
0.432686
0.449552
0.403666
0.37692
0.35874
0.353438
0.36776
0.394156
0.431548
0.432474
0.38842
0.396422
0.398734
0.440674
0.424468
-1
0.360532
0.35229
0.351346
0.348074
0.349964
0.353038
0.362622
0.350392
0.355792
0.35225
0.355684
0.353222
0.353682
0.348252
0.349608
0.348644
0.35639
0.34225
0.344426
0.345288
0.348686
0.349164
0.346646
0.34646
0.353246
0.359312
0.389008
0.44495
0.432656
0.411334
0.383554
0.408584
0.381384
0.416378
0.397586
0.387282
0.390572
0.386786
0.399244
0.402276
0.415782
0.400354
0.37908
0.370356
0.37278
0.394136
0.37497
0.376166
0.375304
0.391884
0.42183
0.38373
0.363052
0.365104
0.354754
0.359348
-1
-1
-1
-1
-1
-1
-1
-1
-1
0.370118
0.362736
0.34816
0.34819
0.36984
0.386752
0.386254
0.392488
0.413466
0.39249
0.401776
0.423072
0.404182
0.410978
0.382834
0.378382
0.387102
0.3754
0.370868
0.374912
0.388226
0.38576
0.412644
0.401204
0.392474
0.363316
0.364586
0.372594
0.372122
0.37512
0.39085
0.39292
0.392644
0.391278
0.380312
0.406114
0.398616
0.424636
0.383782
0.390844
0.38216
0.386164
0.408444
0.410448
0.39765
0.419608
0.399146
0.40979
0.406216
0.388998
0.385962
0.414638
0.421716
0.406886
0.400134
0.374858
0.42177
0.401118
0.406806
0.422656
0.39692
0.399508
0.38468
0.38734
0.38327
0.362556
0.367254
0.354948
0.348014
0.341174
0.344312
0.348752
0.360042
0.370404
0.35994
0.369832
0.370622
0.359904
0.357206
0.372034
0.36838
0.390758
0.353834
0.345562
0.35241
0.374286
0.371304
0.368406
0.367364
0.377908
0.3923
0.381598
0.393284
0.379362
0.36541
0.368384
0.37639
0.369268
0.35093
0.358558
0.357692
0.343396
0.356044
0.361628
0.365312
0.369946
0.364926
0.349012
0.348902
0.33808
0.344356
0.345244
0.350908
0.370908
0.38083
0.36261
0.37849
0.381278
0.379534
0.372442
0.365966
0.3709
0.38714
0.389784
0.401492
0.413104
0.382638
0.377652
0.380856
0.393028
0.384864
0.382848
0.397332
0.363066
0.356438
0.360426
0.38147
0.392138
0.371354
0.359604
0.354644
0.347878
0.357286
0.383414
0.391356
0.391026
0.36794
0.382658
0.404168
0.375998
0.360998
0.383216
0.427828
0.390928
0.387538
0.37058
0.373766
0.363406
0.358194
0.360058
0.373938
0.3918
0.393008
0.463064
0.427774
0.461674
0.454154
0.454
0.444502
0.47499
0.439444
0.421294
0.395096
0.428464
0.410136
0.449162
0.447806
-1
0.49643
0.426202
0.41902
0.416112
0.474914
0.450694
0.431568
0.402314
0.391674
0.379262
0.366816
0.372102
0.394268
0.405826
0.399038
0.392414
0.385482
0.367966
0.400922
0.451592
0.448034
0.503214
0.435646
0.454488
0.435236
0.394864
0.376768
0.38661
0.410202
0.435142
0.450062
0.404006
-1
0.3808
0.396264
0.431212
0.427132
0.407502
0.400268
0.40522
0.422268
0.443666
0.404788
0.372252
0.352776
0.363068
0.363794
0.378698
0.378174
0.357534
0.35499
0.359788
0.362066
0.373752
0.382916
0.377782
0.398584
0.449138
0.446162
0.423754
0.418846
0.453748
0.42909
0.422712
0.439102
0.466754
0.490056
0.453592
0.446184
0.43849
0.437696
0.421688
0.464446
0.45126
0.511508
0.49443
0.462796
0.501188
0.45933
0.502676
0.486098
0.481022
0.44559
-1
-1
fixedStep chrom=chr6 start=1 step=500000 span=500000
-1
0.419302
0.446906
0.434876
0.405182
0.436946
0.470038
0.445376
0.41924
0.425506
0.421504
0.435314
0.408948
0.4475
0.44362
0.42999
0.39713
0.372238
0.370428
0.376836
0.41689
0.424024
0.421462
0.403966
0.397278
0.397706
0.429974
0.412766
0.432776
0.437598
0.44345
0.420106
0.432796
0.40643
0.416784
0.415654
0.41552
0.377744
0.380596
0.391822
0.423148
0.379964
0.406918
0.423984
0.383688
0.370398
0.36947
0.371588
0.39971
0.415294
0.40085
0.390422
0.426948
0.39849
0.407362
0.414072
0.401056
0.422586
0.375972
0.456126
0.4333
0.482038
0.457526
0.509052
0.462344
0.411046
0.475856
0.517976
0.49412
0.448152
0.481896
0.440462
0.443188
0.475536
0.45771
0.460096
0.411142
0.393278
0.461634
0.420254
0.445304
0.459698
0.452248
0.48942
0.466398
0.442262
0.493358
0.49
0.483304
0.420894
0.366736
0.423184
0.39727
0.389584
0.401944
0.375898
0.359808
0.353442
0.358898
0.366046
0.357986
0.374266
0.373842
0.378306
0.410058
0.428144
0.414882
0.397266
0.36031
0.362352
0.354806
0.350714
0.3699
0.383872
0.384006
0.378494
-1
-1
-1
-1
-1
0.372852
-1
0.353928
0.348292
0.356946
0.38471
0.376946
0.356302
0.34643
0.33803
0.34827
0.349476
0.344854
0.335388
0.347644
0.351128
0.349948
0.362056
0.361604
0.373618
0.390272
0.377862
0.369352
0.357594
0.370048
0.41612
0.407096
0.366498
0.363534
0.377658
0.382996
0.371334
0.362988
0.357138
0.368522
0.360358
0.374384
0.37216
0.381782
0.37249
0.356742
0.354876
0.368834
0.380622
0.381176
0.376516
0.374
0.382876
0.381228
0.396944
0.395018
0.384094
0.382736
0.390488
0.40309
0.38667
0.385262
0.425098
0.427418
0.405874
0.378014
0.368384
0.353944
0.347646
0.354822
0.345502
0.34796
0.343754
0.345228
-1
0.35139
0.36228
0.37756
0.366648
0.350662
0.358218
0.379236
0.399718
0.387132
0.378106
0.35012
0.364352
0.33813
0.343118
0.340942
0.34478
0.350232
0.370096
0.380152
0.398878
0.401244
0.397564
0.421902
0.419428
0.42445
0.414426
0.425002
0.410014
0.402754
0.401584
0.41601
0.396502
0.42294
0.389152
0.362942
0.364904
0.389328
0.37621
0.357348
-1
0.368914
0.375978
0.368382
0.38252
0.387132
0.384376
0.39342
0.387984
0.363418
0.344452
0.356752
0.368084
0.371798
0.361282
0.37925
0.352214
0.362604
0.354886
0.373134
0.38986
0.389756
0.367506
0.361242
0.373696
0.359482
0.352764
0.364972
0.358782
0.37993
0.388616
0.3845
0.394288
0.384428
0.37162
0.38487
0.370044
0.383432
0.413646
0.403456
0.381682
0.374568
0.392898
0.403024
0.399168
0.402808
0.410278
0.406572
0.409562
0.383736
0.359802
0.348662
0.351314
0.356804
0.36494
0.39161
0.390092
0.402184
0.404204
0.374628
0.378598
0.371334
0.372028
0.370584
0.368494
0.39141
0.417476
0.41238
0.413524
0.433822
0.446612
0.42649
0.434234
0.396924
0.392472
0.373636
0.37012
0.365076
0.401342
0.41639
0.413754
0.373992
0.39539
0.415488
0.43658
0.446754
0.439526
0.454474
0.429714
0.433796
0.431588
0.408254
0.427176
0.41129
0.39191
0.3826
0.414804
0.420334
0.39488
0.372798
0.38956
0.423728
0.441224
0.458438
0.459338
-1
0.49346
0.45618
0.438078
0.455618
0.499726
-1
fixedStep chrom=chr7 start=1 step=500000 span=500000
-1
0.552062
0.57283
0.553552
0.535136
0.522892
0.430308
0.41634
0.471884
0.495574
0.51163
0.485554
0.463832
0.493426
0.390352
0.375766
0.391392
0.358888
0.34954
0.347764
0.355966
0.37516
0.360898
0.350784
0.35986
0.37749
0.354604
0.360314
0.355392
0.349508
0.353886
0.357164
0.3664
0.386454
0.368206
0.37352
0.365904
0.359806
0.36465
0.35954
0.370738
0.381998
0.388518
0.392996
0.409612
0.40714
0.413822
0.401422
0.402122
0.399058
0.4102
0.411248
0.429084
0.389766
0.448778
0.391848
0.405316
0.40936
0.417712
0.412364
0.411668
0.472634
0.423428
0.388156
0.415028
0.41062
0.37996
0.409058
0.395914
0.389394
0.397388
0.402942
0.431932
0.416816
0.413082
0.386498
0.387124
0.390954
0.39585
0.415458
0.38941
0.389524
0.39313
0.404326
0.404344
0.393924
0.41379
0.436806
0.50054
0.4742
0.447928
0.44911
0.389378
0.386616
0.442552
0.459004
0.401876
0.378362
0.363372
0.380342
0.40678
0.439034
0.439464
0.396868
0.378518
0.365498
0.364514
0.36146
0.369352
0.39353
0.447664
0.439344
0.450414
0.44585
0.447132
0.39165
-1
-1
0.38935
-1
-1
-1
-1
-1
-1
-1
0.410816
0.461036
0.404432
0.416108
0.412334
0.420178
0.441716
0.466884
0.43754
0.442358
0.430648
0.434786
0.438092
0.409154
0.397704
0.442464
0.441386
0.441828
0.433258
0.441314
0.480134
0.504554
0.514586
0.48362
0.484102
0.489548
0.495172
0.407914
0.40636
0.396034
0.387404
0.362576
0.35709
0.351142
0.365316
0.365326
0.367218
0.347622
0.354912
0.354996
0.348568
0.352236
0.342782
0.347612
0.3433
0.34498
0.349796
0.366626
0.385994
0.367844
0.37393
0.354096
0.35358
0.359984
0.377528
0.3777
0.390084
0.38702
0.38224
0.385048
0.37031
0.359364
0.374136
0.368384
0.375708
0.382378
0.390262
0.38295
0.399108
0.4035
0.476094
0.474216
0.475274
0.432698
0.501284
0.523372
0.506336
0.498204
0.499212
0.44643
0.395564
0.375494
0.383416
0.41058
0.408664
0.446308
0.41223
0.40613
0.375874
0.39763
0.39521
0.383076
0.349366
0.356638
0.357492
0.368412
0.356912
0.393778
0.389524
0.377316
0.365756
0.35935
0.35564
0.35883
0.353112
0.352102
0.370294
0.395882
0.384292
0.37715
0.36531
0.343432
0.3449
0.343874
0.353552
0.363254
0.370658
0.366544
0.37174
0.367178
0.3661
0.375256
0.364336
0.363148
0.355708
0.34872
0.349238
0.36942
0.388082
0.415654
0.477728
0.470652
0.424758
0.448592
0.433886
0.410006
0.3989
0.460838
0.464414
0.42625
0.393364
0.38273
0.41232
0.40901
0.405432
0.418832
0.380504
0.367564
0.372386
0.403556
0.413052
0.433332
0.422586
0.453642
0.449376
0.426282
0.430498
0.403506
0.409498
0.428256
0.427134
-1
0.40416
0.375204
0.36723
0.355358
0.359794
0.358798
0.364138
0.38114
0.421684
0.423186
0.466552
0.474578
0.446406
0.443614
0.519968
0.475452
0.405812
0.452298
0.420918
0.409074
0.434796
-1
0.491754
0.469978
0.454128
0.422518
0.47929
0.522114
0.50352
0.461712
-1
fixedStep chrom=chr8 start=1 step=500000 span=500000
-1
0.474656
0.485908
0.482002
0.448524
0.39425
0.394222
0.387646
0.37997
0.377468
0.3752
0.380118
0.418918
0.44248
0.446256
-1
0.44783
0.426328
0.428842
0.408296
0.429854
0.476434
0.4446
0.473622
-1
0.427626
0.396734
0.363006
0.350536
0.35006
0.372708
0.37119
0.360168
0.36636
0.386114
0.400048
0.393908
0.396474
0.41917
0.408458
0.442684
0.426536
0.434524
0.469474
0.489576
0.49173
0.46429
0.42273
0.36857
0.387708
0.413736
0.409412
0.426352
0.41768
0.43408
0.452964
0.439494
0.407386
0.423934
0.425088
0.426602
0.414828
0.383546
0.373124
0.385314
0.378146
0.397708
0.421048
0.37803
0.373478
0.373868
0.391948
0.384412
0.382522
0.42291
0.478932
0.442354
0.447394
0.37064
0.36429
0.398432
0.413546
0.439828
0.465976
0.445532
0.433034
0.406266
-1
-1
0.391118
-1
-1
0.481244
0.4038
0.406552
0.422674
0.433484
0.42402
0.372546
0.36592
0.361304
0.352336
0.373332
0.386924
0.397016
0.39873
0.394938
0.409148
0.424138
0.3833
0.401976
0.411884
0.405566
0.388742
0.404434
0.381634
0.392436
0.383292
0.371788
0.357206
0.396224
0.41167
0.40318
0.3822
0.369532
0.376914
0.393542
0.364944
0.368348
0.37454
0.38565
0.401522
0.410866
0.407752
0.390896
0.39661
0.372198
0.36659
0.380476
0.411044
0.401688
0.385326
0.379904
0.383852
0.381468
0.38939
0.416394
0.393138
0.398836
0.372416
0.36042
0.349518
0.346546
0.362802
0.346606
0.345774
0.351118
0.355526
0.367382
0.394696
0.418062
0.40746
0.384616
0.378752
0.351966
0.338192
0.350386
0.354008
0.352718
0.356978
0.384104
-1
0.383422
0.3742
0.353812
0.36206
0.356228
0.352122
0.35933
0.377022
0.375306
0.376216
0.364794
0.377946
0.37953
0.357954
0.386388
0.406534
0.404318
0.415958
0.417694
0.386858
0.416554
0.389616
0.40858
0.433316
0.421296
0.389148
0.360742
0.379874
0.403454
0.430368
0.43608
0.406294
0.40346
0.451146
0.402072
0.35909
0.377902
0.384138
0.360614
0.363472
0.369536
0.374998
0.365822
0.379112
0.373818
0.370996
0.367082
0.373404
0.34652
0.342418
0.34104
0.350486
0.347198
0.337566
0.33909
0.346414
0.34426
0.34661
0.363912
0.358892
0.381828
0.394478
0.381674
0.400404
0.400584
0.38497
0.384404
0.40397
0.385176
0.391198
0.375302
0.381404
0.373114
0.44021
0.425672
0.4237
0.414228
0.437954
0.419266
0.417098
0.389684
0.401852
0.395862
0.448638
0.415076
0.382988
0.381902
0.405134
0.4312
0.412548
0.38474
0.383978
0.432198
0.407964
0.471584
0.439866
0.415784
0.430134
0.421786
0.410282
0.383708
0.368702
0.371844
0.385194
0.418346
0.453912
0.423322
0.497606
0.455846
0.43159
0.539174
0.535366
0.562734
0.53123
0.553004
0.57919
0.569722
0.505902
-1
fixedStep chrom=chr9 start=1 step=500000 span=500000
-1
0.43116
0.399916
0.394238
0.402198
0.401136
0.365056
0.389644
0.405638
0.411476
0.383784
0.390912
0.397894
0.425514
0.401514
0.3871
0.376758
0.371692
0.35263
0.349152
0.344748
0.358182
0.355284
0.342984
0.350092
0.359996
0.371544
0.380154
0.389328
0.386382
0.40217
0.372702
0.428572
0.396956
0.369784
0.391478
0.380326
0.40027
0.420644
0.392236
0.386584
0.372982
0.376602
0.38796
0.375196
0.358472
0.358264
0.385262
0.362992
0.351596
0.34721
0.363258
0.365136
0.38457
0.404246
0.386486
0.364808
0.354424
0.35364
0.348936
0.345748
0.345306
0.35389
0.362594
0.38453
0.411694
0.459664
0.416396
0.452646
0.466726
0.429966
0.465428
0.431852
0.463778
0.41568
0.446608
0.463738
0.416514
0.389872
0.386148
0.38869
-1
-1
0.402982
0.396664
0.400904
-1
0.373946
0.37401
-1
0.375196
-1
-1
-1
-1
-1
-1
-1
-1
-1
-1
-1
-1
-1
-1
-1
-1
-1
-1
-1
-1
-1
-1
-1
-1
-1
-1
-1
-1
-1
-1
-1
-1
-1
-1
-1
-1
-1
-1
-1
-1
-1
-1
-1
0.393098
-1
-1
0.405928
0.43589
0.390482
0.404768
0.39282
0.369608
0.394136
0.409872
0.386946
0.356086
0.348382
0.363284
0.388862
0.397216
0.389698
0.407294
0.413806
0.390094
0.402938
0.409306
0.384116
0.383574
0.395308
0.3724
0.36181
0.380262
0.426768
0.383834
0.386582
0.403388
0.402286
0.41671
0.406392
0.410208
0.389376
0.415314
0.412592
0.411818
0.44763
0.439926
0.429774
0.44882
-1
0.406976
0.422462
0.418922
0.443134
0.414788
0.448278
0.490924
0.466964
0.41906
0.435338
0.43033
0.42597
0.452744
0.420584
0.422196
0.433382
0.467276
0.460872
0.427578
0.389486
0.3936
0.387578
0.388132
0.376282
0.357236
0.344872
0.350516
0.35377
0.371982
0.397346
0.407452
0.392126
0.38311
0.393364
0.427718
0.437128
0.400432
0.415644
0.437388
0.4175
0.412932
0.372428
0.389296
0.411482
0.411236
0.41683
0.446856
0.457204
0.501274
0.428174
0.40332
0.377
0.40869
0.416626
0.416594
0.386052
0.368076
0.375506
0.394052
0.409854
0.439822
0.42599
0.417352
0.49468
0.445924
0.400654
0.44207
0.415378
0.494836
0.441746
0.442458
0.403166
0.466252
0.483432
0.466224
0.527294
0.521732
0.496706
0.53426
0.504706
0.51688
0.493302
0.494538
0.484758
0.469206
0.473484
0.527488
0.560286
-1
0.52999
0.530884
0.536814
0.579438
0.591718
0.595334
0.506566
-1
fixedStep chrom=chr10 start=1 step=500000 span=500000
-1
0.474908
0.472428
0.441182
0.395984
0.413764
0.459152
0.42608
0.392148
0.38555
0.410974
0.461284
0.455522
0.413774
0.428708
0.419742
0.42609
0.372318
0.361862
0.362592
0.376702
0.405476
0.437062
0.43854
0.45087
0.45138
0.443182
0.442012
0.4268
0.426908
0.440558
0.388826
0.394852
0.408494
0.397728
0.401096
0.402652
0.386302
0.35684
0.37451
0.374418
0.384484
0.427356
0.392544
0.3986
0.403446
0.416662
0.39085
0.412762
0.412134
0.380332
0.389418
0.400234
0.40889
0.395804
0.389702
0.400208
0.41918
0.42489
0.436488
0.43119
0.42957
0.388188
0.409532
0.407584
0.377822
0.416444
0.411994
0.400924
0.429054
0.420628
0.419898
0.380982
0.388622
0.382146
0.41057
0.401874
-1
-1
-1
-1
-1
-1
-1
-1
0.435794
0.49299
0.436018
0.435922
0.432224
0.414512
0.404438
0.447406
0.417792
0.472948
-1
0.419006
0.456288
0.450006
0.428232
0.40234
0.395268
0.366346
0.363578
0.368778
0.376542
-1
0.35336
0.351782
0.345192
0.343364
0.343962
0.345308
0.352632
0.34964
0.36033
-1
0.386572
0.376208
-1
0.382548
0.381412
0.375268
0.379898
0.387078
-1
0.391714
0.401276
0.376698
0.35447
0.350424
0.355244
0.356668
0.361372
0.362024
0.39317
0.410088
0.431636
0.461248
0.485556
0.46272
0.488904
0.498798
0.513338
0.45964
0.397598
0.399874
0.463494
0.384938
0.40015
0.459668
0.415786
0.405844
0.391672
0.43725
0.468542
0.468112
0.474132
0.527296
0.416548
0.451428
0.421268
0.354874
0.373354
0.375148
0.372614
0.36626
0.389968
0.416726
0.407376
0.384774
0.409246
0.472276
0.452482
0.414376
0.382978
0.389592
0.372786
0.395348
0.389044
0.374412
0.389506
0.395014
0.397718
0.415512
0.403396
0.436314
0.414822
0.404198
0.387666
0.415366
0.413192
0.418308
0.416556
0.483806
0.486062
0.445722
0.383166
0.401064
0.432934
0.433956
0.477974
0.471138
0.449898
0.47791
0.463982
0.444834
0.483596
0.418638
0.422276
0.390968
0.380604
0.36758
0.400954
0.380534
0.369684
0.37123
0.372446
0.386748
0.40947
0.429094
0.413908
0.40762
0.396056
0.42167
0.41521
0.43858
0.420692
-1
0.410424
0.35987
0.367964
0.411504
0.433062
0.433578
0.440348
0.390836
0.44022
0.484732
0.433972
0.416262
0.41863
0.426648
0.430968
0.461536
0.438456
0.445822
0.459666
-1
0.484082
0.451994
0.427082
0.429332
0.439164
0.448096
0.427428
0.45911
0.441748
0.429868
0.468638
0.467568
0.46242
0.483138
-1
0.547314
0.54897
0.564824
-1
fixedStep chrom=chr11 start=1 step=500000 span=500000
-1
0.576436
0.581682
0.55493
0.542326
0.523988
0.496216
0.448154
0.412722
0.387604
0.377282
0.388698
0.432432
0.408986
0.38947
0.41432
0.454972
0.436434
0.435478
0.411666
0.405418
0.426508
0.444792
0.416908
0.449024
0.421196
0.414524
0.402068
0.4115
0.38814
0.409698
0.420092
0.351944
0.418328
0.439442
0.464026
0.415998
0.43148
0.421782
0.446512
0.407332
0.40999
0.374912
0.366712
0.365394
0.363748
0.362096
0.35658
0.354116
0.350322
0.3495
0.355584
0.362128
0.367506
0.391874
0.399984
0.35934
0.372334
0.360026
0.371108
0.388366
0.380434
0.359438
0.393592
0.432862
0.390512
0.407792
0.431294
0.445478
0.403214
0.418822
0.417842
0.43765
0.390102
0.363006
0.347394
0.351762
0.352328
0.362222
0.36726
0.371316
0.363616
0.365602
0.370528
0.368312
0.38385
0.395816
0.415874
0.454984
0.500864
0.469186
0.47921
0.453204
0.441522
0.477148
0.451684
0.409884
0.378016
0.363172
0.366652
0.398092
-1
-1
-1
-1
0.400974
-1
-1
-1
-1
0.36781
0.364966
0.35502
0.373252
0.45551
0.44708
0.379514
0.390156
0.404954
0.4108
0.389664
0.448504
0.491154
0.537744
0.457446
0.499434
0.40124
0.47837
0.550142
0.535212
0.508016
0.527594
0.497224
0.493088
0.515122
0.486382
0.498654
0.474998
0.523864
0.514452
0.497786
-1
-1
0.450526
0.461574
0.480568
0.4626
0.437208
0.407154
0.427968
0.485034
0.445598
0.45366
0.445548
0.45301
0.40865
0.434854
0.431668
0.440432
0.398732
0.38031
0.367134
0.360864
0.354402
0.363382
0.39233
0.40263
0.38025
0.364164
0.367016
0.367184
0.394532
0.401338
0.418072
0.382478
-1
-1
0.36176
0.35237
0.375102
0.366418
0.349288
0.351866
0.36978
0.388866
0.404102
0.387218
0.414006
0.405948
0.40976
0.404258
0.377174
0.393466
-1
0.36172
0.35281
0.354748
0.35558
0.343112
0.352848
0.365002
0.38401
0.377904
0.375936
0.403732
0.39388
0.356264
0.385162
0.360462
0.3573
0.35946
0.352996
0.379112
0.35961
0.376856
0.410752
0.395486
0.389186
0.384984
0.38235
0.401568
0.390558
0.414294
0.414964
0.418124
0.429524
0.438272
0.435544
0.438474
0.40249
0.401854
0.439956
0.450802
0.452692
0.46637
0.4923
0.445914
0.479908
0.482634
0.501908
0.452122
0.478184
0.416456
0.407726
0.388594
0.433086
0.443962
0.412944
0.375394
0.42703
0.46412
0.413814
0.479486
0.457346
0.404122
0.377326
0.395058
0.448716
0.392134
0.428784
0.452118
0.427186
0.428214
0.43457
0.425096
0.406566
0.422502
0.459254
0.471046
0.46171
-1
fixedStep chrom=chr12 start=1 step=500000 span=500000
-1
0.441542
0.393392
0.456378
0.468608
0.480448
0.501826
0.43947
0.43594
0.42117
0.435974
0.444186
0.487448
-1
-1
0.43517
0.437484
0.422534
0.418728
0.378822
0.381346
0.370054
0.382378
0.424144
0.421028
0.431298
0.425324
0.4055
0.398396
0.393548
0.369394
0.37942
0.377382
0.355108
0.357208
0.354276
0.356258
0.370848
0.395262
0.387032
0.366888
0.36371
0.359774
0.372844
0.37956
0.37574
0.372918
0.348166
0.368506
0.390842
0.389992
0.390052
0.395584
0.38463
0.39337
0.40246
0.35806
0.375864
0.380678
0.390774
0.393514
0.418688
0.43253
0.424936
0.415552
0.406348
0.37635
0.358192
0.447744
-1
0.385682
0.385374
0.385502
-1
-1
0.377762
0.38781
0.364146
0.374352
0.36715
0.363314
0.361624
0.363084
0.382796
0.397716
0.396064
0.363016
0.37653
0.372098
0.364946
0.392186
0.378814
0.393444
0.384418
0.400214
0.462746
0.410716
0.463046
0.46534
0.484036
0.443708
0.418096
0.451068
0.446662
0.506048
0.486512
0.490164
0.45211
0.4832
0.413402
0.363146
0.449768
0.481956
0.448382
0.488122
0.466582
0.391812
0.376462
0.363464
0.362394
0.34522
0.349196
0.356178
0.366852
0.369056
0.407202
0.379792
0.383554
0.401562
0.423218
0.374744
0.40003
0.399252
0.380784
0.388524
0.400282
0.397652
0.40667
0.40189
0.396168
0.3791
0.380418
0.373748
0.381178
0.371992
0.357582
0.354218
0.345704
0.353588
0.35
0.354306
0.390504
0.39285
0.389158
0.380738
0.357038
0.356832
0.347036
0.365686
0.379848
0.367926
0.35798
0.348752
0.35291
0.357368
0.373266
0.365996
0.35733
0.347674
0.345448
0.341894
0.351394
0.347248
0.344394
0.349222
0.35814
0.36042
0.364546
0.390126
0.378574
0.361606
0.353708
0.353826
0.368952
0.393056
0.393164
0.415734
0.410808
0.413148
0.4272
0.4089
0.412264
0.419452
0.37813
0.38875
0.384128
0.404734
0.407108
0.373914
0.370654
0.40493
0.39454
0.397366
0.406036
0.378
0.405072
0.380646
0.422372
0.426218
0.425016
0.408624
0.41649
0.425116
0.411292
0.42837
0.431628
0.45574
0.463762
0.45254
0.497736
0.43981
0.458618
0.490128
0.443174
0.434068
0.44203
0.503078
0.483304
0.443156
0.443088
0.421956
0.430406
0.412318
0.457672
0.475374
0.444858
0.428452
0.425178
0.440888
0.43836
0.484656
0.460682
0.47171
0.502802
-1
0.468804
-1
0.46063
0.512716
0.516532
0.466888
0.415518
0.40816
0.402678
0.414766
0.412242
0.437602
0.461386
0.432546
0.427914
0.471004
0.470654
0.511614
0.508782
-1
0.527098
-1
fixedStep chrom=chr13 start=1 step=500000 span=500000
-1
-1
-1
-1
-1
-1
-1
-1
-1
-1
-1
-1
-1
-1
-1
-1
-1
-1
-1
-1
-1
-1
-1
-1
-1
-1
-1
-1
-1
-1
-1
-1
-1
0.388556
-1
0.386302
-1
0.41508
0.41574
0.419026
0.434324
0.417792
0.430074
0.416956
0.393578
0.396826
0.401398
0.412566
0.440286
0.421058
0.419622
0.412832
0.404892
0.43696
0.432622
0.427092
0.409386
0.413992
0.40969
0.423718
0.430872
0.432712
0.420212
0.391562
0.39454
0.39175
0.401768
0.384314
0.38739
0.388012
0.343146
0.400592
0.386986
0.397706
0.3755
0.354314
0.358402
0.374232
0.386326
0.381582
0.426752
0.413472
0.402978
0.384216
0.390936
0.401122
0.39964
0.384638
0.418822
0.420892
0.420698
0.42396
0.391866
0.394216
0.37596
0.39545
0.39201
0.402166
0.387058
0.423992
0.392104
0.39587
0.414446
0.423946
0.408936
0.42014
0.398808
0.353732
0.358918
0.358396
0.342208
0.342338
0.34275
0.338362
0.348258
0.343896
0.346172
0.357948
0.382704
0.369018
0.376284
0.376108
0.358254
0.345842
0.34623
0.335306
0.341564
0.349268
0.3397
0.343784
0.343734
0.342524
0.35523
0.34566
0.350542
0.348138
0.344834
0.334772
0.336666
0.345382
0.345198
0.338974
0.34821
0.344558
0.365396
0.372614
0.398548
0.383732
0.376168
0.373256
0.3839
0.381338
0.362672
0.394344
0.36932
0.37804
0.364932
0.38205
0.372566
0.379848
0.389432
0.356694
0.35104
0.345016
0.344654
0.340436
0.340788
0.351976
0.345136
0.346234
0.351328
0.346564
-1
0.346672
0.340444
0.343628
0.349234
0.340538
0.343552
0.347672
0.354414
0.362686
0.371676
0.35947
0.355592
0.357636
0.370332
0.361444
0.385678
0.402186
0.431242
0.388192
0.384058
0.38317
0.396704
0.410274
0.446156
0.43814
0.432074
0.440082
0.40168
-1
0.383596
0.364364
0.376848
0.395356
0.379518
0.358128
0.358056
0.360654
0.358056
0.373846
0.397256
0.400726
0.377938
0.372446
0.375448
0.381494
0.40037
0.420408
0.452928
0.45943
0.457508
-1
0.473376
0.48759
0.510504
-1
-1
fixedStep chrom=chr14 start=1 step=500000 span=500000
-1
-1
-1
-1
-1
-1
-1
-1
-1
-1
-1
-1
-1
-1
-1
-1
-1
-1
-1
-1
-1
-1
-1
-1
-1
-1
-1
-1
-1
-1
-1
-1
-1
-1
-1
-1
-1
-1
0.420166
-1
0.399972
0.432006
0.435174
0.397058
0.394272
0.459174
0.468458
0.438316
0.494026
0.398244
0.385432
0.371574
0.364486
0.34979
0.346646
0.341896
0.355196
0.359564
0.355608
0.369644
0.380194
0.37622
0.40956
0.391608
0.391176
0.37862
0.37534
0.400856
0.419562
0.425422
0.423436
0.378622
0.385144
0.401588
0.369906
0.378944
0.373472
0.381856
0.394656
0.372682
0.353846
0.34239
0.346284
0.345344
0.35035
0.34343
0.3396
0.350634
0.356622
0.38136
0.38274
0.367078
0.344778
0.345458
0.35156
0.35999
0.353604
0.354652
0.389496
0.421546
0.4091
0.40684
0.400024
0.402548
0.402286
0.389404
0.395762
0.389936
0.404294
0.422112
0.413588
0.403684
0.401244
0.406494
0.385672
0.396122
0.394242
0.402232
0.395998
0.387102
0.374756
0.388704
0.417226
0.404042
0.379656
0.368064
0.392678
0.416992
0.41708
0.459124
0.434542
0.401206
0.403588
0.362596
0.403726
0.419956
0.394692
0.47611
0.437694
0.451454
0.420042
0.4152
0.40794
0.404932
0.41326
0.46376
0.433222
0.454566
0.454126
0.465384
0.449962
0.41935
0.454636
0.474814
0.47571
0.442472
0.428254
0.392296
0.383924
0.382618
0.377146
0.368046
0.401848
0.394622
0.36487
0.354904
0.350468
0.353394
0.357894
0.360772
0.371176
0.376084
0.35843
0.361114
0.373496
0.396448
0.409908
0.394312
0.444274
0.418254
0.444996
0.446084
0.467316
0.408366
0.449166
0.480266
0.443564
0.459724
0.435738
0.470178
0.458964
0.454654
0.443114
0.429608
0.429874
0.418308
0.410004
0.430818
0.46903
0.493444
0.486868
0.496106
0.467538
0.471166
0.472288
0.48578
0.481968
0.491794
0.529422
0.5644
0.573486
0.535812
0.413126
-1
-1
fixedStep chrom=chr15 start=1 step=500000 span=500000
-1
-1
-1
-1
-1
-1
-1
-1
-1
-1
-1
-1
-1
-1
-1
-1
-1
-1
-1
-1
-1
-1
-1
-1
-1
-1
-1
-1
-1
-1
-1
-1
-1
-1
-1
-1
-1
-1
0.37876
-1
0.444434
-1
-1
-1
-1
0.439938
-1
0.401834
0.387114
0.400936
0.41831
0.442706
0.410696
0.409452
-1
0.420618
0.439086
0.445322
0.448838
0.418204
0.431094
0.42265
0.472436
0.423092
0.43041
0.401134
0.406076
0.41429
0.416878
0.404432
0.379808
0.367612
0.362316
0.377394
0.374804
0.370848
0.38303
0.407182
0.393282
0.40207
0.486382
0.473942
0.4454
0.477704
0.440138
0.41905
0.42485
0.453786
0.40457
0.414092
0.449736
0.416996
0.376098
0.359482
0.37385
0.39857
0.391496
0.389232
0.372488
0.376298
0.4042
0.401604
0.424926
0.402788
0.426962
0.40629
0.392058
0.371594
0.360194
0.3733
0.406466
0.398342
0.37783
0.374788
0.403456
0.421624
0.412674
0.40284
0.421738
0.411122
0.406312
0.417056
0.40613
0.390242
0.42386
0.434906
0.439982
0.418668
0.428842
0.466552
0.468872
0.423348
0.46754
0.477488
0.426386
0.41827
0.437
0.452184
0.435694
0.463426
0.486128
0.413356
0.419952
0.40584
0.432188
0.42649
0.418396
0.470032
0.509756
0.490102
0.484476
0.458752
0.429338
0.384772
0.40426
0.537532
0.462678
0.474182
0.443584
0.41829
0.431984
0.44996
0.420016
0.396862
0.436066
0.448496
0.418884
0.40054
-1
0.457848
0.432528
0.431522
0.403586
0.386602
0.377942
0.415102
0.461558
0.46667
0.46646
0.462824
0.466682
0.466436
0.41456
0.420842
0.444322
0.43117
0.454712
0.392254
0.385846
0.390704
0.380126
0.38091
0.412698
0.389368
0.373014
0.389008
0.427276
0.444162
0.436192
0.407434
0.444612
0.44346
0.482488
-1
fixedStep chrom=chr16 start=1 step=500000 span=500000
-1
0.605244
0.610524
0.54481
0.55938
0.542596
0.498062
0.479344
0.510774
0.519316
0.47091
0.442986
0.414334
0.41172
0.415078
0.408196
0.414476
0.473888
0.447538
0.416546
0.432776
0.475754
0.499764
0.466902
0.467896
0.449812
0.42469
0.414772
0.433066
0.46078
0.455426
0.469378
0.489532
0.426596
0.447614
0.42168
-1
0.437722
0.452264
0.446018
0.434274
0.420558
0.43532
0.444034
0.448122
0.432902
0.451902
0.449644
0.440932
0.434648
0.433664
0.417484
0.405028
0.431002
0.472944
0.480132
0.484642
0.502182
0.490052
0.49011
0.498066
0.514026
0.504466
0.414408
0.410274
0.4223
-1
0.438712
-1
-1
0.415014
0.401578
-1
-1
-1
-1
-1
-1
-1
-1
-1
-1
-1
-1
-1
-1
-1
-1
-1
-1
-1
-1
-1
0.434236
0.392802
0.4012
0.44065
0.432758
0.443568
0.49658
0.452772
0.464874
0.430354
0.403374
0.385656
0.404234
0.400082
0.400226
0.445852
0.42358
0.444752
0.428094
0.436432
0.466252
0.481482
0.510626
0.460778
0.427772
0.376958
0.368636
0.372046
0.359816
0.359058
0.364386
0.370784
0.368284
0.3588
0.363256
0.366798
0.374756
0.397028
0.425822
0.467454
0.472906
0.49936
0.512598
0.472168
0.45775
0.446414
0.440864
0.476388
0.475246
0.41969
0.433256
0.406362
0.416434
0.44129
0.405874
0.428992
0.445238
0.466992
0.413242
0.364228
0.365472
0.402738
0.42717
0.42183
0.429716
0.437134
0.41679
0.4117
0.415938
0.467778
0.484194
0.416346
0.421016
0.417294
0.458214
0.490196
0.49097
0.548286
0.528004
0.482264
0.492864
0.486778
0.529066
-1
0.591206
0.537626
0.5461
-1
fixedStep chrom=chr17 start=1 step=500000 span=500000
-1
0.484574
0.528096
0.513572
0.48405
0.493292
0.417504
0.52206
0.461916
0.521198
0.455604
0.456356
0.476004
0.44912
0.523758
0.497322
0.496744
0.448022
0.469122
0.450618
0.443068
0.434052
0.429098
0.427726
0.39605
0.416438
0.402508
0.404244
0.411412
0.399506
0.424904
0.445028
0.443326
0.444684
0.500326
0.527674
0.514558
0.441548
0.50302
0.450994
0.426686
0.439738
0.49735
-1
-1
-1
-1
0.40904
0.408972
0.409116
0.409
-1
0.408684
-1
0.432232
0.47173
0.4412
0.495352
0.460644
0.428584
0.405378
0.456472
0.417732
0.457726
0.44849
0.416366
0.451378
0.441662
0.436078
0.471476
0.431168
0.436884
0.45908
0.482508
0.419722
0.440586
0.474716
0.50442
0.473052
0.482258
0.498566
0.417174
0.425648
0.514206
0.487652
0.4898
0.477394
0.49222
0.50255
0.486474
0.512352
0.482664
0.420402
0.452516
0.419416
0.477934
0.424218
0.479152
0.471112
0.487064
0.503796
0.49509
0.421696
0.40699
0.3778
0.366024
0.353316
0.360074
0.369904
0.380838
0.402066
0.396968
0.396374
0.441426
0.457254
0.476134
0.449054
0.426076
0.429976
0.407652
0.431038
0.399288
0.433528
0.376708
0.42686
0.441716
0.400962
0.482442
0.453306
0.43866
0.447456
0.410366
0.408016
0.462296
0.434668
0.435648
0.453836
0.40287
0.376682
0.386274
0.375436
0.369076
0.375942
0.385956
0.449724
0.465064
0.489826
0.493496
0.513476
0.515414
0.490754
0.533588
0.507454
0.502406
0.51171
0.488802
0.517642
0.49814
0.545632
0.534434
0.523114
0.498604
0.592032
-1
0.563436
0.517822
-1
fixedStep chrom=chr18 start=1 step=500000 span=500000
-1
0.424806
0.369282
0.362286
0.379328
0.401788
0.418526
0.414206
0.376408
0.376244
0.390376
0.407364
0.39419
0.403402
0.435148
0.400468
0.413486
0.439298
0.399972
0.421542
0.441352
0.411456
0.401692
0.44632
0.450042
0.424072
0.446456
0.430918
0.422408
0.394002
-1
-1
-1
-1
0.396942
0.396754
0.396728
-1
-1
0.396354
0.396244
-1
0.398122
0.411244
0.429826
0.38577
0.450934
0.432244
0.41257
0.41341
0.389384
0.394124
0.39164
0.408306
0.37554
0.374356
0.371558
0.353614
0.344814
0.346846
0.346464
0.359672
0.370418
0.404974
0.400984
0.38198
0.35084
0.359806
0.358034
0.379056
0.404438
0.407222
0.422864
0.404656
0.457216
0.43001
0.372944
0.37079
0.362562
0.371034
0.359834
0.35728
0.358524
0.3788
0.379794
0.362296
0.362658
0.358382
0.364646
0.409536
0.407738
0.43606
0.451924
-1
-1
0.424882
0.464482
0.497864
0.398994
0.449806
0.429122
0.431684
0.415264
0.394852
0.377832
0.373592
0.361624
0.373764
0.385166
-1
0.38698
0.38026
0.394832
0.372054
0.429202
0.432032
0.437756
0.433564
0.427194
0.424962
0.3667
0.355138
0.377318
0.41137
0.388894
0.414236
0.423726
0.38641
0.37855
0.35586
0.345706
0.348154
0.348052
0.33956
0.3499
0.35284
0.349808
0.359818
0.352156
0.372046
0.392234
0.380934
0.357794
0.349288
0.355162
0.376862
0.359934
0.394374
0.430336
0.393438
0.439896
0.408444
0.42983
0.446282
0.437106
0.40735
0.427648
0.485106
0.463634
0.518754
-1
fixedStep chrom=chr19 start=1 step=500000 span=500000
-1
0.59553
0.60261
0.579702
0.571504
0.520378
0.549958
0.560924
0.548544
0.533526
0.536174
0.52603
0.504636
0.475858
0.477246
0.536752
0.513336
0.482252
0.439766
0.469258
0.524952
0.522432
0.524806
0.456214
0.439458
0.514664
0.507492
0.504968
0.52324
0.456266
0.504442
0.45478
0.507844
0.503708
0.528726
0.525924
0.54358
0.548286
0.52041
0.46638
0.408764
0.404562
0.40473
0.414404
0.4013
0.418882
0.420044
0.41153
-1
-1
-1
-1
-1
-1
-1
0.40522
0.431418
0.428112
0.463546
0.484958
0.46244
0.443874
0.440846
0.42763
0.43245
0.4584
0.506752
0.484366
0.451472
0.43384
0.504418
0.527044
0.484996
0.411914
0.433656
0.432078
0.52021
0.516188
0.509662
0.449522
0.478392
0.500646
0.48844
0.487222
0.521762
0.435754
0.44597
0.462554
0.405858
0.504834
0.532684
0.520784
0.472472
0.49453
0.518298
0.490936
0.49988
0.52641
0.518618
0.536578
0.511
0.51603
0.489058
0.439226
0.434244
0.45219
0.44409
0.48566
0.508172
0.467092
0.546312
0.478622
0.460776
0.438176
0.443272
0.452044
0.499244
-1
fixedStep chrom=chr20 start=1 step=500000 span=500000
-1
0.481134
0.446628
0.45106
0.444636
0.454026
0.470048
0.466928
0.449902
0.438512
0.437152
0.430774
0.400418
0.390366
0.36654
0.372448
0.37513
0.386886
0.394094
0.390852
0.397134
0.409944
0.378996
0.389802
0.387598
0.38678
0.400438
0.395258
0.369246
0.374538
0.382814
0.388208
0.407072
0.40751
0.405572
0.467014
0.425802
0.42752
0.424364
0.443994
0.41912
0.417466
0.407398
0.420886
0.396908
0.429114
0.456276
0.445296
0.432858
0.47006
0.477408
0.430492
-1
-1
-1
-1
-1
-1
-1
-1
-1
-1
-1
0.482962
0.47171
0.496654
0.486178
0.468452
0.440798
0.457038
0.452684
0.455374
-1
0.479086
0.473434
0.459172
0.463686
0.455948
0.430534
0.397722
0.398246
0.4507
0.442334
0.419414
0.42314
0.421626
0.443268
0.466034
0.471304
0.458796
0.434668
0.450918
0.48206
0.447288
0.462954
0.467544
0.47126
0.48484
0.456014
0.465384
0.504072
0.471532
0.469048
0.462826
0.421296
0.39994
0.420982
0.43615
0.400042
0.389444
0.374012
0.386426
0.424302
0.475596
0.492694
0.491354
0.451042
0.474068
0.460754
0.439746
0.438632
0.425064
0.478082
0.533628
0.565088
0.563344
0.581542
0.562974
-1
fixedStep chrom=chr21 start=1 step=500000 span=500000
-1
-1
-1
-1
-1
-1
-1
-1
-1
-1
-1
-1
-1
-1
-1
-1
-1
-1
-1
-1
-1
-1
-1
-1
-1
-1
0.374788
0.407358
0.383728
0.37025
0.379506
0.36694
0.353638
0.355118
0.387942
0.397946
0.358616
0.354524
0.349288
0.34644
0.350546
0.357778
0.342566
0.350122
0.349144
0.350536
0.341558
0.361988
0.345826
0.355152
0.3662
0.397324
0.391702
0.378918
0.362244
0.360862
0.366164
0.384312
0.403324
0.37991
0.368712
0.371674
0.43012
-1
0.445796
0.420744
0.453834
0.422978
0.43426
0.441492
0.407276
0.414676
0.460352
0.457208
0.40864
0.435218
0.417314
-1
0.426092
0.435174
0.41006
0.41043
0.456346
-1
0.497924
-1
-1
0.499996
0.538422
0.52182
0.519694
0.502014
0.513158
-1
fixedStep chrom=chr22 start=1 step=500000 span=500000
-1
-1
-1
-1
-1
-1
-1
-1
-1
-1
-1
-1
-1
-1
-1
-1
-1
-1
-1
-1
-1
-1
-1
-1
-1
-1
-1
-1
-1
-1
-1
0.411688
-1
0.413972
0.46541
0.479452
-1
-1
0.477552
0.529364
0.54625
0.496198
0.49839
0.498184
0.439392
0.46601
0.506446
0.510838
0.482968
0.479518
0.481614
0.440008
0.44432
0.463986
0.46013
0.472592
0.396798
0.429096
0.486516
0.466
0.477868
0.482968
0.475272
0.466514
0.439856
0.460814
0.431834
0.441478
0.407082
0.418132
0.4793
0.43292
0.486638
0.484056
0.544044
0.532684
0.516656
0.485146
0.523998
0.475926
0.44261
0.439326
0.49144
0.501706
0.498498
0.505794
0.53036
0.466394
0.51158
0.519324
0.48166
0.490828
0.527636
0.513554
0.494378
0.444542
0.48172
0.52489
0.499524
-1
0.556584
-1
fixedStep chrom=chrX start=1 step=500000 span=500000
-1
0.45832
0.496086
-1
-1
0.455694
0.413836
0.443432
0.380114
0.37512
0.373918
0.38025
0.393574
0.401812
0.410206
0.39004
0.387222
0.396324
0.423208
0.461106
0.428172
0.390318
0.3918
0.393088
0.387316
0.40983
0.408272
0.413738
0.380906
0.37905
0.391422
0.399782
0.395362
0.427966
0.409538
0.425916
0.415068
0.426134
0.428722
0.428516
0.406894
0.382704
0.365868
0.388918
0.398252
0.367812
0.38926
0.425952
0.426058
0.399436
0.395292
0.366794
0.36884
0.358474
0.36262
0.366462
0.364078
0.362484
0.363782
0.364622
0.385158
0.401056
0.39124
0.36367
0.352544
0.363272
0.356014
0.358718
0.360522
0.364176
0.371288
0.364004
0.35546
0.37985
-1
0.389874
0.392034
0.39833
0.428334
0.475092
0.485922
0.42464
0.433816
0.389362
0.393566
0.381458
0.376164
0.398754
0.4021
0.41957
0.387778
0.395356
0.397878
0.417648
0.454638
0.427832
0.44899
0.485164
-1
-1
-1
0.395732
0.400542
0.392772
0.410092
0.443438
0.460006
0.418266
0.433066
0.413136
0.400066
0.39238
0.388076
0.401572
0.382752
0.385504
0.411038
-1
-1
-1
0.40594
-1
-1
0.40614
-1
0.370696
0.386756
0.396252
0.399392
0.387642
0.38274
0.426882
0.38468
0.380244
0.370684
0.386146
0.40066
0.457332
0.461514
0.397794
0.434434
0.394884
0.45575
0.445152
0.43788
0.408704
0.388938
0.392192
0.409022
0.399986
0.383796
0.393114
0.381968
0.386284
0.403562
0.387858
0.384008
0.371848
0.364388
0.367266
0.374604
0.372674
0.364556
0.364342
0.357204
0.362466
0.361578
0.360702
0.35752
0.368158
0.366598
0.370468
0.36833
0.358106
0.35795
0.36133
0.35924
0.35585
0.351254
0.361082
0.357408
0.359574
0.360944
0.361604
0.360704
0.360818
0.36486
0.363142
0.361844
0.360342
0.354738
0.363436
0.368912
0.370988
0.374606
0.380878
0.36728
0.362754
0.35835
0.361584
0.38999
0.407338
0.424898
0.392762
0.407038
0.398404
0.40411
0.411672
0.416484
0.381676
0.373688
0.366878
0.38527
0.375896
0.397018
0.436838
0.396048
0.362634
0.386154
0.402058
0.403368
0.394334
0.389876
0.387362
0.387
0.398348
0.37177
0.367894
-1
0.357808
0.383736
-1
0.365492
-1
0.372332
0.3756
0.397286
0.416786
0.430062
0.452152
0.417812
-1
0.381274
0.359392
0.36631
0.371354
0.388228
0.414006
0.389496
0.366778
0.36624
0.364204
0.3604
0.35919
0.357366
0.352132
0.356708
0.382416
0.387866
0.45566
0.435066
0.39484
0.392834
0.393242
0.385344
0.404054
0.41961
0.399908
0.397172
0.423636
0.418278
0.41548
0.412454
0.411176
0.401414
0.39946
0.383404
0.380052
0.391558
0.39014
0.395246
0.395576
0.388002
0.381976
0.382752
0.367504
0.369596
0.375728
-1
0.365598
0.370758
0.382144
0.384044
0.36494
0.370996
0.380632
0.387444
0.388706
0.400746
0.442098
0.431906
0.43945
0.407382
0.43066
0.379168
0.451392
0.480872
0.557984
0.521818
0.444612
0.393762
0.383244
-1
fixedStep chrom=chrY start=1 step=500000 span=500000
-1
-1
-1
-1
-1
-1
0.36238
0.358812
0.35607
0.364526
0.360186
0.358852
0.396874
0.380672
0.426012
0.402702
0.390302
0.423556
-1
0.413682
-1
-1
-1
-1
0.42221
0.390724
0.378728
0.397822
0.387192
0.384316
0.395202
0.383396
0.379886
0.372538
0.38379
0.395774
0.395174
0.383006
0.393184
0.379248
-1
0.392984
0.388768
-1
0.403858
0.395578
0.383694
0.377082
0.409902
0.394244
0.419214
0.377262
0.385268
-1
-1
-1
-1
-1
-1
-1
-1
-1
-1
-1
-1
-1
-1
-1
-1
-1
-1
-1
-1
-1
-1
-1
-1
-1
-1
-1
-1
-1
-1
-1
-1
-1
-1
-1
-1
-1
-1
-1
-1
-1
-1
-1
-1
-1
-1
-1
-1
-1
-1
-1
-1
-1
-1
-1
-1
-1
-1
-1
-1
-1
-1
