# Supplementary material for: Nanopore-based consensus sequencing enables accurate multimodal tumor cell-free DNA profiling
Source: Genome Res. 2025 Apr;35(4):886–99. doi: 10.1101/gr.279144.124 (PMC12047234; doi:10.1101/gr.279144.124)
Supplement: Supplement 13 [file Supplemental_Code.zip › Supplemental_Code/NanoRCS/05_cna/ichorCNA/inst/extdata/map_hg19_1000kb.wig]

fixedStep chrom=1 start=1 step=1000000 span=1000000
0.332867
0.930586
0.902746
0.838276
0.98117
0.982392
0.983162
0.981314
0.9805
0.984503
0.984723
0.979524
0.912144
0.443689
0.98135
0.987125
0.912535
0.873845
0.993409
0.990689
0.98901
0.962666
0.981053
0.985412
0.976766
0.932323
0.983113
0.977225
0.975076
0.861367
0.949004
0.983984
0.982867
0.977087
0.972016
0.970627
0.985846
0.98334
0.983584
0.971138
0.967341
0.97822
0.975499
0.976458
0.991627
0.962478
0.969748
0.916583
0.958274
0.9679
0.959151
0.971742
0.9783
0.980777
0.985654
0.974857
0.977628
0.989192
0.96257
0.971852
0.950944
0.982043
0.979182
0.972965
0.976706
0.98009
0.949151
0.971721
0.982568
0.953378
0.970435
0.961763
0.98362
0.970505
0.974996
0.954526
0.964551
0.970003
0.969092
0.970067
0.961118
0.974528
0.979008
0.846655
0.976287
0.986415
0.946084
0.965597
0.986416
0.958885
0.965013
0.954921
0.974133
0.958787
0.965176
0.978401
0.97059
0.963697
0.98382
0.962609
0.983062
0.972918
0.968039
0.838234
0.87547
0.958821
0.96672
0.988257
0.876714
0.960267
0.97453
0.97234
0.966753
0.967004
0.964249
0.973118
0.97756
0.950381
0.973525
0.943311
0.676046
0.225545
0
0
0
0
0
0
0
0
0
0
0
0
0
0
0
0
0
0
0
0
0.156149
0.24387
0.315756
0.662795
0.58327
0.675818
0.169503
0.584596
0.975097
0.981955
0.936571
0.968546
0.977459
0.954498
0.98383
0.96908
0.945676
0.948514
0.967825
0.897724
0.964102
0.968519
0.970912
0.975889
0.951151
0.990781
0.968965
0.971057
0.961902
0.969879
0.957805
0.960587
0.937365
0.976248
0.971033
0.961105
0.96972
0.971711
0.968519
0.977774
0.984805
0.978873
0.969023
0.959589
0.972023
0.961566
0.977848
0.968806
0.985575
0.979369
0.971235
0.973811
0.977186
0.977636
0.931145
0.971033
0.977948
0.976957
0.984769
0.985241
0.939204
0.980342
0.992573
0.905374
0.644592
0.940477
0.98901
0.984074
0.975075
0.958438
0.974605
0.964911
0.989963
0.976976
0.979745
0.983552
0.979278
0.972275
0.967454
0.985123
0.935687
0.895419
0.882167
0.959766
0.983023
0.969356
0.929673
0.981995
0.984818
0.980765
0.975033
0.98505
0.968789
0.931816
0.98275
0.971935
0.983617
0.978695
0.988973
0.984468
0.930528
0.830665
0.98002
0.97938
0.962457
0.953531
0.775014
0.646115
fixedStep chrom=2 start=1 step=1000000 span=1000000
0.960665
0.952385
0.979879
0.916517
0.970831
0.873193
0.991467
0.989439
0.983849
0.981354
0.982725
0.976826
0.975722
0.964656
0.959856
0.983186
0.927851
0.983215
0.96863
0.955035
0.983994
0.945623
0.979013
0.974425
0.977348
0.979549
0.986946
0.980625
0.987731
0.985911
0.984728
0.96118
0.973475
0.972047
0.967688
0.962341
0.963545
0.97756
0.971333
0.984697
0.970602
0.972133
0.985198
0.973125
0.982097
0.980255
0.987982
0.983992
0.972165
0.966765
0.99259
0.974345
0.974332
0.97269
0.988508
0.976443
0.948107
0.952657
0.97086
0.974276
0.967433
0.984886
0.967667
0.965295
0.981461
0.984208
0.944271
0.967338
0.971894
0.988946
0.979967
0.959045
0.961053
0.959329
0.970443
0.973484
0.951259
0.943297
0.96921
0.969871
0.986354
0.976107
0.983617
0.973034
0.961002
0.979398
0.96326
0.479589
0.819406
0.578554
0.24911
0.214766
0.147888
0
0
0.568241
0.753346
0.819487
0.850657
0.969362
0.969562
0.98424
0.983796
0.97509
0.987699
0.98008
0.967968
0.906279
0.915534
0.916294
0.614849
0.746325
0.750691
0.905505
0.793395
0.974996
0.962048
0.970261
0.933225
0.972256
0.977011
0.993251
0.971543
0.980522
0.967933
0.971256
0.964482
0.986113
0.985745
0.969276
0.870104
0.755956
0.651597
0.974925
0.95716
0.963509
0.969626
0.97482
0.962281
0.979046
0.977151
0.98399
0.989327
0.969864
0.973364
0.986042
0.986974
0.97724
0.964444
0.875225
0.948327
0.990793
0.959307
0.97741
0.958286
0.976285
0.970743
0.961288
0.965153
0.950246
0.972658
0.956237
0.968874
0.982399
0.987888
0.975856
0.97251
0.952316
0.967662
0.982671
0.954341
0.982613
0.976022
0.970257
0.979216
0.975366
0.956715
0.981684
0.967029
0.96534
0.972971
0.96969
0.975451
0.962942
0.956509
0.977317
0.959627
0.971336
0.971299
0.981727
0.974875
0.975431
0.979116
0.962595
0.961968
0.957107
0.957684
0.969735
0.956147
0.97885
0.978892
0.973717
0.966771
0.973762
0.982697
0.978129
0.985632
0.959259
0.985465
0.936501
0.966482
0.97086
0.973516
0.981183
0.970733
0.973371
0.973881
0.984451
0.985717
0.981641
0.981194
0.988817
0.984484
0.974562
0.981317
0.981058
0.974417
0.98365
0.975538
0.953754
0.984656
0.976263
0.965432
0.96729
0.922106
0.975354
0.992049
0.981778
0.981633
0.954585
0.960668
0.968381
0.970214
0.296241
fixedStep chrom=3 start=1 step=1000000 span=1000000
0.897975
0.966266
0.979613
0.971432
0.957607
0.966956
0.951307
0.989255
0.961037
0.983402
0.977434
0.973094
0.980182
0.987681
0.977188
0.956241
0.977043
0.966921
0.970308
0.938379
0.975016
0.968817
0.947678
0.969139
0.970708
0.983894
0.934846
0.974851
0.969695
0.978444
0.97242
0.993696
0.972998
0.974957
0.958442
0.963236
0.966464
0.97891
0.96556
0.958449
0.949605
0.954843
0.97656
0.959714
0.980334
0.991338
0.966443
0.979027
0.97478
0.975982
0.972819
0.947714
0.990712
0.973788
0.969008
0.970417
0.97604
0.970903
0.950236
0.976356
0.97954
0.971281
0.989595
0.956738
0.985054
0.976024
0.882208
0.969907
0.974795
0.978593
0.963542
0.993066
0.986329
0.981366
0.965842
0.855252
0.975949
0.979552
0.967745
0.979716
0.972932
0.97351
0.966148
0.982266
0.972964
0.975071
0.978968
0.966732
0.963798
0.953796
0.447771
0
0
0.466025
0.965816
0.967206
0.969474
0.96586
0.95492
0.967507
0.961754
0.952701
0.969825
0.978001
0.9885
0.975245
0.969184
0.970364
0.966944
0.955443
0.967489
0.960628
0.962343
0.973894
0.986597
0.969585
0.970052
0.983033
0.954907
0.986348
0.935599
0.946648
0.978167
0.980495
0.98292
0.895423
0.973221
0.989415
0.975057
0.897044
0.962752
0.959989
0.941802
0.966021
0.974515
0.948157
0.952907
0.947041
0.966293
0.970774
0.974125
0.973883
0.972554
0.975834
0.978697
0.966901
0.966151
0.983721
0.963464
0.984679
0.976661
0.975393
0.975471
0.954431
0.961615
0.962285
0.977909
0.953707
0.952827
0.961788
0.97004
0.981284
0.962259
0.964609
0.974943
0.956023
0.965307
0.977589
0.978571
0.976697
0.959691
0.978237
0.983047
0.980102
0.976508
0.964088
0.969293
0.974558
0.962053
0.979122
0.96382
0.983828
0.975276
0.980569
0.98452
0.976548
0.97176
0.971289
0.97147
0.982553
0.978742
0.972436
0.973296
0.986998
0.973704
0.881329
0.974807
0.81843
0
fixedStep chrom=4 start=1 step=1000000 span=1000000
0.94485
0.922941
0.980472
0.932507
0.915723
0.951099
0.985042
0.988069
0.942431
0.656399
0.98038
0.943503
0.959852
0.976257
0.954846
0.970231
0.970651
0.97899
0.971548
0.966583
0.978831
0.968281
0.966561
0.978313
0.981001
0.989234
0.967928
0.975942
0.986728
0.9839
0.989729
0.975082
0.979756
0.986641
0.986798
0.979938
0.980301
0.973246
0.977953
0.977748
0.980708
0.97982
0.981592
0.961842
0.969053
0.972542
0.966817
0.979046
0.955455
0.282591
0
0
0.308041
0.930721
0.926616
0.967433
0.968428
0.971474
0.938856
0.91599
0.958188
0.963174
0.964936
0.965092
0.960493
0.961369
0.957094
0.965911
0.962397
0.945368
0.919759
0.950738
0.965494
0.949269
0.970695
0.913038
0.94094
0.985402
0.965466
0.950142
0.956983
0.973444
0.965154
0.969032
0.967703
0.966418
0.962448
0.954535
0.960049
0.975273
0.977539
0.958069
0.942243
0.970551
0.957413
0.960215
0.963134
0.970871
0.942647
0.967432
0.950981
0.980966
0.972252
0.941818
0.937056
0.959739
0.963271
0.945018
0.972061
0.97786
0.970129
0.955678
0.947175
0.964983
0.971905
0.983679
0.976534
0.972179
0.96316
0.84424
0.904154
0.964796
0.980868
0.952768
0.973222
0.969489
0.977759
0.957592
0.950762
0.963793
0.958016
0.982306
0.822768
0.968034
0.979164
0.970153
0.968858
0.987044
0.97597
0.972251
0.98299
0.958074
0.960376
0.968093
0.880152
0.941269
0.959274
0.961636
0.969023
0.974882
0.955834
0.978473
0.975967
0.983058
0.98403
0.975127
0.983655
0.976362
0.968446
0.951491
0.965213
0.95723
0.978698
0.983385
0.964485
0.930469
0.964303
0.946726
0.958956
0.982188
0.967429
0.947311
0.984382
0.983204
0.974544
0.973757
0.978966
0.981403
0.976021
0.97711
0.977066
0.98404
0.973397
0.97331
0.979467
0.976986
0.984571
0.94963
0.975677
0.968291
0.911605
0.118519
fixedStep chrom=5 start=1 step=1000000 span=1000000
0.878815
0.954809
0.990807
0.981372
0.977424
0.988272
0.987536
0.949713
0.966409
0.977586
0.982355
0.99084
0.97769
0.982212
0.988654
0.967673
0.969181
0.897768
0.972798
0.976296
0.890702
0.835928
0.941374
0.986694
0.982634
0.96456
0.980702
0.979469
0.962781
0.967714
0.964314
0.989181
0.968952
0.965215
0.82484
0.959976
0.975869
0.954979
0.980691
0.967971
0.967713
0.95445
0.94947
0.937911
0.959771
0.936836
0.385481
0
0
0.48415
0.966557
0.954201
0.961874
0.970563
0.968677
0.974337
0.971509
0.944702
0.978884
0.961802
0.967051
0.962002
0.94065
0.957219
0.967754
0.962155
0.976656
0.946267
0.856483
0.217069
0.481666
0.977797
0.981663
0.984725
0.952517
0.951377
0.965708
0.968386
0.961302
0.960624
0.964258
0.961842
0.963765
0.968905
0.973315
0.960168
0.968484
0.968639
0.974597
0.956299
0.974519
0.917647
0.964202
0.974315
0.979133
0.973162
0.968313
0.940597
0.915368
0.895878
0.946685
0.955598
0.974886
0.964553
0.970517
0.979916
0.970441
0.983381
0.955905
0.976578
0.945087
0.96599
0.980173
0.967242
0.96167
0.97211
0.970043
0.969692
0.97287
0.949152
0.957831
0.951574
0.974523
0.971424
0.978558
0.969538
0.956815
0.96829
0.961705
0.968545
0.939695
0.963264
0.971171
0.984569
0.986027
0.977073
0.957948
0.976583
0.918311
0.981103
0.967734
0.983055
0.989639
0.967636
0.949999
0.975974
0.978222
0.947022
0.979286
0.988861
0.977324
0.960493
0.928484
0.982096
0.972113
0.92361
0.96433
0.974813
0.985813
0.986579
0.960106
0.9632
0.958458
0.976073
0.985205
0.979256
0.983073
0.983703
0.983714
0.980292
0.964732
0.989181
0.982989
0.982895
0.980264
0.832216
0.982951
0.803468
0.96543
0.966076
0.767638
fixedStep chrom=6 start=1 step=1000000 span=1000000
0.844316
0.980383
0.974718
0.978002
0.973548
0.976918
0.960099
0.982893
0.976959
0.965065
0.981173
0.984515
0.982902
0.988024
0.984138
0.984052
0.976151
0.982942
0.977524
0.95711
0.984805
0.980777
0.9756
0.961772
0.973427
0.987424
0.818069
0.975714
0.9759
0.963861
0.968226
0.944606
0.96489
0.981565
0.981155
0.979544
0.98946
0.987997
0.98404
0.978141
0.99074
0.983155
0.980147
0.98727
0.957695
0.971028
0.974835
0.975255
0.968605
0.964116
0.970073
0.95489
0.964494
0.978949
0.966647
0.966608
0.971471
0.868411
0.503518
0
0
0.109345
0.893723
0.959183
0.960294
0.966516
0.95761
0.963538
0.97252
0.976335
0.959249
0.946495
0.972086
0.960221
0.940926
0.944047
0.967511
0.948261
0.938833
0.954155
0.965114
0.935493
0.951091
0.956695
0.952006
0.956011
0.917577
0.933112
0.977626
0.951827
0.980806
0.980585
0.980003
0.975696
0.97103
0.809836
0.966883
0.980112
0.96492
0.969662
0.950904
0.966823
0.968219
0.966318
0.955687
0.968386
0.979149
0.978595
0.967917
0.958542
0.968085
0.978832
0.973035
0.959928
0.983507
0.938667
0.96768
0.956199
0.963951
0.981664
0.968727
0.944157
0.975669
0.966924
0.980477
0.957152
0.964466
0.967282
0.984371
0.963078
0.974994
0.966694
0.975697
0.964464
0.988173
0.985849
0.972071
0.9863
0.980454
0.976083
0.982954
0.973334
0.955986
0.984296
0.98498
0.974035
0.967204
0.989376
0.973044
0.987451
0.974922
0.982236
0.976528
0.978504
0.983255
0.988479
0.962998
0.893855
0.97796
0.978106
0.963579
0.945508
0.98818
0.983363
0.983564
0.958798
0.983845
0.888096
0.936677
0.969559
0.857593
0.0974228
fixedStep chrom=7 start=1 step=1000000 span=1000000
0.882049
0.971335
0.971781
0.983666
0.964028
0.922595
0.891454
0.953049
0.972786
0.966563
0.966198
0.988189
0.972946
0.968916
0.967166
0.980444
0.97825
0.977116
0.986599
0.948183
0.973981
0.982923
0.961789
0.957126
0.973975
0.967359
0.975336
0.974747
0.987141
0.957532
0.965137
0.974891
0.908866
0.961283
0.935712
0.892023
0.975403
0.970465
0.976515
0.954461
0.969874
0.995891
0.978999
0.97475
0.942162
0.915944
0.98222
0.984643
0.964733
0.970368
0.937919
0.948627
0.983769
0.977033
0.955974
0.934336
0.831871
0.794879
0.0464763
0
0
0.369769
0.812167
0.830296
0.848258
0.833725
0.88896
0.989506
0.987726
0.988219
0.988998
0.980606
0.680107
0.979272
0.43976
0.900653
0.668222
0.98242
0.974677
0.98056
0.979021
0.985516
0.972736
0.957364
0.968144
0.971764
0.957707
0.964599
0.970354
0.936478
0.962885
0.940687
0.968488
0.966172
0.97978
0.973019
0.960091
0.914632
0.987337
0.92169
0.919193
0.950829
0.738395
0.960939
0.955527
0.971577
0.971106
0.97791
0.970728
0.951826
0.963604
0.968443
0.961972
0.95287
0.974129
0.983592
0.972145
0.978838
0.981698
0.964089
0.978317
0.972342
0.973546
0.962924
0.968202
0.977879
0.963195
0.978583
0.925707
0.983389
0.879849
0.986178
0.983313
0.981305
0.983318
0.982289
0.955308
0.982736
0.973244
0.958247
0.958478
0.96862
0.877028
0.717236
0.937677
0.953804
0.969373
0.976222
0.97309
0.833845
0.962696
0.96701
0.937972
0.863409
0.887138
0.984271
0.975649
0.963981
0.962752
0.869705
fixedStep chrom=8 start=1 step=1000000 span=1000000
0.792231
0.944472
0.960178
0.974904
0.988275
0.976765
0.927193
0.337424
0.929757
0.974051
0.982236
0.913221
0.665991
0.98123
0.976127
0.975213
0.970531
0.991613
0.986059
0.982953
0.989492
0.985425
0.990596
0.977984
0.971244
0.976318
0.97336
0.988612
0.982438
0.983182
0.984588
0.9639
0.986133
0.968518
0.976513
0.975687
0.967346
0.984258
0.985327
0.972238
0.972462
0.982717
0.976031
0.753202
0
0
0.131071
0.948385
0.94082
0.959471
0.976927
0.959539
0.967733
0.984105
0.958406
0.971661
0.970853
0.958534
0.972713
0.970399
0.961992
0.976829
0.958616
0.972498
0.968657
0.964825
0.969739
0.97619
0.968109
0.958672
0.961474
0.961306
0.965387
0.960312
0.977986
0.95804
0.963666
0.973709
0.967982
0.978035
0.966421
0.973797
0.970002
0.979806
0.957659
0.95048
0.717859
0.977591
0.945999
0.959323
0.943307
0.970949
0.943015
0.976573
0.972578
0.978875
0.963134
0.973464
0.959159
0.952073
0.948841
0.973628
0.972867
0.97624
0.970239
0.972662
0.978483
0.978577
0.970836
0.965013
0.972433
0.975935
0.983188
0.976272
0.97187
0.948056
0.977366
0.980712
0.978554
0.97451
0.953979
0.972658
0.966057
0.976205
0.984318
0.984779
0.981027
0.963968
0.970202
0.949951
0.976612
0.991959
0.946212
0.983227
0.98832
0.976853
0.966002
0.974088
0.971731
0.965282
0.989968
0.979047
0.915534
0.981441
0.977787
0.810668
0.792216
fixedStep chrom=9 start=1 step=1000000 span=1000000
0.842007
0.950371
0.983286
0.974954
0.964587
0.960408
0.951249
0.980428
0.978966
0.974765
0.964522
0.969773
0.974588
0.972997
0.977286
0.945804
0.984226
0.954437
0.966381
0.961826
0.965482
0.955184
0.952913
0.976451
0.955016
0.970029
0.97142
0.976249
0.955892
0.977255
0.96298
0.955282
0.948165
0.934844
0.958172
0.976978
0.983993
0.986228
0.804824
0.270318
0.237249
0.221287
0.21672
0.261933
0.331186
0.206565
0.201867
0.0561271
0
0
0
0
0
0
0
0
0
0
0
0
0
0
0
0
0
0.126419
0.287119
0.180697
0.233237
0.298296
0.16703
0.971272
0.948126
0.967824
0.980274
0.982554
0.978648
0.972486
0.975336
0.976639
0.962653
0.971197
0.963912
0.955295
0.96111
0.9591
0.954107
0.978606
0.934675
0.976428
0.938422
0.979213
0.726427
0.97252
0.964919
0.966159
0.960333
0.927977
0.980657
0.898625
0.976152
0.984012
0.972937
0.951734
0.962277
0.972216
0.956546
0.982951
0.946105
0.97637
0.979267
0.978514
0.977113
0.964023
0.981572
0.951397
0.986053
0.98523
0.970968
0.977342
0.98887
0.973224
0.975626
0.976935
0.983496
0.96322
0.982932
0.982914
0.981877
0.985516
0.987849
0.978578
0.988176
0.838259
0.980997
0.982184
0.976192
0.934686
0.97527
0.93666
0.968314
0.3628
fixedStep chrom=10 start=1 step=1000000 span=1000000
0.87461
0.962751
0.988723
0.988295
0.986616
0.948411
0.954949
0.980529
0.990781
0.978339
0.970099
0.983608
0.978646
0.980882
0.986529
0.967164
0.983197
0.858831
0.861378
0.962482
0.96007
0.97871
0.966434
0.964204
0.970414
0.96711
0.968405
0.968286
0.981503
0.97689
0.981275
0.954988
0.954647
0.969791
0.988017
0.978761
0.971116
0.930604
0.75728
0.118429
0
0
0.455526
0.95695
0.952223
0.960064
0.461273
0.450554
0.560215
0.691971
0.980697
0.441958
0.920173
0.967313
0.975408
0.959835
0.974393
0.963826
0.973099
0.9745
0.964142
0.974915
0.983253
0.986802
0.970237
0.970747
0.976113
0.982134
0.969722
0.949155
0.982383
0.988616
0.985588
0.99048
0.975147
0.938999
0.985254
0.975925
0.969565
0.978648
0.990431
0.817961
0.960265
0.969551
0.982442
0.969042
0.955016
0.966448
0.900609
0.838831
0.983353
0.962723
0.97091
0.947646
0.981773
0.978403
0.928364
0.979149
0.987058
0.973402
0.946957
0.965227
0.978811
0.985156
0.979744
0.989579
0.979904
0.95866
0.981742
0.981278
0.960692
0.95137
0.984026
0.959219
0.985941
0.989632
0.982028
0.970464
0.97899
0.988328
0.982242
0.978446
0.97087
0.987688
0.961801
0.944034
0.986938
0.974782
0.827806
0.985594
0.990677
0.98607
0.980204
0.87898
0.97536
0.82123
fixedStep chrom=11 start=1 step=1000000 span=1000000
0.803674
0.922235
0.986519
0.851472
0.881709
0.946863
0.956969
0.944334
0.969348
0.974543
0.970866
0.985152
0.987138
0.954802
0.940028
0.991084
0.967363
0.982618
0.965041
0.973504
0.976801
0.975768
0.958358
0.954175
0.966105
0.946601
0.969112
0.966065
0.961358
0.961352
0.973931
0.965355
0.968691
0.980105
0.978385
0.973727
0.971896
0.972156
0.977585
0.952257
0.971177
0.981494
0.953996
0.96148
0.990375
0.98249
0.98331
0.977503
0.870707
0.778871
0.718737
0.387697
0
0
0.239678
0.911846
0.954888
0.968652
0.953737
0.964462
0.941033
0.973869
0.949543
0.945912
0.987353
0.978786
0.976992
0.870918
0.980858
0.894407
0.984838
0.853299
0.981561
0.976254
0.959925
0.978947
0.970718
0.956192
0.983375
0.981911
0.986682
0.968073
0.979659
0.964361
0.980292
0.962403
0.946902
0.90088
0.911726
0.718033
0.954039
0.966085
0.970311
0.950584
0.968778
0.967471
0.807668
0.983999
0.964664
0.970137
0.959407
0.957107
0.96992
0.96714
0.979028
0.986237
0.977781
0.973486
0.96002
0.962498
0.969636
0.987047
0.981641
0.979705
0.968997
0.983688
0.983502
0.980818
0.975817
0.990396
0.992701
0.968406
0.97894
0.985331
0.970509
0.972465
0.990655
0.970845
0.987779
0.95916
0.973683
0.983477
0.98088
0.968729
0.916628
0
fixedStep chrom=12 start=1 step=1000000 span=1000000
0.828123
0.978411
0.975514
0.974947
0.976039
0.976293
0.973087
0.904536
0.851775
0.884862
0.957562
0.945141
0.970824
0.978981
0.978422
0.987408
0.981368
0.95023
0.969028
0.979495
0.97381
0.951714
0.964511
0.9686
0.989859
0.968636
0.981836
0.966336
0.967131
0.964859
0.961992
0.917197
0.977817
0.953111
0.79338
0
0
0.114591
0.942167
0.950982
0.963287
0.975406
0.949247
0.966965
0.964549
0.956208
0.974091
0.95698
0.959463
0.977083
0.981201
0.968277
0.978258
0.980707
0.96572
0.898365
0.976118
0.969641
0.951983
0.96589
0.975035
0.935305
0.979165
0.946819
0.926381
0.97498
0.966764
0.985209
0.970792
0.978502
0.950363
0.969607
0.977246
0.946261
0.966469
0.974596
0.979845
0.974239
0.970844
0.973441
0.946136
0.978106
0.970353
0.966853
0.964182
0.979962
0.974271
0.946085
0.96257
0.973326
0.979235
0.984967
0.980335
0.972591
0.981022
0.982005
0.963952
0.973288
0.960101
0.981929
0.97868
0.961287
0.977673
0.967037
0.97298
0.969862
0.963378
0.985101
0.984863
0.936822
0.985478
0.985823
0.973418
0.985884
0.99032
0.987271
0.994263
0.990841
0.981538
0.978595
0.981896
0.982463
0.926983
0.970949
0.986531
0.986464
0.979295
0.984668
0.981079
0.968925
0.982356
0.953633
0.858657
0.95136
fixedStep chrom=13 start=1 step=1000000 span=1000000
0
0
0
0
0
0
0
0
0
0
0
0
0
0
0
0
0
0
0
0.725627
0.93483
0.975424
0.973108
0.96402
0.967361
0.945825
0.9818
0.985823
0.991048
0.975117
0.972299
0.974778
0.980871
0.984388
0.98093
0.967372
0.980917
0.972635
0.966507
0.986395
0.975248
0.957388
0.963559
0.969138
0.975938
0.982721
0.969846
0.964272
0.955569
0.968066
0.972856
0.969349
0.900924
0.930413
0.975282
0.981303
0.977664
0.946959
0.98271
0.976936
0.975024
0.966114
0.988649
0.986636
0.945007
0.991028
0.970864
0.982457
0.970282
0.991235
0.973741
0.988353
0.981367
0.984111
0.978899
0.966107
0.976236
0.975867
0.972304
0.969744
0.967099
0.974028
0.964546
0.984947
0.984206
0.982282
0.8294
0.974459
0.978947
0.976808
0.991851
0.978845
0.976708
0.968208
0.978365
0.979333
0.965895
0.982219
0.967114
0.986066
0.978343
0.972373
0.981155
0.988184
0.977405
0.984362
0.975731
0.981172
0.978378
0.976779
0.981006
0.975348
0.808896
0.975206
0.768673
0.626714
fixedStep chrom=14 start=1 step=1000000 span=1000000
0
0
0
0
0
0
0
0
0
0
0
0
0
0
0
0
0
0
0
0.433033
0.808615
0.968296
0.97429
0.969754
0.932593
0.963233
0.962057
0.963455
0.936226
0.974618
0.969899
0.974567
0.960131
0.98223
0.970554
0.968113
0.961811
0.965924
0.966851
0.95093
0.94368
0.961693
0.96742
0.95022
0.963692
0.949886
0.940907
0.971388
0.951625
0.967404
0.978264
0.976321
0.959156
0.970485
0.972353
0.979598
0.966654
0.965204
0.966388
0.976454
0.961194
0.964406
0.973046
0.963205
0.985963
0.981039
0.965795
0.966288
0.978513
0.990096
0.972267
0.969523
0.966778
0.983361
0.973244
0.986371
0.991437
0.980618
0.987547
0.976851
0.964643
0.977067
0.97532
0.989561
0.983264
0.989419
0.953594
0.967438
0.975933
0.986143
0.98211
0.982963
0.978803
0.975787
0.989795
0.988836
0.988201
0.989701
0.991374
0.989418
0.98969
0.986791
0.978775
0.982801
0.983526
0.966162
0.857785
0.794199
fixedStep chrom=15 start=1 step=1000000 span=1000000
0
0
0
0
0
0
0
0
0
0
0
0
0
0
0
0
0
0
0
0
0.522574
0.243568
0.631796
0.64962
0.875751
0.983799
0.988979
0.986946
0.666799
0.892508
0.634491
0.921759
0.705115
0.984395
0.926776
0.974002
0.976224
0.95709
0.983283
0.966831
0.98072
0.980556
0.987591
0.914986
0.957685
0.929681
0.96716
0.966569
0.993704
0.963019
0.975515
0.960681
0.982655
0.956419
0.975927
0.956091
0.95226
0.991711
0.980909
0.989025
0.98255
0.986796
0.972353
0.986128
0.977963
0.982102
0.986486
0.982711
0.990772
0.982481
0.988448
0.961765
0.947371
0.975168
0.961607
0.933781
0.963896
0.968194
0.954468
0.961441
0.980231
0.971945
0.654397
0.824616
0.835697
0.837545
0.983597
0.956751
0.971117
0.971568
0.973689
0.978699
0.978552
0.972095
0.970508
0.990963
0.994041
0.958445
0.983734
0.983145
0.954986
0.977351
0.761806
fixedStep chrom=16 start=1 step=1000000 span=1000000
0.899806
0.971507
0.908571
0.980682
0.988197
0.95636
0.99372
0.992188
0.931141
0.972044
0.98391
0.989101
0.965753
0.98491
0.841229
0.741394
0.666595
0.985044
0.606
0.987107
0.932612
0.72787
0.869682
0.987578
0.989687
0.987175
0.985094
0.99239
0.766737
0.70014
0.88179
0.920069
0.486753
0.550514
0.791613
0.264339
0
0
0
0
0
0
0
0
0
0
0.544392
0.947745
0.970348
0.985458
0.991288
0.983049
0.980931
0.9762
0.985419
0.971377
0.980142
0.990691
0.977749
0.952002
0.956381
0.976083
0.986962
0.967167
0.988888
0.969146
0.985113
0.985761
0.97976
0.970006
0.83989
0.978624
0.965994
0.989321
0.926499
0.967326
0.978798
0.989324
0.995257
0.993825
0.976866
0.988284
0.982679
0.987658
0.988477
0.985619
0.977045
0.976455
0.882171
0.967862
0.498829
fixedStep chrom=17 start=1 step=1000000 span=1000000
0.840406
0.966461
0.965998
0.925025
0.978817
0.971137
0.973857
0.982405
0.984686
0.977206
0.982669
0.977834
0.980807
0.982164
0.974977
0.865942
0.876496
0.984192
0.732964
0.895888
0.786735
0.834731
0.224869
0
0
0.675252
0.97453
0.983127
0.938661
0.949366
0.936659
0.970578
0.970105
0.971932
0.745338
0.989331
0.863367
0.983428
0.987279
0.964674
0.976946
0.973477
0.978295
0.905527
0.744782
0.911453
0.988989
0.983564
0.991141
0.979384
0.977044
0.973936
0.978391
0.976386
0.974622
0.99124
0.977976
0.96821
0.91668
0.977715
0.909399
0.978603
0.862177
0.989775
0.982621
0.981446
0.959864
0.976178
0.977941
0.987233
0.98897
0.98752
0.989753
0.978139
0.978904
0.983965
0.987403
0.909658
0.980596
0.936812
0.972873
0.809662
fixedStep chrom=18 start=1 step=1000000 span=1000000
0.913511
0.968922
0.976504
0.983644
0.975672
0.976697
0.980567
0.970486
0.977351
0.979285
0.964654
0.955076
0.943216
0.971383
0.692844
0.208326
0
0
0.475085
0.983354
0.962507
0.98705
0.9806
0.978299
0.977183
0.967045
0.979666
0.983781
0.986052
0.973466
0.978741
0.971002
0.964827
0.964757
0.974725
0.979028
0.990646
0.970853
0.990438
0.9824
0.969445
0.970704
0.982207
0.976911
0.971756
0.980751
0.969523
0.964195
0.987455
0.972147
0.98214
0.965233
0.835061
0.977001
0.972113
0.981813
0.98169
0.971264
0.973158
0.978295
0.983044
0.971142
0.975237
0.988881
0.981339
0.9818
0.977482
0.977305
0.958679
0.981196
0.97911
0.980485
0.940803
0.98797
0.980394
0.926283
0.96806
0.960344
0.221526
fixedStep chrom=19 start=1 step=1000000 span=1000000
0.747184
0.976134
0.975909
0.978235
0.975423
0.979065
0.979707
0.891397
0.874954
0.973002
0.983924
0.975933
0.956585
0.983747
0.962306
0.971365
0.984351
0.980551
0.983183
0.981742
0.87489
0.961655
0.929152
0.955389
0.566153
0
0
0.249342
0.959932
0.96405
0.980984
0.99462
0.993601
0.969769
0.987915
0.967677
0.934707
0.931322
0.972536
0.972993
0.944025
0.94854
0.983208
0.804576
0.969886
0.980398
0.976543
0.976564
0.932834
0.9654
0.931854
0.976216
0.978604
0.940554
0.95605
0.936653
0.960238
0.979369
0.963744
0.761631
fixedStep chrom=20 start=1 step=1000000 span=1000000
0.920364
0.977326
0.980382
0.975502
0.972877
0.97061
0.979311
0.979366
0.976755
0.982286
0.989925
0.985926
0.948527
0.978941
0.980734
0.983676
0.984718
0.981548
0.962333
0.976131
0.991521
0.963011
0.970856
0.943402
0.974767
0.877703
0.240887
0
0
0.354264
0.979961
0.986713
0.973956
0.976718
0.936451
0.977285
0.993112
0.983114
0.968533
0.980137
0.974024
0.978509
0.976017
0.990018
0.975416
0.992924
0.968006
0.97678
0.988351
0.989809
0.987994
0.991919
0.963481
0.965852
0.966301
0.991187
0.993956
0.991977
0.984537
0.985622
0.983357
0.892645
0.906274
0
fixedStep chrom=21 start=1 step=1000000 span=1000000
0
0
0
0
0
0
0
0
0
0.263369
0.428553
0.151742
0
0
0.359887
0.83047
0.974618
0.974779
0.94783
0.9735
0.978508
0.981923
0.993585
0.985697
0.982956
0.989008
0.989141
0.982861
0.983734
0.930112
0.980071
0.992278
0.986167
0.97776
0.987264
0.986202
0.985378
0.981131
0.983246
0.988412
0.988093
0.972562
0.938256
0.985188
0.929067
0.983098
0.983222
0.976276
0.791955
fixedStep chrom=22 start=1 step=1000000 span=1000000
0
0
0
0
0
0
0
0
0
0
0
0
0
0
0
0
0.341065
0.87603
0.800756
0.984301
0.674461
0.678397
0.913667
0.952723
0.919187
0.921301
0.987902
0.991956
0.960238
0.963286
0.987512
0.975263
0.968403
0.986449
0.984334
0.968523
0.977944
0.994477
0.967223
0.975102
0.984648
0.977641
0.962126
0.984486
0.988304
0.986057
0.990552
0.983231
0.993021
0.982696
0.932963
0.664099
fixedStep chrom=X start=1 step=1000000 span=1000000
0.378541
0.378692
0.601402
0.892898
0.984654
0.980147
0.963866
0.924749
0.966915
0.984766
0.917398
0.956793
0.964271
0.973557
0.955626
0.977103
0.953939
0.96725
0.972943
0.96804
0.96294
0.973323
0.975945
0.962255
0.978036
0.965803
0.961966
0.970649
0.961167
0.983637
0.962909
0.969893
0.98088
0.98385
0.977676
0.9803
0.963148
0.893512
0.982638
0.987458
0.985714
0.969285
0.954034
0.97098
0.973422
0.976522
0.966671
0.947833
0.904851
0.756068
0.932279
0.84491
0.533194
0.953779
0.926791
0.897827
0.885178
0.915211
0.538871
0
0
0.265731
0.871022
0.893958
0.929537
0.929045
0.919573
0.933795
0.956346
0.924522
0.90538
0.924025
0.811914
0.948045
0.892015
0.89193
0.871848
0.94194
0.958228
0.924343
0.942815
0.95313
0.943812
0.963403
0.942903
0.951721
0.95162
0.964185
0.767628
0.63949
0.726826
0.622602
0.834375
0.976738
0.967814
0.943002
0.969857
0.953584
0.973424
0.952196
0.946404
0.79944
0.954888
0.914187
0.951741
0.939337
0.958796
0.962514
0.937855
0.954298
0.962974
0.934407
0.9595
0.907016
0.928478
0.893798
0.936693
0.954347
0.966297
0.917422
0.856362
0.955345
0.969809
0.969034
0.96561
0.947405
0.936227
0.966708
0.945114
0.968658
0.924264
0.960324
0.967756
0.970025
0.84634
0.97734
0.963588
0.95292
0.962089
0.961524
0.797718
0.948509
0.974324
0.868015
0.980139
0.962784
0.965147
0.956552
0.842742
0.905163
0.966234
0.897552
0.832966
0.864378
0.834038
0.433929
fixedStep chrom=Y start=1 step=1000000 span=1000000
0.398456
0.382643
0.599632
0.601387
0.587819
0.593747
0.697868
0.914359
0.911711
0.628934
0.0811597
0
0
0.561591
0.946072
0.936099
0.912676
0.94261
0.855509
0.735486
0.469021
0.940644
0.768923
0.817368
0.434024
0.312868
0.339585
0.347289
0.450924
0
0
0
0
0
0
0
0
0
0
0
0
0
0
0
0
0
0
0
0
0
0
0
0
0
0
0
0
0
0.0359002
0.477495
