# Supplementary material for: Nanopore-based consensus sequencing enables accurate multimodal tumor cell-free DNA profiling
Source: Genome Res. 2025 Apr;35(4):886–99. doi: 10.1101/gr.279144.124 (PMC12047234; doi:10.1101/gr.279144.124)
Supplement: Supplement 13 [file Supplemental_Code.zip › Supplemental_Code/NanoRCS/05_cna/ichorCNA/inst/extdata/map_hg19_10kb.wig]

fixedStep chrom=1 start=1 step=10000 span=10000
0
0.240769
0.188558
0.188987
0.343888
0.376114
0.425883
0.222595
0.313834
0.176429
0.176576
0.101713
0.104785
0.117933
0.107207
0.119165
0.108366
0.0880123
0
0
0
0
0.0387943
0.170226
0.147078
0.138622
0.0756536
0
0
0
0
0.0195065
0.0994929
0.0896686
0.0808551
0.130405
0.145201
0.141756
0.11268
0.133135
0.133647
0.127412
0.153321
0.163661
0.164616
0.187799
0.163348
0.0158445
0
0
0
0
0.200535
0.228987
0.181563
0.152895
0.419269
0.159387
0.145949
0.138739
0.156334
0.150467
0.136278
0.121815
0.0978193
0.106228
0.108481
0.0967332
0.146367
0.113453
0.147951
0.417755
0.647558
0.457136
0.3547
0.74585
0.6429
0.7056
0.643691
0.6821
0.679146
0.877849
0.907607
0.897706
0.94483
1
0.941613
0.972071
0.992274
0.994942
0.982875
0.94614
0.980822
0.9802
0.963154
0.953504
0.942963
0.9966
0.994342
0.998028
0.972463
0.736434
0.995726
0.998973
0.958846
0.998317
0.975411
0.859463
0.973279
0.994439
0.99995
0.985158
0.955688
0.940918
0.997917
1
0.990717
1
0.897703
0.993683
0.976169
0.97432
0.923067
0.9747
1
0.994664
1
1
0.86531
0.98489
0.985118
0.969843
0.991868
0.978532
0.916453
0.920475
0.999483
0.989027
0.839224
0.871036
0.868313
0.811765
0.859849
0.830031
0.801702
0.782183
0.844597
0.994641
0.990124
0.996874
0.965891
0.919428
0.947272
0.9959
0.977086
0.997375
0.89605
0.571508
0.760586
0.714097
0.82674
0.970145
0.653953
0.576308
0.663135
0.752713
0.785816
0.625199
0.874175
0.998692
0.994738
0.998376
0.997258
0.974497
0.980796
0.964616
0.979122
0.976064
0.976896
0.983067
0.99453
0.974698
0.986656
0.974843
0.993025
0.9845
0.958608
0.986933
0.996817
0.991542
0.987216
0.934037
0.957043
0.982038
0.988959
0.995458
0.991023
0.978381
0.964542
0.980909
1
0.98044
0.975157
0.987307
0.985263
0.9287
0.986672
0.946035
0.993403
0.99854
0.996824
0.99701
0.982234
0.988024
0.987857
0.968289
0.9999
0.979749
0.998508
0.9892
0.983655
0.837721
1
1
1
1
0.9939
0.995037
1
0.808746
0.99395
0.9997
0.99435
0.997794
0.992132
0.991872
0.9993
0.992
0.999225
0.9975
1
0.9925
1
1
1
1
0.996063
0.9877
0.8515
0.9606
0.887909
0.998763
1
0.996157
0.978457
0.992504
1
1
0.709299
0.188849
0.196327
0.435296
0.755685
0.284742
0
0
0
0
0.298988
0.787148
0.99901
1
1
0.994822
0.996464
0.99111
0.948435
1
0.995259
1
1
0.99495
1
0.962785
1
0.9992
0.96117
0.991607
1
0.9607
0.998927
0.978516
0.983024
0.998
0.978167
0.99975
0.9998
0.998449
1
1
0.994635
1
0.989233
1
1
1
1
0.966225
0.942782
0.9998
0.9973
0.98768
0.99975
1
1
1
0.981773
0.833154
1
1
0.9839
0.923238
0.9857
1
0.9996
1
0.99742
0.99975
1
0.97421
1
1
1
1
0.987118
0.995
0.994873
1
1
0.92646
0.992679
1
0.9986
0.999433
0.999533
1
1
0.998107
0.9953
0.978588
0.946923
0.990233
1
0.995875
0.99985
0.998204
0.9316
0.990827
0.994721
0.97142
1
0.947302
0.9945
1
1
0.981155
0.981741
0.994342
0.999646
0.99975
0.98606
0.973182
0.953194
0.99995
0.984121
0.974249
0.989427
0.989901
0.990209
0.9788
0.914947
0.971562
0.9997
0.996792
0.5219
0
0
0
0
0
0
0
0
0
0
0
0
0
0
0.463705
1
0.99177
0.995683
1
0.990267
0.9923
0.969448
0.989016
0.99607
0.976547
0.83892
0.981732
0.993952
0.929551
1
0.975165
0.814488
1
0.995504
0.9968
0.990784
0.995455
0.987355
0.984114
0.842224
0.99581
0.998433
0.978261
0.992046
0.997215
0.775195
0.99838
0.991779
0.9999
0.993463
0.99865
0.988436
0.996065
0.991983
0.943793
0.988493
0.986874
0.980156
1
0.989213
1
0.998381
0.9986
1
0.999783
0.997734
1
0.991097
0.99985
1
0.997138
0.964819
0.9987
0.997253
1
0.99935
0.990254
0.997743
0.975535
0.993608
0.974366
1
0.99962
0.994888
0.988454
0.999317
1
0.9938
0.997391
0.99945
1
0.906169
0.997277
1
0.997948
0.991758
0.996643
1
1
1
0.99965
1
0.996617
0.982235
0.998416
0.9981
0.985955
0.667805
0.954905
0.994116
0.996857
0.996078
1
1
0.998083
1
1
1
0.997802
0.991957
1
0.9997
0.9993
0.99927
1
0.721986
0.861213
0.99925
0.985098
0.988111
0.988569
0.987033
0.699301
0.996096
1
1
0.981008
0.99925
1
0.920849
1
1
0.984118
0.9887
1
1
0.999775
0.99985
0.9986
0.99562
0.995938
0.994009
0.997376
0.99637
0.947625
0.99995
0.998883
1
0.999517
0.9989
1
0.99995
1
1
0.992841
1
0.973056
0.98507
0.997412
0.9994
0.99975
0.994188
0.988037
0.9995
1
0.999196
0.992583
1
0.959515
0.998008
0.990932
0.977434
0.999117
0.997293
0.9866
0.977063
0.954863
0.992532
0.99015
1
1
0.987518
0.99512
0.980961
0.930072
1
0.998902
0.984033
0.997479
0.914456
0.975948
1
0.980027
0.866676
0.985073
0.984352
1
1
1
0.9689
0.966808
1
0.984152
0.98432
0.998858
0.994498
0.9819
0.998643
0.9988
1
1
0.972653
0.9969
0.987948
0.993214
0.9969
0.995994
0.99764
0.998608
0.995801
1
1
0.980106
0.99425
0.999292
0.99718
0.976883
0.987525
0.984455
0.964925
0.980442
0.980989
0.98622
0.972846
0.989318
1
0.99362
1
1
0.992399
0.990502
0.843103
0.985711
0.991214
0.991028
0.973871
0.994287
0.979927
0.97046
0.96948
0.937892
0.964254
0.980037
0.955458
0.930753
0.925985
0.925168
0.996324
0.981333
0.998981
0.999625
0.997923
0.972487
0.986763
0.968357
0.974484
0.958215
0.958107
0.972413
0.998358
0.993913
0.997843
0.990424
0.996438
0.99745
0.978262
0.97391
0.980657
0.995948
0.992473
0.979134
0.98185
0.856318
0.992244
0.985009
0.994289
0.969927
0.982968
0.988365
0.99935
0.982312
0.990821
1
0.99695
0.989304
0.99719
1
0.9974
1
1
0.986732
0.99877
0.999183
0.993618
0.994719
0.9999
0.985391
0.99759
0.997962
0.997163
0.99995
0.999447
1
0.987056
0.988132
0.998836
1
0.9999
1
1
0.999867
1
0.90344
0.988289
0.99668
0.989472
0.980632
0.990338
0.993635
0.99855
0.988822
0.990898
0.961631
0.991698
0.996849
0.889482
0.989987
0.994546
0.996898
0.998012
1
0.985816
0.9989
0.99444
0.995787
0.99634
0.990908
1
0.994382
0.929814
0.996045
1
0.499307
0.998683
1
1
1
0.998633
1
0.993042
0.996208
0.9923
0.992117
0.993088
0.994653
0.970944
1
1
0.991875
1
0.853205
0.653934
0.999453
1
0.980347
1
0.99995
0.994751
1
0.998822
1
0.9999
1
0.983111
0.997998
0.983341
0.988866
0.996997
0.986077
0.992536
0.998007
0.996497
0.989099
0.995379
1
0.992833
0.98409
0.947611
0.981033
0.994362
0.98393
0.985045
0.99276
0.992195
0.994957
0.997614
0.879722
0.99865
0.973039
0.992832
0.978548
0.991514
1
0.997088
0.994277
0.938584
0.993953
0.998683
0.983383
0.996666
0.997559
0.99242
0.993299
0.97508
0.987616
0.985292
0.997796
0.99568
0.987368
0.979207
0.984005
0.981583
0.995711
0.981886
0.989256
0.963309
0.980937
0.98496
0.979752
0.996095
0.996616
0.985314
0.984807
0.989124
0.963435
0.967404
1
0.994568
0.981732
0.978004
0.998563
0.999233
0.994364
0.994218
0.977441
0.972376
0.998075
0.998983
0.998983
0.992302
0.999567
0.787267
0.976557
0.999925
0.970913
0.999508
0.993738
0.996344
0.978562
0.99965
1
0.98475
0.849266
0.882367
0.999113
0.999275
0.897166
0.998437
0.995137
0.991171
0.997117
0.9933
0.989868
0.995861
0.968994
0.996
0.987673
0.99436
0.974595
0.987377
0.997613
0.990914
0.99026
0.967096
0.986764
0.984244
0.988987
0.995278
0.99799
0.97635
0.912443
0.958239
0.942585
0.975877
0.992626
0.991007
0.984607
0.985708
0.982219
0.993066
0.970939
0.990126
0.999281
0.964241
0.992393
0.985757
0.975382
0.961389
0.992773
0.968837
0.995272
0.983813
0.993381
0.961957
0.99975
0.99018
0.976143
0.998689
0.991165
0.996619
0.998019
0.984783
0.985568
0.991738
0.993088
1
0.98714
0.99395
0.996762
1
0.970706
0.9937
0.99935
1
0.993123
0.981914
0.994443
0.996559
0.991502
0.986433
0.987209
0.989785
0.991884
0.996303
0.996272
0.991432
0.9993
0.990502
0.99209
0.990203
0.960932
0.993939
0.945565
0.978307
0.970949
0.972489
0.988469
0.984312
0.982708
0.950251
0.995541
0.9996
0.974652
0.963238
0.960036
0.984852
0.994826
0.966181
0.962925
0.989939
0.985132
0.989146
0.985202
0.989429
0.99213
0.981527
0.972436
0.980681
0.983974
0.982184
0.976308
0.974318
0.968754
0.980225
0.97024
0.997188
0.990455
0.982755
1
0.982565
0.97198
0.982834
0.977826
0.974351
0.970471
0.980766
0.969222
0.957856
0.967267
0.964518
0.967472
0.980386
0.961934
0.878643
0.964143
0.984339
0.990699
0.988104
0.988758
0.985097
0.986537
0.980088
0.98938
0.99824
0.983737
0.976924
0.967194
0.982481
0.953669
0.978625
0.965904
0.979493
0.986972
0.98414
0.978063
0.980063
0.981698
0.994773
0.997697
0.992272
0.993989
0.99865
0.983174
0.996105
0.968539
0.996418
0.967302
0.965267
0.983403
0.976494
0.980942
0.979715
0.989303
0.912281
0.996873
0.973566
0.994959
0.965512
0.971887
0.982197
0.997275
0.984479
0.99975
0.993562
1
0.994454
0.985548
0.989508
0.997422
0.987693
1
0.990721
1
0.996173
1
0.991301
1
1
1
0.99965
1
1
0.997152
1
0.998355
0.964921
0.993885
0.990188
1
0.998967
1
0.988638
0.981749
0.998308
0.997345
0.991774
0.997383
1
0.994506
0.999783
0.996376
1
0.985852
0.967504
0.978397
0.997136
0.987516
0.998533
0.992748
0.991176
0.978411
0.946578
0.967667
0.956854
0.957085
0.989043
0.991346
0.99344
0.965593
0.707933
0.980842
0.959823
0.995511
0.99105
0.989639
0.99605
0.99975
0.663591
0.986078
0.997503
0.9993
0.993043
0.996102
0.99424
0.995575
0.934805
0.965555
0.97999
0.982679
0.989009
0.995996
0.908347
0.974525
0.999
0.998146
0.996688
0.99171
0.99085
0.980777
0.982066
0.996715
0.993181
0.967541
0.965098
0.994975
0.998692
0.998495
0.993274
1
1
0.972152
1
0.990692
0.9971
0.997617
0.975953
0.999633
0.994039
0.996641
0.995909
0.996565
0.951835
0.999112
0.998041
0.98439
0.997823
0.992763
0.97799
0.978862
0.992376
0.99767
0.991445
0.98099
0.99136
0.9998
0.990714
0.983033
0.982527
0.996274
0.986094
0.994839
0.994535
0.980718
0.982887
1
0.981445
0.992888
0.994436
0.997875
0.98485
0.977217
0.990748
0.959789
0.902103
0.991432
0.993469
0.967714
0.988845
0.984525
0.997852
0.949266
0.920446
0.992757
0.97662
0.994338
0.916999
0.999717
0.977849
0.997633
0.995678
0.97784
0.988968
0.983402
0.997051
0.974891
0.99985
0.984848
1
0.989326
1
0.988496
0.99632
0.982699
0.97504
0.996533
0.99985
0.972843
0.986824
0.990563
0.996317
0.996926
0.98344
0.996782
0.995961
0.9993
0.993461
0.996677
0.968097
0.981636
0.993262
0.97844
1
1
0.996038
0.988776
1
0.997392
0.996627
1
0.993163
0.992522
0.984299
0.98968
0.979449
0.982666
0.99945
0.999867
0.984081
0.971218
0.9874
0.99384
0.997427
0.997283
0.984764
0.986676
0.979212
0.996479
0.985292
0.984174
0.892524
0.987035
0.961754
0.993632
0.992541
0.945318
0.98854
0.998567
0.977659
0.9939
0.606826
0.697632
0.886556
0.649237
0.511957
0.629839
0.67172
0.833571
0.462728
0.299911
0.350444
0.34
0.246584
0.351032
0.504811
0.372906
0.239129
0.300663
0.363033
0.339876
0.271502
0.10253
0
0
0
0
0.21429
0.233363
0.315332
0.392844
0.323784
0.52145
0.507305
0.710617
0.912758
0.502468
0.51965
0.351831
0
0
0
0
0
0
0
0
0
0.00438333
0.276343
0.309871
0.374213
0.283569
0.238361
0.433251
0.456787
0.270066
0.285784
0.306605
0.247908
0.220157
0.327663
0.396505
0.435518
0.413793
0.450089
0.417014
0.4777
0.51244
0.499197
0.487131
0.472869
0.362289
0
0
0
0
0.0939333
0.28432
0.272223
0.316883
0.248967
0.219929
0.313092
0.395741
0.433139
0.416292
0.43685
0.418848
0.466768
0.508173
0.503081
0.486947
0.480738
0.63342
0.934345
0.968953
0.995749
0.984906
0.997625
0.990517
0.9925
0.960329
0.988047
0.97605
0.966594
0.943863
0.979145
0.99915
0.990109
0.996823
0.995155
0.941766
0.978951
0.986005
0.872282
0.918789
0.99652
0.981678
0.972658
0.992496
0.945803
0.998983
0.994628
1
0.995302
0.989661
0.9908
0.987661
0.99756
0.985658
0.990324
0.989692
0.946686
0.996833
0.999417
0.997695
0.98874
0.99905
0.997027
0.999283
0.975989
0.977056
0.976169
1
0.993465
1
0.9689
0.966982
0.96497
1
0.991179
0.839352
0.98687
0.950431
0.997154
0.999458
0.984528
0.977854
1
0.99975
0.9966
0.996506
0.99985
0.988676
0.995731
1
0.992215
0.9997
0.990009
0.99648
1
0.99995
0.96864
1
0.926067
0.994243
0.997882
0.869568
1
1
1
0.996796
0.992101
0.998331
0.875215
0.99717
0.873514
0.608897
0.998925
0.989545
0.991083
0.999567
0.992553
0.988979
0.994824
0.99052
1
0.996524
0.994174
0.996283
0.994846
0.95829
0.978616
0.9995
0.992792
0.984929
0.99614
0.996994
0.99935
0.993482
0.991804
0.9996
0.996799
0.990511
0.991686
0.99832
0.992343
0.99788
1
1
0.997676
0.999392
0.988299
1
0.988359
0.99985
0.977019
0.998717
0.994678
0.99945
1
0.996279
0.987319
0.9994
0.989327
0.999475
0.988206
0.986195
0.986716
0.994579
0.974361
0.98961
0.988133
0.997033
0.995387
0.98802
0.990248
0.98913
0.981577
0.978772
0.998233
0.98342
0.980375
0.994579
0.992959
0.98485
1
0.988719
1
1
1
0.99945
0.956961
0.996814
0.998353
0.97934
0.995672
0.997773
0.992796
1
0.995182
0.988452
0.997044
0.9997
0.99855
0.896408
0.985368
0.984198
0.964324
0.973999
0.986934
0.9997
0.995378
0.99985
0.992783
0.988194
0.92478
0.98307
0.987294
0.993593
0.972941
0.992655
0.997485
0.989256
0.963375
0.94976
0.959489
0.954653
0.988895
0.990344
0.952991
0.996718
0.983945
0.987241
0.983189
0.990872
0.983248
0.976153
0.988946
0.971115
0.991688
0.992638
0.994017
0.960965
0.992547
0.9989
0.996509
0.99102
0.977034
0.981604
0.987276
0.994188
0.994371
0.981885
0.987481
0.992216
0.955026
0.967013
0.966575
0.968993
0.966293
0.991247
0.990668
0.995663
0.966271
0.967146
0.994765
0.985291
0.99774
0.977272
0.997687
0.991791
1
1
0.9987
0.993064
0.975371
0.998867
0.982572
0.994343
0.969
0.917742
0.841125
0.92045
0.85805
1
0.993915
0.995873
0.973665
0.886492
0.996927
0.985122
0.98333
1
0.991176
0.999358
0.993713
0.990374
0.985257
1
0.996893
0.990869
0.988137
0.9992
0.9976
0.995047
0.976827
0.9882
0.977717
0.982441
0.988658
0.971455
0.95649
0.986492
0.977634
0.961786
0.997933
0.97705
0.99685
0.996257
0.98038
0.982835
0.989043
0.990443
0.985497
0.9976
0.913709
0.899159
0.846067
0.706088
0.75357
0.693479
0.501735
0.468513
0.531547
0.231367
0.298579
0.343395
0.766743
0.910017
0.918585
0.832117
0.833649
0.56995
0.446896
0.371484
0.623725
0.819348
0.913912
0.938956
0.912745
0.678629
0.375168
0.445053
0.5371
0.556017
0.5467
0.515872
0.324358
0
0
0
0
0.199438
0.476748
0.477992
0.712862
0.870057
0.769028
0.955249
0.865852
0.961644
0.922003
0.844719
0.958058
1
0.93735
0.985337
0.998369
0.972269
0.985231
0.998039
0.99613
0.994001
0.992662
0.995858
0.996165
0.99668
0.992497
0.971814
0.999208
0.984064
0.99309
0.985301
0.99945
0.984858
0.997451
0.996344
1
1
0.998619
0.998623
0.96407
0.993561
0.99362
0.999183
0.986463
0.994672
0.986298
0.990439
0.976312
0.994529
0.992377
0.987449
0.976272
0.991269
0.977998
0.99658
0.999483
0.962503
0.981701
0.99639
0.9999
0.950722
0.941819
0.973926
0.980513
0.973487
0.985302
0.974966
0.97574
0.993996
0.989242
0.986582
0.990302
1
0.997532
0.999408
0.998667
0.9997
0.9999
0.99599
0.986729
0.999101
0.999185
1
0.986193
1
0.99875
0.990502
0.993431
0.988973
1
0.998048
0.994847
1
0.98815
0.988542
0.999417
0.995142
0.990508
1
0.997369
0.995429
0.991451
0.99975
0.994407
0.995196
0.99533
0.997217
0.993372
1
0.999001
0.995969
0.995526
0.997967
1
0.9989
1
0.996304
0.99758
0.996638
0.99865
0.998
0.988258
0.993087
0.995994
0.998567
0.9999
1
1
1
0.855402
0.990706
1
0.970927
1
1
0.99966
0.997714
0.999583
0.999661
0.9997
0.994927
0.9983
0.994355
1
0.978519
1
0.997616
1
0.9984
1
1
0.99743
0.9992
1
0.954579
1
1
1
0.998833
0.995153
0.978509
0.979937
0.998799
0.9951
0.999283
0.986611
0.984162
0.998242
0.996138
0.985905
1
0.994849
1
0.999515
0.941313
0.978019
0.993596
0.99039
1
1
1
0.998912
0.998606
0.9989
0.997484
0.989151
0.99916
0.998538
0.999063
0.993676
1
0.9994
0.997103
0.999075
0.994285
0.996388
1
0.975208
0.9777
0.998638
0.998467
1
1
1
0.990056
0.98697
1
0.982843
0.9975
1
0.99995
1
0.992125
0.9982
0.99915
0.988408
0.993894
0.994176
0.99975
0.999012
0.993039
0.998423
0.99699
0.998107
0.995683
0.999345
0.999116
1
1
0.996872
1
1
0.985194
0.995418
0.995288
0.998013
0.993373
0.996547
0.999717
0.980755
0.993598
0.989297
0.908184
0.945055
0.943869
0.977203
0.984142
0.985959
0.996517
0.997947
0.989817
0.99985
0.998692
0.99805
0.996805
0.997008
1
0.997626
0.989206
0.994958
0.999021
0.975338
0.974147
0.996059
0.981523
0.989771
0.970144
0.984992
0.9998
0.942832
0.942156
0.986816
0.986379
0.993114
0.998092
0.99189
0.990231
0.993376
0.993917
0.963149
0.988043
0.988796
0.999417
0.995741
0.988355
0.986228
0.977512
0.995035
0.989334
0.99975
0.974078
0.9993
0.995644
0.991415
0.990096
0.995877
0.991829
0.998608
0.979686
0.990101
0.99935
0.993894
0.993096
0.984739
0.9999
0.988163
0.984909
0.976214
0.993595
0.996993
0.994312
0.976324
0.995643
0.99965
0.929269
0.881452
0.919482
0.990813
0.993347
0.987023
0.984555
0.984505
0.992193
0.997358
0.996935
0.99729
0.987143
1
0.980974
0.997722
0.97632
0.987028
0.978153
0.998792
1
0.997683
0.997263
0.993848
0.993167
0.9969
0.996703
0.9941
0.990602
0.98825
0.99389
0.993444
1
0.996326
0.999333
0.996668
0.999133
1
0.998275
0.99955
0.99807
1
0.997083
0.9996
0.997705
0.992277
1
0.994865
0.997772
1
1
1
0.9967
0.962207
0.98344
0.986951
0.980652
0.990106
0.985258
0.989665
0.987702
0.988879
0.946046
0.992219
0.985436
0.984708
0.985981
0.999242
0.977598
0.983973
0.962847
0.995642
0.995275
0.989041
1
0.981699
0.993474
0.991919
0.986775
0.995659
0.990173
0.984391
0.982819
0.801521
0.809932
0.967834
0.99137
0.980391
0.984788
0.992662
0.990617
0.998437
0.925275
0.985251
0.996686
0.998683
0.99985
0.99685
0.994622
0.982241
0.991759
0.99965
0.997475
0.973921
0.886637
1
0.919799
0.925238
0.99524
0.968966
0.85946
0.957575
0.999075
0.99728
0.983959
0.977777
0.987041
0.994836
0.974479
0.991831
0.973656
0.965534
0.97617
0.989553
0.983335
0.999733
0.994882
0.993481
0.996495
0.986147
0.999172
0.980003
0.983864
0.993798
0.9975
0.993801
0.997667
0.981709
0.980726
0.979583
0.778501
0.980507
0.914475
0.701854
0.620953
0.945542
0.910638
0.861366
0.860419
0.776209
0.851962
0.883117
0.99955
0.98923
0.977941
0.99244
0.977821
0.969678
0.996127
0.960606
0.986091
0.993711
1
0.99895
0.989822
0.990429
1
0.999133
1
0.999325
0.99965
0.965829
0.998176
0.994814
0.997416
0.995339
0.991464
0.981298
0.988595
0.99275
0.979021
0.978751
0.97991
0.975715
0.993743
0.990516
0.980134
0.993656
0.999667
0.990196
1
0.99866
0.980241
0.988176
0.996
0.985935
0.993368
0.980625
0.862165
0.792006
0.739598
0.765587
0.784019
0.89283
0.987911
0.978408
0.990416
0.972375
0.978107
0.99127
0.962202
0.972552
0.992878
1
0.990659
1
0.986693
0.987232
0.989418
0.988799
0.990029
0.992698
0.992305
0.992115
0.997329
0.99985
1
0.997467
0.998057
0.99965
1
0.99995
0.990975
0.996213
0.9995
0.9905
0.99965
0.99925
1
0.989769
0.990315
0.99995
1
0.996517
0.981336
0.987184
0.995509
0.99995
0.996998
0.980635
0.99368
1
1
0.988872
1
0.998933
0.997201
0.998373
1
0.993295
1
0.996541
1
0.992431
0.999333
0.998865
1
1
1
0.9994
0.983541
0.993974
0.963799
1
0.997274
0.99909
0.988958
0.977834
0.99985
0.989513
0.999617
1
0.9983
0.99922
1
0.994847
0.995981
0.998987
0.997113
0.999458
0.999925
0.993153
0.998352
1
0.983992
0.870159
0.988551
0.991202
0.99975
0.982646
0.985404
0.940377
0.983416
0.994301
0.994694
0.971826
1
1
0.993494
0.994143
0.994773
1
1
0.993885
0.992061
0.994702
0.991128
0.964758
0.993059
0.995045
0.983362
0.989802
0.985632
0.984001
0.981596
0.97786
0.99323
0.879726
0.981412
0.98131
1
0.984464
0.9938
0.990248
0.986527
0.963066
0.963096
0.997508
0.993582
0.966542
0.982086
0.998075
0.984636
0.98602
0.991429
0.985801
0.9996
0.97966
0.998059
0.982897
0.997943
0.957618
0.902667
0.995737
0.99995
0.955167
0.98962
0.998908
0.989556
0.986814
0.994599
0.982223
0.981031
0.984331
0.972312
0.972472
0.98417
0.984495
0.985048
0.979779
0.88444
1
0.933037
0.982646
0.982486
0.970089
0.985721
0.996359
0.975011
0.987634
0.979309
0.979528
0.99426
0.985705
0.986246
0.907914
0.893052
0.903578
0.983089
0.983309
0.991347
0.978112
0.992312
0.981698
0.982524
0.86385
0.981398
0.910722
0.97554
0.999633
0.839848
0.837549
0.988951
0.988306
0.846
0.984451
0.984505
0.997828
0.987439
0.975282
1
0.99985
0.995005
0.993268
0.995543
0.99905
0.999875
0.984886
0.988032
0.990841
0.987997
0.975654
0.987358
0.996419
0.980495
0.991494
0.989327
0.990014
0.885712
0.991237
0.9996
0.995243
0.986266
1
1
0.995128
1
0.991888
0.979564
0.991051
1
0.987466
0.998533
0.995092
0.997117
0.994602
0.993629
0.994742
0.995843
0.995193
0.99089
0.982014
0.993678
0.966146
0.998517
0.987135
0.993109
0.986434
0.997048
0.994152
0.990687
0.962602
0.997215
0.988674
0.958248
0.979123
0.994055
0.996955
0.946461
0.957799
0.988284
0.99487
0.980736
0.989896
0.984739
0.994617
0.979571
0.980004
0.987322
0.9984
0.973442
0.832426
0.997234
0.995069
0.877414
0.852087
0.986083
0.991401
1
0.998288
0.996538
0.991404
0.997125
1
1
1
0.992398
1
1
1
1
0.95964
0.9996
0.99837
0.99985
1
1
0.739045
0.99995
0.994567
0.998875
0.997308
0.996248
0.965916
0.99932
0.984705
0.993017
0.994909
0.9981
0.991043
0.988847
0.998641
0.972692
0.976755
0.981874
0.97768
0.994461
0.868145
0.624554
0.695784
0.715038
0.656572
0.715294
0.70965
0.592674
0.791521
0.980747
0.931232
0.641214
0.708062
0.738594
0.660779
0.720512
0.670327
0.957008
0.990164
0.99353
0.971112
0.987565
0.977763
1
0.980929
0.428349
0.9784
0.999067
0.988685
0.999225
1
0.983408
0.996717
0.934854
0.978564
0.907937
1
0.991173
0.979067
1
0.977975
0.991533
0.99995
0.99985
0.992556
0.995611
0.99732
0.997621
0.981194
0.999261
0.992865
0.988587
0.996326
0.996704
0.99905
0.996999
0.987608
0.99947
0.982875
0.99695
0.988842
0.981934
0.987203
0.983757
0.995146
0.982289
0.984563
0.996841
0.975494
0.993312
0.99485
0.991355
0.980251
0.991846
0.996575
0.989055
0.986859
0.998608
0.99613
0.996876
0.996597
0.994428
0.9999
0.970532
0.991444
0.980739
0.992352
0.999933
0.982034
0.993338
0.98111
0.994398
0.978143
0.987231
0.991556
0.99637
0.991252
0.98386
0.993451
0.992807
0.986187
0.97783
0.996591
0.989079
0.9991
0.986542
0.996085
0.972484
0.991726
0.993665
0.99975
0.985692
0.985766
0.994568
0.955257
0.993696
0.99418
0.943397
0.977361
0.991808
0.977657
0.994052
0.934002
0.951575
0.993553
0.945723
0.964396
0.972559
0.9946
0.982181
0.992518
0.983827
0.98162
0.96781
0.816412
0.996952
0.966849
0.942945
0.886661
0.898076
0.982936
0.989591
0.98376
0.995839
1
0.984306
0.9942
1
0.980398
0.984259
0.98416
0.991418
0.988695
0.986261
0.913429
0.904132
0.79442
0.991035
0.969384
0.990146
0.992132
0.955541
0.97513
0.968717
0.978016
0.962977
0.998323
0.98155
0.982331
0.973469
0.991033
0.992145
0.936877
0.995343
0.989005
0.994492
0.982719
0.976613
0.99218
0.989042
0.986396
0.833563
0.955515
0.995666
0.989837
0.986869
0.998766
0.992398
0.999265
0.99965
0.942126
0.99541
0.975275
0.965379
0.967346
0.952598
0.957238
0.987302
0.984137
0.972852
0.965561
0.965146
0.99317
0.839431
0.997087
0.991415
0.999317
0.986614
0.98681
0.975002
0.995363
0.994534
0.99649
0.97109
0.980056
0.937531
0.98393
0.975305
0.98168
0.990304
0.989906
0.960225
0.957704
0.98499
0.960351
0.988392
0.997815
0.995935
0.990121
1
0.9964
1
0.99895
0.999017
1
0.994177
0.992856
0.990602
0.965019
0.987596
0.990715
0.994783
0.974419
0.998073
0.955479
0.971036
0.993295
0.996142
0.970679
0.98186
0.98848
0.994345
0.995159
0.968278
0.986073
0.97361
0.938194
0.950016
0.986951
0.843396
0.862814
0.980716
0.977217
0.99454
0.986777
0.986406
0.964295
0.942855
0.983527
0.995827
0.99755
0.971748
0.990098
0.993193
0.98118
0.99157
0.993769
0.99643
0.97889
0.985581
0.986189
0.995323
0.991358
0.986782
0.925745
0.995918
0.97686
0.961662
0.99541
0.990116
0.985373
0.971626
0.988885
0.995057
0.982037
0.998367
0.958603
0.98636
0.993564
0.96431
0.979969
0.980194
0.993581
0.977761
0.975992
0.956113
0.992266
0.980292
0.970654
0.948835
0.974332
0.978448
0.943179
0.978054
0.986918
0.977774
0.99995
0.978876
0.982918
0.968905
0.990308
0.975751
0.99745
0.953504
0.973847
0.995121
0.954724
0.982399
0.988524
0.947333
0.950631
0.978015
0.982262
0.919545
0.953606
0.982679
0.963724
0.966663
0.977464
0.954194
0.961874
0.982998
0.96361
0.966711
0.945987
0.978399
0.970108
0.96837
0.981407
0.979734
0.984901
0.967303
0.972264
0.992301
0.98598
0.993991
0.989966
0.979671
0.9997
0.976475
0.980228
0.988146
0.976816
0.984872
0.992418
0.985124
0.997968
0.982613
0.991972
0.989628
0.998367
0.983793
0.973344
0.971703
0.979646
0.99054
0.9822
0.968193
0.995014
0.978806
0.968887
0.97502
0.990048
0.983392
0.978476
0.975923
0.99975
0.945327
0.963499
0.98218
0.998145
0.994662
0.960474
0.962634
0.994589
0.994103
0.99745
0.992943
0.985638
0.99905
0.99805
0.998553
0.997397
0.997199
0.979703
0.994403
0.9996
0.99975
0.910751
0.9827
0.917453
0.9979
0.997664
0.997886
0.775175
0.956266
0.99528
1
0.9975
0.960138
0.99775
0.99805
0.990745
0.998267
0.99915
1
0.995775
0.990945
1
0.78215
0
0
0
0
0
0
0
0
0
0
0
0
0
0
0.1918
1
0.993345
0.991101
0.989956
0.9981
0.996994
0.970358
0.993899
0.998033
0.977523
0.952312
0.9995
0.977392
0.9992
0.994944
0.965317
0.995508
0.98615
1
0.9743
0.967172
0.9908
1
0.989467
0.989324
1
1
0.9979
1
0.9958
1
0.991228
0.99995
0.979352
0.998617
0.9999
0.9984
0.999392
0.997108
0.9976
0.9951
1
0.995158
0.919751
0.895839
0.99746
0.98604
1
0.998967
1
0.9999
1
0.99895
0.995567
0.99945
0.997073
1
0.9998
0.977581
0.955613
1
0.999417
0.995339
0.9997
0.983422
0.98603
0.9979
0.9999
1
1
0.99865
1
0.9881
0.9994
0.999183
0.909026
0.99625
0.9994
0.956685
1
0.970505
0.97925
0.9666
0.999127
0.9994
0.975064
0.994893
1
0.453289
0.755894
0.89565
0.993986
0.994229
0.779244
0.807201
1
0.977695
1
1
1
1
0.907622
0.694749
1
1
1
0.996304
1
0.998006
0.987058
0.97585
0.998199
1
0.99755
0.99745
1
0.995805
1
1
0.999925
1
0.975144
0.989679
0.991214
0.997034
0.994545
0.993796
0.991719
0.9999
0.977036
0.978951
0.999167
1
1
0.995252
0.985899
0.986012
0.968103
0.992433
0.968067
1
0.985854
0.99975
0.997671
0.992553
0.98933
0.998792
0.992022
0.989397
0.979201
0.974013
0.989684
0.987099
0.977621
0.986641
0.981731
0.989941
0.975797
0.967863
0.985386
0.988521
0.905741
0.951425
0.973326
0.969581
0.997683
0.984452
0.988041
0.99945
0.972314
0.997946
0.990592
0.996151
0.990374
0.994967
0.992911
0.988366
0.995259
0.981771
0.997183
0.982761
0.997336
0.991409
0.987719
0.996421
0.998533
0.999546
0.994587
0.990513
0.979331
0.99227
0.991361
0.975989
0.827925
0.971769
0.993674
0.998422
0.982641
0.998708
0.971934
0.979411
0.9823
0.994138
0.98462
0.99912
0.999625
0.995533
0.999267
0.99935
1
1
0.999233
0.997311
0.998051
0.9986
0.985044
1
1
1
1
1
0.984569
1
0.995001
0.994756
0.99358
0.991032
0.973329
0.940735
1
0.994044
0.970913
0.986697
0.987543
0.989342
0.950181
0.987968
0.996229
0.97754
0.991053
0.98937
0.970207
0.975202
0.984357
0.975254
0.976023
0.989143
0.987311
0.973733
0.977986
0.971426
0.959965
0.945683
0.991991
0.995603
0.977189
0.98915
0.984324
0.98536
0.976416
0.995677
0.986916
0.987737
1
0.988702
0.99033
0.988806
0.99253
0.979869
0.991766
0.980022
0.998833
0.983276
0.974357
0.977158
0.968393
0.995191
0.997236
0.988739
0.98784
0.98509
0.993576
0.978481
0.990366
0.979197
0.966285
0.914806
0.777694
0.970711
0.980893
0.992189
0.996047
0.970386
0.98241
0.957819
0.978665
0.973653
0.981581
0.993564
0.987175
0.974011
0.994965
0.9923
0.969969
0.985794
0.989124
0.99367
0.974317
0.974008
0.979842
0.984248
0.96598
0.987977
0.983335
0.96722
0.98192
0.940158
0.973492
0.982307
0.993784
0.996468
0.987194
0.973422
0.924109
0.962473
0.980294
0.9989
0.969554
0.97821
0.999258
0.980018
0.983397
1
0.994855
0.97044
0.98177
0.997713
0.982114
0.983379
0.98192
0.914318
0.895139
0.98446
0.971912
0.9837
0.984398
0.985105
0.991237
0.767638
0.951006
0.971958
0.992472
0.992272
0.99965
0.993938
0.983862
0.973348
0.9994
0.997563
0.980472
0.996366
1
0.990437
0.990981
0.842126
0.957208
0.9996
0.994384
0.997687
0.989937
1
0.99985
0.808377
1
0.919468
0.9883
1
0.99625
1
0.960488
0.998967
0.997488
0.987498
0.980669
0.999337
0.977444
0.998403
1
0.987674
0.98529
0.99439
0.995682
0.997822
0.99791
0.898195
1
0.990383
0.983599
0.99995
0.999533
1
0.996848
0.99845
0.996252
0.995931
0.997945
1
0.99955
0.993118
1
0.849351
0.696162
0.996633
0.989965
1
0.99807
0.989754
0.977693
0.994249
0.94383
1
1
1
0.983511
1
1
0.625887
0.866894
1
1
0.998817
1
0.871506
0.9999
0.996331
1
1
1
1
1
0.9991
0.995484
0.995139
1
0.994026
0.993578
1
0.99975
1
0.995616
0.996107
0.906634
0.739561
0.603877
0.995922
0.998206
0.984031
1
0.991694
0.9999
1
1
0.996401
1
0.993681
0.994927
1
1
0.668109
0.776174
1
1
0.956965
0.995821
1
0.992781
0.980155
1
0.999355
1
0.99995
0.996112
0.993446
0.981782
0.991945
1
1
0.99955
0.99945
1
0.996318
1
0.995788
1
0.972882
0.996957
0.994715
1
0.995863
0.946844
0.401932
0.995068
0.999767
0.99714
0.989378
0.999233
0.854923
0.908837
1
0.998195
0.997925
0.991424
1
0.998525
1
0.988528
0.993276
0.99936
1
1
0.985189
0.990967
0.996426
0.983175
0.99861
0.988596
0.988681
0.999575
0.997684
0.999317
0.997626
0.992103
0.975409
0.996294
1
0.99955
0.994731
0.994355
0.932674
0.731716
0.896487
0.971036
0.983627
0.99975
0.993797
0.978782
0.976725
0.998742
0.973125
0.724121
0.985118
0.987626
0.968057
0.996785
0.977696
0.960746
0.875952
0.8344
0.929959
0.979803
0.992341
0.996021
0.991514
0.993776
0.993819
0.966574
0.993713
0.9926
0.960823
0.949509
0.990252
0.96092
0.990018
0.998538
0.985621
0.983682
0.9996
0.997405
0.993067
0.991774
0.988271
0.990438
0.978992
0.984663
0.987372
0.978887
0.963452
1
1
0.989071
0.988882
0.955898
0.98174
0.989481
0.995546
0.977194
1
0.993485
0.994216
1
1
0.986139
0.997166
0.99735
0.995683
0.996706
0.99064
0.985298
0.983491
0.990746
0.997008
0.97924
0.991898
0.991643
0.993279
0.983261
0.99965
0.996513
0.974791
0.993557
0.99135
0.989165
0.975803
0.984259
0.958937
0.981613
0.99242
0.989779
0.976173
0.993459
0.974606
0.996328
0.997634
0.984052
0.969933
0.999667
1
0.990911
0.99727
0.982846
0.993544
0.983778
0.977109
0.993077
0.991036
0.987911
0.943375
0.97772
0.994786
0.987862
0.986577
0.984638
1
0.997083
0.9759
0.999617
0.981863
0.986239
0.974347
0.998583
0.990025
0.982343
0.964328
0.959897
0.988619
0.987727
0.98413
0.93929
0.993243
0.953077
0.994938
0.972723
0.985242
0.99659
0.959524
0.995914
0.983743
0.996793
0.990704
0.987805
0.990447
0.982849
1
0.984275
0.985122
0.985071
0.982265
0.954754
0.980326
0.990976
0.99995
0.999368
0.946628
0.984784
0.986709
0.98876
0.98262
0.969077
0.979052
0.999017
0.9946
0.994305
0.998423
0.998885
1
0.998842
0.975463
0.99995
0.995854
0.996967
0.98835
0.944575
0.99178
0.997
0.991574
1
0.99975
0.999175
1
0.949624
0.959549
0.998925
1
0.99915
0.993571
0.985926
1
1
1
1
1
1
1
1
0.999183
0.997756
0.99995
1
1
0.982079
1
0.993758
0.998602
0.997942
0.978311
0.999217
1
1
0.973995
0.999363
1
0.831676
1
1
1
1
0.9997
0.997005
1
0.9997
0.993511
1
0.943139
0.996842
0.508349
0.981368
1
1
0.997267
1
0.999042
1
0.996316
0.9944
1
1
0.989436
0.960892
0.997988
1
0.977142
0.764257
0.975743
0.9998
0.983075
0.997292
0.9964
0.99123
0.99536
0.982182
0.993974
0.9992
0.993861
0.99592
0.997908
0.909681
0.974818
0.98585
0.987221
0.975865
0.993794
0.990542
0.997852
0.982076
0.998783
0.994538
0.998412
0.995775
0.988568
0.99551
0.997419
1
0.99529
0.987034
0.99587
0.995789
0.995273
0.982825
0.990392
0.994223
0.904954
0.982618
0.979295
0.977281
0.994758
0.986015
0.995818
0.987967
0.998154
0.987576
0.990095
0.975939
0.976811
0.819081
0.913114
0.985649
0.982544
0.94243
0.994338
0.96726
0.829665
0.986978
0.993854
0.998408
0.988066
0.99805
0.982898
1
0.99895
0.99773
0.9996
0.992529
1
0.994862
0.997944
0.99259
1
1
0.974578
1
0.981775
0.991099
1
0.99965
1
0.9993
0.991939
0.999038
0.992561
1
1
0.99016
1
0.998252
1
0.995359
0.977984
0.997803
1
1
1
0.994695
1
1
0.992765
0.991762
0.690035
0.998825
0.998667
0.99875
0.938548
1
0.987538
1
0.993011
0.972233
0.9994
1
0.999114
1
0.999019
0.998983
1
0.9993
0.997867
0.99738
0.815099
0.984002
0.893772
0.989608
0.919731
1
0.99789
1
0.97915
0.988036
0.998337
0.991749
1
0.985754
0.758115
0.992776
0.99749
0.99792
0.986007
0.996022
0.994766
0.98141
0.987351
0.98548
0.953209
0.974456
0.996487
0.980047
0.942126
0.95495
0.972424
0.987779
0.982304
0.971122
0.963724
0.952534
0.988343
0.991548
0.980898
0.985883
0.977144
0.980207
0.987516
0.984869
0.984829
0.968521
0.992681
0.955913
0.989934
0.990785
0.983729
0.987427
0.996982
0.983923
0.974439
0.979301
0.989754
0.972383
0.986925
0.99137
0.91627
0.92613
0.978532
0.983473
0.971376
0.9989
0.984586
0.982388
0.985444
1
1
0.990321
0.988324
0.995744
0.970711
0.961978
0.99069
0.985007
0.968867
0.972965
0.996777
0.981929
0.981635
0.99865
0.992686
0.981891
0.945386
0.879861
0.773581
0.61215
0.969
0.972879
0.998361
0.95017
0.9889
0.985298
0.969587
0.98473
0.949154
0.986908
0.993331
0.990227
0.991024
0.990232
1
0.976433
0.990517
0.990153
0.990359
0.986761
0.990308
0.998855
0.999925
0.9416
0.52895
0.859728
0.872399
0.974576
0.909665
0.981399
1
1
0.995951
0.996533
0.907453
0.992266
0.975386
0.993669
0.862311
0.992561
0.998966
0.99592
0.985958
0.965148
0.979645
0.987955
0.964555
0.868526
0.903324
0.968877
0.995885
0.997133
0.97874
0.99985
0.979393
0.989453
0.995509
0.980339
0.984219
0.986016
0.988009
0.986382
0.987958
0.980011
0.945898
0.998783
0.990059
0.978199
0.98961
0.993903
0.981392
0.989573
0.975204
0.994488
0.994692
0.969744
0.987104
0.987476
0.995314
0.996115
0.96087
0.983205
0.994713
0.980713
0.479592
0.991002
0.971768
0.996859
1
0.996847
0.991125
0.982451
0.997492
0.969209
0.957512
0.9999
0.980269
0.935281
0.968299
0.990155
0.93298
0.9095
0.994131
0.967427
0.909865
0.910791
0.975314
0.995989
0.979677
0.984068
0.983166
0.99038
0.996403
0.998457
0.981743
0.981811
0.996707
0.98929
1
0.982022
0.987734
0.971861
1
0.9963
0.99985
0.970991
1
0.99995
0.981127
0.994034
0.99745
0.994005
0.99995
0.977267
0.9996
0.993489
0.991086
0.994549
0.986621
0.991543
0.997983
0.989981
0.975353
0.973319
0.960859
0.992577
0.999762
0.997658
0.99534
0.994725
0.997683
0.979916
0.978079
0.987452
0.99985
0.811298
0.780768
0.99995
0.983596
0.97395
0.93224
0.998333
0.990428
0.999591
1
0.602468
0.998256
0.970094
0.768123
0.9994
0.98586
0.996459
0.987495
0.97364
0.990839
0.998434
1
0.99
0.99714
0.988405
0.9987
0.9999
0.988638
1
0.987828
1
1
1
0.995644
0.999467
1
0.989104
0.998258
1
1
0.99995
1
1
1
1
0.973075
1
0.740044
0.975251
1
1
1
0.999678
1
1
1
0.99444
1
1
1
1
0.991946
1
1
0.9992
1
0.990636
0.998469
0.987279
0.985868
0.994064
0.99965
0.983257
1
1
0.999598
0.992898
0.994992
0.913986
1
1
0.993952
1
0.998295
0.999608
1
0.996668
0.902129
0.988659
0.9914
1
0.593333
0.997877
0.99335
1
0.998757
0.994785
0.977644
0.776321
0.93492
0.981937
0.985412
0.875265
0.993941
0.995712
0.99865
0.9999
0.997884
0.994836
0.97236
0.997538
0.999367
0.997929
0.997032
0.978938
0.807747
0.968232
0.760589
0.94281
1
0.969093
0.99915
1
0.99468
0.997855
0.998808
0.99915
0.990004
0.991169
0.996814
0.993222
0.993864
0.9996
0.99059
1
0.984077
0.975108
0.995208
0.994077
0.994707
0.99955
0.970813
0.820996
0.997517
0.983036
0.995816
0.970736
0.996827
0.959348
0.965876
0.984284
1
0.99995
0.990276
0.992605
0.988297
0.981958
0.986049
0.98948
0.99515
0.992431
0.9946
0.959022
0.98423
0.983822
0.963204
0.998968
0.91487
0.991439
0.99865
0.984567
0.976209
0.978854
0.986348
0.929651
0.99835
1
1
0.968395
0.993283
0.98717
0.994341
0.98567
0.9998
0.989013
1
1
0.989748
0.998224
0.977249
0.99812
0.981562
0.986062
0.995275
0.993222
0.969418
0.996164
0.995567
0.99726
1
0.991
0.761513
0.940697
0.963425
0.461127
0.984968
0.995703
0.994902
0.971378
1
0.906753
0.981341
0.98549
0.953342
0.99945
0.993009
0.993026
0.979485
0.978925
0.994512
0.984582
0.989694
0.997858
0.9955
0.971923
0.985304
0.991158
0.987348
0.981485
0.986644
0.989738
0.975553
0.985747
0.982298
0.9991
1
1
1
0.97158
0.98805
0.968452
0.99895
0.853426
1
0.99975
1
1
1
0.996656
0.99975
0.992559
1
1
1
0.989573
0.980642
0.924022
0.994775
0.996949
0.974092
0.996592
0.991302
0.988417
0.9991
0.984487
0.996224
0.994944
0.994938
0.984068
0.993102
0.981953
0.997353
0.996687
1
0.997937
1
0.980125
0.994284
0.994216
0.986111
0.996514
0.996613
1
0.995508
0.98745
0.988692
0.988224
0.988893
1
1
1
1
0.998268
0.979429
0.996349
0.997677
0.991734
0.999837
0.989235
0.99957
0.99925
0.997548
0.958141
0.99014
0.989672
0.984426
0.923558
1
0.997185
0.988874
0.965005
0.992876
0.975577
0.989883
1
1
1
1
1
1
0.999803
1
1
0.988728
1
0.998039
1
0.999508
0.990865
0.992041
0.985165
0.972466
0.977112
1
1
1
0.992767
0.981141
0.990633
0.982466
0.990042
0.995078
0.997328
0.994007
0.994383
0.994095
0.994831
0.994316
0.986006
0.999783
0.995874
0.98431
0.993599
0.960428
0.990299
0.994222
0.992954
1
0.99351
0.994815
0.989926
0.982552
0.983585
0.96045
0.986398
0.974459
0.956105
0.985053
0.99677
0.94539
0.990275
0.974426
0.972864
0.989402
0.971545
0.995165
0.994761
0.997079
0.999306
0.983171
0.880986
0.997358
0.99638
0.944022
0.970755
0.982532
0.956164
0.955957
0.941731
0.97902
0.995421
0.953142
0.986326
1
0.976988
0.990569
0.988056
0.990879
0.984599
0.9748
0.844074
0.999433
0.821715
0.966335
0.955258
0.858389
0.998693
0.996064
0.934489
0.701992
0.649019
0.81337
0.989534
0.995487
0.926332
0.993928
0.996433
0.933456
0.994784
0.993878
0.9925
0.54416
0.992887
0.974117
0.924308
0.996624
0.99865
0.994377
0.989762
0.96352
0.977633
0.974566
0.984695
0.998081
0.974044
0.973043
0.987078
0.992422
0.981557
0.97865
0.974474
0.98174
0.930245
0.969491
0.987152
0.900004
0.965385
0.97261
0.969605
0.97903
0.924307
0.989659
0.979424
0.981463
0.990042
0.987454
0.99975
0.998842
0.999475
0.987687
0.988527
0.984499
0.991603
0.893599
0.95421
0.842904
0.901752
0.971714
0.995066
0.940646
0.963305
0.993135
0.955843
0.983937
0.992847
0.985781
0.999933
0.994034
0.888805
0.9995
0.987067
1
0.975788
0.99045
0.985922
0.949528
0.993402
0.99865
0.827044
0.911626
0.99691
0.99985
0.992616
0.979612
0.71608
0.996673
0.996789
0.981675
0.988697
0.997467
0.995857
0.99295
0.964976
0.994797
0.996799
0.986249
0.97554
0.989009
0.981944
0.99584
0.989479
0.969075
0.995281
0.977868
0.989516
0.988897
0.737097
0.980222
0.992044
1
0.992673
0.97678
0.993166
0.96623
0.922994
0.873769
0.955896
0.976246
0.962066
0.984712
0.970571
0.911344
0.986764
0.994431
0.97927
0.988182
0.994613
1
1
0.998702
1
1
0.969616
0.87254
0.99857
1
1
0.99469
0.981011
0.995435
0.99995
0.965354
0.99517
0.985996
1
0.981723
0.990667
0.917626
0.911366
1
1
0.960192
0.935829
0.999483
1
0.895379
0.99268
0.981742
0.952714
0.973918
0.907302
0.94123
0.798515
0.923106
0.903933
0.747804
0.864761
0.676502
0.87945
0.83616
0.513648
0.5635
0.764437
0.96563
0.912921
0.818483
0.828807
0.912555
0.883662
0.980668
0.818614
0.826714
1
0.694859
0.995378
0.99745
0.988025
0.847035
0.747263
0.729933
0.565966
0.50944
0.883523
0.80535
0.754215
0.773967
0.841329
0.810417
0.887063
0.615605
1
0.999617
0.984787
0.992736
1
1
0.993429
0.990318
0.984348
0.985383
0.974593
0.955331
0.996033
0.929339
0.975642
0.969451
0.966077
0.991502
0.983052
0.97806
0.985836
0.998992
0.984607
0.998662
0.996401
0.997043
0.993483
1
0.98574
0.98324
0.993957
1
1
0.967121
0.999708
0.997617
0.98883
1
1
0.99955
1
0.983201
0.917728
0.956296
0.978008
1
1
1
0.988366
0.99965
0.996255
0.977563
0.99495
0.9918
1
0.987551
0.99955
1
1
1
1
1
1
1
1
0.99985
1
1
1
0.992922
0.983831
0.993523
1
1
1
0.999295
1
0.997139
0.699248
1
1
1
0.996951
0.9997
0.983554
0.993596
1
0.951747
1
0.991719
1
1
0.824258
1
0.819676
0.975836
0.923329
0.59699
0.825894
0.946625
0.97768
0.880193
0.99399
0.765641
0.986822
1
1
1
1
0.970615
0.529784
0.905318
1
0.898497
0.792694
1
1
0.9996
0.966397
0.668333
0.770961
0.997284
1
0.991856
0.998883
1
0.889398
0.986725
0.903772
1
0.853885
0.996306
0.986365
0.968888
0.894078
0.998467
0.974076
0.99872
1
1
0.988104
0.99466
1
0.99845
0.996798
1
1
1
1
1
1
0.999568
1
0.993291
1
1
1
0.995308
1
1
0.988032
0.993376
0.9997
0.956884
0.9987
1
1
0.992517
0.994446
1
1
0.995717
0.974084
0.988116
1
0.999575
0.998967
1
0.99935
1
0.96698
1
0.993882
0.433912
0.991906
0.99975
1
1
0.999175
0.879053
0.992697
1
0.834508
0.990208
0.865676
0.842
0.972433
0.998341
0.946439
0.99345
0.990852
0.99955
1
0.9994
1
0.993007
0.995385
1
0.519225
0.99844
0.879405
0.659558
0.990288
0.977616
0.967873
0.987244
0.994218
0.974686
1
0.99905
0.800115
0.992346
0.9994
0.990893
1
0.988511
0.993573
1
0.990252
1
0.994224
0.941938
0.960554
0.844075
0.856395
0.993096
0.974092
0.987303
0.707876
0.835788
0.98277
0.994845
0.892868
0.995353
0.935218
0.994143
0.978905
0.992391
0.75792
0.998228
0.999183
0.993673
0.999283
0.96267
0.946588
1
0.680282
0.955045
0.996456
0.999667
1
0.984458
0.90013
0.993566
1
0.767557
0.968363
0.992533
1
0.97958
0.272057
1
0.997015
1
0.708468
0.9999
0.580914
0.996844
0.90898
0.966523
0.978324
0.995231
0.974685
0.968315
0.999196
0.997829
1
1
0.987781
0.996479
0.970604
1
0.994007
1
1
0.9997
0.998917
0.986983
0.985323
0.988316
0.997051
1
0.9991
1
0.99265
0.996459
0.860047
1
1
1
1
0.972528
0.996385
0.99698
0.984465
0.993653
0.996786
0.979841
0.983301
0.99287
0.893254
0.99052
0.986718
0.99845
1
1
0.990763
0.984429
0.998395
0.995668
1
0.977936
0.998479
0.968074
0.991381
0.9998
0.999328
0.990287
0.99234
0.997599
0.982827
0.997911
0.9989
0.995739
0.9995
0.988311
0.985298
0.994781
0.993031
0.990431
0.986617
0.9868
0.99965
0.993594
0.987354
0.983114
0.991304
0.98583
0.680299
0.995557
1
0.9993
0.994683
0.999667
0.994228
0.957163
0.984712
0.99985
0.928129
0.851777
0.991701
0.722376
0.998417
0.785945
0.924621
0.990463
1
0.918502
0.982558
0.994312
1
0.987492
0.996133
0.915607
0.937185
0.968562
0.9996
0.99886
0.997934
0.988726
0.999708
1
0.992605
0.997232
1
0.985998
0.981772
0.995233
0.997563
0.982293
0.9898
0.996797
0.9709
0.976385
0.988236
0.942409
0.99925
0.965298
0.999617
0.9969
0.977105
0.983296
1
0.983418
0.995468
0.996588
0.999033
0.99925
0.996336
0.994231
0.978479
0.572219
0.97976
0.976442
0.997667
0.994179
1
0.99764
0.969084
0.9999
0.759274
0.975185
1
0.9994
0.99935
0.988018
0.996404
0.988971
0.982267
0.998064
1
0.959712
0.987026
0.980132
0.994512
0.99582
1
0.996827
0.994562
0.993833
0.997748
0.9997
0.804195
0.87853
0.99962
0.998268
1
0.985179
1
0.982912
0.990806
1
0.995796
0.9962
0.995901
0.99865
0.994396
0.985147
0.9992
0.999773
0.997672
0.964176
0.982878
0.9992
0.970823
0.992469
0.991794
1
0.993011
0.998996
0.98328
0.983938
0.9821
0.90318
0.988054
0.987043
0.97813
0.993243
0.989714
0.9832
0.985031
0.954217
0.985716
0.970162
0.987634
0.934485
0.978304
0.995002
0.953085
0.712408
0.671178
0.990552
0.910779
0.997083
0.993739
0.974628
1
0.998638
0.993478
0.984346
0.983836
0.982152
0.992138
0.983961
0.986088
0.988761
0.983485
0.993246
0.981016
0.996758
0.984332
0.995144
0.989196
0.985319
0.989801
0.988605
0.987529
0.990913
0.976435
0.997545
0.993311
0.996159
0.996945
0.998475
0.989203
0.996158
0.984268
1
0.986783
0.997089
0.997675
0.991893
0.994105
0.983327
0.990578
0.988776
0.970376
0.991796
0.990085
0.987078
0.988957
0.990007
0.967958
0.975124
0.961736
0.993565
0.948524
0.984178
0.986238
0.988621
0.986038
0.993307
0.98279
0.992146
0.983136
0.977089
0.960009
0.993051
0.986315
0.894016
0.971237
0.942939
0.988551
0.995788
0.995
0.990271
0.974482
0.980426
0.978186
0.987824
0.993892
0.92367
0.991172
0.624157
1
0.989595
0.970508
1
0.9999
0.997697
1
1
1
0.996849
0.9992
0.997169
1
0.994431
0.997521
0.957774
0.997728
0.987895
0.9996
0.989564
1
0.982262
0.997367
1
1
1
0.949282
1
1
1
1
0.996145
1
0.9997
0.953912
0.995633
1
0.999152
0.996123
0.9847
0.99925
0.715947
0.985622
0.955902
0.99657
0.994558
1
0.989424
0.99275
0.993781
1
1
1
0.999132
0.9997
0.990497
1
1
0.994904
0.994815
0.997157
0.99506
1
1
1
0.997193
1
1
1
0.972831
0.99366
1
0.999342
0.996673
0.992177
1
0.995978
0.987563
0.992972
0.965486
0.968449
0.989081
0.989806
0.991634
0.997936
0.986942
0.986379
0.992149
0.998265
0.994017
0.99891
0.986157
0.981368
0.996014
0.975682
0.989152
0.976859
0.974781
0.909136
0.99197
0.970506
0.972071
0.999333
0.997837
0.982233
0.990368
0.994768
0.998733
1
0.987273
0.996836
0.997707
0.996098
0.997683
0.987847
0.981282
0.991172
0.995478
0.978249
0.975699
1
0.871234
0.998135
1
0.9958
1
1
0.998385
0.9994
0.989135
0.973786
0.995976
1
0.993873
1
1
0.991968
1
0.994488
0.989896
0.980843
0.981093
0.902279
0.693538
0.995941
0.97372
0.991754
0.983161
0.99995
0.973755
0.996576
0.969744
0.99035
0.981644
0.81958
0.99541
0.9983
0.996779
0.992727
0.992554
0.980357
0.918984
0.950765
0.992387
0.982439
0.998567
0.998817
0.981185
0.998487
0.996915
0.997606
0.995079
0.986646
1
0.987836
0.982147
0.99975
0.997943
0.99597
1
0.973203
0.993584
0.996949
1
0.971085
0.983434
0.994059
0.992671
0.765357
0.893147
0.92173
0.96634
0.983711
0.992563
0.996767
0.997596
0.99995
0.994594
1
1
0.891715
0.689704
1
0.992554
0.99102
1
1
1
0.998653
0.950802
0.955736
0.936919
1
1
0.99653
0.99975
0.98825
1
0.998883
0.99895
0.991401
0.990298
0.989995
1
0.997899
0.99925
0.995781
0.989602
0.936496
1
0.998663
1
0.975837
0.994511
0.9915
1
1
1
0.998611
1
0.994314
0.970574
0.925807
0.990284
0.785682
0.99945
1
0.943276
0.719109
0.993969
0.997998
1
1
1
0.830026
0.786932
1
0.997469
0.976099
1
0.999041
1
1
0.993289
0.97925
0.974083
0.979393
0.986231
1
1
1
0.967446
0.974329
0.9999
0.940568
0.968985
0.99424
0.967504
0.997648
0.98418
1
0.997112
0.993597
1
1
0.99995
0.998642
0.999383
0.997968
0.991755
1
0.994858
0.88869
0.999633
1
0.985317
0.996412
0.999262
0.972565
0.995735
0.982281
0.99995
0.990509
0.895132
1
1
0.992772
0.747417
1
0.9965
1
1
0.993551
0.989375
0.999417
0.989852
0.983538
0.997917
1
1
0.9998
1
0.898745
0.905491
1
0.898486
0.870803
1
0.997403
1
0.991273
1
0.9998
0.998653
0.989343
0.621965
0.9993
0.998225
0.99666
0.998202
0.974609
0.99925
0.997942
0.989015
0.998228
0.998025
0.994518
0.984868
1
1
0.996486
1
1
1
0.985951
0.978664
1
0.994689
0.939417
0.848699
0.993165
0.989637
0.998338
0.9991
0.996286
0.986525
0.883399
0.99103
0.984612
1
0.99845
0.959714
0.999383
0.975792
1
0.997528
0.975536
1
1
0.99895
1
0.962495
1
0.993572
1
1
1
0.983786
1
1
0.99845
1
0.997527
0.999247
1
0.992419
0.9985
0.994689
1
1
1
0.984675
0.994751
0.990416
0.986429
1
0.9998
0.946848
0.996544
0.998721
0.993132
1
1
0.993826
1
1
0.999733
0.99046
0.99797
0.977202
0.950836
0.990036
1
0.983378
0.999267
0.996612
0.9892
0.958707
1
0.981442
0.996754
0.99995
0.966815
1
1
0.99995
0.998628
1
1
0.995814
1
0.969376
0.988392
0.99785
0.996499
0.993506
0.965787
0.98488
0.997803
1
0.999363
0.972261
0.986087
1
0.969969
0.682745
0.9998
0.999817
0.981642
1
0.990352
1
0.977574
1
0.988737
1
0.99995
0.984817
0.937832
0.9988
0.9974
0.997673
0.972208
0.995111
0.9998
0.99822
1
1
0.992492
1
0.996657
0.983504
0.996995
0.997616
1
1
0.976675
0.978351
0.996462
0.828214
0.987247
0.996441
0.99507
1
0.993789
1
0.982401
1
0.99975
1
1
0.9998
0.99955
0.908029
0.968773
0.99079
0.999083
0.977557
0.99985
1
0.903546
0.4665
0.9968
0.956409
0.9945
0.893961
0.991362
0.998808
0.987791
0.9996
0.986472
0.904578
1
1
0.929423
0.492961
0.946113
0.994014
0.997817
1
0.946874
0.99985
1
0.977197
0.99905
0.904712
0.536995
0.9997
0.993302
1
1
0.994594
1
0.984432
0.981173
0.976101
0.99985
0.619261
0.91713
0.996885
0.989737
0.995865
0.997333
0.9889
0.933265
0.99676
0.900004
0.977346
0.998758
1
0.952497
0.967937
0.992512
0.998683
1
0.99995
0.984543
0.987254
0.965586
0.996031
0.998217
0.952385
0.990992
0.988999
0.975915
0.931178
0.99995
0.998177
0.973884
0.995564
0.999267
0.99696
0.998996
0.998431
1
1
1
0.976107
0.994929
0.99985
0.99638
1
1
0.99845
0.551008
0.986198
0.990174
0.9998
0.993545
0.996449
0.999192
0.99787
0.99945
0.988855
1
0.993023
1
0.999317
0.966345
1
1
1
0.999733
0.977806
0.993366
0.994653
0.999303
1
0.990193
0.917127
0.99568
0.994883
1
0.785678
0.798492
0.996714
0.991313
0.976061
0.990897
0.986359
0.992986
0.976619
0.99695
0.923492
1
0.596318
0.84811
1
0.9998
1
1
1
1
0.99918
0.857487
0.845653
1
0.997885
0.998833
0.999648
0.980591
0.920163
0.615725
0.995486
0.961715
0.994226
0.979349
0.4166
0.998787
0.815685
0.873914
0.981595
0.989641
0.466674
0.991741
0.986772
1
0.990943
1
0.962022
0.981551
1
0.996048
0.9996
0.992233
0.988285
0.995279
0.991533
0.9968
0.993067
0.983586
0.99835
0.922045
0.99924
1
1
0.974969
0.970372
0.992885
0.985122
0.987324
1
0.984063
1
0.9998
0.970998
1
0.996259
0.918025
1
0.999
0.995708
0.987443
1
0.999167
0.990234
1
0.997253
1
0.987275
0.993333
0.994904
1
1
0.947264
0.996715
0.994153
0.98137
1
0.762013
0.723644
1
0.94086
0.977336
1
0.930022
0.909366
0.975663
1
1
0.97718
0.951699
0.996019
1
0.943934
0.999648
0.667638
1
1
0.978189
0.999862
1
0.759984
1
0.999183
0.8255
0.997383
0.655275
0.846095
0.776777
1
0.999033
1
0.90602
0.962067
1
0.9978
0.998983
0.964268
0.927399
1
0.993819
0.623013
0.844035
1
0.997901
1
0.988322
1
0.999467
0.995761
1
0.917715
0.999184
1
0.864175
0.569256
1
0.962245
0.975256
0.993632
0.997065
0.999133
0.999667
1
1
0.995963
1
1
0.9998
1
0.990103
0.9861
1
1
0.9999
0.991449
1
0.99855
0.9997
0.99905
0.996671
0.994405
1
0.996593
0.985943
0.999081
1
0.998748
1
0.99945
0.984161
1
0.99985
0.974718
0.983323
0.991948
0.99995
0.998931
1
0.998867
0.98725
0.990369
1
0.99187
0.997479
0.999817
0.996636
1
0.991006
1
0.990453
0.993173
0.994051
0.995241
0.999391
0.99661
0.9995
0.9995
0.998688
1
1
1
1
1
0.964035
0.99965
0.99566
0.990206
0.994325
1
1
0.982754
0.989963
0.996022
0.918758
0.817152
1
0.968882
0.997997
0.987761
0.983114
0.999103
0.996725
0.979019
0.999133
0.992525
0.994695
0.989847
0.974386
0.982573
0.984376
0.98885
0.991563
0.995418
0.960065
0.996692
0.988368
0.987102
0.970036
0.993332
1
0.98566
1
0.999883
0.97972
0.991486
0.897006
0.975651
0.9947
0.992725
0.961155
0.97816
0.726899
0.991196
0.997437
0.998717
1
0.858918
0.998085
0.996342
1
0.993575
0.990336
0.989596
0.983439
0.986426
0.986391
0.992633
0.980347
0.987676
0.983578
0.991315
0.983299
0.986034
0.97735
0.972784
0.970811
0.989167
0.981396
0.947359
0.991666
0.944436
0.994016
0.993089
0.99362
0.996704
0.997039
0.996523
0.988021
0.981153
0.98459
0.998077
0.984721
0.975571
0.968635
0.973647
0.998442
0.976575
0.996737
0.970039
0.985299
0.994867
0.974969
0.995735
0.982728
0.993784
0.998122
0.978234
0.996111
0.944779
0.966795
0.9998
0.98822
0.99995
0.914782
0.977284
0.998579
1
0.979258
0.994693
0.99995
0.992901
0.922211
0.9998
0.876679
0.850821
0.975727
0.589378
0.960647
0.987007
0.990905
0.969927
0.983186
0.8268
0.973707
0.994469
0.982428
0.989339
0.938564
0.999367
0.992766
0.994078
0.999812
0.990283
0.970525
1
1
0.992165
1
1
0.99764
1
0.99674
0.991525
0.99796
1
0.999867
1
0.9999
1
0.988615
0.926557
0.987349
0.975756
0.9993
1
0.99995
0.994819
0.998914
1
1
0.996853
0.998867
0.987545
0.99995
0.987566
0.997578
0.995006
0.98827
0.976908
0.990698
0.735211
0.996558
0.998851
0.995411
0.993886
0.99079
0.967733
0.981705
0.986322
0.998829
0.988304
0.999167
0.990226
0.986962
0.975244
0.999386
0.960517
1
0.976465
0.996065
0.994452
0.937615
0.997315
0.816878
0.95409
1
0.859064
0.856295
0.999263
0.993729
0.991976
0.981057
0.983265
0.956164
0.987771
0.999308
0.992575
0.995497
1
1
1
0.997654
0.993285
0.984628
0.997098
0.990359
0.99709
0.99506
0.994838
0.998942
0.991172
0.9998
0.989829
0.9991
0.99865
0.988551
0.99985
0.9999
0.99494
0.99775
0.9973
0.999092
0.999215
1
1
1
1
1
1
0.761711
1
1
1
1
1
0.99995
0.995515
0.998983
1
0.993762
1
0.988994
0.987453
0.991024
0.999316
1
0.99687
0.972733
0.993712
0.996175
0.999018
0.99528
0.992302
0.984831
0.998177
0.986296
0.853323
1
0.994914
0.994477
0.967569
0.959535
0.923238
0.934378
0.51653
0.998086
0.97654
0.985917
1
0.988353
1
0.670335
0.913438
0.922783
1
0.952979
0.997008
0.983942
0.85207
0.975026
0.994017
0.981345
0.957039
0.995193
0.979721
1
0.997633
1
0.998384
0.983014
0.99945
1
0.994278
0.999867
1
0.997821
0.990003
0.997412
0.997346
0.999317
0.982641
1
0.999122
0.994691
0.996965
1
0.994831
0.978573
0.998111
0.992692
0.974633
0.990612
0.994262
0.949334
0.950987
0.972834
0.940345
1
0.927027
1
0.978593
1
0.987192
1
1
0.995484
0.996886
0.9999
0.97031
0.964809
0.990436
0.986644
0.985873
0.9992
0.985049
0.996334
0.997
0.996235
0.9745
0.993416
0.996518
0.988086
1
0.98391
0.986263
0.997763
0.989701
0.989541
0.83982
0.914479
0.919685
0.976497
0.988197
0.99315
1
0.97863
0.997532
1
0.993817
0.844307
0.986593
0.99783
1
0.997708
0.986276
0.99453
0.974086
0.997146
0.999467
0.99995
1
0.99965
1
1
0.995152
1
1
1
1
0.998183
0.971252
0.632867
0.773024
0.933062
0.996819
0.998855
1
1
0.990271
0.997333
0.954879
0.439699
0.425044
0.976071
0.998895
1
1
0.9624
0.999383
0.983796
0.916795
0.745468
0.950202
0.863149
0.89805
0.948171
0.998373
0.979604
0.994788
0.995362
0.952051
1
0.997808
0.99912
0.937795
0.999711
0.972132
0.999683
0.990505
0.99955
0.978606
0.98952
0.954487
0.954871
0.742426
0.896283
0.993822
1
0.954475
0.997867
1
1
1
0.925373
0.9999
1
1
0.9957
0.858191
0.986151
1
1
0.999442
0.946036
1
0.953535
0.901003
0.758194
0.94697
0.972414
0.999092
0.99576
1
0.992936
0.993192
0.627717
0.578048
0.984258
1
0.989538
1
1
0.999417
0.99895
0.999442
0.994634
1
1
0.983553
1
0.978439
1
1
0.99995
0.994649
0.996818
0.99995
0.93749
0.975442
0.887568
0.996202
0.998533
0.998058
0.984921
0.713983
0.75416
1
0.986535
0.992136
1
1
1
1
0.963378
1
0.990452
0.993016
1
0.997543
0.971655
1
1
0.998425
0.916521
1
0.994927
0.994274
1
1
0.995948
0.938299
1
1
1
0.716068
0.845851
0.913174
0.873953
0.871716
0.938921
0.996599
1
0.982765
0.992836
0.992831
0.998395
1
0.991476
0.99775
1
1
0.999
0.991859
0.961248
0.981494
1
0.99995
0.99985
1
0.999167
0.99975
0.997586
1
0.992073
0.46538
0.940335
0.99985
0.989366
0.996984
0.995858
0.997902
0.971358
0.962693
0.998423
0.654941
0.999525
0.982979
0.992259
0.993618
0.993847
0.966091
0.907582
0.999725
0.998788
0.947669
0.986216
0.979575
0.988315
1
0.983264
0.973568
1
0.953612
0.998056
0.985408
0.994215
0.993015
0.960364
0.987454
0.987467
0.988213
0.981873
0.988933
0.994621
0.988845
0.98395
0.993277
0.969552
0.992567
0.975825
0.999558
0.733498
0.991101
0.999308
1
1
0.999052
0.974742
0.998048
0.998925
0.99995
0.998805
0.997591
0.910637
0.996237
0.997662
0.965317
0.990205
0.995131
0.999883
1
0.99975
1
1
0.916855
0.994444
0.999528
1
1
0.994262
1
1
0.9997
0.989757
0.996782
0.9996
0.98119
0.967553
1
0.9997
0.998167
1
1
1
0.999
0.9997
0.972219
0.865921
0.9986
0.998117
0.998146
0.992137
0.979346
1
1
0.818653
1
1
0.999521
1
1
1
0.964025
0.945069
1
0.993418
1
0.989799
0.99995
1
0.968042
0.994267
0.986045
0.994223
0.997205
0.980944
0.986906
0.991982
0.991644
0.998651
0.9857
0.981155
0.999133
0.998233
0.99985
0.618584
0.994087
1
0.994398
0.999217
0.998073
0.997693
1
0.99985
0.9525
0.9983
0.981114
0.972489
1
1
0.9976
0.987179
0.958395
1
0.967389
0.999225
0.991776
0.996598
1
1
0.974363
0.996303
0.996404
0.99895
0.803757
0.848067
1
0.996845
0.994707
0.958452
0.427841
0.990942
0.997483
0.992936
0.999033
0.986251
0.99835
0.980538
0.975277
1
0.9977
1
0.990538
0.936065
0.48571
0.950421
0.905439
0.989112
0.943231
0.523641
1
1
0.976277
0.992801
0.998365
0.98572
0.740706
0.998201
1
1
0.824533
0.993668
0.99935
0.997834
0.999883
0.996751
0.717965
0.9342
0.489622
0.989284
0.973806
1
1
0.984301
0.997128
0.983376
1
0.962522
0.981463
0.997301
0.973664
0.998145
1
0.977155
0.995807
0.9998
0.991973
0.962417
1
1
0.976769
0.986954
0.9995
0.99995
0.999377
0.853854
0.980432
1
0.93524
1
1
0.826863
0.978042
0.996937
0.973131
0.910208
0.99865
0.981809
0.991246
0.998306
0.957698
1
0.972842
1
0.864448
1
0.996192
0.99867
0.99925
0.953323
1
0.9995
0.976788
0.984486
1
0.999329
0.995456
0.99885
0.99965
1
1
0.998808
1
1
0.996799
0.996343
0.98825
0.92447
0.980484
0.996212
1
0.992865
0.775939
0.996287
0.838152
0.63296
0.994032
0.591303
0.876921
0.694142
1
1
0.998195
0.984279
0.996858
1
0.775904
1
1
0.999542
0.998168
0.99965
0.9982
1
1
1
0.804057
0.998225
0.996073
0.97301
1
0.9999
0.988527
0.998912
0.9991
0.996306
0.990773
1
0.995606
0.998537
1
0.9991
0.982488
0.988494
0.992575
0.992524
0.970525
0.99229
0.997668
0.991395
0.997328
0.979653
0.995394
0.935257
0.987329
0.999733
0.995255
0.996872
0.94274
0.985801
0.997125
0.983834
0.960602
0.995596
0.945441
1
1
1
0.986667
0.991579
0.9997
0.998264
0.995158
0.999604
0.997233
0.759234
0.475169
0.933075
0.984363
1
1
0.918654
0.960844
0.994576
1
0.998183
1
0.996245
0.997928
0.998883
0.855505
0.981539
0.99172
0.9997
0.99737
1
0.936178
0.960846
0.744121
0.987726
0.992999
0.996692
0.99928
1
0.999237
0.974663
1
0.995945
1
0.906249
0.9985
1
0.99895
0.996461
0.995844
0.999058
0.992357
0.998883
1
0.999701
0.982392
0.975538
1
1
1
1
1
0.68207
0.788009
0.99219
0.979438
0.833126
1
0.999183
0.997663
0.925704
1
1
0.498356
0.9991
0.9976
1
1
0.995559
0.969683
0.996523
1
0.99975
0.983615
0.999354
0.997436
0.992763
0.99935
0.97637
0.971012
0.978949
0.992822
1
1
0.992106
0.984066
0.996883
0.989319
1
1
1
1
0.937213
0.466522
1
1
0.9998
1
0.99883
0.962097
1
0.986219
0.974354
1
0.944949
1
1
0.979387
1
0.994066
0.9999
1
0.99995
0.99763
1
1
0.978094
1
0.975265
1
1
0.990866
0.95241
1
1
1
1
1
1
0.994525
0.40498
0.989797
0.99902
0.986025
0.9955
0.974138
1
0.996292
0.987782
1
0.981612
0.996765
1
0.982251
0.976336
0.997654
1
1
1
1
0.99995
1
1
0.993098
0.999095
0.980089
0.9991
1
1
0.992272
1
1
0.996492
0.993473
1
0.994879
1
0.976501
0.99745
0.997
0.994852
0.995885
0.99508
0.989557
0.999323
0.99454
0.991236
0.997698
0.99985
0.968821
0.707837
1
0.989143
1
0.935275
1
0.982941
0.979723
1
1
0.973561
0.995927
1
0.996783
0.958066
0.998775
1
0.99925
0.993945
1
0.990629
0.998475
1
0.9999
1
0.99975
0.99608
1
0.99975
0.99815
0.996092
0.9805
1
1
0.999783
0.9998
0.99788
0.997627
0.99985
1
0.995043
0.997479
0.88063
0.911813
0.918701
0.992476
1
1
0.98203
0.982146
0.999183
0.5123
0.933995
1
1
1
1
0.947751
0.974603
0.765369
0.640171
1
1
0.991665
0.998617
0.997441
1
0.950657
0.987944
0.957922
0.989533
0.99581
1
0.998824
0.938325
0.996573
0.992683
0.996381
1
0.986436
0.927368
0.93344
1
0.999417
1
0.865576
0.996767
0.992648
0.99975
1
0.88522
0.965553
1
1
0.910099
0.994473
0.99845
0.999717
0.985108
0.995206
0.9998
0.9976
0.958426
1
0.851569
0.998283
0.909458
1
0.887222
1
0.859952
0.995207
0.99275
0.99275
1
0.998489
1
0.978275
1
1
1
0.998716
1
1
1
1
0.999933
1
0.968566
0.98127
0.970722
0.996632
1
0.987762
0.997103
1
1
1
0.981247
0.999833
1
1
0.962911
1
0.997673
0.999383
0.996086
0.990675
0.996299
1
0.99922
1
0.99995
1
0.999148
1
1
1
0.992123
1
1
0.991281
0.999002
0.975897
0.847899
0.990876
0.96859
0.99905
1
1
1
0.705976
1
0.914374
0.845337
0.985085
0.99703
1
0.999083
0.9776
0.992197
0.986303
0.906689
1
1
0.912171
0.976835
0.972767
1
0.991826
0.9995
0.99835
0.978715
0.9983
0.992842
0.902956
0.589456
0.99885
1
1
0.995163
0.981215
0.9996
1
1
1
0.543413
1
0.995237
1
0.998822
0.97981
0.992953
0.938952
0.887602
1
0.9936
0.898868
1
1
0.998525
0.99215
1
0.991247
1
1
1
1
0.984289
1
0.995388
0.996833
1
0.999133
0.984717
0.961861
0.960525
0.974267
1
1
0.938008
0.9964
0.982626
0.98355
1
1
1
1
0.914206
0.539644
0.999367
0.785187
0.9997
0.783682
0.999343
0.99995
0.917489
0.999379
0.982702
0.997182
0.594751
1
0.997913
0.999783
0.984176
0.891138
1
1
0.99915
1
1
0.997503
0.501136
1
1
1
0.999
0.992899
0.997823
0.805969
1
1
1
0.998817
0.9993
1
0.99985
0.928848
1
0.988033
0.984325
0.993804
0.978369
0.949888
1
0.9994
1
0.998928
0.99995
0.258861
0.651492
0.994293
0.922142
0.997777
0.9958
0.999883
1
0.988183
0.996454
0.54458
0.99296
0.98768
0.999167
0.992801
1
0.96836
0.972869
1
0.997726
0.996388
1
0.9986
0.999525
0.988682
0.900933
0.87353
0.887959
0.994548
0.974457
0.477606
0.990691
0.599798
1
0.996625
0.990822
0.986555
0.987824
0.921553
0.991698
0.779316
1
0.9999
0.995676
0.877995
0.812701
0.850271
0.994268
0.936454
0.9994
1
0.970072
0.99985
0.997042
0.940469
0.996048
0.886751
0.996329
0.945251
0.994804
0.973972
0.990718
0.996312
1
1
1
0.999617
0.969763
0.969994
1
1
1
1
0.867704
0.986516
1
0.978465
0.992061
0.982483
0.984663
0.997914
0.997587
0.999065
0.933606
0.996916
1
0.984557
0.998367
1
0.997631
0.990236
1
1
0.980886
1
0.998521
0.978809
1
1
1
0.998823
0.99985
1
1
0.998217
1
0.98527
0.994759
0.792237
1
0.891558
0.783617
1
0.998133
0.996895
1
0.98675
0.99955
1
0.992407
1
1
1
0.99935
0.992737
1
0.977796
0.995908
0.997833
0.935498
1
1
0.955018
0.996165
1
0.996512
0.884844
0.998917
1
1
0.995669
0.998974
0.925413
1
1
0.9992
0.889559
1
0.988969
1
0.980521
0.998893
0.760002
0.750999
0.871572
1
1
0.9998
0.962777
0.838286
0.938589
0.937444
0.550863
0.909343
0.9981
1
1
1
1
0.9833
0.993998
0.995205
0.987797
0.657645
0.988412
0.959205
0.981067
0.993717
0.992796
0.991254
0.995677
0.927804
0.990483
0.992144
0.998263
0.992304
0.988697
0.998212
1
0.99123
0.993736
0.998257
0.9992
0.993259
1
0.99985
0.992474
0.997998
0.998396
0.9931
1
0.988011
0.837645
0.99995
0.995644
0.954588
1
0.952849
0.991719
0.997413
1
0.987759
0.993338
0.977757
0.996438
0.957459
1
0.989205
0.997517
0.996523
0.995396
0.994481
0.99843
0.9999
1
0.996988
0.991905
0.988452
0.99636
1
0.996719
0.983307
0.973758
0.991649
0.980492
0.995488
0.981526
0.885319
0.998145
0.989275
0.999683
0.97735
0.994518
0.880656
0.98893
0.9991
0.996504
0.986816
0.985589
0.809628
0.977093
0.99474
0.756133
0.985694
0.978525
0.98172
0.992487
0.996425
1
0.997543
0.936996
0.976496
1
0.989614
0.979656
0.99855
0.993039
0.991254
0.99905
0.999
0.976881
0.9997
0.997989
0.98402
0.945078
0.996809
0.9997
0.984832
0.871207
1
0.988784
0.612844
0.971497
0.885886
0.962765
1
0.912259
0.841981
0.992962
0.915237
0.88315
0.994433
0.982372
0.811668
0.890113
1
0.937435
0.962998
0.977591
1
0.999483
0.965568
0.9599
1
0.98875
1
1
1
0.990545
1
0.878845
0.987347
1
0.995303
0.99961
1
0.9999
1
0.870663
0.933454
0.92665
1
1
0.892944
0.997358
1
1
1
1
1
1
0.998883
0.970936
0.998628
1
1
0.998883
1
0.997183
0.99995
1
0.99952
0.99955
0.883338
1
0.998467
0.973788
0.417398
0.99575
0.96673
0.932702
1
0.999315
1
1
0.98855
0.97333
0.996773
0.9999
0.99875
1
0.999517
0.9989
0.923554
0.881547
0.99975
0.999467
0.997827
0.99675
0.9996
1
1
0.991067
0.984908
0.985462
0.979433
0.97672
0.999033
0.99985
0.805353
0.999448
0.998333
0.996513
1
1
0.984687
0.99975
0.993442
0.961652
0.972646
0.9994
0.993793
1
0.995754
0.943718
1
1
0.938631
0.985406
0.996257
1
0.994326
1
1
0.807373
1
1
0.9999
0.99925
0.996959
1
0.722649
0.9999
0.723318
0.775624
0.9999
0.891352
1
0.986362
0.943288
0.991509
0.999145
0.992194
1
0.983226
0.995391
0.784325
0.97076
1
0.985878
0.982368
1
0.692492
1
1
1
1
0.996876
0.98798
1
0.999457
0.9994
0.987959
0.9998
0.9998
1
1
1
0.988634
0.953947
0.997833
0.799801
0.99885
0.990702
0.99951
0.987161
0.456436
0.972065
1
0.973319
1
0.993199
0.90649
0.966755
0.982542
1
1
0.981068
0.9996
0.993649
0.957709
0.934428
1
0.98646
1
0.847166
0.631451
0.996869
0.994341
1
0.998933
0.983354
1
0.995635
1
0.976982
1
1
1
1
1
0.869605
1
1
0.98658
0.977168
0.932507
0.994495
0.99995
0.996098
0.99257
0.999833
0.547333
0.715602
1
1
1
0.991409
0.946687
0.99935
1
0.999356
0.842854
0.956292
0.954868
0.994753
1
0.999079
1
1
0.997533
0.986459
0.995857
0.981799
0.98195
1
0.997833
0.978824
1
0.996005
1
1
0.829034
1
0.998363
0.869544
0.817689
1
1
1
1
0.933109
1
0.987757
0.99517
1
0.9956
1
1
1
0.994512
1
1
1
0.977064
1
0.491268
0.426088
0.998879
0.993068
0.99995
1
1
0.999475
0.99304
0.9998
0.980144
0.99886
0.995224
1
0.984408
0.995917
0.999317
0.998848
1
1
1
1
1
1
0.903616
0.982691
1
1
0.97173
1
0.9867
0.651684
0.99965
1
1
1
0.977533
1
0.996511
1
1
0.996284
0.987646
0.998333
0.994954
1
0.994426
0.996268
0.993211
0.9996
0.995207
0.99375
1
1
1
0.99857
0.9234
0.95205
0.995481
0.996065
0.998458
0.999183
0.993527
1
0.999317
1
0.999279
1
0.99329
0.996642
0.998703
0.998233
0.998595
0.977213
0.996267
0.967718
0.986709
0.999654
0.971523
0.97752
0.947579
0.997447
0.993769
0.997157
0.991871
0.997425
1
1
1
0.996478
0.997973
1
0.999667
0.910574
0.995874
0.9999
0.995962
0.998868
1
0.998346
1
1
1
0.988923
1
1
1
0.97753
1
1
0.99975
0.98318
0.989918
0.654542
1
0.9869
0.973558
0.953041
0.999583
0.6699
0.799354
0.99985
0.99985
1
1
1
1
1
0.9996
1
0.99722
0.587011
0.845633
0.998157
0.9999
1
0.998799
0.996641
1
0.997328
0.998424
1
0.939509
1
0.99277
0.979765
0.998215
0.99277
0.986196
1
0.974284
1
1
1
0.995873
0.999417
0.977249
0.99985
1
0.99955
1
0.97695
0.99975
0.994211
0.945283
0.871407
1
1
0.995839
1
0.996838
1
0.857797
0.950184
0.995887
0.992239
1
0.995566
1
1
1
1
1
1
0.953723
1
0.99955
0.998518
0.9989
1
1
1
0.998917
0.964133
1
0.991984
0.997954
0.99975
1
1
1
0.9997
0.839388
1
0.992618
1
0.990318
0.993721
0.9967
0.987185
0.949813
0.987368
0.9996
1
1
0.99905
1
1
0.991161
0.9363
0.62375
0.62555
0.6275
0.43446
0.548512
0.419444
0.611737
0.593485
0.64995
0.604667
0.634801
0.652825
0.614519
0.282272
0.608147
0.6485
0.629411
0.611889
0.6882
0.610825
0.54615
0.456258
0.53019
0.631533
0.630265
0.632202
0.615
0.593263
0.6211
0.630525
0.611429
0.610648
0.66255
0.655433
0.6173
0.772321
1
0.997539
1
0.99309
0.994172
0.980818
0.99636
1
1
1
1
0.997082
0.998608
0.990997
1
0.993442
0.9992
0.983766
1
0.66316
0.9881
1
0.99915
1
0.984915
1
1
1
1
0.994864
0.996994
0.99995
1
0.904194
1
0.99985
1
0.994747
0.85815
0.981992
1
1
0.871805
1
0.999167
0.985976
0.997925
1
0.997343
0.972192
1
1
0.995545
0.996588
0.995923
0.799553
0.575089
0.9998
0.991646
1
0.999163
0.99991
0.998875
0.998628
1
1
1
1
0.995022
1
0.999775
0.998467
0.994843
0.524852
0.958181
0.99795
0.999442
0.989444
1
0.992008
1
0.9996
1
0.9992
0.991399
0.998917
1
0.98975
0.9999
0.999
0.998983
1
0.990558
0.989456
0.903343
0.876334
0.99975
0.997497
0.99381
0.98513
0.995795
0.994672
1
0.99995
0.99303
0.999067
0.976413
0.999458
0.988417
0.992655
0.993378
0.993346
0.998633
1
0.994194
0.986085
0.99962
1
1
1
1
0.993974
0.996409
0.996552
1
0.999483
1
1
1
0.996499
0.9981
0.997905
1
0.9863
1
0.995532
0.999342
0.998036
0.997472
1
0.988737
0.983688
0.983545
0.998845
0.990667
0.994063
1
0.9989
0.997163
0.96822
0.9996
0.977509
1
0.987616
0.994719
0.986931
0.995875
0.985756
0.995188
1
0.841568
0.995601
1
0.998133
0.99797
0.989968
0.998892
1
0.9997
0.779941
0.97658
0.983312
0.999808
0.99954
0.984232
0.997558
0.983541
0.994202
0.976574
0.998883
0.984964
0.99401
1
0.99975
0.994337
0.932035
0.999733
1
0.9985
0.999333
0.994639
0.992325
1
0.938492
0.886711
0.99923
0.99995
0.988155
0.975924
0.99875
0.99935
0.780632
0.991839
0.9999
0.994756
1
1
0.99995
0.993
0.998582
1
0.995395
0.991653
0.998918
0.839369
0.684653
0.9989
1
0.989308
0.998533
0.989344
0.9998
0.992272
0.989305
0.9986
0.419458
0.9824
0.864336
0.959944
0.991715
0.996775
0.972643
0.999615
0.327256
1
1
0.925732
0.752763
0.99985
0.998037
0.993445
1
0.930912
0.277718
0.976934
0.942653
0.999583
0.995255
0.998471
0.980622
1
0.996274
1
0.998767
0.991028
0.988921
0.99759
0.969167
0.940552
1
0.99375
0.975713
0.934189
0.84048
0.938032
0.946652
0.874326
0.795012
0.852939
1
0.992139
0.996699
0.793314
1
0.831209
0.902568
0.995577
0.97684
0.937734
1
0.984111
0.996659
1
0.743402
0.946948
0.945129
0.9918
0.996931
1
0.989953
0.990294
0.995176
0.975235
1
0.998434
0.995706
0.996142
0.958742
0.973438
1
0.982714
0.986162
0.995268
0.968232
0.99995
0.983872
0.99995
1
1
1
0.997153
0.821728
0.990922
0.451348
0.996075
0.999223
0.820579
0.808942
0.475801
0.906576
0.99382
0.996718
0.996388
1
0.994125
1
0.991301
1
0.999517
0.988536
0.953104
0.901164
0.625164
0.990339
0.9679
0.998942
0.988872
0.988548
0.993189
0.99639
0.844469
0.992893
0.989416
0.999817
0.997605
0.996381
0.960019
0.975502
0.992919
0.970414
0.995582
0.983274
0.99955
0.999128
0.998113
0.996067
0.980466
0.909983
1
1
0.994924
1
0.994842
0.999017
1
1
1
1
0.980773
0.99995
1
0.9914
1
0.9988
0.994249
0.997646
1
0.977394
0.99995
0.992582
0.998825
1
0.997036
1
1
1
0.997893
0.912725
0.996268
1
0.998158
0.9997
0.944438
0.947783
0.940133
0.969
0.965933
0.9995
0.933636
0.93105
0.930808
0.97951
1
0.997998
0.992429
0.952406
1
0.994542
0.993083
0.991223
0.986829
0.995127
0.986289
0.996002
0.979035
0.994201
1
0.927237
0.989862
1
0.989682
1
0.999325
0.960944
0.998871
0.9895
0.992681
0.995125
0.999483
1
1
0.997127
0.99985
0.99995
0.947088
1
0.999633
0.976883
1
0.963363
0.977493
0.9999
1
1
0.995942
0.9995
1
1
1
1
1
1
1
0.998027
1
0.995092
1
1
0.992037
0.970724
1
0.9991
0.995463
0.994877
1
0.983861
1
0.982683
1
0.995771
0.995448
0.894859
1
0.994622
0.931901
1
0.997019
1
0.99985
0.991572
1
0.984849
0.998343
1
0.773683
0.657252
1
1
1
0.984973
0.994728
1
1
0.993157
0.998808
0.999385
1
0.984659
0.999333
1
0.999467
0.99945
1
1
1
0.996256
1
0.987652
0.99803
0.977892
0.982614
0.995792
0.99701
0.997774
0.994471
1
0.990426
0.996753
0.99809
0.996633
0.986415
0.940673
0.81463
0.98799
1
0.99985
0.995219
0.976963
0.995261
0.994731
0.992007
0.993237
0.953346
1
0.99818
0.986924
0.994368
0.990859
0.99887
0.983581
0.972516
0.998483
1
0.862582
0.999167
0.9987
0.998275
1
0.970577
0.981401
0.98625
0.974955
0.965869
0.870047
0.972175
0.940988
0.915092
0.895565
0.933479
0.974372
0.975012
0.992325
1
0.96434
0.890101
0.999033
0.786679
0.995602
0.972149
0.9985
0.999
0.974292
0.99747
0.929521
0.992058
0.874258
1
0.984996
1
0.9996
0.989427
1
0.987962
0.699485
0.99774
0.918579
0.993464
0.819505
1
0.862848
0.967239
0.757176
0.582472
0.958031
0.955756
0.99775
0.9986
0.981187
0.998479
0.773864
0.767107
0.965995
0.897151
0.990744
0.973007
1
0.858799
0.989612
0.9949
1
1
1
0.980389
0.99714
0.999633
0.998598
0.958306
0.967988
0.984892
0.988438
0.987054
0.92892
0.987443
0.9994
1
0.418741
0.9997
0.998957
0.943233
1
0.841212
0.992968
1
0.989696
1
0.995063
0.993687
0.995049
0.998078
0.997581
0.999533
0.989655
0.9999
0.992926
0.991153
0.998998
0.88103
0.990084
0.956615
0.983279
0.994472
0.996026
0.9998
1
0.980082
0.996392
0.463046
0.997737
0.922614
0.999607
0.860134
0.994483
1
1
0.994353
0.955147
1
0.613699
0.9953
1
1
1
0.562742
0.96849
0.99892
0.833923
1
0.99166
0.98516
0.964275
0.9951
1
0.97994
0.99995
0.998888
1
1
1
0.97535
0.99965
0.99905
1
1
0.996467
0.999792
0.9996
1
1
1
0.975652
1
0.996521
0.996992
0.9786
1
0.931851
0.809546
0.988975
0.999045
1
0.929546
1
0.994595
0.992478
0.942597
1
0.981699
1
1
0.97052
0.995278
1
1
1
0.99582
1
0.997108
0.969668
0.999275
0.997512
0.99413
0.996526
0.99579
1
0.994552
0.997853
0.988763
0.997781
0.990518
0.883794
1
0.990077
0.99955
0.998723
1
0.997559
0.998812
0.989656
0.993137
1
0.680673
1
0.993597
0.987547
0.973711
0.98539
0.997071
0.982224
0.978924
0.977631
0.959394
0.823865
0.992959
0.988246
0.991856
0.998468
0.969001
0.9892
0.945502
0.947
0.996159
0.6976
0.752053
0.988625
0.96148
0.70657
0.987854
0.987452
0.99912
0.450375
0.616725
0.989337
0.988756
0.986967
0.984685
1
0.983281
0.637777
1
0.855946
1
0.99995
0.967498
0.920721
0.940883
0.752622
0.937454
0.965696
0.988752
0.988044
1
0.999683
0.998808
0.996253
0.99875
0.996527
0.986912
0.985711
1
0.985173
0.996508
0.995451
1
0.976778
0.998446
0.991319
0.958821
0.84341
0.999267
0.99995
0.995824
0.998787
1
1
0.996723
1
1
0.988452
0.99985
0.996308
0.999433
0.998203
0.988708
0.99304
0.977285
0.986829
0.986363
0.992735
0.995237
0.99975
0.985949
0.995122
0.953822
0.980987
0.986719
0.991602
0.979636
0.907741
0.94122
0.977609
0.973833
0.995233
0.992038
0.935507
0.998267
0.995838
0.993403
0.959185
0.983926
0.995385
1
0.986859
0.985801
0.973868
0.986876
0.990268
0.988557
0.997878
0.986922
0.99915
0.993139
0.9996
0.976982
0.789767
0.741666
0.994249
0.874365
0.997699
0.862097
0.963671
0.995168
0.987877
0.989441
1
0.9956
0.999808
0.99975
0.995917
0.820986
0.840643
0.99775
0.990513
0.977361
0.794196
0.893696
0.996385
0.9929
0.995733
1
0.995084
0.989209
0.997567
0.995973
0.952715
0.954023
0.727142
0.998517
0.996552
0.994225
0.728506
0.917536
0.976929
0.98865
0.70071
0.960017
0.976739
1
0.997169
0.970469
0.880564
0.996282
0.992873
0.815605
1
0.996237
0.984037
0.997469
0.983872
0.962112
0.995497
0.989105
0.970794
0.993652
0.983531
0.99442
0.989783
0.99871
0.990231
0.983548
0.815602
0.715495
0.997186
0.997712
1
0.994245
0.99767
0.986968
0.996201
0.979144
0.9999
1
0.986314
0.9997
0.983878
0.980656
0.98704
0.973015
0.979716
0.992111
0.983655
0.995542
0.980953
1
0.995111
1
0.996959
0.98069
0.980753
0.993524
0.998825
0.992244
0.989258
0.988571
0.993072
0.996928
1
0.971783
0.767483
0.904234
0.99875
0.996426
0.987245
0.997744
0.986548
0.993048
0.9996
0.989189
0.969438
0.998735
0.791798
0.793045
0.813677
0.982188
1
1
1
0.992671
0.911952
0.967106
0.99995
0.99613
0.590402
0.871602
0.993837
1
0.9783
0.976182
0.993827
1
0.997345
1
1
0.991851
0.988291
0.987754
0.997286
0.992174
0.994683
0.998962
0.998695
0.997595
0.978661
0.993635
1
0.997924
0.995388
0.99915
0.995065
1
0.598304
0.785829
0.9999
0.996507
0.963289
0.941324
0.984146
0.61246
0.984171
0.999117
0.988459
0.985775
0.818688
0.936702
0.963859
0.876086
0.960175
0.993511
0.990154
0.99995
0.986508
0.997576
1
1
0.99965
0.997308
0.997869
1
0.998085
0.992991
1
0.992793
0.993503
0.9884
0.97522
0.694306
0.972476
0.986307
0.983393
0.999227
1
0.972752
0.986071
0.986708
1
1
0.998297
0.986341
1
1
0.857764
0.9952
0.985325
0.99377
0.992174
0.9999
0.994452
0.99783
0.788207
0.938461
0.998667
0.974174
1
1
0.993088
0.989992
0.925006
0.998667
0.99867
0.937262
0.906387
0.996929
0.544172
1
0.994554
1
1
0.992718
0.911234
0.989171
0.99975
1
0.990923
0.970379
0.9994
1
0.988067
0.924294
0.99696
0.99995
0.988376
0.998911
0.999181
1
0.976707
1
0.906734
0.79802
0.997941
1
0.998975
0.997773
0.99995
1
0.999025
0.99761
0.993565
0.99667
0.9995
0.961185
0.990337
0.9997
0.993672
0.997533
1
0.999467
0.991392
0.988902
0.990495
0.96909
0.997393
0.998883
0.998
0.992527
0.994998
0.99985
0.999487
0.977935
0.998178
0.99233
0.960473
0.99072
0.971978
0.997933
0.994606
0.99665
0.9996
0.725971
0.982812
0.998675
0.982788
0.999392
0.813819
0.95902
0.970136
0.977709
0.994169
0.99965
1
0.99762
0.781758
0.663476
1
1
0.997514
1
0.997925
1
1
0.999233
0.998433
1
0.998987
0.99992
1
1
0.9907
0.909822
1
0.99523
0.972469
1
1
0.977759
1
0.99975
1
0.968121
0.978022
1
0.9864
0.999667
0.984669
1
0.998007
0.99705
0.9808
0.996153
0.975346
1
1
1
1
0.991229
0.991316
0.992084
1
0.996805
0.999708
1
0.98967
0.945065
0.995108
0.999425
0.997437
1
1
1
0.99855
1
0.999295
0.9998
0.995141
0.9997
1
0.995831
1
0.974292
0.963584
1
1
0.997602
1
0.9988
1
0.997448
0.750888
0.674942
0.951571
1
1
1
0.979495
1
0.980488
0.810456
0.950653
1
0.887551
1
1
0.996283
1
0.945068
0.973548
0.673603
0.803362
0.9559
0.989819
0.916736
1
0.978125
1
0.9983
1
0.979317
0.990499
0.999308
0.987254
0.742764
1
0.990112
1
0.984553
0.957427
0.802982
0.941021
1
0.895268
0.955633
1
0.997935
1
0.998142
0.938093
1
0.99859
0.994307
0.986157
0.99927
0.988515
0.99151
0.372142
0.934675
0.996332
0.994558
0.928399
0.853967
0.997942
0.925561
0.981914
0.994607
0.992458
0.992312
0.986666
0.99254
1
0.884422
0.999471
1
0.997673
0.977724
1
0.99985
0.995533
0.9995
0.874225
0.605791
0.9835
0.969028
0.96781
0.932843
1
0.990822
0.99995
0.996535
0.997925
0.997865
0.997033
1
0.997752
0.9999
0.999406
0.999178
0.995351
0.99965
1
0.998588
0.997334
1
1
1
1
1
0.998702
1
0.998328
0.757505
0.998064
1
1
0.991823
1
0.99838
0.996386
0.999633
1
0.999675
0.970324
0.99995
0.552424
1
1
0.583563
0.996269
1
0.963879
0.845657
0.993924
0.995077
0.929534
0.835064
0.997057
1
1
0.997658
0.9999
0.994713
0.9992
0.975582
0.98237
1
1
0.971255
0.990719
0.998933
0.982667
0.915447
1
0.944804
0.960649
1
1
1
0.99585
0.911211
0.998018
1
1
0.99028
0.964475
1
0.914167
1
1
0.998802
0.999217
1
1
0.99831
0.998643
1
0.982101
1
0.992645
0.977179
0.996441
1
1
0.999725
0.99745
1
1
0.987747
0.998905
0.998192
0.997004
1
0.953704
1
0.984829
1
0.999442
1
0.9999
1
1
0.992385
0.999333
1
1
1
0.9013
0.99875
0.99925
1
0.884554
0.902668
0.965126
1
0.998758
1
0.787474
0.957996
1
0.998683
0.942496
0.996071
0.999
0.996504
0.96261
0.885687
1
0.973927
1
1
0.999683
0.999367
0.951719
1
0.997571
0.998392
0.9998
1
1
1
0.98426
1
1
0.996692
1
0.997517
0.900633
1
0.97706
0.950068
0.991204
0.992639
1
0.992019
0.621437
0.991924
0.892201
0.911582
0.902158
1
0.99892
0.991514
0.968686
0.987415
0.987642
0.995994
0.99995
0.9992
0.989867
1
1
1
1
1
0.987844
0.898947
0.968636
0.992951
1
0.9994
0.99284
0.937146
0.994199
0.827054
0.9974
1
1
0.994277
0.993913
1
0.997187
0.965951
1
0.938475
0.995861
0.996942
0.999383
1
0.936841
0.974417
0.998457
1
0.990125
0.929871
0.998142
0.905781
0.964699
0.996515
0.9999
0.998992
1
0.937066
0.998489
0.998995
0.987322
0.95557
0.9297
1
1
1
0.990389
0.974418
0.98887
1
0.992175
0.967677
0.999825
1
0.983491
0.742589
0.893591
0.887972
1
0.915657
0.791067
0.638249
0.919773
0.994967
0.986286
0.995431
0.984371
0.999033
0.99935
1
1
0.999678
0.639069
0.834152
0.999062
0.994646
0.997846
0.927299
1
0.9994
0.9993
0.980908
0.992386
0.997877
0.999775
1
0.9998
0.994146
1
0.991072
1
0.9772
0.98996
0.996351
0.987125
0.984823
0.994574
0.98591
0.987203
0.998912
0.974838
0.839425
0.99131
0.897427
0.964432
0.952603
0.999158
0.902331
0.991833
0.997599
1
0.938964
1
1
0.991951
0.99824
0.996912
0.936685
0.985542
0.988493
0.983182
0.99803
0.990229
0.97422
0.985247
0.9998
0.996468
0.998695
0.985143
0.99733
1
0.99925
0.989343
0.970455
0.990623
1
0.998613
0.994789
0.982142
0.95399
0.998367
0.943967
0.951146
0.998721
0.983511
1
0.995267
0.773227
0.993193
0.984907
0.995462
0.993045
1
0.993777
0.983098
0.977286
0.996701
0.997405
0.940984
0.9498
0.998967
0.994665
0.986012
1
0.99985
0.9995
0.996659
1
0.990849
1
1
0.998751
0.999633
1
0.979687
1
0.998475
0.998842
0.987177
1
0.994023
0.7072
1
0.997012
0.82528
0.752183
0.99945
0.888156
0.723258
0.573916
0.978241
0.99995
0.995987
0.996835
1
0.987748
0.999117
0.993679
0.99995
0.981041
1
0.880768
1
0.933382
0.96715
0.926367
0.99875
0.99915
1
1
0.996308
1
1
0.977364
0.967962
0.996303
0.863961
0.989236
1
0.997418
0.997296
0.997867
0.992048
0.992678
0.982948
1
0.990557
1
0.99806
0.983727
0.9996
0.990178
0.932485
0.940587
0.99877
0.999783
0.99945
0.981213
0.999925
0.999208
0.973272
0.997335
0.996965
0.996269
0.926055
1
0.9896
0.995596
0.859358
1
0.999883
1
0.9975
0.994054
0.991872
1
0.999517
0.991343
0.995808
0.998533
0.994771
0.9996
0.998118
0.997698
0.998793
1
0.981362
0.998829
0.9994
0.998933
1
0.978616
0.995631
0.999063
1
1
0.9779
0.979491
0.998556
0.984797
1
0.89772
1
0.996279
0.851118
0.941487
1
0.988628
0.90724
0.977131
0.964997
0.983634
1
1
0.986062
0.997359
0.99696
0.997787
0.957094
1
0.929898
1
0.949019
1
0.996143
1
1
0.999667
1
0.953213
0.909311
1
0.996231
1
0.990532
1
0.983039
1
0.997161
1
0.98081
1
0.990534
0.954609
0.997346
0.994579
0.995844
0.999267
0.868428
0.99985
1
1
0.965958
1
0.912001
0.939951
1
0.997527
1
0.9998
1
1
0.998783
0.965419
0.921578
0.999466
1
0.981112
0.968021
1
0.986628
1
0.744298
0.992318
1
0.781039
1
0.966013
1
0.997328
0.918715
0.993982
0.994575
1
0.907988
0.886428
0.729527
0.846992
1
0.872136
1
0.997086
0.726853
1
0.942635
0.936324
0.987486
0.995262
1
0.976533
0.995593
0.998658
0.997168
0.99092
0.952081
0.852805
0.973751
0.955743
0.986738
0.9856
1
0.85751
0.975495
1
1
0.992925
0.961341
1
0.996183
0.859316
0.971401
0.99775
0.783196
0.998087
0.782106
0.970201
0.997312
0.952253
0.999187
1
1
0.977392
0.930344
0.987657
0.496655
1
0.958612
1
0.989801
0.996618
0.971354
1
0.994966
0.880579
1
0.9987
0.652819
1
0.993002
1
0.99326
1
1
0.996439
0.890775
0.926429
1
0.995444
0.975155
0.925974
0.99985
0.998783
0.999383
1
0.999733
0.996051
0.991969
0.896997
0.959926
0.925994
0.898974
1
0.996546
0.735372
0.50395
0.493997
0.4999
0.5
0.493184
0.49443
0.5
0.19525
0
0
0
0
0.596011
0.450776
0.5039
0.493997
0.4999
0.5
0.487614
0.5
0.5
0.82295
1
0.753964
0.946203
1
0.977227
0.9932
0.98465
0.997217
0.987864
0.99175
0.918412
0.967191
0.809665
0.478888
0.788733
0.528783
0.488427
0.349433
0.330363
0.32689
0.49219
0.413787
0.320557
0.336258
0.400638
0.47635
0.423575
0.33285
0.335275
0.772063
0.989108
0.999466
0.976457
0.99975
1
0.999167
0.993608
0.960911
0.934832
0.999667
0.994607
0.771794
0.993167
0.997226
0.9989
0.721436
0.958907
1
0.996596
0.989163
0.99905
1
1
0.984318
0.974463
1
0.876064
0.987463
0.9996
1
0.99765
1
1
1
0.866021
0.964367
0.978201
0.994055
0.970277
0.99374
0.984384
0.992677
1
0.998339
0.865963
0.711998
0.994836
0.992435
0.997388
0.965855
0.997705
1
0.99488
1
1
0.9832
0.857957
0.986045
0.9996
1
0.780122
0.99111
0.946951
0.99742
0.980412
0.990273
0.966352
0.965733
1
0.996828
0.998003
0.999
0.978734
1
0.966633
0.997941
0.9998
0.890138
0.997063
0.994418
1
1
0.983238
0.987791
0.959766
0.9999
0.996968
0.979323
1
0.526613
0.994734
0.988254
0.931564
0.984324
1
0.992376
0.995588
1
1
1
0.40785
0.992378
1
0.996619
0.999413
0.701276
0.902958
0.644378
0.761313
0.987673
0.9997
0.980757
1
0.99552
0.999417
0.95146
0.807455
0.746914
0.962485
0.995563
1
1
1
0.998217
1
1
0.9999
1
1
1
1
1
0.99287
0.995127
0.924966
0.998304
0.993424
0.99907
1
0.996298
0.98649
0.995028
0.839537
0.997506
0.761676
0.859114
1
0.98552
0.998707
0.981885
0.99975
0.9996
0.970241
0.854647
0.903195
0.982677
1
0.970218
0.973225
0.96317
0.995294
0.998153
0.998227
1
0.99965
0.99995
1
0.998325
1
1
0.994667
1
0.99733
0.990484
1
0.988738
0.998406
1
0.992501
1
0.806577
0.828612
0.968504
0.99965
0.999733
0.983947
0.943124
1
0.999045
0.764244
0.998652
1
0.987184
0.9964
0.998983
0.872304
0.956811
0.995841
0.966619
0.99925
0.980032
0.917089
0.989228
0.991517
0.921774
0.704761
1
0.999437
1
0.995655
1
0.964681
0.978563
1
1
0.996697
0.99885
0.817611
0.822451
0.978683
0.962099
1
0.99931
0.996509
0.999658
0.981808
0.995693
0.9996
0.9905
1
0.996146
0.9999
0.994479
0.992586
0.959479
0.998003
1
1
0.99856
0.790992
0.871968
0.998323
0.995165
1
0.946686
1
1
0.776836
0.999117
1
1
0.931852
1
0.986735
0.839182
0.997001
0.80449
1
0.998013
0.994707
1
0.98781
0.972416
0.986931
0.916583
0.954782
0.987422
0.988848
0.997184
0.988553
1
0.9997
1
0.996342
0.998345
0.9981
0.991161
0.955382
0.994836
0.995583
1
0.997152
0.934049
0.936747
1
0.964032
0.988253
1
0.955859
1
0.997907
1
1
1
1
0.998717
0.997892
1
1
0.997558
0.998617
1
0.9999
1
0.983971
1
1
1
0.953309
0.978501
0.9999
0.9995
0.9865
1
0.989011
0.989256
0.744722
1
0.99885
1
1
0.999617
0.948544
0.945051
0.981867
0.964447
1
0.959625
0.989305
0.987577
0.99185
1
0.983804
0.998787
0.9998
1
0.99995
1
1
0.9986
0.9999
1
0.843277
1
0.998317
1
0.994702
0.994266
1
0.980353
0.997153
1
1
0.974543
0.997698
1
1
1
1
1
0.997473
0.997581
1
0.997083
1
1
1
1
0.996338
1
0.997609
1
1
0.997877
0.98945
0.895257
0.995367
0.998348
1
0.988934
0.997328
0.819786
0.9674
1
1
1
0.8361
0.9995
0.982605
0.926471
1
0.997357
1
0.994442
0.957693
0.872681
0.823942
0.962438
0.9998
0.995501
0.996689
0.994692
0.9991
0.991416
0.997393
0.996901
1
0.97711
0.958767
0.99975
0.997363
1
0.995856
0.992608
0.994986
0.975668
0.996063
0.997075
0.9992
0.993515
0.993771
0.99259
0.972752
0.99955
0.9991
0.984235
0.997825
0.993564
0.999683
0.991757
0.9989
1
1
1
0.983357
0.99985
0.995393
0.965447
1
0.389666
0.977129
0.993853
1
0.959666
0.817051
0.552467
0.402373
0.352958
0.5152
0.486335
0.513176
0.491669
0.485009
0.49716
0.8411
0.997116
0.996971
0.996493
0.936176
0.50374
0.505375
0.407633
0.496883
0.484887
0.495685
0.50913
0.486319
0.5142
0.34815
0.404123
0.570699
0.854273
0.362094
0.995941
0.95018
0.93912
0.928764
0.760724
0.977937
1
0.892879
0.791949
0.9986
1
0.999391
0.995329
0.991399
0.954051
0.99644
0.971334
0.82102
0.987086
0.998853
0.999833
0.997675
0.996691
0.981773
0.997753
1
0.99995
0.982367
1
0.99975
0.992314
0.994751
0.982701
0.982286
0.994899
0.993984
0.999208
0.991379
1
0.989569
0.997883
0.971941
0.996834
0.9798
0.975255
0.985055
0.997549
0.992708
0.987197
0.954779
0.976718
0.977148
0.983859
0.972553
0.980702
0.896964
0.951067
0.922558
0.959289
0.984571
0.986415
0.997708
0.991107
0.992976
0.991217
0.968153
0.984602
0.914662
0.9655
0.991451
0.98409
0.998075
0.971582
0.997288
0.99764
0.999425
0.998118
1
0.993115
0.982659
0.987621
1
0.9993
0.990255
0.982439
0.99487
0.992729
0.977078
0.993567
0.99752
0.991775
0.9939
0.982945
0.988629
0.994338
0.990482
0.997862
0.996944
1
0.99925
0.992132
0.998228
0.997716
0.998242
0.99995
0.984366
0.995217
0.990762
0.992792
0.986755
0.995406
0.9868
1
0.9998
0.972976
0.969886
0.950017
0.84534
0.708788
0.829608
0.76426
0.871822
1
0.993653
0.599104
0.91854
0.998983
1
0.998913
0.988435
0.982202
0.992405
0.998855
0.985657
0.749243
0.93804
0.867462
0.99221
0.99985
0.998208
0.987433
1
0.999608
0.993996
0.99583
0.992019
0.986397
0.993096
1
0.996637
0.995625
0.994324
0.973655
0.993626
0.995256
1
1
0.99995
1
0.9933
1
1
1
0.9995
1
1
0.9976
0.985367
0.9984
1
1
1
1
1
1
0.999067
0.989458
0.9783
0.9827
0.951106
0.997517
0.99995
0.994754
0.972466
0.9982
0.999039
0.996937
0.99391
0.993289
0.972308
0.976183
0.984443
0.990634
0.99735
0.988203
0.998903
0.960685
0.997815
1
1
0.998625
0.991422
1
0.99865
0.997618
1
0.994707
0.9911
1
0.998704
1
1
1
0.99663
0.9987
0.9924
0.994308
1
0.956059
1
0.991187
0.994649
0.989688
1
0.984454
0.995772
0.977784
0.999068
0.997408
0.994903
0.977619
0.846574
0.903746
0.888652
0.935064
0.967592
0.987052
1
0.980181
0.99835
0.993156
0.989739
0.998278
0.943044
0.978879
0.989013
0.98965
0.981628
0.976406
0.990725
0.995608
0.984287
0.998353
0.991647
0.993695
0.965594
0.798742
0.737906
0.925953
0.872416
0.992065
0.9999
1
0.953085
0.999202
0.99925
0.967783
0.995854
0.99985
0.989831
0.998925
0.997848
0.997246
0.921123
1
1
0.985375
0.9992
0.986387
0.985579
0.882489
0.998077
0.988503
0.872596
0.674238
0.9999
0.939828
1
0.95169
0.917486
0.887729
0.986791
1
0.997746
0.9989
0.9976
0.977651
0.996219
1
0.971348
0.9951
0.996
0.970784
0.930041
0.973
1
0.993128
0.99895
0.994071
1
0.960117
0.892004
0.985835
0.99655
0.990674
0.988922
0.98063
0.996287
0.913624
0.995592
1
0.99799
0.996883
1
0.993852
0.998262
0.975952
1
0.999162
0.994664
0.94472
0.993019
1
1
0.990133
1
1
1
0.991266
0.998358
0.988559
0.991284
1
0.9999
0.979216
0.99985
1
0.978229
1
1
0.999205
0.991563
0.973997
1
1
1
1
0.994861
0.998442
0.995889
0.997
0.995958
1
0.966748
1
0.746142
0.727015
1
1
0.980089
0.510577
0.752441
0.46775
0.999208
0.997603
0.998871
1
0.998867
0.998787
0.495355
1
1
1
1
0.89879
0.97817
0.988436
1
0.984755
0.995291
0.982705
0.992813
0.995082
0.991624
0.984699
0.988712
0.993787
0.997022
0.992574
0.98501
0.996037
1
0.992397
0.999202
0.99747
0.972585
0.986238
0.97322
0.988405
0.987976
0.990236
0.9993
0.987095
0.996162
0.896311
0.996064
0.992038
0.987725
0.964806
0.999048
0.9994
1
0.955356
0.940022
0.981436
0.975355
0.963658
0.855214
0.978787
0.986888
0.993394
0.872352
0.888432
0.966587
0.978161
0.934923
0.965119
0.977256
0.987439
0.979044
0.812899
0.989309
0.992853
0.990422
0.990344
0.982438
0.979068
0.983286
0.992746
0.96968
0.987713
0.965794
0.974104
0.972902
0.986411
0.97325
0.888926
0.769322
0.944687
0.970767
0.988844
0.995764
0.983282
0.991184
0.992847
0.976485
0.985005
0.965232
0.985523
0.999875
0.985028
1
0.99299
0.99995
0.992335
1
0.985928
0.986583
0.9995
0.975928
0.973812
0.994583
0.946143
0.995283
0.593155
0.992208
0.666911
0.99312
0.974556
1
1
0.898567
0.98983
0.997622
0.997504
0.938413
0.993125
0.857203
0.958228
0.98398
0.422403
0.803376
0.988096
0.99655
0.986682
0.991541
0.988605
0.920322
0.993547
0.997103
0.724357
0.994291
0.982419
0.617675
0.840945
0.997558
0.996967
0.969596
0.986827
0.995961
1
0.990717
0.983768
0.98779
0.997572
0.985459
0.9999
0.989128
1
1
0.995585
0.992916
0.975973
0.997913
0.963495
0.987248
0.995033
0.998622
0.992808
0.999325
0.967796
0.994906
0.991753
0.997167
0.983923
0.989466
0.999875
1
0.993058
0.996708
1
0.996615
0.974469
0.943593
0.994282
1
0.941348
0.974998
0.99995
0.989704
1
1
0.99965
1
1
1
1
0.993491
0.62443
0.993843
0.997887
1
1
0.996965
0.810191
0.983324
1
1
1
1
0.809907
0.785976
0.99975
0.999383
1
0.991149
0.947078
0.993742
0.97892
1
0.990016
0.998775
0.99683
0.988961
0.994876
0.999558
0.996698
0.99995
0.971438
0.976559
0.971469
0.997892
0.995859
0.990829
0.996592
0.997156
0.904589
0.9999
0.996089
0.976246
0.993258
0.98644
0.991444
0.993519
0.986872
0.976552
0.994482
1
0.979296
0.993925
0.98212
0.994396
1
0.993691
0.987789
0.999733
0.978178
0.968208
0.961697
0.871384
0.908397
0.9993
0.959779
0.99845
1
1
0.976234
0.998757
0.995175
0.955708
0.989725
0.954873
0.999059
0.777024
0.921517
0.978142
0.900014
0.955023
1
1
0.996
0.715389
0.81637
1
0.9999
0.99955
1
1
0.999467
1
0.99995
0.978012
0.998865
1
1
0.454989
0.998383
1
1
0.997479
0.97562
1
1
1
0.999533
0.980602
1
0.999733
1
1
0.999112
0.998302
1
0.99985
1
1
0.926859
0.999267
0.879768
0.982768
1
0.999283
0.988618
0.998853
0.960163
0.99768
0.99915
1
0.997883
0.988224
0.997876
0.949432
0.97752
0.996333
0.997559
0.99985
0.9977
0.995914
0.854173
0.999
0.873843
0.998383
0.847372
0.854298
0.980682
0.989233
0.996637
0.997798
0.989262
0.993817
0.9996
0.997042
1
0.98995
0.990942
0.9996
1
0.99975
0.889267
1
1
0.985555
0.999414
0.99955
1
0.98102
0.995846
0.994394
0.991388
0.995419
0.99397
0.991992
0.982687
0.975161
0.985603
0.99374
0.977894
0.998717
0.986922
0.9968
0.994922
1
0.99062
0.994803
0.992295
0.533529
0.947655
1
0.996557
1
0.992909
0.99701
0.998892
0.764372
0.897287
1
0.9884
0.99955
1
1
0.999817
0.76333
1
0.997206
0.994282
0.998837
1
0.998517
1
1
0.9996
0.998625
0.979531
1
0.9999
0.99774
0.9995
0.99794
0.991554
1
1
0.999217
0.990959
0.999
0.998058
0.9994
0.998109
1
0.999633
1
0.997933
0.995221
0.997934
0.973001
0.993867
0.9914
0.999563
1
1
0.78815
0.7376
0.73898
0.632748
0.69215
0.6889
0.626354
0.867228
0.988344
0.997213
0.991895
0.975416
0.999517
0.826479
0.995639
0.995183
0.976492
0.9769
1
0.995025
0.985198
0.989698
0.998762
0.997217
0.975755
0.992229
0.978433
0.876212
0.999575
0.994823
0.993354
0.9934
1
0.9999
1
0.995412
1
0.999475
0.902284
0.763072
0.9998
0.990349
0.998178
0.994427
0.986058
1
0.987188
0.999283
0.997787
0.990322
0.990504
0.999317
0.997954
0.995237
0.993864
0.9994
0.995897
0.986641
0.977165
0.999483
0.991776
0.990346
0.975666
0.604636
0.987838
0.994056
0.992841
0.984483
0.99818
0.988508
0.99045
0.94374
0.788842
0.990178
0.99895
0.994473
0.5532
0.92752
0.990652
0.852525
0.987439
0.994105
1
0.99995
0.78756
0.99665
0.982999
1
0.951916
0.952427
0.989856
1
0.994222
0.988795
0.999262
0.9997
0.965656
0.994178
1
0.99705
0.972907
1
1
1
1
0.999341
0.994208
0.999517
0.99928
0.99809
1
0.905444
0.990797
0.597565
0.992953
0.997382
0.999858
0.90451
0.908142
0.94625
0.997973
0.998092
1
1
0.914713
0.995528
1
0.999296
0.9995
1
1
0.9983
1
0.954649
0.99995
0.98158
1
0.995325
0.997246
0.991043
1
0.842507
1
1
0.98399
0.988278
0.9974
0.846957
0.99985
1
0.995019
1
0.9997
0.997089
0.997226
1
0.995742
0.99134
0.9996
0.9999
0.997144
1
0.996265
0.99925
0.962596
0.99928
1
1
1
0.463539
0.998971
0.9998
0.881277
0.990565
1
1
0.731562
1
0.990357
0.996148
1
0.968407
0.968143
0.977107
0.996981
0.953392
0.984651
1
1
0.998213
0.953451
0.992266
0.886722
0.778412
1
0.944766
0.922288
0.9991
0.351402
0.938265
1
1
0.997517
1
0.99711
0.662982
0.849205
1
0.995726
0.879696
0.86454
0.779957
0.882684
0.81821
0.922312
1
0.995592
0.982878
0.990742
0.962289
1
1
0.98739
0.971062
0.596933
0.988638
0.49316
0.900583
0.99985
1
0.994842
1
0.999143
0.99855
1
1
0.9985
0.981002
0.998302
1
1
1
0.97741
0.519792
0.998369
0.99955
1
0.880834
1
0.994967
0.996619
0.998064
0.999104
0.99625
0.993865
0.99975
0.530206
0.979961
0.784773
0.919327
0.999395
0.966953
0.947033
1
1
0.998105
0.996493
0.982554
1
0.9997
0.986887
0.979184
0.985127
1
0.967103
0.997953
0.992174
0.997777
0.995685
0.996729
0.9986
0.745988
0.993265
0.987483
0.99995
0.995633
0.9982
0.997797
0.993733
0.989242
1
0.618385
0.9937
0.758722
0.99995
0.9963
0.947508
0.8689
0.891863
0.846455
0.967317
0.862493
0.885728
0.987066
1
0.99955
1
1
0.966405
1
0.83086
0.871655
0.965844
1
0.992064
1
1
0.989565
0.9996
0.955899
0.989277
1
0.99945
0.904437
0.985709
0.954789
0.936923
0.972563
0.9675
0.942033
0.9998
0.99925
1
1
0.996798
0.99037
0.998406
1
0.9517
0.98585
0.6506
0.547988
0.553156
0.561388
0.564552
0.545647
0.542767
0.574334
0.5759
0.533019
0.577745
0.557058
0.570251
0.533829
0.573817
0.568902
0.4165
0
0
0
0
0.1512
0.544687
0.54595
0.405744
0.393085
0.360139
0.376308
0.380369
0.373889
0.402583
0.348671
0.287
0.282198
0.341362
0.363639
0.356487
0.412921
0.422146
0.405525
0.2518
0
0
0
0
0
0
0
0
0
0
0
0
0
0
0.127783
0.372931
0.397155
0.551186
0.5381
0.425383
0.31268
0.90625
0.923683
0.911825
0.965961
0.9031
0.9362
0.915808
0.805623
0.953702
0.937757
0.954411
0.92055
0.341395
0.868279
0.8533
0.8641
0.681781
0.773682
0.94855
0.743568
0.860295
0.232277
0.145961
0.123466
0.0571356
0.0687838
0.0686293
0.125736
0.189505
0.0916346
0.0669492
0.0883789
0.240137
0.360862
0
0
0
0
0
0
0
0
0
0
0
0
0
0
0
0
0
0
0
0
0
0
0
0
0
0
0
0
0
0
0
0
0
0
0
0
0
0
0
0
0
0
0
0
0
0
0
0
0
0
0
0
0
0
0
0
0
0
0
0
0
0
0
0
0
0
0
0
0
0
0
0
0
0
0
0
0
0
0
0
0
0
0
0
0
0
0
0
0
0
0
0
0
0
0
0
0
0
0
0
0
0
0
0
0
0
0
0
0
0
0
0
0
0
0
0
0
0
0
0
0
0
0
0
0
0
0
0
0
0
0
0
0
0
0
0
0
0
0
0
0
0
0
0
0
0
0
0
0
0
0
0
0
0
0
0
0
0
0
0
0
0
0
0
0
0
0
0
0
0
0
0
0
0
0
0
0
0
0
0
0
0
0
0
0
0
0
0
0
0
0
0
0
0
0
0
0
0
0
0
0
0
0
0
0
0
0
0
0
0
0
0
0
0
0
0
0
0
0
0
0
0
0
0
0
0
0
0
0
0
0
0
0
0
0
0
0
0
0
0
0
0
0
0
0
0
0
0
0
0
0
0
0
0
0
0
0
0
0
0
0
0
0
0
0
0
0
0
0
0
0
0
0
0
0
0
0
0
0
0
0
0
0
0
0
0
0
0
0
0
0
0
0
0
0
0
0
0
0
0
0
0
0
0
0
0
0
0
0
0
0
0
0
0
0
0
0
0
0
0
0
0
0
0
0
0
0
0
0
0
0
0
0
0
0
0
0
0
0
0
0
0
0
0
0
0
0
0
0
0
0
0
0
0
0
0
0
0
0
0
0
0
0
0
0
0
0
0
0
0
0
0
0
0
0
0
0
0
0
0
0
0
0
0
0
0
0
0
0
0
0
0
0
0
0
0
0
0
0
0
0
0
0
0
0
0
0
0
0
0
0
0
0
0
0
0
0
0
0
0
0
0
0
0
0
0
0
0
0
0
0
0
0
0
0
0
0
0
0
0
0
0
0
0
0
0
0
0
0
0
0
0
0
0
0
0
0
0
0
0
0
0
0
0
0
0
0
0
0
0
0
0
0
0
0
0
0
0
0
0
0
0
0
0
0
0
0
0
0
0
0
0
0
0
0
0
0
0
0
0
0
0
0
0
0
0
0
0
0
0
0
0
0
0
0
0
0
0
0
0
0
0
0
0
0
0
0
0
0
0
0
0
0
0
0
0
0
0
0
0
0
0
0
0
0
0
0
0
0
0
0
0
0
0
0
0
0
0
0
0
0
0
0
0
0
0
0
0
0
0
0
0
0
0
0
0
0
0
0
0
0
0
0
0
0
0
0
0
0
0
0
0
0
0
0
0
0
0
0
0
0
0
0
0
0
0
0
0
0
0
0
0
0
0
0
0
0
0
0
0
0
0
0
0
0
0
0
0
0
0
0
0
0
0
0
0
0
0
0
0
0
0
0
0
0
0
0
0
0
0
0
0
0
0
0
0
0
0
0
0
0
0
0
0
0
0
0
0
0
0
0
0
0
0
0
0
0
0
0
0
0
0
0
0
0
0
0
0
0
0
0
0
0
0
0
0
0
0
0
0
0
0
0
0
0
0
0
0
0
0
0
0
0
0
0
0
0
0
0
0
0
0
0
0
0
0
0
0
0
0
0
0
0
0
0
0
0
0
0
0
0
0
0
0
0
0
0
0
0
0
0
0
0
0
0
0
0
0
0
0
0
0
0
0
0
0
0
0
0
0
0
0
0
0
0
0
0
0
0
0
0
0
0
0
0
0
0
0
0
0
0
0
0
0
0
0
0
0
0
0
0
0
0
0
0
0
0
0
0
0
0
0
0
0
0
0
0
0
0
0
0
0
0
0
0
0
0
0
0
0
0
0
0
0
0
0
0
0
0
0
0
0
0
0
0
0
0
0
0
0
0
0
0
0
0
0
0
0
0
0
0
0
0
0
0
0
0
0
0
0
0
0
0
0
0
0
0
0
0
0
0
0
0
0
0
0
0
0
0
0
0
0
0
0
0
0
0
0
0
0
0
0
0
0
0
0
0
0
0
0
0
0
0
0
0
0
0
0
0
0
0
0
0
0
0
0
0
0
0
0
0
0
0
0
0
0
0
0
0
0
0
0
0
0
0
0
0
0
0
0
0
0
0
0
0
0
0
0
0
0
0
0
0
0
0
0
0
0
0
0
0
0
0
0
0
0
0
0
0
0
0
0
0
0
0
0
0
0
0
0
0
0
0
0
0
0
0
0
0
0
0
0
0
0
0
0
0
0
0
0
0
0
0
0
0
0
0
0
0
0
0
0
0
0
0
0
0
0
0
0
0
0
0
0
0
0
0
0
0
0
0
0
0
0
0
0
0
0
0
0
0
0
0
0
0
0
0
0
0
0
0
0
0
0
0
0
0
0
0
0
0
0
0
0
0
0
0
0
0
0
0
0
0
0
0
0
0
0
0
0
0
0
0
0
0
0
0
0
0
0
0
0
0
0
0
0
0
0
0
0
0
0
0
0
0
0
0
0
0
0
0
0
0
0
0
0
0
0
0
0
0
0
0
0
0
0
0
0
0
0
0
0
0
0
0
0
0
0
0
0
0
0
0
0
0
0
0
0
0
0
0
0
0
0
0
0
0
0
0
0
0
0
0
0
0
0
0
0
0
0
0
0
0
0
0
0
0
0
0
0
0
0
0
0
0
0
0
0
0
0
0
0
0
0
0
0
0
0
0
0
0
0
0
0
0
0
0
0
0
0
0
0
0
0
0
0
0
0
0
0
0
0
0
0
0
0
0
0
0
0
0
0
0
0
0
0
0
0
0
0
0
0
0
0
0
0
0
0
0
0
0
0
0
0
0
0
0
0
0
0
0
0
0
0
0
0
0
0
0
0
0
0
0
0
0
0
0
0
0
0
0
0
0
0
0
0
0
0
0
0
0
0
0
0
0
0
0
0
0
0
0
0
0
0
0
0
0
0
0
0
0
0
0
0
0
0
0
0
0
0
0
0
0
0
0
0
0
0
0
0
0
0
0
0
0
0
0
0
0
0
0
0
0
0
0
0
0
0
0
0
0
0
0
0
0
0
0
0
0
0
0
0
0
0
0
0
0
0
0
0
0
0
0
0
0
0
0
0
0
0
0
0
0
0
0
0
0
0
0
0
0
0
0
0
0
0
0
0
0
0
0
0
0
0
0
0
0
0
0
0
0
0
0
0
0
0
0
0
0
0
0
0
0
0
0
0
0
0
0
0
0
0
0
0
0
0
0
0
0
0
0
0
0
0
0
0
0
0
0
0
0
0
0
0
0
0
0
0
0
0
0
0
0
0
0
0
0
0
0
0
0
0
0
0
0
0
0
0
0
0
0
0
0
0
0
0
0
0
0
0
0
0
0
0
0
0
0
0
0
0
0
0
0
0
0
0
0
0
0
0
0
0
0
0
0
0
0
0
0
0
0
0
0
0
0
0
0
0
0
0
0
0
0
0
0
0
0
0
0
0
0
0
0
0
0
0
0
0
0
0
0
0
0
0
0
0
0
0
0
0
0
0
0
0
0
0
0
0
0
0
0
0
0
0
0
0
0
0
0
0
0
0
0
0
0
0
0
0
0
0
0
0
0
0
0
0
0
0
0
0
0
0
0
0
0
0
0
0
0
0
0
0
0
0
0
0
0
0
0
0
0
0
0
0
0
0
0
0
0
0
0
0
0
0
0
0
0
0
0
0
0
0
0
0
0
0
0
0
0
0
0
0
0
0
0
0
0
0
0
0
0
0
0
0
0
0
0
0
0
0
0
0
0
0
0
0
0
0
0
0
0
0
0
0
0
0
0
0
0
0
0
0
0
0
0
0
0
0
0
0
0
0
0
0
0
0
0
0
0
0
0
0
0
0
0
0
0
0
0
0
0
0
0
0
0
0
0
0
0
0
0
0
0
0
0
0
0
0
0
0
0
0
0
0
0
0
0
0
0
0
0
0
0
0
0
0
0
0
0
0
0
0
0
0
0
0
0
0
0
0
0
0
0
0
0
0
0
0
0
0
0
0
0
0
0
0
0
0
0
0
0
0
0
0
0
0
0
0
0
0
0
0
0
0
0
0
0
0
0
0
0
0
0
0
0
0
0
0
0
0
0
0
0
0
0
0
0
0
0
0
0
0
0
0
0
0
0
0
0
0
0
0
0
0
0
0
0
0
0
0
0
0
0
0
0
0
0
0
0
0
0
0
0
0
0
0
0
0
0
0
0
0
0
0
0
0
0
0
0
0
0
0
0
0
0
0
0
0
0
0
0
0
0
0
0
0
0
0
0
0
0
0
0
0
0
0
0
0
0
0
0
0
0
0
0
0
0
0
0
0
0
0
0
0
0
0
0
0
0
0
0
0
0
0
0
0
0
0
0
0
0
0
0
0
0
0
0
0
0
0
0
0
0
0
0
0
0
0
0
0
0
0
0
0
0
0
0
0
0
0
0
0
0
0
0
0
0
0
0
0
0
0
0
0
0
0
0
0
0
0
0
0
0
0
0
0
0
0
0
0
0
0
0
0
0
0
0
0
0
0
0
0
0
0
0
0
0
0
0
0
0
0
0
0
0
0
0
0
0
0
0
0
0
0
0
0
0
0
0
0
0
0
0
0
0
0
0
0
0
0
0
0
0
0
0
0
0
0
0
0
0
0
0
0
0
0
0
0
0
0
0
0
0
0
0
0
0
0
0
0
0
0
0
0
0
0
0
0
0
0
0
0
0
0
0.432175
0.472813
0.361934
0.348705
0.370765
0.425719
0.492868
0.655874
0.779041
0.562593
0.571055
0.589744
0.561601
0.481795
0.362789
0.387458
0.293486
0.344299
0.337197
0.351274
0.0227263
0
0
0
0
0.290893
0.431504
0.361926
0.342233
0.324483
0.312271
0.257708
0.30266
0.358313
0.287175
0.289871
0.414518
0.417328
0.506423
0.347146
0.29571
0.279778
0.326337
0.262749
0
0
0
0
0
0
0
0
0
0
0
0
0
0
0.0995417
0.446705
0.476468
0.549136
0.364669
0.447313
0.427588
0.386445
0.314566
0.322473
0.336688
0.274338
0.312449
0.445853
0.32788
0.371508
0.478827
0.387004
0.072355
0
0
0
0
0.239383
0.287533
0.239115
0.25984
0.271201
0.293408
0.373993
0.377469
0.426259
0.3298
0.430179
0.541076
0.436914
0.434841
0.398361
0.449141
0.537215
0.423168
0.434959
0.660374
0.315664
0
0
0
0
0
0
0
0
0
0.25674
0.497224
0.512964
0.462547
0.314453
0.296302
0.299955
0.437388
0.333637
0.266427
0.247754
0.273778
0.223657
0.0301592
0
0
0
0
0
0
0
0
0
0.336559
0.268917
0.264126
0.344426
0.372183
0.376904
0.365867
0.364145
0.374862
0.402635
0.388684
0.539367
0.533615
0.7623
0.865326
0.538951
0.468095
0.348928
0.547587
0.56298
0.444083
0.376225
0.218161
0
0
0
0
0.0828087
0.130907
0.0435626
0.0239579
0.0352815
0.0388108
0.0247494
0.0259161
0.0244315
0
0
0
0
0.144857
0.242277
0.286275
0.293836
0.278118
0.215642
0.225115
0.216059
0.206386
0.214857
0.212348
0.178772
0.198534
0.0394911
0
0
0
0
0.245598
0.255015
0.314051
0.295829
0.271477
0.20846
0.225617
0.491265
0.838724
0.6701
0.480131
0.467241
0.52788
0.533454
0.59363
0.317486
0.32065
0.079673
0
0
0
0
0.398055
0.549049
0.53761
0.509681
0.0396667
0
0
0
0
0
0
0
0
0
0.212577
0.124374
0.433908
0.548079
0.774548
0.866773
0.942367
0.951036
0.877467
0.922033
0.935956
0.991909
1
0.966607
0.560426
0.549983
0.5132
0.718466
0.9999
0.996313
0.989369
0.976012
0.976822
0.907448
0.740452
0.990121
0.998997
0.987043
0.994481
1
0.926433
0.5856
0.583983
0.565767
0.52742
0.569754
0.561842
0.5684
0.534654
0.5779
0.5681
0.531365
0.559683
0.561183
0.562806
0.5613
0.541977
0.585767
0.460331
0.140872
0.0794842
0.0700401
0.0437926
0.0366923
0.051236
0.0950334
0.417864
0.875328
0.980202
0.978932
0.978124
0.9853
0.94567
0.995423
0.994917
0.979951
1
0.986328
0.995479
0.909094
0.888717
0.979629
0.97984
0.994459
0.96913
0.988633
0.981376
0.996575
0.99985
0.997863
0.48965
0.689453
0.99551
0.993343
0.992691
0.827866
0.954497
0.996205
0.98961
0.981176
0.983878
0.993575
0.989753
0.875807
0.415893
0.33897
0.353338
0.438768
0.418983
0.477817
0.54518
0.590801
0.288762
0
0
0
0
0.245505
0.358817
0.357049
0.306491
0.303227
0.352339
0.49069
0.497768
0.485818
0.491125
0.507381
0.454649
0.379034
0.45209
0.332734
0.147875
0.12938
0.209156
0.233661
0.29976
0.389031
0.458483
0.334923
0.340963
0.468933
0.48885
0.486783
0.497207
0.229375
0
0
0
0
0.0471379
0.0394364
0.138934
0.200819
0.0858988
0
0
0
0
0.164502
0.5547
0.58512
0.579558
0.551316
0.356917
0.394417
0.448344
0.31437
0.273637
0.227829
0.146131
0.038164
0.0364609
0.0508648
0.0498281
0.135406
0.513964
0.454346
0.702391
0.878783
0.921712
0.967567
0.655869
0.886505
0.995033
0.995179
0.89664
0.921215
0.752455
0.994817
0.998079
0.977406
0.993828
0.9989
0.985894
0.673922
0.900409
0.98075
0.970767
0.691275
0.975162
0.991097
0.9983
0.996634
1
0.999058
0.808108
0.937332
0.468004
0.990365
0.795595
0.972305
0.84393
0.827533
0.994878
0.981321
0.644422
0.989207
0.536605
0.920372
0.905913
0.952623
0.817738
0.994669
0.998222
0.993179
0.99817
0.996627
0.993888
0.977993
0.990985
0.995955
0.989413
0.986914
0.995345
0.991245
0.99606
0.998567
1
0.978181
0.99878
0.974708
0.997495
0.988274
0.956455
0.999553
0.887446
0.891722
1
0.952782
0.9993
1
1
1
0.996267
0.997533
0.995577
0.991474
0.9993
0.956249
0.982754
0.949558
0.787825
0.787964
0.993577
0.9991
0.99935
0.994
0.884283
0.573367
0.538984
0.407798
0.364587
0.360315
0.309643
0.296218
0.35617
0.476485
0.487936
0.48964
0.488623
0.503998
0.49138
0.37415
0.447726
0.350593
0.173506
0.128621
0.185341
0.238769
0.289739
0.344204
0.484357
0.341008
0.334272
0.436773
0.49125
0.485333
0.494737
0.643583
0.980998
0.995517
0.907075
0.969098
0.663712
0.93755
0.714933
0.986867
0.918597
0.944513
0.84435
0.994818
0.573653
0.49817
0.521869
0.404729
0.32612
0.286625
0.329755
0.449949
0.296418
0.238037
0.225996
0.219189
0.218264
0.240231
0.168528
0.191225
0.283921
0.203185
0.116236
0.0911239
0
0
0
0
0
0
0
0
0
0
0
0
0
0
0.0870368
0.263239
0.329042
0.229117
0.247609
0.206638
0.233981
0.338871
0.0839168
0.0286754
0.0279984
0.0236025
0.0250745
0.0269924
0.0283998
0.0571451
0.138321
0.259752
0.32801
0.0546367
0
0
0
0
0
0
0
0
0
0
0
0
0
0
0.376355
0.486352
0.515244
0.560748
0.726575
0.339832
0.27992
0.134967
0.190285
0.272365
0.199568
0.20064
0.236943
0.208729
0.241764
0.274524
0.230586
0.133556
0
0
0
0
0.179098
0.15659
0.148191
0.295921
0.203403
0.198249
0.22336
0.209334
0.214868
0.27068
0.212376
0.425074
0.488048
0.509817
0.434513
0.390394
0.423615
0.525508
0.525542
0.455068
0.580598
0.5986
0.243933
0
0
0
0
0.116341
0.236226
0.444918
0.847244
0.964925
0.4253
0.940288
0.893788
0.957122
0.925253
0.959186
0.961512
0.903673
0.764785
0.919391
0.951661
0.9846
0.983526
0.944662
0.820534
0.97867
0.977362
0.926386
0.966151
0.702939
0.399031
0.5185
0.563221
0.5623
0.55915
0.55535
0.50498
0.436345
0.58191
0.591593
0.543661
0.520162
0.405317
0.396967
0.386904
0.372398
0.369066
0.375389
0.301765
0.271218
0.295335
0
0
0
0
0.0132167
0.273843
0.196314
0.1752
0.219862
0.197669
0.233379
0.237664
0.28043
0.240842
0.28839
0.318996
0.272734
0.241038
0.412479
0.535025
0.571693
0.545772
0.565233
0.561667
0.445022
0.542692
0.578328
0.570107
0.562167
0.428312
0.429243
0.456314
0.460007
0.328213
0.499799
0.742875
0.58498
0.448082
0.481937
0.972115
0.988731
0.997283
1
0.950592
0.997191
0.989298
0.69172
0.998767
0.997645
0.978436
0.993308
0.974844
0.996382
0.98673
0.99271
0.995923
0.991955
0.995391
0.965084
0.990667
0.98955
0.995023
0.98959
0.965407
0.993372
0.998783
1
0.991121
0.989988
0.994057
0.980177
0.984528
0.971784
0.989211
0.976599
0.968203
0.98026
0.994491
0.960705
0.996082
0.983783
0.967022
0.978622
0.970077
0.962142
0.985673
0.97614
0.987449
0.956556
0.988309
0.98807
0.970378
0.988738
0.985902
0.970987
0.9782
0.98145
0.98769
1
0.957132
0.982319
0.989171
0.9994
0.980471
0.970563
0.932399
0.987553
0.9993
0.998387
0.956236
0.947121
0.964824
0.990448
0.93711
0.913006
0.956821
0.957458
0.97458
0.967062
0.973925
0.99118
0.991559
0.924734
0.955439
0.83489
0.941279
0.985243
0.99649
0.972819
0.852912
0.974468
0.98242
0.993883
0.989634
0.999631
0.997513
0.880674
0.958299
0.974658
0.996438
0.992508
0.978268
0.961697
0.965074
0.938163
0.984417
0.982477
0.997851
0.9998
0.991511
0.988942
0.99062
0.980266
0.980837
0.963811
0.981148
0.996792
0.987721
0.957002
0.967207
0.995646
0.963057
0.970553
0.959825
0.989287
0.982837
0.981346
0.988696
0.950859
0.983946
0.969073
0.985364
0.964692
0.990424
0.976624
0.99253
0.997072
0.978418
0.95154
0.984291
0.994599
0.964461
0.999312
0.961393
0.978945
0.987979
0.994293
0.998135
0.993487
0.996698
0.987044
0.999283
0.993815
0.99269
0.999858
0.996952
0.990059
0.993068
0.997841
0.987631
0.966471
0.988416
0.986412
0.996607
0.991929
0.993226
0.993818
0.988898
0.98911
0.9998
0.995394
0.758564
0.98079
0.995877
0.962055
0.956257
0.84562
0.989367
0.972513
0.991895
0.987271
1
1
0.989509
0.994107
0.9994
0.987092
0.989776
0.935549
0.995343
0.990316
1
0.993272
0.998967
0.998308
0.99658
0.996647
0.993695
0.978336
0.991075
0.988683
0.939801
0.996562
0.986556
0.977906
0.9998
0.982
0.99393
0.980662
0.986652
0.996451
0.99947
0.996042
0.995416
0.997241
0.993458
1
0.99377
0.990798
0.845145
0.994274
0.999333
0.9926
1
0.984585
0.851068
1
1
1
0.996815
0.931405
0.998137
0.633971
0.915183
0.9936
0.937158
0.915898
0.627454
0.688598
0.989975
0.556994
0.781557
0.911493
1
1
1
0.97975
0.996186
0.981917
0.977139
0.9998
0.737385
0.994104
0.978268
0.556183
1
0.984586
0.91329
0.910203
0.9996
0.802908
1
0.995974
1
0.994471
0.99905
0.635228
0.9932
1
0.9922
0.992254
0.993518
0.791799
1
0.99995
0.996641
1
0.970799
0.95135
0.9651
0.745514
0.99995
1
0.9992
0.992582
1
0.98392
0.998989
0.872045
0.99685
0.979878
0.973183
0.99405
0.997418
0.580588
0.973836
0.973781
1
1
0.977557
1
0.99455
0.9912
0.97494
0.839811
0.752512
0.826752
0.9993
0.996831
0.9977
1
0.754375
0.917358
0.969095
0.9977
0.977528
0.97143
0.998686
0.962862
0.885556
0.938263
0.9822
0.754699
0.961472
1
0.90666
0.9995
0.949544
1
0.914165
0.99484
0.996605
0.935993
0.9865
0.9865
0.936265
0.9875
1
0.9997
0.832636
0.997617
1
0.869214
0.937569
1
0.998658
0.998902
0.99985
0.979297
0.989813
0.99995
0.9246
0.720677
0.9558
0.9859
0.867854
0.857989
0.88475
0.983009
0.995796
0.993818
0.989261
0.98941
0.962016
1
0.9997
0.976403
0.990323
0.919889
0.894675
0.988399
0.985711
1
0.997287
0.994248
0.998383
0.971386
0.998803
0.985824
0.994114
0.962098
0.972315
0.966902
0.95204
0.977656
0.988487
0.998775
0.996418
1
0.987839
0.999811
1
0.99995
0.97523
0.974804
0.964218
0.996769
0.991987
0.990352
0.99561
0.978414
0.991915
0.986243
0.982823
0.985831
0.989093
0.984681
0.994348
0.98454
0.968683
0.961795
0.971395
0.981182
0.968706
0.967136
0.980422
0.92979
0.937526
0.846956
0.993433
0.993507
0.962757
0.987788
0.907381
0.957299
0.989192
0.961829
0.99105
0.980167
0.983457
0.977011
0.99598
0.95048
0.999078
0.992503
0.980634
0.975959
1
0.993721
0.927924
0.9079
0.981097
0.955252
0.963601
0.995096
0.992208
0.991185
0.986282
0.96682
0.946402
0.977452
0.996587
0.986981
0.983706
0.994607
0.989857
0.961704
0.971361
0.98033
0.999
0.997842
0.987217
0.976716
0.992282
0.982156
0.992444
1
0.988371
0.99955
0.9896
0.999383
0.991832
0.989366
0.991394
0.978598
0.96837
0.989657
0.985491
0.722686
0.890935
0.992678
0.99865
0.925099
0.99208
1
1
1
0.992296
1
0.992182
0.994017
0.997382
0.98616
0.996489
1
0.998604
0.998127
0.997424
0.999267
0.993776
0.988425
0.989719
0.984723
0.987737
0.996465
0.984291
0.9846
0.980042
0.990896
0.923306
0.996623
1
1
0.980595
0.993838
0.996198
0.994562
0.988179
0.973526
1
0.976232
0.974121
0.979368
0.99685
0.971977
0.974524
0.968656
0.977977
1
0.975887
0.953756
0.997807
0.7561
0.971955
0.776595
0.955264
0.982941
0.99525
0.964215
0.972082
0.985286
0.985945
0.984882
0.992633
0.997213
0.978652
0.984059
0.983711
0.985941
0.978511
0.986531
0.994875
0.983329
0.972458
0.960615
0.977549
0.991413
0.984856
0.991899
0.986202
0.995564
0.989949
0.969118
0.991906
0.988978
0.969833
0.963256
0.899307
0.950666
0.884604
0.883184
0.91806
0.735605
0.642451
0.478091
0.953214
0.985358
0.94914
0.931331
0.911913
0.960783
0.843712
0.90753
0.962231
0.983617
0.821399
0.903261
0.93227
0.965829
0.960789
0.986237
0.972281
0.991326
0.983277
0.946003
0.976164
0.983944
0.991153
0.94962
0.99289
0.987361
0.959096
0.9989
0.95183
0.984017
0.997697
0.99296
0.995346
0.992084
0.946193
0.963374
0.975005
0.987635
0.958051
0.891697
0.960848
0.975692
0.991185
0.993647
0.994376
0.991809
0.998077
0.996514
0.99995
0.992921
0.988882
0.99985
0.979963
0.90832
0.905886
0.959028
0.981835
0.963658
0.983084
0.975432
0.98985
0.994383
0.976781
0.985721
0.987369
0.986008
0.979367
0.978638
0.876773
0.984334
0.989085
0.987269
0.969234
0.987089
0.993607
0.941424
0.987487
0.998612
1
1
0.992643
0.991018
0.997409
0.989293
0.996642
1
0.999705
0.984842
0.986879
0.984134
1
0.811841
0.983304
0.993645
0.979092
0.99705
0.993103
0.993218
0.972844
0.99687
1
1
1
0.99965
0.990618
0.981082
1
0.97981
0.975837
0.993845
0.9989
0.97841
0.968913
0.978952
0.985829
0.998489
1
0.99465
0.986193
0.996597
1
0.999527
0.999087
0.996683
1
0.9878
1
0.998301
0.9999
1
0.999317
0.99995
0.992986
0.993929
0.98835
0.96205
1
0.990248
0.997842
0.99777
0.988254
0.989178
0.90583
0.986831
0.973505
0.987789
0.981619
1
0.993325
0.99425
1
0.997061
0.99325
0.965642
0.99865
0.962642
0.963825
0.993341
0.98965
0.99825
0.764509
0.609584
0.99895
1
0.99565
0.942264
1
0.954869
0.944737
0.968176
0.563135
0.993091
0.94325
0.948808
0.988604
0.984489
0.9897
0.999
0.993417
1
0.971378
0.997708
0.983921
0.991236
0.981421
0.953167
0.935779
0.994973
0.997778
0.969904
0.907293
0.89991
1
0.998047
0.99935
0.954199
0.883267
0.957215
0.992742
0.989367
0.9955
0.9998
0.943541
1
0.901409
1
0.99053
0.9831
0.967611
0.980255
0.998146
0.996017
0.975861
0.991661
1
0.973485
0.9988
0.998908
0.982779
0.997992
0.944104
0.996624
0.978256
0.985805
0.99775
0.991145
0.79428
0.991
0.997043
0.981944
0.977997
0.9997
0.999388
0.999403
0.9995
0.999167
1
0.998545
0.999433
0.999537
0.997438
0.997943
1
0.9935
0.977544
1
0.966211
0.9961
0.984011
0.894112
0.995325
0.999405
0.98527
0.96105
0.99835
0.916477
0.980168
0.694484
0.946992
0.49816
0.812064
0.997483
0.877316
0.869495
0.980775
0.951987
0.724023
0.542931
0.984059
0.915481
0.900404
0.94153
0.907094
0.948717
0.819754
0.991362
0.994165
1
0.945378
0.980237
0.9921
0.99885
0.909813
0.99101
1
1
0.999567
0.895585
0.991258
0.995511
0.988174
0.978209
0.917854
0.986701
0.998442
1
1
0.99935
0.996631
0.995352
0.866391
0.977136
0.997653
1
0.98817
0.994587
0.873241
1
1
1
0.970619
1
0.765162
0.997672
1
0.983917
0.987677
0.99665
0.992158
0.989754
0.999042
1
0.868298
0.971263
0.664911
0.84305
0.994099
1
0.98865
0.957702
0.97
0.469877
1
0.99995
0.99702
0.995242
0.979988
0.99824
0.988727
1
0.8261
1
0.994447
1
0.99872
0.997983
0.983909
0.831519
0.99306
0.997105
0.955128
0.887183
1
1
1
1
0.99475
0.99995
0.996318
0.926661
0.99765
0.955366
0.94291
0.96768
0.984124
0.9333
1
0.999
0.659791
0.948558
0.956567
0.989058
0.998581
0.986306
0.949145
0.890253
0.928429
0.718118
1
1
0.948972
0.456779
0.998275
0.990464
0.996262
0.972414
0.995519
1
0.798974
0.933976
0.76754
0.973648
0.896469
0.63286
1
1
0.565719
0.942012
0.903575
0.948572
1
0.99925
0.994958
0.981027
0.982018
1
0.9999
0.981961
0.964645
0.673848
0.972565
0.934056
0.679519
0.997174
0.988813
1
0.9922
0.996367
1
1
0.935471
0.99985
1
1
0.999509
0.973614
0.994422
0.976575
0.9969
1
0.997132
0.970313
0.994031
0.9923
0.991862
0.98403
1
0.998172
0.999233
1
0.996949
0.9999
1
0.994392
1
1
0.99995
0.99975
0.9976
0.9969
0.999083
0.998732
0.993765
0.995578
0.982134
0.993662
0.997476
1
0.9998
0.9999
0.987403
0.996555
0.95455
0.988958
0.993828
0.99985
0.987446
0.955562
0.99637
0.988893
0.996978
0.993782
0.996362
1
0.808531
0.995061
1
0.997335
0.99955
0.9993
0.995061
0.993976
1
0.618541
0.9572
1
0.93742
0.998132
0.914427
0.954765
0.998433
0.996543
0.994605
1
0.959634
0.937428
0.994921
0.996123
0.9999
0.995336
1
0.986629
0.997775
0.995147
0.918897
0.461821
0.977906
0.987
0.9996
0.993785
1
0.998215
0.996165
1
0.534008
0.99935
1
0.998238
0.989216
1
0.996539
0.998242
0.9995
0.994024
0.991994
0.704797
0.99801
0.985806
0.984052
0.781074
0.942434
0.985731
0.957373
0.992026
0.992116
0.984328
0.983652
0.922837
0.929894
0.965462
0.988625
0.990498
0.954311
0.976198
0.9998
0.996445
0.990872
0.998341
0.99179
0.997658
0.936877
0.984759
0.997426
0.99875
0.983977
0.99955
0.99384
0.994809
0.997408
0.983589
0.969247
0.943454
0.973451
0.98236
0.901293
0.989167
0.99664
0.988726
0.969189
0.99935
0.961178
0.992417
0.963
0.99147
0.974819
0.997731
0.954849
0.960702
0.827936
0.943861
0.289062
0.282587
0.250897
0.717504
0.99592
0.998543
0.956554
0.688133
0.717883
0.755162
0.692149
0.603353
0.615637
0.564308
0.524667
0.60535
0.708483
0.666339
0.701957
0.6254
0.662146
0.561624
0.528487
0.769481
0.9912
0.91716
0.996553
0.994245
0.994104
0.995183
0.991229
0.984494
0.994456
0.99985
0.983067
0.999383
0.932543
0.969489
0.92304
0.740462
0.9996
0.993969
0.979548
1
1
0.984593
0.984717
0.993595
0.994299
0.991258
0.993491
0.979842
0.99995
1
1
0.994386
1
1
0.993253
0.998783
0.991667
0.985365
0.978292
0.99995
0.977434
0.950812
0.952238
1
1
1
0.99857
0.99155
0.992831
0.910884
0.999128
1
0.99895
0.996757
0.991759
1
1
0.998023
0.973329
0.984957
0.984476
1
0.99747
0.852128
0.950656
1
0.973555
1
0.998285
1
1
1
0.991506
0.989855
0.989677
0.960134
0.916021
0.689147
0.865977
0.971951
0.959113
0.99965
0.995314
0.993248
0.9995
0.968616
0.986142
0.994101
0.99749
0.99268
0.99995
0.999267
0.995103
0.988596
0.995853
0.99414
0.9989
1
0.998683
1
0.997433
0.9999
1
0.9988
0.961314
0.801475
0.820505
0.888721
0.996152
1
0.743117
0.672183
0.530904
0.61425
0.974958
0.992293
0.987491
0.981668
0.994313
0.956963
0.930707
0.998316
0.987494
0.99975
1
0.995981
0.997721
0.99367
0.99183
0.992718
0.9975
0.986662
0.977557
0.989432
1
0.993617
1
0.989303
0.9946
0.801757
0.920746
0.994707
0.9958
1
0.99667
0.999717
1
0.975944
0.927864
1
0.987452
1
0.988005
1
0.996246
0.993528
0.964413
0.765382
0.940248
0.994904
0.995753
0.995957
1
0.997235
1
0.9995
0.984158
0.987112
1
0.992072
0.9976
0.995503
0.993593
1
1
0.995625
1
1
1
0.999467
0.942817
0.91974
1
0.994707
1
1
0.925059
0.98422
0.997002
0.981593
1
0.919341
1
1
0.997551
0.966681
0.448254
1
0.999283
0.99905
1
0.995784
1
1
1
0.999233
0.962569
0.571581
0.984235
1
0.945661
1
1
0.987593
1
1
0.816241
0.853186
0.9997
0.995944
1
1
0.976873
1
0.99985
0.901003
1
0.941864
0.969471
0.989129
1
0.948089
0.784501
1
0.999633
0.999675
0.97595
0.997342
1
1
1
0.998598
0.999482
0.774082
0.782644
0.997933
0.99905
0.991439
0.902583
0.92985
1
0.947179
0.99985
0.660709
0.89139
0.998332
1
0.997999
1
0.998653
0.708364
0.973668
1
0.99548
0.993212
0.999004
0.9998
0.968699
0.987242
1
0.98269
1
0.994639
1
1
0.9999
1
0.85453
0.574656
1
0.993957
0.988395
0.944927
1
0.9993
0.999058
0.967992
0.993686
0.9905
0.99663
0.993926
0.998467
1
0.981246
0.99955
0.998767
0.99536
0.997177
0.99975
0.977687
0.995691
1
0.998193
0.996488
1
0.999817
0.998267
0.996887
0.979524
1
1
0.984062
0.9997
0.999242
0.9999
0.997871
0.9922
0.99565
0.992477
0.9996
0.998883
0.992514
0.99975
1
0.99975
0.852871
0.99995
0.977388
0.9999
1
1
0.991319
1
0.699895
0.962383
1
1
1
0.994396
0.9989
0.593622
0.96013
0.868167
0.9999
1
0.99955
0.995072
0.972509
0.990507
1
0.9975
0.99872
0.993241
1
1
1
0.99875
0.997842
0.987011
0.9943
1
0.978745
1
1
1
1
1
0.999617
1
0.926622
1
0.998044
0.999516
1
0.99855
1
1
1
1
0.986886
0.99985
1
0.99345
0.981544
0.995831
1
1
1
0.99995
0.997553
0.9855
0.990175
0.982039
0.927981
0.998483
0.999617
0.999125
1
1
0.994249
0.993526
0.804581
0.998154
0.988656
0.985514
0.994734
0.994293
0.996003
0.978168
0.777178
0.810956
0.999358
0.893484
0.965213
0.994697
0.998733
0.995588
0.989296
0.967963
1
0.99905
1
0.9993
0.992881
0.973062
0.998358
0.995645
0.988074
0.867245
0.650973
0.993928
1
0.994745
0.936174
0.99995
1
0.999617
0.9998
1
0.99995
1
0.992291
0.637666
1
0.998438
0.99895
0.973174
0.997783
1
0.996946
0.99935
0.997561
0.992373
0.751736
0.849683
0.910712
0.154088
0.962265
0.682527
0.975438
0.993933
0.993195
0.985849
0.683605
0.997952
0.998132
0.973921
0.992316
0.99606
0.998514
0.998873
1
0.849538
0.721265
0.94981
0.900792
0.98628
0.9998
0.979683
0.990215
0.998275
0.789179
0.853761
0.979726
0.997918
0.993542
0.936815
0.9875
0.976396
1
1
0.99945
0.957593
0.9958
1
0.998537
1
0.833593
0.930529
1
1
0.869025
0.794226
0.994086
0.99965
0.9916
0.919142
1
0.962321
0.954915
0.886292
0.92411
0.869376
0.999567
0.995512
0.9986
0.999683
0.99845
0.996668
0.974424
1
0.995192
1
1
1
1
0.968115
1
1
0.99985
1
0.997792
1
0.9965
0.941313
1
0.995792
1
0.987092
0.988546
0.998617
1
0.99925
0.9999
0.99905
0.993337
0.997927
0.9998
1
0.99946
0.99605
0.973042
0.996008
0.999795
1
1
0.99825
0.995386
1
1
0.998583
0.995064
1
0.984887
0.985186
0.996125
0.998077
0.993002
0.983434
0.99327
0.98549
0.987023
0.9994
0.99895
0.9984
0.971912
0.990144
0.997648
0.989469
0.998803
0.992849
0.993241
0.99338
0.999517
0.99955
0.983289
0.990315
0.996197
0.994104
0.993114
0.997128
0.966312
0.994287
0.981361
0.995953
0.992248
0.997256
0.995237
1
0.9994
0.993773
0.98416
0.991447
0.988557
0.996726
0.986969
0.991263
0.997168
0.9982
0.959927
0.992613
0.996651
0.947767
0.985536
0.980663
0.994198
0.995976
0.997913
0.921022
0.984258
0.889764
0.96134
0.999042
0.986332
0.991981
0.993721
0.987925
0.994736
0.991604
0.999
0.998967
0.9964
0.991401
0.99945
0.9947
0.977771
0.987609
0.950208
0.99389
0.9956
0.9989
1
0.997118
0.977495
0.997743
0.978817
0.983899
0.970996
0.97371
0.986288
0.993122
0.981944
0.875919
0.985048
0.9982
0.993729
0.955722
0.998958
1
0.999567
0.999883
0.963582
0.978869
1
0.996503
0.991871
0.806195
0.556883
1
0.981152
0.9995
1
0.998642
0.982426
0.996699
0.9999
0.9999
0.981791
0.9995
0.971054
0.98008
0.995839
1
1
0.990056
0.847032
0.697113
0.99975
0.985904
0.8787
0.96525
0.974073
1
0.997902
0.987732
1
1
0.890585
0.852267
0.936867
0.993348
1
0.999619
0.996195
0.992688
0.991599
0.778613
0.97835
0.993003
1
0.975586
1
1
0.998183
0.995733
0.959305
1
0.992191
1
0.996401
0.787819
0.983536
0.982285
0.999522
0.994006
0.985297
1
0.940017
0.990413
1
0.9994
0.889025
0.976928
1
0.99169
1
1
0.989772
1
0.99713
1
0.9987
1
0.995762
0.998881
0.998432
1
1
0.999183
0.993869
0.954992
0.977003
1
1
0.977168
1
1
0.466534
0.996645
0.52942
0.957824
0.991607
0.998475
0.994256
0.99945
0.912097
0.9929
0.9939
1
1
0.997748
0.993699
0.725728
0.961169
0.995766
1
0.9978
1
0.990799
0.998808
0.99965
0.972489
0.867792
0.998394
0.999695
0.978768
0.991866
0.995722
0.994013
0.999433
0.999354
1
0.950295
0.999244
1
0.942285
1
0.958554
0.716461
0.995307
0.965557
0.997191
1
0.952149
0.998162
0.99073
0.994807
0.99745
0.97638
0.937797
0.999196
0.99985
0.990422
0.970504
0.989945
0.996112
1
1
0.993048
0.987813
0.975423
1
0.957652
0.994744
0.999125
1
1
0.993036
0.997145
0.996873
0.969233
1
0.753178
0.999758
0.997574
0.998699
0.995688
0.908388
0.900668
0.99975
0.834914
0.625766
0.673387
0.815709
0.942594
0.993544
0.99955
1
0.970081
0.989468
0.998258
1
0.998167
0.992939
1
0.810438
0.992025
0.961041
1
0.908982
0.760219
1
1
1
0.99975
1
1
1
0.998097
0.83023
1
0.993591
1
0.862437
0.954562
0.974812
0.9953
0.938531
0.631291
1
0.996515
1
0.929739
0.994056
0.991379
0.999392
0.996812
0.99955
0.991892
0.932617
0.996767
1
0.958673
0.983276
0.980306
0.99912
0.985675
0.988075
0.9997
0.997055
0.998833
1
1
0.990705
0.99985
0.992221
0.994055
0.970118
0.985919
0.976128
1
0.999933
0.99545
0.848155
1
0.975261
0.914255
0.846119
0.997566
0.976447
1
0.9987
0.976099
0.994717
0.99965
0.958607
1
0.881105
1
0.99556
0.9996
0.993418
0.981349
0.987996
0.992959
0.99973
0.995359
0.983966
0.988963
0.855102
0.977693
0.799965
0.98694
1
1
0.998279
0.979237
0.997536
0.981482
0.998465
1
0.995443
0.9932
0.998567
0.986113
0.983095
0.995215
0.987103
0.960885
0.995425
1
0.97638
0.948029
0.991832
0.998107
0.97855
0.996117
0.991013
0.901452
0.448936
0.993041
0.970069
0.97913
0.989773
0.97571
0.99955
0.999125
0.992863
0.984382
0.992477
0.99198
0.994527
0.986535
1
0.987178
0.985198
0.970876
0.814199
1
0.999746
0.997739
0.97915
0.946196
0.970064
0.981027
0.980531
0.986729
0.989303
0.997433
0.969015
0.807253
0.583088
0.99729
1
0.859233
0.98854
1
0.985465
0.999009
0.99985
1
1
0.99925
1
0.995643
0.999037
1
0.999233
0.99096
1
0.982956
0.873763
0.989452
0.988209
0.989049
1
1
0.994945
1
0.998227
0.9985
0.998641
1
0.997469
0.901149
0.884605
0.951577
0.553979
0.910604
0.912299
0.99995
0.960721
0.974676
0.993042
1
1
1
1
0.957492
1
0.962415
0.795565
1
0.997867
0.994803
0.694298
0.910434
1
0.990484
1
0.999908
1
0.823129
0.514128
1
0.9998
0.994792
1
0.995033
0.975138
0.997006
0.99985
1
0.997045
0.999283
0.796914
1
0.989727
0.9995
0.994248
1
0.988274
1
0.999075
0.978587
1
0.997952
0.998591
1
0.906573
1
0.744642
1
0.990113
0.994291
0.999067
0.99985
0.993217
0.999159
0.99745
0.994348
0.99114
1
0.978718
0.99975
0.999767
0.993
0.998162
1
1
0.99975
0.98243
0.843324
1
0.988926
0.997757
0.991224
0.953352
0.999833
0.850282
1
0.998705
0.998825
0.997859
0.90569
0.9998
0.99063
0.998446
0.987209
0.993426
0.259209
0.995047
1
0.994374
0.992336
0.930536
1
1
0.901901
0.68468
1
0.982781
0.998876
0.999223
0.961584
0.987209
0.993428
0.611068
0.9984
0.9999
0.999203
0.997442
1
0.9982
0.879261
0.833506
0.959995
0.99795
0.988939
0.944772
0.994503
1
0.997527
0.997092
0.61796
0.996554
0.991564
0.992278
0.971404
0.904874
0.97898
0.994809
0.989963
0.9949
0.9998
0.9906
0.978136
0.941707
0.991241
0.992391
0.999
0.987577
0.990017
0.972252
0.998127
1
0.802129
0.998237
0.987273
0.981387
0.989095
0.994241
0.996542
0.880732
0.993219
0.9864
0.979848
0.833451
1
0.948861
0.943749
0.824807
0.952459
0.974915
0.724679
0.924465
0.998583
0.995385
0.979024
0.991654
0.991657
0.9995
0.98241
0.778928
0.985585
0.99137
0.991144
0.995862
0.999
0.994218
0.919383
0.99975
0.993757
0.998917
0.992894
0.994783
0.992795
0.987371
0.997677
0.959943
0.969136
0.998975
0.983105
0.994515
0.972795
0.993791
0.995569
0.984219
0.991431
0.997465
0.991821
0.999477
0.99897
0.996236
0.95941
0.981712
0.86619
0.997017
0.994259
0.97835
0.962361
0.982719
0.890027
0.994786
0.958518
0.424677
0.997988
0.972371
0.998833
0.9998
0.997717
0.998317
0.949699
0.984732
0.9991
0.987467
0.79301
0.905093
0.970204
0.69194
0.721568
1
0.97445
0.992131
0.998498
0.833376
0.998667
0.997628
0.926858
0.998033
0.939771
1
1
0.987306
1
0.925282
0.788232
0.9994
0.97423
0.958105
0.901572
0.461753
0.924917
0.485498
0.778607
0.553553
0.851136
0.903853
0.986312
0.85523
0.997787
0.905384
0.97856
0.994256
0.990701
0.998712
0.993599
0.995285
0.969418
0.982511
0.886037
0.993097
0.9994
0.99935
0.9982
0.982496
0.417351
0.989027
0.982055
0.987997
0.985432
0.884797
0.993731
0.995087
0.986938
0.987174
0.9999
0.996912
0.996032
0.993925
0.997289
0.998796
0.980361
0.9992
0.998456
0.988886
0.992447
0.970544
0.996332
1
0.993999
0.9998
0.663575
0.989327
0.995226
0.998292
0.999167
1
1
0.950715
1
0.99806
1
1
0.993795
0.981468
0.984592
0.881224
0.998367
0.998692
0.998009
0.929019
0.99982
1
0.951549
0.99422
1
1
0.998052
0.995604
1
1
0.97727
0.989367
0.9969
0.651476
0.995978
0.986295
1
1
0.962367
0.993101
1
1
0.998179
0.994907
1
0.936193
1
1
1
0.9999
1
1
0.994274
1
1
0.946364
1
1
1
0.99965
1
1
0.9998
0.995824
1
0.997368
1
0.997333
1
0.9979
0.985498
0.999333
1
0.993689
1
0.993484
1
1
0.995269
1
0.9977
0.996828
0.992027
0.99885
0.991318
0.992828
1
1
0.991781
0.545548
0.512024
0.996214
0.991187
0.99543
0.976751
0.904703
0.977189
0.99985
0.926112
0.99316
1
0.99583
0.990779
0.96256
1
0.997793
0.998291
0.991882
0.999575
1
0.979924
0.996899
0.997734
0.89415
0.994092
0.531125
0.863503
0.99955
0.99732
0.959866
0.775426
0.732842
0.993789
0.837867
0.97012
0.907253
0.958806
0.9999
0.939079
0.869442
0.9996
0.898052
1
1
1
0.989822
1
0.996405
0.99915
0.99527
0.9763
1
0.9995
1
1
1
0.99995
1
0.97796
0.97677
0.999433
0.995724
0.99975
0.871797
0.899527
1
0.99602
0.890628
0.99535
1
1
0.987718
0.989684
1
0.999583
0.833698
0.988401
1
0.97413
0.996935
1
1
0.998023
0.999353
1
1
1
1
1
0.994522
1
1
0.983418
0.999367
0.9993
1
0.9969
0.998572
1
0.998533
0.999575
1
1
0.986479
1
1
1
0.98723
1
1
0.999375
1
0.998709
1
0.953734
0.998744
1
1
1
0.996088
0.856341
0.997627
1
1
0.996541
1
0.958633
1
0.999683
0.988987
1
0.984823
0.934755
0.999383
0.996778
1
0.99985
0.990059
0.991912
0.996213
0.430838
1
0.997563
1
0.97815
1
0.99995
1
0.9998
0.925877
0.985243
0.99826
1
0.999342
0.998608
1
0.751954
0.9998
0.996795
0.986016
0.976881
0.9999
0.992532
0.434167
1
0.989799
1
0.634555
1
0.668443
0.999775
0.947977
0.980853
0.994355
1
0.924468
0.621073
0.997583
1
0.99985
0.809817
0.996692
0.976687
1
0.820492
0.9999
0.997715
0.99443
1
0.982289
1
0.971119
1
1
0.998983
1
0.992265
0.999683
0.839403
0.950484
0.962537
0.9977
0.998
0.969715
0.934205
1
0.999573
0.99713
0.971008
0.974089
1
0.95853
0.99175
0.992368
0.995973
0.995572
0.991153
1
0.998157
0.960689
0.981459
0.986633
1
1
0.939471
0.981207
0.990232
0.99865
0.963116
0.998963
0.920209
0.434564
0.985601
0.976654
0.994216
0.984064
0.987891
1
0.975754
1
0.994412
0.995469
1
0.99851
0.999304
1
0.9996
0.991412
1
0.989184
0.987012
1
0.998244
0.995356
0.996304
0.86036
0.993241
0.995056
0.997253
0.958589
0.988241
0.994487
0.988885
0.992593
0.960157
0.992541
0.987837
0.990961
1
0.9951
0.994144
0.995883
0.990388
0.99394
0.982317
0.998383
0.985483
0.820336
1
1
0.877097
0.996422
0.974381
0.865079
0.735196
0.998021
0.999642
0.999367
0.997395
0.930015
0.992899
0.999645
0.992387
0.976998
0.997773
0.984394
0.98655
0.994555
0.695392
0.777754
0.997395
0.983892
0.990221
0.939367
0.96306
0.9995
0.99436
0.984449
0.982739
0.987464
0.981691
0.99248
0.989183
0.838818
0.997199
1
0.980518
0.99701
0.992882
0.990078
0.989667
0.994169
0.985894
0.982509
0.981782
0.986926
0.992378
0.978991
0.979921
0.994383
0.99076
0.985726
0.99548
0.991752
0.992964
0.991635
0.98556
0.897497
0.991845
0.978622
0.979467
0.869503
0.986687
0.988682
0.994221
0.932416
0.790731
0.98585
0.952714
0.99995
0.990402
0.965214
0.998808
0.833635
1
1
0.790848
0.993755
0.984914
0.99975
0.963639
1
0.967156
0.973016
0.774073
0.982928
0.991452
0.973066
0.694372
0.882585
0.992948
0.996628
0.999292
0.988761
0.996925
0.985206
0.99262
1
0.996623
0.998975
0.995571
0.99765
0.99645
0.962396
0.987315
0.998245
0.988121
0.9996
0.995646
0.990565
0.975921
0.990179
0.988328
0.991414
0.906653
0.997005
0.997967
0.990908
0.994308
0.996072
0.986856
0.994559
0.982299
0.995108
0.963423
0.99747
1
0.992862
0.977922
0.995641
0.996545
0.99995
0.985875
0.996783
0.986152
1
1
0.997975
1
1
0.993312
0.976851
0.99321
1
0.999543
1
0.99765
0.9998
0.99995
0.998045
0.726521
0.997404
0.976784
0.607928
0.982442
0.997125
0.99895
0.997003
0.837044
0.997258
0.979617
0.979278
1
0.987097
0.994715
0.887536
0.997046
0.974817
0.992131
0.99512
0.991982
0.993048
0.994976
0.996157
0.996092
0.985275
1
1
0.991746
0.992499
1
0.999463
0.999458
0.99935
1
0.992422
0.995869
0.983287
0.702264
0.833434
0.81769
0.959522
0.997179
0.9998
0.990332
0.84237
0.866969
0.993067
0.993575
1
0.996808
0.99865
0.999056
0.947576
0.999008
0.995587
0.592584
0.808621
0.993423
0.996332
0.99169
0.999567
0.993733
0.991945
0.989306
0.995737
0.9777
0.981874
0.9842
1
0.99965
0.979097
0.982075
0.990623
0.93468
0.989194
0.975644
0.98481
0.985883
0.992769
1
0.997125
0.993333
0.988888
1
0.9996
1
0.997097
0.963909
0.813872
0.981403
0.998087
0.85216
0.99892
0.927285
0.966894
0.887333
0.653898
0.900176
1
1
1
0.993283
0.991686
1
1
0.997942
0.982854
0.996486
1
1
1
0.9996
0.9963
1
0.998159
0.988576
1
1
1
0.999317
1
0.996478
0.9987
0.998333
0.992667
1
0.997021
0.990133
0.99835
1
0.998534
0.9999
0.997944
0.998217
0.985253
1
0.997849
0.952052
1
1
1
0.9842
0.9796
1
1
1
1
0.996332
0.988144
1
0.978473
0.97888
0.975358
0.999007
0.966326
0.995188
0.987208
0.716301
0.966358
1
1
0.969449
1
0.985725
0.867993
0.998875
0.963207
1
0.99885
0.920671
0.956841
0.985174
0.987359
0.982701
0.995641
0.996776
0.978778
1
0.995218
0.984407
0.9999
0.998848
0.995376
0.996828
0.992088
1
0.99576
1
0.9998
1
0.967203
0.87974
1
0.996384
0.997026
0.99187
0.999193
0.994635
1
0.998651
0.967664
0.995217
0.989349
0.99955
0.996647
0.999933
0.998122
0.99515
1
0.999067
0.997105
0.9996
0.911103
0.973087
0.9994
0.864971
1
0.985913
0.996883
0.810639
0.995951
1
0.99955
0.996307
0.999217
1
0.991506
0.997581
0.98966
0.999646
0.996674
0.99435
0.964821
0.996423
0.999617
1
1
1
0.998858
0.994496
0.999195
0.995881
0.965043
0.858962
0.991875
0.984805
0.999017
0.993049
1
0.99186
0.990901
0.996845
0.992086
0.996702
0.995464
0.999
0.99445
0.987962
0.991835
0.988467
0.98002
0.97386
0.982048
0.968616
0.977751
1
0.966457
0.865674
0.999117
0.96457
0.97079
1
0.99321
0.989147
0.996367
0.968164
0.993258
0.994985
1
0.983907
0.989158
0.997348
0.995548
0.9994
0.984312
0.99201
0.996816
0.999075
0.995601
0.996285
0.995713
0.982849
0.999775
1
0.991852
0.981589
0.983849
0.99651
0.996113
0.99995
0.994814
0.998624
0.989048
0.984578
0.983432
0.995451
0.998921
0.994203
0.774373
0.925889
0.977297
0.960626
0.993223
0.9997
0.989585
0.9999
0.990008
0.99955
1
0.999683
0.999317
1
0.999093
1
0.998382
0.995471
0.991379
0.98493
0.9978
0.99922
0.558823
0.956265
0.9991
0.995076
0.710402
0.692256
0.959582
0.941583
0.993903
0.982195
0.999134
1
0.999125
0.960878
0.988884
0.986616
0.953601
0.998662
0.999583
1
1
0.995828
1
0.979639
0.999328
0.99
0.999287
1
0.999534
0.99732
1
0.97952
1
0.989984
1
0.9994
0.995028
0.99975
0.992279
0.9903
0.99715
1
1
0.997112
0.9995
0.998077
1
1
0.998983
0.999153
0.977797
0.962635
0.577287
1
1
0.989416
0.965691
0.982798
0.996079
0.99955
0.974006
0.855474
0.765069
0.996124
0.995994
0.980285
0.984196
1
0.998665
0.975673
1
0.997587
0.725682
1
0.994136
0.997856
0.995515
1
0.991876
0.998232
0.988403
0.9945
0.952238
0.968066
1
0.998033
1
0.998566
0.995743
1
0.99935
0.999026
0.999167
0.99995
1
0.99995
0.970331
0.978341
0.997144
0.996676
0.996906
1
0.989863
0.991265
0.997434
0.99548
0.984128
0.993965
1
1
0.996941
1
0.987494
0.991542
0.998191
0.99985
0.995347
0.986247
0.861209
0.992406
0.971939
1
0.896683
0.482262
0.939276
0.99925
0.9973
0.995537
0.995465
0.997645
0.998933
0.999733
0.993832
0.986791
0.995135
0.958711
0.981971
0.999259
1
0.464386
0.991517
0.992448
0.998645
0.99975
1
0.986937
0.993519
0.994147
0.984349
0.99329
0.987579
0.9989
0.990317
1
1
1
0.997556
0.998641
0.917927
0.960327
0.944872
0.99615
0.921954
0.9991
0.455151
0.96915
0.995257
0.997974
1
0.9988
1
0.987199
1
1
0.983528
0.997378
0.782727
0.737205
0.996325
0.95801
0.9988
0.998333
0.997287
0.994068
0.962243
0.989817
1
0.982811
1
0.994957
0.989366
0.99985
0.959708
1
0.997379
1
0.964615
0.905077
0.95421
0.9999
0.9994
1
0.841798
0.770416
1
0.985904
0.998458
0.997003
1
0.778413
0.76418
0.9995
0.974733
0.990114
0.997475
1
0.801354
0.887025
0.977112
1
0.993091
0.990444
1
0.999583
1
0.986756
1
0.662739
0.823074
0.9997
1
0.992091
0.999024
0.760115
0.801003
1
1
0.99585
1
0.981467
1
1
0.998743
0.997913
1
0.991516
1
0.999375
1
0.991566
0.986976
1
0.985068
0.9995
0.731234
0.831739
0.993075
1
0.989288
0.998367
0.762908
1
0.991075
0.99895
0.699746
0.919298
0.963601
0.990001
0.99935
0.9886
1
0.9998
1
0.986545
0.994216
0.999412
0.986506
0.976588
0.963182
0.994283
0.981925
1
0.983189
1
0.951429
0.994666
1
0.997239
1
0.91664
0.991687
0.991079
1
0.86584
1
0.996529
1
0.990779
0.992957
0.988402
0.99252
0.989781
0.697032
0.775278
0.996359
0.963713
1
1
0.985929
0.991438
0.99995
0.917611
1
0.995992
0.96058
1
0.989992
0.998795
0.95935
0.909486
0.997121
0.959813
0.989434
0.994178
0.973301
0.99935
0.984653
1
0.99955
0.98219
0.911413
0.98561
1
1
0.99825
0.998574
0.991163
0.99908
1
0.996603
1
0.967447
1
1
1
1
0.947988
0.991233
0.979874
0.999121
0.993534
1
0.907578
0.842318
0.999
0.958201
1
1
0.972708
1
0.99625
1
0.993386
1
0.991058
1
0.999803
0.998403
0.987795
0.995215
1
0.998171
0.810088
0.41003
0.998806
0.998218
0.988836
0.99767
0.956018
0.9997
1
0.99975
0.993334
0.999103
1
0.998941
0.999883
0.99995
0.9996
1
0.992262
0.99855
0.960519
0.73995
0.975217
0.99845
0.997067
0.992125
0.681514
0.726128
0.961556
0.99223
0.903226
0.995665
1
0.993633
0.9997
1
1
0.95165
0.979787
1
1
0.998841
0.840866
0.669592
0.999733
0.994583
0.997371
0.644282
0.999087
0.742918
0.954717
0.954605
0.976199
0.995236
0.95347
0.969973
1
1
0.9993
0.999217
0.998435
0.998221
0.994865
1
0.999396
0.980358
1
0.977699
0.976809
1
0.743846
1
1
1
0.99695
0.981104
0.990479
1
0.977624
0.999633
1
0.967472
1
0.998398
1
0.971981
0.983793
1
1
1
1
0.999453
0.981134
0.985909
0.9998
1
1
0.977418
1
0.996043
0.988063
1
0.920452
1
0.974178
1
0.982332
1
1
1
0.98453
0.982547
1
1
0.9996
0.998774
0.980287
0.993564
0.882759
0.9996
1
0.980404
0.779532
0.995622
0.99828
1
1
1
1
0.934188
0.873826
1
0.997936
0.973973
1
0.997215
0.976917
1
0.997091
1
1
0.991396
0.430534
0.99985
0.999427
1
0.952508
0.9997
0.975249
0.998187
0.895055
0.981117
0.989412
1
0.997705
1
0.93215
0.993752
1
1
1
1
1
0.99955
0.985652
0.989286
0.981542
1
0.997717
0.952343
0.926637
0.998088
0.984106
0.978385
0.995677
1
0.895294
1
0.980763
0.997218
0.938603
1
0.99965
0.945844
0.97038
0.9984
0.974351
0.857994
0.96657
0.936085
0.977577
0.976738
0.99361
0.977605
1
1
0.801838
1
1
0.652901
0.988132
0.998317
0.989333
0.871281
1
0.9997
0.915886
0.996651
0.857443
1
1
0.980952
1
0.789435
0.688807
0.982283
1
0.994183
0.999933
0.999324
0.99955
1
0.99765
1
1
0.9999
1
0.996732
0.997182
0.99945
1
0.964786
1
0.994953
0.989194
1
0.985594
0.988219
0.979307
0.973861
0.998567
0.951979
0.529865
1
1
1
1
0.993275
0.991107
0.994084
0.998712
0.99995
0.99681
0.962408
0.996598
0.993124
0.9997
0.99881
1
1
0.983179
1
0.996223
0.983904
0.994063
1
1
0.9981
0.991483
0.886333
1
1
1
0.994649
1
0.999175
1
1
0.99995
0.995575
0.997312
1
1
1
0.994625
0.999398
1
1
0.995401
1
0.999472
0.972683
0.91947
1
1
1
0.902747
0.983149
0.99955
1
0.998617
0.99848
0.92085
1
1
0.887315
1
0.977989
0.979991
1
1
1
0.998711
1
1
1
1
0.999417
0.9992
0.999367
1
0.999565
0.987207
1
1
0.987788
1
0.976205
1
0.997558
1
0.977389
1
0.999417
0.9999
0.988741
0.974171
0.999467
0.998133
0.942735
0.629863
0.9997
1
0.99855
0.997593
1
1
0.957055
0.957573
1
0.994317
0.976894
1
1
1
0.997309
0.979486
1
0.890858
1
0.978684
0.998219
1
1
0.933995
1
0.994791
0.960181
0.99204
0.979073
0.856229
0.956858
0.963356
0.805963
0.868219
0.981407
0.981476
1
1
0.98905
0.977496
0.99955
0.991538
1
1
0.998265
1
0.984001
1
0.997875
0.989393
0.992285
0.942103
1
0.99073
0.977887
1
1
0.993599
0.922998
1
0.997452
1
0.998839
0.847831
0.998183
0.999683
1
0.993904
0.985426
0.999383
0.762912
0.99696
1
0.967282
0.985817
0.999233
0.991117
0.963348
1
1
0.997134
0.996578
1
1
0.99819
0.996654
1
0.974792
0.868035
0.985
1
0.995073
1
1
0.995815
0.998167
0.977967
0.996839
0.998095
0.972228
1
0.996696
0.994771
1
1
0.960038
0.952912
0.986157
0.990763
0.897353
0.990261
0.992221
0.997824
1
1
0.997169
0.998843
1
0.99845
0.939812
0.964169
0.992332
0.998733
1
0.9996
1
0.984483
0.908063
0.998037
0.999617
0.984991
0.99965
1
1
1
0.732948
0.993919
1
0.99865
0.989886
0.967523
0.997331
0.993958
1
1
0.993317
0.9995
0.975118
0.998687
0.999125
0.959034
0.996277
0.998683
0.99669
1
0.995564
0.98964
0.999168
0.991601
0.9998
0.998619
1
1
1
1
0.998867
1
0.825808
1
1
0.988185
0.99985
0.967677
0.996399
0.600304
0.950912
0.43589
0.993478
0.999617
0.876676
0.998283
0.998917
1
1
0.9995
1
1
0.984033
0.785183
1
0.998517
0.989115
0.879
1
0.790233
0.997042
0.99965
0.988783
0.994607
0.997517
0.995458
0.990084
1
0.988935
0.995519
0.99317
1
0.9999
0.924806
0.984878
0.993985
0.856596
0.988533
1
0.952021
0.991891
0.9773
0.99409
0.999017
1
0.99975
0.996929
0.978276
0.99697
0.958143
0.998593
0.985392
1
0.9999
0.97016
1
1
0.993733
0.896635
0.998792
0.996901
0.993255
0.99689
1
0.984593
1
0.997273
0.96951
0.993394
1
0.998148
0.982584
0.99011
0.994227
0.991347
1
1
0.9993
0.977187
0.988643
0.994845
0.990823
1
0.996026
0.99542
0.99221
1
0.989722
0.9995
0.882871
0.982607
1
1
0.927429
0.965058
0.806008
1
0.990009
1
0.989251
1
0.984228
0.992811
1
0.99955
0.9963
0.99975
0.990678
0.981074
0.9995
1
0.997146
0.993841
0.994913
0.993849
0.98787
0.998244
0.995833
0.996261
0.982254
0.954981
1
0.696913
0.712414
1
0.972953
1
0.994937
0.996368
1
0.990456
0.937268
0.997844
0.999367
0.963659
1
1
0.936026
0.747921
0.986779
1
0.995086
0.931306
0.997833
0.998466
0.967046
0.899477
0.999483
0.99854
1
0.996233
0.959563
0.651601
1
0.825204
0.995576
1
0.999029
0.996005
1
0.993362
0.995504
0.923565
0.998767
0.984588
0.994479
0.97389
1
1
0.996833
0.961376
0.872105
0.992087
1
1
0.980263
0.773544
0.99955
0.897717
0.995832
1
0.974469
0.691035
0.983075
0.9994
0.998417
0.966719
0.997233
0.9998
0.981533
0.991693
0.98863
0.979935
0.960349
0.91422
0.998725
1
1
1
0.898112
0.981657
1
0.99527
0.99262
1
0.971699
0.964994
0.976042
0.988323
0.99985
0.99975
0.928869
0.99532
1
0.999533
0.998856
0.967229
0.971821
0.999717
0.98194
0.983995
1
0.9998
1
0.977207
0.99975
0.916114
0.999083
0.998483
0.981481
0.97858
1
0.999304
0.994011
0.998567
1
0.95079
0.99576
0.993379
0.999396
1
0.81664
0.999483
0.990822
0.9994
1
0.99888
1
0.985142
1
0.97762
0.999553
1
0.999233
1
0.935088
0.986324
0.991142
0.977514
0.998758
1
0.820938
0.952555
1
0.973197
0.988826
0.865688
0.99646
0.849159
0.99355
0.994753
1
1
0.965451
0.999175
0.994999
1
0.995173
0.99975
0.98825
0.999767
1
0.99925
1
1
0.9884
0.990737
0.998781
1
0.994481
0.9999
0.996993
0.9998
1
1
0.999025
1
0.964022
0.998178
0.99312
0.96972
0.987319
1
0.996888
0.995843
1
0.740751
0.960326
0.985248
1
1
0.996717
0.840015
0.999458
0.998658
0.931773
0.993098
0.975409
0.991766
0.989335
0.996467
0.981383
0.996087
0.986782
1
1
0.997328
0.998365
0.9996
0.980809
1
0.898776
0.984551
0.9999
1
0.982956
1
0.979065
0.997475
1
0.967474
1
0.976896
0.575011
1
1
0.998585
1
0.985808
1
0.999283
0.94095
1
0.9985
0.957936
0.910121
1
0.925458
1
1
0.989379
0.950087
1
0.999567
0.919794
0.99985
0.93033
0.99845
0.960476
0.810933
0.932804
0.998467
0.843716
0.556567
1
0.99635
1
0.997638
0.998917
0.998307
0.995173
1
1
1
1
0.920152
0.828885
0.934412
1
0.996406
0.99655
0.998559
0.973448
1
0.996332
0.99995
1
0.999628
0.979618
0.995578
0.996519
0.843297
1
0.999367
0.996654
0.922847
1
1
1
1
0.999442
0.976483
0.99985
1
0.999167
1
0.991615
1
1
0.99605
0.8912
0.99025
0.964166
1
1
0.812752
0.5612
0.705394
0.975553
0.485573
0.767133
0.75257
0.669669
0.842506
0.62823
0.579728
0.926583
0.98489
0.926741
0.88552
0.9981
0.992833
0.801683
0.71955
0.658454
0.771667
0.99675
0.995073
0.976839
0.895975
0.979909
0.969725
0.997178
1
0.99995
0.948071
0.998245
0.99779
0.987885
0.996844
0.99815
1
0.99945
0.989255
0.993765
1
1
0.978547
1
0.9991
0.99985
0.994932
0.99956
0.997217
0.98614
0.94952
0.99617
0.997703
0.986
0.998954
0.865187
0.975757
0.997665
0.998733
0.9997
0.97104
0.999066
0.99945
0.99509
1
1
0.881347
0.991767
1
1
0.986128
1
1
1
0.995611
0.99995
1
1
0.981728
0.7377
0.977512
1
0.9159
0.881087
1
1
1
1
0.614945
0.998817
0.9996
0.972586
1
1
1
0.979073
0.688891
0.72089
0.994853
0.99995
1
0.991829
0.9989
0.996242
0.992594
0.9997
0.782458
0.993266
0.918006
0.645885
1
0.97699
1
0.963249
0.964441
1
1
1
1
0.99975
0.99995
1
0.9998
0.994544
0.982591
1
1
0.999608
0.99037
0.700842
0.9996
1
0.998471
0.87203
0.9998
0.992016
1
0.991825
0.975496
0.987771
0.987931
1
1
0.992312
1
0.997433
0.977519
0.994488
0.848892
1
0.82073
0.890903
1
1
0.997773
1
0.887558
0.652605
0.98796
1
1
1
0.975762
1
1
0.982158
0.9993
0.998445
0.991677
0.99955
0.994797
0.937118
0.999433
0.913973
1
0.9997
0.9989
0.997088
1
0.999653
0.96105
1
0.9993
0.989308
0.968886
0.99865
1
0.993815
1
1
1
1
0.994849
1
1
0.99553
0.999783
0.990321
1
1
1
1
1
1
1
1
1
0.998
1
1
0.99
0.99905
1
0.841517
1
1
1
1
1
0.996553
0.986849
1
0.985202
0.999112
0.997299
0.975705
0.99965
1
0.792888
0.989623
1
0.977724
1
1
1
0.968203
1
0.992012
0.99975
0.996883
1
1
1
0.993524
1
0.976369
0.991355
0.99975
1
1
1
0.994953
1
0.9995
1
0.996725
1
0.99275
1
1
0.99275
0.9922
0.742137
1
0.99985
0.99918
0.9991
0.994142
0.99319
1
0.978858
0.9994
0.882385
0.986425
1
0.985297
1
1
0.997738
0.982031
1
0.802003
0.99379
1
1
0.990876
0.811828
0.99975
0.980417
0.926482
0.816268
0.85056
1
0.985511
1
1
0.991068
0.9995
0.9992
0.850739
0.99469
0.995706
0.999933
0.99861
1
1
0.99985
1
0.991423
0.997979
0.99725
0.994116
0.996652
0.99742
0.612147
0.995261
0.850341
0.995852
0.973758
0.995127
0.998014
0.969217
0.995603
0.995467
0.986263
0.985514
0.996061
0.997917
0.99378
0.99595
0.99597
0.996229
0.997999
0.994125
0.997158
0.980259
0.995942
0.994412
0.995717
0.995765
0.996833
0.99787
0.991446
0.996206
0.606378
0.947499
0.994126
0.993165
0.9999
1
1
0.988713
0.9997
0.998531
0.982377
0.993552
0.994986
0.996461
0.992683
0.995607
0.989171
0.984927
0.9986
1
0.989721
1
1
0.993777
0.986904
0.997732
0.998709
0.993011
0.996228
0.993801
0.996594
1
0.986197
0.993335
0.989293
0.986531
0.987475
0.995655
0.989941
0.963083
0.995613
0.999133
0.996365
0.984429
0.990568
0.978071
0.988771
0.977234
0.982161
0.971326
0.989531
0.995787
0.999933
0.996107
0.99241
0.997469
0.973879
0.988312
0.984709
0.998447
1
0.740019
0.987843
0.99485
0.988379
0.998117
0.992492
0.998286
0.98834
0.995921
0.988747
1
0.988616
0.890382
0.987598
0.988601
0.999717
0.982418
0.9971
0.991865
1
0.997331
0.98472
0.999103
1
0.993847
1
1
0.997117
1
0.990988
1
1
0.999525
0.99919
0.994871
1
0.988076
0.998908
1
0.998995
0.995403
0.935095
0.984287
0.996354
0.402837
0.9999
0.9943
1
0.979618
1
1
0.997979
0.99985
1
0.996333
0.999481
1
1
1
1
0.999183
0.997746
0.999673
0.993594
0.97337
0.99919
0.996002
0.99134
0.986508
0.996982
0.994288
0.999583
0.992123
0.986566
1
0.993322
0.998935
1
0.994664
0.982236
1
0.997019
0.983808
0.989531
0.999883
0.953782
0.9887
0.999
0.990379
0.971397
0.879102
0.9869
1
0.979751
0.995233
0.99925
0.993687
0.992681
0.990635
0.991872
0.997452
0.984872
0.989969
0.999296
0.978697
1
0.998372
0.991131
0.990006
1
1
0.985113
0.990478
0.968314
0.978188
0.994365
0.970411
0.991983
0.957998
0.996024
0.987465
0.990406
0.997749
0.98495
0.97109
0.988511
0.970896
0.987761
0.979048
0.979512
0.966509
0.988286
0.990977
0.988591
0.988646
0.99477
0.992766
0.980172
0.991999
0.950328
0.828194
0.9776
0.998887
1
0.998566
0.9962
0.971446
0.881074
0.996158
0.997264
0.998495
0.995237
0.992328
0.989069
0.971909
0.97235
0.98988
0.956939
0.8932
0.85044
0.77167
0.842225
0.762847
0.80455
0.969
0.899933
0.74808
0.687462
0.751598
0.762333
0.760025
0.7255
0.744391
0.74253
0.78069
0.741174
0.789867
0.996951
1
0.989123
1
0.799239
0.884186
0.860117
0.873483
0.931267
0.996487
0.973947
0.999933
1
1
1
0.994399
0.976491
0.921151
0.99677
0.999483
0.980098
0.988552
0.993495
0.992863
0.991225
0.986762
0.985964
0.978153
0.971188
0.993688
0.967839
0.987726
0.993982
0.98111
0.989618
0.973194
0.973334
0.918204
0.98194
0.982817
0.998308
0.983732
0.991057
0.980275
0.971851
0.978169
0.963307
1
1
1
0.985067
1
0.99626
1
1
0.99965
0.99915
0.997475
0.997904
0.99819
0.9998
1
1
0.991654
0.99925
0.996783
0.998017
0.965585
0.997677
0.791809
0.85588
0.990365
1
0.993985
0.99965
0.954418
0.994331
0.994918
0.996921
1
1
0.992586
0.975113
0.88215
1
0.69099
0.99792
0.939109
0.99995
0.996106
1
0.99922
0.98346
0.995017
0.993799
0.994027
0.995127
0.996338
0.989836
0.999225
0.994244
0.978726
0.996492
0.995241
0.979197
0.951205
0.984285
0.990133
0.99775
0.988281
0.989962
0.988977
0.998275
0.9847
0.994667
0.993838
0.982593
0.995062
0.994182
0.9821
0.993337
0.982053
0.979579
0.990583
0.977757
0.992333
0.976754
0.987644
0.919141
0.900388
0.989948
0.991422
0.990085
0.982504
0.987663
0.858922
0.967905
0.995756
0.989582
0.971371
0.9896
0.993738
1
0.995
0.975019
0.985381
0.996133
0.971266
0.975708
0.969286
0.989715
0.995922
0.991562
0.981419
0.997398
0.999467
1
0.973719
1
0.998776
0.99161
0.975657
0.973091
0.998878
0.993567
1
1
0.97333
0.9952
1
1
0.999108
0.98684
0.9996
0.984978
0.996052
0.99995
0.997133
0.945775
0.994884
0.99675
1
0.9998
1
0.998433
0.995798
0.981442
0.999467
1
0.989553
0.989993
0.928919
0.998203
0.988534
0.991142
0.984634
0.982095
0.989313
1
0.995955
0.997988
1
0.992208
0.996998
0.996084
0.99945
0.99705
0.992965
1
0.980627
0.999311
1
1
0.99302
0.991498
0.997333
1
0.999496
0.99265
0.9999
0.993951
1
0.984569
0.964406
1
0.995076
1
0.998383
0.993737
0.9995
0.986021
0.989185
1
0.9996
0.995927
0.990251
0.99927
0.997629
1
0.99344
1
1
1
1
0.998131
1
0.991731
0.990225
0.994393
0.997829
0.996015
1
0.988878
0.998693
0.991881
0.994902
0.986261
0.948322
0.995513
0.982003
0.989156
0.980202
0.995226
0.996331
0.991537
0.990445
0.985019
0.994931
0.9974
0.99975
0.979734
0.992778
0.967358
0.979606
0.992511
0.980173
0.967215
0.995994
0.993555
0.981812
0.991765
0.981863
0.993799
0.975045
0.516432
0.998683
1
0.995766
1
1
0.995286
0.989417
0.994577
0.9987
0.99024
0.99995
1
0.9996
0.999617
0.995134
0.99537
0.9998
0.998815
0.979338
0.97848
0.996771
0.990572
0.998697
0.991057
0.978653
0.996425
0.997433
0.973837
0.996013
0.979419
0.992417
0.995394
0.994193
0.975405
0.991541
0.99675
0.938966
0.999183
1
0.999417
1
0.993801
0.990417
0.947767
0.932289
0.972579
0.941251
0.952325
0.926803
0.858074
0.995887
0.998425
0.99661
0.9999
0.2658
0
0
0
0
0
0
0
0
0
0
0
0
0
0
0.273654
0.415385
0.371077
0.389308
0.384497
0.365912
0.391733
0.348293
0.291893
0.313938
0.371289
0.407779
1
0.999933
0.995718
0.980536
0.994305
0.992014
0.997563
0.99575
0.859151
0.862652
0.993944
0.99745
0.999083
1
0.2172
0
0
0
0
0
0
0
0
0
0
0
0
0
0
0.42452
0.53021
0.252273
0.53447
0.554393
0.504601
0.391687
0.396115
0.551494
0.53955
0.841878
0.996622
0.999463
0.999467
0.998985
1
0.997905
0.975983
0.99785
0.99935
0.999483
0.9909
0.989967
0.999875
0.988614
0.99725
1
0.99915
1
0.998296
0.993545
0.987708
0.991134
0.920354
0.999317
0.992167
0.995688
1
0.9972
1
1
0.986857
0.997119
0.991072
0.998325
0.99968
0.993475
0.978755
0.987601
1
0.996636
0.992142
0.98176
1
0.994946
0.9995
1
0.981763
1
0.999333
0.99945
0.985708
0.990285
1
0.999733
1
0.9998
0.996291
0.999433
0.997392
0.9988
1
1
0.956672
0.998123
0.992565
0.999175
1
0.9986
0.979209
0.999131
1
1
0.948961
0.981733
0.998645
1
0.991614
0.991641
0.830719
0.557218
0.9817
0.975961
0.994727
0.996568
0.99834
0.99985
1
0.994042
0.962903
0.976649
0.99305
1
0.996515
0.993197
1
0.9993
0.993294
0.994708
0.997132
0.985863
0.997408
0.988978
0.978374
0.99236
0.997091
1
0.997095
0.984232
0.9842
0.95685
0.834207
0.35024
0.423465
0.350248
0.522565
0.585708
0.964308
0.881201
0.997825
0.984033
0.956189
0.91558
0.889842
0.974598
0.765332
0.987604
0.9435
0.938305
0.958317
0.951325
0.815334
0.420372
0.947416
0.9804
0.96985
0.893103
0.999
0.995084
0.994147
1
1
1
0.993102
0.990426
0.991606
0.994884
0.950522
1
1
0.995939
1
1
0.998758
1
1
0.99724
0.993451
0.996705
0.997271
1
0.994217
1
1
0.99965
1
1
1
0.998168
1
1
0.997758
0.996574
1
1
1
1
1
0.973668
0.99775
0.993415
1
0.9998
1
0.998325
1
1
0.997385
1
1
0.97601
1
1
0.999067
0.99015
0.991184
1
0.99995
0.99995
0.999567
1
0.999544
1
0.958045
0.992382
0.989558
0.999075
1
0.94497
1
0.990557
0.99875
0.997599
1
0.997441
1
0.999235
0.998283
1
0.998477
1
0.991085
0.99955
1
0.997672
0.93623
0.999385
0.990151
0.969704
0.689243
0.807079
0.980664
1
0.907599
0.988585
0.998183
1
1
0.995306
0.995202
0.999337
0.989622
0.986984
0.997489
0.996587
0.993933
0.994395
0.993065
0.998645
0.992471
0.997809
0.993477
0.9998
0.994248
0.964113
0.996651
0.999308
1
0.734886
0.957929
0.987345
0.993754
0.998543
0.98543
0.99955
1
0.986859
0.996106
0.988813
1
1
0.99925
0.878434
0.91784
0.995471
0.999325
0.979886
0.997493
0.980376
0.990436
1
1
0.996483
1
0.958671
0.971066
0.996771
0.783624
0.99875
1
1
0.884645
1
0.99995
1
0.990711
1
0.997383
1
0.997052
0.995193
1
1
0.997083
0.690079
0.9979
0.9995
1
1
0.996954
0.976465
1
1
1
1
0.998613
0.99995
1
1
1
1
1
0.99571
0.989767
1
0.996701
0.994901
0.999667
0.998767
0.991271
0.998702
0.990636
0.993891
0.998033
0.99985
0.996652
0.9925
0.9905
0.9968
0.994398
1
0.995132
0.99465
0.99985
0.9997
0.975783
0.993519
1
0.99975
0.964814
0.697542
0.698747
0.994282
1
0.995654
0.99869
0.763161
0.869431
0.9997
0.99891
1
0.990483
1
0.94267
0.994201
0.919338
0.991052
0.977947
0.953608
0.987311
0.906046
0.961618
0.9999
0.994516
0.988902
0.996504
0.99903
0.990098
0.900756
0.986321
0.992466
0.997188
0.9998
1
1
0.985637
0.990674
0.999117
0.991765
0.998406
1
0.987288
0.9997
0.9999
0.999024
0.986948
0.996118
0.977602
1
0.998477
0.995962
0.98828
1
0.737126
0.993175
0.986083
1
1
0.9996
0.994477
0.981332
0.997438
0.9993
0.998052
0.99995
0.9868
0.99501
0.991217
0.901391
0.998225
0.920829
1
1
0.998075
1
0.866686
0.995231
1
1
0.984777
0.99701
0.983295
1
0.994209
0.990414
0.977262
0.994184
0.983877
0.973254
0.986152
0.9999
0.994283
0.873498
0.811189
0.923461
0.986167
0.917449
0.995529
0.880131
1
1
0.992558
0.9609
1
0.836602
0.884262
0.825843
0.703882
0.901302
0.708189
0.977512
0.99555
0.782297
0.947595
0.995998
0.988715
0.989508
0.796091
1
0.99985
0.98781
0.969731
0.990596
0.99326
0.991025
0.998933
0.987478
0.996401
0.994596
0.940344
0.961655
0.891282
0.978805
0.990681
0.967877
0.956614
0.969928
0.992731
0.986551
0.984537
1
0.996329
0.993188
0.995193
0.991694
0.993467
1
0.99047
0.983737
0.675278
0.937595
0.98375
0.992788
0.984979
0.823145
0.743782
0.990117
0.994926
0.991539
0.986599
0.984208
0.984748
0.981238
0.996037
0.996057
0.990663
1
0.993464
0.994005
0.995066
0.991834
0.94553
1
0.997413
0.998358
0.993322
0.994152
0.991323
0.890185
1
0.97682
0.988397
0.994798
0.98765
0.994254
0.99765
0.999242
0.97386
0.987123
0.99885
0.977537
0.99652
0.97754
0.99602
0.957485
0.946631
0.978112
0.994677
0.991275
0.980462
0.991777
0.9972
0.978897
0.981729
0.80724
0.9976
0.986887
1
0.995817
0.999485
0.947043
0.99985
0.999175
0.999025
0.9549
0.991997
0.98907
0.990279
0.98984
0.998724
0.998817
0.980218
0.981544
0.97465
0.977495
0.992023
0.976829
0.993678
0.9917
0.984931
0.998263
0.979515
0.989298
0.989028
0.981898
0.995035
0.981705
0.991236
1
0.886089
0.992673
0.813467
0.998382
0.9993
0.991105
0.985546
0.985313
0.991944
0.605235
0.988393
0.993013
0.995644
0.9942
0.994626
0.972517
0.997013
0.956075
0.989026
0.994916
0.999325
0.986101
0.994797
0.998617
0.993373
0.9997
0.997851
0.995354
0.993558
0.964645
1
0.998248
1
0.991698
0.991414
0.993576
0.599297
0.994982
1
0.997241
0.998093
0.998942
0.916146
0.99887
0.999183
0.999762
0.992789
0.989365
0.849101
0.97379
0.989522
0.964991
0.999083
0.998165
0.959879
0.767534
0.976516
0.985973
0.988406
0.992697
0.996845
0.628298
0.991331
0.989423
1
0.982332
0.9996
0.996979
0.9996
0.987862
0.994347
0.983752
0.954257
0.878757
0.97408
0.990478
0.991923
0.994036
0.999667
0.988221
0.998206
0.619128
0.979888
1
0.99822
0.783735
0.988059
0.996232
1
0.998451
1
0.860944
0.764632
1
1
1
1
0.971252
1
0.97955
0.975001
0.975331
0.995163
0.99995
0.99555
0.999017
0.835308
1
0.99393
1
0.993164
1
1
1
0.984209
0.998108
0.912741
1
0.99995
0.995872
0.996994
0.839809
0.909048
0.996357
0.998841
0.997359
0.990667
0.993063
0.998417
0.998025
0.994287
1
0.903017
0.623346
0.974877
1
1
1
0.99717
1
0.977966
0.948494
1
0.998138
0.981217
1
0.994807
1
1
1
0.962364
0.834831
0.9995
1
1
1
1
1
1
1
1
1
0.952501
1
1
0.997641
1
0.99955
1
1
1
0.999667
0.999037
1
1
0.984666
0.992629
1
0.997859
0.9999
1
0.998072
0.99925
1
0.987931
1
0.987616
0.998417
0.987068
1
0.99905
1
0.995863
0.996313
0.996158
0.997667
1
0.988186
0.992213
0.994035
0.999517
0.9991
0.993604
0.987627
0.982615
0.995301
1
0.994625
0.999106
0.996814
0.995555
0.99987
0.9992
0.996122
0.997855
0.971784
0.999833
0.999883
0.96488
0.995507
0.99965
0.979785
0.99945
0.98358
0.999
0.998767
0.999125
0.991498
0.995811
0.998623
0.931078
0.911541
0.987698
0.991449
1
0.994224
1
0.875988
0.970646
1
0.998191
0.990441
0.899601
0.98421
0.998464
0.969361
1
0.950337
0.912693
1
1
0.995756
0.979287
1
1
0.9996
0.999467
0.81589
0.878506
0.993581
1
1
0.991585
0.82137
0.99897
0.992508
1
1
0.999475
1
0.996608
0.998475
0.999643
0.998928
0.996291
1
1
0.997153
1
0.99954
1
1
0.986319
0.971813
1
0.988537
0.906142
0.818509
0.998042
1
0.994506
0.99895
0.998973
1
1
0.968992
0.964389
0.9996
1
0.99957
0.993017
1
0.990566
1
1
1
0.946264
0.995109
1
0.996094
0.985952
0.606315
0.996
0.925952
1
0.944126
0.9996
1
0.990982
0.992345
1
0.999371
0.994692
0.816601
0.927756
1
0.99867
0.995503
0.998374
0.996898
1
0.97434
0.999593
0.971598
0.998641
0.996567
0.999633
0.995789
1
0.99915
0.911968
0.9992
1
0.992826
0.99411
0.902322
1
0.975827
0.9998
1
0.825998
0.99815
1
0.999283
0.98089
0.991166
0.979397
1
0.997214
0.987585
0.999933
0.959252
1
0.9998
1
0.732877
1
1
0.999562
0.99975
1
0.680513
1
0.9962
1
0.990027
0.998103
0.9999
1
0.999725
0.942228
1
0.995583
1
0.921268
0.572526
0.991737
1
1
1
1
0.996976
0.998183
0.99895
0.99954
0.99585
1
1
0.999325
0.999225
0.991206
1
1
1
0.992209
0.999345
0.997115
0.980073
0.994596
0.984784
0.9983
1
1
1
0.998234
0.977628
0.993088
0.987596
0.914122
0.578515
1
0.992595
1
1
1
1
1
0.995931
0.990817
0.995137
1
1
0.992688
1
1
0.9997
0.99915
0.999925
0.993308
1
0.99208
0.990245
1
0.990784
1
1
0.955746
1
0.99985
0.998517
1
1
0.998661
0.999774
0.9996
0.9998
0.987491
0.999742
0.99955
1
0.995564
0.9958
0.999433
0.994349
1
1
1
0.992513
1
0.9992
1
0.998817
0.987823
1
0.99725
1
0.991264
1
0.988039
1
0.997941
1
1
1
1
1
1
0.988384
1
1
0.9963
0.992267
1
0.99889
1
1
0.846537
0.996343
0.9998
0.995525
0.989467
0.979769
0.999508
0.995919
0.991163
1
0.79185
1
0.905393
1
1
0.995471
0.993785
0.9996
0.90642
0.983042
0.994143
0.999004
1
0.998371
1
0.98497
0.889457
0.996806
0.982026
0.99815
0.991667
0.994461
0.974769
0.9999
0.99935
1
0.99985
1
0.996047
0.994578
0.995727
0.99957
0.9961
0.414583
0.975419
0.981585
0.999383
0.998449
0.97638
0.989733
0.9994
0.99948
0.995073
0.973921
1
0.99745
1
0.989031
1
0.9991
0.99884
1
1
0.99995
0.990322
0.981294
1
1
0.99995
0.998281
0.997688
1
0.996739
1
1
0.397713
0.997543
0.996458
0.998083
0.9991
1
0.913591
0.992796
0.9997
0.933238
0.99995
0.996658
0.998168
0.9999
0.9999
1
1
1
0.9997
0.99857
1
1
0.972045
0.974656
1
0.99803
0.990058
0.990267
0.992725
1
0.992212
0.976479
0.987167
1
1
0.998981
0.993942
0.986483
0.981395
0.986724
0.998431
0.99089
0.873597
1
0.98049
0.99985
1
0.990717
0.995135
0.995791
0.993722
0.997688
0.988674
0.996792
0.968955
0.8827
0.986806
0.993598
0.759781
0.801401
0.977227
0.990882
0.976739
0.997798
0.908363
0.9997
0.98691
1
0.992359
0.999203
0.995033
0.995158
1
0.994687
0.990176
0.99315
0.990889
1
0.994169
0.9999
1
0.956993
1
0.984122
0.993342
1
1
1
0.994091
1
0.9987
0.993343
0.9997
0.998275
0.997938
1
1
0.993355
0.988136
0.995253
1
1
0.998195
1
0.997698
1
0.988824
0.99995
1
0.710204
0.861168
1
0.999075
1
0.99995
1
1
1
0.998863
0.973047
1
1
0.996262
0.994922
1
0.998833
0.998808
1
1
0.99305
0.991105
0.937919
1
1
0.989878
1
0.990722
1
0.990457
1
0.921713
1
0.999617
0.987516
0.891261
0.865301
0.990198
0.991489
0.998758
0.9994
0.990226
1
0.991575
0.883291
0.987241
0.955173
1
0.980381
0.709567
0.580404
0.642374
0.947645
1
0.99975
0.998933
1
0.9902
1
1
0.994423
0.971483
1
0.919455
0.986592
0.976231
0.974293
0.819481
0.953589
0.996775
1
1
0.987951
0.976441
0.537759
0.906605
0.724694
0.686742
1
0.681247
0.99912
0.988518
0.998135
0.993015
0.995627
0.795283
0.998228
0.99965
0.998483
0.996803
1
0.999283
0.994248
0.985435
0.97896
0.967365
0.947295
0.943966
0.982437
0.982571
0.972884
0.967477
0.982189
0.989157
0.975846
0.982607
0.985712
0.987012
0.990672
0.999933
0.983758
0.9999
0.991257
0.999329
0.880869
0.935096
0.979497
0.992108
0.999275
0.995297
0.999417
0.953548
0.996834
0.99985
0.98451
0.99285
0.983914
1
0.991661
0.99895
1
0.93508
1
0.9992
0.983006
1
0.934956
0.911165
0.994634
1
0.997723
1
0.998053
0.9986
0.79755
0.997821
1
0.989781
1
0.992336
0.961816
0.862662
0.993879
1
0.9989
1
0.977352
0.984677
0.980262
0.998143
0.998533
0.995554
0.956773
0.991543
0.983576
0.995088
0.997957
0.994427
1
0.997436
0.998266
1
0.99935
0.99975
1
0.993085
0.937239
0.998992
1
1
0.927922
1
1
1
0.99995
0.994376
1
0.975474
0.993781
0.882937
0.974649
1
1
1
0.991102
0.919851
0.996272
1
0.988308
0.925391
1
1
1
0.99895
0.998617
0.994721
0.999076
1
1
0.970587
0.98087
0.962587
0.983675
0.981524
0.996548
0.998884
0.800856
1
0.965282
1
0.991978
1
0.998488
0.9995
0.995943
0.994789
0.99845
1
0.719488
0.898155
0.994909
0.996128
0.995293
0.988173
0.9999
0.997585
0.99945
0.9641
0.9996
0.996922
0.998327
0.999055
0.979081
0.999325
0.996035
0.996498
1
1
0.995538
0.985171
1
0.961958
1
0.999533
0.998119
0.995431
0.990863
1
0.993795
0.996516
0.996585
1
1
0.988887
1
0.991612
1
1
1
0.995241
1
1
0.994639
1
0.992773
1
0.959852
0.996494
1
1
1
1
0.992122
1
1
0.903798
0.910493
0.545889
0.868815
1
0.998304
1
0.99708
1
0.990007
0.96102
0.99975
0.99636
0.988762
0.989851
1
1
0.994537
0.932481
0.968733
0.922608
0.999667
0.998893
0.986393
0.9997
0.981418
0.956281
0.978651
0.998427
1
0.99935
1
1
0.938143
1
0.994591
0.995462
0.986352
0.997533
1
0.618196
0.997314
1
0.846696
0.879198
0.927949
0.911518
1
0.988006
0.99835
0.99594
0.999817
0.485842
0.240486
0.218543
0.196462
0.220112
0.669292
0.992257
0.996472
0.997567
0.9999
0.997217
0.996326
1
0.989631
0.988607
0.993038
0.999683
1
0.997146
1
0.892412
0.993843
0.998733
0.984155
0.98166
0.998583
0.993657
0.9905
0.990096
0.901656
0.99925
0.9998
1
0.996363
0.987872
0.998012
0.996772
0.98316
0.996148
0.979906
0.623322
0.999017
0.976279
0.879563
0.999379
0.9992
1
0.983475
0.984554
0.951567
0.998683
0.87288
0.997567
1
0.991935
0.833017
0.73547
0.99985
0.99853
0.996763
0.994738
0.997817
0.999308
0.988985
0.99915
0.998325
1
0.996387
1
1
0.509574
0.99982
0.999333
0.97343
1
0.997679
1
1
0.95142
1
0.99621
0.648167
1
0.973858
1
0.855112
0.995403
1
1
0.998967
0.493475
0.998605
0.889384
0.540444
0.992076
0.997007
1
0.999097
0.529401
0.996419
1
1
0.954842
1
1
0.980725
0.976633
1
0.788447
0.517882
0.39755
0
0
0
0
0.2154
1
0.987496
0.880901
0.998578
0.994046
0.994393
0.996596
0.992726
0.994488
0.994981
0.997598
0.99915
0.969182
0.997823
0.999767
0.835144
0.99995
0.995754
0.99921
0.996018
0.975417
0.992156
0.993938
0.999583
0.997883
0.927547
0.995538
0.732689
0.32016
0.247734
0.169519
0.153102
0.202344
0.242988
0.214281
0.198681
0.226097
0.297206
0.439538
0.583727
0.676333
0.460211
0.463225
0.982038
0.9781
0.997184
0.996886
0.989039
0.876918
0.99905
0.995863
0.982318
0.98317
0.978618
0.984648
0.96676
0.956496
0.993039
0.969043
0.941892
0.989887
0.968437
0.996408
0.985296
0.989939
0.986828
0.971175
0.978164
0.98829
0.983635
0.993817
0.993149
0.893888
0.899691
0.977863
0.995233
0.969342
0.981868
0.991798
0.992946
0.986452
0.993074
0.963429
0.993544
0.988323
0.984958
0.984215
0.993843
1
0.984928
0.998408
0.9998
0.989844
0.966492
0.996558
0.962505
0.999
0.998817
1
0.997823
0.997764
0.993848
0.996822
0.9933
0.993779
1
1
0.961086
0.998398
1
1
0.998433
1
0.994891
0.998548
0.993576
0.995959
1
0.909637
1
0.970725
0.997996
0.923834
0.926713
0.997482
0.996948
0.996131
0.980198
0.992595
0.995303
0.998967
0.978592
0.874145
0.806225
1
0.984292
0.775673
0.979618
0.993058
0.937817
0.995016
1
0.978842
0.998875
0.654788
0.981765
0.962677
0.991337
0.962672
0.682666
0.991963
0.637617
0.999153
0.996146
0.977921
0.822774
0.86238
1
0.984389
0.976262
0.788599
0.963424
0.985401
0.96471
0.998466
0.843954
0.967624
1
0.999783
0.968156
0.963611
0.987971
0.994323
0.99839
1
0.994946
0.994973
0.798491
0.977562
0.997002
0.982936
0.982009
0.992909
0.995565
0.966108
0.988537
0.965842
0.994601
0.993217
1
0.984562
1
0.997375
0.986382
0.968948
0.98912
0.97714
0.998483
0.995946
0.9999
0.90413
0.990298
0.990287
0.99755
0.994677
0.992519
0.972791
0.996139
0.987477
0.963616
0.985062
0.975924
0.981482
0.950607
0.995769
0.98425
0.992302
0.922694
0.918271
0.970278
0.984604
0.990973
0.970222
0.995691
1
0.996
0.996358
0.93944
0.979841
0.996347
0.989265
0.973589
0.949662
0.986916
0.991021
0.909325
0.986508
0.996195
0.985359
0.979863
0.985977
0.976596
0.966703
0.99391
0.987499
0.947315
0.978783
0.979953
0.997687
0.986955
0.875243
0.991314
0.974482
0.962842
0.9993
0.980213
0.982865
0.971274
0.985081
0.99995
0.97365
0.989705
0.968757
0.993235
0.971812
0.993633
0.990603
0.964518
0.994985
0.995844
0.977794
0.988145
0.980772
0.988554
0.998917
1
0.9992
0.99915
0.997666
0.999233
0.997937
0.93576
0.996292
0.998471
1
0.987487
0.992226
1
0.841488
0.858935
0.995766
0.999533
1
1
0.990265
1
1
0.998956
0.996357
0.998817
0.993616
0.993509
1
1
1
0.994924
1
1
0.978239
0.998567
0.992485
0.99995
0.994226
0.987438
0.99751
0.997185
0.997267
0.96766
0.934606
0.99955
0.995878
0.990852
0.957934
0.984075
0.887281
0.9995
0.988298
0.99985
0.997314
0.984822
0.99975
0.658513
0.970001
1
0.952665
0.98547
0.989333
1
0.91896
1
0.988494
0.999284
0.991838
0.999767
0.994253
0.983827
0.999441
0.99995
1
1
0.996802
0.996579
0.897168
0.996541
0.99818
0.988838
0.981558
0.9981
0.975504
0.725595
0.999133
0.935568
0.980298
0.996129
0.992377
0.990942
0.922289
0.99995
0.964383
0.995546
0.99361
0.981243
0.985331
0.987687
0.998192
0.98804
0.995902
0.990747
0.991241
0.950483
0.987518
0.9991
0.979896
0.996652
0.997408
0.99995
0.922998
0.99739
0.693115
0.708967
0.991592
0.990968
0.995
0.987664
0.886063
0.979253
0.999167
0.970458
0.943295
0.997702
0.995043
0.9365
0.996067
0.997643
1
0.997858
0.933842
0.949873
0.967106
0.806173
0.979218
0.97841
0.98703
0.994468
1
1
0.990282
0.99479
0.9999
0.995912
0.99367
0.988274
0.972527
0.989922
0.999358
0.923695
0.880361
1
1
0.99945
1
0.9994
1
0.99995
1
0.409517
0.2831
0.721568
0.979152
1
0.998574
1
0.993987
0.99965
0.992833
0.9992
1
1
1
0.995505
0.989733
0.981575
0.991243
1
0.99338
0.993857
0.966639
0.999035
0.975682
1
0.993103
1
0.977072
0.9879
0.985324
0.9853
1
1
1
1
1
0.994783
1
1
0.998428
1
0.99769
0.967852
1
0.9996
0.997519
0.988879
0.993847
0.998734
0.991158
0.992817
0.994331
0.990327
0.999233
0.882104
0.872926
0.698216
0.995398
1
0.438293
0.0863442
0.0809824
0.0902197
0.775836
0.910034
0.999568
0.91278
0.967203
0.991864
0.512434
0.995795
0.99985
0.995755
1
0.997786
0.96798
0.97682
0.995649
1
0.999048
1
0.99975
0.980447
0.999467
1
0.984112
0.99985
0.860042
0.999085
0.996598
0.998315
1
0.995601
0.797778
0.957039
0.982442
0.9998
1
0.995887
0.985596
0.99985
0.9995
0.994667
0.997758
0.999525
0.999767
1
1
0.99875
1
0.9992
0.9998
0.997777
0.999
0.999425
0.9982
0.61929
0.985896
0.997795
0.998187
0.996683
0.971972
0.997488
0.990902
0.9982
1
0.998018
0.978706
1
0.993939
0.999333
0.978839
0.9931
0.99165
0.968202
0.990377
0.992898
0.985899
0.977661
0.928203
0.81039
0.993223
0.986434
0.997503
0.99584
0.988386
0.992625
0.993035
0.998175
0.939892
0.986291
0.973248
0.993962
0.994955
0.999253
0.971386
0.999222
0.990443
0.989212
1
0.992336
0.9998
0.994971
1
1
0.996354
0.982003
0.98571
0.978114
0.957235
0.995044
0.9998
0.892831
0.997631
0.9957
0.9994
0.987579
0.984973
0.9998
1
1
1
0.998292
1
0.99985
0.933721
0.999352
1
0.972583
1
0.981815
0.911735
0.998292
0.9992
0.979038
1
1
0.9999
0.997972
1
0.980573
0.996225
0.996618
0.983566
0.998407
0.9992
0.999132
0.995573
0.997087
0.9983
0.999483
0.9991
0.993242
1
0.99941
1
0.995513
1
0.99262
0.99895
0.992012
0.997721
0.997266
0.994951
0.992607
0.998518
1
0.988536
0.778996
0.994426
0.997103
1
0.957553
0.996262
0.999154
0.985771
1
0.976804
0.9965
0.972243
0.997495
0.999108
0.995136
0.99945
0.99698
0.931505
0.977881
0.998666
1
1
0.955697
0.909716
0.983167
0.990259
0.99975
1
0.998843
0.993845
0.880906
0.772933
1
1
0.988302
0.989218
0.923019
0.998
1
1
0.999075
1
0.975209
0.993918
0.981408
0.99851
1
0.992178
0.997912
1
0.982633
1
1
0.995699
0.995619
0.976702
1
0.996731
0.986673
0.994949
0.997082
0.977645
0.99995
0.982058
0.9999
0.993944
0.978417
0.981764
0.99915
0.987962
0.989908
0.99905
0.962128
0.993787
0.995131
0.962058
0.99985
0.991039
0.91191
0.989825
0.999367
0.984576
0.978329
0.888391
0.99967
0.994786
0.99659
0.974894
1
1
0.998883
0.990216
0.985759
0.99622
0.9998
0.98523
0.981517
0.982801
0.988793
0.942215
0.999465
0.996346
0.99268
0.998002
0.998485
0.9998
0.993358
0.9986
0.990873
0.974077
0.987954
0.997863
1
0.974883
1
0.968432
0.948914
0.936654
0.995247
0.974205
0.980515
0.989594
0.987161
0.994069
0.99623
0.985264
0.991764
0.965384
0.964055
0.92783
0.973117
0.993498
0.998186
0.997517
0.971721
0.755703
0.991368
1
0.992508
0.982051
1
0.987854
0.996262
0.978362
1
0.9995
1
0.99695
0.92142
0.983084
0.98939
0.9989
0.99995
0.754103
0.96936
0.999083
1
0.995085
0.99705
0.998112
1
0.705532
0.979341
0.972064
0.984064
0.923552
0.986847
0.955388
0.995802
0.997987
0.897575
0.996688
0.993326
0.988942
1
0.9994
1
0.999389
0.754623
0.996993
0.986769
1
0.582811
1
0.991602
0.995425
0.964263
0.995667
0.99915
1
0.983782
1
0.997098
0.664286
0.953978
1
0.99965
0.99965
1
0.974201
1
0.997073
0.998063
0.892542
0.882195
0.984068
1
0.99362
0.996031
1
0.995951
1
0.979798
0.999262
0.999167
0.995598
0.993303
0.998193
1
1
0.997259
0.976694
1
0.99985
0.999085
0.991195
0.9972
0.996782
1
1
0.994278
0.989053
0.993424
0.99995
0.976386
0.995098
0.9946
0.997535
0.98822
1
0.996257
0.994643
0.969369
0.998168
0.982557
0.988462
0.999342
0.999042
0.981847
0.941301
0.998667
1
0.928866
0.937432
0.9988
0.99108
0.99995
0.947931
0.988427
0.995331
1
1
0.996621
0.99419
0.98092
0.9996
0.9995
1
0.995381
0.983455
0.90481
0.99909
0.987955
0.993813
0.924899
0.981781
0.991914
0.993313
0.977587
0.987243
1
0.9999
0.972539
0.993465
1
0.99895
0.98957
0.977599
0.979316
0.995875
0.989303
0.995198
0.997362
0.998502
1
0.99505
1
0.987087
0.996495
0.98096
0.996121
1
0.999233
0.986583
0.987385
0.932898
0.993551
0.99875
0.999
0.997071
0.995213
1
0.990559
0.99897
0.985599
0.99975
0.985867
0.989711
0.99935
0.999767
0.997918
0.9771
0.994741
1
1
1
1
1
0.99965
0.9983
0.9844
0.998783
0.997373
0.996664
0.998758
0.996509
0.998827
0.97728
0.925521
0.720346
0.990265
1
0.991359
0.951963
0.994693
0.976581
0.999167
0.860445
1
0.976171
0.986133
0.999767
0.985768
0.941552
0.992742
0.996916
0.992967
0.996759
0.998817
0.999182
0.998146
0.997368
0.870342
0.809209
0.9997
0.966052
0.993911
0.998395
1
0.9972
0.997076
0.957554
0.996695
0.99925
0.947431
0.714854
0.97349
1
0.969742
0.997612
0.991761
0.99865
0.97238
0.997975
0.993356
0.975041
1
0.994126
0.992726
0.986245
0.99985
0.99921
1
0.99238
0.99965
0.959374
0.994293
0.87726
1
1
0.994709
0.9987
0.99975
0.991386
0.990349
0.992025
0.996217
0.991711
0.992419
0.978215
0.967787
0.994213
0.985935
0.990525
1
0.97802
0.99028
0.997517
0.989834
0.993187
1
0.985704
0.990899
1
1
0.998267
0.994967
0.992576
0.995191
0.98608
0.998861
1
0.998167
0.995963
0.99638
0.999075
0.9998
0.998767
1
0.99965
0.998433
0.995012
0.999325
0.99159
0.993569
1
0.979054
0.979776
0.9683
0.536913
0.536759
0.540867
0.7295
0.994962
0.996012
0.996083
0.996595
0.991415
0.997687
0.9964
0.999395
0.997467
0.994025
0.981276
0.990695
0.993554
0.996237
0.990616
1
0.98358
0.984335
0.997857
0.99886
0.993526
0.992888
0.985463
0.214842
0
0
0
0
0.755829
0.981532
0.989764
0.964307
0.979647
0.978066
0.922154
0.980093
0.992335
0.990806
0.989759
0.980813
0.997527
0.995457
0.996776
0.991975
0.991877
0.989596
0.996016
0.993274
0.987833
0.988367
0.992563
0.872691
0.988596
0.982961
0.962698
0.962999
0.996792
0.94183
0.552412
0.907043
0.989718
0.993042
0.98659
0.987306
0.9732
0.998377
0.994317
0.989511
0.9997
0.989587
0.994012
0.993161
0.9508
0.986287
0.994343
0.987896
0.984753
0.972518
0.993392
0.981388
0.993541
0.9999
0.98931
0.980062
0.970781
0.992552
0.990012
1
0.999217
0.9683
0.991763
0.998722
0.984455
0.996883
0.9973
0.994254
0.993616
1
0.957485
0.975737
1
0.99995
0.993315
1
0.989615
0.961173
1
0.991149
0.97429
0.960043
0.967924
0.987011
0.991504
0.995602
0.994607
0.990752
0.954543
0.990758
0.99024
0.997929
0.976289
0.997883
0.991326
0.935315
0.974778
0.983614
0.989585
0.9836
0.978701
0.983408
0.980456
0.995433
0.991017
1
0.994589
0.990724
0.994169
0.990369
0.971277
0.874317
0.993155
0.9998
0.99985
0.995236
0.977374
0.994145
0.999207
0.989504
0.99665
0.990799
0.997642
0.993746
0.98866
0.993728
0.994555
0.979112
0.99582
0.98616
0.903969
0.879018
0.983726
0.995328
0.990176
0.918909
0.996137
0.997829
0.9998
0.988535
0.993434
0.983521
0.961235
0.981469
0.9988
0.979723
0.989282
0.999215
0.997984
0.994018
0.986748
0.996332
0.99825
1
0.99995
0.995543
0.98717
0.987467
0.993061
0.979633
0.99687
0.998095
0.99975
0.866567
0.997587
0.997284
0.966345
0.902891
0.955039
0.993758
0.982402
0.994783
1
1
0.9985
0.989693
0.990693
0.99741
0.992248
1
0.993605
1
0.995304
0.994854
0.9986
0.705627
0.938422
0.99779
1
0.998639
0.98422
1
0.995242
0.977607
0.413635
1
1
0.993923
0.998588
0.85203
0.550908
0.996492
0.99905
0.971636
0.980432
0.875694
0.998525
0.99401
0.989745
0.990234
0.998742
0.993317
0.999192
0.996967
0.988688
1
1
0.9989
0.99423
0.989727
0.987121
0.990677
0.997608
0.949423
0.994442
0.993035
0.998228
1
1
0.972663
0.983949
0.991111
0.986486
0.993828
0.992379
1
0.993118
1
1
0.995687
0.9997
0.978191
0.964769
0.977688
0.995494
0.977952
0.970437
0.992152
0.997738
0.997992
1
0.997552
0.748097
0.972958
1
0.9666
0.989457
0.998222
0.996574
0.886883
0.99586
0.990203
1
0.993668
0.977963
0.982609
0.9996
1
0.996571
1
1
1
0.987454
0.994488
0.927584
0.99439
0.998141
0.99865
0.989761
0.994361
1
0.993714
0.986399
0.947417
0.936728
1
0.996946
0.991876
0.997474
1
1
0.993315
0.962301
1
0.998049
0.981724
0.492957
0.991666
0.998733
0.99995
0.997583
0.994995
0.987317
0.995554
0.992379
0.980889
0.99565
0.99795
1
0.991462
1
0.9996
0.996366
0.824503
1
0.995236
0.988755
0.998418
0.995345
0.981155
0.98324
0.994816
1
0.997269
0.992283
0.978212
0.996825
0.996324
0.991273
1
0.968329
0.987572
0.978026
0.981726
0.99681
0.981724
0.99564
1
1
1
0.9981
0.996429
0.972553
0.998968
0.998242
0.995749
0.975621
0.992754
0.99964
0.998592
0.991826
0.979883
0.975343
1
0.991237
0.95004
0.97476
1
0.996607
0.990535
0.972081
0.927955
0.995138
0.9999
0.999467
0.995253
0.990058
0.997003
0.981733
0.991128
0.993744
0.994984
0.96922
0.998238
1
0.995492
0.990031
0.959208
1
0.973474
0.996669
0.996129
0.84623
0.998933
0.991387
1
1
0.990933
0.99694
0.9848
0.999033
0.990041
0.998387
1
1
0.987318
0.991459
0.999867
1
1
1
0.992576
0.7763
0.974827
0.982243
0.994129
0.988932
1
0.985997
0.99398
0.977875
0.999522
0.999019
0.999425
0.994352
0.999823
0.994037
0.99627
0.99995
1
0.991478
0.995609
0.987219
0.998584
0.99995
0.992349
0.998075
0.98982
0.995172
0.997699
0.999367
1
0.981063
0.992812
0.982707
0.995324
0.996653
0.987353
0.9997
0.999008
0.996987
0.998799
0.966155
0.998747
0.994373
0.98352
0.987098
0.995448
1
1
0.99947
0.997509
0.997804
0.983039
0.643405
0.725976
0.505614
0.99985
0.993
0.99957
1
1
0.995886
1
1
0.951812
0.995691
0.98872
0.991516
0.9983
0.999217
0.998883
1
0.964743
0.999342
0.999012
0.9998
1
0.986678
0.99645
0.965937
1
1
1
0.994935
0.992806
0.9685
0.992538
0.997733
0.993694
0.994766
0.96527
0.994382
0.99731
0.996396
0.99881
0.959006
0.994557
0.985507
0.995913
0.982377
0.988098
0.979243
0.991224
0.992803
1
0.989067
0.992778
0.998008
0.99735
0.996993
0.99717
0.975796
0.961456
0.915135
0.992052
0.980413
0.998817
0.994799
0.983466
1
0.99965
0.999567
0.999933
1
0.998518
0.999283
1
0.972638
0.997298
0.98964
0.991957
0.989231
0.991411
0.994767
0.985853
0.995034
0.973483
0.9999
0.995058
0.98363
0.98884
0.991656
0.989135
0.992997
0.983494
0.992538
0.997614
0.999683
0.992908
0.992544
0.994241
0.974411
0.995712
0.983093
0.99573
0.996756
0.995784
0.988272
0.975485
0.979142
0.990637
0.985696
0.994825
0.983007
0.993708
0.997264
0.989038
0.94447
0.998917
0.960922
0.946742
0.99405
0.99955
0.997605
0.985913
0.997717
0.990557
0.994039
0.9998
0.961363
0.928718
0.809544
0.99132
0.984577
0.967287
1
0.996523
0.995144
0.95964
0.98524
0.988056
0.986104
0.995776
0.992464
1
0.994151
0.998685
0.995541
0.995719
0.9998
0.957326
0.988059
0.998502
0.990589
0.962646
0.995678
1
0.964437
0.99334
0.995266
0.987748
0.974777
0.988335
0.99755
0.9998
0.92519
0.995248
0.977475
0.983355
0.992172
0.986269
0.989756
0.9994
0.99373
0.995407
0.994871
1
0.998306
0.992453
0.994323
0.99975
0.99945
0.936484
0.956168
0.832754
0.853514
0.9999
0.991686
0.99388
0.988815
0.99905
0.9967
0.99995
0.998002
0.998783
1
0.99856
0.997227
1
0.991301
0.998617
0.998683
0.994974
0.9944
1
0.999412
0.984759
0.993922
0.980002
0.981568
0.99693
0.981857
0.99975
0.999565
0.99138
0.99995
0.954398
0.991839
0.986408
0.996283
0.985089
1
0.994181
0.999767
0.9913
0.98536
0.957265
0.997318
0.970021
0.995266
0.995954
0.981185
0.993161
0.987485
0.986998
0.971307
0.964599
0.990343
0.977671
0.987797
0.975944
0.9974
0.971627
0.971601
0.978401
0.869234
0.530399
0.979865
0.99109
0.996384
0.994817
0.845995
0.977755
0.973915
0.993433
0.999333
0.907664
0.980559
0.807062
0.994901
0.989955
0.992568
0.984837
0.988455
1
1
0.702016
0.69165
0.70316
0.73995
0.678337
0.703864
0.709433
0.8328
0.832119
0.688145
0.686256
0.72785
0.872011
0.97943
0.932397
0.998565
0.976552
0.997862
0.999243
0.998933
1
0.934639
0.980343
0.621896
0.969404
0.99558
0.988544
1
0.997226
0.988986
0.99575
0.99895
0.999547
0.99875
0.895053
0.992512
0.898196
0.868057
0.991024
0.995649
0.918165
0.98822
0.98087
0.998319
0.980053
0.990955
0.918922
0.998245
0.995301
0.996689
0.86889
0.996344
0.989216
0.993356
0.867608
0.89475
0.775639
0.905617
1
0.995713
0.982266
0.995452
0.981229
0.859567
0.752764
0.725666
0.745877
0.814189
0.759234
0.778408
0.69659
0.616209
0.488674
0.496485
0.349331
0.315122
0.256825
0.265305
0.18716
0.245228
0.268738
0.191769
0.183757
0.182733
0.213164
0.489618
0.737815
0.647854
0.619349
0.680702
0.629521
0.66035
0.653062
0.626908
0.621724
0.66985
0.783467
0.997897
0.995525
0.980654
0.995104
0.978627
0.99735
0.993899
0.977388
0.993479
0.99915
0.99467
0.990238
0.9984
0.99433
0.963795
1
0.994438
0.997833
0.9997
1
1
0.999372
0.983323
0.998867
1
0.99605
0.993504
0.9988
1
0.99995
0.999085
0.98669
1
1
1
0.9999
0.998177
0.994821
0.996208
0.994273
1
0.983527
0.987997
0.94817
0.736485
0.99995
0.969909
0.99895
0.998377
0.99837
0.995933
1
0.977874
1
0.996389
0.896284
0.997801
0.977286
0.983201
0.68653
0.984287
1
0.996404
0.996259
0.992049
0.9987
0.933689
0.988312
0.984106
0.979042
1
0.995669
0.997808
0.9981
0.999067
0.985924
1
0.983937
0.993926
0.999592
0.983097
0.988165
0.9913
1
1
0.979331
0.994247
1
1
0.990679
0.99881
1
0.999817
0.998272
0.998338
0.9997
0.997
0.988286
0.998193
0.998642
0.981691
1
0.998523
0.963668
0.992367
0.989375
0.996672
0.997773
0.98557
0.997883
0.980303
0.992168
0.99947
0.992919
0.98764
0.998267
0.993887
0.999383
0.992494
0.99655
0.99945
0.998535
0.962562
0.9945
0.993535
0.995324
0.982121
0.652807
0.954091
0.989545
0.691581
0.970307
0.733667
0.987984
0.930519
0.968027
0.997533
0.978556
0.99695
0.997226
0.98995
0.99731
0.998181
1
0.908781
0.9987
0.988891
0.987087
0.986306
0.994171
0.991749
0.993318
0.973328
0.967886
0.995347
0.978088
0.982375
0.972443
0.998092
0.990224
0.97951
0.992351
0.994514
0.9924
1
0.980683
0.986556
0.969588
0.986948
0.978508
0.97996
0.984641
0.984873
0.9994
0.975373
0.98142
0.990388
0.9997
0.996852
0.989528
0.993158
0.997157
0.993885
0.998583
0.997591
0.990935
0.992739
0.99995
0.931509
0.996784
0.984938
0.984578
0.991833
0.999167
0.987333
0.996447
0.990213
0.994848
0.993891
0.998667
0.98521
0.99013
0.99765
0.985411
0.98709
0.969605
0.843733
0.991733
0.959528
0.974977
0.982144
0.998733
0.997731
0.997958
0.993486
0.997918
0.982848
0.995018
0.999667
0.994725
0.999733
0.997957
0.918766
0.992202
0.983887
0.969746
0.995506
0.993692
0.989353
0.993459
0.976985
0.973109
0.988821
0.998297
0.996654
0.973319
0.977135
0.880333
0.967481
0.993466
0.973639
0.961457
1
0.986326
0.996383
0.98205
0.973178
0.9947
1
0.994175
0.999004
0.998333
0.972706
0.973453
1
0.943013
0.9996
0.996471
0.975422
0.978665
0.471156
0.997562
0.994892
1
1
1
0.979713
0.993469
1
0.946287
0.988298
0.998527
0.986172
0.985858
1
0.77401
0.978724
0.918043
0.962244
0.995686
0.935965
0.994037
0.883831
0.985793
0.993975
0.994333
0.95335
0.983124
1
0.982293
0.992913
1
0.981586
0.989902
0.998562
0.928814
0.9995
0.996135
0.998501
0.99995
0.993753
0.877247
0.828352
0.91323
0.984385
0.943887
0.972374
0.973072
1
0.974715
0.998992
0.913679
0.996171
0.995813
0.853593
0.989305
0.98578
0.832947
0.976914
0.788416
0.996567
0.948509
0.997387
0.997592
0.98643
0.995838
0.871699
0.965399
0.996087
0.993358
0.866446
0.994402
0.989105
0.997397
0.956615
0.995759
0.996618
0.925117
0.94875
0.960031
0.956613
0.925373
0.966627
0.980284
0.985037
0.988635
0.986823
0.990581
0.975895
0.815779
0.680793
0.965795
0.965646
0.992675
0.972046
0.998593
0.9738
0.992871
0.986452
0.968792
0.9371
0.973247
0.92725
0.916828
0.93655
0.989916
0.976623
0.990898
0.986013
0.984017
0.976099
0.978904
0.961015
0.992323
0.971129
0.971174
0.991731
0.989244
0.99465
0.878325
0.901648
0.835675
0.998324
0.988231
0.976826
0.935927
0.973564
0.986979
0.986371
0.90324
0.74279
0.817224
0.990363
0.963554
0.995179
0.866277
0.995025
0.968494
0.988003
0.992833
0.83825
0.997324
0.829935
0.955649
0.996174
0.989281
0.984061
0.94625
0.995771
1
0.9999
0.997915
0.98978
0.94226
0.995068
0.974971
0.988132
0.995465
0.986039
0.991621
0.996436
0.963967
0.993744
0.992413
0.995339
0.9681
0.996213
1
0.990675
0.925214
0.941996
1
0.995172
0.993658
0.99023
0.932639
0.994521
0.916745
0.989195
0.993749
1
0.896273
0.984365
0.937844
0.977488
1
0.999783
0.272087
0.996617
0.990808
0.882763
0.823409
0.999
0.902005
0.998063
0.996586
0.936645
1
0.810685
0.766533
1
0.99905
0.982427
0.9996
0.996845
0.931971
0.972168
0.405252
0.912384
0.927983
0.949742
0.982413
0.989308
0.836537
0.795795
0.956928
0.88091
0.988875
0.969235
0.975387
0.870709
0.954147
0.86112
0.991825
0.952143
0.508109
0.885318
0.981506
0.99945
0.995519
0.696011
0.989138
0.968633
1
0.834048
0.442448
0.979983
0.898021
0.961063
0.970775
0.933614
0.996737
0.999416
0.706047
0.804493
0.895355
0.980865
0.87365
0.700757
0.99105
0.982167
0.95098
0.857011
1
0.980067
1
0.884167
0.9742
0.98591
0.878006
0.91005
0.7434
0.7238
0.536592
0.8365
0.7258
0.6227
0.518067
0.5385
0.387428
0.770904
0.292187
0.5176
0.54475
0.558217
0.6354
0.856685
0.9923
0.998409
1
0.999733
0.839392
0.57335
0.70785
0.7248
0.87221
0.944488
0.986989
0.997752
0.999483
0.795214
0.991463
0.79115
0
0
0
0
0
0
0
0
0
0
0
0
0
0
0.0354392
0.797806
0.993379
0.979833
0.947515
1
0.996237
0.953211
0.987359
1
1
0.981122
0.941175
0.989988
0.991609
0.929672
0.9025
0.507587
0.206113
0.05245
0
fixedStep chrom=2 start=1 step=10000 span=10000
0
0.920957
0.980208
0.9996
0.999239
1
0.942883
1
1
0.872386
0.99335
0.9995
0.888231
0.999615
0.985717
0.880282
0.952487
0.929237
1
0.903666
0.963917
0.9966
0.978198
0.966376
0.994669
0.99905
1
0.99845
1
0.922823
0.827214
0.9999
0.996878
0.951601
1
0.9989
0.99147
0.995018
0.992133
0.903597
0.941122
1
0.90571
0.9985
0.9651
0.996218
0.99132
1
0.942728
0.946281
0.999733
0.995988
0.99975
0.9999
0.986303
1
1
0.997812
0.9981
0.985759
0.9982
0.99995
1
1
0.9983
1
0.9998
0.961037
0.99895
1
0.949025
0.99995
0.983552
0.967698
0.961111
0.98572
1
1
0.972592
0.96215
0.463471
0.9949
0.99578
0.979784
0.931833
0.9913
0.946453
0.97174
0.9993
1
0.926168
0.9852
0.907037
0.949389
1
1
0.924857
1
0.986819
1
0.807598
0.987987
0.9622
1
1
0.987333
0.958544
0.9969
0.978393
0.950706
0.71918
0.99836
0.989628
0.985429
0.99225
0.982913
0.934067
0.750313
0.9991
0.988908
1
0.818
0.339712
0.936643
0.971504
0.99935
1
0.994233
0.997842
0.9995
0.999199
1
0.968055
1
0.63341
0.9878
0.9941
0.99955
0.776809
0.779958
0.998006
0.9924
0.9121
0.987472
0.90365
1
0.925138
0.979441
0.973095
0.950675
0.981171
0.693057
0.9923
0.9526
0.9798
0.973825
0.952937
0.9406
0.950725
0.9976
1
0.9552
0.972757
0.989507
0.979518
1
1
0.979191
0.9983
0.9517
0.981723
0.94685
0.893487
0.973547
0.99738
0.99995
0.660878
0.988504
0.966008
0.997983
0.98524
0.972387
1
0.955357
0.973114
1
1
0.99967
1
1
0.984716
0.999483
0.992792
0.986325
0.979867
1
0.9994
0.988684
0.991592
0.99535
0.9629
1
0.990206
0.756212
0.983253
0.99195
1
0.989727
0.996116
0.911665
1
0.964449
1
0.977101
0.803681
0.99366
0.995602
1
0.98659
0.998401
0.744615
0.9998
0.984858
1
0.990317
0.9978
0.83027
1
0.998497
1
0.998124
0.9992
1
1
0.973456
0.99589
1
0.921121
0.999233
0.9966
1
0.959541
1
0.994031
1
0.972069
0.9832
1
0.998583
0.9993
0.997428
0.99985
1
1
0.998175
1
0.9999
1
0.981168
0.997615
0.993801
0.983416
1
0.9968
0.9971
0.975475
0.993272
0.993284
0.993353
1
0.9998
0.998292
0.98588
0.960999
0.959148
0.990856
1
1
0.966399
0.962967
1
0.824636
0.890384
1
1
1
0.9993
1
0.983983
0.998633
0.98525
0.988125
0.994642
1
0.9993
1
0.999715
0.9994
0.964432
0.9971
0.984345
1
0.980901
0.799099
1
0.995374
0.99695
0.995977
0.828412
0.810085
0.964166
0.998957
1
0.997307
0.985633
0.984522
0.994117
0.999033
0.97488
0.984358
0.972897
0.998812
0.90996
0.99925
0.965927
0.990275
0.998183
0.999
0.966975
0.989367
0.9822
0.932572
1
0.916224
0.987099
0.968067
0.961783
0.498923
0.997398
0.998992
0.983317
0.98116
0.9876
1
0.918647
0.9925
1
1
0.998962
0.990679
0.998269
0.966144
0.924348
0
0
0
0
0.0688
0.987344
0.99005
0.992695
0.893752
0.968585
0.790563
0.994495
0.998197
0.90502
0.99935
0.963874
0.97977
0.999125
0.945634
0.979383
0.983675
0.999717
0.9913
0.99955
0.9935
0.995629
0.997335
0.992766
0.99985
0.937079
0.966595
0.477186
0.983451
0.948508
1
0.990975
0.99995
0.985012
0.997467
0.990826
0.989432
1
0.9871
0.99995
0.996283
0.944337
0.997983
0.998878
0.996678
0.9703
0.997977
0.996262
1
0.991508
1
1
0.997183
0.991737
0.99733
0.825163
0.978372
1
0.980897
0.934321
0.99495
1
0.935104
0.606075
0.868169
0.996438
0.994281
1
0.996669
0.995445
1
0.925785
0.999675
0.998883
0.955318
0.987829
0.98332
1
0.968701
0.993423
0.994409
0.998156
0.998965
1
0.9986
0.998
0.993226
0.999123
0.987518
1
0.995243
1
0.988519
0.977971
1
1
0.99702
0.991875
1
0.996533
0.992936
1
1
0.995896
0.964629
0.975817
1
0.999733
0.982247
0.917494
1
0.980878
0.458272
1
1
0.99525
0.993278
0.99995
0.988989
0.989947
1
0.399224
1
0.99298
0.997271
0.9778
1
0.791886
0.985973
1
1
1
1
1
1
1
0.998079
0.999463
0.99955
1
0.995169
0.938597
1
0.997526
0.8739
0
0
0
0
0
0
0
0
0
0.1212
0.996867
1
0.641125
0.998533
0.982942
0.996798
0.989083
0.91046
0.977093
0.979598
1
1
0.97846
1
1
1
0.893904
1
0.994332
0.994975
0.999024
0.710142
1
1
1
0.9999
0.999513
0.983862
0.955019
0.982112
0.94028
0.998446
0.996567
1
1
0.996002
0.977596
0.999615
0.980073
0.994199
0.976185
0.998665
0.978509
0.990305
0.96744
0.996954
0.995778
0.99955
1
0.997684
0.997453
0.999867
1
0.991372
0.998883
1
1
0.990323
0.9981
1
0.996235
1
0.988117
0.997556
0.867201
0.682267
0.566554
0.68788
0.994579
1
1
1
0.992467
1
0.999615
0.969704
0.971633
1
0.978464
0.99975
0.996534
1
1
1
0.999467
0.974599
0.993889
0.946617
0.997323
0.99975
0.983865
0.809145
0.99975
1
0.9948
0.9991
1
1
1
0.99995
0.9932
0.978207
0.990744
1
0.996042
1
0.997693
1
1
0.998827
0.993432
0.998653
0.99925
0.995976
0.966166
0.99522
0.9989
0.996101
0.946853
1
0.99633
0.962156
0.99745
0.992315
0.995519
0.935482
1
1
0.993664
0.992504
0.995401
0.99935
0.9998
0.99915
0.913587
0.915666
1
1
0.998431
0.991537
1
0.984682
0.997795
1
0.976697
0.992089
1
1
1
1
0.998291
0.992145
1
0.99985
0.9999
0.994995
0.987643
1
1
1
1
0.98539
1
0.980691
1
1
1
0.99665
0.996765
0.999675
0.997964
1
0.998458
1
1
1
1
1
0.98397
0.997425
1
1
1
1
0.998103
1
1
0.980194
1
1
0.999133
0.97345
0.943736
0.978611
0.996036
0.98295
0.996865
0.998782
0.938888
0.995091
0.99344
0.999167
0.994654
1
1
0.9782
0.99995
0.995697
0.994616
1
1
1
1
0.999483
0.920859
0.966871
0.977794
1
1
0.816074
0.994484
0.9941
1
0.982202
0.999733
1
0.999712
0.989132
0.998462
1
0.988352
0.99879
1
0.993393
0.949518
0.955563
0.988535
0.995019
0.99975
0.9909
0.999367
0.999725
1
0.982522
0.998333
0.999925
1
1
0.990792
0.983054
0.954239
0.998893
0.998159
1
0.995569
0.999583
0.985276
0.995093
0.9709
0.997968
0.980406
0.990508
1
1
1
1
0.987836
1
1
0.9996
0.998927
0.99358
0.993547
0.957402
0.9998
0.996431
1
1
0.9967
1
0.996221
0.986895
1
0.999333
1
1
0.997726
0.96159
0.9994
0.606587
1
0.999208
1
0.999266
1
1
1
1
0.995733
0.99935
1
0.98763
0.977513
1
1
0.998874
0.92752
1
0.9976
0.992763
0.995274
0.999833
1
0.997367
0.767345
0.829236
1
0.996651
0.993467
0.997051
0.654951
0.9956
0.991097
1
1
0.996335
0.9995
1
0.996617
0.999723
0.992117
0.998285
0.9999
1
1
0.999701
1
0.988508
0.993938
0.999533
0.985091
1
0.998017
1
0.996958
0.98681
0.995845
1
0.991054
0.978153
0.994311
0.992932
0.989788
0.996838
1
0.996004
1
1
0.922815
1
0.988867
0.99946
0.99931
1
1
0.9978
1
1
0.996645
1
0.97865
0.997814
0.99074
0.995295
0.98885
1
0.998651
0.999475
0.989067
0.997904
0.995304
1
0.996987
0.996884
0.993989
1
0.99575
0.999383
1
0.978254
1
0.923458
0.946129
0.974649
1
0.960415
0.996252
0.995033
0.886897
0.752131
1
0.991735
0.99965
0.997969
0.99965
0.912148
0.588524
0.991251
0.995652
0.999407
0.988764
0.987816
0.995966
0.996141
0.9996
0.974964
0.998562
0.991969
0.991381
0.991324
0.998621
0.996892
0.959474
0.985136
0.996961
0.9997
0.98176
0.985667
0.99895
0.974384
0.99945
0.999569
0.98883
0.99995
1
0.998768
0.998953
1
0.997887
0.995617
0.991579
0.980204
0.960217
0.987489
0.980496
0.998122
0.98841
0.976549
0.986962
0.995875
0.995872
0.990712
0.99672
0.96843
0.998646
0.9921
0.999317
0.976254
0.985329
0.976937
0.952862
0.99538
0.994729
0.993056
0.997526
0.999497
0.977341
0.968969
0.99492
0.981923
0.996729
0.993033
0.9931
0.997486
0.98028
0.985013
0.9996
0.9998
1
0.9999
0.991971
0.999658
0.99975
0.972333
0.995347
0.986797
1
0.9999
0.612385
0.998413
0.99955
0.997102
0.987327
0.977428
0.855866
0.885927
0.994721
0.998393
0.996092
0.986393
1
0.991335
0.999883
0.95165
0.992621
0.987797
0.9997
0.988017
0.99639
0.994484
0.980166
0.980036
0.998
0.966579
0.991366
0.984009
0.996143
0.964589
0.9939
0.983333
0.996305
0.983681
0.989181
0.987561
0.99123
0.996873
0.9991
0.994606
0.97148
0.99905
0.996012
0.992445
1
0.986317
0.996177
0.993417
0.985658
0.977143
0.99955
0.993333
0.993218
0.9982
0.998583
0.994155
0.980995
0.997419
0.9995
0.99496
0.97234
0.983868
0.97254
0.995784
1
0.995413
0.992427
0.990173
0.974418
0.976032
0.997323
0.996312
0.993548
0.99825
0.99801
0.998705
0.966209
0.990537
0.997513
0.993829
0.996827
0.987249
0.997957
0.959095
0.991975
0.985499
0.990723
0.995455
0.988641
0.995797
0.996224
0.997285
0.995309
0.991309
0.827113
0.99932
0.988881
0.997018
0.9979
0.993973
0.998128
0.9998
0.999292
0.995538
0.864536
1
0.992262
0.99935
0.98464
0.9952
1
1
0.994476
0.626942
0.772962
1
0.99955
0.99995
1
0.998925
0.958599
0.985193
0.997904
0.95237
0.993025
0.989231
0.998423
0.983822
0.984022
0.989349
0.905456
0.95247
0.984221
0.998258
0.9898
0.994748
0.9998
0.999767
0.996222
0.941312
0.997714
0.992952
0.974544
0.986374
0.956983
0.864134
0.965485
0.994753
1
0.994129
0.989925
0.997736
0.979652
0.998561
0.983432
0.992551
0.993216
0.971362
0.913298
0.98563
0.988283
0.998742
0.999124
0.99875
0.974201
0.98639
0.99915
0.99955
0.997403
0.978803
0.981082
0.988446
0.995923
0.980833
0.99408
0.989162
0.996919
0.989801
0.982102
0.986743
0.982506
0.999231
1
0.998659
1
1
0.987956
0.923287
1
0.905221
0.944846
1
0.995057
1
0.992111
0.986899
0.992472
0.999188
0.861293
0.9604
0.999833
0.990711
0.589736
0.994988
0.984892
0.998562
0.988532
0.998967
0.991417
0.998434
0.997591
1
0.998458
0.994083
1
1
0.940529
0.993883
0.99875
0.99865
0.982426
1
0.997778
0.988787
1
0.988703
0.9915
0.90321
1
0.988905
0.99995
1
1
1
0.996572
0.997099
0.9998
1
0.997841
0.99915
1
0.984642
1
0.99882
0.989235
1
1
0.99536
0.926617
1
0.977525
1
0.990873
1
0.997755
0.999933
0.976934
0.998301
0.9966
0.993108
0.981672
0.976563
1
0.914783
1
0.986678
0.436739
1
0.99932
0.982013
0.976859
0.72794
1
0.9999
0.999725
1
0.783584
0.856033
0.99895
0.99985
1
1
0.990644
0.997346
1
1
1
1
0.9859
1
1
0.998883
0.971968
0.932148
0.998228
0.991162
0.988869
0.994372
0.99285
0.993766
0.998101
0.931783
0.999257
1
0.992551
0.9942
0.94567
1
0.999505
0.99995
1
0.998458
0.995313
1
1
1
1
0.996815
0.985234
0.9974
0.994169
0.997405
1
1
1
0.99896
0.989912
1
0.93508
1
0.750523
1
1
0.997152
0.999077
0.992115
1
0.922838
1
1
1
0.80344
0.991094
1
0.986361
0.9999
1
0.9989
0.984614
1
0.982115
0.913533
0.907693
0.89695
0.93965
0.9166
0.93486
1
0.772409
0.914
1
0.889645
1
0.995888
0.997234
0.967649
0.933798
0.960626
1
1
0.925549
0.974
0.931263
1
0.994536
0.967604
0.974137
0.807426
0.907752
0.993419
1
0.997188
0.992232
0.999333
1
0.900083
0.929215
0.471988
0.975516
0.927844
1
0.99991
0.998095
0.9993
0.734676
0.982096
1
0.99995
0.991773
0.992268
0.897062
1
0.940706
1
1
0.82763
0.995847
0.955721
0.916479
0.88305
0.9999
0.974637
1
0.99539
0.9988
0.997883
0.999417
0.989565
0.944812
0.999153
1
0.99995
0.942825
0.97594
0.582212
0.975994
0.9882
0.996924
0.998636
0.922228
0.966023
0.973514
1
1
0.969992
0.924739
0.999143
0.9999
0.976121
0.998451
0.997847
0.99945
0.99985
1
1
1
1
0.985943
0.994966
1
0.978153
0.922762
0.901928
0.9942
0.994095
0.985176
0.964562
0.944425
1
0.9996
0.998623
1
0.898258
0.845258
0.490061
0.993377
1
0.9998
1
0.992209
1
0.982932
0.99975
0.997099
0.9999
0.996509
0.99985
1
1
1
0.907308
1
0.965926
0.975221
0.997317
0.998828
1
1
0.95644
1
0.99985
0.99851
0.489233
0.997232
0.892096
0.99975
1
1
0.833521
0.610958
1
0.997251
1
0.997443
0.976138
0.99935
0.995506
1
0.985686
1
0.997447
0.995194
1
0.990536
0.965708
1
0.976757
0.998583
1
0.99786
1
0.994571
0.999133
0.999058
0.990374
0.9989
1
0.9996
0.997808
0.9999
0.996648
0.997898
1
0.9995
0.988757
0.945087
0.969583
0.998633
0.960879
0.955732
1
0.997473
0.9932
1
0.977612
0.94462
0.898854
0.993802
0.992551
1
0.991612
0.9998
0.997642
1
1
0.99626
0.998498
0.991449
0.523232
0.987585
0.970739
0.995123
0.9993
0.991457
0.996069
0.997843
1
0.990365
0.929565
0.99638
0.991277
0.994579
0.99341
0.996447
0.998818
0.847428
0.9999
1
0.993869
0.988125
0.989033
0.988997
0.913542
0.978606
1
0.970489
0.993337
0.998678
1
1
1
0.911613
1
0.996955
1
1
0.998197
0.998002
0.978763
0.981957
0.996462
0.965831
0.987205
1
0.994693
0.996394
0.995064
1
0.996478
0.985591
0.790076
0.991357
0.995064
0.99218
0.995576
0.992811
0.999633
0.99975
0.996742
0.985269
0.994363
0.983672
0.996774
0.9776
0.992019
0.977012
0.9995
0.931828
0
0
0
0
0.0276
1
0.978642
0.985308
0.995916
0.998419
1
0.998642
0.997083
0.487504
1
0.99985
1
0.997281
0.997995
0.996896
0.996681
1
0.9997
0.994188
1
0.995084
0.995204
1
0.998488
1
0.99905
0.999283
0.993422
1
0.968981
0.993998
1
1
0.99965
0.996732
1
1
1
0.9995
0.99995
1
0.997933
0.981564
1
0.50053
0.907097
0.99847
1
1
1
1
1
1
0.962749
0.998503
1
0.998975
0.997248
0.997662
0.999933
0.990237
1
1
0.99985
0.572642
0.981685
1
0.982419
1
0.998777
1
0.975632
0.727518
0.94186
1
0.980952
0.990353
0.99992
1
0.999
0.99985
0.99995
1
0.99915
0.977525
1
0.980887
0.994855
0.99367
0.998666
1
0.909245
0.995731
0.9993
0.995729
0.99995
1
1
0.931094
1
0.956136
0.98655
1
0.995602
0.986451
0.950277
0.985134
1
1
0.997945
1
0.9959
1
0.99635
0.973277
0.9999
1
0.998615
0.989305
0.866605
1
0.885156
0.832553
0.991333
0.9999
0.998782
1
1
1
0.995312
0.962471
0.953756
0.999121
1
0.917197
1
0.999442
1
1
1
0.988018
0.995716
0.99583
0.987987
1
0.9999
1
0.989134
0.996107
0.997172
1
0.998927
0.991039
1
0.856499
0.999443
0.998229
0.993174
0.994535
0.99995
0.996632
0.995731
1
0.999292
0.965308
1
0.997765
0.996224
0.999125
0.995265
0.986067
0.986917
0.998885
0.936919
0.96714
0.634626
0.987297
1
1
0.992801
0.998401
0.971783
1
0.615524
1
0.982287
0.459779
0.993713
0.980997
0.998043
0.986538
0.998483
1
0.922188
0.989616
1
0.99215
1
1
0.848577
0.98655
0.888735
0.990777
0.986721
0.9998
0.998281
0.995089
0.991601
1
0.997153
0.991641
0.959115
1
0.953187
0.968733
1
0.910572
0.974408
1
0.992862
0.997583
1
0.998484
1
0.989241
1
1
1
1
1
0.992872
0.923528
0.9998
0.99965
0.992353
0.962611
0.993918
1
1
0.995087
1
1
1
0.999263
1
0.997165
0.840751
0.988302
0.998112
0.98984
0.999533
0.990723
0.964907
0.99995
0.600877
1
0.9998
0.996118
0.943489
0.9997
0.946193
0.979
0.994342
0.9999
1
0.991575
0.993794
0.92576
1
1
1
0.986308
0.969736
0.987089
0.9998
1
0.998255
0.99899
0.985495
0.977551
0.954654
0.954276
1
1
0.994731
0.907491
0.469956
0.493534
0.464817
0.742268
1
0.993267
0.997917
1
0.99278
0.851901
0.920338
1
0.997439
1
0.999125
0.999062
1
0.524088
0.9973
0.999471
1
0.978554
0.849649
1
0.9998
0.995977
0.872509
0.981615
0.990335
0.996176
0.989779
0.589881
0.860213
1
1
0.97132
1
1
1
0.627707
0.998182
0.9996
0.890896
0.9999
1
1
1
0.99454
0.999076
1
1
1
0.9971
1
0.9994
1
0.9992
0.991247
1
0.893918
0.990549
0.996249
0.981482
1
0.99975
0.998698
1
0.996533
1
0.99925
1
1
1
1
1
1
1
0.997225
1
0.99882
0.994923
1
0.991605
0.995972
0.822194
0.979264
1
1
0.994663
1
0.999325
0.988819
0.947666
0.821676
1
0.999732
0.97356
0.986888
0.999533
0.987034
0.99965
0.9972
0.99566
0.887023
0.999517
0.96758
0.995066
0.997028
0.996153
0.922375
0.986889
0.993622
0.993375
0.982716
1
0.999906
0.998773
1
1
1
0.987
1
1
1
0.98375
0.990605
0.976545
0.985603
0.999593
1
0.978102
0.994961
0.979133
0.991791
0.9996
0.996443
0.990175
0.993889
0.987297
0.99995
0.994899
0.992023
0.971321
0.998046
0.997643
0.961929
0.967133
0.871628
0.999467
0.998438
0.997109
0.96022
0.998446
0.98815
0.998287
0.950055
0.997184
0.994171
1
0.999104
0.976424
0.993679
1
1
0.998158
1
0.981314
1
1
0.995141
0.996233
0.9995
0.795972
0.998652
0.999149
0.998841
0.997121
1
1
0.9997
0.999357
0.995287
0.914639
0.841789
1
0.996127
1
1
0.791475
0.980406
0.996231
0.668989
0.969654
0.999867
1
1
0.3064
0
0.1887
1
0.977925
0.896755
1
0.978135
0.993386
1
0.99846
1
1
0.997603
0.998276
0.958634
0.994218
0.994256
0.998733
0.998
0.986945
1
0.983146
0.9996
0.997062
1
0.706466
0.9951
0.496993
0.99737
1
0.970287
1
0.979116
1
0.99905
0.98762
1
0.9984
0.983303
0.951229
0.68935
0.979478
0.985212
1
0.995838
1
1
1
0.9919
0.998055
0.998644
1
1
0.998495
0.99985
0.88029
0.992537
0.998838
0.701718
0.999767
1
0.989395
1
0.99895
0.969308
0.988804
0.988004
0.99975
0.975772
1
0.985789
1
1
0.991663
1
0.999933
1
1
1
1
0.999317
1
1
1
1
0.9981
1
1
1
0.977156
0.997737
0.993958
1
0.984545
1
1
0.62088
0.834769
1
0.994931
1
0.99869
1
1
0.997134
1
0.998623
0.989263
1
0.984852
1
0.9862
1
1
0.990719
1
0.976146
0.997658
0.99471
0.996472
0.998938
0.969268
0.535732
0.99115
0.968406
0.993922
1
0.9983
0.99975
0.990553
1
0.998817
0.987495
0.977743
1
0.9995
0.783168
0.931675
0.990412
0.99995
0.967453
0.994063
1
0.996852
1
1
1
0.978461
0.987035
0.99885
0.97198
0.991755
0.999155
0.998617
0.9999
1
1
1
0.845114
1
0.9999
0.951668
0.998313
1
0.99985
0.99625
1
1
1
0.993728
0.992175
0.999575
0.99163
0.99985
0.985464
1
0.970332
1
0.999846
0.886622
0.999083
0.99663
0.983874
1
0.988364
1
0.9956
0.998235
0.9999
0.992186
0.997838
1
0.99937
1
1
0.992555
1
1
0.985813
0.997286
0.986685
1
1
0.999024
0.728263
0.735473
0.996055
0.99873
1
1
0.9736
0.9977
0.9956
1
1
0.9999
1
0.989904
0.99835
0.988559
1
0.993046
0.99793
0.773851
0.966535
1
1
1
0.770588
0.649859
1
0.991898
0.988902
1
0.998393
1
1
0.9996
1
1
0.983011
0.98091
0.999039
0.982939
1
0.996078
0.997704
1
1
0.972302
0.691006
1
0.982484
1
0.999125
0.9965
1
1
0.994029
1
1
0.998743
0.999393
0.993551
0.95901
1
0.992554
0.99591
1
1
0.9996
0.997418
0.998273
0.995829
0.9955
1
0.998636
0.983631
0.983996
0.961114
0.560244
1
0.996904
0.991513
0.99215
0.993083
0.998833
0.986794
0.9997
0.9947
0.908209
0.989207
0.996078
0.986112
0.977271
0.97433
0.943939
0.839086
0.988532
0.972028
0.987516
0.990772
0.963686
0.973021
0.963746
0.979862
0.981671
1
0.98581
0.982389
0.975223
0.993041
0.98151
0.978089
0.975106
0.946617
0.786918
0.998258
0.99504
0.983511
0.984906
0.994223
0.994633
0.99985
0.985263
0.6959
0.86966
0.997574
0.988926
0.995695
0.991284
0.985938
0.998626
0.995859
0.99027
0.997842
0.97456
0.997036
0.973798
0.956324
0.995013
0.993339
0.996369
0.982847
0.974698
0.980628
0.991443
0.994271
0.995742
0.996092
0.996319
0.979875
0.988677
0.984206
0.98087
0.996251
0.996032
0.97936
0.993888
0.790801
0.994639
0.995538
0.9995
0.988931
1
1
0.996008
0.998192
0.997958
0.991069
0.969517
0.978495
0.991767
0.991219
0.993284
0.995569
1
0.989053
0.99349
0.992315
0.986535
0.991111
0.986535
0.997309
0.977502
0.995684
0.566093
0.992452
0.991867
0.988856
0.998338
0.974039
0.989355
0.997366
0.992705
0.986279
0.990924
0.99885
0.99971
0.98194
0.977177
0.99905
0.990899
0.998203
0.999925
0.994412
0.962711
0.978149
0.998952
0.995453
0.972623
0.997108
0.981726
0.972172
0.997087
0.994688
0.997117
0.994807
0.97885
0.993421
0.99046
0.974698
0.999602
0.994183
0.990295
0.997004
0.988506
0.964492
0.981107
0.990147
1
0.995753
0.986173
0.99319
0.99985
0.998533
1
0.997027
0.993722
0.997761
0.983297
0.977257
0.997616
0.996646
0.999367
0.984081
0.981232
0.935264
0.988389
0.994726
0.997674
0.985389
0.96364
0.99945
0.998237
0.9999
0.997054
0.977322
0.992
0.978426
0.956294
0.95591
0.994548
0.979744
0.994218
0.991432
0.987559
0.980512
0.990721
0.841174
0.898017
0.981219
0.99966
0.980993
0.988534
0.974943
0.892964
0.982293
0.888093
0.986224
0.999126
0.99975
0.982703
0.972338
0.992816
0.9974
0.991387
0.992261
0.998133
0.999458
0.989562
0.966258
0.976258
0.987036
0.992487
0.995765
0.986606
0.809558
0.994785
0.980359
0.982731
0.97427
0.991582
0.982698
0.997
0.984807
0.976167
0.98488
0.983844
0.97741
0.968989
0.991868
0.993104
0.98744
0.998453
0.993526
0.990232
0.985783
0.980015
0.996713
0.981977
0.981603
0.98304
0.998673
0.996349
0.99965
0.99618
0.994094
0.998806
0.990813
0.991908
0.995795
0.988324
0.987965
0.993949
0.955088
0.974912
0.991751
0.989964
0.998034
0.971354
0.998107
0.987004
0.85005
0.998182
0.998564
0.993602
0.984826
0.99407
0.992313
0.99925
0.981504
0.980762
0.994954
1
0.99945
0.998073
1
1
0.998455
0.998512
0.996384
0.999617
1
0.992549
0.986436
0.99995
1
0.999
1
0.998933
0.969309
0.948701
0.998593
0.999208
1
0.998186
0.992088
1
0.990452
0.998371
0.954333
0.996513
0.996455
0.979682
0.937524
0.964479
0.964213
0.991306
0.996
0.993797
0.997958
0.98418
0.972213
0.989524
0.991687
0.999125
0.99945
0.999292
0.985483
1
0.991241
0.979753
0.977615
1
0.985981
0.986301
0.984635
1
0.994735
0.999597
0.996389
0.986103
1
0.992445
0.998762
0.99238
0.968138
0.995265
0.981183
0.984255
0.991517
0.991414
0.998112
0.998967
0.955779
0.988039
0.966885
0.994747
0.986558
0.997783
0.976393
0.991077
0.982861
0.993583
0.994974
0.991813
0.99618
0.990698
0.991492
0.993908
0.971627
0.853179
0.998706
0.999173
0.968802
0.987354
0.96875
0.974716
0.986508
0.954323
0.988269
0.90521
0.975274
0.979039
0.990081
0.988418
0.992755
0.993166
0.990877
0.813865
0.934841
0.820056
1
0.99962
0.9682
0.984849
0.983808
0.968432
0.960983
0.997754
0.995025
0.997595
0.976974
0.988318
0.990225
0.992116
0.993472
0.991477
0.989748
0.979964
0.96411
0.99538
0.995975
0.957072
0.996712
0.999443
0.947381
0.99995
0.986108
0.990025
0.997133
0.989339
1
0.915878
0.998917
0.989664
1
1
0.939882
0.99699
0.998067
1
0.99975
0.99985
0.989908
0.999314
0.983978
0.950752
1
0.961138
0.997872
0.989497
0.97886
1
1
0.901177
0.933078
0.900095
0.958026
0.99995
0.983877
0.996975
0.997883
0.975038
0.964192
0.9999
0.998333
1
0.996919
0.991722
0.995218
0.9992
0.99975
0.99995
0.9844
0.998115
0.9899
1
0.986638
0.9928
0.996253
0.996125
0.956475
0.993572
1
1
1
0.994164
1
0.999011
1
0.959642
0.949153
0.980577
0.999445
0.996183
1
0.997021
0.991537
0.995774
0.996289
1
0.991789
0.997093
0.992802
0.99947
0.9997
0.994063
1
0.998674
0.996433
0.99965
0.989951
1
0.985619
0.991028
0.99209
0.980895
0.996049
0.990326
1
0.985004
0.994594
0.983891
0.985396
0.988055
0.989907
0.980378
0.986617
0.981188
0.999483
0.960407
0.98961
0.965889
0.999875
0.995902
0.983699
0.975954
0.997189
0.997506
0.997195
0.990288
0.972134
0.9999
0.997845
0.9999
0.99976
0.999253
0.983797
1
0.972442
1
1
0.99555
0.729062
0.998542
0.993748
0.997404
1
0.93465
1
0.99975
0.986702
0.997382
0.997171
0.998278
0.998248
0.999433
0.997412
0.986702
0.9999
0.998375
1
0.998136
0.998395
0.996837
1
0.994462
0.999751
0.9991
0.993091
1
0.997343
0.99151
0.997332
0.99995
0.998098
0.9981
1
0.966769
1
0.999623
0.9985
1
1
1
0.785415
0.997399
1
1
0.9997
1
0.999925
0.995954
0.975531
0.996325
1
0.999103
1
0.961989
1
1
0.725215
0.9997
0.988123
0.9954
0.994274
1
1
0.99995
0.976765
0.997977
0.993566
0.981804
0.980962
0.997191
0.990998
0.998789
0.87828
1
1
1
0.9989
0.99935
0.9993
0.997046
0.99925
0.971203
0.99905
0.995096
1
1
0.995663
0.99894
0.977638
0.855044
0.991106
0.985712
0.979316
0.992735
0.992372
0.996262
1
0.983601
0.990861
0.991639
0.990998
0.982165
0.993457
0.98822
0.992929
1
0.993239
0.99246
0.984974
0.999683
0.99259
0.996198
1
0.9999
0.996915
0.974013
0.966312
0.990588
0.993534
0.992858
0.983237
0.997977
0.994688
0.95744
1
0.983951
0.991535
0.994702
0.997416
1
0.994298
0.98546
0.990808
0.982413
0.98245
0.971896
0.90236
1
0.990212
0.998783
0.999517
0.977765
0.994438
0.982434
0.977704
0.981976
0.999364
1
0.957121
0.940382
0.908865
0.996522
0.993982
0.954699
1
1
0.995863
0.998675
0.997581
0.982875
0.993056
0.802237
1
0.99955
1
0.999728
0.999723
0.9991
0.99995
0.993268
0.826884
0.765037
0.999699
1
0.68051
0.973056
0.96793
1
1
0.745081
0.709812
1
0.99615
1
0.959346
0.9999
1
0.997796
1
1
0.99514
0.996384
1
0.996386
1
0.978983
1
0.997298
0.983977
0.999467
1
0.973509
1
0.999104
0.998342
1
1
0.797628
0.999117
1
0.992281
0.99985
1
0.997016
0.996285
0.998189
0.995122
0.984232
1
0.994321
0.992807
1
1
1
0.99605
0.979369
1
0.994239
0.996388
0.998797
0.986962
0.981888
0.946086
0.851911
0.99925
1
0.996733
1
0.814188
0.480925
0.997876
0.995265
1
0.9992
0.997242
1
1
0.902428
0.888491
0.99935
0.997712
0.989805
0.872091
1
1
0.943497
1
0.904054
0.979478
0.980307
0.989482
0.973426
0.96616
0.742823
0.747188
0.953123
0.997282
0.988107
0.9998
0.690842
0.980826
0.94136
0.908492
0.934146
0.992859
0.995338
0.946018
1
0.995483
0.933899
1
0.9984
0.996604
0.992712
0.99955
1
0.984476
0.99064
0.995569
0.979585
0.95606
0.991217
0.988478
0.969711
0.988151
0.993846
0.978896
0.971196
0.971177
0.734772
0.929114
0.978022
0.987065
0.977684
0.972364
0.976038
0.987763
0.97999
0.997396
0.955389
0.994506
0.992771
0.993039
0.980137
0.970491
0.978844
1
0.934359
0.873325
0.993094
0.966662
0.971848
0.984591
0.969454
0.967981
0.996575
0.979859
0.996444
0.997292
0.99768
0.988862
0.997854
0.996905
0.996131
0.85177
0.997529
0.999208
0.999725
0.998708
0.988124
0.996972
0.999875
0.994883
0.877846
0.978005
0.991852
0.999508
0.990571
0.998424
0.988732
0.992515
0.992006
0.986006
0.982257
0.98793
0.894052
0.981575
0.976049
0.997354
0.980236
0.993049
1
0.993559
0.999095
0.95029
0.959093
0.98301
0.984982
0.991907
0.989046
0.994147
0.993944
0.999325
0.991672
0.996842
0.997872
0.656691
0.970261
0.988842
1
0.984466
0.884254
1
0.995676
1
0.993589
0.994058
0.992718
0.999102
0.985821
0.995455
0.995135
0.9949
0.969877
0.865216
0.943585
0.994776
0.997217
0.998394
1
1
0.999517
1
0.974609
0.98874
0.993581
0.554402
0.904822
0.988947
0.686287
0.994718
0.996975
0.976209
0.948268
0.97022
0.949175
0.987939
0.973977
0.969453
0.99865
0.995095
0.992794
0.99574
0.985912
0.988294
0.993517
0.996985
0.990956
0.917971
0.994307
0.992733
0.975738
0.959877
1
0.986762
0.988132
0.983855
0.971372
0.99975
0.997184
0.996019
0.990167
0.997981
0.998142
0.962656
0.95718
0.966269
0.993766
0.9987
0.992311
0.97494
0.986176
0.998637
0.980903
0.99985
0.89491
1
0.995494
0.986612
0.994524
0.991016
0.998562
0.975403
0.981739
0.958361
0.932478
0.998717
0.97664
0.979622
0.989593
0.984722
0.98117
0.856388
0.994434
0.99975
0.987081
0.999417
0.994182
0.976912
0.959833
0.993843
0.946169
0.968631
1
0.984673
0.989215
0.99985
0.985394
0.984968
0.9993
0.996091
0.996755
0.985515
0.983562
0.985679
0.9999
0.996471
0.984143
0.985011
0.982094
0.968813
0.998452
0.874265
0.985562
0.994894
0.997702
1
0.967796
0.992182
0.9998
0.993499
0.975834
1
0.978678
0.994583
0.992452
1
0.994784
0.998424
0.964417
0.899705
0.996331
0.996717
1
0.989691
0.99965
1
0.999483
1
0.999525
0.970359
0.979847
0.993026
0.997221
1
1
0.928141
0.997034
0.94602
0.990996
0.756152
0.981584
0.998438
0.986284
0.925205
0.678474
0.74581
0.860169
0.946332
0.955214
0.990768
0.995571
0.99975
0.624928
0.914011
0.95359
1
0.984726
0.995153
0.849557
0.992294
0.992366
0.990387
0.989605
0.905284
1
0.974216
0.998896
0.935941
0.90266
0.965177
0.947917
1
1
0.999
0.996431
1
0.995865
0.998192
0.997683
0.99955
0.999633
0.854082
0.93791
0.943295
1
0.995962
0.984834
0.999515
1
0.899228
0.760777
1
1
0.9997
0.998183
1
0.998363
0.97964
0.989355
0.561359
0.996028
0.991759
0.995542
1
0.994259
1
0.904382
0.996109
0.993264
0.990609
0.936721
0.875335
0.841225
1
0.997229
0.996979
1
1
0.94888
0.998765
0.641678
0.976394
1
0.994123
0.983335
0.997162
0.997437
0.996975
0.988936
0.921528
0.997583
1
0.805752
1
0.984788
0.996935
0.981372
0.997848
0.984828
0.975454
0.988891
0.879755
1
1
0.848182
0.773452
0.999083
0.978779
0.989234
0.99985
1
0.990591
0.979393
0.999233
1
0.975153
0.99935
1
1
0.976766
1
1
0.993689
0.829246
1
0.715057
0.987344
1
0.959021
0.991328
0.853683
1
1
0.869792
1
0.976829
1
1
0.803997
0.952578
0.99129
1
0.996882
0.993728
0.9792
1
1
0.819617
1
1
0.9998
0.9999
1
0.999142
0.964665
0.737349
1
0.97562
0.562169
0.683024
0.447701
0.991841
0.989463
1
0.997577
0.992811
0.857239
0.894489
0.986326
0.989873
0.808872
0.998043
1
0.999114
0.99895
1
0.993363
1
1
0.979988
0.875248
0.968282
0.994288
1
0.999317
0.99915
1
0.999468
1
1
1
0.999317
0.997851
1
1
0.994827
1
1
1
0.9835
0.999808
1
1
1
1
0.992585
0.995624
0.996514
0.823781
0.866743
0.9998
0.992291
1
0.9835
0.9992
1
0.992996
0.938283
0.979051
0.999933
0.997324
0.971846
0.998481
0.997385
0.995462
1
0.988044
1
0.996745
0.989384
0.997134
0.991223
0.998406
0.9999
0.994005
0.998252
0.990456
0.998552
0.936548
0.996799
0.946708
0.814034
0.97265
0.996517
0.989221
0.99955
0.981801
0.99055
0.980868
0.99628
0.991774
0.995
0.967426
0.996035
0.991622
0.998877
0.98833
0.990194
0.99825
0.993467
0.978684
0.985979
0.9995
0.977705
0.985523
0.96538
0.996993
0.998583
0.994396
0.981856
0.966474
0.912938
0.986086
0.999349
0.993811
0.99965
0.992027
0.986044
0.9986
0.99946
0.996653
0.9995
0.995411
0.98965
0.9991
0.99835
0.946756
0.924219
0.991443
0.998038
0.895143
0.976947
0.962937
0.9999
0.994764
0.998593
1
1
0.878969
0.999603
0.921848
0.99985
0.996709
0.971724
0.99971
0.998795
0.993548
1
0.797987
1
1
1
0.998861
0.984374
1
0.996301
0.997802
0.896958
0.968322
0.984962
1
0.58612
0.99801
0.966308
0.9996
0.99861
1
1
0.998729
0.849324
0.986572
1
0.993529
1
0.991319
1
1
0.9995
1
0.997177
0.99626
0.913027
0.886937
1
0.93277
0.950303
0.944994
0.993748
1
0.644121
0.972579
0.99925
1
1
0.984
0.932125
0.864519
0.827934
0.983874
0.972571
0.992209
0.977802
0.641653
1
0.99834
0.9994
0.998489
0.981039
0.998561
0.997869
0.998045
0.998567
0.997892
0.997861
0.994352
0.9999
0.986858
1
0.998352
0.990599
0.999434
0.996185
0.992677
0.915103
0.986384
0.963867
0.995644
0.944221
0.976215
0.825656
0.985879
0.995892
0.991925
0.993322
0.984472
0.994408
0.969762
0.980567
0.958852
0.998709
0.990319
0.984385
0.996158
0.997725
0.988152
0.9998
0.995607
0.995724
0.983482
0.98412
0.990351
0.974675
0.971711
0.983202
0.993278
0.984537
0.969737
0.982052
0.985146
0.986892
0.973468
0.973699
0.988422
1
0.875615
0.972923
0.974436
0.968471
0.979392
0.977862
0.97998
0.993296
0.990802
0.962393
0.993049
0.992393
0.980848
0.995086
0.980932
0.997622
0.993372
0.997025
0.99323
0.998531
0.988816
0.999016
1
1
0.995473
0.9993
1
0.999328
0.984482
0.98812
0.983622
0.996371
0.992185
0.998703
0.990446
0.97778
0.99288
0.990642
0.977343
0.991088
0.996238
0.98422
0.996185
0.995754
0.986956
0.985307
0.998875
0.99598
0.98928
0.96947
0.997093
0.980957
0.982682
0.993796
0.999667
0.990592
0.956164
0.999152
0.997108
0.995604
0.998163
0.976992
0.9998
0.994418
0.993764
0.99907
0.998816
0.989278
0.987486
0.991898
0.99151
0.990158
0.99367
0.988816
0.949854
0.996185
0.998067
0.979031
0.999093
0.999508
0.983347
1
0.678331
0.932249
0.991805
1
1
0.862343
0.993321
0.90526
0.992116
1
1
1
1
0.976627
1
0.976511
1
0.99861
1
0.978187
0.99693
0.96886
0.957634
0.928345
0.9999
0.955023
0.997114
0.99472
1
0.9993
0.98498
1
1
1
0.999417
1
1
0.999599
0.999463
0.940671
0.844205
0.66249
0.990111
0.627811
0.859402
0.811031
0.9999
0.997573
0.950838
0.99965
0.958768
0.9992
1
0.998482
0.986491
1
0.996184
1
0.995727
0.9997
0.997033
1
1
1
0.942311
0.966926
0.509768
1
0.992864
0.900568
0.998208
0.999737
0.9897
0.998096
1
1
0.996673
0.994096
0.99985
1
1
1
0.993659
1
0.962902
1
0.987933
0.999733
0.982926
1
0.988245
0.850953
0.947267
0.999458
1
0.99817
0.995591
0.995286
1
0.972844
1
1
1
1
1
1
1
1
1
0.996176
0.927628
0.917216
0.920463
0.964033
0.99995
0.998105
1
0.9766
0.999667
1
0.863218
0.979988
0.953018
0.996564
1
1
0.983132
1
0.900369
0.997911
1
0.982455
1
0.998793
1
0.937447
0.985331
0.999363
0.998887
0.978241
1
0.99965
0.99975
1
0.99096
0.997106
0.9988
0.987436
0.875338
1
0.929325
0.902116
0.975052
0.99965
0.965513
0.998767
0.99995
0.997
0.960649
1
1
1
1
0.99915
0.995523
0.998506
1
1
0.989694
0.977098
0.817241
0.996966
0.996307
0.9997
0.989426
0.996099
0.942677
1
0.763304
0.994793
0.989045
0.994624
0.999
0.996318
1
0.99925
0.961648
0.996091
0.996805
0.99965
1
1
0.999533
0.976323
0.681524
0.999067
1
0.722269
0.895719
0.985599
0.995868
0.99764
1
0.880471
1
1
0.967231
0.9976
0.982839
0.991536
0.993752
0.993353
0.996623
1
0.98058
1
0.903622
0.75911
0.995416
0.996938
0.9997
0.971419
0.995406
0.995684
0.998867
0.999277
1
0.99775
1
0.99885
0.9999
0.99862
1
1
1
0.995512
0.996551
0.99556
1
0.987462
0.99559
0.991497
0.912094
0.992419
0.834269
0.99751
0.968171
0.998653
1
0.906926
0.999209
1
0.9999
0.9989
0.967322
0.989376
1
0.982545
0.97495
1
0.990682
0.991485
0.993804
0.997567
0.994352
0.99642
0.99819
0.998964
0.988275
0.965842
0.989368
0.99995
0.9999
0.989459
0.987783
0.999482
0.999303
0.996108
0.99851
0.986878
0.993496
0.973572
0.993682
0.988672
0.996912
0.996054
0.997863
0.986298
0.995784
0.990357
0.981297
0.990199
0.991952
0.98928
0.989352
0.978527
0.940043
0.988674
0.981618
0.992351
0.975196
0.992039
0.974286
0.812368
0.919379
0.969403
0.991215
0.990429
0.99934
0.985644
0.99866
0.9998
0.994479
0.980726
0.997703
0.975745
0.955734
0.994366
0.99779
0.977267
0.987221
0.9996
0.996309
0.985926
0.995417
0.983511
0.991137
0.986239
1
1
0.999292
0.996233
0.993645
0.998113
0.986069
0.994817
0.999298
0.990933
0.996008
0.985903
0.996834
0.696945
0.737871
0.99995
0.997121
1
0.9889
0.993956
0.960463
0.913775
0.973411
0.997197
1
0.988159
0.986338
0.998813
0.99656
0.981878
0.995907
0.983758
0.999657
0.99569
0.979901
0.999617
0.99559
0.982379
0.976155
0.994572
0.996113
0.979599
0.997953
0.996566
0.846934
0.992018
0.9998
0.997715
0.985155
0.99895
0.986312
0.993456
0.998502
0.993676
0.995014
1
1
0.955606
0.994101
0.99995
1
0.978143
0.995175
0.997633
0.993945
0.99877
1
0.985587
0.974708
0.498478
0.99975
0.999242
0.998699
1
0.97957
0.989967
0.991842
0.996879
0.999024
0.992143
0.752573
0.645716
0.904719
0.99947
0.999483
0.993037
0.997534
0.993331
0.999051
0.986713
0.991978
0.994865
0.993891
0.99161
0.996298
0.991344
0.99935
0.99707
0.995961
0.9906
0.9986
0.881504
0.99975
0.991552
1
0.99456
0.9987
1
0.994789
0.99037
0.997883
0.986907
0.9958
0.997529
0.991423
0.993352
0.943699
0.973949
0.99318
0.994177
0.999583
0.871758
0.998733
0.999779
0.997472
0.996248
0.978782
0.994816
0.995451
0.990168
0.984478
0.990451
0.984281
0.986889
0.987053
0.993211
0.973916
0.981179
0.989513
0.992772
0.793078
0.990574
0.984169
0.995257
0.991733
0.985732
1
0.982839
1
0.9993
0.99914
0.99995
0.98357
0.985019
0.995383
0.997764
0.9994
0.979512
0.989159
0.996714
0.997368
0.995425
0.994307
0.988299
0.996383
0.994609
0.990142
0.983617
0.990409
1
0.974326
0.967898
0.993446
0.675356
0.936635
0.980055
0.996434
0.812603
1
0.980569
1
0.995171
0.998278
0.981427
1
0.9996
1
0.999392
1
0.995214
0.984025
1
1
0.994314
0.928517
0.993715
0.993948
1
1
0.999
1
1
0.998316
0.998011
0.995043
0.997781
0.997336
1
1
1
0.998739
0.988716
0.997317
0.997377
1
1
0.99955
0.99972
0.70994
0.9997
0.680757
0.750331
0.420552
0.984399
1
0.9959
0.994945
0.9994
0.999176
0.968366
1
1
0.99935
0.996533
1
1
1
1
0.993795
0.998548
1
0.9992
1
0.9999
0.998021
0.992231
0.993523
1
1
0.999783
0.997993
0.997213
1
1
0.987423
1
0.961487
0.928092
0.99591
0.9999
0.993882
1
0.9984
0.984537
0.960399
0.992225
1
1
0.994859
1
0.996477
1
0.998005
0.994093
0.994621
0.998683
0.999795
0.995132
0.994515
0.999925
0.998869
0.988749
0.981695
1
0.99082
0.997925
0.995739
0.992932
0.999167
0.975993
0.991725
0.996544
1
1
0.988793
0.98468
0.994466
0.977491
1
0.99935
0.991822
0.990899
0.978318
0.9999
0.99684
1
0.956456
0.998558
0.990012
1
0.99985
0.9993
1
0.997983
0.996126
1
0.992014
0.983688
1
1
1
0.993307
1
0.99884
0.991005
0.994446
0.99863
0.997
0.999683
0.9998
0.996357
0.9869
0.999067
0.978899
1
0.993324
0.817916
0.960576
0.999015
0.980501
0.990657
0.9996
0.938013
0.993423
0.998468
0.995575
0.99965
1
1
1
0.990011
1
1
1
1
1
0.991955
0.989031
1
1
1
0.924593
0.796667
1
0.9998
0.997328
0.990667
0.959687
0.994
0.9946
1
1
0.917542
0.990702
0.995342
0.987736
0.984157
0.998333
0.993698
0.968131
0.998361
0.996425
0.995196
0.978499
0.995712
0.998168
1
0.997384
1
0.996529
0.970317
0.990472
0.99815
0.998272
1
0.999315
0.871961
1
1
1
1
0.99995
0.959558
0.985309
0.9997
0.98551
0.998908
0.994258
0.99935
0.998793
0.992421
0.990252
0.997822
1
1
1
0.998495
1
0.998694
1
0.99985
0.987845
0.999495
0.9997
0.904727
0.791713
0.976588
0.991616
0.984103
0.975135
0.99745
0.979058
0.993467
0.993487
0.980138
0.99817
0.97463
0.99021
0.99985
0.998518
0.982204
0.991392
0.993742
0.984694
0.994955
0.993978
0.994245
0.998012
0.966279
0.996016
0.984058
0.98332
0.993255
0.975621
0.983529
0.971768
0.988468
0.942195
0.895949
0.987003
0.966471
0.98383
0.987911
0.976613
0.996898
1
1
0.995787
0.987542
0.992241
1
1
0.978378
0.927263
1
0.996918
0.996883
0.997628
0.989771
0.981544
0.998508
0.953318
0.998854
0.973998
0.959497
0.995264
0.954984
0.964931
0.994129
0.995945
0.992164
0.978809
0.995623
0.995946
0.998058
1
0.98037
0.995285
0.983338
0.98728
0.998217
0.994572
0.9996
0.997277
0.977313
0.830029
0.961279
0.993443
0.999604
0.99278
0.983341
0.99451
0.790513
1
1
0.993449
1
0.986295
0.994883
0.989671
0.637033
0.998204
0.995897
1
0.99715
0.994391
0.994717
0.997654
1
0.988731
0.996713
0.967222
0.990543
0.996551
0.999583
0.985246
0.995584
0.988498
0.952994
0.991908
1
0.981116
0.996726
0.993136
0.923417
0.992999
0.996847
0.99693
0.999037
0.9875
0.994539
0.998045
0.995534
0.938565
0.994781
0.990951
0.996026
0.983733
0.999024
0.9996
0.988342
0.991588
0.998504
0.999071
0.983506
0.98752
0.992417
0.960164
0.995451
0.999182
0.729142
0.957727
0.983968
0.9996
0.997525
0.998829
0.89007
0.998363
0.999783
0.992696
0.99502
0.9999
0.996958
0.998492
0.984087
0.900492
0.989903
1
0.684245
0.7227
0.959584
0.90188
0.983806
0.999699
1
0.998994
1
0.9987
1
0.992274
1
1
0.999504
0.996206
0.989843
0.999133
0.901502
0.809275
0.985841
0.99957
1
1
0.966629
0.97727
1
0.672015
0.998088
1
0.988183
1
0.997733
1
0.934884
0.740419
0.998642
1
1
0.989172
0.907387
1
0.985439
0.99536
0.945441
0.963297
1
0.948012
0.935054
0.858577
0.987806
0.947225
0.999729
0.999317
0.997483
0.892331
0.914071
0.787861
0.664315
1
0.99882
1
0.99965
0.992669
0.885863
0.976759
0.997344
0.990415
0.99769
0.945289
0.993181
0.996158
1
1
0.916687
0.742779
0.962969
0.998239
0.996161
0.993416
0.998835
0.925649
1
1
0.95889
0.979943
1
0.985028
0.997313
0.995314
0.881701
1
0.9998
0.977505
0.995227
0.996256
0.995718
1
1
0.96708
0.992349
1
0.999717
1
1
0.997468
0.988052
0.974322
0.991683
0.992036
0.990675
1
0.999883
0.966981
0.85105
0.934148
1
1
1
1
0.997548
0.978746
1
0.993304
1
0.999683
0.994332
0.98323
0.984018
1
0.994761
1
0.99955
0.974558
1
0.996552
0.98971
0.999036
1
0.999611
0.99983
0.996604
0.998733
1
1
0.973821
1
1
1
1
1
0.997892
1
1
0.98608
1
1
0.999667
1
0.997877
1
1
0.958654
0.990244
0.99985
0.99885
1
0.948646
0.9995
1
0.996642
1
1
1
0.97487
1
0.993378
0.999505
1
1
0.987822
0.995182
0.999267
0.9997
1
0.9965
0.999179
1
0.994652
0.990286
0.99651
0.9976
0.93824
1
0.998941
0.996844
0.998117
0.998919
0.999366
0.990316
1
1
0.99995
1
0.984307
0.999275
1
1
1
0.880395
1
1
1
1
0.9981
0.9981
0.968815
1
1
1
0.997099
0.979827
1
0.9998
1
0.99797
0.996746
0.984661
0.98337
1
0.978197
0.981409
0.995367
1
0.983659
0.994792
1
1
1
0.98708
0.993882
0.971952
1
1
0.986164
0.987793
1
0.996039
0.9996
0.974278
0.99855
1
1
0.997318
0.979216
1
1
0.992891
0.648217
0.998255
1
0.997845
0.900998
0.934841
0.850152
0.89781
0.979308
0.999567
0.844064
0.999122
1
0.988571
1
0.987797
0.993758
1
0.859466
0.999633
0.997096
1
0.938458
0.928357
0.849234
0.998998
0.998548
0.999027
0.989993
1
0.992428
0.862045
0.975346
1
0.999442
0.997623
1
1
0.9931
0.981753
0.997828
0.993854
0.704146
0.970558
1
0.820641
0.943874
1
0.973894
0.996773
0.997721
1
0.98738
0.795799
0.797676
0.947519
1
0.99975
0.974399
0.992316
0.988103
0.99959
0.919455
1
0.99995
0.978041
1
0.998516
0.990888
0.967125
0.996714
0.882804
0.707229
0.799168
1
0.983947
0.99896
1
1
0.982691
1
0.99945
1
0.995205
0.974959
1
0.976862
1
1
1
0.998
1
0.96886
0.994511
0.995783
1
0.893816
0.997998
0.97847
1
0.981744
0.996839
0.983827
0.977828
1
0.998517
0.998468
0.999867
1
0.944325
0.833548
0.998733
0.986526
0.984795
0.996813
1
0.993469
0.99895
1
0.978783
1
0.999858
0.823057
1
0.982146
0.99905
0.991338
0.975011
0.994582
0.984635
1
0.983959
0.966374
0.997533
0.989162
0.990149
1
1
1
0.999692
0.818616
0.974083
1
0.99995
0.936738
1
0.99925
0.998783
0.997837
0.993684
1
1
0.967206
0.98989
0.99945
1
1
0.9957
1
0.981456
0.928574
0.872725
1
0.99689
1
0.997999
0.9998
0.846421
0.999036
1
0.991527
1
1
0.801795
0.986433
0.937807
0.99995
0.9994
0.997828
0.942305
0.991671
1
0.998576
1
0.99197
0.721362
1
0.992939
1
1
0.98441
1
1
0.997658
0.997218
0.997933
1
1
0.775855
0.988112
1
0.922554
0.995981
1
0.958561
0.995844
0.9998
0.976497
0.796152
0.923131
0.886725
0.99682
1
1
0.99965
0.999617
0.964063
0.98699
0.988051
0.974878
0.996751
0.991124
0.962262
1
1
0.987299
0.997415
0.489131
0.995156
0.994791
0.995221
0.998202
0.999333
0.97742
0.992119
0.93184
0.986911
0.995834
1
0.999033
0.997618
0.994754
0.995602
1
0.981526
0.984923
0.998348
0.999
0.996276
0.994839
0.981773
0.997959
0.981099
0.997608
0.976955
0.99409
0.970813
0.990377
0.99772
0.995797
0.973338
0.994517
1
0.983974
0.987861
0.982823
0.993492
0.993674
0.993199
0.994547
0.981472
0.903117
0.988861
0.998121
0.997777
0.986248
0.997936
0.998967
0.864095
1
0.997438
0.993806
0.994311
0.982948
0.995285
0.998611
0.845698
0.997871
0.992406
1
0.999725
0.983729
0.992653
0.996369
0.998556
0.9957
0.992966
0.999493
0.999292
0.995835
1
0.988371
0.999283
0.99965
1
1
1
0.994995
0.997403
0.999067
0.992476
1
0.982968
0.997961
0.99706
0.974762
0.9995
0.880202
0.99985
0.949128
0.998019
0.99935
0.992591
0.975454
1
0.998374
0.995121
0.9995
0.997261
1
1
0.998612
1
1
1
1
0.990656
1
0.920578
0.9996
0.999762
1
0.995888
1
0.99965
0.998392
0.998121
0.958248
0.98962
1
0.996457
0.999587
1
0.995642
1
1
0.969434
0.986296
1
0.999667
1
0.971571
0.999533
1
0.995604
1
0.998156
1
0.993631
1
1
1
1
0.993686
0.98481
0.977978
0.987848
0.996358
0.99512
0.9888
1
0.99556
0.996513
0.998115
0.996027
0.984226
0.997429
0.981622
0.988027
0.983816
0.995907
0.989603
0.992242
0.995311
0.985674
0.977715
0.956439
0.989904
0.9927
0.990145
0.996282
0.990603
0.99955
0.997984
0.997102
0.99929
0.994506
0.997852
0.951856
0.996153
0.993397
0.997826
0.95654
0.557591
0.97525
0.760787
0.99985
0.985084
0.988315
0.9991
0.996698
0.970751
0.997479
0.963733
0.992603
0.985216
0.979038
0.995159
0.976629
0.995711
1
0.990516
0.979421
0.846974
0.999209
0.985269
0.979705
0.993807
0.968212
0.9315
0.99077
0.99587
0.454172
0.985265
0.992531
1
0.857012
0.616203
0.896762
0.996954
0.630545
0.940957
0.857547
1
0.977891
1
1
0.98505
0.985739
0.997904
0.99745
0.99735
0.989168
0.997219
0.92769
1
1
0.993107
0.995662
0.996324
0.993435
0.999283
0.986383
0.996285
0.963931
0.973937
0.992935
0.988704
0.772415
1
0.980778
0.98612
0.651072
0.998685
0.918472
0.872342
0.794075
0.9985
1
1
1
0.997031
0.997883
0.989354
0.99615
0.999051
0.999041
0.995394
0.99807
0.994091
0.818757
0.992824
0.995277
0.896821
0.995055
1
0.997979
1
0.99612
0.996044
0.977038
0.79803
0.918658
1
1
1
1
0.994931
0.991019
1
0.992346
1
1
0.864319
0.680822
1
1
1
0.797083
0.933896
0.992935
0.834328
0.812193
0.99935
0.639082
0.817828
0.974476
0.896354
1
1
0.923524
0.87473
0.973142
1
0.965795
1
0.913893
0.829851
0.999517
1
0.970121
0.977752
0.985026
0.999225
0.99245
0.997846
1
0.988656
0.886814
0.995733
0.947769
1
1
0.997932
0.979597
0.9971
1
0.995072
0.978014
0.9938
0.747511
1
0.985166
1
0.99995
0.903085
1
0.985827
0.945191
1
0.97691
1
0.999746
0.99026
1
1
1
0.913541
0.62368
0.982823
1
0.906587
0.956133
1
1
0.908084
0.806765
0.727046
0.996761
0.780188
0.994807
0.902713
0.977437
0.9952
0.992998
0.979241
0.930039
0.996005
0.999783
0.998013
0.647154
0.808709
0.99871
0.976186
0.9947
0.999203
0.996997
1
0.99225
0.999723
1
0.99975
1
0.998767
0.661181
1
0.998103
0.509596
1
0.65486
0.826203
0.99632
1
0.939675
0.9997
0.985769
1
0.985035
0.995287
0.99995
0.994373
0.991145
1
0.997634
0.991077
1
0.985659
1
1
1
1
0.941329
1
0.99754
0.99985
0.997165
1
1
1
0.99474
0.998196
1
0.99549
0.996021
1
0.995993
0.997299
0.97854
0.998121
1
0.980013
0.966481
1
0.999048
1
1
1
0.984593
0.84456
1
0.64919
1
0.977196
0.983776
1
0.943734
0.598419
0.993143
0.998017
0.994508
0.995966
1
1
0.972214
0.969204
0.806122
0.979571
0.999091
1
0.970602
0.728744
0.653747
1
1
1
1
0.872983
0.586648
0.989737
0.99885
0.993759
0.99678
0.997712
1
0.990356
0.998172
1
0.993081
0.995279
0.994363
0.9997
0.996313
0.99995
0.989584
0.999147
0.99965
0.984823
0.914817
0.994063
0.994885
1
1
1
1
1
1
1
0.978691
0.980803
1
1
0.9844
0.997689
0.9999
1
1
0.999195
0.974113
1
1
0.978637
0.886473
1
1
1
1
0.996747
0.979775
1
1
1
1
0.99879
0.999753
0.998253
0.997291
0.9998
1
1
1
0.998846
1
0.97751
1
1
0.949119
0.99124
0.669346
0.997358
1
1
0.799723
0.998672
0.9998
0.906381
0.978406
0.99251
1
0.995338
0.995584
0.998361
0.999573
1
1
0.906984
0.786166
1
1
1
0.999518
0.997913
0.620043
1
0.959566
1
0.99975
1
1
0.98606
0.974897
0.991962
0.959757
1
0.998921
0.995959
0.996094
0.986723
1
1
0.995633
0.999
1
0.998758
0.998817
0.574013
1
1
0.992529
1
0.999
0.997184
1
0.89163
0.932012
1
1
0.986631
0.859528
1
1
1
1
1
0.997667
0.99924
0.989007
1
0.993606
1
0.99985
1
0.896549
0.97564
1
0.994419
1
1
1
0.998112
0.992901
1
1
1
1
1
0.977365
0.980028
0.987638
0.989943
0.997937
0.958495
0.999369
0.689417
0.99791
0.9946
1
0.991061
0.413861
1
1
0.999192
0.881321
0.736882
0.596769
0.996158
0.9987
1
0.680614
0.752503
0.944503
1
1
0.9184
1
1
0.988013
1
0.99955
0.9997
0.9984
1
1
0.9999
1
0.9999
1
0.99763
0.989269
0.992143
1
0.686434
0.943743
0.9993
0.99391
1
0.9834
1
0.999367
1
0.995799
1
1
0.998953
0.998974
1
1
0.9999
1
1
0.998786
0.998475
1
0.9998
1
0.997034
0.991868
0.995278
0.994572
0.977657
0.971531
0.982262
0.982556
0.967095
0.996359
0.997953
0.994044
0.998862
0.961065
0.99806
0.997106
0.994206
0.999165
0.979346
0.995542
0.989557
0.99292
0.998103
0.95301
0.98679
0.979522
0.996873
0.842847
0.99975
0.992568
0.995099
0.991942
0.997417
0.999048
0.99325
0.996671
0.979937
0.994835
0.891557
0.984038
0.96687
0.981718
0.991583
0.992605
0.998588
0.981056
0.993738
0.98202
0.975472
0.982461
0.981036
0.943259
0.99985
0.99105
0.990029
1
0.991873
1
0.998437
0.988577
0.998262
0.997821
0.997542
1
0.994245
0.8989
0.989159
0.994799
1
0.990207
1
1
0.979122
0.984156
0.96854
0.991892
0.981083
0.970414
0.989722
0.97402
0.991692
0.988224
0.991101
0.996371
0.995511
0.990698
0.980514
0.984441
0.99932
0.981317
0.962027
0.959759
0.984323
0.968674
0.97384
0.996376
0.983609
0.986697
0.983983
0.990079
0.972652
0.998983
0.98414
0.998425
0.99064
0.989792
0.995371
0.992212
0.9842
0.990848
0.994455
0.999153
0.992213
0.991246
0.975976
0.979141
0.985043
0.95775
0.994628
0.98009
1
0.983059
0.987524
0.986777
0.997128
0.983254
0.994808
0.988446
0.984788
1
0.995292
0.990889
0.889736
0.982354
0.99765
0.923544
0.993676
0.997838
0.99852
0.995728
0.997825
0.9864
0.994411
0.986721
0.9948
0.999158
0.988886
0.981912
0.995272
0.932502
0.997123
0.984594
0.988203
0.996027
0.999933
0.9996
1
0.975813
0.990272
0.971036
0.9998
0.993697
0.990579
0.976288
0.992188
0.992549
0.980032
0.996696
0.994003
0.990217
0.986751
0.985094
0.994251
0.987838
0.989674
0.992359
0.997647
0.998401
1
1
0.993716
1
1
0.998623
0.975625
0.995329
0.68108
0.983202
0.964445
0.994277
0.989733
0.999106
0.869597
0.781387
0.985976
0.610766
0.932525
0.912361
0.95941
0.348472
0.956429
0.990248
0.993827
0.998917
0.998555
1
0.997962
0.998215
0.999883
0.780497
0.951226
0.99965
1
1
0.988157
0.994575
0.995457
0.99621
0.424752
1
0.9993
0.994386
0.989742
0.999074
1
0.9999
0.998433
1
0.998744
0.986457
0.996818
1
0.997993
0.999073
0.999933
1
0.993895
0.983156
1
1
1
1
0.984407
0.611966
0.991865
0.994402
0.990497
0.996481
0.965863
0.996283
0.9989
0.995723
0.998155
0.993453
0.99755
0.937631
0.819227
0.765197
1
0.99476
1
0.996747
0.987297
0.96566
1
0.938229
0.992575
0.939541
0.984929
0.989337
0.99975
0.9993
0.996111
0.870167
0.976196
0.986086
0.982349
0.995988
1
0.89162
0.914276
0.999146
0.980787
1
0.98135
0.933659
0.996261
0.819933
0.821661
0.99726
0.960793
0.978876
0.96592
1
0.993028
0.992498
0.970743
0.94147
0.986929
0.993201
0.995949
0.999506
1
0.988164
0.991118
0.645142
0.905289
0.964311
0.977189
0.977952
0.996774
1
1
0.99945
1
0.842684
1
0.9985
0.998244
0.97429
1
0.996574
0.976818
1
0.994939
0.994991
1
0.810775
0.996033
0.99925
0.9883
0.998936
0.994138
0.977701
0.947136
0.975482
0.999375
0.989791
0.909633
0.992055
0.971495
0.991087
0.753278
0.985354
0.997715
0.9996
0.98899
0.996701
0.99995
0.991326
0.99955
0.99992
0.988407
0.99995
0.986041
0.982658
0.98303
0.998421
0.979604
0.976639
0.684821
0.99644
0.982007
0.999442
0.993153
0.996667
0.999583
0.9998
0.996985
0.99706
0.995973
1
0.987899
0.99575
0.99916
0.998085
1
0.984018
0.995644
1
1
0.9999
1
0.998297
0.997679
0.832185
0.97159
0.99885
1
0.961711
0.997634
0.997221
0.988677
0.993793
1
0.997993
0.99995
0.998924
1
0.993032
0.999033
0.999398
0.99616
1
0.986714
0.991524
0.991038
0.969983
0.978899
0.999008
0.979594
1
0.998031
0.997741
1
0.998135
0.991519
0.99995
0.99782
0.9655
0.998233
0.999336
0.9999
0.948755
0.78603
0.99995
0.994674
0.98889
1
1
0.995466
0.960873
1
0.990019
0.987347
0.980108
0.992932
0.996867
0.99476
0.998447
0.998566
0.990654
0.989408
0.986339
0.986335
0.976545
0.977131
0.993281
0.994611
0.996466
0.981222
0.978576
0.982275
0.95806
0.995869
0.971307
0.981813
0.99975
0.977678
0.967177
0.96355
0.967638
0.991884
0.992591
0.987631
0.991411
0.995992
0.989299
0.890893
0.999033
0.994731
1
0.984191
0.997529
0.989728
0.979587
0.998804
1
0.997609
0.977593
0.995687
0.981368
0.984662
1
0.992895
0.998981
0.993133
0.993795
0.983032
0.985974
0.985375
0.97424
0.96128
0.96731
0.850407
0.996411
1
0.996836
0.973798
0.998078
0.979177
0.99925
0.976105
0.992485
0.99995
1
0.99783
0.999217
0.991703
0.9999
0.952525
0.985312
0.999558
0.996657
0.998375
0.993592
1
1
0.978064
0.99513
0.99349
1
0.999304
0.962196
0.956427
1
0.997366
0.549633
0.9997
0.976704
0.99952
0.6248
0.999
1
1
1
1
0.995202
0.9997
0.9973
0.981655
1
0.988975
0.964975
0.945562
1
0.847433
0.997953
0.657843
0.828527
0.988633
0.998472
0.489501
0.978762
1
0.50809
1
1
1
0.633985
1
0.998506
1
1
0.999153
1
0.977964
0.999533
0.967637
0.682599
0.994126
0.999783
0.995696
0.859012
0.624611
0.997101
1
1
1
1
1
0.999525
1
0.939876
1
0.99965
0.999645
0.983778
0.996562
1
0.999183
0.993487
1
0.983767
0.996997
0.894036
0.690576
0.590016
0.964558
0.650304
0.9871
0.996725
1
1
1
1
0.858544
1
0.988609
0.998383
0.997951
1
0.961636
0.999717
0.813926
1
1
0.99995
1
1
0.949519
1
0.998395
1
1
0.72299
1
1
1
1
0.998933
1
0.982083
1
1
1
0.997701
0.971278
1
1
0.997944
0.99995
1
0.999037
0.957754
0.989412
0.947796
0.976766
0.997493
0.9995
0.983971
1
0.947577
0.760569
0.852949
1
1
1
1
1
0.991436
1
1
1
0.99995
0.980823
0.997281
0.964301
0.774504
0.992367
0.542527
0.94871
0.97095
0.946965
0.997567
1
1
0.99471
1
0.995266
0.998158
0.994773
0.916238
0.999767
0.993569
0.751922
1
0.995331
1
0.996153
0.990702
1
0.993135
0.93594
0.937735
1
1
0.960804
0.983807
1
0.850375
0.99873
1
0.987969
0.786547
0.992051
0.999452
1
0.82546
0.94597
0.999783
0.995221
0.992584
0.999833
1
0.992974
0.990024
0.998688
0.997945
0.999148
1
0.999227
0.997085
1
1
0.985063
0.99193
1
0.935765
0.9993
1
1
0.990793
0.999242
0.997033
0.979869
0.900351
1
0.963612
0.982148
0.9998
0.744453
1
1
0.998056
1
0.98212
0.989439
0.988377
0.999143
0.980489
0.970446
0.998703
0.999883
0.993693
0.962604
0.99985
0.9988
0.997419
1
0.98677
0.991733
0.992322
0.998424
0.99013
0.97876
1
0.980587
0.997209
0.980535
0.98833
0.997367
0.999607
1
0.881112
0.900466
0.9997
1
1
0.816866
0.972847
0.997575
0.99995
0.981264
0.994129
0.873873
0.993163
0.824304
0.994203
0.99436
0.998308
0.899652
0.99975
1
0.767015
0.989554
0.52285
0.986087
0.99995
0.98285
0.994899
0.998256
0.722665
0.992102
1
0.980871
0.957929
1
1
0.99975
0.995394
1
0.99975
0.995503
0.99995
1
0.999615
0.991789
0.994618
1
1
0.99995
0.9997
0.983872
0.972994
1
0.99357
0.909566
1
0.986177
0.988342
1
0.993634
1
0.987029
0.872798
1
1
0.997293
1
1
0.993061
1
0.994559
0.983452
0.99991
0.985426
0.997608
0.99985
1
1
1
1
0.997255
0.998322
1
1
0.995701
0.993242
0.9991
0.993121
0.985946
0.954197
0.99587
0.996597
1
0.989394
0.9981
0.999033
0.997641
0.99757
0.967532
0.994874
0.99638
0.993557
0.978712
0.992811
0.984453
0.991709
0.896213
0.976135
0.993373
0.996078
0.997146
0.990717
0.993904
0.98874
0.999308
0.997608
0.987492
0.99867
0.996299
0.991508
0.998465
0.995358
0.9971
0.986219
0.983743
0.994647
0.990164
0.901222
0.990262
0.975719
0.994058
0.979085
0.97849
0.9854
0.985273
0.97295
0.99081
0.988275
0.993034
0.988255
0.977746
0.995088
0.992678
0.997325
0.999933
0.981561
1
0.994232
0.992122
0.990198
0.993666
0.995126
0.990745
0.990618
1
0.998842
0.988326
0.996926
0.992497
0.99162
0.98261
0.985054
0.98754
0.98252
0.995246
0.98207
0.971726
0.970289
0.989196
0.975688
0.9999
0.973248
0.964726
0.9897
0.963463
0.989513
0.920978
0.951021
0.938126
0.982877
0.912877
0.956948
0.97664
0.997703
0.986123
0.979885
0.9956
0.962387
0.915172
0.982308
0.983625
0.976222
0.988695
0.994462
0.976399
0.993033
0.996011
0.936686
0.9969
1
1
0.999733
0.978045
0.9995
0.820458
0.942771
0.996132
0.997344
0.996758
1
0.98986
1
0.954796
0.99925
1
0.999333
0.994677
0.976144
0.996652
0.99975
0.998895
0.937909
0.993121
0.905515
0.826569
0.992704
0.99915
0.994416
0.994135
0.9999
0.997214
0.99954
0.99717
0.998529
0.983278
0.926199
0.982765
0.983071
0.994755
0.99597
0.98707
0.983553
0.97339
0.992269
0.9993
0.995797
0.771629
1
0.980483
0.803282
1
1
1
0.995989
0.999295
0.9993
0.996623
1
0.993953
0.989323
0.990852
0.989419
0.937427
0.878623
0.675334
0.719355
0.883859
0.945641
0.99889
0.955908
0.66443
0.962159
0.997692
0.994588
0.982851
0.995098
0.992426
0.66193
0.868298
0.952826
0.949368
0.971495
0.991048
0.98919
0.995944
0.975938
0.827982
0.993621
0.792271
0.989637
0.99915
0.976859
0.98843
0.967387
0.993723
0.991226
0.9998
0.996582
1
1
0.9989
0.99925
0.858208
0.55624
0.990706
0.973157
0.994062
1
0.981836
0.98779
0.997365
0.997192
0.9998
0.998392
0.999022
0.96244
0.963716
0.99992
0.984633
0.998659
1
0.9999
1
1
0.981549
0.979567
1
0.927037
1
1
1
0.991034
0.99845
1
1
0.9998
1
0.99071
0.900665
1
0.999833
1
1
1
1
1
1
1
0.99985
1
0.999613
1
1
0.845129
1
1
0.997355
0.998688
0.9999
0.958836
0.998002
1
1
0.444343
0.997452
1
0.996182
0.979289
0.438394
0.986534
0.943438
1
0.970046
1
1
1
1
1
0.9981
0.997059
0.968485
0.998099
0.999117
0.985166
0.929315
0.99723
0.980139
0.998678
0.775076
1
0.997849
0.937378
0.99995
0.996863
0.970201
1
0.998371
0.99935
0.798549
0.997194
1
0.989915
0.623281
0.913302
0.961503
0.947091
0.99895
0.807068
0.915526
1
0.981231
1
0.994797
0.99785
0.992512
0.965833
0.980033
0.955751
1
1
0.997651
0.994265
1
0.99995
0.997246
0.920497
0.73435
0.951608
0.9975
0.995679
0.989619
0.899877
0.759992
0.985794
1
0.983276
1
1
0.998292
0.999333
0.993425
0.994894
0.998132
0.98288
0.994979
0.995456
0.980506
0.999708
0.999775
0.999067
0.99244
1
1
1
1
1
1
1
0.9991
0.995166
1
0.998715
1
0.998258
0.989934
0.992615
0.994779
0.992005
0.990909
1
1
0.999483
0.99884
0.96519
0.947975
0.982958
0.98554
0.988985
0.714407
0.892849
0.992253
0.987341
0.971401
0.99883
0.968729
0.990111
0.996568
0.998161
0.99955
0.983513
1
0.999028
0.95985
0.999633
0.997362
0.989395
0.992239
0.958528
0.996442
0.9987
0.994
0.994889
0.995938
0.9992
0.990942
0.994727
1
0.858553
0.726885
0.736082
0.74752
0.996943
0.833832
0.990882
0.994778
0.78274
0.895419
0.98356
0.989887
0.9991
0.99975
0.9741
0.98305
0.969
0.853675
0.939113
0.807623
0.962777
0.743419
0.94335
0.85645
0.92415
0.9503
0.856045
0.596679
0.992991
0.984502
0.985541
0.968549
0.986944
0.331862
0.217567
0.509198
0.99935
0.998679
0.98592
0.999258
0.998775
0.994605
0.988579
0.994005
0.988375
0.994599
0.986318
0.994729
0.997598
1
0.993357
0.996106
0.996106
0.991811
0.996426
0.99915
0.992336
0.990882
0.983802
0.9998
0.875127
0.99477
0.988505
0.987319
0.998583
1
0.991898
0.940132
0.992069
0.982081
0.990683
0.994244
0.978152
0.981737
0.99975
0.989757
0.972797
0.992043
0.99747
0.995567
0.998242
0.984869
0.995854
0.976521
0.999033
0.974689
1
0.99079
0.997789
0.995868
0.99672
0.99866
0.991027
0.986427
0.991235
0.979906
0.991145
1
0.983008
0.991697
0.972518
0.978613
0.981811
0.990612
0.996545
0.987748
1
1
0.9995
0.994946
0.999117
0.994386
0.993141
0.9912
0.990279
0.982035
0.99095
0.997733
0.991528
0.988832
0.974001
0.997293
0.985448
0.962794
0.994686
0.99916
0.98222
0.99905
0.999
0.988297
0.975353
0.993242
0.97671
0.940514
0.72749
0.96738
0.990895
0.977956
0.972167
1
0.995866
0.9998
0.99425
0.98885
0.980857
0.983775
1
0.991341
1
0.992248
1
0.742846
0.918
0.905356
0.992078
0.993355
0.99541
0.998772
0.997383
1
0.990999
1
0.925348
0.81312
1
1
0.985145
0.994896
0.999483
0.972529
1
0.992873
0.992281
0.9999
0.99315
0.99813
0.621968
1
0.977058
1
0.999
1
0.996678
0.999567
1
0.999733
0.997579
0.664355
1
1
0.99985
0.893129
0.958442
0.992493
0.99853
0.9981
0.996015
0.9851
0.972811
0.992527
0.985456
0.99965
0.995261
1
1
0.951683
1
0.995836
0.983899
1
1
1
0.977819
0.998435
0.990572
0.9956
1
0.992022
0.994886
1
1
0.993
0.975977
0.957603
0.996315
0.967227
0.979615
0.914513
0.994747
1
0.984243
1
0.998356
0.986685
1
0.960827
0.99585
0.992609
0.908138
0.99765
0.997792
0.995965
0.931711
0.999269
0.976945
0.979689
1
0.991926
0.968534
0.984129
0.998392
1
0.94425
0.996143
0.9668
0.811858
0.992851
1
1
1
0.980958
0.963798
1
0.793041
0.720116
0.993943
0.9949
0.84515
0.86686
1
0.992956
0.998444
0.978801
0.993527
1
0.978426
0.907538
0.905245
0.982605
1
1
1
1
1
0.779699
0.99023
0.994388
0.994108
0.992937
0.547442
1
0.99799
0.987825
0.997404
0.997112
0.992726
0.998815
0.994442
0.813896
0.987221
1
0.992809
0.902444
1
1
1
0.997905
0.997399
1
0.9995
0.97781
0.995665
0.613764
0.795165
0.9984
1
1
1
1
0.539617
0.9234
1
0.976211
1
0.934813
0.60136
0.992227
0.573074
0.998937
0.979011
1
0.997459
0.494463
1
0.559505
1
1
1
0.869856
1
0.99874
0.996236
1
0.993936
1
0.566249
1
0.999217
0.975532
0.998484
1
1
1
1
1
0.9977
0.994575
0.992534
0.994093
1
0.927729
0.997683
0.977613
0.702036
0.933748
0.966648
0.986912
0.96964
0.816647
0.990416
0.988085
0.832609
0.965505
0.916861
0.998376
1
0.793971
0.831168
1
0.937622
1
1
1
0.903109
0.989112
0.945838
0.986898
1
1
0.976685
1
1
1
0.998508
1
0.993511
0.941392
0.990399
0.991207
1
0.9996
1
0.997967
0.996641
1
0.999817
1
0.999355
0.997848
0.995828
0.994458
1
0.957837
0.988778
0.493192
0.998309
0.995297
0.999553
1
0.802529
0.992552
0.73075
0.5639
0.67915
0.999233
1
1
0.996004
0.987702
0.977223
0.50772
0.997425
0.998417
1
0.838426
0.968786
0.99757
0.99979
0.993861
0.75942
1
0.95413
0.9983
1
0.996196
1
0.9993
0.979885
0.998163
1
0.952163
0.683278
1
0.994463
1
0.9941
1
1
0.999387
1
0.99995
1
0.993585
1
0.996446
1
0.993043
1
1
0.914332
0.967434
0.720611
1
1
0.998808
1
1
0.991
1
0.988504
0.998867
0.989014
0.879716
0.996139
0.996358
0.996799
0.996779
0.884256
0.999335
0.99995
0.9964
0.999734
0.982247
1
0.998425
0.988929
0.977252
0.944463
1
0.991454
0.993709
0.992788
0.849341
0.885715
0.866465
1
0.982676
0.995714
0.997646
0.995606
0.995452
0.998267
0.997552
1
0.974357
0.996432
0.832681
0.897102
0.989372
0.99935
0.986309
0.98642
0.99193
0.996713
0.836157
0.939857
0.982433
0.780756
1
0.939578
0.9691
0.986088
0.995257
0.993571
0.999117
1
0.997556
0.933595
0.9993
0.985677
0.997365
0.99885
0.988465
0.974699
0.97802
0.998983
1
0.997395
0.999283
0.995071
0.997815
0.994677
0.977716
0.997646
0.996113
1
1
0.99995
0.97459
0.95606
0.770736
1
0.948597
0.9996
0.978418
0.472213
0.998353
1
0.992874
0.996995
1
0.93431
0.994389
0.99985
1
0.940398
0.864858
0.997767
0.9934
1
1
1
0.93881
0.543224
1
0.982448
1
1
0.992005
0.995692
0.99985
1
0.958
0.987775
0.998045
0.657359
1
1
1
1
0.990607
0.685083
1
0.951999
0.992763
1
1
0.998831
0.995621
1
1
0.998122
0.995245
0.998229
0.995226
0.999531
0.997661
1
0.977777
0.970614
1
0.960288
0.993936
0.965479
0.99828
0.97959
0.99975
0.896863
0.997359
0.998512
1
0.987036
1
1
0.994147
0.900667
0.98394
0.991463
0.983783
0.998667
0.997878
0.998678
0.981773
0.989548
0.99895
1
0.977478
0.998002
0.993605
0.998683
0.981327
0.9935
1
0.985006
1
0.999374
0.9998
0.990112
1
0.997167
0.994861
0.995398
0.989175
1
0.611939
0.997293
1
0.998915
0.98875
0.998135
0.96
0.9977
0.996012
1
0.991067
0.88015
0.869468
0.995366
0.993567
0.996328
1
0.99126
1
1
1
0.995252
1
1
0.998502
1
0.999158
1
0.981715
0.991921
1
0.988333
1
0.99945
0.996989
1
1
0.995716
0.99675
0.99573
0.998363
0.9999
1
0.99534
0.975646
1
1
0.988695
1
1
0.98257
1
1
0.984473
0.998893
1
0.998475
0.998804
0.995048
0.843144
1
0.992591
0.985312
0.998533
0.984927
1
1
0.99625
1
1
1
0.897075
0.98659
0.99955
0.9993
0.999233
1
0.992304
0.737738
0.993538
0.991623
0.988041
0.972896
0.98104
1
0.972517
0.986801
1
1
0.992034
0.996717
0.990384
1
0.79912
0.930581
1
1
1
0.994878
1
1
0.995429
1
1
1
0.988279
1
1
1
0.984484
0.99945
0.890844
0.942419
0.999008
0.978596
0.991101
0.999258
0.966811
1
1
1
0.996142
0.934001
1
0.995357
0.858834
0.771514
0.996338
1
0.987992
0.996136
0.982761
1
1
1
1
1
1
0.975899
0.937149
1
1
1
0.979031
0.97197
0.99985
0.857796
0.950766
1
0.98918
1
0.79941
0.928815
0.993963
0.98197
0.993305
0.97826
1
0.979915
1
0.997121
0.99853
0.99995
0.945798
0.982944
1
0.944232
0.968097
1
1
1
0.995667
0.990664
0.998645
0.859251
0.824631
0.9996
0.994681
1
0.996818
1
1
0.746987
0.976175
0.99975
0.936281
0.977445
0.998424
1
0.994147
1
0.982977
0.993532
0.97135
0.9981
0.991558
1
1
1
1
1
0.9997
0.977883
0.999507
0.983314
0.996303
0.993695
1
1
0.96314
1
0.992776
0.99837
0.999158
0.92159
0.900094
1
1
0.998119
0.996826
1
0.994155
0.9997
0.978364
1
0.999145
0.998723
0.968946
0.99875
0.999483
0.976984
0.993676
0.991952
0.9995
1
0.999317
0.999133
0.983927
1
0.999225
0.99948
0.991098
0.800978
0.990015
1
0.99937
0.954876
0.976215
0.998817
1
1
1
0.994576
1
0.996435
0.999733
0.994602
1
0.981521
1
1
1
0.909656
0.977761
0.977422
1
1
0.991013
0.9965
1
0.993132
1
1
1
0.853612
0.994766
0.999133
0.989556
0.998316
0.985616
1
0.998199
0.995271
0.96833
0.93663
0.934536
0.989644
0.992685
0.997593
0.996
1
0.995717
0.998202
0.996659
0.9996
0.978956
0.963471
1
0.99896
0.637619
0.793923
0.991342
1
0.998233
1
0.978586
0.996446
0.997321
0.974704
0.993773
0.988776
0.99985
0.995297
0.993145
0.989526
0.934567
1
1
1
0.998342
0.991286
0.998833
0.947012
1
0.968408
0.516364
0.958037
0.9822
0.99995
1
0.993345
0.994646
1
0.999218
1
1
0.988271
1
0.995361
0.838625
0.895646
1
0.978464
1
0.999157
0.999667
0.991732
1
0.993188
0.999167
0.99845
0.993107
0.995112
0.999133
1
1
0.9936
1
1
0.987973
0.998598
0.996034
0.982368
1
0.997783
0.977828
0.99888
0.54338
0.865856
0.803234
0.936768
1
0.985809
0.991321
0.900362
0.969852
0.986479
1
0.940297
1
0.988117
1
0.959064
0.994009
1
0.998633
0.974573
0.938071
0.617152
1
0.991898
0.975221
0.995543
1
1
0.998272
1
0.999242
1
1
0.998233
0.587009
0.99985
0.994107
0.999792
0.996905
1
0.9988
0.99955
0.995058
0.9997
0.994939
0.98902
0.567872
0.99995
0.997242
0.985242
0.687746
0.996333
0.9985
0.9868
0.99484
0.997687
0.992563
0.994628
0.988309
0.930321
0.722845
0.999617
0.995171
0.923967
0.999703
1
0.987028
0.998231
0.969546
0.974772
0.974011
0.969151
0.997304
0.994201
0.636442
0.9985
0.981782
1
0.9983
0.875713
0.993734
0.990549
0.998883
0.994729
0.998595
0.999
1
1
0.998208
0.986765
0.734688
1
0.998202
0.991003
1
0.977631
0.981256
0.994487
0.997311
0.988055
1
0.971692
0.995419
0.84165
0.991561
1
0.994318
1
0.997396
1
0.912421
1
0.988328
0.995135
0.982096
0.932099
0.996753
0.992259
0.966527
0.990786
0.991582
0.976133
0.991179
0.991206
0.985411
0.965852
0.974281
0.99456
0.998071
0.9963
0.990219
0.98896
0.986586
0.895931
0.967649
0.991045
0.98253
0.986669
0.984212
0.99303
0.996179
0.998042
0.995188
0.997499
0.986925
1
0.88165
0.996774
0.994743
0.999517
0.999
0.989674
0.957757
0.98815
0.984006
0.958924
0.999392
0.935056
0.974068
0.987349
0.990561
0.987766
0.98459
0.992987
0.979025
0.99661
0.976523
0.998135
0.996387
0.995618
0.997281
0.990008
0.610596
0.98699
0.995226
0.983429
0.975596
0.995898
0.94975
0.990585
0.985622
0.99384
0.989244
0.994364
0.966121
0.994092
0.983047
0.975231
0.977167
0.989514
0.996211
0.982872
0.986397
0.998001
0.985917
0.997872
0.981092
1
0.989872
1
1
0.999511
0.99327
1
0.997693
0.995407
0.98728
0.995048
0.99612
0.990886
0.989626
0.995268
0.99012
0.992396
0.97595
0.98445
0.988835
0.998313
0.998571
0.9996
0.56761
0.988014
0.993143
0.99995
1
0.99975
0.995243
1
0.995697
0.997917
0.99617
0.998554
0.982142
0.993477
0.969324
0.997083
0.999048
0.997855
0.993674
0.993581
0.992582
0.993797
0.994975
0.991649
0.991646
0.999003
0.995754
0.986151
0.977423
0.934768
0.968778
0.998437
1
0.990452
0.999867
0.99391
0.99418
0.993103
0.965591
0.977586
0.99995
0.997495
0.95383
0.987565
0.984471
1
1
0.999233
1
1
1
1
1
0.998942
1
0.970664
0.99925
0.97794
0.901148
0.994882
0.990975
0.980013
0.997033
0.99915
0.99915
1
0.990302
0.997727
0.998082
0.36848
0.768949
0.995459
0.998878
0.995819
0.81775
0.549108
0.54815
0.51295
0.9946
0.993084
0.998775
0.99895
0.984389
0.983696
0.992347
1
0.996773
0.655937
0.610067
0.632474
0.564988
0.700045
0.602188
0.484405
0.36305
0.386605
0.435945
0.495482
0.365599
0.266776
0.231214
0.217887
0.195967
0.255325
0.262006
0.367323
0.434993
0.317717
0.388778
0.516523
0.5478
0.544352
0.575142
0.556535
0.545654
0.425953
0.393951
0.451141
0.481622
0.28653
0.530743
0.525212
0.501163
0.544951
0.554
0.565047
0.535898
0.54689
0.545522
0.552217
0.410849
0.532998
0.587633
0.574577
0.549476
0.5246
0.5546
0.395502
0.287677
0.312046
0.272059
0.214821
0.284303
0.520152
0.393789
0.432254
0.340819
0.292039
0
0
0
0
0.0773283
0.260535
0.345436
0.52474
0.54635
0.5681
0.5396
0.545239
0.579822
0.516885
0.55565
0.539
0.54445
0.5101
0.559584
0.559933
0.523867
0.54345
0.515551
0.50875
0.533758
0.504692
0.529
0.553419
0.52015
0.530638
0.5437
0.546936
0.434239
0.442801
0.452121
0.314618
0.372338
0.422324
0.338939
0.247817
0.222823
0.190015
0.234556
0.241276
0.252966
0.476225
0.538833
0.414078
0.528764
0.520158
0.535938
0.55055
0.50715
0.494222
0.533604
0.529317
0.5352
0.509302
0.53615
0.478733
0.420466
0.368144
0.703442
0.974922
0.931755
0.927058
0.995027
0.995827
0.998406
0.984287
0.992738
0.986253
1
0.984817
1
0.99627
1
0.940469
0.916779
0.984762
0.997903
0.989892
0.99955
0.996433
1
1
0.998187
0.997146
0.998175
0.998975
0.993014
0.997615
0.991996
0.956354
0.988993
0.9993
0.98972
0.895682
0.980837
0.984993
0.999612
0.951731
0.99739
0.98718
0.996203
0.967826
0.991403
0.997844
0.991204
0.974148
0.993983
0.985366
0.9843
0.980602
0.972202
0.993435
0.979367
0.990979
0.999436
0.998723
0.997714
0.990972
0.997786
0.997187
0.996249
0.989152
1
0.984539
0.990995
0.995208
0.996539
0.99432
1
0.985445
0.9998
0.8953
0.781196
0.992318
0.984253
0.839244
0.822462
0.81662
0.608532
0.841417
0.920897
0.953267
0.997971
0.999016
1
0.977948
0.997217
0.977381
0.99995
0.998717
0.978429
0.957685
0.955643
0.962633
0.990577
0.942558
0.823973
0.582964
0.774691
0.791728
0.636592
0.667823
0.520804
0.522976
0.547464
0.540503
0.554102
0.546757
0.552653
0.545233
0.546357
0.62745
0.62975
0.671458
0.57325
0.546748
0.557255
0.523352
0.649067
0.637327
0.596626
0.542058
0.543546
0.585697
0.525843
0.554482
0.508387
0.508847
0.508045
0.5237
0.527456
0.506818
0.02175
0
0
0
0
0
0
0
0
0
0
0
0
0
0
0
0
0
0
0
0.95355
0.897228
0.99825
0.976977
0.9905
0.999683
0.536435
0.529408
0.523454
0.508154
0.512152
0.505586
0.523534
0.526558
0.590537
0.542093
0.541283
0.585059
0.625978
0.653875
0.559007
0.556822
0.546544
0.5746
0.676206
0.62215
0.6328
0.901483
0.9994
0.578978
0.541743
0.555549
0.537831
0.540617
0.548926
0.549331
0.510583
0.550967
0.649424
0.668808
0.985895
0.965725
0.668555
0.576078
0.30268
0.236811
0.254935
0.165772
0.210213
0.0428283
0
0
0
0
0.34666
0.338398
0.385978
0.364076
0.461986
0.313882
0.357685
0.460476
0.319587
0.519995
0.641732
0.499724
0.243021
0.184094
0.202385
0.218319
0.301906
0.174948
0
0
0
0
0
0
0
0
0
0
0
0
0
0
0
0
0
0
0
0
0
0
0
0
0
0
0
0
0
0
0
0
0
0
0
0
0
0
0
0
0
0
0
0
0
0
0
0
0
0
0
0
0
0
0
0
0
0
0
0
0
0
0
0
0
0
0
0
0
0
0
0
0
0
0
0
0
0
0
0
0
0
0
0
0
0
0
0
0
0
0
0
0
0
0
0
0
0
0
0
0
0
0
0
0.179956
0.331114
0.389957
0.376924
0.486307
0.337823
0.318715
0.355857
0.345238
0.524355
0.662443
0.656095
0.283919
0.234786
0.226875
0.248548
0.394668
0.90905
0.913325
0.933161
0.921507
0.921111
0.942267
0.629933
0.563227
0.581601
0.449608
0.534311
0.48726
0.407951
0.410489
0.494758
0.506817
0.63756
0.7896
0.76645
0.772494
0.615093
0.433209
0.265889
0.236375
0.185593
0.246208
0.387422
0.65761
0.52917
0.486317
0.492719
0.525646
0.515255
0.418859
0.485403
0.349541
0.544567
0.507669
0.564743
0.423422
0.556178
0.669943
0.372328
0.461181
0.296923
0.227196
0.187743
0.252939
0.263433
0.526341
0.802196
0.844911
0.61027
0.450685
0.529225
0.277213
0.139937
0
0
0
0
0
0
0
0
0
0
0
0
0
0
0
0
0
0
0
0
0
0
0
0
0
0
0
0
0
0
0
0
0
0
0
0
0
0
0
0
0
0
0
0
0
0
0
0
0
0
0
0
0
0
0
0
0
0
0
0
0
0
0
0
0
0
0
0
0
0
0
0
0
0
0
0
0
0
0
0
0
0
0
0
0
0
0
0
0
0
0
0
0
0
0
0
0
0
0
0
0
0
0
0
0
0
0
0
0
0
0
0
0
0
0
0
0
0
0
0
0
0
0
0
0
0
0
0
0
0
0
0
0
0
0
0
0
0
0
0
0
0
0
0
0
0
0
0
0
0
0
0
0
0
0
0
0
0
0
0
0
0
0
0
0
0
0
0
0
0
0
0
0
0
0
0
0
0
0
0
0
0
0
0
0
0
0
0
0
0
0
0
0
0
0
0
0
0
0
0
0
0
0
0
0
0
0
0
0
0
0
0
0
0
0
0
0
0
0
0
0
0
0
0
0
0
0
0
0
0
0
0
0
0
0
0
0
0
0
0
0
0
0
0
0
0
0
0
0
0
0
0
0
0
0
0
0
0
0
0
0
0
0
0
0
0
0
0
0
0
0
0
0
0
0
0
0
0
0
0
0
0
0
0
0
0
0
0
0
0
0
0
0
0
0
0
0
0
0
0.207742
0.470752
0.553234
0.45197
0.588727
0.523686
0.451439
0.472336
0.541668
0.721247
0.932956
0.961508
0.917673
0.692559
0.688257
0.483288
0.359199
0.369053
0.39902
0.323913
0.774441
0.955164
0.937182
0.941017
0.91121
0.951403
0.990983
0.79756
0.897663
0.776485
0.995067
0.99408
0.997097
0.9992
1
0.989921
1
0.994958
0.975635
0.9998
1
0.984201
0.967776
0.947473
0.802053
0.976643
0.983807
0.943324
0.99691
1
0.998931
0.975001
0.984936
0.889795
0.972354
0.990102
0.999933
0.984297
0.870801
0.827453
0.754893
0.994404
0.999181
1
1
0.998875
0.997027
0.994863
0.997804
0.997447
0.927057
0.977302
1
0.997463
0.969221
0.774137
0.60515
0.5045
0.504875
0.44026
0.414017
0.424
0.474145
0.602696
0.867601
0.970276
0.930364
0.977327
0.960758
0.931597
0.999246
0.956583
0.827754
0.582675
0.421089
0.428667
0.40965
0.457985
0.507283
0.50465
0.677267
0.85305
0.8829
0.860951
0.917574
0.888097
0.935123
0.904965
0.889245
0.763408
0.74695
0.476033
0.339148
0.5035
0.582001
0.599613
0.536752
0.770447
0.690942
0.580958
0.527975
0.331279
0.461558
0.53702
0.324723
0.431697
0.661082
0.571615
0.592415
0.598413
0.601475
0.511774
0.500739
0.558793
0.635239
0.766998
0.660894
0.5545
0.417302
0.377416
0.466867
0.74505
0.991567
0.996
0.992328
0.994027
1
0.996439
0.994117
0.997937
0.998625
0.984131
0.983507
0.9994
0.9996
0.975931
0.924198
0.985207
0.998982
0.992166
0.994082
0.990869
0.990362
0.997917
0.998967
0.993868
0.996627
0.990387
0.981921
0.989501
0.981655
0.998863
0.54045
0.919151
0.996083
0.985305
0.941355
1
0.702975
0.7718
0.722203
0.981111
0.982686
0.99337
0.998757
0.987537
0.991247
1
0.992926
0.998117
0.986562
0.997966
0.995508
0.9994
0.997683
0.985126
0.992916
0.990608
0.976152
0.990142
0.981039
0.991661
0.948744
0.99945
0.997385
0.993825
0.986863
0.975586
0.985741
0.975119
0.989759
0.970621
0.985989
0.97821
0.990979
0.936371
0.975843
0.993372
0.985893
0.980225
0.983664
0.998361
0.996253
0.988453
0.973753
0.99749
0.996456
0.995836
0.985507
0.996183
0.970331
0.992627
0.985046
0.967999
0.977812
0.71752
0.682767
0.60319
0.551879
0.52141
0.476667
0.533728
0.615467
0.664446
0.789433
0.557902
0.50237
0.506111
0.533386
0.635988
0.558005
0.565004
0.378456
0.653072
0.732611
0.664421
0.384469
0.292554
0.38249
0.376717
0.436168
0.463363
0.432234
0.406256
0.3891
0.404092
0.37027
0.36962
0.419333
0.844075
0.778348
0.409467
0.362542
0.371803
0.42385
0.36554
0.405508
0.432715
0.469307
0.43821
0.377942
0.3829
0.387977
0.5524
0.68162
0.569747
0.56675
0.454672
0.515926
0.438035
0.404333
0.536667
0.67085
0.672223
0.9863
1
0.942838
0.964873
0.92862
0.978242
0.97424
0.999875
0.991626
0.996873
0.977651
0.985823
0.99837
0.991839
1
0.980762
0.9995
0.98164
0.887129
0.99661
0.999567
1
0.996104
0.916057
0.978484
0.970198
0.998373
1
0.995276
0.766685
0.983052
0.990193
0.998667
1
0.99305
0.998197
0.998027
0.995099
0.996979
0.994562
0.983406
0.877919
0.984062
0.771132
0.998448
0.966358
0.999243
0.995595
0.960565
0.933967
0.985411
0.985806
1
0.993462
0.979038
0.986784
0.994732
0.987932
0.99865
1
0.995183
0.995074
0.694151
0.9966
0.99985
0.984178
0.996639
0.991949
0.996921
0.99698
1
0.978934
0.99264
1
1
1
0.995967
0.964993
0.978691
0.964899
0.997181
0.991008
0.991502
1
1
0.992529
0.99905
0.995131
0.982474
0.98523
1
1
1
0.997349
1
0.882777
1
1
0.987026
0.992046
0.989955
1
0.978551
0.968342
1
0.99617
0.978177
0.994778
1
0.984708
1
0.99995
0.996266
0.9965
0.998267
0.989246
0.998143
0.993808
0.995335
0.996356
1
0.99648
0.9994
1
0.997958
0.9997
0.9764
1
0.989955
0.984455
0.9999
0.993104
1
0.601412
0.602426
0.900628
0.743133
0.968644
0.989957
0.986903
0.804797
0.998975
1
0.993091
0.991763
0.959228
0.995733
0.998867
0.956872
0.943215
0.985656
0.986684
1
0.989863
0.971446
0.99735
0.982378
0.99376
0.693022
0.924795
0.887771
0.9889
0.956111
0.925461
0.991772
0.923473
0.915586
0.950005
0.993939
0.991816
0.987292
0.987898
0.985776
1
0.984602
0.999328
0.997732
0.99941
0.993189
0.99955
0.980152
0.973098
0.967328
0.99264
0.98939
0.978018
0.995448
0.985242
0.991003
0.986083
0.9998
0.993009
0.997538
0.992364
0.99235
0.9999
0.991196
0.996336
0.995652
0.99536
0.990378
1
0.995532
0.997258
0.97376
0.99905
0.995404
0.973742
0.986533
0.818771
0.995531
0.996017
0.998578
0.993522
0.999858
1
1
0.998823
0.974667
0.998828
0.985354
0.995536
0.993831
0.9997
0.991988
0.977383
0.916686
1
0.991965
0.981062
0.997749
0.951904
0.975726
0.996116
0.996237
0.990722
0.993812
1
0.946598
0.97835
0.998138
0.996115
0.998346
0.842867
0.390305
0.390283
0.90045
0.975817
0.997188
0.996461
0.843225
0.719072
0.972317
0.996076
0.992166
0.996983
1
1
1
1
0.998653
0.994475
0.99069
0.9999
0.999183
0.997124
0.989178
0.993559
0.995103
0.976099
0.995787
0.962236
0.962183
0.983507
0.992161
0.998352
0.998963
0.997205
0.995485
0.997175
1
0.978049
0.987372
0.998735
0.998187
0.996562
0.9945
0.989817
0.993148
0.99038
0.98662
0.994417
0.979206
0.977544
0.953979
0.98193
0.987976
0.989649
0.999596
0.99995
1
0.986708
0.985869
0.998214
0.984394
0.988677
0.998082
0.982134
0.992962
0.998753
0.983521
0.987663
0.995863
0.99694
0.992581
0.983292
0.999233
1
0.996092
0.991464
0.976963
0.997785
0.992875
0.981946
0.982403
1
0.99915
0.9991
1
1
0.987848
0.989994
0.993448
0.99976
0.999144
0.9894
0.986811
0.89172
0.992927
0.996272
0.990724
0.982694
0.989775
0.968053
0.980788
0.94363
0.993121
0.97889
0.99048
0.980045
0.99699
0.988274
0.988315
0.983755
0.989074
0.982222
0.992513
0.969276
0.992963
0.906513
0.954994
0.959336
1
0.971327
0.978167
0.999537
0.9925
0.685463
0.991564
0.99339
0.988294
0.968071
0.999121
0.997225
0.997506
0.996155
0.985005
0.998633
0.971109
0.991622
0.997821
0.805706
0.989735
0.976108
0.996753
0.991153
0.967047
1
0.99953
0.992838
0.996939
0.978884
0.982571
0.998053
0.997082
0.97882
0.981646
0.992475
0.9707
0.994565
0.945335
0.970682
0.969484
0.995817
0.99234
0.996117
0.990303
0.967956
0.994771
0.958121
0.812149
0.980368
0.995661
0.99915
0.991141
0.994308
0.995273
1
0.990466
1
1
1
1
0.998058
0.989143
1
0.994284
1
0.999235
0.923015
0.99544
0.997811
0.99955
1
1
0.981275
0.987194
1
0.986899
0.99886
0.991992
1
0.989437
0.990785
0.979755
0.9982
0.979045
0.99885
0.99666
0.998191
0.989039
1
0.986232
1
0.996496
0.995216
0.995519
1
0.997376
1
1
0.997407
0.998734
1
0.993702
0.996688
0.997765
0.989919
0.614541
0.99975
1
0.997839
0.994502
0.99734
0.995835
1
0.995678
1
1
0.993725
0.992022
1
1
1
0.99752
1
0.99604
1
0.990301
0.90312
0.990475
1
0.407595
0.971787
1
0.99995
0.99961
1
0.904501
0.999692
0.962022
1
0.987036
0.996821
0.997923
1
0.968559
0.9998
0.99621
0.9999
0.999733
0.9992
1
0.938264
0.999867
0.99995
1
0.99197
1
0.988055
0.998717
0.996416
0.977479
0.508788
0.994013
0.7969
0.991577
1
1
1
1
0.987819
0.975039
1
1
1
0.998988
1
0.998292
0.99022
0.982916
0.944106
0.898058
0.996278
0.997268
0.9988
1
0.97732
0.99825
0.998772
0.993502
1
0.931809
1
0.997352
0.897486
0.783731
0.991337
1
0.994629
1
0.996495
0.99889
0.996683
0.998617
0.972349
0.990601
1
1
0.99909
1
0.997504
0.999737
1
0.971161
0.982594
0.999513
0.973151
0.968294
1
0.995729
1
0.904763
0.956584
1
0.993424
1
0.929716
0.985528
0.919114
0.99268
0.99954
0.932905
0.998569
0.987633
1
0.991018
0.990934
0.975779
1
0.966582
0.993625
0.999545
1
0.845656
0.975558
0.9988
1
0.99856
1
0.977832
0.999417
0.978985
1
0.99955
0.99975
0.992582
0.998834
1
0.993802
1
0.9962
0.989632
1
1
0.993821
0.993007
0.9999
0.9983
0.9994
0.930118
1
1
1
0.95752
0.998792
0.997454
1
1
1
1
0.995302
0.99723
0.998283
0.997326
0.991197
0.966526
1
1
0.931684
1
0.992573
0.992607
0.9993
0.977235
1
0.997975
0.977479
0.993641
1
0.999667
0.999029
0.999467
0.98691
1
0.992915
0.998803
0.998358
1
0.974729
0.993165
0.999008
0.997708
0.99995
0.990754
0.85843
1
0.997362
0.994646
0.99682
0.985834
0.997327
0.994811
0.994204
0.997819
0.99605
0.995623
0.998453
0.998588
0.996845
0.996409
1
0.992167
0.998063
0.964272
0.997163
0.948985
0.998547
0.915784
0.998512
0.933673
0.99995
0.996856
0.994358
0.997828
0.9995
0.998658
0.996489
0.987231
0.993515
1
0.999717
0.9993
0.988942
1
1
1
0.998942
0.985478
1
1
0.99895
1
0.994198
0.998692
0.9994
0.999207
0.988972
0.977491
0.99995
0.96875
0.790999
0.998768
0.966453
0.993916
0.996306
0.993474
0.994296
0.997911
0.993256
0.954709
0.887499
0.998867
0.997027
1
0.993376
0.9985
1
0.98387
0.982548
0.992809
0.994369
0.97513
0.996312
0.99327
0.992755
0.393318
0.94363
0.999633
0.989125
0.894448
0.99975
0.985412
0.997517
1
0.997749
0.989797
0.974604
1
1
0.996251
0.99058
0.997397
0.992891
0.993993
1
0.987625
0.994297
0.907828
0.997179
1
0.96746
0.999096
0.99987
0.999683
0.99905
0.986727
0.99985
0.968229
0.959591
0.986986
1
1
0.995589
0.900681
0.99985
1
0.999
1
1
0.997447
0.9998
0.965965
0.998359
0.997673
1
0.994846
0.995468
0.9996
0.995896
1
0.997752
0.986431
0.997908
0.994747
1
0.991255
0.938389
0.989156
1
0.999853
0.994219
0.996809
1
1
0.998117
0.999133
1
0.996992
0.999817
0.99995
1
0.995974
0.95582
0.981469
0.993878
0.998553
0.990047
0.996496
0.992077
1
0.9991
0.998986
0.996986
1
1
0.994656
1
0.734825
0.669005
0.999196
1
0.997606
0.998789
0.983615
0.988133
0.867689
0.898394
0.981883
0.756956
0.652654
0.870529
0.965486
0.965934
0.986599
0.944638
0.992391
0.975893
0.981376
0.997527
0.992219
0.997391
0.714159
0.52175
0.44025
0.304418
0.263154
0.249894
0.214848
0.262215
0.291021
0.284881
0.445891
0.562486
0.618529
0.634742
0.5758
0.954204
0.991746
0.99815
0.976768
0.98127
1
0.999
0.994866
0.995168
1
0.986659
0.99875
0.991639
1
1
1
0.958355
0.998458
0.943825
1
0.9976
1
1
1
0.9997
0.996583
0.99905
0.997511
0.998956
0.995793
1
0.999096
1
1
0.99495
1
1
0.974134
0.861292
0.849901
1
0.986523
0.9991
0.839869
1
1
0.995867
1
1
0.997268
0.991133
0.993829
0.990467
0.978218
0.9991
1
0.997597
0.9976
0.99975
0.998994
0.991177
0.998588
0.785786
0.968772
0.999007
0.995315
1
0.882206
1
0.997702
0.988543
1
0.98733
1
1
0.99985
1
1
0.751812
0.941392
0.995835
0.999609
1
1
1
0.998083
1
0.987844
1
1
0.999115
0.99691
0.9999
0.997932
0.985263
0.994756
0.995855
0.985848
1
0.993936
1
1
0.986154
0.99875
1
0.955112
0.991941
0.953934
0.994917
0.993043
1
0.993377
1
0.997545
0.997046
0.997083
0.989069
1
1
0.997817
1
0.980115
0.990234
0.962435
0.995316
1
0.996801
1
0.920249
0.991588
0.914538
0.50465
0.253569
0.286952
0.272143
0.192923
0.264555
0.280351
0.328437
0.552516
0.641153
0.9828
0.994872
0.97965
1
0.653479
0.977444
0.99982
0.975852
0.9998
0.995381
0.992308
1
0.9973
0.980874
0.934995
0.916391
0.99985
0.996441
0.998346
0.995716
1
1
0.99995
0.994079
0.967793
1
0.994373
0.834337
0.681804
0.945657
1
0.993568
0.999133
1
0.99797
0.959818
0.984805
0.991481
0.99711
0.998367
0.986797
0.782498
0.998203
0.974119
0.999284
0.989264
0.999434
0.989746
0.994585
0.99985
0.977759
0.950749
0.994305
0.977415
0.9998
0.991946
0.927896
0.442302
0.58047
0.564384
0.77674
0.99433
0.993372
0.997024
0.999533
0.981379
0.996715
0.768056
0.995436
0.999033
0.998341
0.974026
0.729569
0.428467
0.562558
0.696353
0.76989
0.947375
0.967328
0.725244
0.516022
0.591066
0.40315
0.442554
0.619232
0.994926
0.987036
0.759463
0.986195
0.99975
0.984945
0.990071
0.995669
0.990517
0.998123
1
1
0.99885
0.994596
0.988628
0.9901
0.996845
1
0.987216
0.991306
0.978646
0.974801
0.974248
0.98963
0.979836
0.992202
0.987649
0.977257
0.996793
0.989311
0.987145
0.990475
0.990793
0.789697
0.666772
0.999458
0.992054
1
0.961467
0.988904
1
1
0.962925
0.997687
1
0.995395
0.992355
0.994034
1
0.98295
0.9957
0.991973
0.998358
0.618376
1
1
1
1
0.995252
0.999567
1
0.999005
1
0.998706
0.99519
0.99975
0.993917
0.997552
0.9736
0.990913
0.99965
0.924293
0
0
0
0
0
0
0
0
0
0
0
0
0
0
0.8663
1
0.978183
0.995753
0.997183
0.974845
0.968382
0.994942
0.9897
0.989808
0.992011
0.984641
0.997071
0.994603
0.941678
0.981813
0.994366
0.996375
0.956554
0.979817
0.986676
0.997649
0.990233
0.992768
0.750602
0.538663
0.4475
0.384333
0.36687
0.441883
0.298218
0.21732
0.196853
0.185798
0.166118
0.201008
0.230223
0.314013
0.379891
0.38625
0.357196
0.379249
0.392972
0.438267
0.336524
0.352399
0.258497
0.3504
0.447842
0.496254
0.36781
0.493277
0.388209
0.50765
0.5085
0.5282
0.489609
0.47973
0.347418
0.486363
0.830435
0.956803
0.994673
0.999867
0.79489
0.995956
0.991156
1
1
0.904007
0.662316
0.996743
0.980504
0.711904
0.339838
0.343632
0.283759
0.349875
0.481856
0.48197
0.357233
0.483594
0.495685
0.5171
0.5084
0.457781
0.419911
0.473902
0.384962
0.510801
0.38857
0.351483
0.265354
0.348314
0.355655
0.440686
0.386026
0.362246
0.380976
0.372479
0.378284
0.275456
0.218059
0.188194
0.164713
0.196148
0.213834
0.220356
0.352182
0.42265
0.364638
0.404917
0.482017
0.558
0.838322
1
0.996058
0.99596
0.9978
0.977189
0.773445
0.997901
1
0.997163
0.998349
0.989112
0.991924
0.998649
1
0.997443
0.982578
1
0.998395
0.970894
0.99504
0.998049
0.99995
0.998625
0.995976
1
1
1
0.926455
0.997162
1
0.999304
0.999258
0.99832
0.985203
1
0.996534
0.999767
1
0.99965
0.998801
0.996908
0.990495
0.986022
0.944305
0.985474
0.9992
0.99775
1
0.997947
0.962475
1
0.99966
1
1
1
0.995372
1
0.933463
0.818961
0.993475
1
0.561454
0.546217
0.535617
0.534009
0.529792
0.543
0.5246
0.513131
0.5246
0.511932
0.5244
0.539467
0.53055
0.550883
0.561632
0.5036
0.5581
0.539783
0.546233
0.513023
0.565437
0.546523
0.5567
0.542771
0.5419
0.507221
0.621475
0.6721
0.6827
0.53315
0.571474
0.565992
0.578833
0.400021
0.531056
0.547392
0.870955
0.996725
0.977613
0.986149
1
0.968602
0.907651
0.962949
0.996625
0.99984
0.857949
0.540053
0.530448
0.574847
0.547383
0.551922
0.517475
0.524569
0.526298
0.321986
0.340328
0.61751
0.61584
0.563752
0.583129
0.717621
0.656341
0.910984
0.998453
0.993038
0.990814
0.978653
0.977115
1
0.991548
0.934075
0.983694
0.993564
0.994589
0.993967
0.991069
0.992479
0.936995
0.942775
0.980474
0.961212
0.985121
0.9972
0.99339
0.9991
0.817388
0.985842
0.933669
0.99955
0.96814
0.99131
0.996941
0.996259
0.999117
0.990228
0.984383
0.978211
0.996381
1
0.991858
0.996501
0.826367
0.813452
0.934623
0.994857
0.996938
0.995778
1
0.827279
0.51583
0.271054
0.223411
0.176639
0.177241
0.215715
0.235645
0.360824
0.626031
0.630044
0.993382
0.989354
0.989814
0.993925
0.711763
0.410945
0.987339
0.728067
0.991974
0.973027
0.985129
0.982015
0.995928
0.983388
0.975996
0.890966
0.965445
0.99975
0.995162
1
0.993922
0.988803
0.998844
0.981897
0.991162
0.997511
0.90899
0.992906
0.99957
0.982984
0.993567
1
0.952429
0.991625
0.997353
0.986441
1
0.977296
0.99206
0.978048
0.953406
0.99925
1
0.976267
0.965527
0.985114
0.99715
0.993251
0.952641
0.99985
1
0.985295
0.997215
0.998791
0.99945
0.959083
0.993296
0.99995
0.999088
0.9998
0.996328
1
1
1
0.907794
0.986293
1
0.979051
0.988981
0.992551
0.989093
0.998653
1
0.957515
0.99813
0.986711
0.998187
0.984792
0.973183
0.991502
1
1
0.99995
0.8796
0.870633
0.86205
0.87665
0.849748
0.90765
0.921748
0.91325
0.900103
0.903431
0.796193
0.529105
0.780417
0.408805
0.312634
0.337409
0.311333
0.299211
0.226042
0.166413
0.274185
0.332705
0.483596
0.289638
0.314958
0.339987
0.305245
0.348019
0.383497
0.261776
0.297802
0.29388
0.358074
0.17538
0.520146
0.565636
0.489146
0.373225
0.666969
0.981787
0.874431
0.981449
0.990809
0.985402
0.998157
0.998527
0.99864
0.9773
0.995414
0.98793
0.948105
0.985491
0.999833
0.964686
0.989399
0.984146
0.991785
0.99975
0.989005
0.990304
0.994387
0.999113
0.998813
0.996059
0.988982
0.975109
0.986715
0.996667
1
0.984496
0.996611
0.967295
0.99891
0.582239
0.998278
0.990217
1
0.90937
1
0.988982
0.9346
0.52404
1
1
0.981969
0.868004
0.995133
0.998771
1
0.996442
0.9998
0.992677
0.977362
1
0.999315
0.989035
0.999311
1
1
0.986777
0.817953
0.976544
0.990979
0.9998
1
0.769439
0.997992
0.762944
0.962333
1
0.999203
0.907517
0.857618
0.986208
0.995039
1
0.997113
1
1
0.897995
1
1
0.9996
0.963564
0.999816
0.996585
0.996963
0.998275
0.998915
0.995755
0.982332
0.99875
1
0.992
1
0.994051
0.993503
1
0.936419
0.99638
0.99975
0.991112
0.999567
0.997469
0.983621
0.955653
0.915019
0.996061
1
0.99095
0.978083
0.986535
0.99802
1
1
0.923854
1
1
1
0.9998
0.994547
0.775501
1
0.981659
0.978958
1
0.996431
0.993128
0.995246
0.987889
0.988996
0.998734
0.567828
0.936282
1
0.992155
0.995425
0.999833
0.969491
1
0.997158
0.99925
0.983821
1
1
1
0.984186
0.99961
0.99965
0.999101
0.98366
0.989619
0.958892
0.9999
1
0.989472
1
0.999383
1
0.980299
1
1
1
0.9999
0.822407
0.926497
0.99615
0.992322
1
0.538229
1
1
1
0.99975
0.958128
0.934046
1
0.968061
0.999
1
0.826415
1
1
0.995125
0.992266
0.827864
1
0.990862
0.999553
0.987696
0.920386
1
1
1
0.944639
0.92697
0.989756
0.9976
0.99825
0.998882
1
0.995011
1
0.997684
0.997675
1
1
0.999267
0.99991
0.990887
0.965597
0.773453
0.823411
0.977569
0.993922
0.993041
0.99985
1
0.99975
0.99985
0.982983
0.983359
0.992106
0.997013
0.99995
0.915722
0.972988
0.943627
0.94667
1
0.984135
0.957188
0.991384
0.981805
0.986739
0.750431
0.659628
0.762155
0.998732
0.996467
0.974362
0.999285
0.989135
0.734605
0.916182
0.992581
0.991636
0.99916
0.99879
0.993374
0.8564
1
1
0.9986
0.998222
0.942076
0.993648
0.934136
0.981969
1
0.950427
0.988846
1
0.99095
0.987248
0.903622
1
0.956739
0.953906
1
1
0.994959
0.998665
0.996294
0.918818
0.996113
1
0.99844
0.996214
0.996348
0.998985
1
0.999008
1
1
1
1
0.83257
0.99655
0.893564
0.989338
0.995923
0.961039
1
0.990504
0.886083
0.938455
0.994457
0.9998
0.970482
1
0.999783
0.967766
0.999183
0.998019
0.99865
0.983851
1
1
0.999033
1
0.986743
0.95584
1
0.936154
0.9818
0.998561
1
0.917037
0.99985
0.992853
0.988692
0.930256
1
0.721416
0.998503
0.977
1
1
0.993377
0.891548
0.994927
0.799365
1
0.997418
0.97732
0.994033
0.997457
0.988286
0.96727
0.995476
0.990992
0.992131
1
0.973277
0.946254
0.997139
0.495846
0.983335
0.983085
0.969475
0.995972
0.99995
1
0.859129
0.927952
0.942514
1
0.997906
0.763119
0.87487
1
1
0.998727
1
0.978961
0.978873
1
0.9993
1
1
1
0.9991
0.972887
1
0.996556
0.997596
0.686579
0.99436
0.956356
1
1
0.99865
0.991148
0.493199
1
0.9687
1
0.886207
0.949064
0.94805
0.824423
0.987537
1
0.491653
1
0.754247
0.753413
0.991713
0.994342
1
1
1
0.99737
0.996129
0.999858
0.709785
0.991586
0.716998
0.680482
0.808889
0.949085
0.463621
0.999283
0.977638
0.996333
0.992592
0.999406
0.900309
0.798506
0.9996
0.671511
0.64244
0.97819
0.625949
1
0.981135
1
0.997667
0.996097
1
0.997313
0.998295
0.984927
0.983337
0.996277
0.997558
1
1
0.997536
0.99985
0.94241
0.99587
0.998878
0.996933
0.47128
0.961279
0.9978
0.99421
0.992321
1
0.99945
0.999383
0.998725
1
0.978338
0.99875
0.9988
1
0.997779
0.9999
1
0.795645
1
0.991465
0.998591
0.993974
0.993308
0.993821
0.998908
1
0.997751
0.931468
0.882966
1
1
0.995405
0.912663
0.991637
1
0.806432
0.997403
0.999333
0.993533
1
0.996964
0.992196
0.994545
1
0.993023
0.9994
0.998408
1
1
0.995106
0.986284
1
1
1
0.994797
1
0.953617
0.911712
0.991529
1
1
0.993991
0.999167
1
0.977222
0.997656
0.994557
1
1
1
1
1
1
0.97462
1
0.984912
0.419504
1
0.992626
0.945142
1
0.993458
0.969634
1
0.9952
0.994643
0.446679
0.918387
0.98455
1
0.924082
0.979412
0.986343
1
1
0.99527
0.729564
0.988929
0.998322
0.997599
0.9928
1
1
0.996427
0.997845
0.990647
0.994141
1
1
0.998066
0.99711
1
0.99325
1
0.978886
0.987334
0.997966
0.996424
0.99935
0.998395
1
0.994225
1
0.991676
0.954061
0.996246
0.991851
0.988717
0.993259
1
1
0.964693
0.995118
1
1
0.9997
0.99084
0.951688
0.997995
0.993781
1
0.98749
0.972776
0.99584
1
1
0.994751
0.99657
0.947093
0.905769
1
0.999525
0.999683
0.976735
0.9998
1
0.990155
0.99431
0.986492
1
0.986745
0.992377
1
1
0.991896
0.983461
0.989571
0.856131
0.99732
0.994911
0.993614
0.825293
0.9989
0.975281
0.985594
0.987305
0.993298
1
0.999108
0.998327
0.991612
0.9988
0.975709
0.984904
0.9825
0.997167
0.978762
0.984914
0.990586
0.949667
0.998483
0.767247
0.975992
0.954884
0.849431
0.879424
0.98759
1
0.940916
0.975037
1
0.988608
0.981839
0.990463
1
0.705256
0.886733
0.994247
0.990058
1
0.94873
0.997367
0.901957
0.99558
0.986312
1
0.979375
0.970249
0.990127
0.996546
0.995034
1
0.993004
0.999833
1
0.9881
0.998113
0.988406
1
0.996853
1
1
1
1
0.997515
0.950611
0.963509
1
0.9832
1
1
1
0.998583
1
1
0.9993
0.999824
0.9994
0.998798
1
0.985324
0.994722
1
0.997003
1
0.993534
0.999357
0.9983
0.999333
0.994859
0.999423
1
0.994272
1
0.991597
1
0.986636
1
1
1
0.982384
0.995249
1
0.998019
0.994302
1
0.999883
0.983998
0.9997
0.985202
0.998528
1
1
0.9912
0.9999
1
1
0.99755
1
0.972132
0.998403
0.999767
0.998108
0.998735
1
0.986396
0.994663
0.966852
0.996765
0.998089
1
0.999925
0.999158
0.975745
0.990596
0.997534
0.973048
0.989498
1
0.965217
0.996575
0.995123
0.994164
0.996937
0.969417
0.997527
0.993753
0.997975
0.975459
0.994405
0.99965
0.993448
0.997562
1
0.9979
0.998683
0.991864
0.997191
1
1
0.878944
0.99995
0.991018
0.812174
0.994601
1
0.997066
0.996932
0.998433
0.992233
0.992764
0.989969
0.993984
0.99249
0.968923
0.997525
0.977324
0.967083
0.991322
0.987553
0.976893
0.996469
0.991439
0.993862
0.97792
0.977569
0.970211
0.94438
0.991648
0.989616
0.999039
0.936428
0.985959
0.975309
0.977948
0.992648
0.997309
0.971724
0.99636
0.987419
0.996769
0.995027
0.997981
0.993992
0.985554
0.922
0.88126
0.9953
0.998238
0.9985
0.980895
0.981929
0.99955
0.985012
1
1
0.996503
0.977054
0.433559
0.981553
0.87211
0.442162
0.926297
0.999583
0.996922
0.9962
0.999103
1
0.945557
0.982442
0.919815
0.953638
0.994946
0.989352
0.9986
0.999852
0.997576
1
0.998113
0.9999
1
0.996336
0.990609
0.904691
0.988028
0.984001
1
0.969475
0.955754
1
1
0.431794
0.994823
0.999258
0.98513
0.993097
0.973119
1
1
1
0.977481
0.9983
1
1
1
1
0.985854
1
0.973176
0.989231
0.99965
0.944804
0.749346
0.9945
0.9945
0.987808
1
0.998607
0.976742
0.999433
0.987817
0.992015
1
0.958778
0.993358
0.995729
0.966625
0.9999
0.990764
0.998778
1
1
1
1
0.946535
0.891396
0.9996
0.99905
0.991539
1
0.99834
0.999025
0.995983
1
0.998609
0.9993
1
0.99975
1
1
1
0.999125
1
0.931826
0.972745
0.999293
0.993392
0.996603
1
0.969402
1
1
0.995043
0.958948
0.977545
0.9996
1
1
0.982422
0.985958
0.949664
1
1
1
1
0.976051
0.955183
1
0.99895
0.978495
0.993529
0.973092
0.870278
0.995477
0.981251
1
0.998217
0.941589
0.986754
1
0.9986
1
0.960963
0.979974
0.994662
0.866934
0.989444
0.977895
1
0.74438
0.997275
1
0.997019
0.968414
0.994724
1
0.990977
0.9989
1
0.996792
0.879672
0.98046
0.989995
0.9994
1
0.98419
0.999162
0.99995
0.9962
0.683297
0.787253
1
0.997763
1
0.979596
0.817168
1
0.8483
1
1
1
1
0.903192
1
0.997213
1
0.837604
0.982898
1
0.98773
0.99995
0.993568
0.993067
0.99865
1
0.990342
1
0.979938
1
0.994009
0.994608
0.977255
0.9851
0.99985
0.998153
0.993931
0.993154
1
1
1
0.977064
1
0.998291
1
0.986754
0.992841
0.99031
1
1
0.773517
0.738498
0.670004
1
1
0.9985
0.99069
0.984647
0.995773
0.950301
0.9999
1
0.999365
0.902799
0.929016
1
1
0.997417
0.994332
0.991419
0.994151
0.874072
1
0.466026
0.9997
1
0.956213
0.99975
0.597034
0.848848
0.973735
1
0.999209
0.932611
0.999575
1
0.995844
1
1
1
1
1
1
0.9989
0.981385
0.997235
1
0.413547
0.99976
1
0.998901
1
1
0.993131
0.98894
0.994237
1
1
0.998953
0.998098
1
1
0.99935
1
1
1
0.995111
1
0.992032
0.993631
1
1
0.997918
0.880168
1
0.9913
0.9913
1
0.998792
1
0.99945
0.999653
0.993469
0.996955
0.99935
0.989117
0.965842
1
0.99975
1
0.766427
0.999906
1
0.99913
1
0.86581
1
0.995449
0.9998
0.998942
0.946629
0.993404
0.976866
1
1
0.987695
0.9998
0.998363
1
1
1
1
0.956069
0.936176
0.998583
0.938955
1
0.992541
0.859359
0.938554
0.998553
0.9999
0.999225
0.754319
0.940155
0.990752
0.918257
1
0.999667
0.874472
0.923394
0.988959
0.999208
0.999808
1
0.95089
0.99365
0.982916
0.954603
0.99955
1
0.992457
0.997004
0.992176
0.997463
1
0.996459
1
0.999266
0.998867
0.975951
1
0.9988
0.996185
1
0.986381
1
0.988912
0.99995
0.994081
0.999767
0.987842
0.966247
0.958375
0.864786
0.994367
0.997388
0.996483
0.994078
1
0.590502
1
0.993077
1
1
0.921727
0.996441
0.931223
1
0.991287
0.990518
0.966225
0.997905
1
1
0.978021
0.999593
0.995574
0.995036
0.995465
1
1
0.997703
0.998183
0.996556
0.99995
0.82058
0.956883
0.890718
0.969272
0.99945
1
0.999292
0.995577
0.794761
0.572031
0.846917
0.836866
0.928547
0.954368
0.987926
0.998258
0.977148
1
0.998
0.9973
1
0.981947
0.996226
0.999317
1
0.995804
0.999783
0.99615
0.9987
0.994155
0.995696
0.994094
0.9999
0.990132
0.998137
0.998878
0.8958
0.635558
0.998471
0.993423
0.9984
0.993671
1
1
0.99965
1
1
0.938818
0.992629
0.9999
0.987823
1
0.974435
0.968808
0.998234
0.994601
0.985472
0.989832
0.990176
0.995406
0.934133
0.944
1
0.998838
0.999352
0.997625
0.998517
1
1
0.987774
0.981048
0.995636
0.991369
0.99635
1
0.99955
1
0.99935
0.975994
0.999644
0.997549
0.994401
0.993123
1
0.996617
0.992986
0.996977
0.966415
1
1
0.997151
0.990042
0.999012
0.99634
0.996159
0.998563
1
1
1
0.999
1
0.995076
0.996703
0.846082
0.989342
0.996668
0.995866
0.998517
0.978066
0.997981
0.994659
0.98825
0.94718
0.954473
0.977452
0.999002
0.988058
0.998165
0.965471
0.998258
0.995637
0.997125
0.99775
0.998267
0.991029
0.984384
0.999381
0.902946
0.991406
0.99995
0.995608
0.975264
1
1
0.984682
0.994709
0.998078
0.992196
0.999249
0.99644
0.995505
0.995023
0.99692
0.996045
0.997188
0.992493
0.957704
0.995996
0.989447
0.9977
0.991948
0.999043
0.996814
0.970604
1
1
1
0.996267
0.991466
0.996705
0.971569
0.99985
0.996443
1
0.997563
0.99995
0.985147
0.983459
0.99015
0.975522
0.724562
0.988691
0.971402
0.977338
0.990489
0.987714
0.991053
1
0.998373
0.996268
0.87545
0.978988
0.991583
0.967266
0.993965
0.997912
0.994131
0.990955
0.948913
0.986683
0.99825
1
0.998808
0.996833
1
0.990341
0.957287
0.988183
0.974064
0.991494
0.994295
0.988475
0.993829
0.978369
0.986883
1
0.996873
1
0.98989
0.998891
0.985112
0.977961
0.982923
0.998118
0.959102
0.996166
0.984867
0.9997
0.856229
0.99985
0.997782
0.999499
1
0.9659
0.989879
0.939043
0.998738
0.992243
1
1
0.986574
0.985789
0.998407
0.858936
1
0.996591
0.995553
0.998815
0.9762
0.992456
0.9997
0.998667
1
0.95774
0.991317
0.991645
1
0.999233
0.988285
0.97429
0.997727
0.9872
0.988733
0.973444
0.996684
0.997654
0.999933
0.999567
0.957995
0.994991
0.99742
0.996303
0.973227
0.995811
0.998593
1
0.999633
0.981913
0.993346
1
0.983875
0.99985
1
1
0.847418
1
0.820389
0.537236
0.748667
0.944848
0.993669
1
0.985569
1
0.998258
1
0.66231
0.990462
0.739571
0.978058
1
0.995356
0.998383
0.998485
0.9924
0.719958
0.888855
0.988142
1
0.999192
0.996288
0.992302
0.992854
0.967975
0.98733
1
1
1
0.993756
1
1
0.99746
0.992671
0.973298
0.985254
0.993361
0.999875
0.98597
1
1
0.923007
0.955203
1
0.996504
0.996617
0.977468
0.99965
0.971996
0.998964
0.9999
0.996111
0.969055
0.826922
0.537939
0.961672
0.978148
0.987667
0.997031
0.999067
1
0.997583
0.973355
0.991143
0.999049
0.996526
0.794876
1
0.992593
0.970797
0.946446
1
0.990135
1
1
0.998268
0.9984
0.976988
0.9952
1
0.995577
0.534204
0.961083
0.9997
1
0.996314
1
0.9997
0.960346
0.993896
0.997485
0.993228
1
0.967739
0.99975
1
0.909286
0.918217
0.998917
0.995373
0.999147
0.99965
0.991483
1
0.99639
0.981167
0.906219
0.942443
0.787888
0.674592
0.835043
0.746707
0.687824
0.716866
0.774497
0.653969
0.525055
0.371438
0.415701
0.375876
0.302208
0.310343
0.304471
0.344649
0.465276
0.536583
0.706641
0.76761
0.782299
0.88425
0.851874
0.843792
0.732619
0.665022
0.715058
0.748251
0.766541
0.727876
0.9455
0.79394
0.817
0.918867
0.997157
0.975983
0.997095
0.993248
1
0.966656
0.974079
0.985723
0.999367
0.982493
0.784635
0.480021
0.413506
0.408154
0.310061
0.340468
0.347389
0.300169
0.315962
0.32783
0.316194
0.474446
0.510067
0.508944
0.497507
0.512435
0.551977
0.502841
0.513547
0.501416
0.5091
0.506768
0.389847
0.307973
0.335252
0.307199
0.272365
0.426811
0.315323
0.321688
0.441931
0.421362
0.586908
0.968051
0.974481
0.974576
0.982971
0.987749
0.96807
0.996136
0.992576
0.966761
0.978308
0.994513
0.994927
0.99895
0.736657
0.908516
0.992619
0.9946
0.99965
0.994167
0.995288
0.991952
0.964799
0.983417
0.815477
0.984085
0.99935
0.95468
0.978319
0.991571
0.882159
0.997074
0.9978
1
0.997503
0.990327
0.989344
0.966403
0.966392
0.991852
0.980189
0.992874
0.975104
0.977928
0.90233
0.943855
0.695253
0.456968
0.85055
0.658919
0.509269
0.367741
0.307511
0.321879
0.301714
0.319034
0.391683
0.361529
0.411386
0.663085
0.758565
0.707618
0.834105
0.581663
0.696131
0.811971
0.455905
0.75645
0.775329
0.996516
0.952299
0.9549
0.742208
0.756408
0.68131
0.673867
0.723819
0.856911
0.84255
0.842
0.800469
0.719945
0.742186
0.883758
0.918215
0.903942
0.929614
0.952317
0.64302
0.800206
0.582006
0.747958
0.89184
0.784279
0.867123
0.807694
0.807372
0.724858
0.596662
0.751912
0.774336
0.7983
0.843973
0.769882
0.759865
0.489937
0.673797
0.611203
0.483444
0.504703
0.542054
0.764081
0.745217
0.658689
0.575325
0.510048
0.580504
0.596835
0.675795
0.704175
0.630417
0.700414
0.736648
0.514366
0.514743
0.554935
0.421139
0.406515
0.605461
0.622706
0.493544
0.681585
0.735842
0.662471
0.434749
0.439448
0.467242
0.413816
0.433539
0.482164
0.559196
0.482007
0.636597
0.535011
0.580498
0.543314
0.60176
0.451212
0.390504
0.351992
0.619117
0.75694
0.611469
0.970775
0.90928
0.984487
0.984362
0.930339
0.982577
0.888733
0.95455
0.935217
0.928232
0.909159
0.742106
0.909423
0.997465
0.979017
0.938027
0.997256
0.998363
0.9999
1
1
0.838969
1
0.986169
0.9981
0.998115
1
1
0.786134
0.817612
0.998095
0.997883
0.903215
1
0.974222
1
0.997548
0.99617
0.9992
1
0.999225
0.984562
1
1
0.99985
0.922199
0.99935
0.991056
0.993561
1
0.99995
0.999158
0.978631
0.995881
0.99575
0.993448
0.975947
0.996655
0.9994
0.986865
1
0.991924
0.995702
0.99323
1
0.989834
0.990482
1
0.99995
0.996246
1
0.995979
0.990778
0.999612
1
1
0.98594
0.999683
1
1
1
0.992403
0.986052
1
0.993567
0.929632
0.994408
0.97656
0.955356
0.997833
1
1
1
0.991034
0.816751
0.961779
0.926022
1
0.999533
1
1
1
0.98212
1
0.990558
0.744797
0.92868
0.991313
0.99965
0.993622
0.9996
1
0.997802
1
0.721487
1
1
1
0.995893
0.997446
1
1
0.477247
0.996581
1
1
1
0.991313
1
0.98201
0.486395
0.975482
0.995341
0.995477
0.979011
0.999633
0.997718
0.554528
0.98828
1
1
0.99911
0.972847
0.99995
1
0.9972
0.978465
1
0.99415
0.992624
0.976483
1
0.979064
1
0.970099
0.996061
0.958395
1
1
1
0.994413
0.990176
0.992669
0.997211
0.998801
0.963736
0.808837
0.608781
0.997706
0.980594
1
1
1
0.995219
0.99975
1
0.9806
1
1
1
0.659586
0.92807
0.730442
1
0.969814
0.996917
0.943544
0.997095
0.995352
0.996232
0.978698
0.998207
0.990714
0.997331
0.994078
1
0.674461
0.986572
0.99965
0.994297
0.990519
0.99995
0.993766
1
1
0.990746
1
1
0.949834
0.905441
1
1
1
0.9999
0.986583
1
1
1
1
0.997853
0.99985
1
0.997444
0.979483
1
0.994272
0.999412
0.995275
0.992462
1
0.995519
0.998539
0.994478
1
0.995681
0.789223
0.739875
0.987032
0.994911
0.995107
0.808221
0.59557
1
1
1
0.998277
0.999327
0.985813
0.995714
0.986394
0.725218
0.988294
0.973504
0.998997
1
1
0.905978
0.923548
0.451218
0.994943
0.968588
0.998818
0.996171
0.99975
0.997268
0.996512
0.999082
0.9998
0.992831
0.993089
0.99995
0.99763
0.841224
0.995421
0.979741
0.995905
0.98959
0.997146
0.974114
0.840622
0.980414
0.975399
0.998475
0.969659
0.980115
0.994272
0.901752
0.99895
0.974171
0.991107
0.985567
0.9998
0.999041
0.965375
0.962247
0.988903
0.998297
0.99865
0.963193
0.578046
0.982832
0.99394
0.997576
0.930199
0.907575
0.692196
0.973899
0.994645
0.873014
0.978511
0.988653
0.984399
0.993282
0.928121
0.812044
0.98364
0.686516
0.664059
0.995834
0.985132
0.970389
0.995893
0.977803
0.82148
0.845009
0.979853
0.991618
0.959793
0.987779
0.995588
0.995757
0.99348
0.990752
0.999017
0.999495
0.994948
0.996633
0.993121
0.993393
0.998409
0.991907
0.982564
0.997577
0.99793
0.995913
0.992698
0.925728
0.987252
0.976646
0.996154
0.984853
0.989095
0.999117
0.961637
0.979239
0.997003
0.992561
0.984761
0.998658
0.987934
0.995481
0.984856
0.987561
0.999229
0.990455
0.984505
0.985531
0.99965
0.995443
0.690592
0.995311
0.99965
0.994413
0.997637
0.987926
0.974891
0.989438
0.99935
0.998512
0.995474
0.991636
0.9998
0.997757
0.99159
0.981154
0.998367
0.987391
1
0.996117
1
0.990417
0.990616
0.9991
0.999267
0.98336
0.981934
0.987333
1
0.998448
0.996856
0.997727
0.960048
0.925481
0.99895
1
0.975584
0.970186
0.971525
0.995086
0.999325
0.994025
1
1
0.99945
0.997121
0.96999
1
0.996055
0.994232
0.99995
0.998967
1
0.90464
0.908024
0.9945
1
0.993546
1
0.998068
1
0.992151
1
0.98381
0.99905
0.990199
0.705308
0.946824
1
1
0.998633
1
1
1
0.99705
0.9968
0.988158
0.83665
0.968084
0.982646
0.973542
1
0.974041
1
1
1
1
0.98923
0.883922
1
0.995268
1
0.997976
1
0.853235
0.99132
0.998083
0.99995
1
1
0.956186
0.864019
0.987952
1
0.970686
0.987167
0.991327
0.991894
1
0.999641
0.987799
0.998194
0.99287
0.874561
0.636473
0.99634
0.995105
0.946248
0.999528
0.82193
1
0.99935
1
0.963071
1
1
1
0.998625
0.973985
0.997994
0.966628
0.99965
0.990906
0.943497
0.921583
0.785429
0.995143
0.742737
0.730163
0.945963
1
1
0.95305
0.835846
0.864155
1
0.469369
0.993934
0.99869
0.988859
1
0.993247
0.997469
1
0.998699
0.653839
1
0.994028
0.99532
0.99995
1
1
0.723561
0.997371
0.994952
0.744305
0.935687
0.99995
1
0.837065
0.987958
1
0.997449
0.988942
0.987848
0.819946
0.941049
0.99735
0.989246
0.999086
0.9998
1
0.999075
1
1
0.99537
0.993457
0.953712
0.989305
0.99905
1
1
0.9867
1
0.998734
0.970964
0.981658
0.971875
0.98255
0.984628
0.974336
0.99965
0.997333
0.990724
0.979389
0.998037
0.969488
0.981909
1
1
1
0.995759
1
0.97029
1
0.99975
1
0.9999
0.985741
1
0.912252
0.993019
1
1
0.9939
1
0.976443
0.989176
1
0.984926
0.995931
0.939
0.805743
0.995847
0.985149
0.80675
0.998021
0.998205
0.992765
0.997666
1
1
0.989306
0.945656
0.999581
1
1
0.992926
0.999867
0.98742
0.985173
0.9998
0.980693
0.881325
0.999048
0.888283
1
0.998659
1
0.999367
0.731886
0.881868
0.997993
0.999422
0.900908
0.99901
0.99699
0.999817
1
1
0.994546
0.998708
0.999137
1
0.998418
0.876287
1
0.997012
1
0.99985
0.981992
1
1
0.9998
1
0.997806
0.928513
0.99965
1
1
1
0.994676
1
0.972221
0.982913
0.964209
0.99845
0.998633
0.99895
1
0.88397
0.99935
0.994897
1
0.985986
0.997639
1
0.993423
1
0.951614
1
1
1
1
0.9972
1
0.996897
0.895188
0.998006
1
1
0.990898
1
1
0.99793
0.998325
0.89093
0.98506
0.996767
0.9983
0.996308
0.98289
0.983325
0.996743
0.995012
0.998449
0.9991
0.721255
0.99915
0.995491
0.998877
0.965325
0.99975
0.968883
0.918679
0.991396
0.994569
0.972708
0.997575
0.996887
1
0.945918
0.997166
0.985235
1
1
1
1
1
1
0.494392
0.989305
1
1
1
1
1
0.994939
1
0.956282
1
0.939288
0.997478
1
0.994702
0.99073
0.963208
1
0.99051
0.98927
1
0.997496
0.999875
0.998113
1
0.998483
0.999901
1
0.876508
0.99848
1
0.990313
0.979681
0.993371
0.821567
0.992062
0.995518
1
0.960867
0.666495
0.988465
0.999067
0.995008
0.993754
0.9993
0.930771
1
0.975362
1
1
1
0.998315
1
1
0.957879
0.984358
1
0.997932
1
1
0.998408
1
1
0.98898
0.99985
1
1
0.9995
0.943348
0.9916
1
1
0.9988
1
1
0.953087
1
0.830019
0.994503
0.99505
1
0.99775
1
1
1
0.999284
1
0.99967
0.984141
0.807389
0.99985
0.9996
1
1
0.991222
0.99955
1
0.99343
0.941712
1
1
0.99995
1
1
0.999285
1
1
0.9997
0.997544
0.996364
0.970617
0.930058
0.99668
0.988268
0.999267
0.999554
1
1
0.998263
0.989483
0.977882
0.993853
1
0.996316
0.998392
0.977206
0.989154
0.9998
0.993013
0.966459
0.995148
0.999383
0.996035
1
0.99995
0.99741
1
0.997337
1
1
0.99955
0.997236
1
0.748143
0.999167
0.998867
0.999531
1
1
1
0.924553
0.863847
0.9998
0.815445
0.9994
0.981522
1
0.996754
0.941922
0.936427
1
0.9995
0.998653
1
1
1
1
0.984331
0.99712
0.990142
0.999667
0.9951
1
0.998351
0.996585
0.944734
0.994851
0.999321
0.997182
0.986218
0.999325
0.992585
1
0.998633
1
1
1
0.995491
0.973574
0.876548
0.993633
0.945596
1
0.991303
1
0.847981
1
0.996434
0.996067
1
1
0.997179
0.9951
1
0.99366
0.979336
0.976523
0.997972
0.998879
0.989082
0.997
1
1
0.995774
1
0.989385
1
1
0.999492
1
0.9997
1
0.99995
0.994157
0.992843
0.976974
0.997713
1
0.986853
0.989794
1
1
1
0.973864
1
1
1
1
0.994802
1
1
0.971113
1
0.772687
1
1
1
0.989937
0.969835
0.987336
1
0.9926
1
1
1
0.986177
1
1
1
1
0.9992
0.997823
0.987384
0.980038
0.977849
0.9999
0.991089
0.995324
1
0.998883
1
1
1
1
1
0.97802
1
0.99945
1
1
0.998866
1
1
0.994944
0.999209
0.988988
1
0.984113
0.99714
0.82021
0.976201
0.990392
0.99045
1
1
0.968771
0.885905
0.99001
1
0.99755
1
0.993205
1
0.996759
1
0.99925
0.984891
0.563761
0.899453
0.990819
0.98824
0.99995
0.966433
1
0.975757
0.992577
0.940002
0.911551
0.964368
0.745746
0.887376
0.991516
1
1
0.99975
0.99975
0.998008
0.494337
1
0.996744
1
1
0.942617
0.988629
1
0.951468
0.987582
0.960597
0.991489
0.998312
0.997783
0.99548
0.994214
1
1
1
1
0.431473
0.9994
0.992618
0.989078
0.976892
0.997525
1
0.994677
0.970358
0.99985
0.998602
0.999567
1
0.9996
0.999458
0.999173
1
0.995886
0.998673
1
1
0.998633
0.996267
1
1
1
0.9995
1
1
1
0.913409
1
0.990709
1
0.998249
1
0.990118
0.998636
1
1
1
1
1
0.993899
0.963009
1
1
1
0.98281
0.999933
0.999183
0.99895
1
0.61594
0.9989
0.99995
0.9473
1
0.985527
1
1
1
0.99855
0.918775
1
0.932969
0.519545
1
0.99975
1
1
0.989032
1
0.9997
0.997429
1
1
0.999575
0.996556
0.968356
0.996806
0.983441
1
0.99975
1
0.837644
0.558019
0.99955
0.997608
0.995595
0.998633
0.908299
0.965876
0.986369
0.982656
1
0.998216
0.981527
0.914493
0.996832
1
0.990219
0.99595
1
0.997923
0.991353
0.9998
0.987158
0.994644
0.99515
0.688012
0.990536
1
1
1
0.998633
1
0.999433
1
1
0.916411
0.996264
0.9989
0.9984
0.97593
0.998254
0.993368
0.981149
0.99682
0.986125
0.999208
0.996768
0.988345
0.983619
0.999083
0.998073
0.994867
0.999427
0.98925
0.99432
0.982069
0.995588
0.99985
1
0.998029
1
1
1
1
0.977371
1
1
0.99663
0.998409
0.989184
0.999596
0.998328
0.998857
0.9999
0.995156
1
0.997838
1
0.919371
0.99995
0.99995
1
1
0.998975
1
0.998793
0.730815
0.925554
0.98792
0.969156
0.995179
1
1
0.91518
1
1
0.991435
1
1
1
0.989265
0.9496
1
1
0.598697
0.918274
1
0.99935
1
0.999367
1
0.999519
0.998605
1
0.996656
0.994545
0.999343
0.997894
1
0.988173
1
1
0.996
0.9999
0.9998
1
1
0.99965
1
0.98575
1
0.997282
0.999
0.99945
1
0.970727
0.99699
0.996656
1
1
1
1
1
1
1
0.999683
0.998975
1
1
1
0.9941
0.9982
1
0.996437
1
1
1
0.998713
0.812943
0.995586
1
0.999129
1
0.978775
0.99915
0.832199
0.899576
0.980165
0.991279
1
1
1
0.9996
1
1
0.95211
0.997264
1
0.9999
1
1
0.9998
0.998814
0.998337
0.985739
1
0.991847
1
1
1
0.98595
0.9994
1
0.882908
1
0.993304
1
0.998613
0.989417
1
0.99965
1
0.959062
0.9995
0.998762
0.999384
1
1
0.99895
0.854718
0.992609
0.9983
0.9956
1
0.983289
1
1
0.985479
1
0.99975
0.992085
0.99975
0.944203
0.983287
1
1
0.994412
1
0.993534
0.867551
0.928385
0.9999
0.997008
0.990213
1
0.995904
0.99819
1
1
0.999717
0.998085
0.988261
0.997834
1
0.992326
0.891799
1
1
0.913981
1
0.986
0.999533
0.999323
0.974362
0.978109
0.469417
0.996048
0.997267
0.9886
1
0.994119
0.9999
0.998668
1
0.9994
1
1
1
0.977857
0.989638
1
1
0.993229
0.995316
0.998917
0.97585
0.960704
1
0.993497
0.881771
0.989696
0.9997
1
0.988278
0.99985
1
0.992233
0.990798
1
0.997639
0.995712
1
0.997204
0.822658
0.842024
0.979688
0.987805
0.97439
0.991059
1
1
0.998235
0.99623
0.991659
0.989711
0.985005
0.991765
1
0.995819
0.997892
0.983085
0.986911
0.988543
1
0.982624
0.9948
1
0.993403
0.996612
0.992709
1
1
0.998393
0.995936
1
1
0.933614
0.997508
0.97855
0.897238
0.652547
0.99489
1
0.951359
1
0.996666
0.993772
0.99955
0.990722
0.974886
0.999617
0.99915
0.992408
0.998271
0.989127
0.985806
0.908432
1
0.988299
1
0.989434
0.97285
0.996099
1
0.999025
0.982968
0.997256
1
1
1
1
1
0.99995
1
0.998971
0.976441
0.951366
0.99995
0.995068
1
1
1
0.971293
0.981428
1
0.983637
1
0.997168
1
1
1
0.998582
1
0.991199
1
0.999
0.998408
0.471455
0.92852
0.778694
1
0.577916
0.988052
0.99807
0.995679
0.99525
0.985277
0.974317
1
1
1
1
1
0.998312
0.9997
0.985082
1
0.862199
0.996149
1
0.98028
1
0.999817
0.976941
0.978409
0.95461
0.993801
1
1
0.997621
0.987278
0.993358
0.995361
0.979636
1
1
1
0.998633
0.994821
0.548571
0.785432
0.985527
0.986078
0.640629
0.775613
1
0.993467
0.763879
0.983903
0.999029
1
0.997047
0.999388
0.979019
0.981754
0.945417
0.994625
0.539847
1
0.99675
0.98591
0.928413
0.88249
0.721348
0.825989
1
0.99815
0.770646
0.916712
0.930865
0.998359
1
0.999013
1
0.996555
0.988334
1
0.9999
0.998883
0.981368
1
0.871016
0.9995
0.991237
0.983827
0.989502
0.985699
0.988529
0.988074
1
0.959274
0.984789
0.926275
0.972657
0.9962
0.785294
0.995641
0.988882
1
1
0.997013
0.9997
0.987976
0.948086
0.99864
0.999107
0.996214
0.992369
0.984037
0.99945
0.999017
0.995471
0.994909
0.983579
0.997772
1
1
1
0.0533
0
0
0
0
0
0
0
0
0
0.9415
0.98891
0.98844
0.9993
0.998131
1
0.99499
1
0.994852
1
0.982195
0.995582
0.994048
0.976361
0.999319
1
0.996364
1
0.989199
0.998431
0.995983
1
1
0.997359
0.990469
0.997307
0.992999
0.99915
1
0.980487
0.976734
0.965222
0.957019
0.992533
0.987166
0.927936
0.980978
1
0.833625
0.994667
0.9978
0.994826
0.995786
1
1
0.977832
0.92342
0.626603
1
0.9998
0.992646
0.997437
0.997048
1
0.997699
1
0.771377
0.7265
0.962383
0.997335
0.985727
0.490343
1
0.98772
1
1
1
1
0.994828
1
0.651486
0.997337
1
0.95034
0.985998
0.99808
0.9999
0.982575
0.989155
1
1
0.997577
0.933687
0.972646
0.998717
0.819434
0.86679
1
0.907929
1
0.958901
0.732847
0.735576
0.97506
0.811085
1
0.9607
0.974242
0.998623
0.994647
0.986268
0.425333
0.992721
0.696313
0.969639
0.991272
0.980917
0.902468
1
0.973033
0.98018
1
0.987345
1
0.965248
0.976055
0.997012
0.975486
0.849339
0.99995
1
1
1
0.987275
0.846996
0.998368
0.927151
0.996683
0.993248
1
0.977619
0.994915
0.997435
0.9995
1
0.99459
1
1
0.930877
0.997508
1
0.994603
0.99908
1
0.997435
1
0.987535
0.99285
0.998269
1
0.992167
0.9973
0.99885
1
1
0.998474
0.981665
0.996789
0.99972
0.9989
0.975039
0.994382
0.974549
0.996303
0.974062
0.999453
0.985008
1
0.998595
0.992902
0.996794
0.986884
0.972964
0.975162
1
1
0.995856
1
0.998438
0.973719
1
1
0.99975
0.997939
1
1
0.966634
0.998518
0.999625
0.993889
0.977169
0.9966
1
0.999617
0.994547
1
0.99805
0.9997
0.99995
0.9998
0.994611
0.984465
0.902936
0.9999
1
0.992042
1
0.976373
1
1
1
0.981675
0.995157
0.980484
0.994661
1
0.994925
0.997897
1
0.998933
0.997537
0.994371
0.99819
0.9998
0.999767
0.970115
0.998708
0.990326
0.995939
0.989662
0.985359
0.994501
0.995858
0.994375
0.995911
0.992283
0.953831
0.944788
0.964174
0.99148
0.971371
0.99557
0.973532
0.990991
0.978017
0.979844
0.997013
0.988215
0.9929
0.997962
0.98154
0.973574
0.993408
0.890737
0.99949
1
0.995182
0.993338
1
0.99985
1
0.988283
0.908341
0.996828
0.684197
0.372655
0.379299
0.669596
0.996908
0.990375
0.979058
0.986992
1
1
0.99791
0.999126
0.53205
0.894955
0.999568
1
0.981743
0.725153
0.971821
1
0.952676
0.99925
0.981217
0.995683
0.993225
0.980328
1
0.995174
1
0.998295
0.920054
0.996245
1
0.960896
0.981511
0.995355
0.979013
0.99945
0.986318
0.998192
0.997865
1
0.983165
0.995579
0.979821
0.972331
0.998214
0.997957
0.972139
0.905687
0.978424
0.994019
0.997883
0.975893
0.996436
0.979837
0.995783
0.993615
0.873698
0.993439
0.931327
0.99501
0.862636
0.996074
0.9998
0.982502
0.998295
0.992471
0.988283
0.987254
0.877223
0.994563
0.9994
0.983973
1
0.995822
0.99739
0.95161
0.948586
0.982011
0.999364
0.99975
0.996111
0.9998
1
0.99905
1
0.991048
1
1
1
0.996417
1
1
1
0.996905
0.985126
0.995305
0.999095
0.999367
0.99885
0.996384
0.997199
0.999518
0.991927
0.998652
0.990136
1
0.981271
1
0.997019
0.998152
0.9996
0.99995
1
1
0.982693
0.999695
0.984068
0.993702
0.99135
0.987842
0.993106
0.989936
0.997939
0.997
0.996242
1
0.999292
0.998742
1
0.978429
0.914254
0.997975
1
0.998646
0.99975
0.9999
0.994098
0.987845
1
1
0.523759
0.433187
0.974661
1
0.998723
0.991469
0.998849
1
0.99456
0.99895
0.895775
0.934399
0.983179
1
1
0.895164
0.999183
0.984818
0.997158
0.963578
0.977902
0.99975
1
0.997964
1
0.831881
0.700084
0.970822
1
1
1
1
0.985653
0.947209
0.996795
0.99647
0.998925
0.994051
1
0.984825
0.500195
0.984977
0.999908
0.996343
0.588912
1
1
0.998394
1
1
0.995433
0.997095
1
1
0.774002
1
0.975902
0.989556
1
0.986712
1
0.994034
0.986361
0.728779
0.998628
0.708584
1
0.94271
0.97199
1
0.990081
1
0.622239
0.784468
1
1
1
1
1
0.999483
0.992978
0.995937
0.991918
0.997171
0.928981
0.998068
0.994144
0.826861
1
0.98911
1
0.909313
0.998412
0.970813
0.9997
0.996385
1
0.996777
0.986338
0.99678
0.952043
1
0.72738
0.902933
0.998062
0.97287
0.9982
0.999733
0.986687
0.99965
1
0.990487
0.997166
0.996704
1
0.591903
0.942112
0.939929
0.992252
1
1
0.99917
1
0.974813
0.9998
0.995835
1
1
0.999549
0.99529
0.994285
0.926051
0.998917
0.999575
1
0.988429
1
1
1
0.99917
0.977737
1
0.976958
0.997069
0.998555
1
1
0.997366
1
0.99995
0.988091
0.996458
0.997632
1
0.994224
0.996888
0.994332
0.977749
0.956437
0.932446
0.996686
0.999483
0.988624
1
1
0.99648
1
0.995137
0.997979
0.99921
1
1
0.99796
0.998792
0.999675
1
0.992892
0.85563
1
0.99985
1
0.997418
0.999325
1
0.866204
0.987789
1
0.71486
0.968976
1
0.98871
1
1
0.998512
0.9926
0.994159
0.658587
0.998973
0.94067
0.853039
0.978128
1
1
0.994023
0.973626
0.9972
0.988689
1
0.975178
0.9499
0.9992
1
0.875389
1
0.999933
0.999729
0.953066
0.947403
0.9996
0.889512
0.98453
1
1
0.992169
0.996169
0.998308
1
0.992697
0.987005
0.959246
1
1
1
0.979088
0.993284
0.974791
0.992747
1
1
1
1
0.985
0.999353
1
1
0.68934
1
0.465388
0.789684
0.9992
0.902408
0.996534
1
0.999
1
0.99937
1
0.837815
0.96267
1
0.998401
0.99548
1
1
0.992067
0.976604
0.979122
0.987075
0.998864
0.997407
0.9998
1
0.99614
1
1
0.997383
0.993807
0.988115
0.996472
0.99965
1
1
0.999658
1
1
0.986267
0.999806
1
0.806702
0.959743
0.999625
1
1
0.997844
1
0.99955
0.999362
0.46329
1
1
1
0.99995
1
0.994522
0.980658
0.987317
0.997846
1
0.976891
1
1
0.928155
0.985437
0.99822
0.851924
0.944358
1
1
1
0.983994
0.997029
1
0.987349
0.9989
0.9946
0.989329
0.439498
0.940246
1
0.942862
0.94197
0.982285
0.999883
1
1
1
1
0.595806
0.886305
0.999658
0.999833
0.999333
0.984777
0.992499
0.9995
0.880132
0.994958
0.9998
0.999478
0.999775
0.99995
0.995132
0.99695
0.786836
0.990212
1
0.996071
1
0.99965
1
1
0.978222
0.962703
1
0.998292
0.99369
0.997625
1
0.995176
0.986033
0.989495
0.999332
0.814179
0.891486
1
1
0.998508
0.798753
0.747317
0.999633
0.998732
0.9996
0.986132
1
1
0.99842
0.993822
0.984772
0.996428
1
0.98876
1
0.99965
0.998167
0.99635
1
0.901169
0.62325
0.985779
0.981328
0.736447
1
0.998767
0.9992
0.998876
0.9994
0.954466
0.883879
0.999533
0.9945
0.760666
1
0.991239
0.998883
0.991225
0.9904
0.9999
1
0.999274
0.998098
0.99036
0.995226
1
0.957203
0.998783
1
0.987591
0.9964
0.849496
0.999117
1
1
0.996034
0.996925
0.985079
0.990717
1
0.516273
0.782054
0.97376
0.718216
0.921265
0.997248
0.986897
1
0.990915
1
0.99955
0.99665
1
0.989456
0.999483
0.485427
1
1
0.818112
0.964059
0.41033
0.969601
1
0.99985
0.9972
0.9999
0.967856
0.998983
0.960934
0.978469
0.955864
0.987904
1
0.999845
0.845215
0.983676
0.95767
0.997875
1
0.998112
0.999592
0.992593
1
0.999073
1
0.976733
0.995469
0.9992
1
0.97286
0.997719
0.986131
0.9998
0.994031
0.988405
0.991017
0.998837
0.98195
1
0.993091
0.980026
0.98079
0.995662
0.999367
0.997887
0.994484
0.990615
0.99953
0.997705
0.998742
0.941956
0.970923
0.981955
0.987967
0.953471
1
0.99842
1
0.968959
1
1
0.998975
1
0.996058
0.979445
0.979949
0.654952
1
0.993005
0.999033
1
0.592268
0.914999
0.931328
0.923278
1
0.712298
0.997242
0.808765
0.610063
0.945083
1
1
0.891059
0.992105
0.879503
0.89994
0.728867
0.999867
1
0.984989
0.989642
0.984192
1
0.985471
0.918516
0.497944
0.999683
1
0.992182
0.998758
1
1
0.99369
1
0.9985
0.993028
0.99975
0.999326
1
1
0.9686
0.995616
0.993421
0.99995
1
1
0.993392
1
1
0.997887
0.920919
0.998397
0.995609
0.992098
0.997208
0.987117
0.935438
0.817105
0.681868
0.74806
0.823732
0.928001
0.971137
0.9998
0.996754
0.99882
0.984759
0.988673
0.983434
1
0.968067
0.987439
1
0.973325
0.983703
0.998003
0.808312
1
0.96565
0.996635
0.99795
0.999563
0.96511
0.964175
0.990078
0.996584
0.999467
1
1
0.998972
0.989785
0.995457
0.998807
0.998267
0.991423
1
0.990563
0.992077
0.995054
0.986264
0.962044
0.911477
0.84345
0.985608
0.946192
0.9995
1
0.981465
0.912399
0.960025
0.994889
0.997667
0.99609
0.98694
0.993274
1
0.990043
0.9995
0.979277
0.982651
0.974459
0.977643
0.968976
0.991665
0.97603
0.993004
0.998214
0.998206
0.996058
0.99128
0.829482
0.98764
0.98749
0.9996
1
0.886463
1
0.956104
0.997479
0.822973
0.98913
0.99387
0.99743
0.99081
1
0.948288
0.995478
0.969056
0.995892
1
0.994312
1
0.974527
0.989155
0.983696
0.917979
0.997352
0.998627
1
0.988096
0.949398
0.997768
0.997913
0.9967
0.998233
0.986104
0.998892
0.966241
0.951255
0.991144
0.997159
0.891321
0.977423
1
0.99965
1
1
0.978243
0.99987
1
0.997473
0.980645
0.999533
1
0.480866
0.98992
0.724404
0.868008
0.952251
0.9898
0.973359
0.81195
1
0.997629
1
1
1
1
0.994134
0.992542
0.9824
0.995028
0.9968
0.996247
1
1
1
0.968806
1
0.9957
0.99965
0.984402
0.978668
0.990794
0.951327
0.997154
0.869587
0.921827
0.973863
0.99785
0.977838
0.982281
1
1
1
0.802572
0.990756
0.9945
0.996733
0.999183
1
1
0.989022
1
0.984115
0.924792
0.986157
0.997118
0.99995
1
0.982134
0.996134
1
0.933315
0.921365
0.979729
1
1
0.491925
0.619086
1
1
0.494621
0.996864
1
0.9991
1
0.728877
0.669092
0.997004
0.991595
1
0.99921
0.99974
0.985336
0.996602
0.976414
0.840843
0.997411
0.972498
0.974242
0.968786
0.570946
0.895066
0.956145
0.998408
1
1
0.994164
0.97889
0.977044
1
0.956054
0.997764
1
0.9999
0.982568
0.976429
0.99995
0.9991
0.999777
0.979047
0.992748
1
0.99975
0.996364
0.997329
0.9853
0.997062
0.999218
0.921259
0.714559
0.980904
0.9998
0.999446
1
0.922337
1
0.9955
1
1
1
1
1
1
1
0.999041
1
0.926074
0.971887
0.989457
0.988667
0.85075
0.914169
0.968759
0.790373
0.51643
0.988892
0.998666
0.855245
1
0.839176
1
0.999033
0.9955
1
1
0.985165
0.998148
1
1
0.999483
0.846753
0.9968
0.869461
0.99995
0.998942
1
1
1
1
0.9951
1
0.995712
0.822692
0.991546
0.989825
1
0.995287
0.996335
1
0.889043
0.852956
0.947822
1
0.729718
0.998653
0.998571
1
1
1
0.998346
1
1
1
0.99861
1
1
0.998575
1
0.98295
1
0.968057
1
0.996709
0.99819
1
1
0.995607
0.999667
0.998725
1
1
0.994717
1
1
0.980295
1
0.988711
0.999143
1
1
1
0.995786
0.889837
0.943962
1
0.999704
1
1
1
1
0.994005
1
0.9982
1
0.990629
0.984231
0.981523
0.785518
1
1
1
1
1
0.960313
0.95818
0.992049
0.967391
0.649983
1
1
0.997004
0.999383
0.982233
1
1
0.995492
0.99755
0.997828
1
0.956781
1
1
0.9992
0.97105
0.9999
0.987216
0.9976
0.99055
0.993305
0.998023
1
0.974621
0.998567
1
0.986903
1
0.972597
0.997608
0.981546
0.994517
0.995567
1
1
1
0.956222
0.997705
0.987766
1
1
0.774148
0.993971
0.985308
0.968362
0.953096
1
0.993926
0.984931
0.950886
1
0.984457
0.983298
0.987855
1
0.924702
1
0.981261
1
0.996091
0.995846
0.991837
0.981189
1
0.992332
0.996446
0.992598
0.99995
0.995716
0.989082
0.931472
0.954477
0.995227
1
0.995009
1
1
1
0.99925
0.970786
0.971829
1
1
1
0.998667
0.997992
1
0.996483
1
1
1
0.994816
0.921638
0.978758
0.999347
0.997084
0.998924
0.994073
1
0.996278
0.992009
0.986458
1
1
1
1
0.99567
1
0.995215
0.973546
0.999933
0.998899
0.99995
1
0.995843
1
1
1
1
1
1
0.88209
0.991731
0.983849
0.871593
0.991176
0.99852
0.993318
0.954722
0.999067
1
0.998342
1
0.979408
0.980779
1
1
0.99975
0.994241
0.993517
0.999733
0.997781
1
1
0.994233
1
0.999543
0.998603
1
0.995999
0.9997
0.946722
0.992379
0.982543
0.753021
0.979262
0.995203
0.997506
1
0.973951
0.992428
1
0.999103
0.99664
1
0.9996
1
1
0.802577
0.722333
0.990801
0.964335
0.689989
0.999504
1
0.988428
1
0.994671
0.99501
0.996308
0.9997
1
0.988939
0.99725
1
1
1
0.980916
0.709367
0.997058
0.998915
1
1
0.9996
0.99955
0.990241
0.995333
1
0.995422
0.998465
0.99301
0.997328
0.9984
1
0.994058
0.926439
0.969835
1
0.941738
0.977085
1
1
0.996547
0.998049
1
0.997239
0.999225
1
0.994327
1
0.999733
1
0.951414
1
0.996365
0.999217
0.990222
0.99995
0.99634
0.99197
0.987714
0.9999
1
1
1
0.959304
1
1
0.99525
0.989947
0.915399
0.891793
0.937492
0.986824
0.995606
0.974931
0.706032
0.970805
0.99985
1
1
0.97688
0.99164
0.995771
0.993841
0.854209
1
0.982163
0.993837
0.997633
0.9984
0.991993
1
1
0.981554
1
0.998211
1
0.993897
1
0.999002
0.994529
0.994668
0.997467
0.991213
1
0.99399
0.935567
0.99765
1
1
0.977667
1
0.977494
1
0.892271
0.98997
1
1
1
1
0.418648
1
0.9992
1
0.864095
1
0.999733
0.993473
1
0.992986
0.977252
0.925806
0.989946
0.99895
0.996417
1
0.999043
0.99985
0.997417
0.994016
1
1
0.618784
0.851629
0.819144
0.591241
1
1
0.994862
1
0.999733
1
0.963373
1
1
1
1
0.997161
0.9999
0.99975
1
1
0.998567
0.993441
0.998326
1
0.998949
0.992267
0.980724
0.9465
0.982117
1
1
0.990191
0.99593
0.990557
0.999583
0.9998
0.997343
1
0.998352
0.759155
0.994213
0.995032
1
0.9784
0.99965
0.986763
1
1
0.986178
0.954337
0.895394
0.949376
0.99975
0.998859
1
1
1
0.993
0.985581
0.993515
0.840642
1
1
1
0.996438
0.991334
0.997681
0.9996
0.977698
0.981389
1
0.974406
1
1
0.985536
0.989734
1
0.997042
1
0.89522
0.848752
1
1
1
0.997878
0.996827
1
0.970948
0.867082
1
0.990541
0.98457
1
0.985694
0.99975
0.998975
0.99985
0.9995
0.760702
0.936505
0.574757
0.86757
0.997497
0.943687
0.99516
0.993024
1
1
0.99965
0.992413
1
0.99925
0.984083
0.997405
0.972804
0.553249
1
1
1
1
0.733088
0.998906
0.9995
0.798608
1
1
1
0.989499
0.49688
0.902105
0.747352
0.920078
0.696637
0.997167
1
0.9994
1
0.872275
0.590471
0.959457
0.998383
0.955165
1
0.99935
0.988477
0.75378
0.947937
0.978664
1
0.99708
0.990413
0.873389
1
1
1
0.9995
0.995057
0.99714
1
0.999437
1
1
1
1
0.99862
0.993863
0.979287
1
0.988192
0.999883
0.988199
1
0.990627
0.848187
0.858926
0.999408
0.998321
0.993252
0.99119
0.989914
0.99784
0.998775
1
1
0.984781
0.667939
0.862353
1
0.987338
0.9997
1
0.998092
0.967141
0.957692
0.987186
0.955742
0.57345
0.99009
1
1
0.993749
0.925822
0.999583
1
1
1
0.998958
0.993355
1
0.998548
0.586846
0.9997
0.983504
0.485813
0.973487
1
0.954044
0.987442
0.979125
0.996342
0.995429
0.993041
0.994332
0.999267
0.996039
0.996281
0.99985
0.996537
1
0.995573
0.994008
0.997125
0.994751
0.975671
0.994924
0.998221
0.979458
0.99212
1
0.965023
0.9993
1
0.990255
0.995799
0.998674
0.999033
0.9998
0.991356
0.999
0.996055
0.9998
0.9996
0.992266
0.827402
0.993973
0.975784
0.985099
0.999192
0.977003
0.996901
0.997566
1
0.995113
0.999217
0.995958
1
1
0.969314
0.975961
1
0.874313
0.993994
1
0.997482
0.992213
1
1
0.996972
0.953406
0.9932
0.994919
1
0.993961
0.970114
0.995397
0.981796
0.990118
0.99868
0.99877
0.997172
0.992147
0.994625
0.998813
0.998497
0.998217
0.893658
0.997527
0.980068
1
0.999683
0.999179
0.997827
0.968832
1
0.97869
0.97916
0.997695
1
0.935163
0.995705
1
0.994594
0.995765
0.986026
0.995989
0.998373
0.548383
1
0.989312
0.995564
0.996646
0.987355
0.98114
1
1
1
1
0.99055
0.99915
0.998917
0.963906
1
0.978604
0.992619
0.993864
0.920219
0.990085
0.991604
1
0.999233
1
0.988857
1
0.898297
0.996063
0.997372
1
0.996404
1
0.986656
0.996565
1
1
0.98235
0.514965
0.720503
0.778048
1
1
0.996408
0.692793
1
0.843992
1
0.998133
1
0.806283
0.994217
0.996065
0.719397
0.874667
0.99995
0.879755
0.994756
0.981405
0.639802
0.952456
0.988474
0.98736
0.97847
0.920672
0.986513
1
0.984278
0.990117
0.989703
0.969928
0.890843
0.984834
0.988692
0.986197
0.914533
0.989556
1
0.981367
0.99522
0.997085
0.997645
0.982307
0.992795
0.996448
0.958721
0.997636
0.987783
0.992565
0.981006
0.975262
0.99935
0.796753
0.991041
0.986578
0.949703
0.980245
0.916049
0.988177
0.932934
0.985732
0.989014
0.992437
0.948372
0.998162
0.942493
0.986072
0.917335
1
0.980712
0.733618
0.995775
0.995481
0.995634
0.985259
1
0.999067
0.998353
1
0.99228
0.935588
0.997592
1
0.99467
0.984919
0.9959
0.84975
0.974031
0.854063
0.996016
0.997739
0.998617
1
1
0.990527
0.989388
1
0.977819
1
0.993161
0.988755
0.99995
0.998158
1
0.9999
0.99935
0.991756
1
0.996634
0.984732
1
0.9998
0.996989
0.992498
0.992864
0.99059
0.988724
0.934179
0.992971
0.995595
0.990767
0.983712
0.976573
0.99895
0.988988
0.9978
1
0.999368
0.992301
0.993623
0.989404
0.992987
1
0.980633
0.999167
0.835893
0.671247
0.894077
0.977155
0.979141
0.974995
0.985832
0.988112
0.992523
0.996978
0.997617
0.998525
0.99721
0.96605
0.983994
0.986832
0.998484
0.989779
0.998641
1
1
0.9995
0.99975
0.998011
0.992408
0.997925
0.990148
1
0.98671
0.989024
0.971485
0.997609
0.99895
1
0.997103
0.999453
0.710033
0.9959
0.98063
1
0.991135
1
0.990752
0.998441
1
0.981883
0.992114
0.995488
0.984688
0.992472
0.992307
0.99995
0.999267
0.977164
0.994784
0.986192
0.9995
0.987433
0.960357
0.995989
0.980358
0.997083
0.996203
0.990886
0.990745
0.990339
0.997755
0.993023
0.998179
0.980852
0.992516
0.979925
0.967009
0.801032
0.892321
0.911194
0.928679
0.99745
0.998183
1
0.991657
0.99251
0.996191
0.985795
0.983326
0.993597
1
0.987576
0.988994
0.998941
0.973851
0.99137
0.991367
0.999
0.95694
0.998978
0.990318
0.9994
0.998114
0.990866
0.961516
0.99965
0.830722
0.794827
0.997112
1
0.981177
0.9989
0.980765
0.993799
0.982432
0.9869
0.990661
0.963647
0.908945
0.99003
0.899965
0.981751
0.99127
0.967132
0.977786
0.9927
0.996805
0.988408
0.9993
0.84243
0.992109
0.965296
0.874663
0.984264
0.986547
0.996917
0.986231
0.99169
0.98994
0.993545
0.963283
0.9993
0.981564
1
0.964239
0.992815
0.997198
0.957021
0.996682
0.996716
0.997581
1
1
0.99887
0.970985
0.945475
0.986693
0.994862
0.983699
0.99566
0.964591
1
0.463994
0.987508
1
0.994019
0.99955
0.994036
0.999663
0.966987
0.808147
0.998842
1
0.99862
0.984932
0.404063
0.990784
0.985759
0.995532
0.993452
0.997359
0.97514
0.981576
0.992661
0.99779
0.991598
1
1
0.984506
1
0.996984
0.997046
1
0.994448
1
0.99102
0.829227
0.831551
0.976884
0.988486
0.998792
0.995391
0.964828
1
0.993757
0.981804
1
0.996291
0.728907
0.979023
0.983296
0.994519
0.937293
0.959156
1
0.999243
1
1
0.985156
0.980392
0.997727
0.995772
0.992603
0.997685
1
0.977872
0.9996
1
0.996257
1
0.902928
0.882794
0.997951
1
0.9997
0.99933
0.997307
1
0.999125
0.984706
1
1
0.99985
1
0.998968
0.972063
0.997304
0.989273
0.979772
0.980912
0.992826
1
0.958377
0.997534
0.960423
0.98463
0.983543
0.988677
0.992407
0.99721
0.966679
0.996871
1
0.977738
0.987589
0.998725
0.995929
0.994001
0.998473
0.999383
1
0.994928
0.968986
0.96433
0.991881
0.988222
0.976143
0.980455
0.996982
0.991092
0.991463
0.957902
1
0.994123
0.995182
0.9929
0.996321
1
0.987914
0.985643
0.99745
1
0.994852
0.996655
1
0.991956
0.463273
0.99791
0.99461
0.879771
0.958333
1
0.991803
0.980063
1
0.997765
0.988361
0.997565
0.9972
0.996273
0.9703
0.997635
0.979929
0.415416
0.986309
1
0.889111
0.995637
1
1
0.985481
0.9938
0.997817
0.999683
0.959887
1
1
0.99942
1
0.99118
0.998719
0.997882
0.996698
0.99935
0.9936
0.98927
0.996101
0.99995
1
0.996916
0.991353
0.992584
0.994456
0.999933
1
0.992322
0.992545
1
0.99811
0.99368
0.99748
0.994483
0.998655
0.996179
0.994796
0.9997
0.983237
0.998073
0.999683
0.998988
0.991496
0.999883
1
0.993986
0.996075
0.99945
0.980098
0.999533
0.987521
0.975409
0.520616
0.99895
0.742623
0.978789
0.986398
0.992439
1
0.9996
0.993481
0.973217
0.9971
0.990695
0.998041
0.914568
0.489865
0.998875
0.996168
0.986713
0.952101
0.994804
0.975638
1
0.989123
0.995914
0.99747
0.996476
0.976379
0.992292
0.970695
0.990339
0.997167
0.9994
0.998516
0.998761
0.994932
1
0.99917
0.968478
0.99364
1
0.987965
0.999817
0.992583
0.996634
0.996257
0.934675
0.99985
0.99985
0.99898
0.986992
0.999269
1
0.988756
0.994253
0.991889
0.903867
0.992615
0.992983
1
0.999617
1
0.992867
0.997123
0.993595
0.989035
0.983758
0.981459
0.995714
0.997455
0.994646
0.987928
0.933085
0.975161
1
0.999282
0.996279
0.996148
0.982178
0.997306
0.997658
1
0.833503
0.988081
0.990696
0.918087
1
0.999075
0.995238
0.999208
0.979243
0.996132
1
0.871584
0.988641
0.993265
0.996605
0.99068
0.987076
0.992168
0.994238
0.977116
0.99552
0.995448
0.993059
0.991519
0.977958
0.987198
0.976045
0.999108
1
1
0.999556
0.97084
0.989965
0.933519
0.990174
0.976033
0.987811
1
0.991151
1
0.662035
0.732194
0.959889
0.897006
0.989892
0.998912
0.999665
0.97922
0.99995
1
0.99985
0.442094
0.947842
0.98674
0.997905
1
0.998458
0.986195
1
0.938906
1
0.692103
0.55445
0.883449
0.685459
0.998045
0.987856
0.99929
0.476047
0.948295
0.965519
0.987738
0.982907
0.942623
1
1
0.992
0.965961
0.997962
1
0.99895
0.949109
0.965475
0.987403
0.994225
0.999933
0.99822
0.997787
0.768776
0.999246
0.995441
0.964642
0.996247
0.997924
0.993168
0.9987
1
0.977027
0.996701
1
1
1
1
1
1
1
0.991967
1
1
0.9994
0.998679
0.986058
0.988117
0.976427
0.823135
0.98909
1
0.992759
0.97334
0.998318
0.99034
0.982545
0.99185
0.810647
0.9999
1
1
0.956217
0.990094
0.989677
0.997052
0.978498
1
0.998483
0.973598
0.977187
1
1
1
1
0.9999
0.953966
1
0.99935
0.998395
0.995976
0.99411
1
1
1
0.981253
1
0.999296
0.98744
0.936082
0.972086
0.98834
1
1
0.98947
1
1
0.987066
0.978743
1
0.99855
0.975315
1
1
0.975822
1
1
0.46561
0.981483
0.999825
1
1
0.99965
1
1
0.96379
0.998758
0.999045
0.976363
0.955239
0.993358
1
0.901055
1
0.994798
0.99965
0.993589
1
0.979539
1
0.961475
0.993558
0.983409
0.99241
1
0.987605
0.992723
0.993697
1
0.999453
0.99781
0.99965
0.996242
0.99905
0.980809
0.979041
0.98144
0.990667
0.974069
0.918477
0.997493
0.994238
0.993839
0.990927
0.995211
0.989093
0.987098
0.994646
0.986362
0.998658
0.99076
0.994767
0.973249
1
0.894849
1
0.998717
0.999933
0.967844
0.989588
0.990948
0.988835
0.988297
0.892979
1
0.970122
0.991314
0.994725
0.997554
0.995386
0.992541
1
0.9635
0.992834
0.994818
1
0.989641
0.997215
0.988862
0.9635
0.997325
0.985422
1
0.998167
1
1
0.992405
1
0.988289
1
0.995837
0.99955
1
0.997978
0.9959
0.999253
0.454464
1
1
0.997688
0.997126
0.90486
0.78266
0.902611
0.99965
0.996995
1
0.993369
1
0.92854
0.968026
0.951385
0.806125
0.879888
0.777516
0.630509
0.991957
0.9948
0.998717
0.996286
0.961405
0.937151
0.687395
0.99915
1
0.990767
0.990527
0.992314
0.991643
1
0.9995
0.997461
0.972146
0.995889
0.985913
0.991663
0.983488
0.995248
0.993916
0.999083
0.99757
0.994201
0.997123
0.99975
0.999183
0.98934
0.998595
1
0.98612
1
0.998212
1
0.943861
0.887691
0.99282
0.994745
0.99513
0.998031
0.998717
0.997764
0.999917
1
0.973483
0.985682
0.995465
0.996568
0.985559
0.969883
0.995
0.955867
0.954007
0.997561
1
1
1
1
0.974994
0.998685
1
1
0.989751
1
0.854522
0.437767
0.999417
1
0.977837
0.968906
1
1
1
0.998433
1
1
1
1
1
1
1
0.934398
1
1
0.985855
0.998363
1
0.9993
1
0.784004
0.997582
0.977569
1
0.995683
0.994059
0.985497
0.892331
0.765492
0.687842
0.999096
0.964015
1
0.989169
0.981195
0.872358
0.600411
0.911735
0.94192
0.6247
0.971176
0.994607
0.9986
0.994048
1
0.998937
0.979523
1
1
0.998736
0.572695
0.920758
0.906574
0.99995
0.992457
1
0.991586
1
0.997861
0.991472
0.99965
0.987791
0.6973
0.989742
0.998393
0.999367
0.999382
1
0.991697
0.548891
0.9841
0.999321
0.99075
0.9999
1
0.831748
0.926215
0.995727
0.9998
1
0.899263
0.997188
0.993861
0.996453
0.998433
0.999508
0.9951
0.99985
1
0.990392
0.996035
0.998053
1
0.87772
1
0.99899
0.993403
0.979175
0.984043
0.997071
0.984761
1
1
0.952108
0.934182
0.809258
0.863201
1
0.99985
0.993819
1
0.980699
0.998
0.989413
0.978067
1
1
0.991519
0.995948
0.981215
1
0.9973
0.997888
0.995903
1
0.999529
0.976968
0.9922
0.993777
0.999733
0.999254
0.99995
1
1
0.989301
0.936355
0.99845
1
0.996693
1
0.986865
1
1
1
0.999908
0.988968
0.984326
0.999306
1
0.877039
0.994745
0.99955
1
0.94246
0.980125
0.973663
1
0.994114
0.960573
1
0.697154
1
1
1
0.99785
0.9967
0.997183
1
0.990999
0.997053
0.979194
0.99945
0.969661
0.998096
1
0.976473
0.972907
1
0.99985
0.978503
1
1
1
0.764787
0.997138
1
1
1
0.935802
0.736417
1
1
0.947263
1
0.867744
0.999624
0.9998
1
0.989024
0.970344
0.99935
0.994574
1
0.997915
1
0.997025
0.9994
0.843648
0.898015
0.94159
0.995647
0.997317
1
0.656438
0.578862
0.989382
0.996809
0.972918
1
1
1
0.988927
0.976193
1
1
1
0.997609
1
0.99385
1
0.99562
1
1
0.869832
1
1
0.950159
0.9997
0.996953
0.90973
0.997075
0.99239
1
0.988272
1
0.99899
1
0.999208
0.836851
1
0.998483
1
1
1
0.999663
0.999278
0.99767
0.99995
0.990721
0.9839
0.990405
0.9953
1
1
0.995226
0.847274
0.995831
0.985884
0.9996
0.995546
0.999037
0.972239
0.992039
0.978224
1
0.781742
1
0.966077
1
0.968382
1
1
1
0.98476
1
0.99984
0.914784
0.988521
1
0.9928
0.99967
0.996454
0.999533
1
1
0.994327
0.870451
1
1
0.99945
0.968496
0.9973
0.99698
0.900117
0.918866
0.980435
0.994486
0.796785
0.996495
1
0.852012
0.994663
0.998738
1
0.999517
0.997823
1
0.996324
1
0.998833
1
0.999236
0.998538
0.922418
1
0.999312
0.964129
1
0.978588
0.999733
0.996713
0.995515
0.988439
0.439682
0.99783
0.996773
1
0.991174
0.999283
0.9993
0.997569
1
0.885095
0.9998
0.993306
0.992954
0.99881
0.990244
0.786246
0.992986
0.991036
0.731867
0.695892
0.997462
0.986898
1
0.950818
0.99788
0.991405
0.983225
1
1
1
0.958799
0.969119
1
0.976866
0.998808
0.98629
0.93972
0.934758
0.995718
1
0.908148
0.993654
0.827929
0.955958
0.971752
1
0.994857
0.988286
0.952616
1
0.997397
0.999032
0.982427
0.554293
0.979665
0.988567
0.99965
0.9967
0.990355
0.985483
0.996335
0.99427
0.998103
1
0.99343
0.984771
0.700023
0.98106
0.994796
0.9938
0.993633
0.996468
0.681435
0.99905
0.835583
0.969259
0.99985
0.998126
1
0.9984
1
0.9958
0.984583
0.99995
0.897803
0.856338
0.996793
0.994748
0.979388
0.994844
0.994247
0.99965
0.994804
0.825971
0.977796
0.99915
0.995799
0.991038
0.998598
1
0.999583
0.984254
0.909724
0.996935
0.985575
0.998528
0.994338
0.957973
0.981396
0.992409
0.999933
0.988453
0.993385
0.994232
0.975084
0.965282
0.99825
1
0.924676
0.998567
0.993438
0.99658
1
0.904785
0.99255
0.985025
0.98968
0.940836
0.997723
0.935361
0.935865
1
0.997539
0.985779
0.964853
0.993941
0.977044
0.887615
1
0.937514
0.975575
0.9883
0.53052
0.993968
1
0.945897
0.9997
0.9901
0.931897
1
0.964888
0.997312
0.925339
1
0.989571
0.972424
0.522958
1
0.987133
0.973086
0.999083
0.963406
1
0.998742
0.990711
0.994529
1
1
0.998453
1
0.984059
0.808783
0.995692
1
0.99649
0.956908
0.755629
0.866753
0.998517
0.991353
0.99985
0.992198
0.513774
0.982413
0.99985
0.99985
0.908401
0.995999
0.85837
0.76127
1
0.997347
1
1
0.828251
0.737412
1
0.992349
1
1
1
1
0.984163
0.938004
0.999293
1
0.997
0.961625
0.966484
0.99905
0.996135
1
0.99955
1
0.95592
1
0.990836
0.99494
0.995373
0.992622
0.601489
0.85135
0.880393
0.99827
0.995304
0.959001
1
1
1
1
1
1
1
1
1
1
1
0.994432
0.985586
0.999685
0.993937
1
1
0.996277
1
1
0.998267
0.846502
1
1
1
0.949564
1
0.999235
0.974204
1
0.998407
0.992558
0.932863
1
0.997348
0.998103
1
1
0.996085
1
0.995907
0.992607
1
0.99955
0.998666
0.99602
1
0.981546
0.99919
0.9988
0.990796
0.999483
0.99955
0.99652
1
0.996397
1
1
1
1
0.999217
1
1
1
1
0.9984
0.6487
0.999103
0.883395
0.847951
1
1
0.992219
1
0.886447
0.982455
0.977284
0.840122
0.9984
1
0.998885
0.997879
0.997245
0.878823
0.992088
0.994074
1
0.996237
1
1
0.977985
1
1
0.977912
1
1
1
0.99832
0.997341
0.976589
0.945509
0.977639
0.997662
0.994241
0.996517
0.9839
0.999543
0.983948
0.999068
0.98439
0.995947
0.99091
0.99495
0.455566
0.990473
1
0.999467
1
0.99585
0.996124
0.993014
0.978055
0.99585
0.982948
1
1
0.942452
0.999933
0.979833
0.996222
0.427524
1
0.983361
1
0.882355
0.99975
1
1
0.995145
0.951624
0.958904
0.997313
0.970038
1
0.995651
1
1
0.9981
0.750309
0.978022
1
1
1
1
1
0.65445
0.754024
0.944916
0.504232
0.859767
1
0.99975
0.997293
0.951754
0.990338
0.9998
0.99795
1
1
0.828996
0.905539
0.99995
0.979267
1
0.87396
1
0.993512
1
0.946918
0.982062
0.866606
1
0.987888
0.995987
0.99113
0.994082
0.855764
1
0.990773
0.99945
0.998442
1
0.999508
1
0.686102
0.923265
0.885909
0.999202
0.962428
0.9925
0.992887
0.994605
0.904365
0.730163
0.995171
1
0.997675
0.998997
0.865468
0.961358
0.99995
0.658322
0.982408
0.995287
0.988722
0.992626
1
0.9913
0.886205
0.811624
0.989364
1
0.971398
0.998208
0.992563
0.987554
1
1
0.974327
1
0.997873
0.995605
1
0.976465
1
0.997135
0.977506
0.9968
0.994687
1
0.99793
0.9997
1
0.991569
0.998786
0.999933
1
1
0.99985
0.999068
0.98267
0.970979
0.987119
0.950878
0.96113
0.9998
1
0.997188
0.981967
0.99915
1
0.808146
1
0.920413
0.993962
0.999228
0.896329
0.980716
0.994952
0.998213
0.939173
0.9987
0.999117
1
0.997065
0.99965
0.987566
0.9988
1
0.9894
0.986842
0.95134
1
1
0.992268
0.993884
1
0.9998
0.998563
0.993793
0.920882
0.99405
0.99955
0.986932
0.947392
0.957246
0.995872
0.991541
1
0.997662
0.934771
0.985721
0.999475
0.991068
1
1
0.979089
0.97003
0.954665
0.99976
1
1
0.997138
1
0.993611
1
1
1
1
0.999122
0.995642
1
0.932433
0.982418
0.9943
0.952923
1
0.485829
0.934571
0.997049
1
0.89174
0.9894
1
0.995235
0.957915
1
0.87167
0.74875
0.950299
1
0.9991
1
1
0.849549
0.99736
0.97058
1
0.993987
0.97742
1
0.996747
0.998067
0.99905
0.991358
1
0.99805
0.995575
0.991715
0.989611
0.999334
0.992673
0.966757
0.982592
0.9995
0.99985
0.920519
0.998873
0.994673
1
0.998496
0.996751
1
0.994355
0.974701
0.909908
0.990784
1
1
1
1
0.998958
0.99702
0.817509
0.586738
0.99975
1
0.988078
0.79117
1
1
1
0.994585
0.993272
0.972298
0.998486
1
0.98925
0.997367
1
0.994761
1
0.988063
1
0.9998
1
0.999242
0.9976
0.992
0.996074
0.976432
1
0.984053
1
0.998388
0.9991
0.998725
0.989933
0.998279
1
1
1
1
0.994234
1
1
0.998817
0.985271
0.9999
0.978743
0.997942
1
0.979366
0.992343
1
1
0.90693
0.936103
0.862414
0.880669
1
0.993855
0.954233
0.934604
1
0.979405
0.9997
0.9985
0.941329
0.98829
0.993134
0.979734
1
0.971499
0.760041
0.996475
0.988908
0.998523
0.991352
1
0.976953
0.9997
0.99499
0.979088
0.949149
0.998556
1
0.996592
0.992457
1
1
1
1
0.997743
0.684114
0.998017
1
0.999258
0.995472
1
1
0.992613
1
0.999133
0.999808
0.997118
1
1
0.990372
0.998728
0.995279
0.945256
0.995937
1
1
0.966962
0.920022
0.993021
0.938316
0.998124
0.918208
0.99975
0.99775
0.708448
0.99965
0.977555
0.963635
0.973895
0.99935
0.992779
1
0.992223
0.999767
0.949891
0.81443
0.937039
0.982033
0.999283
0.999183
0.994848
0.9991
0.998873
0.99306
0.996663
0.996408
0.991522
0.998013
0.989202
0.990334
1
0.994377
0.974255
0.985783
0.9862
0.99596
0.995979
0.948749
0.96587
1
0.995982
0.99915
0.997889
0.907638
0.79576
1
0.994893
0.998204
0.964994
0.988696
0.992863
0.991094
0.996286
0.996242
0.991162
0.989979
0.99589
1
0.996176
0.99949
0.996389
0.904372
0.9999
0.998481
0.944595
0.992962
0.995504
0.998192
0.97306
0.735213
0.901846
0.992865
0.991903
0.988347
0.99985
0.99229
0.995348
0.901241
0.99328
0.996602
1
0.997466
1
0.987791
0.885736
0.99265
0.953128
0.969318
0.970596
0.995334
0.997196
1
0.9989
0.999004
0.933803
0.85089
0.983893
0.99995
0.998733
0.987035
0.990447
0.9989
0.981737
0.997233
0.998755
0.999202
1
0.992159
0.990563
0.99566
0.980392
0.992298
0.99296
0.999583
0.999208
0.902222
0.997045
0.967454
0.99881
0.754182
0.805044
0.976067
0.985627
0.997354
1
1
0.999053
0.992427
0.9231
0.984735
0.99963
0.987579
0.968487
0.990037
1
0.989857
1
0.99955
0.989428
0.995794
0.9999
0.99
1
0.9999
0.976673
1
0.991851
0.939847
0.940683
0.773239
0.831481
0.99655
0.994576
0.9996
0.993903
0.97449
0.980028
0.969213
0.997842
0.987684
0.994298
0.992923
0.98327
0.984683
1
0.997605
0.995212
0.999216
0.879171
1
1
0.98841
1
1
1
0.993798
0.995164
0.992601
0.991983
0.997069
0.977762
0.948554
0.854821
0.999783
0.904579
0.984351
0.99995
1
0.843154
0.999275
1
0.999808
0.96032
0.963049
1
0.999417
0.99925
0.998705
1
0.994695
1
0.9998
0.997684
0.981542
1
0.991669
0.978862
0.99925
1
0.999113
0.992853
1
0.859175
1
0.987423
1
0.992135
0.997093
0.930405
0.989479
0.9994
0.996164
0.999283
0.953008
0.982858
0.992797
0.993376
0.981353
0.995289
0.995059
0.983338
0.997042
0.992531
0.99945
0.9997
0.994149
0.99817
0.994314
0.934569
0.884756
1
0.97554
0.976828
0.994996
1
1
0.846796
0.99975
0.68092
0.755527
0.984398
0.994104
0.99373
0.972753
0.994595
1
1
1
1
0.9999
0.992
1
0.994257
0.989487
0.974446
1
1
0.993242
0.999542
0.998696
1
0.99995
1
0.997975
1
0.98417
1
0.997774
0.99965
1
0.996891
1
1
0.9996
0.999333
0.704076
0.944107
0.981127
0.996809
1
1
1
1
0.98242
0.943856
1
0.850422
1
1
0.427875
0.998629
1
1
0.976072
0.92196
1
1
1
0.824451
1
0.976288
0.948528
0.972673
1
0.995988
0.906152
1
0.974852
0.992786
0.9997
0.995795
0.969321
1
0.769818
0.99975
0.955861
0.964324
1
0.997883
1
1
0.997426
0.961281
0.977056
1
0.988664
1
0.990543
0.991383
1
0.98
0.940457
1
0.9999
0.9999
0.9999
0.99834
0.974133
1
1
0.999767
1
1
0.99995
0.987134
0.879055
0.768676
0.982217
0.848521
0.9968
1
0.950283
0.999458
0.98916
0.806464
0.901063
0.9993
0.997093
0.982048
0.977911
0.998188
0.890062
0.986819
0.994722
1
0.735304
0.744576
1
0.992098
0.805579
1
0.980778
1
1
1
1
0.975608
1
0.9996
0.920599
1
1
0.999604
0.690638
0.692353
1
0.99764
0.990389
1
0.999375
0.996264
0.975555
0.948622
0.99956
0.997685
0.99249
1
0.997373
0.99975
1
0.999032
1
0.997033
0.977335
0.962663
1
0.9995
0.970818
0.997384
0.976949
1
1
0.994782
0.977384
0.9959
0.915336
0.978152
0.99176
0.998258
0.999883
0.994665
0.983888
0.90436
0.97932
0.899467
0.829866
1
0.761736
1
0.964934
0.997525
1
0.980574
0.550052
0.999667
0.998983
0.984234
1
1
0.899636
0.994267
0.983858
0.984865
0.993851
0.841881
0.805895
0.99229
1
0.97495
1
0.858932
1
0.945414
0.913383
0.933828
0.995394
1
1
0.995179
1
0.96684
0.99874
0.990863
0.856426
0.977367
0.992541
0.999683
0.981755
0.999566
0.758762
1
0.999867
0.994339
0.997556
0.997772
0.83651
0.975139
1
1
0.99787
0.955836
0.982829
1
0.9999
1
0.948507
0.978589
0.972565
0.99975
0.999273
0.924444
0.997843
0.999008
1
1
1
0.995139
1
0.975588
0.994678
1
0.679634
0.953844
0.989429
0.951246
0.993861
0.967035
0.740224
0.868609
0.745993
0.96315
1
0.959964
0.966317
0.989535
0.969691
0.989467
0.987348
1
1
0.99915
0.988812
1
0.987907
0.99675
0.970425
0.830393
0.999333
0.99925
0.999703
0.99552
0.960625
0.955286
1
0.999608
0.969559
0.996177
0.978801
0.997143
0.992604
1
0.984989
0.943033
0.654115
1
0.934958
0.855777
0.844463
0.969983
1
1
0.982808
0.997506
0.990699
1
1
0.933538
0.970092
0.789922
0.841412
0.986863
1
1
1
1
0.978128
1
1
0.850346
0.44014
0.871393
0.912201
1
1
0.998317
0.9507
1
1
0.928627
0.978511
0.89464
0.857451
0.970986
0.99835
0.933018
0.286492
0.989704
1
0.871919
0.860442
0.9977
0.991647
0.993707
0.994763
1
0.980178
0.966128
0.980994
1
0.822669
0.663616
1
1
1
0.995114
0.99134
1
0.990103
0.994426
0.994576
0.993184
0.992735
0.989341
0.989928
0.854343
0.695786
0.993144
0.97623
0.999765
0.842019
0.999267
0.998358
0.978063
0.996189
0.974083
0.997247
0.975284
0.989318
1
0.998427
0.996703
0.997361
1
0.994868
0.992261
0.9998
0.919851
0.622169
1
0.997783
0.982923
0.995926
0.995876
0.997487
0.9998
0.995066
0.991799
0.992039
0.996295
0.973442
0.987151
0.997867
1
1
0.985955
0.8141
0.958368
0.822186
0.985075
1
1
0.989367
0.992877
0.99985
0.999281
0.988178
0.9999
0.988062
0.996007
0.999325
0.997771
0.684508
1
0.994594
0.995141
0.9916
0.990537
0.992512
1
1
0.998446
0.997987
1
0.992114
1
0.993281
0.98968
0.9992
1
0.99995
0.942117
0.99975
0.979562
1
1
0.999283
0.993035
0.999013
0.997425
0.983233
0.983216
0.937608
0.98322
1
0.985356
1
0.994456
0.994389
0.99577
1
0.999603
1
0.997913
0.996424
0.644601
0.781259
0.998253
0.980693
0.978012
0.99467
0.999253
0.997518
0.990553
0.996536
0.986828
0.996739
0.998564
1
1
0.9999
0.9988
0.809296
0.9809
0.850941
0.997977
0.993037
0.951458
0.91844
0.927569
0.978678
1
0.993682
0.986007
0.929519
0.977644
0.985155
0.980995
0.99975
0.961896
0.948275
0.999465
0.973833
0.977328
0.405366
1
0.999467
0.991415
0.979762
0.993521
1
0.974872
1
0.994563
0.995543
0.97182
0.986817
0.998483
0.962871
0.846737
0.733484
1
0.995756
0.999035
0.992922
0.998292
0.973675
0.957357
0.970641
0.997143
0.998182
0.997887
0.992626
0.994656
0.994433
0.996279
0.999603
0.999567
0.993074
0.908912
0.997003
0.980922
0.994253
0.998613
0.99915
0.9977
0.989734
0.997399
0.998433
0.993366
0.979485
0.959843
0.987302
1
0.995158
0.992192
0.997548
0.978605
0.957707
0.983332
0.986349
0.971541
0.949575
0.988178
0.993641
0.958028
0.991605
0.964841
0.984382
0.871879
0.951278
0.880946
0.975863
0.973427
0.807368
0.852663
0.922964
0.48459
0.9997
0.992157
0.999933
0.975033
0.441411
0.807059
0.99427
0.983331
0.468103
0.838487
0.866022
0.9858
0.874274
1
0.987605
0.99675
1
1
0.935454
0.981787
1
0.990724
0.9975
1
0.988033
0.966451
0.878429
0.810037
1
0.999267
1
0.986109
0.974394
0.993189
0.9994
0.9994
1
0.916998
0.986952
0.996212
0.993589
0.99925
0.998608
1
0.990792
1
1
0.99995
0.935035
0.998833
1
0.998067
1
0.9945
1
0.703002
0.998292
0.97734
1
1
1
0.9997
0.999503
0.996848
0.993278
0.997483
0.99805
1
1
0.99975
1
1
1
0.999008
1
0.985993
1
0.978582
0.936191
1
0.910441
0.98946
1
1
1
1
0.929799
0.999556
0.982593
0.986257
0.999
1
0.948593
0.589991
0.909849
0.987074
0.978444
0.996403
1
1
0.993146
1
0.903967
0.993095
0.905732
1
0.994498
0.996983
0.995378
1
1
0.99499
1
0.984692
0.980073
0.9995
1
0.992365
0.997346
1
0.952547
0.978416
0.999775
0.999096
0.990853
0.981903
1
0.994431
0.942133
0.9993
0.999693
1
1
1
1
1
0.953872
0.989
0.735557
0.9998
0.990694
0.999533
0.936681
0.965841
0.9978
0.9995
1
0.999583
0.985377
1
0.999521
0.994383
0.99975
0.678514
0.99255
0.992449
1
1
1
0.753814
0.644741
0.983883
1
0.94567
1
1
1
1
1
1
0.995405
1
1
1
0.996101
0.996344
0.999925
0.99805
0.994405
0.998732
1
1
0.997932
0.984972
0.975624
0.995361
0.999533
0.998787
0.882086
0.984308
0.99091
0.824807
0.994267
1
1
0.985517
0.982517
0.996059
1
0.984343
0.99538
0.983368
0.994234
0.99424
0.983625
0.98316
0.985944
0.992088
0.951261
1
1
0.998353
1
0.985531
0.997809
0.995353
0.99955
0.99687
1
1
0.990236
0.988583
0.99439
0.994929
0.89194
0.994622
0.993871
0.981007
0.993442
0.985674
0.982358
0.9998
1
0.9991
1
1
1
0.996921
0.997702
1
0.997997
1
0.99985
0.994208
1
0.99206
0.91953
0.834039
0.988936
0.997898
0.984532
0.99875
0.997933
0.98922
1
0.975053
0.964199
0.988226
0.966253
0.997087
0.905679
1
1
1
0.992776
1
1
1
0.879414
0.995217
0.997919
1
1
0.993406
0.986566
0.999527
1
1
0.998742
1
0.999867
0.989738
0.997944
0.986556
1
0.744049
0.9999
0.980204
1
0.991827
1
0.735276
0.963571
1
1
1
0.97378
0.998957
1
0.994962
0.9911
1
0.998724
0.813624
1
0.99965
0.971371
0.978226
0.99965
0.989598
0.995564
0.9998
1
0.997868
0.9938
0.929016
0.983746
0.893149
0.970297
0.958861
0.995367
0.988581
0.979343
0.994609
0.991067
1
0.970798
0.996741
0.980171
0.99207
0.978187
0.99935
0.98832
0.990374
0.993364
0.974671
0.998193
0.99469
0.713687
0.678966
0.994106
0.889165
0.995736
0.963377
0.964729
0.961777
0.987841
0.9995
0.987827
0.958942
0.993183
0.99413
0.939043
0.991322
0.989574
0.988447
0.995984
0.980893
0.973077
0.948419
0.976816
0.986542
0.997187
0.753467
0.709475
0.631723
0.957541
0.985026
0.946832
0.9999
0.991387
0.977846
0.912404
0.989626
0.992145
1
0.991377
0.990332
0.883279
0.964082
0.993212
0.996003
0.985848
0.878523
0.990709
0.991873
0.97703
0.998237
0.991796
0.977339
0.998548
0.911927
0.972965
0.987151
0.536992
0.950027
0.898501
0.802843
1
0.993831
0.991522
0.983034
0.968095
0.990948
1
1
0.999183
0.975841
0.994049
0.997732
0.98774
0.999583
0.97982
0.997919
0.965986
0.985506
0.979511
0.9997
0.990693
0.996498
0.98988
0.967665
0.94711
1
0.997795
0.99072
0.990722
0.99995
0.9999
0.995396
1
0.996329
0.997657
0.985288
0.982398
0.996978
0.99675
0.921351
0.970418
1
0.997445
0.994241
0.9997
0.986305
0.995233
0.988917
0.99975
0.996895
0.985557
0.986968
0.999087
0.963947
0.980346
0.989766
0.992914
0.973864
0.950308
0.974933
0.977918
0.991869
0.992402
0.967537
0.979472
0.99235
0.982344
0.991995
0.949884
0.994235
0.969933
0.968524
0.994798
0.994654
0.973564
0.998001
0.978591
0.993323
0.972571
0.991421
0.984439
0.930369
0.979183
0.989784
0.960168
0.983085
0.99975
0.736932
0.977646
0.98427
0.907985
0.921644
0.996373
0.998088
0.967119
0.94488
0.995088
0.987662
0.800847
0.954959
0.99417
0.99523
0.979056
0.995509
0.99253
0.984881
1
0.977534
0.942576
0.945754
0.984903
0.989295
0.977577
0.997516
0.9976
0.976079
0.970855
0.995964
0.962312
0.997692
0.991163
0.9869
0.853644
0.925165
0.979588
0.998531
0.967262
0.980604
0.897405
0.933317
1
0.986265
0.977485
0.983466
0.990435
0.987814
0.994467
0.998602
0.944499
0.998516
0.983448
0.996625
0.995058
0.997202
0.969189
0.985138
0.991762
0.991412
0.991031
0.989388
0.986011
0.996467
0.992117
0.961794
0.96454
0.998767
0.958893
0.986578
0.902414
0.99178
0.952045
0.976539
0.981865
0.984998
0.985548
0.988607
0.970052
0.98808
0.978913
0.990089
0.994701
0.997943
0.997962
0.994171
0.880186
0.987765
0.992849
0.994227
0.976287
0.983485
0.985264
1
1
0.989613
0.995922
0.993693
0.982524
0.992514
0.987371
0.983862
0.996781
0.961507
0.962573
0.980138
0.975919
0.993855
0.996864
0.976564
0.994213
0.957
0.988044
0.970193
0.978363
0.994184
0.989416
0.981976
0.997485
0.928214
0.997955
1
0.995004
0.9942
0.986406
0.992921
0.964886
0.949125
0.968148
0.997673
1
0.987394
0.995536
0.996766
0.978649
0.997324
0.999129
0.998612
0.996342
0.987127
0.99546
0.998467
0.981203
0.993835
0.996924
0.824853
0.902863
0.996753
0.977687
0.993537
0.9978
1
0.99995
0.951236
0.998531
0.998457
0.9989
1
0.999424
0.999178
1
0.998808
0.998925
1
0.978618
0.975951
1
0.998567
1
0.998335
0.994058
0.9996
1
0.985213
0.99965
1
0.99198
0.9994
0.933222
0.996267
0.979671
0.998597
0.999006
0.992413
0.99995
0.997034
0.984759
0.937567
0.883718
0.999645
0.995407
1
0.996993
1
0.976594
0.909359
0.982845
0.994942
0.991
0.998762
0.979143
0.99758
0.99761
0.99855
0.997517
0.929328
0.978874
0.933829
1
0.998102
1
1
0.996151
0.99842
0.964261
1
1
0.993567
1
0.99595
0.997858
0.992396
0.998015
1
0.882239
0.997291
0.645714
1
0.985956
0.956846
1
0.974786
0.977078
1
1
0.9998
0.995314
0.983611
1
0.988897
1
0.978107
0.997177
0.993257
1
0.993819
1
0.987522
0.584833
0.827615
0.980861
1
0.99975
0.893527
0.997916
0.997
1
1
0.999249
1
0.998453
1
0.979967
0.9993
0.855927
0.943733
0.99819
0.992591
1
0.937814
0.696784
0.996487
0.994225
0.994168
0.976569
1
0.998419
0.99839
0.99995
0.999708
0.985687
0.99985
0.997424
1
0.991379
0.996827
1
0.991013
0.998155
0.978037
0.9992
0.974902
0.995425
1
0.984342
1
0.998863
1
0.922119
0.853233
0.987969
0.9996
0.99885
1
0.9996
0.99955
0.98721
0.995729
1
0.993359
0.999933
0.997797
0.9993
1
1
0.9999
0.98412
1
0.9999
1
1
1
1
0.99917
1
1
1
1
0.980464
1
0.999637
0.992769
0.994828
0.991413
0.998528
0.99985
0.976723
0.991141
0.999867
0.996157
0.995319
0.99939
1
0.946692
0.967503
0.998331
0.987937
0.97932
0.995694
1
0.995707
0.988248
0.979066
0.963555
0.981084
0.986849
0.995435
0.975189
0.967986
0.996001
0.977064
0.97593
0.998858
0.986317
0.995844
0.961811
0.84947
0.99915
0.993088
0.987657
0.965352
0.992257
0.98888
0.984509
0.973
0.997055
0.989889
0.995165
0.9985
0.997597
0.98811
0.874814
0.976711
0.99995
0.99691
0.849127
0.932706
0.987364
1
0.851552
0.760112
0.962328
0.932352
0.979456
1
0.998823
1
1
0.975767
0.64508
0.992334
1
0.997668
0.994121
0.986007
0.988514
0.985721
0.889265
1
0.9898
0.999695
1
1
1
0.985703
0.997756
1
0.967958
0.99965
0.991086
0.98629
0.993617
0.995399
0.990016
0.998
0.999042
0.986188
0.99935
0.999043
0.988762
0.600757
0.977682
0.995226
1
0.994884
0.977891
0.996237
0.996258
0.964507
0.863458
0.451843
0.998783
0.994897
1
0.97185
0.990637
0.996253
0.988559
1
0.666477
0.856937
0.736771
0.956653
0.922816
0.985199
1
0.99925
0.98855
0.991821
0.996498
1
0.99955
0.997998
0.99965
1
1
0.994822
0.997575
0.996067
0.997433
1
0.998619
0.995565
1
1
0.981673
0.920408
1
0.9997
1
1
0.990305
0.988846
0.99915
0.919735
1
1
0.933514
1
0.972705
1
1
0.991462
0.990206
0.974008
0.978842
0.994426
0.988123
0.984926
0.992057
0.992533
0.9989
0.999367
0.994298
0.995988
0.997993
0.997991
0.9998
0.991299
0.999592
0.781901
0.990313
0.983474
0.987262
0.98515
0.983357
0.976584
0.981161
0.978215
0.958344
0.985693
0.98032
0.993344
0.969182
0.976103
0.991906
0.99905
0.997196
0.99001
0.96607
0.990691
0.996599
0.985916
0.981686
0.985957
0.992786
0.997425
0.979463
0.994369
1
0.990303
0.980143
0.988432
0.977678
0.989597
0.988719
0.989712
0.99501
0.991009
1
0.985823
0.99945
0.993541
0.993333
0.978273
0.956037
0.996406
0.989337
0.967509
0.988362
0.948772
0.96947
0.982462
0.988572
1
0.996639
0.978111
0.995521
0.975223
0.935634
0.978994
0.756579
0.985087
0.959001
0.996475
0.98433
0.986672
0.999567
0.992556
0.995496
0.9993
0.806888
0.997106
0.997973
1
0.9995
0.991766
0.90548
0.992092
0.917443
0.9986
0.900571
0.987283
1
0.998412
0.9993
0.995015
0.973808
0.997258
0.982185
0.99995
0.930881
1
0.997942
0.998758
0.995289
0.988095
0.999617
0.975385
0.999858
0.987499
0.9943
1
0.976088
1
0.840072
1
0.751626
0.980373
0.947513
1
0.972881
1
1
0.571906
0.613178
0.841723
0.891838
0.631544
0.687516
0.585553
0.787189
0.795235
0.822882
0.989565
0.917151
0.978024
1
0.931988
0.418052
0.98694
1
1
1
0.999667
1
0.9999
0.999166
0.979596
0.960071
0.995619
0.918099
0.98554
0.995096
1
0.98488
0.999458
0.665867
0.996958
0.998237
1
0.999272
0.441799
0.867711
0.976933
0.839443
0.640287
0.9926
0.995748
0.958508
0.988472
0.99954
0.904169
0.971853
0.938827
0.86077
0.863656
0.906807
0.813456
0.673548
0.983201
0.999358
0.860038
1
0.912027
1
0.94314
1
0.980355
0.98816
0.999652
0.980512
0.987871
1
0.990165
0.998367
0.9987
1
0.954402
0.997997
1
1
0.99995
0.995537
0.987269
0.996888
0.994379
0.995261
1
0.902052
0.99985
1
1
1
0.99915
0.980345
1
0.998525
1
0.996625
0.998913
0.992522
1
0.997097
0.450365
1
0.987452
1
0.981076
0.988218
0.993517
1
1
0.986507
0.998387
0.980837
0.992299
0.996659
0.993972
0.99526
0.99894
0.995778
0.999267
0.995241
0.995272
1
0.996582
0.981729
1
0.970126
0.988364
0.9846
0.981375
1
0.9991
0.960913
0.983729
0.995007
1
0.924301
0.95968
0.993044
1
1
0.999767
0.993852
0.996324
0.959172
0.956519
0.99223
1
0.99995
0.995363
0.997892
0.982859
0.876552
0.985624
0.983198
0.99505
1
0.9993
0.999175
0.988392
0.98527
0.689614
0.899668
0.968534
1
0.992985
0.958189
0.988963
0.979972
0.946715
0.99995
0.930426
0.978828
0.999236
0.987368
0.983348
0.996982
0.615228
0.999358
0.996323
0.992348
0.99686
0.984326
1
0.9993
1
0.99985
0.988823
1
0.977117
0.976886
1
0.993054
0.811804
0.988388
1
0.999316
1
1
0.99825
1
0.998887
0.720419
0.973075
1
0.989883
0.988064
0.995948
0.990817
0.998093
1
1
1
0.99812
1
0.99187
0.708801
0.974137
1
1
0.99674
0.914135
0.999583
0.922736
0.744349
0.978194
0.94843
1
0.997217
0.992945
0.972136
1
0.999133
0.992645
0.998675
1
1
0.9998
1
0.996667
0.989336
0.997014
0.999146
0.997891
1
0.99995
0.972255
0.975721
0.457205
0.976407
0.993094
0.899157
0.874515
0.967018
1
1
0.999771
0.998675
0.997748
0.99437
0.9984
0.99914
0.999383
1
1
0.99789
1
0.984439
0.996695
0.99538
1
0.992646
0.9997
1
1
0.991407
0.998765
0.970714
0.968888
1
1
0.994476
0.970261
0.997867
0.987374
0.990548
0.996478
0.997942
0.999367
0.83023
0.9972
1
0.969101
1
0.980471
0.975076
0.993718
1
0.966075
0.993301
0.99629
0.979359
1
1
0.916619
1
0.990795
0.841564
1
0.996775
1
1
0.983387
0.9399
0.981989
0.447515
1
0.99955
0.999067
0.99985
0.99965
0.993776
1
0.990757
1
1
0.984385
0.982396
0.99915
1
0.998385
0.997072
0.742223
1
1
0.99515
0.988428
0.991755
1
0.993643
1
0.959197
1
0.989667
1
0.989474
1
0.984322
1
0.985463
0.981756
1
0.996292
0.983392
0.986443
1
1
1
1
1
0.992426
0.997896
1
0.996893
1
1
0.9997
0.998403
1
0.998617
0.98768
0.986366
0.999837
0.99995
0.998876
1
0.999683
0.997653
1
0.982441
1
0.986442
0.99044
1
0.883143
0.959996
0.99754
0.999553
1
0.960664
1
1
0.994767
0.99545
0.990984
0.9827
0.931059
0.979416
0.9968
0.993622
0.972992
0.971072
0.698917
0.998354
0.997979
0.654153
0.99975
1
1
1
0.998268
1
0.8503
0.977533
0.707934
0.941774
0.990572
1
1
1
0.992003
1
1
0.998817
0.9995
0.996732
1
1
1
0.996105
0.996065
1
1
1
0.990216
0.956031
1
0.9995
0.9991
0.9996
0.9999
1
0.999136
1
1
0.965888
0.98265
0.99845
0.9998
1
0.995794
0.995112
0.967913
0.986732
0.990252
0.976721
0.996595
0.950444
0.989751
0.992156
0.932196
0.734178
0.912449
0.858787
0.996965
0.982051
0.821564
0.983828
0.994078
0.99848
0.994693
0.982325
1
0.9942
1
0.99197
1
0.894674
0.991
0.998342
0.918914
0.997321
0.999022
0.417314
0.999475
0.976169
0.99155
0.960609
0.98917
0.998577
0.978298
0.997452
0.98985
0.920563
0.732662
0.997365
0.989678
0.997429
0.919467
0.996951
0.971408
0.985096
0.998659
0.997819
0.912806
0.9997
0.993676
0.998194
0.992426
0.996247
0.9996
1
1
0.993518
0.998409
0.999017
0.997525
0.902603
0.983762
0.995958
1
1
0.99945
0.999858
0.983983
0.996721
0.984692
0.99825
1
0.96505
0.924452
0.9999
0.999842
0.992
0.990614
1
1
0.908224
0.99995
0.996991
0.9994
0.953783
0.99995
0.809637
1
0.9997
1
1
0.996766
0.995589
1
0.967599
0.996631
0.905272
0.948096
0.973794
0.994548
0.99995
1
0.989228
0.994576
0.892342
0.92769
0.995225
1
0.9999
1
1
0.987305
0.998086
0.999583
0.999333
1
1
0.998067
1
0.993139
0.996383
0.981014
1
1
0.995124
0.965278
1
1
0.948685
0.968784
0.996149
0.994201
0.768861
0.916991
1
0.999675
0.97507
0.841448
0.565727
0.993098
1
0.914672
0.998817
0.993331
0.894319
0.985509
0.998139
0.964956
1
0.934571
0.994135
0.996336
0.922924
0.879893
0.980177
0.994783
0.932202
0.990937
0.991596
0.9997
0.977675
0.99893
0.998683
0.917076
0.995308
0.99935
0.998092
0.997832
0.992194
1
1
0.983197
0.987852
0.984646
0.99817
1
0.984689
0.996755
0.981741
0.994301
0.995075
0.983201
0.983654
1
0.961138
0.923987
0.951483
0.994321
0.964898
0.893288
0.984437
0.684357
0.912426
0.99204
0.865141
0.718545
0.990653
0.966018
0.948588
0.973668
0.984164
0.987265
0.992663
0.990751
0.995112
0.98488
0.990034
0.997388
0.991747
1
0.992092
1
0.967574
0.993388
1
0.982398
0.992583
0.99383
0.9903
0.960907
0.983002
0.99775
0.999817
0.985462
0.988599
0.999117
0.991109
0.9996
0.9999
1
0.955601
1
1
1
0.997172
0.998274
0.999008
1
0.9942
0.983169
1
0.998964
0.990386
1
1
0.994588
0.998602
0.998918
1
0.993025
0.994386
0.928201
0.99745
0.998792
1
0.996203
0.998246
0.995049
0.989826
0.997341
0.998995
0.788552
0.764191
0.981041
0.996833
0.967538
0.991244
0.917148
0.882781
0.998543
0.942883
0.997124
0.992774
0.994013
0.971214
0.993622
0.997858
0.981313
0.988437
0.997867
0.993888
0.99965
0.996817
0.994336
0.998907
0.998989
0.99995
0.998979
0.998664
1
1
0.994055
0.754468
0.993229
0.999008
0.99935
1
0.995489
0.991134
0.992889
1
0.817211
0.845181
0.998508
0.996594
0.996529
0.998842
0.998938
0.992358
0.997225
0.988897
0.9998
0.996292
0.995283
0.981835
0.584239
0.99732
0.999483
0.996457
0.99955
0.997063
0.993266
0.99614
0.9998
0.997969
0.99206
0.98543
0.990919
0.998015
0.99955
0.983772
0.996309
0.999533
0.972267
0.989361
0.997766
0.99995
0.986391
1
0.997779
0.993807
0.999208
0.987253
0.99995
0.975906
0.997908
1
0.996194
0.984617
0.998829
0.992016
0.99985
1
1
1
1
1
0.99975
0.994639
1
1
0.996334
0.998018
1
0.997243
0.998112
0.995373
0.920706
1
0.913531
0.987081
0.978986
1
0.994963
0.999209
1
0.9998
1
0.994951
0.9995
1
1
0.987996
0.99888
0.981022
0.996717
0.915306
1
1
0.997778
0.99945
1
0.998803
0.961902
1
0.999241
1
0.994313
1
0.989774
0.950277
0.99935
0.998082
0.9995
0.9999
0.997196
0.998399
0.901967
0.994994
0.992155
0.977916
1
0.99945
0.997791
0.997834
1
1
1
1
0.9997
0.998883
0.986519
0.991899
0.995387
0.998892
0.978178
1
0.996858
0.975575
1
1
1
1
1
1
1
0.94728
0.722194
0.99
0.998943
1
1
1
1
0.989422
0.983856
1
0.997963
0.994071
1
0.987968
1
0.996995
1
0.996282
1
1
1
0.981205
1
0.998142
0.99975
1
1
1
0.988698
0.990944
0.9995
0.996216
1
0.998508
1
0.9875
0.990729
0.996009
0.990967
0.9801
0.996495
0.994494
0.86346
0.775926
0.893717
0.984456
0.9735
0.982678
0.991767
0.917535
0.739299
0.988887
0.989415
0.948604
0.998278
0.991066
0.9961
0.998325
0.996627
0.994248
1
0.993659
0.968975
0.978512
0.997326
0.9996
0.987015
0.925823
0.985419
0.982159
0.985013
0.986264
1
0.986361
0.988291
0.989713
0.98584
0.99576
0.988387
0.977682
0.9989
0.972186
0.99755
0.993263
0.975835
0.979123
0.996377
0.988273
0.990568
0.997605
0.98344
0.998051
0.993168
0.975949
0.984899
0.986642
0.990251
0.984052
0.99809
0.989972
0.948824
0.996109
0.983415
0.99187
0.980304
0.99667
0.99892
0.993196
0.994318
0.762888
0.977772
0.988354
0.996197
0.994926
0.997333
1
0.989834
0.886396
0.999608
0.999354
0.997161
0.992625
0.995572
0.98753
0.988641
0.854258
1
0.992683
0.997397
0.964685
0.99713
0.998151
1
0.997218
0.997966
1
0.981306
0.996994
1
0.990461
0.998954
0.996768
0.983166
1
0.998555
0.998219
0.995027
0.98845
0.996778
0.997889
0.997276
0.985803
0.910892
0.986598
0.975987
0.995781
0.988655
0.9957
0.987473
0.99525
0.99975
1
0.998873
0.974235
0.945156
1
0.989187
0.967899
0.993212
0.988589
0.99006
0.994479
0.998617
0.989723
0.990593
0.983566
1
0.997415
0.998228
0.998033
1
1
1
1
0.998612
1
0.9998
0.997669
1
1
0.97174
0.974813
0.990376
0.996763
0.995455
0.999379
0.982402
0.989882
0.997285
0.988123
0.99875
0.984519
0.993312
0.994784
0.988955
0.990095
1
0.952413
1
0.996465
0.985216
0.995747
0.99952
0.830698
0.708038
1
0.994659
0.99995
0.993858
1
0.999912
0.997639
0.988107
1
1
0.686249
0.768034
0.994809
0.992182
1
0.991798
1
1
1
0.856331
1
0.99635
1
0.994727
0.996595
1
0.987488
1
0.99655
0.988441
0.999775
0.979408
1
1
1
0.99454
0.971394
0.996376
0.990447
1
0.983327
1
0.981932
0.992235
0.9999
0.993779
0.997004
1
0.9989
0.998172
0.987039
1
1
0.890973
1
0.853047
0.851096
0.978302
1
1
1
0.99785
0.99945
1
0.99935
0.967381
0.99975
0.9998
1
1
0.977985
0.987982
0.985894
0.997888
0.990817
0.992814
1
1
0.99339
0.99319
1
0.996029
1
0.982236
1
0.978656
1
0.999273
0.994982
0.997917
0.999625
0.9868
0.993366
0.98842
1
0.995907
0.996659
0.9989
0.99985
0.989301
0.908702
0.993743
0.998085
0.997679
0.976265
0.991802
1
0.99985
1
0.998352
0.998725
1
0.991848
1
0.994308
1
0.995463
0.991572
1
0.999443
0.917812
1
0.997472
0.999792
1
0.999256
0.943897
0.976648
1
1
0.991673
0.984678
0.994607
0.992071
0.987887
0.99995
0.977963
0.99725
0.988297
0.979726
0.998383
0.990533
1
0.973294
1
1
0.998158
0.998169
1
1
0.994789
0.981346
1
1
0.849288
0.878692
1
0.99935
0.997814
0.995083
0.996382
1
0.99536
1
1
1
0.999353
0.995863
0.99578
0.992934
1
0.99935
0.998746
0.983357
0.997114
0.99758
0.999783
0.999525
0.991584
1
0.99776
0.998614
0.990769
0.9997
1
0.998679
1
1
0.998614
1
0.996907
0.980795
0.9998
0.992262
0.9999
1
1
0.985504
1
0.999072
0.996541
1
0.984108
0.975533
0.99935
1
0.91101
0.998983
1
0.99638
0.99935
0.985179
0.998533
0.9921
0.99915
0.939808
0.481162
0.853634
1
1
0.985844
0.994937
0.993163
0.996542
0.999583
0.977706
0.962588
1
0.99794
0.991128
0.999771
1
0.293336
0.962583
1
0.995689
0.99925
1
1
1
0.991125
1
0.949456
1
0.996079
1
1
1
1
0.999778
0.99935
0.9999
0.9994
1
0.946606
0.989552
0.9997
0.999158
0.94663
0.998813
0.998387
0.971632
0.994696
0.99905
0.966587
0.995431
0.989132
0.99985
0.993107
0.99802
0.964607
0.9996
0.985066
0.995117
0.99855
0.978512
0.730414
0.99305
1
0.967801
0.987183
0.99654
0.974648
0.990157
0.995168
0.977815
0.999104
0.970113
0.985582
0.984803
0.99102
0.9964
0.996411
0.984294
0.993214
1
0.991564
0.993517
0.99915
0.84406
0.995922
0.996748
0.979051
0.994741
0.994307
0.997073
1
0.776694
0.997412
0.995368
0.974308
1
0.983326
0.992923
0.9954
0.999667
0.99675
0.99995
0.855143
0.815836
0.998109
0.973574
0.99575
0.997689
0.99843
0.992084
0.9998
1
0.986364
1
0.938041
0.969857
1
0.987838
0.948086
0.984818
0.716811
0.93575
0.973229
1
0.99975
0.998442
1
0.972811
0.99787
1
0.910775
0.984362
0.988111
0.860593
0.90796
0.856189
0.970557
0.96378
0.99995
1
0.994883
1
0.988635
0.94383
0.996871
0.987423
1
0.99187
1
0.956482
0.989727
0.987076
1
1
0.981582
1
1
0.98885
0.999325
0.994336
0.953073
0.99835
0.986497
1
0.962233
0.981145
0.988714
0.99695
0.99965
0.991581
0.99431
0.997025
0.997936
0.988611
0.980373
0.9987
0.996236
0.995103
0.954897
0.99017
0.984638
0.993568
0.994522
0.980156
0.988289
0.990239
0.990076
0.995469
0.986742
0.997418
0.993609
0.999061
0.9999
0.980002
0.974696
0.96102
0.992662
1
1
0.993901
1
0.995369
0.998885
0.981802
1
0.99737
0.993219
1
0.997123
1
0.927677
0.978882
0.996752
0.9999
0.988737
0.999508
0.998106
1
0.995592
0.999498
1
0.991273
1
0.98666
0.69869
0.9999
0.99677
0.996361
0.974868
0.9997
1
0.685324
0.999184
0.995825
1
0.997791
0.997346
0.98226
1
0.99965
0.986444
0.995951
0.996521
0.993199
0.985483
0.987099
0.996214
0.9999
0.989777
1
0.95405
0.99623
0.991419
0.993808
0.989664
1
0.997348
1
0.997681
0.993726
0.989969
0.955556
0.995807
0.810995
0.985313
0.984418
0.99063
0.976252
0.994472
0.986503
0.99895
0.978552
0.992841
0.975118
0.987265
0.927838
0.99291
0.977859
0.997423
0.995844
0.97299
1
0.774165
0.990036
0.998894
0.97999
0.986323
0.989648
0.998852
1
1
0.992755
0.967585
0.998044
1
0.99777
0.978736
0.976474
0.995181
0.994892
1
0.997136
1
0.992665
0.99975
1
0.964799
1
0.9989
1
0.989549
0.98439
0.98829
0.99794
0.966667
0.897577
0.987904
0.999531
0.9623
1
0.996959
1
0.987398
0.998946
0.968974
0.999742
0.981967
0.999183
0.805842
0.997621
0.998727
0.995956
0.997783
0.817054
0.966688
1
0.9927
0.999558
1
1
0.989018
1
1
1
0.992142
1
1
0.9995
0.815213
0.978393
0.9998
1
1
0.74514
0.997961
0.979872
0.999783
0.999054
0.9987
0.999287
1
0.9998
1
0.978877
0.99773
0.86348
0.993099
0.985347
0.997391
0.99975
1
1
0.780575
0.937637
0.998369
0.981393
0.939294
0.998125
1
1
0.995213
0.9958
1
1
0.968483
0.999517
0.92395
1
0.847452
1
1
0.99985
1
0.9977
0.9999
0.976261
0.919697
1
0.985722
0.99386
0.952345
1
1
0.996408
1
0.999106
1
1
1
0.996668
1
0.99952
0.597279
1
0.999867
0.996275
0.975544
0.99646
1
1
1
1
1
0.995781
0.995432
0.995532
0.950193
0.990276
1
1
0.986844
0.99985
0.995522
1
0.979469
1
0.998848
0.972813
0.9997
0.986429
0.999467
1
0.997867
1
0.994066
0.997516
0.996968
0.939206
0.903547
0.998787
0.996505
0.994204
0.998941
1
0.998235
0.9994
0.99965
1
0.863325
0.979025
0.975016
0.99995
1
0.999933
0.998187
1
0.988328
0.998426
0.999367
0.990054
0.995503
0.99885
1
0.995175
0.999258
0.974457
0.984913
0.9998
0.999124
0.98159
0.966949
1
1
0.996429
0.995158
0.99502
1
0.99995
0.997391
0.989841
1
1
1
0.99
0.998576
0.993558
0.838276
0.995511
0.982325
0.997689
0.984356
1
0.999
0.986456
0.937255
0.96953
0.991299
0.974518
0.50941
0.984356
1
0.963531
0.98734
0.992904
0.998783
0.99638
0.9999
0.9999
0.926837
0.996459
1
0.953832
0.982675
0.984568
0.998111
0.999283
0.999783
1
0.991031
0.994884
0.974586
0.981419
0.995403
0.978784
0.975122
0.999827
1
0.99855
0.98386
0.996525
0.985633
0.973097
0.996773
0.993341
0.969549
0.946029
0.996482
0.995074
0.998269
0.998029
0.992011
0.997119
0.996688
0.995454
0.998753
0.814698
0.960728
1
0.999333
0.9995
0.991959
0.983029
0.987162
0.989346
0.991862
0.990129
0.995796
0.994048
0.9845
0.910121
0.988868
0.995692
1
0.976672
0.844963
0.996073
0.98728
0.983246
0.993932
0.963687
0.984184
0.991622
0.993416
1
0.995052
0.940074
0.98238
0.987678
0.993977
0.99266
0.998442
0.990806
0.992315
0.994874
1
0.981366
0.973324
0.946551
0.845678
1
0.9999
0.785453
0.909119
0.975549
0.768667
0.830918
0.968764
1
1
0.975945
0.997328
0.952168
0.999325
0.954455
0.989128
1
0.95059
0.996908
1
0.999825
0.9996
0.538659
0.99883
0.96367
0.515839
0.984813
1
0.96465
0.9998
0.9996
0.997482
1
0.99835
0.997046
0.97265
0.998915
0.998075
0.896646
0.997933
1
0.850834
0.987769
0.9867
0.5383
0.96132
0.911932
1
0.9996
0.997317
0.84871
0.992296
0.985361
0.991217
0.999305
0.99991
1
0.99805
0.998713
0.450243
0.982402
0.985092
0.987683
0.871616
0.9965
0.994897
0.996574
1
1
0.995697
0.998307
0.952281
0.959921
0.975473
0.986369
0.998917
0.845515
0.990737
0.433458
1
0.980433
1
1
0.996572
1
0.804273
0.971454
0.846251
0.945015
0.999067
1
0.970983
1
0.998074
1
0.950367
0.997794
0.816755
1
1
0.998769
0.9997
1
1
0.934342
0.996825
0.999383
1
0.9998
0.988763
0.990729
1
0.9999
0.991139
0.993502
0.986605
0.929249
0.988159
0.996357
1
0.98335
0.987955
1
0.998318
1
1
0.999583
1
0.99545
1
1
0.937552
1
0.99254
0.99566
0.99805
0.996334
0.975188
0.99004
0.992624
0.942644
0.9373
1
0.99371
0.995244
0.985939
0.9997
0.994049
0.998021
0.995983
0.996397
1
0.995617
0.980249
0.99621
0.99995
0.99173
0.987127
0.985252
1
0.998312
1
0.989074
0.97602
0.987139
0.99392
0.9991
0.979456
1
0.97477
0.997842
0.996615
0.990593
1
0.998042
0.939945
0.89424
0.99321
0.990442
0.998383
0.986184
0.995994
0.986433
0.99915
1
1
0.996617
0.976758
1
1
0.991474
0.999168
0.994977
0.990683
0.995823
0.982165
0.979983
0.96832
0.982481
0.825071
0.985114
0.972779
0.96881
0.989336
0.993535
0.974774
1
0.970419
0.99634
0.9994
0.989815
0.994756
0.941614
0.881333
0.928527
0.99915
1
0.969659
0.988398
0.994996
0.998023
0.972692
0.88783
1
0.985684
0.995625
0.996571
0.9884
0.923906
0.99965
0.9919
0.966802
0.9846
0.9061
0.949997
0.970011
0.484697
1
0.9894
0.980499
0.99215
0.9713
0.8928
0.97605
0.9837
0.98473
0.997053
0.99875
0.975107
0.996367
0.999208
0.951394
0.994713
0.9909
0.9999
0.880952
0.999137
0.986077
0.999558
0.936666
0.977061
0.98865
0.990867
0.926816
0.860226
0.991433
0.985557
0.98332
0.997193
0.98588
0.992022
0.992388
0.997188
0.994083
0.982452
0.992841
0.98424
0.998645
0.996474
0.995094
0.999692
0.991908
0.867912
0.998202
0.996661
0.996939
0.915513
0.998465
0.993943
0.99965
0.995721
0.98915
1
0.99965
0.998888
0.9998
1
0.99664
0.986675
0.98137
0.986658
0.99283
1
0.998145
0.979887
0.997094
0.991862
0.99619
0.998588
0.986124
0.993276
0.996852
0.983725
1
1
0.973891
0.993704
0.987386
0.991567
0.999084
0.992833
0.98452
0.995834
0.997356
0.987313
0.995451
0.979593
0.978002
0.968514
0.996028
0.992965
0.990731
1
0.992973
0.990957
0.9981
0.981079
0.955747
0.994822
0.966896
0.953152
0.997896
0.926529
0.935351
0.983444
0.980626
0.99111
0.975789
1
0.993104
0.989926
0.978615
0.974983
0.987153
0.995583
1
0.921763
0.985579
0.977726
0.961016
0.879364
0.986277
0.990069
0.98373
0.976139
0.978114
0.984316
0.971136
0.998233
0.989935
0.983979
0.99825
0.978791
0.96121
0.992008
0.974619
0.996588
0.974376
0.98809
0.997224
0.990426
0.975531
0.985234
1
0.789777
0.34811
0.223442
0.721917
0.978963
0.989077
0.986081
0.990887
0.998493
0.978974
0.99888
0.999783
0.993604
0.989378
0.989976
0.985778
0.967649
1
0.999467
0.999125
0.998083
0.935654
0.983379
0.97301
0.998478
0.9997
0.993336
0.989395
0.993124
0.998335
0.99815
0.998804
1
0.38761
0.988802
0.997466
0.535526
0.989753
0.995266
1
0.996366
0.99942
1
1
0.993262
1
0.988667
0.99281
0.989118
0.99985
0.9572
0.84435
0.943917
0.960376
0.479848
0.919933
0.919349
0.99508
0.984783
0.911819
0.963051
0.970564
0.876059
0.859354
0.997716
0.997483
0.998211
1
0.9999
0.995028
1
0.998653
0.999418
0.998467
0.983946
0.992184
0.982082
0.984669
0.962945
0.997147
0.9714
0.995266
0.994085
0.986447
0.96832
0.991927
0.995951
0.990812
0.972447
0.988317
0.988355
0.974726
0.996817
0.987262
0.999456
1
0.99483
1
0.979362
0.997021
0.997708
0.972172
0.9997
0.9997
0.99858
1
1
0.994807
0.980764
0.888326
0.990787
0.998092
0.973602
0.991144
0.989084
0.989745
0.9998
0.989462
0.984926
0.9997
0.964858
0.99023
0.995169
0.99975
0.999213
0.989452
0.99428
0.994006
0.980536
0.991855
0.993629
0.997713
0.36718
0
0
0
0
0.623555
0.996199
0.996559
0.990695
0.99585
0.988429
0.993622
0.947642
0.991443
0.966147
0.983676
0.990315
0.99915
0.992906
0.992264
0.99269
0.998314
0.980435
0.996507
0.994225
0.998617
0.993202
1
0.991997
0.99409
0.995124
0.985349
1
0.993916
0.990879
0.996292
0.999417
0.986022
0.999517
1
1
0.998297
0.984826
0.9993
1
1
0.974702
0.766915
0.646786
0.758911
0.965291
0.97806
0.904974
0.924299
0.907415
0.96058
0.95695
0.880444
0.974758
0.995775
0.962615
0.945744
0.966
0.817014
0.830089
0.932682
0.96085
1
0.996338
0.980214
0.996453
0.999033
1
0.980776
0.997439
0.99965
0.990594
0.992553
0.990051
0.994899
0.99542
0.9994
0.998858
0.983447
1
0.976655
0.995329
0.994465
0.938307
0.9976
0.993435
1
0.993342
0.988018
0.966397
0.971327
0.974653
0.98518
0.856896
0.9884
1
0.979182
0.975282
0.99995
1
0.99975
0.977618
0.958919
0.992722
1
0.86185
0.996535
0.998997
0.992329
0.991174
0.997755
0.994647
0.991599
0.982187
0.99435
0.989481
0.99083
0.979434
0.9993
0.995875
0.987909
0.972956
0.994717
0.998148
0.957861
0.992248
0.987659
0.991952
0.993883
0.976732
0.994165
0.999007
0.998143
0.993161
0.996546
1
0.993377
0.99905
1
0.9991
0.998767
0.974212
0.893263
1
0.993541
0.992595
0.98702
0.9918
0.99995
0.99378
0.707012
0.988739
0.985625
1
1
0.992069
0.994727
0.992085
0.999383
0.982026
0.999308
0.755048
0.994681
0.694977
0.987262
1
0.998117
0.996861
0.9875
0.987887
1
0.97551
0.992128
0.998989
0.714906
0.705105
0.97618
0.995036
0.9999
0.998792
1
1
0.998465
0.993903
0.994957
0.995898
0.9978
0.9998
0.999903
0.992196
0.955493
0.942898
0.994331
0.978799
0.999783
1
0.998555
0.966353
1
0.999242
0.9993
0.992938
0.999568
1
0.935956
0.969689
0.996932
0.998805
1
0.997442
0.977055
0.981102
1
0.998833
0.994294
0.996962
0.900179
1
0.996328
0.9995
0.995943
0.97684
0.991661
0.996776
0.994443
0.993113
0.996901
0.997086
0.99985
0.997014
0.99131
0.999483
0.995502
0.979788
0.952314
1
0.990867
0.997721
0.9561
0.9929
0.987503
1
0.993083
0.991401
0.984554
0.985
0.980817
0.991491
0.994077
0.997797
0.987661
0.992869
0.998465
0.994207
0.995596
0.9992
0.9999
0.99451
1
0.993632
0.995128
0.985748
0.977199
0.996763
1
0.998718
1
0.99887
0.988328
0.997516
0.9998
1
0.996293
0.998054
1
0.988857
0.995345
1
1
0.997713
0.998133
0.997663
1
0.995937
0.982535
0.99596
0.999933
0.9997
0.996408
1
0.997035
1
0.973547
1
0.997317
0.995267
0.986101
0.992897
0.992696
0.997133
0.992344
0.982496
1
0.99803
0.99381
0.995971
0.9966
1
1
1
0.993171
1
0.988773
0.99875
0.9999
0.9977
0.995784
0.995166
0.983457
1
0.990743
0.9527
1
0.952677
0.440114
0.999901
0.79614
0.892647
0.771342
0.780485
0.9964
0.998315
0.998835
1
0.990725
0.987466
1
0.989522
0.977803
0.999153
1
1
0.995244
0.998
1
1
0.997883
1
0.9995
0.997172
0.9998
1
0.99843
1
1
1
0.99965
0.996044
0.978651
0.9988
0.99825
0.997271
1
0.986095
0.999383
0.994838
0.998527
0.997328
0.999783
0.997417
0.997363
1
0.964903
0.996577
1
0.980677
0.992133
0.996995
0.983117
1
0.998169
1
0.996122
1
0.998123
1
0.993476
0.99885
0.970021
0.997725
1
1
0.99845
0.998779
0.997243
0.995925
1
0.996671
1
1
1
0.99462
0.981179
1
0.831228
0.999501
1
0.977939
0.990738
0.97741
0.863169
1
0.99965
0.996928
0.997874
1
0.998642
0.999925
0.998829
0.996472
0.997729
0.999408
0.997641
0.99945
1
1
0.996776
0.997878
0.997226
1
1
0.997847
0.822823
1
0.998285
1
0.98728
1
0.942917
1
0.906483
0.993464
0.997235
1
1
1
0.743562
0.896718
1
1
0.9998
0.999383
0.995857
0.994177
0.981034
0.997415
0.997194
1
0.992054
1
0.998317
0.999762
0.97595
0.994324
0.910601
0.974275
0.995243
1
0.999544
0.989763
0.65544
0.999808
1
0.997817
0.986349
0.997612
0.99021
0.99779
0.996868
0.996297
0.992143
0.998043
0.998411
0.997467
0.997703
0.989832
0.986555
0.999633
0.994759
0.996598
0.990482
0.962498
0.99202
0.988288
0.996516
1
0.968925
1
1
0.994083
0.995688
0.994033
0.989742
0.99615
0.991927
0.996183
0.987645
0.979166
0.996444
0.969531
0.982291
0.993108
0.98872
0.974305
1
0.928004
0.997825
0.990481
0.997278
0.99868
0.986961
0.993149
0.996636
0.825679
0.979217
0.885329
0.994337
0.956498
0.993046
0.995819
0.99985
0.9815
0.999253
0.989162
0.996458
0.97093
0.997678
0.994064
0.998833
0.995783
0.989117
0.99897
1
0.9999
0.991692
0.997923
0.994463
0.997017
0.997639
0.992581
1
0.989212
1
0.983212
1
1
0.994196
0.88596
0.993061
1
1
0.941193
0.982492
0.892618
0.988638
0.9362
1
0.977371
0.996997
0.997899
0.9997
0.993539
0.972367
0.9421
0.9997
0.1925
0
0
0.8022
0.999465
0.989717
1
1
0.992627
1
0.961148
0.996224
0.99955
0.9925
1
0.963972
0.995397
1
0.989756
0.917339
0.9807
0.99035
0.99795
1
0.995
0.997845
1
0.9958
1
0.997
0.9886
1
0.987729
0.994403
0.886929
0.980508
0.993446
1
1
1
0.9805
0.977795
0.992885
1
0.991261
0.986197
0.991133
1
0.9996
0.969952
0.99975
0.995064
0.993043
0.996152
0.99557
0.990796
1
0.897868
1
0.987123
0.993228
1
1
0.994062
0.953187
0.9978
0.9921
0.981914
1
0.990363
0.996198
0.9763
1
0.99995
0.993187
0.998092
0.926742
0.988714
0.926778
1
0.99985
1
0.99567
1
0.994
0.978267
1
0.9757
0.999183
1
1
0.966178
0.997745
0.958548
0.990112
0.901119
0.937444
0.997846
0.4083
0
0.0838
0.991781
1
0.98715
0.895227
1
0.99235
0.972946
1
0.9932
1
0.9931
0.9999
0.996393
1
0.966129
0.948968
1
0.906304
1
1
0.992484
0.987889
0.999933
0.948713
0.994957
0.929439
1
0.9943
0.924563
1
1
0.9801
0.995927
0.977055
0.9956
1
0.997741
0.999867
1
0.997602
1
1
1
0.961636
0.972362
0.997023
0.99529
0.999367
0.945972
1
0.999283
0.9983
0.985
1
0.980395
1
0.995797
0.988103
0.9956
1
0.995112
0.943048
0.990113
0.999567
0.993852
0.985401
0.992951
0.464356
0.992149
0.997311
1
0.997648
0.9997
0.996146
0.988837
0.98285
0.993039
0.952463
0.99915
0.994284
0.652658
0.743317
0.542683
0.98176
1
0.99955
1
1
1
1
0.997308
0.9954
1
0.99772
1
0.998857
0.99782
0.945341
1
0.997598
0.99925
0.991762
1
0.851561
0.995651
0.9732
0.998967
0.999083
1
0.9981
0.567747
0.90923
1
0.999473
0.984321
0.98017
0.991988
0.9879
0.97141
0.998417
0.967455
0.997025
0.9931
0.987317
0.980403
0.98328
0.987398
0.989803
0.997547
0.948328
0.991634
0.981962
0.99481
0.891112
0.996033
0.983603
0.998817
0.990851
0.988991
0.987329
0.999342
0.977746
0.998333
0.99247
0.9997
0.990357
0.985582
0.990283
0.965246
0.99815
0.983067
0.989692
0.875888
0.995409
0.99975
0.991074
0.981192
0.991316
0.955064
0.99995
0.974985
0.985547
0.994325
0.995305
0.973479
0.96101
0.998341
0.992235
0.997483
0.958154
0.95395
0.965062
0.991208
0.997012
0.996832
0.984682
0.998337
0.983089
0.99634
0.992457
0.995459
0.989923
0.980295
0.971081
0.996446
0.99042
0.972565
0.964242
0.980452
0.785273
0.947042
0.994611
0.971547
0.734897
0.9846
0.850348
0.894712
0.904986
0.926199
1
0.960257
0.9993
0.9903
0.997383
0.986618
0.957337
0.954562
1
1
0.993368
0.984667
0.9865
0.99955
0.837972
0.783573
0.929785
0.96825
0.896974
0.975265
0.896747
0.828917
0.60081
0.7975
0.824088
0.390833
0.310533
0.158556
0.175358
0.158153
0.0366613
0
0
0
0
0.164204
0.183468
0.237932
0.142481
0
fixedStep chrom=3 start=1 step=10000 span=10000
0
0
0
0
0
0
0.91975
0.90585
0.840316
0.894672
1
1
1
0.99995
1
1
0.99985
0.884664
0.998781
1
1
0.9998
0.979787
1
0.997717
0.996586
0.996212
0.992282
0.98804
0.999392
0.94612
0.998785
0.996658
1
0.949752
1
1
0.987807
0.9998
1
0.92527
0.995469
0.997474
0.994172
0.999283
1
1
1
0.987139
0.997899
0.999046
0.994305
0.901367
1
0.99746
0.984379
0.9993
0.982775
1
0.996477
0.990454
0.7552
0.609499
0.6894
0.673558
0.559775
0.918609
1
1
0.980787
0.995548
1
0.994394
0.912543
0.981621
0.997162
0.998047
1
1
0.99132
0.780704
0.941626
0.979512
0.996444
1
0.467971
0.969136
1
0.999933
0.989986
1
0.964583
0.996131
0.704486
0.994622
0.980105
0.9892
0.9992
0.977633
0.993955
0.933562
1
0.989311
1
1
0.988049
1
0.969365
0.97844
0.982474
0.966011
0.994862
1
0.991564
0.969866
1
1
1
0.9991
0.996426
1
0.997122
0.9987
0.9983
0.99928
0.996821
1
0.995277
0.758124
1
1
0.989039
0.979499
0.995885
0.998724
0.9904
1
1
1
1
1
1
0.954617
0.520576
1
0.990255
1
0.983919
1
0.993636
0.876737
0.983315
0.721146
1
0.99995
0.9994
0.977819
0.989925
1
1
0.851492
1
0.993662
0.993925
1
1
0.992788
0.996695
0.935727
0.678985
0.922926
0.72319
0.703894
1
0.989368
0.983973
0.99815
0.982073
0.98722
0.994366
0.989625
1
1
0.999074
0.970987
0.911391
1
1
1
0.842942
0.997263
0.997908
0.994882
0.99995
0.998311
0.889929
0.98196
0.931359
1
0.945074
0.9997
0.99312
0.978605
1
0.858463
0.987083
1
0.998357
1
0.97782
0.929779
1
0.964732
0.9999
1
1
0.991478
0.999289
0.998589
1
0.99866
0.976385
0.913391
0.942965
1
0.99975
0.99915
1
0.989031
0.963378
1
0.974904
0.992272
0.890143
0.994468
0.9922
0.984568
0.987702
0.997183
0.989943
0.982377
0.999184
0.975759
0.99775
1
0.996234
0.793915
0.963735
1
0.953312
0.99854
0.999285
0.99269
1
0.995641
1
0.98595
0.915909
0.997485
0.955191
1
0.993829
0.960331
0.97737
0.860736
0.9894
0.979285
0.996394
0.996193
1
0.902532
0.741724
1
1
0.994765
1
1
0.99814
0.993011
0.997981
0.995347
0.98423
0.994939
0.999584
0.998126
0.971834
0.997033
0.995335
0.991472
0.997113
0.998052
1
0.984113
0.99369
1
0.92911
0.998768
0.984854
1
1
0.982288
0.9998
0.984142
1
0.998983
0.982537
1
1
0.836907
0.993475
0.99862
0.999633
0.997439
0.981729
1
0.999317
0.993384
0.884301
0.992952
1
0.998171
0.995595
1
1
0.995876
0.998725
1
1
0.996959
0.989246
0.994143
1
0.9979
0.991923
1
1
0.996008
1
1
0.989859
1
1
0.991692
0.997559
0.999233
0.902339
0.996625
1
1
0.994026
0.993286
1
0.777324
0.9994
1
0.994393
0.9998
1
0.98271
1
0.995414
0.999197
1
0.968271
1
1
1
0.985514
0.996187
1
0.986525
0.678938
0.996528
0.996606
0.999717
0.999167
0.492584
0.99995
0.999733
1
0.999901
0.998535
0.985129
0.970533
0.9902
1
1
0.958977
0.99995
0.997314
0.875393
0.992705
0.954998
0.708022
0.937304
0.626519
1
0.924024
0.937925
0.993177
0.487219
0.844385
0.994894
0.926731
0.973865
0.946352
0.759759
1
0.963441
0.997492
1
0.900465
1
0.995886
0.987656
0.819813
0.998683
0.783326
0.935353
1
0.977904
0.921927
0.924804
1
0.99579
0.906194
0.999633
0.990553
0.919068
0.529584
0.701423
0.989147
1
0.999467
0.990807
0.99845
1
0.992693
0.961073
0.97462
0.586477
0.977231
0.995836
1
0.978124
0.997685
0.997016
1
0.985623
0.995256
0.982344
0.985265
0.988575
1
0.999317
0.999076
1
0.988045
0.996902
0.996584
0.99955
1
0.979872
1
0.997932
0.998483
0.962743
0.99059
0.996688
0.9999
1
1
1
0.995996
0.99029
0.996287
0.997445
1
1
0.9997
1
1
0.999182
1
0.998585
1
1
0.999108
0.9992
0.997115
0.997493
0.943645
0.9997
1
0.999033
0.814472
0.582076
0.99915
0.989916
0.998733
0.918947
0.801162
1
0.992043
0.995368
0.987341
0.998042
0.990946
0.998537
0.998061
0.995781
0.997567
0.968386
0.997179
0.994067
0.909228
0.929716
0.995673
0.997551
0.987755
0.995477
0.997951
0.99304
0.994718
0.995167
1
0.998074
0.966765
0.877918
0.974775
0.996683
1
0.889623
1
1
0.999237
0.953459
0.876536
1
1
0.998368
0.890433
0.966129
0.888728
1
0.931012
0.982874
0.994723
0.999283
0.997814
1
1
0.998833
0.986353
0.9999
0.888011
0.72983
0.975764
0.987317
1
1
0.993833
0.858331
0.671602
1
0.995558
1
1
0.997704
1
0.993873
0.9998
0.999473
0.986762
0.874986
0.999533
0.987536
0.99995
1
0.999325
1
0.956281
0.96252
0.991284
0.856194
0.996536
0.984737
1
0.99915
1
1
1
1
0.998062
0.987553
0.834035
0.940928
0.823112
0.830414
0.998427
0.994384
0.983459
0.998649
0.98961
0.988721
0.97829
0.959016
0.980713
1
1
0.97932
0.986597
0.984581
0.997554
0.913231
1
0.996919
0.965644
0.947871
1
0.997757
0.88103
0.991799
0.998035
0.995212
0.993787
0.9994
1
1
0.986776
0.895043
0.662012
1
0.987206
0.97791
0.958319
0.770459
1
0.529111
0.99995
0.99885
0.969188
0.99612
0.941625
0.823827
0.963439
0.998479
0.92275
1
0.999333
0.989113
0.985395
0.659637
0.729297
0.918288
0.997423
0.99965
0.901896
0.814317
1
0.992584
0.991709
1
0.783451
0.994251
1
1
0.993044
0.998696
0.999358
1
0.998964
0.898479
1
0.962
1
0.995729
0.99545
1
0.989452
0.66992
0.856731
1
1
0.999332
0.99985
0.99935
0.92657
0.984847
0.9997
1
0.986529
0.918305
0.686412
1
0.998983
0.999271
0.99945
0.768466
0.866791
1
0.986526
0.990997
1
1
0.997652
1
0.994371
0.996946
1
0.980775
0.991452
1
1
0.969006
0.99486
0.9995
0.999239
1
1
0.982081
0.998867
0.996016
1
0.995498
0.990665
1
0.981465
1
0.998191
1
0.982911
0.9988
0.962969
0.971175
0.99955
1
0.99826
1
1
0.998981
0.997524
1
0.976273
0.9983
0.99985
0.999056
0.995443
0.957646
1
0.992001
1
0.996923
1
1
0.99678
0.897984
0.971478
0.987256
0.9996
0.99975
0.991174
1
1
1
0.99912
1
0.994408
0.997729
0.990045
0.979682
0.987984
0.998858
0.997161
1
0.9994
0.996859
0.995479
1
0.997369
0.976145
0.99668
0.82426
1
0.9994
1
1
1
0.99945
0.986909
0.990898
1
0.99915
0.883001
0.949741
1
0.99825
0.941556
0.932135
1
1
1
0.997341
0.99945
0.992537
0.987175
1
0.978819
0.974252
0.998991
0.545213
0.992635
1
0.99955
0.995294
0.985105
0.998292
1
0.989321
1
0.992776
0.95535
0.71176
1
1
0.99995
0.992636
0.996847
0.999758
0.9945
0.989837
0.994033
1
1
1
0.993775
0.994768
0.745119
0.997048
0.99945
1
0.915385
1
0.81223
0.992502
0.932383
0.997421
0.994082
0.840542
0.983032
1
0.976934
0.993936
0.985846
1
1
1
1
0.985692
0.993778
1
1
1
0.9999
0.999208
0.466088
1
0.998642
1
0.9646
0.99955
0.882877
0.829635
0.791787
0.978088
0.800129
0.657485
1
0.999708
1
1
0.994057
0.999933
0.994596
0.996717
0.997841
1
1
1
1
1
0.993095
1
0.998797
1
0.983346
0.593639
0.999583
0.98902
1
1
1
1
1
0.99995
1
0.99975
0.99899
0.983585
1
0.998268
0.997129
0.9995
0.998967
1
0.9932
0.990596
1
0.998492
0.980604
0.995287
1
0.996213
1
1
0.99985
0.993566
0.976847
0.99885
0.9993
0.847484
0.999067
0.986721
0.998453
0.947093
0.995871
0.99297
0.99995
0.993831
0.987937
0.981618
0.9992
0.986756
1
0.995028
0.98594
0.997885
0.99705
0.994705
0.992625
0.979991
1
0.987086
0.985395
0.995036
0.988769
0.993624
0.987464
0.986564
0.995173
0.918474
0.914203
0.983396
0.909104
0.989962
0.991396
0.986401
0.967263
0.958687
0.989755
0.990439
0.99535
0.997163
1
0.993515
0.970314
0.993316
0.993701
1
0.984278
0.988519
0.984316
0.97035
0.984269
0.960298
0.99775
0.967786
0.993231
0.948458
0.828383
0.958657
0.983463
0.951426
0.989221
0.976091
0.99595
0.976075
0.989533
0.895191
0.99631
0.990568
0.980428
0.986379
0.852631
0.986887
0.912898
0.967748
0.98336
0.920017
0.829705
0.911425
0.84506
0.974598
0.911064
0.96647
0.977641
0.983722
0.97394
0.982081
0.968569
0.988291
0.977316
0.981981
0.975346
0.993727
0.971323
0.981177
0.972615
0.969175
0.984126
0.995518
0.999367
0.996636
0.91613
0.982731
1
0.99296
1
0.999242
0.976093
1
1
1
1
1
1
1
1
0.999082
1
0.983
0.981971
0.9929
1
1
1
1
0.995774
0.877528
0.996936
0.99895
0.99995
0.999168
0.90781
0.997237
1
1
0.996515
1
0.96439
0.659188
1
0.993774
1
1
0.997085
1
0.964448
1
1
1
0.982455
1
0.984171
0.975003
0.972223
0.998647
0.996823
1
0.999008
0.992075
1
0.999311
0.997696
0.994735
0.986617
1
1
1
1
1
0.99945
0.999117
1
0.988907
0.985868
0.983218
0.994696
0.998167
0.996113
0.987842
0.975315
0.974107
0.988372
0.99764
0.911663
0.990483
0.968581
0.991283
1
0.980758
0.99425
0.981469
0.990994
0.993654
0.994401
0.992115
0.98577
0.994592
0.993132
0.998908
0.94782
0.994648
0.995208
0.985006
0.988892
0.992934
0.986138
0.993648
0.966952
0.993734
0.987461
0.997382
0.984496
0.996346
0.99955
0.993689
0.998154
0.973547
0.986336
0.997926
0.997098
0.697541
0.734058
0.961762
0.898904
0.978275
0.992396
0.982972
0.993756
1
0.995908
0.994534
0.937335
0.9948
1
0.99765
0.995314
0.977092
1
0.959364
0.982974
0.985143
0.992381
0.995571
0.974981
0.993559
0.986916
0.992664
0.970998
0.973257
0.981243
0.986552
0.996772
1
0.997729
0.988783
0.999933
0.994601
0.997022
0.719807
0.912583
0.913048
0.761193
0.9624
0.95252
0.99915
0.954078
0.864062
1
0.9995
0.989873
0.990898
1
0.991477
0.999713
0.956921
0.524866
0.994564
0.970575
1
0.997247
0.997177
0.973931
0.985801
1
0.996808
1
1
0.99985
0.994626
0.99504
1
1
0.995893
0.978803
0.989058
0.990906
0.989388
0.982857
0.987383
0.981282
0.99925
0.974084
0.993016
0.978631
0.991793
0.99025
0.968672
0.995076
1
0.998998
0.951811
0.99017
0.998016
0.996491
0.996967
0.996734
0.988879
0.988467
0.995527
0.99484
0.994122
0.99377
0.990433
0.99612
0.985919
0.996221
0.98314
0.99137
0.992766
0.990359
0.99959
0.990968
0.994752
0.989149
0.978102
0.984602
0.861938
0.990445
0.950446
0.946132
0.962849
0.976162
0.991228
0.987511
0.983785
0.974163
0.971602
0.978373
0.973681
0.966156
0.983805
0.961237
0.974665
0.979907
0.976051
0.99825
0.98375
0.843494
0.957005
0.9933
0.975847
0.99995
1
0.992799
1
0.993429
0.997417
0.999325
1
0.99575
0.977822
1
0.99858
0.997349
1
0.984672
1
0.999912
1
1
1
0.978942
0.995239
0.997776
0.998494
0.992146
0.999442
0.994946
1
0.98862
0.953315
0.992408
0.99325
0.97545
0.961725
0.99785
1
0.985297
0.984879
0.989003
0.996802
0.983105
0.98322
0.971316
0.9957
0.9982
0.9998
0.984171
0.997247
0.99435
0.997311
0.9935
0.985246
0.962032
0.998198
0.974807
0.902577
0.980337
0.998492
0.991883
0.995956
0.993578
0.986433
0.998246
0.99945
0.998171
1
0.982176
0.999933
0.99438
0.997476
0.997251
0.897005
0.99073
1
1
0.993815
1
0.994289
1
0.99575
0.988322
1
1
1
0.901144
1
0.984575
1
1
1
1
0.98794
1
1
1
1
0.994439
1
1
0.992413
1
0.9915
0.958833
0.954081
0.958477
0.949076
0.871543
0.763657
0.904896
0.941706
0.553922
0.991082
0.99406
0.989795
0.954087
1
0.911341
0.995057
0.569461
0.995273
0.897876
0.977492
0.9935
0.997
1
1
0.983621
1
1
0.976302
0.901805
0.982426
0.99995
0.989072
0.99284
0.994782
0.985691
1
0.956569
0.9929
0.958052
1
1
1
1
1
0.989273
0.9998
0.996547
0.994111
0.993802
0.996387
0.990219
0.998642
0.996468
0.992452
0.994763
0.9997
0.999617
1
0.99965
0.999675
1
1
0.99995
1
0.99985
1
0.984051
0.996721
1
1
0.9991
0.981872
0.999883
1
0.997014
0.998926
0.984413
0.998562
0.976166
0.989181
0.999183
0.995008
0.98135
0.991665
0.903938
0.99585
0.995075
0.998548
0.9969
0.9964
0.99225
0.968426
1
0.98374
1
0.99855
0.9996
0.99915
0.996474
0.970829
0.991458
0.985204
0.998413
1
0.989823
0.918792
0.938434
0.989217
0.989248
0.991112
0.995033
0.997867
0.9936
0.99855
0.974709
0.884653
0.99655
0.995798
0.983373
0.980473
0.998753
0.681442
0.418467
0.588267
1
0.851083
1
0.8326
0.573871
0.998673
0.989696
0.999189
0.99647
0.974886
1
0.99875
0.9988
1
0.991976
0.989054
0.995988
0.997818
0.999315
0.994971
0.987681
0.991222
0.945331
0.998743
0.592927
0.982541
0.99587
0.9916
0.999583
0.978413
1
0.973683
1
0.710685
0.983347
0.997167
0.983822
1
0.998757
0.998506
0.97794
0.99428
0.992249
0.976099
0.953103
0.995433
0.998148
0.958283
1
0.985924
0.992546
0.994109
1
0.99975
0.958743
0.883294
0.996473
0.99587
0.996374
0.858597
0.976985
0.997791
0.997582
1
0.99895
0.994057
0.997461
1
0.99995
0.999583
0.976376
0.99865
0.995008
0.99855
0.997019
0.901352
0.716323
0.999683
0.993991
0.975634
0.994605
0.990371
0.996294
0.996637
0.949244
0.962939
0.991358
0.98642
1
0.995901
0.98902
0.998971
0.992639
0.997192
0.998258
0.991566
0.972063
0.997408
0.996361
0.996238
0.967861
0.667618
1
0.997254
0.977948
0.980633
0.990182
0.995774
0.989094
0.998296
0.997456
1
0.99935
1
0.999608
1
0.99498
0.987848
0.993275
1
0.995404
0.99965
0.993346
0.9979
0.996258
0.9949
0.988355
0.987601
0.9995
1
0.99995
0.99915
1
0.997213
0.996693
1
1
1
0.9969
0.99736
0.995073
0.996159
0.993346
0.998
0.988862
0.992687
0.99462
0.996529
0.99604
0.996072
0.997455
0.99945
0.885903
0.60407
0.998775
0.976858
0.985799
1
0.879464
0.829585
0.914638
0.999328
0.943165
0.828044
1
1
0.99995
1
1
1
1
0.986649
1
1
1
0.999058
1
0.993504
0.999396
0.996801
0.662743
0.807441
0.818568
0.881445
0.997348
1
1
0.9994
1
1
1
0.996298
0.994913
0.979727
0.807895
0.849598
0.998737
0.997469
0.99971
0.9991
0.996462
1
0.975489
1
1
1
0.997982
0.987349
0.99725
0.994094
0.998609
0.996977
0.9998
0.977168
1
0.988204
0.953918
0.997578
1
0.722661
0.99053
1
0.996888
1
0.958077
0.99955
0.951716
1
0.99995
0.996226
0.980463
1
0.995654
0.901444
0.999278
0.98695
1
0.999633
0.81068
0.989728
0.998742
0.983878
1
0.99885
0.984438
0.994225
0.882453
0.999592
0.989322
1
0.885121
1
0.858559
1
0.845566
0.651569
0.998064
1
0.999023
0.982667
0.997362
0.983169
0.935531
0.953185
0.991294
0.973838
0.98016
0.994099
1
1
0.974959
0.740512
0.971033
0.997439
0.934306
0.956722
1
0.989139
1
1
0.9993
0.99984
1
1
1
0.630329
0.996755
1
1
1
0.996003
1
0.979346
0.987063
0.990338
0.998407
0.837463
0.989846
1
0.991277
0.99716
0.99125
0.991591
0.99985
0.99815
0.992268
1
0.991753
1
0.99995
0.989485
0.996857
0.996582
1
1
1
0.99675
0.782067
0.75319
1
1
1
1
0.99751
0.982961
1
1
1
1
1
0.982581
0.999717
0.999409
1
0.9991
1
0.795352
0.841657
0.988784
0.99865
1
1
0.981938
1
0.973267
1
0.99676
1
1
1
0.989259
0.965619
0.9997
0.998841
0.620396
1
0.976623
0.999333
0.998767
1
1
1
1
1
0.99505
0.9991
1
0.97595
0.998517
0.995816
0.998753
1
0.994697
0.999645
1
0.9205
0.9126
0.954907
0.425469
0.962236
0.937719
0.55674
0.828732
0.679155
0.99955
0.996094
0.898727
1
0.977076
0.98002
0.988335
1
0.9998
1
0.805261
0.569245
1
0.98811
0.975085
1
0.99995
0.99
0.977621
0.996674
1
1
1
0.999267
0.98882
0.988415
1
1
1
0.980429
0.762554
0.981722
0.998485
0.982699
0.9999
0.99468
0.724451
1
0.510573
1
1
1
1
0.975477
0.993873
1
1
0.958471
0.999183
0.985554
0.992109
0.589967
0.996552
0.999719
0.996348
0.999242
0.913576
1
1
0.748496
0.587767
0.933005
0.9997
0.699831
0.857612
0.998767
0.954872
0.999917
0.972994
0.929946
0.990955
0.992948
1
0.99995
0.989349
1
0.805755
1
0.982367
0.774665
0.968322
0.9996
0.996653
0.995744
0.9997
0.945865
0.584541
0.744773
0.914463
0.9981
0.992032
0.989511
0.99762
0.985522
0.998573
0.990322
0.999425
0.9997
0.99388
0.990795
0.99845
0.987213
0.991784
0.994672
0.993008
1
0.997567
0.979428
0.986757
0.99935
0.998535
0.997558
1
0.996963
0.987492
0.99525
0.999176
0.99995
0.983624
0.989415
0.995886
0.9947
0.974477
0.886537
0.889863
0.996977
0.974526
0.74841
0.921108
0.976991
0.98615
0.992217
0.992223
1
0.997896
0.995764
0.573199
0.893467
0.965133
0.993064
1
0.998839
1
0.963029
0.941603
1
0.981385
0.991601
0.999633
1
1
1
0.9999
0.999906
1
0.943013
0.994168
0.994045
1
0.997264
0.986951
1
0.908838
0.965936
0.953111
0.981665
0.977108
0.999417
0.993664
0.989754
0.97849
0.96253
0.963673
1
0.998992
1
0.995944
1
0.993549
1
1
0.9998
0.84835
0.862313
1
1
0.99245
0.909866
0.868409
0.9997
1
1
1
0.961834
1
0.996002
0.999708
0.94093
0.796314
1
0.948755
0.998783
0.989838
1
0.989354
1
0.9999
0.991593
0.999862
0.992019
1
1
0.978032
0.988494
0.933016
0.993128
0.995227
1
1
0.83314
0.800863
0.996669
0.995703
0.971881
1
0.962594
0.48981
1
0.815989
0.949149
0.998613
0.985185
0.998858
0.999375
0.9998
0.977107
0.984724
0.799223
0.948936
0.873417
0.999208
0.996312
0.976842
0.9999
1
0.997588
0.831302
0.998867
0.99815
0.975267
0.9755
1
0.995331
0.990333
0.997768
0.997403
0.964774
0.990684
0.91753
1
1
0.977023
1
1
0.99067
1
0.977554
1
1
0.999325
0.988365
0.957242
0.991836
0.95562
0.998387
1
0.999904
0.9997
0.86561
0.999583
0.993935
0.99955
0.76136
1
1
1
1
1
0.998011
0.9997
0.989904
0.997845
1
0.965609
0.998387
0.995904
0.961658
0.995408
1
0.473445
0.945228
0.995485
0.995075
0.989765
0.895528
0.9996
0.471487
0.99985
1
0.831714
1
0.94412
0.927483
1
0.917801
0.906421
0.998913
1
0.94614
0.861195
0.999622
0.975591
0.953854
1
0.996531
0.98178
1
0.999906
1
0.994348
1
0.997896
0.935471
0.99432
0.979456
0.994338
1
0.99895
0.976767
0.923752
0.88995
0.996422
0.931554
1
0.95826
0.816282
0.882513
0.998953
0.993913
0.852662
0.99685
1
1
0.998783
0.952601
0.990414
0.922991
0.993251
1
1
1
0.983
0.98053
0.994838
0.98382
0.980942
0.997323
0.9993
1
0.939336
0.864857
0.985009
0.809938
0.964572
0.914962
0.57859
0.945921
0.978827
1
0.997804
1
0.441794
1
0.989354
0.947253
0.977084
0.727912
0.986955
0.998324
1
1
0.998897
1
0.985043
0.979633
0.991136
0.872177
1
0.971465
1
0.994695
1
0.996787
0.999867
0.842695
0.977935
0.958936
0.920495
0.968805
0.940962
0.706222
0.986985
0.999588
1
0.99906
0.941463
0.997259
0.99995
0.999052
0.990965
0.9939
1
1
0.999332
0.99985
0.992173
0.996956
0.765017
0.916342
1
0.828602
0.79684
0.973255
0.972347
1
0.977093
0.537075
1
0.9997
0.965932
0.993245
1
0.954435
0.999188
1
0.997233
0.99985
0.998072
0.995488
1
1
1
0.977744
0.994632
0.996088
0.921904
0.999233
0.751061
0.9998
0.998235
0.995203
0.997882
0.966183
0.99904
0.99965
0.996776
0.893945
0.99975
0.999533
0.98599
0.983855
0.997427
0.99174
0.974989
0.995135
0.998999
0.995668
0.985933
0.993214
0.996167
0.997186
0.995343
0.994947
0.98715
0.997386
0.990134
0.972181
0.997688
0.881111
0.981707
0.995066
0.995123
0.955322
0.969972
0.99644
0.989889
0.986345
0.995769
0.997903
0.993128
1
0.981397
0.9946
0.990645
1
0.9991
0.629327
0.990231
0.960769
0.613638
0.410342
0.9994
0.997787
1
1
1
0.9995
1
1
0.983101
1
0.713575
0.948071
1
1
0.992417
0.9962
1
1
0.502008
1
0.983382
1
0.997263
0.960849
1
1
1
0.9923
0.99975
0.981303
0.937923
0.995488
1
1
0.996063
0.998316
0.971288
0.97082
0.997711
0.998698
0.9983
0.983475
1
1
1
0.99975
0.981842
0.850623
1
0.994026
0.998949
1
1
0.949074
1
1
0.997053
1
1
0.944127
0.995148
1
0.99955
1
0.992767
0.997869
1
0.977016
1
1
0.99985
0.9997
0.997435
1
1
0.985808
1
1
0.986487
0.997327
0.980811
0.997098
1
1
0.996695
1
0.999442
0.9336
0.953756
0.961102
1
1
1
1
1
0.990549
1
0.991807
0.995712
1
0.9996
0.996693
0.99965
1
0.996306
1
1
0.99954
1
0.95319
0.683849
0.9999
1
1
0.97547
1
1
0.996182
0.991068
1
0.999633
1
0.983843
0.712373
0.993986
0.95129
0.974763
0.997901
0.996441
0.99975
0.99875
0.998683
1
0.990948
0.989796
0.997907
0.993223
1
0.993677
0.994924
1
0.991105
1
0.995575
1
1
1
1
0.998948
1
0.999713
0.9991
1
1
0.998272
0.9837
0.993124
0.997575
0.984737
0.986327
0.724061
0.983625
1
0.994389
0.999358
0.993727
0.994636
0.997803
0.9992
1
0.989771
0.997876
1
0.946875
0.997906
0.978031
0.982761
1
0.998953
0.99571
1
1
1
0.909492
0.991731
1
1
1
1
0.875315
0.998043
0.996098
0.968875
0.829699
0.797184
0.992953
1
1
0.9932
0.991816
0.99836
1
0.845602
0.975974
0.9999
0.970613
0.882717
0.987376
1
0.991182
1
1
0.957355
1
0.583963
1
1
0.99482
0.998281
0.704778
0.997971
0.938289
0.888336
1
1
1
0.978735
1
0.62176
0.731625
0.456874
0.99719
1
0.953093
1
0.999933
0.937047
0.910082
0.921428
0.661743
0.995901
0.973548
0.965431
0.90418
0.999263
1
0.9999
0.829081
1
1
1
1
1
0.998833
1
1
1
0.928199
0.995278
0.977462
1
1
0.967366
0.720585
0.836589
1
0.828082
0.994186
0.54521
0.955593
0.962889
0.89606
0.988485
0.997926
0.970699
0.991438
1
0.984627
0.59661
1
0.808122
0.938195
0.839629
0.885103
0.962474
0.919474
0.994184
0.933031
1
0.628527
0.912157
0.998951
0.990655
1
0.994308
0.987453
1
0.998
1
0.936471
0.996596
0.990263
1
0.99237
1
0.973995
0.995714
0.998767
1
0.996974
0.842789
0.9989
0.99709
0.983645
0.99985
0.967781
0.677588
1
0.992954
0.985179
0.99857
0.988768
0.99995
0.995023
0.986676
1
0.997048
0.993073
0.999403
0.9995
0.995198
0.996715
0.98988
0.990922
0.995172
0.994653
0.984031
0.993778
0.992421
0.984713
0.994746
0.976319
0.989785
0.987239
0.97843
0.929112
0.976505
0.99868
0.98449
0.996395
0.950554
0.996418
0.99935
0.904365
0.99975
0.998342
0.998877
0.989816
0.996928
1
0.997175
1
1
0.997257
0.95895
0.975699
0.9991
0.935168
0.995129
1
0.953591
0.854368
0.681928
0.985194
0.984521
0.992263
0.99965
0.9997
0.9978
0.9985
0.997696
0.988422
0.993407
1
0.914537
0.999275
0.998992
0.99985
1
0.796332
0.994526
1
0.998303
0.9998
0.997699
0.992287
0.45348
0.991378
1
0.982448
0.998982
0.998793
0.977221
1
1
0.998237
0.991216
1
0.854733
0.997308
0.969159
0.995986
0.968545
0.9992
1
0.991098
0.99669
0.97863
0.994458
1
0.998609
0.996268
1
1
1
0.860706
0.75139
0.913855
0.990539
1
0.973129
0.670341
0.850057
0.991932
0.993957
0.977711
0.999356
0.998708
0.9997
0.811437
0.956507
0.985363
0.944099
0.979702
0.981526
0.99985
1
0.997315
0.99995
0.9966
0.998078
1
0.843934
0.977377
1
1
1
1
0.890333
0.883569
1
0.997387
0.995673
0.983568
1
0.998425
0.996345
0.977718
0.9999
0.994367
1
1
1
0.999167
0.9991
1
0.998585
0.999467
1
0.962157
0.971301
0.994213
1
0.974921
1
1
0.785588
0.988816
0.99921
0.892035
0.975882
0.969796
1
0.990112
0.992923
0.924938
0.985717
1
0.990836
0.998383
0.963062
0.668317
0.990883
0.821089
0.99965
1
0.984392
0.994554
0.99585
1
0.943388
1
0.993588
0.99524
0.997142
0.996252
1
0.9982
1
1
0.999158
1
1
1
0.999613
0.931491
0.756336
0.998242
0.999458
0.993008
0.9811
1
0.995844
1
0.993526
1
0.990865
0.963901
0.99302
0.990923
0.997529
0.989762
0.976636
0.998254
0.99912
0.995362
0.99827
0.999183
0.977318
0.954367
1
0.999508
0.991748
1
0.99942
1
0.9998
0.849534
0.981838
1
0.981724
1
0.970452
0.975455
0.977658
1
1
1
0.99269
0.985674
0.99665
0.886462
0.998481
1
0.996155
0.99675
0.993583
1
1
1
1
1
0.976382
0.986298
1
1
0.993759
0.9961
0.92795
0.600091
0.875942
0.999437
0.99751
0.998042
0.997976
0.568727
0.995067
0.994761
0.996933
0.987893
0.996563
1
0.978345
0.983833
0.989676
0.92552
1
1
1
1
0.972789
0.840673
1
1
0.905965
1
1
0.996635
0.992607
1
0.996584
1
0.9785
0.822671
1
1
0.859641
1
0.910306
0.995547
0.997223
0.753989
0.992508
0.669523
0.99622
0.998817
1
1
0.996938
0.997235
0.997095
1
0.978209
0.986996
0.936517
1
0.99985
1
0.999767
0.98937
0.994888
0.998412
0.984352
0.992319
0.998477
1
1
0.993212
1
1
0.9999
0.998458
0.994489
1
1
1
0.999933
1
1
1
0.99802
1
0.963204
1
1
1
1
1
1
0.997854
0.993918
0.986226
0.99352
0.988828
0.999675
1
0.997812
0.999223
0.999218
0.997417
1
1
0.981876
1
0.99995
0.977776
0.997572
1
1
0.994992
1
0.988876
1
1
0.957426
0.947191
0.994431
1
1
1
0.998833
0.9983
0.999515
0.997697
1
1
0.99935
0.994895
1
1
1
1
0.9991
0.996225
0.99773
1
0.99224
1
1
0.999212
0.990047
0.995927
0.998442
0.99955
0.997376
0.98965
0.99995
1
1
0.977595
0.965951
0.990205
0.992379
0.99817
1
0.978602
1
1
1
0.997051
0.993991
0.992469
0.994408
0.999128
0.99288
0.99925
0.990916
0.966089
1
0.981451
1
0.999238
1
0.982732
0.985709
0.998
0.9998
0.981634
0.990265
1
0.994518
0.995918
0.997211
0.981755
0.994331
1
1
0.968158
0.996626
0.98842
0.99054
0.989093
1
0.970711
0.983791
0.992791
0.995468
0.998047
0.998215
0.973569
0.996679
0.604649
0.997501
0.996472
0.965831
0.992083
0.976712
0.881991
0.990108
0.984307
1
0.993055
0.996645
0.998866
0.997667
1
0.973344
0.898474
0.997711
0.972655
1
0.99261
0.991525
0.998718
0.9999
0.997899
0.599141
0.964075
0.926647
0.990011
0.988895
0.987627
0.983604
0.99202
0.986019
0.989151
0.997851
0.988655
0.989659
0.980354
0.997608
0.983231
0.9994
0.992798
0.992878
1
0.783417
0.991372
1
0.981468
0.98354
0.982449
0.982081
0.993761
0.982011
0.998933
0.994608
1
0.982756
0.99044
0.983446
0.998425
0.964482
0.99835
0.925308
0.972882
0.866559
0.984818
0.987877
0.994107
0.986121
0.986989
0.976564
0.970546
0.964418
0.973246
0.97365
0.982322
0.986735
0.961204
0.967552
0.979962
0.997331
0.997298
0.984665
0.989884
0.996126
0.9851
1
0.99695
0.937522
0.977242
0.98831
0.994375
0.944589
0.987717
0.993712
0.982243
0.995302
0.968815
0.992416
0.994341
0.98394
0.990871
0.979994
0.989251
0.982695
0.987377
0.99861
0.998143
0.96439
0.990994
0.993376
0.997026
0.9994
0.99985
0.988564
0.992619
0.957186
0.988158
0.986845
0.993267
0.98928
0.991696
0.98301
0.991579
0.962479
0.988295
0.670131
0.9992
0.991283
0.99748
0.926434
0.998195
0.989606
0.977443
0.988427
0.990825
0.980739
1
0.999483
0.998867
0.996928
0.996758
0.955114
0.786363
0.966612
0.979016
0.973792
0.986918
0.996545
0.920972
0.996455
0.974326
0.997637
0.99755
0.995907
0.980124
0.984027
1
0.992193
1
1
0.998604
0.997376
1
1
0.50091
0.984854
0.9987
0.996055
0.993749
0.999583
0.995167
0.980604
0.976916
0.951287
0.997858
0.996766
0.9997
0.984138
0.998081
0.996184
0.97775
0.858734
0.807721
0.976634
0.999037
1
1
0.98494
1
1
0.978001
0.98526
1
0.783442
0.917451
0.967817
0.984974
0.9996
0.987691
0.99778
0.993384
0.995715
1
0.964804
0.99855
0.646687
0.629468
0.889498
0.917942
0.922708
0.999767
0.999058
0.994393
0.993546
0.993237
0.993117
0.989192
0.984681
0.99105
0.988431
1
1
1
0.999292
1
0.997647
0.9947
0.997072
1
0.997971
0.994069
1
1
1
0.991927
1
1
0.973208
0.472004
0.898385
0.670722
1
0.992303
0.918627
0.925783
0.994509
0.9995
0.986723
0.961888
0.948155
1
0.99965
1
0.90664
1
0.99995
1
1
0.984571
1
0.99995
0.845946
0.635768
1
0.996025
0.99925
0.99955
0.995848
0.99206
1
0.997853
0.99659
0.977782
0.667194
0.960551
0.999458
1
1
1
1
1
1
0.976611
0.914869
1
1
0.999617
0.869978
0.90928
0.98471
0.997028
1
0.999006
1
0.965532
0.966534
0.961849
1
0.793857
1
0.910785
1
0.99844
0.99925
0.997469
0.9999
0.997467
0.604518
0.899001
0.942716
0.985985
0.980927
1
0.998719
0.978565
0.999375
1
0.985758
1
0.890175
0.738034
0.969809
0.999389
0.976797
0.956991
0.994465
0.995812
0.941502
0.98547
0.9989
1
1
1
0.993587
1
0.974643
0.9999
1
0.977801
0.999867
0.9987
1
0.750788
1
0.939456
0.822368
0.987766
0.994663
0.921579
1
0.986069
0.996447
1
0.958316
0.998284
0.987801
0.947673
0.999317
0.680353
0.991016
0.999717
1
1
0.997971
1
1
1
1
1
0.998178
1
1
1
1
0.996944
0.999233
1
1
0.994393
0.512453
1
1
1
0.996451
0.811279
0.955774
0.999141
0.768269
0.999633
0.999678
0.99995
0.994024
0.980148
1
0.986518
0.998093
0.997476
1
1
0.938106
1
0.978925
0.57217
0.97689
0.9994
0.592122
0.99291
0.814099
1
0.968489
1
0.96917
0.99611
0.960758
0.915817
0.995909
0.991199
1
1
0.904466
0.921543
0.90034
0.997266
0.9953
1
1
0.992103
0.99
1
0.614824
1
1
0.9999
0.99053
0.998153
1
0.999183
0.9999
0.873626
1
0.902783
0.998933
0.976208
0.94021
0.997206
1
0.977693
0.969642
0.971125
0.9996
0.996795
1
0.997327
0.970865
0.965023
0.985881
1
0.9986
0.9249
0.757716
0.9244
0.996372
0.998572
0.997752
0.924793
0.99985
1
0.998922
1
0.99253
1
0.9996
1
0.974486
0.9985
0.997477
0.962684
0.855511
0.994631
1
0.978
1
0.999417
0.994982
0.99949
0.972028
0.999933
0.988053
0.985726
0.993508
0.988917
0.992807
0.985699
0.990045
0.983212
0.987153
0.98985
0.917787
0.960949
0.99745
0.9998
0.984727
0.987191
0.998017
0.979739
0.996459
0.993995
0.995369
1
0.981113
0.999
0.997583
0.982078
0.991392
0.998929
0.98436
0.979672
0.952854
0.98335
0.996638
0.956385
0.99666
0.997583
0.99714
0.912255
0.974011
0.983497
0.993317
0.997877
0.999725
0.995836
0.983806
1
0.972768
0.951908
0.994773
0.934916
0.995463
0.989239
0.887581
0.950492
1
1
0.998679
0.999263
1
1
0.995107
0.983267
1
0.987686
1
0.999817
0.973124
1
1
1
1
0.552341
0.993518
0.84146
1
0.918655
0.978356
0.997042
0.9878
0.937626
1
1
0.9998
0.998583
1
0.976579
0.99985
0.995155
0.996436
0.989778
0.997185
0.992024
1
0.98998
0.802656
0.996965
1
0.993107
0.993165
1
0.996446
0.999583
0.997041
0.996183
0.992587
0.970224
0.99686
1
0.998701
0.999758
1
0.984939
1
0.99195
0.986638
0.866671
0.933206
0.683211
0.654021
1
0.99925
1
1
0.98723
1
0.99995
0.938874
0.999692
0.9991
1
0.979976
0.997962
1
0.999083
1
1
0.988181
0.962616
0.990758
0.889301
0.991725
1
0.997669
0.991274
0.791282
0.987512
0.996401
0.98443
0.941385
0.921371
0.742321
0.740268
0.950698
0.899236
0.935539
0.998737
0.991471
0.998704
1
1
0.995242
0.99965
0.990472
0.977732
0.998753
0.99765
0.995254
0.97979
1
1
0.996445
0.99975
0.998867
1
0.998734
0.993106
0.997264
0.994961
0.99605
0.869771
0.9991
1
0.976539
0.969029
1
1
0.9998
0.995472
0.93342
1
0.910775
1
1
0.961058
0.996927
1
0.997603
0.951252
0.992441
0.989054
0.994032
0.9997
0.998043
0.491479
0.977676
0.955154
0.989673
0.985527
0.985625
0.993498
0.923789
0.981679
0.985784
0.983067
0.992239
0.99541
0.953867
0.9739
0.962952
1
1
1
1
0.999583
1
0.998214
0.98704
0.976874
1
0.990035
0.996328
0.991783
0.857824
0.99718
0.981953
0.986388
1
0.995133
0.977142
0.991624
0.960401
0.767527
0.99509
0.990673
0.980836
0.949066
0.835018
0.72859
0.998685
0.991386
0.989831
0.935424
0.966772
1
0.994529
0.998362
0.99975
0.994038
0.994649
0.99029
0.9997
0.995413
0.996904
0.99008
0.999563
0.896663
0.999508
0.961254
0.555051
1
0.992221
0.876094
0.953531
0.9909
0.985724
0.886068
0.961059
0.794789
0.996702
0.99845
0.98105
0.919394
0.978817
0.940391
0.964185
0.995825
0.996486
0.984278
0.993713
1
0.99903
0.99081
0.9998
0.945503
0.974908
0.99985
1
0.489934
0.718178
0.913269
0.9997
0.989181
0.989269
0.996483
0.999567
0.76054
0.930387
0.772232
0.801945
0.766509
0.884413
0.996346
0.995032
0.714351
0.879369
1
0.968351
0.963107
0.961265
0.9942
0.998423
0.989965
0.940002
0.765526
1
0.668084
0.799778
0.99785
0.99992
0.99955
0.99965
1
0.895749
0.999633
0.847989
0.99635
0.990248
0.646938
0.999417
0.986769
0.978006
0.98923
0.991066
0.999023
0.848997
0.999167
0.991923
0.99965
0.991191
0.997519
0.996996
1
0.960664
0.987584
0.942097
0.99955
0.98118
0.975693
0.994136
0.971418
0.98755
0.995748
0.997318
0.9999
0.981933
0.985151
0.689815
0.994602
0.994721
0.997547
1
1
1
0.988608
1
0.999905
1
0.993913
0.989751
0.993534
0.987868
0.994046
0.997743
0.996363
1
0.967757
0.859768
0.989431
1
0.993415
0.915889
0.990423
0.994627
1
1
1
0.990912
1
0.996578
1
0.468142
0.998583
0.9971
0.987413
0.893067
0.606977
0.908193
1
0.999165
1
0.997889
0.997481
0.994333
0.997308
1
1
0.99975
1
1
1
0.994477
1
1
1
0.997316
0.993747
1
0.9872
1
1
1
0.993411
1
0.988087
1
0.999092
0.995844
0.997773
0.827826
0.998469
0.865733
0.977877
0.99765
1
0.998022
1
0.995807
0.75668
0.913354
0.827861
0.987638
0.990483
0.993736
0.995221
0.834674
0.976232
1
1
0.954847
0.65367
0.99178
0.992487
0.99952
0.987133
0.957171
1
0.856544
0.997118
0.97817
0.998039
1
0.999363
0.946279
0.990539
0.529889
0.979075
0.990963
0.993988
0.995813
0.889532
0.995698
0.999125
0.982938
0.852918
0.99895
0.986517
0.938122
0.535608
0.841476
0.995128
0.709149
0.994467
0.765927
0.849411
0.931917
0.846897
0.997996
0.981054
0.988565
0.968458
0.97684
0.99624
0.957573
0.965873
0.984278
0.982889
0.98132
0.991146
0.893432
0.986234
0.982114
0.99524
0.983064
0.998886
0.995295
0.998438
0.997682
0.994859
0.990498
0.995352
0.90223
0.989605
0.990763
0.994503
0.999566
1
0.982667
0.992437
1
0.996562
0.99945
1
0.996183
0.996656
0.536719
0.999116
0.980757
0.999767
0.555293
0.9998
0.998859
0.990401
0.998186
0.993773
0.983202
0.996942
0.996596
0.99965
1
0.99985
0.988313
1
0.99401
1
1
0.96017
0.996122
0.996977
1
0.995081
1
0.997071
0.997031
1
1
0.993122
0.995388
0.996773
0.991264
0.994432
0.972764
0.98852
0.998892
0.995934
0.996714
0.997987
1
0.997535
1
1
0.9949
0.99939
0.994817
0.886494
0.963501
0.995434
0.996782
0.973218
0.95432
0.840485
0.923075
0.986161
0.982714
0.978677
0.990794
0.993778
0.901386
1
0.994611
0.981349
0.9996
0.934775
0.913198
0.994348
1
0.984954
1
0.965736
0.990728
0.974262
1
0.984267
1
0.9912
0.928162
1
0.630491
0.779331
0.9915
1
1
0.989223
0.982374
0.996144
1
1
0.917318
1
0.9998
1
0.992493
0.997709
0.977172
0.99656
1
0.995003
0.977831
1
1
1
0.995407
1
0.984768
0.990927
0.989125
0.99637
0.997881
0.995169
0.957518
0.993699
0.998067
0.99985
0.99495
1
0.997306
0.998225
0.988544
0.994605
0.79301
0.902143
0.987301
0.951118
0.988378
1
0.998754
0.986413
0.762363
0.676368
0.997483
0.705347
0.97091
0.989909
0.967095
0.973713
0.976044
0.915476
0.878573
0.99108
0.631177
0.990545
0.9885
0.988026
0.998048
0.996027
0.986224
0.99862
1
0.996113
0.993707
0.994627
0.720418
0.992678
0.999168
1
0.988216
0.988861
1
0.99995
0.99319
1
0.963946
1
1
0.885105
0.544452
0.992572
0.999333
0.997023
0.995799
0.990934
1
0.998472
1
0.9987
0.998601
1
1
1
0.984965
0.978235
0.991576
1
0.998578
0.97719
0.9816
0.932867
0.988077
1
1
0.984122
0.998984
0.994177
0.996428
0.990156
0.99205
0.988153
0.999367
0.992483
1
1
0.910768
0.995459
0.997417
0.99945
0.961728
0.979787
0.986997
0.990372
0.998508
0.99054
0.99538
0.998693
0.999268
0.99786
0.973073
0.999233
0.988553
0.983972
0.972425
0.980058
0.953673
0.968921
0.996475
0.996522
0.94222
0.990746
0.960465
0.953926
0.969968
0.984389
0.984352
0.994183
0.997275
0.980625
0.998332
0.999533
0.998003
0.984222
0.997359
0.818218
0.939988
0.982186
0.995377
0.995975
0.976759
0.80612
0.970715
0.996517
0.979513
0.996059
0.995874
0.881361
0.754296
0.977855
0.993514
0.954663
0.984212
0.987413
0.994191
0.972205
0.994516
1
0.99287
0.998928
0.995445
1
0.988382
0.99835
0.984674
0.9998
0.972479
0.999082
0.999601
0.989558
0.995148
0.99249
0.990922
0.971822
0.997506
0.9995
0.99304
0.995303
0.996742
0.966553
1
0.990691
0.9938
0.994814
0.997813
0.982416
0.993437
0.995793
0.991499
0.987181
0.995329
0.99926
0.991654
0.998963
0.995126
0.999492
0.975817
0.974663
0.989561
0.992966
0.990501
0.996634
0.995294
0.943118
0.99377
0.982767
0.992573
0.99765
0.992348
0.97542
0.978275
0.98615
0.99912
0.997283
0.997163
0.994667
0.997548
0.991953
0.985907
0.994474
0.991176
0.998516
0.991202
0.97342
0.994224
0.998683
0.994614
0.989674
0.989906
0.992682
0.998413
0.965571
0.99896
0.993213
0.979029
0.99917
0.990031
1
0.972316
0.996748
1
0.986996
1
1
0.999163
1
0.997081
0.929586
0.992614
0.998983
0.99704
0.990645
0.995385
0.9995
0.998812
0.998153
0.992426
1
0.996034
1
1
1
1
1
0.97876
0.993579
0.980467
0.996366
0.996333
1
0.98033
0.973221
0.994349
1
1
0.99895
0.987278
0.9999
0.999225
1
0.891811
0.624892
0.998833
0.715438
0.964447
1
1
1
0.997295
0.999442
0.828478
0.803488
0.99945
0.935533
0.997764
0.998954
0.987425
1
0.993032
0.989916
0.989
1
1
0.99803
0.969922
0.981709
1
0.987086
0.99205
0.965197
1
0.999014
1
1
0.995733
0.852146
0.97602
0.992388
0.996047
0.996654
0.980731
0.980504
0.997631
0.956626
0.955951
0.981091
0.984136
0.996481
0.98526
1
0.997858
0.987268
1
1
1
0.996584
0.9991
1
0.987883
0.997684
0.967126
0.9555
0.996244
0.612759
0.458399
0.836055
0.863074
0.945875
0.97979
0.99985
0.991142
0.998542
1
1
0.991136
0.985099
1
0.998719
1
0.99671
0.994994
0.992514
0.89571
0.98888
0.98877
1
1
0.990124
0.953973
0.962056
0.991196
0.971588
0.992492
0.981413
0.997347
0.99274
0.989462
0.996769
0.994721
0.96375
0.979021
0.987452
0.992244
0.98212
0.977366
0.953824
0.9879
0.992484
0.99256
0.982571
0.995292
0.912456
0.912162
0.996318
0.994171
0.997117
0.993906
0.911669
0.987144
0.986529
1
0.9987
0.991075
0.992021
0.97694
0.993603
0.988395
0.977431
0.987078
0.992992
0.998044
0.976983
0.931328
0.935145
0.954477
0.951475
0.930513
0.981584
0.96678
0.980661
0.981213
0.988169
0.992102
0.987368
1
0.989125
0.997739
0.972331
0.999172
0.99594
1
0.978396
0.984215
0.993996
0.951994
0.988978
0.996628
0.993715
0.997026
0.983411
0.998596
0.978454
0.971047
0.980326
0.986384
0.947929
0.994445
0.983682
0.976745
0.99288
0.977453
0.996803
0.977753
0.992479
0.921675
0.964666
0.9787
0.985912
0.990004
0.966129
0.988923
0.909694
0.979032
0.978511
0.982347
0.996298
0.978086
0.993771
0.99063
0.997901
0.962004
0.777161
0.924292
0.967675
0.989446
0.980338
0.99048
0.982141
0.972364
0.983125
0.990803
0.984267
0.989391
0.995711
0.993182
0.972716
0.957117
0.709073
0.987113
0.986515
0.966938
0.975324
0.992614
0.983927
0.999089
0.988832
0.995079
0.98894
0.987061
0.97461
0.989655
0.998801
1
0.994907
0.995364
0.988568
0.99975
1
1
1
0.980825
0.992611
0.989659
0.992996
0.90421
0.969858
0.98154
0.991439
0.984822
0.997765
0.995478
0.994011
1
0.998598
1
0.994554
0.97927
0.946775
1
1
0.997
1
0.990607
1
0.99995
0.984289
0.973285
0.985749
0.947618
0.853338
0.995669
0.974072
0.983065
0.972182
0.984964
0.992563
0.965605
0.981854
0.996301
0.920108
0.77873
0.989622
0.976193
0.98135
0.964697
0.982428
0.956448
0.959299
0.963617
0.947563
0.991416
0.983049
0.974826
0.984689
0.990384
0.986117
0.984255
0.99776
0.997958
0.993965
0.985241
0.969488
0.980043
0.981257
0.976323
0.988449
0.997262
0.996953
0.989783
0.974638
0.922218
0.951236
0.991089
0.967713
0.974671
0.96701
0.956576
0.945686
0.899037
0.97893
0.971139
0.976322
0.991434
0.945744
0.987967
0.976151
0.976892
0.986247
0.99104
0.987627
0.986729
0.9304
0.984197
0.978454
0.9825
0.973587
0.996367
0.992785
0.969002
0.960838
0.974315
0.974914
0.980815
0.950741
0.98738
0.986741
0.980573
0.972705
0.976669
0.966513
0.982303
0.989078
0.992485
0.971746
0.97997
0.981977
0.982723
0.986514
0.996674
0.993665
1
1
0.99771
0.984142
0.7099
0.9179
0.977814
0.997917
0.999273
0.969257
0.984825
0.984766
0.990913
0.975641
0.982451
0.955987
1
0.982718
0.980401
0.979517
0.974475
0.990278
1
0.985802
0.948687
0.971718
1
0.986997
0.986138
0.970125
0.9859
0.969462
0.986709
0.994037
0.982
0.995219
0.971187
0.985438
0.957373
0.97652
0.996042
0.974853
0.993065
0.971453
0.796334
0.992897
0.988653
0.999067
0.991484
0.996447
0.990952
1
1
0.986701
0.994876
0.972401
0.98058
0.998643
0.968232
0.995816
0.974215
0.988206
1
0.984074
0.989496
0.994556
0.823838
0.971227
1
0.990665
0.994534
0.99077
1
1
1
0.99995
1
0.99505
0.9993
1
1
0.982949
0.9999
0.997744
0.998133
1
1
0.933235
1
0.998762
0.99955
0.995419
0.99885
0.998136
0.996193
0.989496
1
0.992905
1
0.997012
0.99965
0.981922
0.996255
0.990773
0.986838
0.998427
0.989549
0.989588
0.957376
0.811627
0.901867
0.957703
0.842687
0.981173
0.989938
0.990373
0.937766
0.97744
0.936688
0.989141
0.9999
0.974266
0.98062
0.777984
0.818276
0.898987
0.788999
0.843568
1
0.9995
0.995377
0.986493
0.998085
0.457217
0.999053
0.991054
0.814492
0.980841
1
0.981583
0.990297
0.916809
0.980613
0.991135
0.982946
0.923433
1
0.935974
0.971401
0.980768
0.774946
0.9804
0.993857
0.981585
0.996457
0.741475
0.739555
0.994876
0.998387
0.989517
0.77161
0.836994
0.867373
0.998633
0.926139
0.974178
0.877575
0.98788
0.91208
1
0.876733
1
0.693737
0.99255
1
0.990006
0.985818
0.9998
0.999725
0.979824
0.976601
0.553531
0.979334
0.985692
0.988315
0.990168
0.981414
0.968545
0.987352
0.985227
0.997675
0.99474
0.857794
0.884727
0.976756
0.996836
0.911273
0.983052
0.99463
0.996833
0.754688
0.982635
1
1
0.9998
0.998307
0.999413
0.976927
0.981605
0.937691
0.953475
0.993781
0.998542
0.978532
0.995346
0.989407
0.9945
0.999407
1
0.994263
0.917043
0.765346
0.980243
0.983763
0.998121
0.931281
0.965511
0.989644
0.971802
0.998508
0.993928
1
0.994613
0.986679
0.949699
0.994791
0.979125
0.99484
0.995636
0.992216
1
1
0.996878
0.999273
1
0.991043
0.998373
1
0.988972
1
0.996751
0.976332
0.997105
0.976378
0.9898
0.9979
0.977274
0.999933
0.997563
0.991568
0.98824
0.99732
0.99316
0.99252
0.998914
0.997264
0.986133
0.996467
0.981687
0.992666
0.997426
1
0.994273
1
0.998663
0.996117
0.996483
0.98132
0.998383
1
0.987534
0.982176
0.976378
0.997132
1
0.978351
0.998171
1
1
0.985813
0.998568
0.991044
0.994993
0.98889
0.979836
0.991508
1
0.975317
0.994611
0.981151
0.984056
0.984204
0.97166
0.99146
0.985543
0.988779
0.98484
0.982762
0.976505
0.982206
0.977183
0.983693
0.973684
0.996676
0.997817
0.987314
0.9994
0.99964
1
1
0.99791
0.983881
0.988746
0.991602
1
0.9854
0.992946
0.994436
0.996331
0.991213
0.971046
0.978987
0.97915
0.991635
0.998526
0.982275
0.973756
0.99935
0.984019
0.998716
0.987763
0.954158
1
0.99784
0.992979
0.991945
0.989453
1
0.994224
0.999596
0.998953
1
1
0.989517
0.989147
0.985199
0.984514
0.989173
1
0.993025
0.993228
0.993643
0.990722
0.979496
1
0.995466
0.995845
0.99517
0.993544
0.974012
0.973969
0.924016
0.470383
0.9983
0.895711
0.91002
0.9992
0.985773
0.998381
0.725142
0.971759
0.923066
0.756032
0.954846
0.998493
0.996367
1
0.994106
1
0.995606
0.993349
0.995087
1
1
0.999468
1
0.996847
0.998846
0.996197
0.927617
0.999883
0.998707
0.999333
0.997926
1
0.9999
1
1
0.995858
0.997963
1
1
1
1
1
1
0.985018
1
0.993779
0.998483
0.995005
0.994552
0.979452
1
0.995056
0.983782
0.992485
0.603623
0.836495
0.99955
0.999767
0.997565
0.997228
0.897604
0.990345
0.994748
0.990313
0.998022
0.999003
1
1
0.988808
0.993547
0.998878
0.979252
0.991301
0.995602
0.997594
1
0.996232
0.997408
0.999283
0.997608
0.998017
1
0.992447
0.997638
0.980971
0.996762
1
0.99955
0.972015
0.99975
0.908191
0.600436
1
0.999795
0.976367
0.995072
1
1
0.9989
0.997588
0.997508
0.845275
0.583908
1
0.99925
0.999085
0.923794
1
0.53954
0.929935
0.991997
0.998975
1
0.996881
1
1
0.983819
0.995079
0.9996
1
1
0.996167
0.993712
0.997829
0.982522
0.887968
0.720713
0.995807
0.974191
1
0.9986
0.99707
1
1
0.926941
0.956717
1
0.997573
0.997145
0.9995
0.99603
1
0.73433
0.797709
0.990537
0.997093
0.978395
1
1
1
0.999268
0.998134
0.994068
1
1
0.99985
0.99204
1
1
0.997767
0.999675
0.998172
0.978471
1
0.999367
1
0.995956
0.46448
1
1
0.996565
0.999333
0.79792
0.987393
1
0.999758
0.463112
0.996521
1
1
0.990158
0.994204
0.997074
0.616579
0.996672
1
0.96997
0.97643
0.980945
0.99755
1
0.99945
0.999333
1
1
1
1
0.95477
0.997717
1
1
0.632578
1
0.9999
0.999708
0.983898
0.999467
0.999167
0.999517
1
1
1
0.998002
0.999912
1
1
0.99666
0.979961
0.998342
0.997586
0.999717
0.999437
0.990513
1
0.984915
0.996791
0.999833
0.997624
1
0.977032
0.99955
0.999133
1
0.9985
0.995219
1
0.952809
0.99931
0.999496
0.969203
0.99985
1
0.993609
0.998547
0.994386
0.691398
0.866281
0.9999
1
0.997079
0.995953
0.997325
1
0.985151
1
0.960098
0.978137
0.99487
1
0.996794
1
1
1
0.99625
0.99854
0.993074
0.994285
0.9993
0.993099
0.99165
1
1
1
1
0.983813
0.998235
0.99725
0.997546
0.999161
0.999112
1
0.998468
0.998125
0.859942
0.794257
0.996528
1
0.975209
0.994488
0.98802
0.978297
0.997404
0.99826
0.997433
0.996511
1
0.993966
0.970826
1
0.989416
0.96122
0.999806
0.99905
0.99887
0.998135
1
0.99475
0.990991
0.995934
1
0.903428
1
0.978907
0.921223
0.980326
0.995515
0.822745
0.983306
0.977963
0.983363
0.666068
0.995209
0.880205
0.967265
0.997895
0.990516
0.978945
0.992997
0.998093
0.995112
0.999483
0.944412
0.982301
0.981305
0.902421
0.987753
0.981022
0.994577
0.989311
0.996292
1
0.98906
1
0.996466
1
0.990585
1
0.996249
0.995692
0.998503
0.992623
0.988197
0.99679
0.99905
0.98855
0.938362
0.973787
0.589564
0.998567
0.985125
1
0.995487
0.983751
0.96488
0.983621
0.927127
0.985768
0.988919
0.9448
0.990944
0.997081
0.985991
1
0.987744
0.98861
0.996845
0.997763
0.995625
0.998483
0.996982
0.990161
0.997597
0.984888
0.987056
0.987113
0.984429
0.987489
0.972691
0.986683
0.988511
0.998242
0.997458
0.960726
0.889959
0.930808
0.577382
0.911663
0.99117
0.989977
0.991804
0.984965
0.996153
0.948852
0.996659
0.998983
0.559194
0.993157
0.976497
0.986824
0.985788
0.986397
0.974644
0.981321
0.992794
0.985889
0.998044
0.970901
0.990743
0.684867
0.980748
0.942288
0.98956
0.977473
0.993219
0.975794
0.988187
0.996471
0.977703
0.994089
0.99131
0.997182
0.989522
0.836283
0.959066
0.978986
0.991058
0.98638
0.989554
0.984498
0.930979
0.9986
0.999003
0.998933
0.989738
0.996667
0.993682
0.987052
0.997613
0.986573
0.993411
0.983706
0.986195
0.996587
0.990666
0.987971
0.990515
0.991242
0.98695
0.99086
0.997496
0.982488
0.996271
0.999533
0.998034
0.997248
0.983734
0.982712
0.996385
0.995609
0.984809
1
0.998767
1
0.99935
0.99925
0.99762
0.986951
0.971859
0.993635
0.997648
0.991034
0.974396
0.992939
0.995636
0.996563
0.781178
0.83048
0.993642
0.989644
0.991291
0.986675
0.987039
0.981563
0.99577
0.967062
0.988185
0.99312
0.998786
0.986174
0.9997
1
0.980991
0.97881
0.981327
0.990584
0.984612
1
0.999456
0.993637
0.993893
0.998996
0.997165
0.788343
0.985813
0.996575
0.99995
0.984651
0.98816
0.998183
0.989715
0.99915
0.999033
0.977721
1
0.979025
0.912313
0.99905
0.999257
0.9926
0.976429
0.994726
0.994308
1
0.596291
0.976907
0.995632
0.97775
1
0.573762
0.2498
0.997189
0.814128
0.429423
0.852965
0.972236
0.998125
0.815577
0.999223
1
1
0.753175
0.760122
0.767236
0.986855
0.996413
0.811261
0.998783
0.992967
0.973073
1
0.97352
0.939928
0.960172
0.993453
0.970915
1
0.99975
0.952652
0.991108
0.987946
0.974526
0.976622
1
0.998906
0.9759
0.9993
0.995507
0.997988
0.977005
0.78765
0.944891
0.997303
0.9999
1
0.981107
0.98457
1
0.99895
0.992833
1
0.99975
0.997799
0.991119
0.69248
1
0.949961
1
0.5905
0.998209
0.980049
0.999473
0.999517
1
0.932713
0.99995
1
0.776004
1
1
0.998807
1
0.998776
1
1
0.996938
0.980497
0.998858
0.999229
0.997527
0.676135
0.826735
0.991452
0.998524
0.996118
0.998707
1
0.996725
1
1
0.968986
0.998788
1
1
0.99995
0.998925
0.99966
1
0.988218
0.995422
0.99835
1
0.999925
0.99995
0.995211
0.997555
1
1
0.98861
0.999408
0.998539
0.993605
1
1
0.99955
1
1
1
1
1
0.997298
1
0.996338
0.998338
0.999427
0.993749
1
1
0.917483
0.992517
0.996661
0.9999
0.998365
0.998296
0.996074
0.9998
0.999073
0.991239
1
0.996882
1
0.998228
1
0.997366
1
0.998068
0.996304
0.999433
0.999416
1
1
0.999082
1
0.99703
0.997612
0.999307
0.976141
1
1
1
0.992728
1
0.870073
0.97424
0.872534
0.998778
0.993139
0.99099
0.990376
0.99945
0.988315
0.966058
0.882287
0.9996
1
0.818275
0.998783
1
1
0.999542
1
1
0.997536
0.9937
0.999867
0.966101
0.999253
0.994447
0.955803
0.755305
0.879124
0.99731
1
0.99995
1
1
0.993903
1
0.999216
0.990056
0.999541
0.999154
1
0.998725
0.988533
1
0.947639
0.999223
1
0.990031
0.982627
0.635831
0.999303
0.995072
0.82685
0.930314
0.996345
0.986623
0.99206
1
0.901641
0.997864
0.972396
0.833619
1
1
0.983266
1
0.895512
1
0.935788
0.997944
0.995087
0.9993
1
0.99965
0.995873
0.762256
0.991634
0.49032
0.800371
1
0.997394
1
0.914822
0.993281
0.99995
1
0.996979
1
0.98104
1
0.99995
1
1
0.842488
0.955866
0.862523
0.601699
0.988599
0.998258
0.934236
0.934982
0.9996
0.990531
1
0.993129
0.975568
0.9992
0.995767
0.985061
0.99925
0.987778
0.984137
1
0.99935
1
0.998578
1
0.998023
1
0.999508
1
0.988388
0.99618
0.86636
0.989675
0.980725
0.986972
0.98007
0.999706
0.985134
0.975932
0.991994
0.999267
0.9997
0.979772
0.99985
0.995558
0.997587
0.996004
1
0.995761
1
1
0.997317
0.99965
0.997368
1
0.99171
0.996623
1
0.985835
0.996316
1
1
1
0.998581
1
1
0.983704
1
1
0.994652
0.991846
1
0.987436
1
0.99963
0.971724
0.976713
0.998
0.997308
1
1
0.998067
0.993872
0.988723
0.999599
1
1
1
1
1
0.994124
1
1
0.9977
0.981193
0.969931
1
0.99965
0.994756
0.995
0.995593
1
0.9996
0.994871
0.997752
0.999683
0.999219
0.996522
1
0.996892
0.993234
1
1
0.985343
0.99985
0.99955
1
0.9999
1
0.984989
0.996291
0.998891
0.943105
0.982517
0.987548
1
1
1
1
1
0.9991
0.999619
1
1
1
0.996744
0.995286
1
0.998748
0.993408
1
0.997624
0.988233
0.999617
1
1
0.997695
0.9998
1
0.500081
1
1
0.99975
1
1
0.989685
0.922859
0.974685
1
0.99995
1
1
0.95885
1
1
0.982811
0.841355
0.999533
1
1
1
1
1
1
0.996862
1
1
0.982883
0.416359
0.8755
0.824325
0.997823
0.967105
0.990373
0.991162
0.741381
0.678523
1
1
0.948867
0.628455
0.998567
0.990879
0.990289
1
0.99017
0.966374
1
0.967084
0.998433
0.999603
1
0.841475
1
0.990312
0.993431
1
0.996698
0.983431
1
1
1
1
0.997304
1
1
0.994555
1
1
0.993833
0.9999
0.9999
0.994813
0.738158
0.992252
1
0.996048
0.998833
0.99895
0.583271
1
0.997177
0.993058
0.989613
0.772186
1
0.995078
0.926836
0.548943
0.978359
0.995997
0.812852
0.901984
0.9982
1
0.988709
0.988668
0.994329
0.993084
0.998921
0.978371
0.978056
0.998346
0.9997
0.999025
0.998908
0.98905
0.999733
1
0.993299
0.998415
1
1
1
0.991823
1
0.997483
0.999483
0.995328
0.982612
1
0.996853
1
0.967505
1
1
0.999608
1
1
0.99939
0.997464
1
0.99796
1
0.986609
1
1
1
1
0.99985
0.997359
1
0.99106
1
0.9996
0.983793
0.98635
1
0.993361
0.995071
0.99995
1
1
0.99955
0.991157
0.999325
0.998211
1
0.999075
1
1
1
0.626771
1
0.995302
0.990377
0.991125
1
0.8793
0.921774
1
1
1
0.999533
0.999483
0.997083
1
1
0.987012
1
1
1
1
1
0.978354
0.999592
1
0.986447
0.997628
0.998722
1
1
0.901655
0.996371
0.99975
1
0.82037
1
1
1
1
1
1
0.979165
1
0.99806
1
0.994862
1
0.991692
0.997034
0.99955
0.670549
0.997198
0.956594
1
1
0.999867
0.989604
1
0.780223
0.95998
0.976053
0.998567
0.989047
0.999642
0.822023
0.839955
0.998372
0.992335
1
0.99955
0.99935
0.9985
1
0.989202
0.853045
0.99698
0.993517
0.952913
0.929189
0.832984
1
0.999513
1
0.977174
1
0.998839
0.9998
0.994684
1
1
0.989098
1
0.99975
0.997796
1
1
0.9999
0.987343
0.926194
1
1
0.990539
0.998737
0.522619
0.889958
0.997349
0.958912
0.996417
1
0.995202
1
1
1
1
1
0.99985
0.990256
1
0.992195
0.999733
0.998822
0.996213
0.715597
0.990332
0.9885
0.998867
0.995188
0.99955
0.998672
0.99787
0.998537
0.984858
0.996074
0.991966
0.999883
0.998494
0.995926
0.994881
0.996493
0.979839
0.989427
0.982179
0.998389
0.996229
0.995035
0.98632
0.99254
0.993157
0.991031
0.996485
0.998155
0.995644
0.987277
0.991249
1
0.98973
0.995858
1
0.952379
0.985682
0.999
0.997227
0.99965
0.99623
0.999233
0.9786
0.997217
0.9994
1
0.974103
0.995408
0.0221
0
0
0
0
0
0
0
0
0
0.97215
0.999232
0.983075
1
0.996865
0.800078
0.939163
0.988356
0.957058
0.991375
1
1
0.992484
1
1
1
0.996319
1
1
0.995199
0.980762
0.999025
0.999404
0.9999
0.992944
0.999413
1
1
0.997658
1
0.999221
0.993935
0.993645
0.99649
0.993662
0.993899
0.989597
0.999763
0.999117
0.997896
0.987552
1
0.998915
0.974022
0.990384
0.997311
0.999633
0.994603
0.998598
0.994174
0.9524
0.996752
0.986035
0.973795
0.770468
0.986258
0.998484
0.998428
0.994656
0.985791
0.998032
0.994164
0.617556
1
0.996242
0.938517
0.988692
0.966553
0.9999
0.741779
0.982859
0.998757
1
0.999546
0.99955
0.986861
0.974545
1
0.999279
1
0.990166
0.986415
0.929769
0.981527
0.95977
0.999333
0.995773
1
1
1
0.998278
0.952186
0.863999
0.618138
0.993306
0.991558
0.996647
0.997993
0.993337
0.998496
1
0.949821
1
0.970283
0.81011
0.930344
0.812479
0.997132
1
0.99985
1
0.998166
0.981376
0.99911
0.999533
0.9962
0.989986
0.523724
0.99965
1
0.949566
0.878217
0.706115
0.996372
0.997144
0.995208
1
0.9954
0.990668
1
0.983853
0.987669
0.973308
1
0.975707
1
1
0.998867
1
0.9999
0.987295
0.987793
1
1
0.9989
0.994593
1
0.9998
0.998483
1
0.992997
1
0.989617
0.992979
0.925158
0.969661
0.99216
0.997024
1
0.878271
1
0.990663
0.992134
0.99987
0.973593
0.998817
0.99961
1
0.767256
0.994555
1
0.989085
0.988121
0.930247
0.989988
1
0.994768
1
1
0.99995
0.987824
0.996677
0.999733
1
0.997299
0.603741
0.905017
1
0.994711
0.992786
1
0.975355
0.997
1
0.999063
0.993288
1
1
1
1
1
0.976801
0.982617
0.868188
0.932354
0.9995
0.991615
1
0.997503
0.997732
0.998373
0.992106
0.998493
1
0.994491
0.917008
0.894254
0.946973
1
0.932112
1
0.992029
0.995082
0.998107
0.984676
0.928577
0.997132
0.9598
0.998459
1
0.991685
1
1
0.999418
1
0.997067
0.889085
1
0.995323
0.977352
0.973942
0.933623
0.950779
0.990089
1
1
0.969139
1
0.9996
0.997323
0.93123
1
0.999933
1
1
0.998813
0.982921
0.9994
0.875686
0.674359
0.868742
0.980997
0.91676
0.99845
0.992545
0.985402
1
0.994202
1
0.99985
0.999933
0.990781
0.993596
1
0.953716
0.998
0.990929
0.997825
0.998987
1
0.997403
0.990672
0.99857
0.993726
0.994148
0.997714
1
0.990691
0.993682
0.99965
0.950723
0.998696
0.99995
0.998967
0.993936
0.9935
0.974722
0.994839
0.994376
0.992006
0.994238
0.99805
0.997398
0.999432
0.986235
0.996393
0.9983
1
0.996695
0.974364
0.996199
0.904361
0.684695
0.995618
0.984469
0.99985
1
0.992075
1
0.968119
0.994621
1
0.998855
0.992827
0.986835
0.521202
0.979793
0.998086
0.855624
0.984818
1
0.99975
1
0.999583
0.99975
0.738321
0.998914
0.99995
0.99648
0.984197
0.973969
0.852034
1
0.996595
0.999474
0.945424
1
0.978376
0.99985
1
0.996198
1
1
0.974649
0.999023
1
0.983658
0.981118
0.992555
0.999378
0.999417
0.9985
0.959534
0.989461
1
1
1
1
0.995679
0.961559
0.9993
1
1
1
0.9985
0.984742
0.979977
0.99307
0.735238
0.703459
0.99733
0.994553
1
0.998431
1
1
0.999733
0.99995
1
0.9996
0.994415
1
0.996565
0.995207
1
1
0.978436
1
1
0.9972
1
1
1
0.999413
0.9994
1
0.497675
0.995946
0.999933
1
1
0.898641
0.998491
1
0.976477
0.981949
0.988788
0.99929
1
0.996853
0.949998
0.793957
0.553279
0.822129
0.998583
0.987622
1
1
1
1
1
0.9995
0.999355
0.995289
0.998525
1
1
1
1
0.963699
1
1
0.986297
0.949473
0.900363
0.775119
0.852478
0.986321
0.985005
0.9999
0.99975
1
0.998975
0.995593
0.998017
0.99955
0.93984
0.661299
1
0.998786
1
0.999419
0.966047
0.990018
1
1
0.99205
0.645911
1
0.998183
0.999358
0.998169
0.997092
0.998937
0.995414
1
1
0.9954
1
0.921834
0.9991
1
1
1
1
0.998998
0.997721
0.977506
0.996954
0.989675
1
1
0.998218
1
0.988262
0.990269
0.989051
0.991776
0.997498
1
0.999783
0.995104
0.990791
0.997141
0.988255
0.991604
0.987595
0.996893
1
0.978154
0.963022
0.988067
0.997858
1
0.997217
0.9991
0.995453
0.995369
0.998207
0.995486
0.999433
0.9834
1
0.997226
0.998029
0.990614
0.99502
1
0.987184
0.9999
0.998442
0.992967
1
0.996352
0.992323
1
1
1
0.971663
0.997767
0.994572
0.999492
0.986804
0.989147
0.922505
1
0.998463
0.994989
1
0.983962
1
1
0.997016
0.998552
0.995147
0.994893
1
0.9996
0.997578
0.998896
0.997913
1
1
0.97592
1
1
0.986192
0.995327
1
1
0.921123
1
0.996433
0.998017
0.99955
0.993982
0.992287
0.999599
0.99871
0.999467
0.705819
0.99946
[truncated: 1,774,553 more chars]
