# Supplementary material for: Nanopore-based consensus sequencing enables accurate multimodal tumor cell-free DNA profiling
Source: Genome Res. 2025 Apr;35(4):886–99. doi: 10.1101/gr.279144.124 (PMC12047234; doi:10.1101/gr.279144.124)
Supplement: Supplement 13 [file Supplemental_Code.zip › Supplemental_Code/NanoRCS/05_cna/ichorCNA/inst/extdata/map_hg19_500kb.wig]

fixedStep chrom=1 start=1 step=500000 span=500000
0.120671
0.545064
0.943187
0.917985
0.980687
0.824805
0.988437
0.688116
0.976161
0.98618
0.980076
0.984707
0.982958
0.983366
0.979429
0.983199
0.984964
0.976037
0.988499
0.980507
0.977112
0.992335
0.970936
0.988113
0.986083
0.838204
0.265406
0.621972
0.985233
0.977468
0.99175
0.982501
0.976363
0.848707
0.759192
0.988498
0.992788
0.99403
0.995941
0.985438
0.985539
0.992482
0.972417
0.952914
0.966106
0.996
0.98933
0.981495
0.96632
0.987213
0.978731
0.885914
0.991388
0.974839
0.974379
0.98007
0.975657
0.974496
0.980872
0.741862
0.932542
0.965467
0.985928
0.98204
0.988579
0.977156
0.977905
0.976269
0.974341
0.969691
0.967982
0.973272
0.988156
0.983536
0.992924
0.973757
0.97877
0.988399
0.975342
0.966935
0.961466
0.973216
0.984588
0.971853
0.979906
0.971093
0.984852
0.968064
0.992289
0.990964
0.98022
0.944736
0.964952
0.974544
0.90734
0.925825
0.987978
0.92857
0.984097
0.951703
0.92982
0.988482
0.966396
0.977089
0.983775
0.972825
0.974276
0.987278
0.989648
0.981661
0.970148
0.979567
0.981794
0.973461
0.987604
0.990779
0.9832
0.94194
0.978325
0.965379
0.95266
0.949228
0.968669
0.995418
0.974599
0.983765
0.971365
0.974564
0.990833
0.962579
0.98822
0.971959
0.942123
0.956179
0.975987
0.967455
0.98433
0.980807
0.944572
0.962184
0.954505
0.986366
0.966133
0.957393
0.979977
0.987263
0.967404
0.973607
0.992122
0.957871
0.962529
0.946524
0.948607
0.980494
0.960085
0.979921
0.977625
0.960558
0.970251
0.969882
0.962736
0.959499
0.964295
0.984762
0.992743
0.965272
0.9855
0.707811
0.982341
0.970232
0.994769
0.978061
0.93467
0.957498
0.946262
0.984931
0.991173
0.981659
0.981426
0.936343
0.970639
0.959386
0.979291
0.930551
0.984071
0.964194
0.95671
0.960864
0.964298
0.966054
0.985507
0.971295
0.993689
0.947491
0.96123
0.966164
0.988735
0.978905
0.971593
0.953624
0.981103
0.985022
0.95669
0.989146
0.980235
0.955843
0.957258
0.71921
0.780619
0.970321
0.939531
0.97811
0.962119
0.971321
0.986164
0.99035
0.97713
0.776297
0.938517
0.982018
0.955911
0.993149
0.983386
0.961294
0.986592
0.946913
0.972156
0.961853
0.954912
0.973586
0.976328
0.969908
0.980077
0.975043
0.944137
0.956625
0.977578
0.969473
0.9255
0.961122
0.956278
0.395814
0.45109
0
0
0
0
0
0
0
0
0
0
0
0
0
0
0
0
0
0
0
0
0
0
0
0
0
0
0
0
0
0
0
0
0
0
0
0
0
0
0
0
0
0
0.312299
0.252606
0.235133
0.197952
0.43356
0.68244
0.643151
0.259375
0.907165
0.86067
0.490966
0.068572
0.270435
0.60014
0.569051
0.983127
0.967068
0.983104
0.980806
0.926556
0.946586
0.954771
0.982321
0.972889
0.98203
0.974019
0.934977
0.979282
0.988377
0.961005
0.977155
0.93289
0.958461
0.946907
0.950122
0.979933
0.955717
0.917978
0.87747
0.974979
0.953226
0.980235
0.956803
0.956024
0.985799
0.983975
0.967803
0.929579
0.972723
0.994814
0.986747
0.974452
0.963479
0.964271
0.977843
0.943211
0.980594
0.97009
0.969668
0.949725
0.965884
0.958242
0.962932
0.951071
0.923659
0.975834
0.976662
0.955254
0.986812
0.978552
0.943658
0.975635
0.963806
0.974278
0.969144
0.974598
0.962441
0.974285
0.981262
0.983991
0.98562
0.98682
0.970926
0.971287
0.966758
0.968604
0.950574
0.970326
0.973721
0.973848
0.949284
0.984754
0.970942
0.955519
0.982093
0.990262
0.980889
0.972953
0.985785
0.966126
0.976344
0.98383
0.963792
0.968843
0.985528
0.982863
0.972409
0.96258
0.89971
0.988626
0.95344
0.966837
0.989059
0.988235
0.965679
0.985871
0.983668
0.982982
0.9875
0.918745
0.959664
0.978586
0.982098
0.989493
0.995653
0.980743
0.830004
0.383296
0.905888
0.98044
0.900514
0.996453
0.981568
0.977134
0.991014
0.967337
0.982813
0.944025
0.972851
0.977377
0.971833
0.957495
0.972328
0.99667
0.983257
0.98111
0.972842
0.973876
0.985615
0.994135
0.972969
0.981175
0.977381
0.987483
0.957067
0.951952
0.982957
0.982434
0.987812
0.974461
0.896914
0.953127
0.837711
0.77838
0.985953
0.940873
0.978659
0.979157
0.986889
0.970977
0.967735
0.958791
0.900555
0.979871
0.984119
0.987634
0.982001
0.986342
0.975189
0.959201
0.990866
0.987334
0.982765
0.977324
0.960255
0.887015
0.976617
0.98447
0.981029
0.960745
0.983126
0.978183
0.98905
0.986106
0.971285
0.989514
0.988431
0.982796
0.986139
0.920565
0.94049
0.681233
0.980097
0.992049
0.96799
0.98503
0.973731
0.969363
0.95555
0.954995
0.952067
0.900177
0.64985
0.646115
fixedStep chrom=2 start=1 step=500000 span=500000
0.948223
0.973108
0.935749
0.969022
0.97276
0.986998
0.963218
0.869817
0.976169
0.965494
0.777297
0.969089
0.986346
0.996587
0.985347
0.993531
0.9734
0.994298
0.973375
0.989332
0.977317
0.988134
0.970852
0.9828
0.983688
0.967756
0.983516
0.945796
0.969698
0.950014
0.989273
0.977099
0.879335
0.976366
0.983911
0.982519
0.956746
0.980515
0.934756
0.975313
0.982033
0.985955
0.910921
0.980325
0.974452
0.983575
0.969352
0.979499
0.968804
0.985892
0.980842
0.978257
0.985136
0.988756
0.987216
0.974033
0.982896
0.992565
0.985635
0.986186
0.987243
0.982213
0.966152
0.956209
0.968776
0.978174
0.961084
0.983011
0.98283
0.952545
0.962972
0.96171
0.940985
0.986104
0.98355
0.97157
0.963743
0.978923
0.989413
0.979981
0.95418
0.987023
0.981835
0.962431
0.987109
0.983286
0.979056
0.967195
0.982881
0.981313
0.967366
0.993144
0.989841
0.986123
0.985121
0.982863
0.977248
0.967082
0.967801
0.965729
0.990756
0.994423
0.991891
0.9568
0.970078
0.978585
0.97791
0.967471
0.985035
0.991981
0.992679
0.960207
0.949667
0.946547
0.965013
0.940301
0.970643
0.971078
0.974995
0.973556
0.946435
0.988431
0.984108
0.985665
0.985622
0.949712
0.967303
0.963286
0.972121
0.9908
0.983511
0.984904
0.936412
0.95213
0.975966
0.95871
0.985488
0.958299
0.991654
0.986238
0.980527
0.979408
0.939834
0.978256
0.963587
0.958519
0.985225
0.933433
0.950639
0.990248
0.965584
0.981385
0.965453
0.937064
0.939288
0.947307
0.973145
0.965276
0.972191
0.967552
0.979579
0.99313
0.978753
0.973461
0.979044
0.98819
0.976284
0.969783
0.952016
0.969987
0.980507
0.978288
0.983062
0.943459
0.526572
0.432605
0.650192
0.98862
0.782188
0.374919
0.476587
0.021633
0
0.429533
0.295776
0
0
0
0
0
0.207746
0.928737
0.729412
0.777279
0.960513
0.678461
0.728146
0.973169
0.990966
0.947757
0.988528
0.950596
0.990979
0.977501
0.981319
0.986274
0.968891
0.981289
0.983071
0.992328
0.989341
0.97082
0.989483
0.946454
0.837924
0.974633
0.906184
0.924884
0.859003
0.973585
0.703291
0.526408
0.504278
0.988372
0.645047
0.856335
0.824141
0.98687
0.618566
0.968224
0.973497
0.976495
0.970016
0.95408
0.97895
0.961572
0.943268
0.923181
0.981542
0.96297
0.989784
0.964239
0.992589
0.993913
0.984408
0.958679
0.972386
0.988658
0.96292
0.972946
0.956284
0.986228
0.975802
0.953163
0.982328
0.989898
0.991326
0.980163
0.985384
0.953168
0.96334
0.776868
0.601552
0.910361
0.728856
0.574338
0.96241
0.987439
0.953927
0.960393
0.972649
0.954368
0.953413
0.985838
0.978028
0.971612
0.934662
0.989901
0.970402
0.98769
0.97409
0.980213
0.986559
0.981421
0.988572
0.990083
0.967207
0.97252
0.974687
0.97204
0.987255
0.984829
0.987966
0.985981
0.977802
0.976679
0.980321
0.948567
0.955244
0.795205
0.952845
0.943808
0.989258
0.992328
0.94815
0.970465
0.9851
0.96972
0.954349
0.962223
0.982075
0.970494
0.965021
0.976464
0.963564
0.959013
0.944274
0.986031
0.934668
0.965824
0.978307
0.967008
0.976154
0.936319
0.96096
0.976788
0.980536
0.984261
0.991572
0.984204
0.97266
0.979052
0.976714
0.968307
0.980228
0.924403
0.971208
0.964116
0.987413
0.977929
0.937783
0.970898
0.978525
0.9867
0.977717
0.974327
0.959311
0.981202
0.977619
0.980813
0.96595
0.984782
0.962186
0.951245
0.983425
0.979944
0.984942
0.949117
0.989122
0.941558
0.960644
0.985298
0.972545
0.966835
0.982878
0.968025
0.958084
0.9678
0.958836
0.954182
0.977478
0.977157
0.967234
0.952019
0.958358
0.984314
0.974663
0.967936
0.991266
0.972187
0.976572
0.973177
0.975312
0.97555
0.986178
0.972055
0.963837
0.961352
0.969937
0.953998
0.967107
0.947108
0.943936
0.971433
0.9812
0.95827
0.972053
0.940242
0.975238
0.982463
0.971138
0.986646
0.979401
0.968032
0.944591
0.988951
0.969239
0.978285
0.980878
0.984516
0.985516
0.970741
0.980152
0.991113
0.963797
0.954722
0.986065
0.984864
0.97624
0.896761
0.952749
0.980215
0.970736
0.970984
0.974945
0.972087
0.991404
0.970961
0.961944
0.979522
0.978593
0.968148
0.96824
0.979523
0.976396
0.992505
0.991198
0.980236
0.980399
0.982882
0.990396
0.971993
0.986428
0.991206
0.989956
0.979013
0.971444
0.97768
0.972572
0.990062
0.977529
0.984586
0.976454
0.972381
0.988895
0.978405
0.985153
0.965923
0.941713
0.965795
0.98952
0.979792
0.96334
0.989186
0.98029
0.950575
0.945882
0.988699
0.876639
0.967573
0.986523
0.964184
0.989024
0.995074
0.967685
0.995871
0.984583
0.978682
0.984401
0.924769
0.988672
0.932663
0.977737
0.959025
0.983351
0.957078
0.296241
fixedStep chrom=3 start=1 step=500000 span=500000
0.863386
0.932565
0.977984
0.954548
0.978505
0.98072
0.989028
0.953837
0.932034
0.98318
0.972243
0.96167
0.95764
0.944974
0.993617
0.984892
0.965183
0.95689
0.991583
0.975222
0.971161
0.983708
0.987856
0.958332
0.981035
0.979329
0.988616
0.986747
0.961734
0.992643
0.939228
0.973255
0.985778
0.968307
0.971692
0.96215
0.976732
0.963883
0.94175
0.935008
0.96988
0.980152
0.954349
0.983286
0.945444
0.949911
0.957031
0.981247
0.950631
0.990786
0.98007
0.987718
0.937958
0.931734
0.973695
0.976007
0.957677
0.981714
0.969672
0.987215
0.949686
0.995153
0.995557
0.991835
0.969807
0.97619
0.97678
0.973134
0.950066
0.966818
0.962186
0.964287
0.953984
0.978944
0.981479
0.976341
0.953956
0.977164
0.970326
0.946571
0.93644
0.96277
0.975567
0.934119
0.971912
0.981207
0.978931
0.940496
0.990448
0.970219
0.989914
0.992762
0.969739
0.963146
0.980771
0.977283
0.975688
0.973872
0.975964
0.976
0.982316
0.963322
0.925751
0.969677
0.99239
0.989034
0.968635
0.978941
0.962093
0.975924
0.955192
0.985643
0.98808
0.964
0.964853
0.976954
0.983794
0.916679
0.965199
0.987514
0.990235
0.968846
0.950168
0.992394
0.995435
0.983756
0.951691
0.961785
0.989329
0.980778
0.965458
0.986591
0.789447
0.974969
0.953963
0.985851
0.975294
0.974296
0.984948
0.972238
0.95953
0.967554
0.993291
0.99284
0.991101
0.981558
0.973096
0.989637
0.971898
0.959785
0.892416
0.818089
0.96629
0.985608
0.980007
0.979097
0.983206
0.952283
0.976224
0.983208
0.982679
0.963185
0.975706
0.971314
0.950944
0.981353
0.982655
0.981878
0.973756
0.972172
0.968173
0.98197
0.968572
0.989365
0.96889
0.964574
0.982703
0.944894
0.970328
0.937263
0.885948
0.009594
0
0
0
0
0
0.93205
0.973588
0.958044
0.963231
0.971181
0.967083
0.971866
0.964679
0.967042
0.968299
0.941541
0.945898
0.989116
0.95016
0.973347
0.941415
0.963987
0.986456
0.953194
0.970826
0.985176
0.983396
0.993604
0.97145
0.979039
0.981519
0.956848
0.97017
0.970559
0.964373
0.969516
0.940174
0.970712
0.969138
0.965841
0.962243
0.959013
0.96019
0.964497
0.971707
0.976081
0.987409
0.985785
0.970889
0.968281
0.958277
0.981828
0.986288
0.979777
0.982035
0.927779
0.987347
0.98535
0.942987
0.928211
0.95067
0.942626
0.967029
0.989305
0.990562
0.970429
0.978019
0.987822
0.928021
0.862825
0.970305
0.976137
0.985144
0.993686
0.988415
0.961699
0.969911
0.824178
0.972976
0.952528
0.967824
0.952153
0.946282
0.937321
0.95185
0.980192
0.98429
0.964741
0.939561
0.956754
0.959877
0.945936
0.92511
0.968973
0.971646
0.96094
0.965634
0.975914
0.98068
0.96757
0.965978
0.981789
0.960436
0.984671
0.971604
0.980065
0.98546
0.971935
0.975001
0.958802
0.964893
0.967408
0.981784
0.985658
0.944352
0.982577
0.989682
0.979676
0.983779
0.969544
0.971485
0.979302
0.984893
0.966049
0.958993
0.949868
0.971234
0.951995
0.953166
0.971404
0.983987
0.971831
0.970375
0.937038
0.947022
0.958632
0.935522
0.988054
0.98399
0.95609
0.982265
0.980303
0.960906
0.963612
0.957938
0.971279
0.966405
0.983481
0.959878
0.952168
0.968025
0.962589
0.978493
0.976684
0.963558
0.993583
0.964409
0.988985
0.964671
0.954712
0.966693
0.989781
0.975321
0.990772
0.977904
0.982299
0.975908
0.977107
0.972347
0.955829
0.966928
0.971657
0.9635
0.985617
0.988071
0.936035
0.975017
0.983226
0.949906
0.977733
0.979661
0.987995
0.978088
0.972465
0.977041
0.984098
0.988186
0.980853
0.968671
0.984425
0.983126
0.960395
0.969527
0.973052
0.976084
0.966857
0.982807
0.982299
0.98713
0.970354
0.974618
0.970255
0.980177
0.966414
0.98153
0.992467
0.975102
0.972306
0.856774
0.905884
0.966838
0.982776
0.916347
0.720513
0
fixedStep chrom=4 start=1 step=500000 span=500000
0.91923
0.97047
0.864319
0.981562
0.979317
0.981626
0.983726
0.881289
0.84914
0.982305
0.941743
0.960454
0.992224
0.977859
0.985074
0.991065
0.986101
0.898762
0.461236
0.851563
0.989423
0.971337
0.931348
0.955658
0.952173
0.96753
0.979083
0.973432
0.946892
0.9628
0.967492
0.972971
0.973387
0.967916
0.984205
0.973775
0.963812
0.979284
0.965183
0.967983
0.98843
0.969232
0.952084
0.984478
0.957082
0.97604
0.991792
0.964833
0.986399
0.975603
0.987547
0.990921
0.985097
0.950759
0.960691
0.991192
0.985844
0.987612
0.989587
0.978214
0.988037
0.991422
0.991166
0.958999
0.982662
0.976851
0.989498
0.983785
0.987932
0.985664
0.985757
0.974119
0.98353
0.977072
0.973248
0.973244
0.972512
0.983394
0.977992
0.977503
0.982893
0.978523
0.970054
0.989586
0.982335
0.98085
0.969999
0.953685
0.970065
0.968041
0.980988
0.964097
0.967238
0.966397
0.973859
0.984232
0.956168
0.954741
0.408692
0.156489
0
0
0
0
0
0.616083
0.909546
0.951896
0.911383
0.941849
0.968522
0.966345
0.966829
0.970026
0.96519
0.977758
0.941246
0.936466
0.966368
0.865612
0.943895
0.972481
0.975612
0.950736
0.982333
0.947538
0.969517
0.960667
0.946166
0.97482
0.981814
0.940924
0.954033
0.960156
0.967112
0.964711
0.959661
0.965134
0.936103
0.954633
0.887279
0.95224
0.953236
0.94824
0.963743
0.967246
0.945297
0.953241
0.967558
0.973832
0.853077
0.972999
0.903233
0.978647
0.984749
0.986055
0.951635
0.979297
0.927188
0.973096
0.964207
0.94976
0.98596
0.960927
0.958692
0.971617
0.952829
0.985234
0.965227
0.970179
0.958595
0.97424
0.971865
0.953031
0.951941
0.95713
0.968081
0.952017
0.97692
0.973626
0.974082
0.980995
0.949041
0.967097
0.942407
0.942078
0.963114
0.977987
0.984428
0.930397
0.947152
0.973279
0.966768
0.9595
0.969309
0.972433
0.952088
0.933206
0.968878
0.965986
0.945218
0.956744
0.98481
0.977123
0.972318
0.972186
0.957138
0.926499
0.944631
0.929481
0.965128
0.954351
0.961705
0.964838
0.935065
0.954971
0.967775
0.976347
0.976961
0.978759
0.981773
0.958484
0.955282
0.956074
0.92072
0.973629
0.950424
0.979541
0.972034
0.971776
0.979975
0.987383
0.978472
0.974597
0.968767
0.975591
0.97634
0.94998
0.839957
0.848523
0.839076
0.969231
0.96595
0.963642
0.976572
0.985164
0.950153
0.955384
0.97397
0.972474
0.956653
0.982326
0.978982
0.976536
0.969642
0.945541
0.961392
0.940132
0.965225
0.962362
0.977472
0.93856
0.98996
0.974651
0.965971
0.679565
0.968864
0.967203
0.986927
0.971402
0.977535
0.962771
0.952816
0.984899
0.979167
0.99492
0.981933
0.970006
0.975979
0.968523
0.978837
0.987142
0.957401
0.958748
0.953907
0.966846
0.975076
0.961109
0.962201
0.798103
0.930404
0.952135
0.956763
0.961786
0.961762
0.96151
0.958463
0.979583
0.975378
0.974386
0.961151
0.950517
0.980053
0.976892
0.966579
0.985355
0.991869
0.974247
0.988434
0.979626
0.97862
0.971634
0.980578
0.986732
0.967146
0.985577
0.969449
0.967442
0.933147
0.969836
0.978653
0.951772
0.953477
0.960982
0.981705
0.975692
0.988658
0.978113
0.965319
0.963651
0.909256
0.951682
0.94664
0.981966
0.944999
0.948453
0.953802
0.964109
0.9786
0.985777
0.958936
0.975921
0.926729
0.967893
0.988127
0.980637
0.980289
0.986118
0.990336
0.958753
0.983247
0.964267
0.97444
0.983492
0.985009
0.977798
0.987172
0.964871
0.980452
0.973768
0.982795
0.971337
0.985926
0.982155
0.971105
0.975689
0.981285
0.965335
0.980451
0.978482
0.977646
0.976326
0.984011
0.985131
0.952545
0.946716
0.988831
0.962524
0.954271
0.982311
0.946182
0.877028
0.118519
fixedStep chrom=5 start=1 step=500000 span=500000
0.892073
0.865557
0.97362
0.935998
0.987431
0.994184
0.973711
0.989033
0.986551
0.968298
0.986914
0.989629
0.994095
0.980977
0.915816
0.983609
0.962758
0.97006
0.976124
0.979047
0.977101
0.98761
0.990209
0.991471
0.973105
0.982274
0.979919
0.984506
0.993053
0.984254
0.959302
0.976043
0.970525
0.967837
0.981983
0.813552
0.968568
0.977029
0.970915
0.981678
0.978593
0.802811
0.779545
0.892311
0.898242
0.984507
0.991828
0.98156
0.979879
0.985388
0.945762
0.983357
0.970683
0.990721
0.980937
0.978001
0.978181
0.947382
0.954172
0.981255
0.957825
0.970803
0.992768
0.985594
0.980144
0.95776
0.953147
0.977284
0.667059
0.982621
0.948896
0.971056
0.97166
0.980078
0.943962
0.965996
0.980484
0.980897
0.96637
0.969571
0.977596
0.957831
0.951021
0.95788
0.952185
0.946754
0.944415
0.931406
0.96632
0.953222
0.957506
0.916166
0.770962
0
0
0
0
0
0.114906
0.853394
0.984814
0.948301
0.952926
0.955476
0.969061
0.954687
0.963863
0.977263
0.957975
0.979378
0.967225
0.981449
0.978907
0.964111
0.963194
0.926209
0.984863
0.972904
0.969103
0.954501
0.953871
0.980231
0.986182
0.937822
0.940301
0.940999
0.957385
0.957053
0.96215
0.973357
0.964512
0.959799
0.987889
0.965424
0.914877
0.977657
0.980347
0.732618
0.253293
0.180845
0.311933
0.651399
0.974385
0.98121
0.973927
0.989398
0.984605
0.984844
0.954284
0.950751
0.927288
0.975466
0.972869
0.958548
0.977058
0.959713
0.93857
0.984035
0.963649
0.957598
0.971415
0.9571
0.961884
0.9618
0.958234
0.969297
0.966387
0.971422
0.987005
0.959626
0.984668
0.935668
0.960139
0.976828
0.959577
0.977702
0.971485
0.977709
0.958419
0.954179
0.961835
0.987204
0.962781
0.872513
0.97648
0.951924
0.96197
0.98666
0.987394
0.970872
0.979064
0.96726
0.992906
0.943721
0.92287
0.958324
0.976839
0.853898
0.902727
0.889029
0.945366
0.948004
0.956229
0.954966
0.959508
0.990264
0.967566
0.961541
0.976071
0.964964
0.989442
0.970391
0.944506
0.996375
0.99499
0.971773
0.973171
0.93864
0.986716
0.96644
0.933948
0.956225
0.961281
0.970698
0.985327
0.975019
0.965085
0.969398
0.94346
0.979881
0.966762
0.977458
0.97579
0.964296
0.974532
0.964852
0.97579
0.96995
0.945812
0.952491
0.953811
0.961851
0.969541
0.933607
0.979672
0.969374
0.975969
0.966879
0.991254
0.965863
0.962037
0.977039
0.940028
0.973602
0.961832
0.974749
0.969731
0.953678
0.973515
0.963575
0.907708
0.971681
0.953719
0.97281
0.974366
0.967976
0.990698
0.97844
0.977637
0.994417
0.991743
0.962404
0.946479
0.969417
0.971074
0.982092
0.96132
0.875302
0.992227
0.969978
0.967671
0.967796
0.980115
0.985994
0.986478
0.9928
0.973551
0.961721
0.943207
0.956792
0.970965
0.980984
0.976414
0.980031
0.94955
0.944494
0.964968
0.993605
0.985949
0.991774
0.969026
0.985623
0.965892
0.955094
0.911986
0.944982
0.979361
0.984831
0.983967
0.960259
0.858141
0.989079
0.950848
0.977811
0.976926
0.9727
0.990195
0.981431
0.983333
0.989824
0.939119
0.981092
0.959441
0.966959
0.950405
0.96651
0.973159
0.978988
0.985993
0.984418
0.98497
0.973541
0.97603
0.990117
0.989293
0.978113
0.979879
0.987549
0.979052
0.981532
0.961156
0.968308
0.990811
0.987552
0.988026
0.977952
0.982722
0.983067
0.988112
0.972416
0.836262
0.82817
0.982209
0.983694
0.628242
0.978695
0.972999
0.95786
0.965561
0.966592
0.950781
0.547122
fixedStep chrom=6 start=1 step=500000 span=500000
0.715
0.973632
0.973672
0.987093
0.962984
0.986452
0.969716
0.986287
0.966407
0.98069
0.988453
0.965382
0.934948
0.985251
0.983719
0.982068
0.982432
0.971485
0.979088
0.951041
0.984478
0.977869
0.984444
0.984585
0.990211
0.975594
0.987708
0.98834
0.975213
0.993062
0.984326
0.983778
0.972639
0.979663
0.983283
0.982602
0.978655
0.976393
0.956912
0.957308
0.98744
0.98217
0.982663
0.978892
0.965855
0.985346
0.963547
0.959996
0.973832
0.973022
0.981941
0.992907
0.985175
0.650963
0.983
0.968427
0.9854
0.9664
0.958289
0.969433
0.954623
0.981828
0.961277
0.927935
0.950676
0.979105
0.976361
0.986768
0.980288
0.982022
0.977243
0.981845
0.989734
0.989186
0.982378
0.993616
0.982389
0.985691
0.980313
0.975969
0.990375
0.991105
0.982054
0.984256
0.983057
0.977237
0.986175
0.988364
0.987574
0.927817
0.96709
0.974965
0.966817
0.982853
0.967808
0.982702
0.96226
0.974951
0.956518
0.971713
0.973361
0.966786
0.968076
0.941704
0.981503
0.947486
0.970615
0.987283
0.968509
0.964785
0.963628
0.969588
0.972696
0.970245
0.945119
0.791703
0.582892
0.424144
0
0
0
0
0
0.21869
0.817305
0.970141
0.958393
0.959974
0.962382
0.958207
0.950411
0.982622
0.941222
0.973997
0.963871
0.963204
0.975208
0.969832
0.971392
0.981277
0.94692
0.971577
0.951584
0.941406
0.984928
0.959245
0.959253
0.96119
0.966402
0.915449
0.933617
0.954478
0.981653
0.953369
0.955029
0.941492
0.934148
0.943517
0.948117
0.960193
0.959688
0.97054
0.946605
0.924381
0.943245
0.958937
0.930347
0.983044
0.947445
0.956567
0.944989
0.967033
0.939823
0.895331
0.936214
0.93001
0.966286
0.988967
0.930694
0.972959
0.988859
0.972754
0.980452
0.980718
0.984139
0.975868
0.98171
0.969681
0.980683
0.961377
0.975349
0.644323
0.95398
0.979786
0.978779
0.981445
0.974497
0.955342
0.96873
0.970594
0.934901
0.966907
0.971313
0.962334
0.983252
0.953186
0.961869
0.970767
0.960125
0.951249
0.964693
0.972078
0.972745
0.985552
0.971925
0.985265
0.966439
0.969396
0.969351
0.947733
0.957972
0.978197
0.976037
0.981627
0.975843
0.970227
0.956496
0.963361
0.989251
0.977764
0.910367
0.966967
0.964855
0.970505
0.945734
0.966663
0.94622
0.981682
0.982362
0.980965
0.984862
0.952593
0.925877
0.962437
0.983363
0.967975
0.96487
0.968978
0.988514
0.97244
0.945109
0.969194
0.976716
0.952216
0.970166
0.964397
0.984403
0.98434
0.943239
0.982917
0.987976
0.962013
0.983875
0.949513
0.96242
0.988974
0.959798
0.96913
0.989309
0.987036
0.987388
0.984311
0.952715
0.991427
0.977024
0.995577
0.977962
0.982947
0.976681
0.975485
0.983219
0.982688
0.979069
0.967599
0.933575
0.978398
0.985895
0.982697
0.981837
0.988122
0.979539
0.968531
0.963871
0.970537
0.991048
0.987705
0.966802
0.979285
0.983793
0.991109
0.963145
0.9867
0.980554
0.983918
0.966272
0.986783
0.976867
0.980141
0.976954
0.989555
0.985472
0.991485
0.973877
0.95212
0.996425
0.791285
0.984079
0.971842
0.979057
0.977156
0.973086
0.954072
0.909146
0.98187
0.988622
0.987737
0.971199
0.995526
0.987752
0.979375
0.945237
0.972359
0.99021
0.977481
0.96765
0.808541
0.907558
0.965797
0.969361
0.969757
0.882616
0.83257
0.0974228
fixedStep chrom=7 start=1 step=500000 span=500000
0.791349
0.972749
0.966183
0.976487
0.970181
0.973381
0.985607
0.981725
0.977396
0.950659
0.939466
0.905724
0.956137
0.826771
0.938909
0.96719
0.973465
0.972108
0.9608
0.972325
0.972058
0.960337
0.988138
0.988239
0.97436
0.971533
0.969802
0.968029
0.964519
0.969813
0.990293
0.970594
0.966926
0.989574
0.970492
0.98374
0.981598
0.991601
0.949359
0.947007
0.98174
0.966222
0.981217
0.984629
0.992545
0.931032
0.961138
0.953114
0.965582
0.982369
0.967691
0.967027
0.97379
0.976882
0.969542
0.979952
0.983138
0.991144
0.991091
0.923974
0.956868
0.973405
0.98996
0.959823
0.953063
0.86467
0.944115
0.978451
0.948978
0.922446
0.836345
0.947701
0.974369
0.976437
0.967188
0.973742
0.963897
0.989134
0.975332
0.933589
0.959654
0.980093
0.996136
0.995646
0.993427
0.964571
0.971223
0.978277
0.900562
0.983761
0.973561
0.858327
0.97945
0.984989
0.986334
0.982952
0.989789
0.939678
0.979271
0.961465
0.908807
0.96703
0.954424
0.94283
0.982175
0.985363
0.962345
0.991722
0.936414
0.975533
0.97689
0.891782
0.880379
0.783363
0.782102
0.807657
0.0929526
0
0
0
0
0
0.194001
0.545536
0.946395
0.67794
0.699304
0.961289
0.94617
0.750345
0.722435
0.945016
0.946118
0.831802
0.991269
0.987742
0.98897
0.986482
0.994568
0.98187
0.988309
0.989688
0.988969
0.972244
0.68304
0.677174
0.980033
0.978512
0.586357
0.293164
0.830664
0.970643
0.631771
0.704672
0.984348
0.980493
0.978413
0.970941
0.982235
0.978886
0.980118
0.977923
0.979801
0.991231
0.973826
0.971645
0.969339
0.94539
0.974158
0.96213
0.988005
0.955523
0.962711
0.952703
0.967754
0.961445
0.970433
0.970275
0.95705
0.915905
0.960392
0.965378
0.917379
0.963995
0.98294
0.954035
0.950595
0.981748
0.984569
0.974992
0.970388
0.97565
0.955927
0.964254
0.934703
0.894561
0.986755
0.987918
0.947192
0.896188
0.977764
0.860621
0.945734
0.955924
0.608838
0.867953
0.967701
0.954177
0.933508
0.977546
0.977147
0.966006
0.966378
0.975835
0.970273
0.985547
0.972414
0.969042
0.953149
0.950503
0.94694
0.980268
0.956729
0.980157
0.973018
0.950925
0.925591
0.980149
0.984606
0.963651
0.988303
0.978881
0.953395
0.990895
0.984532
0.973145
0.985596
0.9778
0.954619
0.97356
0.992094
0.96454
0.976723
0.967961
0.966453
0.980639
0.956198
0.96965
0.973038
0.963366
0.984714
0.971044
0.965674
0.960716
0.980487
0.976679
0.866105
0.985309
0.985223
0.981554
0.769983
0.989715
0.991569
0.980787
0.984498
0.982128
0.987236
0.975374
0.988567
0.978069
0.991644
0.972934
0.957208
0.953408
0.980455
0.985017
0.972032
0.974456
0.931247
0.985246
0.953375
0.963581
0.981342
0.955897
0.780878
0.973178
0.652917
0.781554
0.900516
0.974837
0.957174
0.950433
0.978718
0.960027
0.976939
0.975504
0.970868
0.975312
0.968371
0.699319
0.934894
0.990499
0.990387
0.943632
0.933638
0.942306
0.911879
0.81494
0.783901
0.990375
0.975757
0.992785
0.984904
0.966394
0.967548
0.960415
0.958118
0.967385
0.869705
fixedStep chrom=8 start=1 step=500000 span=500000
0.642381
0.942081
0.930865
0.958078
0.933142
0.987213
0.964686
0.985122
0.990596
0.985954
0.974973
0.978558
0.976547
0.877839
0.345194
0.329654
0.874774
0.98474
0.978129
0.969973
0.98531
0.979163
0.985715
0.840727
0.38343
0.948552
0.980556
0.981903
0.97494
0.977315
0.967015
0.983412
0.980338
0.960725
0.99137
0.991856
0.982798
0.98932
0.989912
0.975993
0.994255
0.984729
0.990267
0.980582
0.989138
0.992054
0.973138
0.98283
0.967321
0.975168
0.982287
0.970349
0.984313
0.962408
0.985645
0.991578
0.991545
0.973332
0.974606
0.991758
0.98414
0.985036
0.956427
0.971374
0.987156
0.98511
0.976628
0.960407
0.966879
0.986147
0.963994
0.987379
0.946443
0.988249
0.983396
0.98512
0.986494
0.984161
0.976128
0.968348
0.973435
0.971489
0.975153
0.990282
0.984058
0.968004
0.909874
0.59653
0
0
0
0
0
0.262142
0.990941
0.90583
0.904814
0.976825
0.95683
0.962112
0.976525
0.97733
0.957787
0.961291
0.97397
0.961497
0.988332
0.979878
0.970206
0.946606
0.97963
0.963692
0.971081
0.970625
0.944676
0.972392
0.962431
0.982995
0.969703
0.971095
0.960469
0.963514
0.967689
0.985969
0.94892
0.968312
0.976791
0.968204
0.968136
0.969177
0.956299
0.973351
0.962601
0.976877
0.976294
0.976087
0.974013
0.962205
0.96295
0.954394
0.963614
0.959334
0.985238
0.937375
0.970713
0.96006
0.961272
0.959352
0.975438
0.980533
0.962665
0.953416
0.956679
0.970653
0.966135
0.981284
0.966381
0.969583
0.976732
0.979338
0.964635
0.968207
0.974963
0.972631
0.965435
0.974569
0.967731
0.99188
0.956272
0.959047
0.963688
0.937272
0.985454
0.450264
0.987463
0.96772
0.932031
0.959966
0.972898
0.945747
0.947121
0.939492
0.955581
0.986317
0.971873
0.914158
0.964234
0.988912
0.969898
0.975259
0.972429
0.985321
0.972735
0.953533
0.969236
0.977693
0.951525
0.966794
0.977898
0.926248
0.951042
0.946641
0.972717
0.974539
0.984658
0.961075
0.963683
0.988796
0.988518
0.95196
0.973203
0.97212
0.984007
0.972959
0.979107
0.978048
0.977873
0.963798
0.961807
0.968218
0.979216
0.965649
0.973523
0.978346
0.986519
0.979858
0.978825
0.97372
0.981959
0.961782
0.939346
0.956765
0.976822
0.97791
0.975967
0.985457
0.970517
0.986591
0.989257
0.959763
0.928467
0.97949
0.972812
0.972505
0.948006
0.984109
0.959994
0.992416
0.987494
0.981143
0.98401
0.985549
0.986262
0.975792
0.958608
0.969327
0.955078
0.985326
0.972254
0.927648
0.975375
0.977848
0.991558
0.99236
0.945874
0.94655
0.984772
0.981683
0.993844
0.982797
0.968419
0.985287
0.971703
0.9603
0.96881
0.979366
0.973776
0.969687
0.943927
0.986637
0.98543
0.994506
0.976054
0.98204
0.98455
0.846518
0.990066
0.972816
0.97643
0.979145
0.653963
0.967374
0.792216
fixedStep chrom=9 start=1 step=500000 span=500000
0.698033
0.98598
0.956051
0.944691
0.983919
0.982653
0.971146
0.978762
0.976793
0.952381
0.948715
0.972101
0.927603
0.974895
0.982677
0.978178
0.965517
0.992415
0.976446
0.973084
0.972655
0.95639
0.98168
0.957866
0.969768
0.979409
0.968214
0.977779
0.989858
0.964714
0.967741
0.923868
0.978411
0.990041
0.957441
0.951433
0.976122
0.956639
0.974325
0.949327
0.967547
0.963417
0.947223
0.963146
0.954073
0.951753
0.975224
0.977678
0.955559
0.954473
0.960422
0.979635
0.967567
0.975273
0.974677
0.97782
0.948286
0.963497
0.966771
0.987739
0.971883
0.954078
0.94782
0.962744
0.941904
0.954427
0.963459
0.90623
0.97317
0.943174
0.967255
0.986701
0.983596
0.98439
0.984588
0.987869
0.980872
0.628777
0.334892
0.205744
0.213606
0.260893
0.177207
0.265367
0.243235
0.190206
0.218338
0.305529
0.374647
0.287725
0.216075
0.197054
0.182238
0.221496
0.112254
0
0
0
0
0
0
0
0
0
0
0
0
0
0
0
0
0
0
0
0
0
0
0
0
0
0
0
0
0
0
0
0
0
0
0
0.0124116
0.240427
0.239751
0.334488
0.126628
0.234766
0.315449
0.151025
0.272522
0.32407
0.135871
0.198188
0.959614
0.982931
0.927699
0.968554
0.954943
0.980706
0.982768
0.977781
0.974986
0.990122
0.986144
0.971152
0.980364
0.964609
0.970024
0.980648
0.973002
0.980276
0.962082
0.963225
0.974886
0.967508
0.953399
0.974425
0.939808
0.970782
0.971652
0.950569
0.957207
0.960994
0.937362
0.970852
0.980314
0.976899
0.915273
0.954076
0.972445
0.980411
0.974725
0.902118
0.982288
0.976137
0.793203
0.65965
0.979239
0.965802
0.980576
0.949262
0.972854
0.959463
0.980078
0.940587
0.868336
0.987619
0.976073
0.98524
0.975726
0.821525
0.969634
0.98267
0.973649
0.994375
0.972517
0.973357
0.955542
0.947926
0.976503
0.948051
0.970629
0.973804
0.951971
0.96112
0.977631
0.988271
0.95057
0.941641
0.967568
0.985173
0.980425
0.978109
0.965653
0.991376
0.986939
0.967287
0.961145
0.9669
0.972946
0.990198
0.986336
0.916457
0.978001
0.994105
0.98473
0.985729
0.972371
0.969565
0.971835
0.982848
0.992784
0.984956
0.979597
0.96685
0.976336
0.974916
0.972545
0.981326
0.982028
0.984963
0.952459
0.973981
0.988747
0.977116
0.99356
0.972268
0.979427
0.984328
0.992666
0.978366
0.989914
0.985785
0.979173
0.977984
0.988756
0.987595
0.691945
0.984573
0.975475
0.986518
0.983418
0.980951
0.981567
0.970818
0.881164
0.988207
0.980567
0.969974
0.889771
0.983549
0.964016
0.972611
0.3628
fixedStep chrom=10 start=1 step=500000 span=500000
0.786865
0.962354
0.948943
0.976559
0.988706
0.98874
0.985461
0.991129
0.995069
0.978163
0.90751
0.989311
0.962362
0.947536
0.971531
0.989528
0.991592
0.98997
0.985578
0.971099
0.971703
0.968496
0.991558
0.975658
0.976286
0.981006
0.96831
0.993453
0.994699
0.978358
0.966889
0.967439
0.974349
0.992045
0.982754
0.734908
0.743361
0.979395
0.958023
0.966941
0.982806
0.937334
0.970874
0.986545
0.952084
0.980784
0.969304
0.959103
0.961854
0.978975
0.983322
0.950897
0.959285
0.977526
0.977937
0.958635
0.975308
0.987697
0.989369
0.96441
0.992397
0.970154
0.967024
0.942953
0.9704
0.938894
0.956951
0.982631
0.984117
0.991917
0.984465
0.973057
0.964487
0.977744
0.901466
0.959742
0.945401
0.569159
0.236858
0
0
0
0
0
0.259151
0.6519
0.930279
0.98362
0.969422
0.935025
0.986506
0.933622
0.524955
0.39759
0.462549
0.438559
0.554976
0.565454
0.395963
0.98798
0.980586
0.980809
0.358217
0.5257
0.914012
0.926335
0.975787
0.958839
0.96595
0.984866
0.957607
0.962063
0.968344
0.980442
0.963418
0.964233
0.958878
0.987319
0.972287
0.976714
0.957796
0.970489
0.963834
0.985995
0.979685
0.986821
0.983767
0.989837
0.964069
0.976404
0.99374
0.947754
0.983858
0.968368
0.974859
0.989408
0.961158
0.978286
0.915978
0.982333
0.980975
0.983791
0.99026
0.986973
0.978574
0.992601
0.997799
0.983161
0.973467
0.976827
0.900974
0.977024
0.980757
0.989751
0.975827
0.976022
0.963389
0.975741
0.987186
0.97011
0.983452
0.99741
0.85262
0.783303
0.948482
0.972048
0.964744
0.974359
0.980875
0.984009
0.975577
0.962506
0.964363
0.945669
0.963412
0.969483
0.981989
0.819228
0.689589
0.988073
0.976367
0.990339
0.977783
0.947662
0.963924
0.977897
0.923899
0.971393
0.975823
0.987722
0.979901
0.976906
0.966746
0.889983
0.990536
0.967762
0.986712
0.987404
0.970448
0.976356
0.967273
0.926642
0.974758
0.955696
0.96408
0.993541
0.987519
0.982793
0.982138
0.977351
0.985794
0.993363
0.974456
0.985353
0.948497
0.968824
0.987205
0.97628
0.984674
0.977883
0.963856
0.957528
0.946126
0.956613
0.990436
0.977617
0.968321
0.950118
0.977275
0.994607
0.986425
0.99284
0.990897
0.973159
0.952187
0.988741
0.98152
0.976459
0.996197
0.980459
0.989233
0.975252
0.986304
0.970587
0.98022
0.96152
0.990675
0.984701
0.956345
0.967258
0.993577
0.894492
0.990245
0.983631
0.975208
0.974356
0.973685
0.681928
0.98727
0.983917
0.988423
0.992931
0.99187
0.98027
0.973288
0.987119
0.881644
0.876316
0.980928
0.969793
0.862012
0.23438
fixedStep chrom=11 start=1 step=500000 span=500000
0.635225
0.972124
0.867051
0.977419
0.986575
0.986463
0.835236
0.867708
0.790509
0.97291
0.94047
0.953256
0.952363
0.961576
0.963834
0.924833
0.967446
0.971251
0.982768
0.966319
0.955802
0.98593
0.985672
0.984631
0.981228
0.993048
0.979774
0.929829
0.966114
0.913941
0.985589
0.996579
0.985431
0.949294
0.967695
0.997542
0.961796
0.968286
0.97213
0.974877
0.992166
0.961436
0.984027
0.967508
0.958616
0.9581
0.931162
0.977188
0.957484
0.974726
0.949541
0.94366
0.962423
0.975801
0.964125
0.968006
0.93957
0.983145
0.955034
0.96767
0.962713
0.985148
0.971807
0.958903
0.991133
0.94625
0.979497
0.980714
0.98609
0.97068
0.979963
0.967492
0.987428
0.956364
0.967219
0.977092
0.97825
0.97692
0.96676
0.937754
0.978749
0.963605
0.987448
0.975539
0.960343
0.947648
0.949993
0.972966
0.988369
0.992381
0.9784
0.98658
0.985783
0.980838
0.972117
0.98289
0.909293
0.832121
0.784199
0.773542
0.904487
0.532987
0.635229
0.140164
0
0
0
0
0
0.479357
0.892503
0.931188
0.952996
0.95678
0.988523
0.948782
0.957066
0.950407
0.959507
0.969418
0.939265
0.942802
0.969179
0.97856
0.965364
0.933722
0.909703
0.982121
0.988659
0.986046
0.981304
0.976269
0.977351
0.976633
0.959192
0.782644
0.976781
0.984934
0.896462
0.892351
0.982498
0.987178
0.805794
0.900803
0.988454
0.974668
0.98468
0.967827
0.95651
0.96334
0.975834
0.982061
0.983055
0.958382
0.977953
0.934431
0.975437
0.991312
0.982995
0.980827
0.986485
0.986878
0.983925
0.952221
0.977025
0.982293
0.956894
0.971828
0.979222
0.981362
0.947701
0.977105
0.95019
0.943615
0.944552
0.857208
0.975958
0.847494
0.817132
0.618934
0.956034
0.952045
0.976026
0.956143
0.98112
0.959502
0.96473
0.936438
0.949316
0.988239
0.951291
0.98365
0.667356
0.94798
0.985221
0.982776
0.963358
0.965969
0.972918
0.967355
0.939613
0.979201
0.972788
0.941426
0.97063
0.969209
0.970165
0.964116
0.984016
0.97404
0.988764
0.98371
0.980476
0.975086
0.9607
0.986272
0.943413
0.976628
0.938558
0.986439
0.955605
0.983666
0.991682
0.982411
0.978315
0.984967
0.983448
0.975962
0.973349
0.964646
0.995364
0.972012
0.982813
0.984191
0.972983
0.988652
0.986824
0.964809
0.988349
0.992443
0.994003
0.991398
0.978152
0.95866
0.97876
0.979121
0.991759
0.978903
0.960417
0.980601
0.981298
0.963633
0.985421
0.99589
0.977657
0.964032
0.980933
0.994625
0.95886
0.959459
0.980329
0.967037
0.978136
0.988819
0.967669
0.994091
0.986822
0.950636
0.97724
0.856016
0
fixedStep chrom=12 start=1 step=500000 span=500000
0.681554
0.974692
0.972663
0.984159
0.974397
0.976632
0.986687
0.963206
0.973982
0.978096
0.967689
0.984898
0.964409
0.981765
0.864323
0.944749
0.812976
0.890573
0.937913
0.831811
0.962676
0.952447
0.940718
0.949565
0.965753
0.975895
0.982003
0.975959
0.97766
0.979184
0.985939
0.988877
0.984347
0.978389
0.962041
0.938418
0.964274
0.973782
0.990915
0.968076
0.987757
0.959863
0.952996
0.950432
0.96319
0.965831
0.964257
0.972943
0.994579
0.985139
0.987015
0.950256
0.984853
0.978819
0.955842
0.976829
0.975845
0.958417
0.971712
0.958006
0.95804
0.965943
0.863907
0.970486
0.977351
0.978283
0.934633
0.971589
0.914024
0.672736
0
0
0
0
0
0.229181
0.93839
0.945943
0.947467
0.954497
0.937607
0.988968
0.971379
0.979433
0.924939
0.973556
0.971567
0.962362
0.964104
0.964993
0.947313
0.965103
0.988411
0.959772
0.946011
0.96795
0.991167
0.92776
0.981736
0.972431
0.985587
0.976815
0.974602
0.961952
0.979474
0.977043
0.98295
0.978463
0.962542
0.968898
0.916819
0.87991
0.979275
0.972961
0.95429
0.984993
0.957398
0.946568
0.971422
0.960359
0.958165
0.991905
0.937458
0.933153
0.968872
0.989458
0.982911
0.910727
0.894363
0.9584
0.980062
0.969899
0.97841
0.955119
0.993312
0.977107
0.955594
0.985991
0.974058
0.982946
0.930425
0.970301
0.962453
0.976762
0.990726
0.963767
0.95517
0.937353
0.961238
0.971699
0.968411
0.980781
0.982232
0.977458
0.984594
0.963884
0.964935
0.976753
0.975009
0.971873
0.974906
0.917366
0.974962
0.98125
0.97107
0.969635
0.981104
0.952602
0.946024
0.98234
0.989836
0.970088
0.984381
0.964161
0.935333
0.956838
0.949452
0.975689
0.964906
0.981746
0.98337
0.9751
0.985418
0.984515
0.981118
0.979552
0.96086
0.984322
0.982008
0.980037
0.984877
0.979132
0.952348
0.975556
0.966252
0.980325
0.936697
0.983504
0.989077
0.974782
0.973668
0.983691
0.974933
0.947642
0.990717
0.96463
0.972153
0.961921
0.970337
0.975622
0.974369
0.965354
0.968505
0.95825
0.989868
0.980335
0.977823
0.991903
0.880735
0.992908
0.990655
0.9803
0.98108
0.990566
0.96666
0.980175
0.978416
0.993352
0.991907
0.988733
0.989762
0.984781
0.994653
0.993873
0.991887
0.989795
0.983792
0.979283
0.976747
0.980444
0.982605
0.981188
0.983578
0.981348
0.972985
0.880981
0.963868
0.978029
0.985356
0.987705
0.988908
0.98402
0.984768
0.973822
0.986987
0.982349
0.979916
0.982242
0.98608
0.951769
0.976858
0.987853
0.978699
0.928568
0.953921
0.763392
0.970604
0.924017
fixedStep chrom=13 start=1 step=500000 span=500000
0
0
0
0
0
0
0
0
0
0
0
0
0
0
0
0
0
0
0
0
0
0
0
0
0
0
0
0
0
0
0
0
0
0
0
0
0
0
0.533914
0.91734
0.884003
0.985656
0.988658
0.962191
0.967767
0.978449
0.956874
0.971166
0.974755
0.959967
0.940919
0.95073
0.976405
0.987194
0.983783
0.987863
0.991393
0.990702
0.975173
0.975061
0.969489
0.975109
0.983688
0.965867
0.972271
0.989471
0.98051
0.988267
0.984849
0.977011
0.969527
0.965217
0.990499
0.971335
0.98166
0.96361
0.980546
0.952468
0.993775
0.979015
0.978878
0.971617
0.940444
0.974333
0.948063
0.979054
0.956434
0.981842
0.976612
0.975264
0.985976
0.979467
0.965123
0.97457
0.959431
0.969114
0.942443
0.968694
0.973666
0.962467
0.972927
0.972785
0.968156
0.970542
0.951139
0.850709
0.87756
0.983266
0.979468
0.971097
0.983146
0.97946
0.974525
0.980802
0.979611
0.914307
0.983768
0.981652
0.970019
0.983852
0.978352
0.971697
0.959339
0.972888
0.983223
0.994076
0.993598
0.979674
0.907942
0.982072
0.993268
0.988787
0.982328
0.9594
0.977691
0.987224
0.957194
0.98337
0.993316
0.989153
0.968889
0.978593
0.993024
0.983681
0.990629
0.972104
0.978258
0.989964
0.972899
0.9849
0.961261
0.970954
0.977215
0.975257
0.96918
0.982553
0.970223
0.974386
0.969305
0.970183
0.963577
0.970621
0.975588
0.972468
0.965741
0.963351
0.985859
0.984034
0.985772
0.98264
0.98639
0.978174
0.976216
0.682585
0.971248
0.97767
0.977061
0.980832
0.972922
0.980694
0.995955
0.987748
0.971501
0.986189
0.977168
0.976247
0.9485
0.987916
0.969153
0.987577
0.974138
0.984528
0.967888
0.963902
0.987843
0.976596
0.949367
0.984861
0.986913
0.985218
0.97897
0.977717
0.971984
0.972763
0.978969
0.983341
0.984019
0.992349
0.977818
0.976991
0.992161
0.976564
0.979954
0.971507
0.984738
0.977606
0.983745
0.973011
0.974016
0.979543
0.978569
0.983443
0.978042
0.972654
0.694097
0.923695
0.975467
0.974944
0.775285
0.762061
0.626714
fixedStep chrom=14 start=1 step=500000 span=500000
0
0
0
0
0
0
0
0
0
0
0
0
0
0
0
0
0
0
0
0
0
0
0
0
0
0
0
0
0
0
0
0
0
0
0
0
0
0
0.508946
0.357121
0.694873
0.922357
0.954494
0.982098
0.969541
0.979039
0.956164
0.983344
0.911356
0.953831
0.972346
0.954119
0.952169
0.971946
0.965961
0.960948
0.919975
0.952477
0.971972
0.977265
0.978441
0.961356
0.972244
0.97689
0.955807
0.964455
0.980477
0.983983
0.985998
0.95511
0.962367
0.973859
0.970028
0.953594
0.973573
0.958274
0.960574
0.973129
0.94628
0.95558
0.9338
0.953559
0.968395
0.954991
0.969858
0.964983
0.965551
0.934889
0.969828
0.957555
0.944305
0.955468
0.938996
0.942818
0.972831
0.969944
0.966156
0.937094
0.971627
0.963182
0.979539
0.976989
0.978301
0.974341
0.967001
0.951311
0.983071
0.957899
0.974246
0.970461
0.975034
0.984162
0.960698
0.97261
0.973449
0.956958
0.96262
0.970156
0.986095
0.966812
0.961966
0.960422
0.958514
0.970298
0.989849
0.956243
0.962846
0.963563
0.986628
0.985299
0.981835
0.980242
0.964921
0.96667
0.961971
0.970605
0.980661
0.976365
0.993649
0.986544
0.991505
0.953029
0.965342
0.973704
0.955506
0.97805
0.988922
0.9778
0.962014
0.984474
0.981989
0.990752
0.988532
0.994343
0.970587
0.990649
0.982734
0.992361
0.990426
0.963276
0.962852
0.966434
0.980307
0.973827
0.974482
0.976158
0.991115
0.988007
0.983435
0.983094
0.991621
0.987217
0.968362
0.938826
0.970229
0.964647
0.985843
0.966024
0.988437
0.983848
0.990229
0.97399
0.988144
0.977782
0.973525
0.984081
0.973636
0.977939
0.991659
0.98793
0.986487
0.991186
0.988159
0.988242
0.989375
0.990027
0.988775
0.993974
0.985642
0.993194
0.994598
0.984781
0.992848
0.980734
0.980291
0.97726
0.981254
0.984349
0.985097
0.981955
0.978129
0.954196
0.811164
0.904405
0.794199
fixedStep chrom=15 start=1 step=500000 span=500000
0
0
0
0
0
0
0
0
0
0
0
0
0
0
0
0
0
0
0
0
0
0
0
0
0
0
0
0
0
0
0
0
0
0
0
0
0
0
0
0
0.570169
0.474978
0.340737
0.146399
0.556909
0.706683
0.537209
0.76203
0.912713
0.83879
0.98948
0.978118
0.992045
0.985913
0.981448
0.992444
0.937038
0.39656
0.806765
0.978252
0.820314
0.448667
0.915353
0.928166
0.900179
0.510051
0.987442
0.981348
0.977946
0.875605
0.984787
0.963217
0.977934
0.974513
0.992842
0.921337
0.981788
0.984778
0.965624
0.968038
0.979593
0.981848
0.983008
0.978104
0.989988
0.985194
0.963074
0.866897
0.959652
0.955719
0.882027
0.977335
0.972195
0.962125
0.946256
0.986883
0.994056
0.993351
0.987725
0.938313
0.963943
0.987086
0.96012
0.961241
0.983636
0.981674
0.953421
0.959418
0.978748
0.973106
0.941075
0.971107
0.952213
0.952307
0.988234
0.995188
0.970612
0.991205
0.990304
0.987746
0.980579
0.984521
0.986232
0.987361
0.958437
0.986269
0.987106
0.985149
0.985231
0.970695
0.981162
0.983043
0.989624
0.983348
0.98964
0.975782
0.988728
0.992816
0.979979
0.984983
0.991532
0.985365
0.947372
0.976157
0.972516
0.922225
0.989595
0.960741
0.936066
0.987148
0.974915
0.892647
0.960645
0.967147
0.960537
0.975851
0.935098
0.973838
0.955253
0.96763
0.969309
0.991153
0.982991
0.960899
0.936972
0.371823
0.67981
0.969423
0.95862
0.712774
0.836516
0.838574
0.983146
0.984047
0.96331
0.950191
0.956895
0.985339
0.962739
0.980396
0.966422
0.980955
0.985514
0.971884
0.974237
0.982867
0.96849
0.9757
0.959973
0.981044
0.988901
0.993026
0.994959
0.993123
0.974922
0.941968
0.992459
0.975009
0.992452
0.973839
0.959024
0.950948
0.971599
0.983103
0.799451
0.162204
fixedStep chrom=16 start=1 step=500000 span=500000
0.824485
0.975127
0.959541
0.983473
0.936982
0.880161
0.978079
0.983285
0.990186
0.986209
0.926551
0.986169
0.993786
0.993654
0.996115
0.988262
0.981371
0.880911
0.978067
0.966021
0.982009
0.98581
0.990552
0.987649
0.941289
0.990217
0.977845
0.991975
0.985377
0.697081
0.495105
0.987682
0.709976
0.623214
0.987214
0.982875
0.581505
0.630494
0.983446
0.990767
0.951684
0.913539
0.777112
0.678627
0.905681
0.833684
0.988962
0.986193
0.990544
0.988829
0.985533
0.988816
0.979827
0.99036
0.99256
0.99222
0.802313
0.731162
0.597506
0.802774
0.782945
0.980635
0.951311
0.888828
0.422072
0.551434
0.428758
0.67227
0.632474
0.950753
0.528677
0
0
0
0
0
0
0
0
0
0
0
0
0
0
0
0
0
0
0
0
0
0.129579
0.959205
0.950206
0.945284
0.975017
0.965679
0.975775
0.995142
0.987537
0.995039
0.975988
0.99011
0.967516
0.994346
0.965042
0.987357
0.980956
0.989882
0.998131
0.944623
0.97632
0.983964
0.987677
0.993704
0.986295
0.969202
0.952071
0.951933
0.960691
0.952071
0.986745
0.965422
0.988483
0.98544
0.94683
0.987503
0.985589
0.992188
0.967318
0.970975
0.996455
0.973771
0.98851
0.983012
0.986976
0.972543
0.982471
0.957541
0.741451
0.938329
0.981488
0.975759
0.97126
0.960727
0.995835
0.982806
0.890422
0.962576
0.983732
0.95092
0.977495
0.980101
0.991471
0.987177
0.994141
0.996374
0.992417
0.995233
0.970543
0.983189
0.986115
0.990452
0.967662
0.997696
0.996961
0.978356
0.986397
0.990557
0.986362
0.984877
0.966999
0.987092
0.992115
0.960796
0.778575
0.985767
0.966224
0.9695
0.498829
fixedStep chrom=17 start=1 step=500000 span=500000
0.736161
0.944651
0.960551
0.972371
0.973716
0.95828
0.877973
0.972078
0.984723
0.972911
0.960741
0.981533
0.987688
0.960027
0.979967
0.984842
0.982233
0.98714
0.984161
0.970251
0.981777
0.983562
0.988582
0.967087
0.974271
0.987343
0.990642
0.973687
0.961007
0.988946
0.926281
0.805603
0.976098
0.776894
0.983503
0.984881
0.762264
0.703663
0.812877
0.978898
0.706463
0.867006
0.953802
0.71566
0.449739
0
0
0
0
0
0.385594
0.964911
0.976271
0.972789
0.986704
0.979551
0.966365
0.910956
0.922748
0.975984
0.894322
0.978996
0.949533
0.991623
0.969365
0.970846
0.991546
0.952317
0.947124
0.543553
0.993973
0.984689
0.774597
0.952138
0.980727
0.986128
0.985386
0.989172
0.949324
0.980024
0.978103
0.975789
0.968341
0.978614
0.974461
0.982129
0.983579
0.827475
0.799497
0.690067
0.920676
0.902229
0.989155
0.988822
0.979057
0.988071
0.989958
0.992324
0.977741
0.981027
0.973207
0.980881
0.982013
0.965859
0.979204
0.977577
0.987406
0.965365
0.955284
0.99396
0.988653
0.993826
0.980233
0.975719
0.977739
0.958681
0.870267
0.963092
0.970775
0.984655
0.893045
0.925753
0.99164
0.965567
0.89256
0.831795
0.991183
0.988367
0.987712
0.977531
0.984596
0.978296
0.952946
0.966781
0.981045
0.971311
0.97991
0.975972
0.98327
0.991196
0.992802
0.985138
0.987271
0.987768
0.991649
0.987857
0.972634
0.983643
0.981506
0.976301
0.988031
0.979899
0.984787
0.990018
0.989999
0.829317
0.981828
0.979364
0.99101
0.882615
0.978913
0.966833
0.809662
fixedStep chrom=18 start=1 step=500000 span=500000
0.873525
0.953496
0.978466
0.959379
0.975731
0.977277
0.987634
0.979653
0.981939
0.969405
0.97544
0.977955
0.975775
0.985359
0.967112
0.97386
0.983694
0.971008
0.973505
0.985066
0.990894
0.938414
0.980141
0.930012
0.909249
0.977183
0.977102
0.965663
0.694432
0.691256
0.416652
0
0
0
0
0
0
0.950169
0.975045
0.991662
0.945293
0.979721
0.987326
0.986775
0.966979
0.994221
0.977227
0.979371
0.988497
0.965868
0.964864
0.969227
0.975363
0.98397
0.987148
0.980413
0.990241
0.981863
0.982998
0.963933
0.979495
0.977987
0.968391
0.973614
0.958499
0.971154
0.952299
0.977214
0.989122
0.960328
0.970577
0.98748
0.997215
0.984078
0.980476
0.96123
0.988761
0.992114
0.973845
0.990955
0.96608
0.972809
0.97372
0.967688
0.990206
0.974208
0.966676
0.987145
0.989007
0.954505
0.969438
0.992064
0.986494
0.952551
0.966444
0.961946
0.992431
0.982479
0.960123
0.984171
0.99262
0.97166
0.970486
0.95998
0.676533
0.993589
0.97953
0.974471
0.973303
0.970923
0.973973
0.989653
0.985363
0.978016
0.973975
0.968553
0.971637
0.97468
0.97427
0.982319
0.986547
0.979541
0.97673
0.965554
0.969186
0.981288
0.983691
0.99407
0.982225
0.980452
0.984404
0.979197
0.971664
0.9833
0.975235
0.979376
0.947645
0.969712
0.981078
0.981313
0.9951
0.96312
0.973393
0.987576
0.891565
0.990041
0.995561
0.980378
0.977329
0.983459
0.960676
0.891891
0.974393
0.961727
0.958539
0.96215
0.221526
fixedStep chrom=19 start=1 step=500000 span=500000
0.527308
0.96706
0.975485
0.976782
0.980248
0.97157
0.978909
0.97756
0.978889
0.971957
0.986781
0.971348
0.982729
0.976684
0.796193
0.986601
0.9502
0.799708
0.980342
0.965662
0.983843
0.984005
0.980264
0.971602
0.950951
0.96222
0.985776
0.981719
0.951168
0.973444
0.984857
0.957873
0.98084
0.987861
0.98063
0.980472
0.978454
0.987912
0.98594
0.977543
0.937419
0.812361
0.964877
0.958434
0.936536
0.921768
0.958821
0.951956
0.935476
0.196831
0
0
0
0
0
0.498684
0.957375
0.962489
0.969652
0.958448
0.98219
0.979778
0.992945
0.996294
0.994373
0.992829
0.952472
0.987066
0.995657
0.980173
0.948109
0.987244
0.984682
0.884731
0.97297
0.889674
0.963971
0.9811
0.965669
0.980318
0.924686
0.963363
0.942988
0.954092
0.978841
0.987575
0.813762
0.79539
0.983592
0.956181
0.97695
0.983847
0.980107
0.972978
0.985379
0.96775
0.883255
0.982413
0.976731
0.954069
0.977277
0.886431
0.973007
0.979425
0.977159
0.980049
0.942512
0.938597
0.960537
0.951562
0.903218
0.970088
0.960278
0.960198
0.98339
0.975347
0.954249
0.973239
0.761631
fixedStep chrom=20 start=1 step=500000 span=500000
0.849929
0.990799
0.980664
0.973989
0.981777
0.978986
0.967614
0.983389
0.958301
0.987454
0.956319
0.9849
0.97201
0.986612
0.976676
0.982057
0.975765
0.977745
0.987358
0.977213
0.987551
0.992299
0.991945
0.979908
0.946836
0.950217
0.979798
0.978085
0.970466
0.991001
0.978968
0.988384
0.993094
0.976343
0.972765
0.990331
0.96844
0.956226
0.975623
0.976638
0.98831
0.994733
0.975412
0.950609
0.965108
0.976605
0.971587
0.915217
0.98691
0.962623
0.961628
0.793779
0.481775
0
0
0
0
0
0.115913
0.592615
0.977759
0.982162
0.986379
0.987047
0.978456
0.969456
0.980746
0.972691
0.988591
0.884312
0.983102
0.971467
0.993209
0.993015
0.981222
0.985006
0.963514
0.973553
0.983624
0.97665
0.96752
0.980529
0.975791
0.981226
0.966912
0.985122
0.990546
0.98949
0.955512
0.995319
0.993929
0.991919
0.965948
0.970064
0.976224
0.977336
0.992369
0.984333
0.985205
0.994413
0.988223
0.987764
0.987773
0.996065
0.94366
0.983302
0.969859
0.961844
0.957144
0.975459
0.988073
0.994301
0.995114
0.992797
0.992988
0.990965
0.979374
0.9897
0.982687
0.988556
0.989908
0.976806
0.7957
0.98959
0.9745
0.838047
0
fixedStep chrom=21 start=1 step=500000 span=500000
0
0
0
0
0
0
0
0
0
0
0
0
0
0
0
0
0
0
0.112461
0.414276
0.228948
0.628158
0.303484
0
0
0
0
0
0.162635
0.557139
0.6918
0.96914
0.963406
0.98583
0.972081
0.977478
0.958333
0.937326
0.971498
0.975503
0.96975
0.987265
0.976269
0.987576
0.992988
0.994183
0.984499
0.986895
0.974399
0.991514
0.991036
0.986981
0.984951
0.993332
0.978618
0.987104
0.986696
0.980772
0.873536
0.986688
0.973505
0.986638
0.993292
0.991264
0.981379
0.990955
0.980369
0.97515
0.990987
0.983541
0.9801
0.992304
0.993551
0.977204
0.985127
0.977135
0.98424
0.982253
0.985422
0.991402
0.988542
0.987643
0.960467
0.984657
0.97746
0.899052
0.976489
0.993888
0.974942
0.883191
0.986698
0.979498
0.978885
0.98756
0.973085
0.979466
0.791955
fixedStep chrom=22 start=1 step=500000 span=500000
0
0
0
0
0
0
0
0
0
0
0
0
0
0
0
0
0
0
0
0
0
0
0
0
0
0
0
0
0
0
0
0
0.32853
0.353599
0.789873
0.962187
0.971431
0.630082
0.979115
0.989488
0.73641
0.612513
0.889687
0.467106
0.972146
0.855189
0.975841
0.929605
0.906106
0.932269
0.913025
0.929578
0.986493
0.989311
0.988753
0.99516
0.972819
0.947657
0.960175
0.966397
0.984118
0.990906
0.973936
0.97659
0.986066
0.95074
0.985486
0.987413
0.991085
0.977582
0.951772
0.985274
0.978318
0.977571
0.995219
0.993734
0.982336
0.95211
0.96559
0.984615
0.98827
0.981026
0.976565
0.978718
0.976996
0.947255
0.976888
0.992084
0.989367
0.987241
0.988226
0.983889
0.993899
0.987204
0.984904
0.981557
0.993551
0.992492
0.976843
0.98855
0.887784
0.978142
0.664099
fixedStep chrom=X start=1 step=500000 span=500000
0.278566
0.478517
0.287371
0.470014
0.434688
0.768116
0.96628
0.819517
0.985271
0.984037
0.980579
0.979716
0.974197
0.953535
0.982479
0.867019
0.966392
0.967438
0.976972
0.992559
0.980445
0.854351
0.965492
0.948095
0.974662
0.953881
0.980389
0.966725
0.946497
0.964755
0.972281
0.981926
0.943945
0.963934
0.958101
0.976399
0.965994
0.979893
0.958041
0.97804
0.980087
0.945794
0.956852
0.989794
0.984269
0.96762
0.961136
0.963374
0.970593
0.985479
0.958296
0.97331
0.941169
0.982764
0.966957
0.97434
0.949315
0.973019
0.98296
0.984313
0.95917
0.966647
0.971618
0.968169
0.982815
0.978946
0.982393
0.985308
0.965721
0.989631
0.973926
0.986674
0.954353
0.971944
0.810128
0.976896
0.981443
0.983833
0.980742
0.994175
0.986724
0.984704
0.975565
0.963005
0.947999
0.960069
0.972572
0.969389
0.978238
0.968606
0.991483
0.961561
0.962399
0.970943
0.979287
0.916378
0.844055
0.965648
0.620541
0.891595
0.921008
0.94355
0.856371
0.833449
0.44504
0.621349
0.97143
0.936128
0.95845
0.895132
0.899816
0.895838
0.872622
0.897733
0.92562
0.904803
0.970884
0.106857
0
0
0
0
0
0.531462
0.815928
0.926117
0.897117
0.890799
0.916377
0.942697
0.928486
0.929605
0.903121
0.936026
0.920714
0.946877
0.983969
0.928722
0.938791
0.910252
0.95539
0.855369
0.928205
0.919845
0.716244
0.907584
0.953301
0.942788
0.895156
0.888874
0.896233
0.887627
0.888561
0.855134
0.940533
0.943348
0.946683
0.969773
0.917943
0.930742
0.928773
0.956856
0.939868
0.966392
0.951852
0.935771
0.962227
0.96458
0.943
0.942806
0.955934
0.947507
0.951283
0.951958
0.952172
0.976198
0.944733
0.590524
0.66648
0.6125
0.685412
0.76824
0.630563
0.61464
0.697965
0.970785
0.97312
0.980356
0.968432
0.967196
0.948408
0.937596
0.979495
0.960218
0.977312
0.929857
0.974849
0.971999
0.944919
0.959473
0.972794
0.920014
0.875487
0.723393
0.942131
0.967644
0.88975
0.938623
0.926339
0.977143
0.946153
0.932521
0.951949
0.965643
0.967721
0.957308
0.926821
0.948889
0.95475
0.953845
0.972389
0.953559
0.95597
0.912845
0.969435
0.949566
0.976821
0.837211
0.953359
0.903598
0.927813
0.859783
0.94331
0.930076
0.9281
0.980594
0.967528
0.965066
0.868566
0.966278
0.758861
0.953863
0.947064
0.963626
0.973657
0.96596
0.973332
0.964735
0.982483
0.948737
0.93572
0.959091
0.923375
0.949078
0.981687
0.951729
0.932184
0.958043
0.985892
0.951424
0.938084
0.910445
0.929649
0.991
0.95232
0.983193
0.952271
0.987779
0.887294
0.805385
0.974294
0.980386
0.957134
0.970042
0.94228
0.96356
0.966019
0.95816
0.943614
0.979433
0.80058
0.794856
0.947915
0.949102
0.974209
0.974439
0.849108
0.886922
0.979488
0.980791
0.975537
0.950031
0.952083
0.978211
0.926669
0.986434
0.951431
0.734054
0.836483
0.973842
0.972944
0.959523
0.939608
0.855497
0.726086
0.939846
0.873868
0.854887
0.9251
0.742975
0.433929
fixedStep chrom=Y start=1 step=500000 span=500000
0.326599
0.470313
0.295081
0.470206
0.436115
0.763149
0.589216
0.613559
0.609417
0.566221
0.588594
0.598901
0.534126
0.861611
0.856113
0.972605
0.956702
0.866719
0.540043
0.717825
0.162319
0
0
0
0
0
0.4775
0.645683
0.935029
0.957116
0.943699
0.928498
0.860584
0.964768
0.951309
0.93391
0.776306
0.934712
0.936558
0.534415
0.400411
0.537631
0.931691
0.949596
0.617934
0.919911
0.913452
0.721283
0.501523
0.366526
0.261972
0.363763
0.383065
0.296106
0.295117
0.399462
0.383895
0.517953
0
0
0
0
0
0
0
0
0
0
0
0
0
0
0
0
0
0
0
0
0
0
0
0
0
0
0
0
0
0
0
0
0
0
0
0
0
0
0
0
0
0
0
0
0
0
0
0
0
0
0
0
0
0
0
0
0
0
0
0.0718004
0.477495
