# Supplementary material for: Nanopore-based consensus sequencing enables accurate multimodal tumor cell-free DNA profiling
Source: Genome Res. 2025 Apr;35(4):886–99. doi: 10.1101/gr.279144.124 (PMC12047234; doi:10.1101/gr.279144.124)
Supplement: Supplement 13 [file Supplemental_Code.zip › Supplemental_Code/NanoRCS/05_cna/ichorCNA/inst/extdata/map_hg19_50kb.wig]

fixedStep chrom=1 start=1 step=50000 span=50000
0.192441
0.302971
0.121643
0.0631086
0.0712196
0.0428552
0.0579046
0.132635
0.148531
0.0733982
0.122217
0.203248
0.132543
0.114253
0.40502
0.684028
0.861428
0.98018
0.970638
0.977087
0.932488
0.960182
0.975926
0.976421
0.969651
0.968973
0.968363
0.923849
0.834332
0.921684
0.961115
0.787923
0.738056
0.807319
0.989133
0.975953
0.98475
0.98368
0.969859
0.982063
0.985633
0.97067
0.99039
0.987129
0.964275
0.959536
0.995585
0.995979
0.9985
0.959173
0.972257
0.778131
0.33441
0.217227
0.998059
0.986961
0.991547
0.982535
0.987327
0.9996
0.996774
0.981761
0.996946
0.962985
0.978488
0.994276
0.997424
0.983267
0.998049
0.994399
0.986576
0.977354
0.98836
0.991327
0.979301
0.984517
0.88098
0
0
0.0927409
0.995544
0.984676
0.948831
0.956391
0.959986
0.992353
0.951743
0.983785
0.988947
0.999353
0.997736
0.991582
0.991298
0.991466
0.997992
0.980279
0.99768
0.995384
0.920176
0.998204
0.997952
0.999654
0.911132
0.9342
0.980222
0.994564
0.998769
0.986264
0.99945
0.998558
0.990988
0.996295
0.98986
0.990275
0.982921
0.978734
0.978974
0.961545
0.99065
0.986828
0.994768
0.990143
0.996989
0.994729
0.982194
0.981963
0.997204
0.960311
0.977605
0.953679
0.965558
0.985031
0.972316
0.995214
0.98425
0.958911
0.98698
0.991877
0.998918
0.994605
0.995601
0.994917
0.999747
0.977655
0.990525
0.98598
0.973785
0.994989
0.982289
0.898807
0.998335
0.993673
0.992564
0.897388
0.998705
0.996202
0.989564
0.995796
0.979986
0.989777
0.968371
0.992285
0.982254
0.989195
0.989069
0.986488
0.981011
0.983859
0.984342
0.992764
0.992144
0.946846
0.99356
0.943099
0.976237
0.989028
0.988001
0.98653
0.98857
0.956354
0.987322
0.983396
0.976827
0.986835
0.990559
0.990639
0.995571
0.991376
0.99017
0.99229
0.992705
0.969938
0.975646
0.978613
0.979745
0.988208
0.98016
0.973969
0.990593
0.975493
0.967926
0.950516
0.9874
0.987596
0.971779
0.978914
0.989301
0.988091
0.977777
0.971823
0.977624
0.995013
0.990925
0.997379
0.99819
0.999101
0.989592
0.993208
0.996689
0.985626
0.993422
0.961319
0.929471
0.983373
0.928594
0.995652
0.970407
0.975203
0.988418
0.983502
0.998092
0.991512
0.992435
0.985989
0.987963
0.992253
0.987728
0.990596
0.990299
0.964258
0.986481
0.966685
0.977575
0.98443
0.994805
0.987818
0.989279
0.994482
0.986626
0.992651
0.997436
0.985723
0.988403
0.991998
0.967536
0.976056
0.913098
0.675044
0.523675
0.363067
0.30284
0.020506
0.295922
0.63092
0.174296
0
0.192962
0.336407
0.277623
0.422584
0.489867
0.0724578
0.243265
0.355639
0.466744
0.700881
0.992259
0.966977
0.992076
0.939559
0.977831
0.995715
0.990401
0.986065
0.992018
0.989338
0.978406
0.954653
0.991746
0.996153
0.995681
0.97778
0.97349
0.971923
0.892393
0.993288
0.996365
0.982825
0.995554
0.995383
0.99758
0.99518
0.993973
0.99436
0.986011
0.991637
0.987592
0.987237
0.997744
0.986184
0.996285
0.976031
0.978965
0.995181
0.972336
0.978506
0.969274
0.988393
0.98223
0.987813
0.986688
0.990028
0.96478
0.982199
0.990551
0.996711
0.984031
0.907473
0.969374
0.991797
0.993247
0.99417
0.982768
0.970772
0.989694
0.989084
0.823719
0.485328
0.647464
0.610819
0.841737
0.518393
0.277386
0.230836
0.83461
0.937285
0.975711
0.995338
0.991273
0.989353
0.998483
0.989812
0.986837
0.988379
0.983653
0.972551
0.978002
0.992024
0.999041
0.996201
0.993775
0.996374
0.992352
0.9968
0.995104
0.997693
0.998557
0.994927
0.998892
0.963407
0.999391
0.997389
0.995227
0.999006
0.990916
0.990246
0.992679
0.995378
0.980567
0.999504
0.996647
0.997848
0.992991
0.994961
0.991974
0.997915
0.994766
0.997443
0.99845
0.996413
0.995728
0.97431
0.967245
0.996565
0.997898
0.986534
0.984498
0.971597
0.993341
0.986664
0.988574
0.991621
0.993565
0.991225
0.986785
0.991374
0.944133
0.988324
0.995745
0.984039
0.997517
0.994294
0.994382
0.998682
0.998861
0.996524
0.991781
0.985281
0.980902
0.986593
0.985356
0.990774
0.950913
0.946863
0.978448
0.997338
0.989009
0.945383
0.956471
0.983618
0.979349
0.993585
0.988597
0.99028
0.870984
0.839783
0.900014
0.982801
0.987872
0.995877
0.991559
0.990822
0.981229
0.991543
0.991454
0.963619
0.794808
0.981443
0.983781
0.990801
0.991189
0.998541
0.997358
0.99778
0.99531
0.992195
0.992638
0.998901
0.996453
0.99964
0.988143
0.992601
0.99733
0.997385
0.998178
0.966731
0.977229
0.992003
0.99656
0.987142
0.987568
0.962765
0.989965
0.980756
0.983472
0.99091
0.967373
0.98664
0.9858
0.979699
0.95598
0.981933
0.985287
0.934776
0.985356
0.942807
0.930858
0.960045
0.992681
0.993477
0.987654
0.967408
0.994469
0.993316
0.994429
0.995186
0.985584
0.992449
0.986666
0.974968
0.982317
0.985251
0.959314
0.941397
0.996671
0.99848
0.991522
0.947769
0.990583
0.99401
0.985595
0.889343
0.698467
0.787477
0.699655
0.979876
0.873088
0.994077
0.963615
0.987949
0.997057
0.991905
0.995337
0.990014
0.986592
0.99037
0.988917
0.996528
0.986993
0.990163
0.98891
0.986827
0.993479
0.988664
0.984693
0.976855
0.95785
0.985137
0.945928
0.940042
0.991621
0.988047
0.917387
0.979648
0.976633
0.984106
0.979687
0.955559
0.985331
0.98577
0.963567
0.974999
0.964084
0.987664
0.973819
0.979484
0.97785
0.996491
0.997
0.985743
0.978461
0.986301
0.972263
0.924778
0.981847
0.978302
0.989962
0.988482
0.975333
0.980837
0.98459
0.980879
0.979143
0.970512
0.977175
0.979352
0.974929
0.969381
0.960363
0.968638
0.964963
0.976343
0.9869
0.984844
0.98744
0.989274
0.979487
0.977184
0.985518
0.976762
0.98185
0.994847
0.993661
0.961711
0.944454
0.990688
0.996787
0.554619
0
0
0.437029
0.989302
0.984254
0.986472
0.983684
0.995758
0.996986
0.995244
0.99784
0.95885
0.999773
0.998208
0.986482
0.992478
0.99971
0.978392
0.981168
0.987017
0.819764
0.911674
0.981524
0.938211
0.991823
0.998161
0.995014
0.993253
0.989354
0.993433
0.982891
0.995619
0.984863
0.984607
0.964662
0.975294
0.989668
0.992554
0.990862
0.994726
0.989612
0.953556
0.982999
0.994607
0.99957
0.995801
0.996914
0.994874
0.975804
0.980346
0.98488
0.979996
0.974084
0.979923
0.985739
0.991115
0.988604
0.979675
0.990496
0.965827
0.943507
0.972586
0.986259
0.986171
0.975679
0.972122
0.986649
0.96784
0.982088
0.988956
0.951374
0.981915
0.934862
0.988614
0.99476
0.95607
0.996371
0.943229
0.990638
0.98867
0.992607
0.976862
0.995986
0.997715
0.907636
0.994884
0.983154
0.92188
0.973142
0.973547
0.998917
0.996549
0.979621
0.864319
0.998319
0.997002
0.888856
0.985144
0.999083
0.993435
0.999064
0.992069
0.867941
0.968088
0.979276
0.996066
0.995103
0.991098
0.997261
0.993197
0.905254
0.986536
0.933746
0.955847
0.946505
0.987879
0.970821
0.991492
0.992191
0.978673
0.98677
0.988792
0.994768
0.995509
0.987156
0.991946
0.989075
0.978607
0.986069
0.990257
0.98967
0.978502
0.986317
0.990893
0.986307
0.97694
0.970654
0.984203
0.989719
0.987347
0.985075
0.9779
0.98721
0.994322
0.985139
0.996021
0.981455
0.995729
1
0.999378
0.995168
0.994814
0.961007
0.99994
0.998043
0.88594
0.999262
0.99603
0.940056
0.990462
0.992389
0.974438
0.986654
0.994332
0.995454
0.993851
0.971002
0.986633
0.987946
0.93544
0.944134
0.992255
0.997762
0.997079
0.98949
0.998178
0.996352
0.994319
0.998499
0.934912
0.986958
0.990436
0.999423
0.961929
0.957422
0.992683
0.945679
0.994441
0.976381
0.969207
0.971493
0.984763
0.981188
0.982608
0.984415
0.97134
0.971682
0.990484
0.981416
0.982861
0.987358
0.835995
0.979122
0.976742
0.989583
0.98962
0.865811
0.947608
0.978441
0.964579
0.982925
0.940233
0.988914
0.986818
0.979807
0.986632
0.98474
0.985376
0.885845
0.99132
0.981313
0.961397
0.938343
0.983643
0.989759
0.991151
0.9878
0.994512
0.992862
0.992357
0.978418
0.997034
0.951319
0.934101
0.918164
0.944347
0.989373
0.994849
0.995273
0.999022
0.997463
0.994615
0.943059
0.999936
0.998888
0.998229
0.991263
0.996501
0.980375
0.998371
0.975771
0.916663
0.933121
0.969796
0.992504
0.956202
0.928145
0.998099
0.994072
0.993626
0.99173
0.953636
0.975414
0.994226
0.989013
0.976976
0.977699
0.973882
0.98977
0.993765
0.992668
0.985108
0.995998
0.822346
0.973747
0.982526
0.986106
0.988056
0.987275
0.988539
0.985616
0.970425
0.997793
0.994043
0.977286
0.991906
0.989801
0.998395
0.99025
0.993653
0.995423
0.994345
0.995925
0.983986
0.974924
0.991667
0.999961
0.997353
0.993516
0.989916
0.98741
0.994978
0.994162
0.984572
0.994241
0.977489
0.974719
0.98068
0.971061
0.978209
0.965659
0.981405
0.956482
0.920226
0.856051
0.94373
0.98221
0.886419
0.984788
0.980886
0.982836
0.953726
0.962187
0.985608
0.994856
0.933363
0.954496
0.982309
0.973868
0.980337
0.945526
0.936966
0.992097
0.987154
0.986362
0.984128
0.940407
0.946588
0.969898
0.971998
0.998663
0.968145
0.994217
0.985648
0.963932
0.958177
0.961671
0.862917
0.754104
0.804994
0.884861
0.90288
0.775645
0.745299
0.830883
0.995428
0.985614
0.965159
0.980905
0.995141
0.991284
0.992889
0.997676
0.967047
0.996854
0.990373
0.99991
0.99997
0.995351
0.998564
0.939277
0.99476
0.988693
0.923954
0.854104
0.925329
0.90008
0.919302
0.881058
0.997605
0.926756
0.968821
0.99218
0.997982
1
0.998572
0.996668
0.989732
0.997393
0.991498
0.993059
0.88389
0.974185
0.906478
0.980303
0.998391
0.878491
0.916516
0.953614
0.99423
0.99561
0.919212
0.897566
0.962485
0.945325
0.980443
0.92629
0.929142
0.842507
0.941077
0.886317
0.987051
0.990973
0.998741
0.991318
0.997642
0.972009
0.988802
0.96921
0.995138
0.993851
0.987134
0.992476
0.996072
0.990032
0.990102
0.930598
0.989008
0.951234
0.884364
0.979075
0.960996
0.996966
0.995167
0.989332
0.974945
0.987634
0.991754
0.993466
0.904053
0.945179
0.992391
0.993141
0.98344
0.996594
0.936062
0.991779
0.997309
0.995237
0.981909
0.993416
0.968863
0.985863
0.966443
0.861995
0.973356
0.99206
0.98662
0.987767
0.989613
0.989146
0.995388
0.993163
0.989736
0.985658
0.977678
0.97872
0.985694
0.960926
0.98251
0.982962
0.905719
0.993621
0.998644
0.989491
0.991864
0.98933
0.999229
0.989849
0.939035
0.98653
0.995191
0.997866
0.996387
0.999439
0.993298
0.996834
0.98071
0.990539
0.9939
0.983815
0.963693
0.992908
0.99611
0.990816
0.964132
0.998787
0.991337
0.997168
0.989264
0.911446
0.984637
0.957057
0.97628
0.984595
0.993854
0.991276
0.99214
0.989105
0.907849
0.994117
0.915203
0.996715
0.968422
0.996906
0.995906
0.996585
0.984952
0.99237
0.9927
0.940245
0.93087
0.923392
0.994522
0.985203
0.990735
0.975605
0.989289
0.998438
0.996793
0.97401
0.989958
0.975683
0.948783
0.991146
0.999543
0.914705
0.997735
0.921812
0.993389
0.995546
0.996271
0.992923
0.953121
0.97273
0.986761
0.989648
0.992289
0.998714
0.996447
0.997538
0.995873
0.994279
0.987049
0.998712
0.981301
0.993691
0.987371
0.993079
0.993038
0.988407
0.990861
0.92772
0.994362
0.993252
0.983304
0.993068
0.994531
0.994257
0.957343
0.994252
0.99991
0.973245
0.869491
0.966606
0.97545
0.8737
0.987711
0.883591
0.997519
0.988311
0.903776
0.963252
0.979308
0.995138
0.979895
0.977407
0.99277
0.999485
0.993453
0.905166
0.997371
0.996266
0.993132
0.992972
0.979577
0.914439
0.984584
0.872974
0.99996
0.940464
0.979424
0.9093
0.817316
0.886966
0.986903
0.994289
0.992667
0.979251
0.987141
0.990972
0.981799
0.995369
0.994553
0.987626
0.893406
0.951517
0.980908
0.921448
0.99561
0.91641
0.855436
0.973177
0.976894
0.89299
0.99671
0.870066
0.985639
0.998953
0.997981
0.99549
0.998794
0.995204
0.996472
0.989968
0.997
0.995907
0.995619
0.995693
0.999538
0.992737
0.996038
0.94093
0.987551
0.993301
0.985175
0.986518
0.987768
0.99135
0.964247
0.938482
0.970669
0.988674
0.986125
0.982156
0.97608
0.984373
0.989465
0.98013
0.985418
0.988417
0.976808
0.976007
0.994496
0.928482
0.900733
0.949618
0.980493
0.99094
0.997961
0.997245
0.997676
0.977793
0.998737
0.994156
0.989692
0.943983
0.985076
0.987981
0.986487
0.94007
0.94167
0.980046
0.997476
0.994533
0.995258
0.99571
0.996198
0.999121
0.952342
1
0.997642
0.993357
0.991898
0.993922
0.965802
0.86025
0.989779
0.901311
0.952205
0.981463
0.995806
0.998719
0.99638
0.994684
0.992841
0.971965
0.968041
0.993157
0.985478
0.989441
0.991497
0.990956
0.946261
0.975506
0.962857
0.993681
0.993036
0.99896
0.999637
0.861405
0.997292
0.758918
0.989116
0.874733
0.98326
0.977355
0.992316
0.923982
0.968489
0.985055
0.968008
0.989096
0.906423
0.996196
0.835912
0.999562
0.995637
0.994608
0.959453
0.938339
0.946566
0.992676
0.990533
0.982989
0.99703
0.930873
0.888723
0.993006
0.997524
0.98672
0.999793
0.890958
0.984478
0.917063
0.992445
0.963971
0.987474
0.982129
0.984503
0.988497
0.983034
0.944693
0.994153
0.980644
0.98964
0.983321
0.997647
0.997248
0.989609
0.999433
0.966911
0.993926
0.963635
0.981819
0.996633
0.987956
0.990025
0.992814
0.921257
0.989623
0.990381
0.982113
0.99752
0.953955
0.959614
0.881647
0.988083
0.882003
0.862369
0.993489
0.944925
0.963054
0.825565
0.991047
0.984932
0.988954
0.990838
0.99251
0.953905
0.954995
0.976044
0.958998
0.989487
0.992155
0.998657
0.999122
0.977152
0.920649
0.757872
0.995866
0.955089
0.999204
0.954273
0.997288
0.996244
0.992532
0.98888
0.978992
0.98408
0.976519
0.995649
0.997992
0.830368
0.974815
0.998248
0.965167
0.925774
0.997642
0.975372
0.997951
0.998
0.991586
0.892454
0.961882
0.884632
0.992568
0.995848
0.987386
0.992775
0.994054
0.880747
0.992145
0.981104
0.994691
0.999496
0.990672
0.988655
0.998905
0.875065
0.991642
0.987393
0.999531
0.998429
0.994292
0.997993
0.993166
0.994939
0.990429
0.926451
0.992533
0.984868
0.998394
0.997801
0.998746
0.995275
0.999031
0.940733
0.99133
0.889096
0.937545
0.926091
0.978793
0.984499
0.994415
0.972045
0.970948
0.952174
0.994591
0.961479
0.958993
0.968132
0.995353
0.999743
0.989954
0.990444
0.996216
0.992117
0.996489
0.999664
0.998425
0.962816
0.991703
0.893138
0.99176
0.977038
0.97072
0.993541
0.898252
0.995196
0.90773
0.959628
0.978494
0.996384
0.996858
0.995214
0.979331
0.980117
0.89077
0.913456
0.97934
0.915324
0.978058
0.899728
0.959138
0.999623
0.983346
0.981277
0.851428
0.912301
0.90582
0.994522
0.987069
0.977548
0.84162
0.915587
0.933389
0.937255
0.956079
0.980696
0.959422
0.997406
0.987875
0.970844
0.987117
0.985435
0.994158
0.995881
0.995526
0.999613
0.932765
0.955729
0.995741
0.998417
0.981407
0.989539
0.975886
0.984717
0.97181
0.876293
0.94789
0.87915
0.995459
0.917653
0.990902
0.9802
0.994375
0.998113
0.996394
0.955168
0.988396
0.98255
0.995728
0.99796
0.994687
0.984939
0.97079
0.968111
0.951126
0.939362
0.98469
0.988863
0.991845
0.984719
0.968905
0.886599
0.909118
0.935717
0.975501
0.982844
0.973878
0.996452
0.946133
0.97806
1
0.993689
0.999203
0.976175
0.857274
0.997573
0.993751
0.960654
0.998729
0.988174
0.956081
0.995907
0.985378
0.986653
0.984059
0.96034
0.999222
0.844278
0.962502
0.993991
0.944666
0.938498
0.996863
0.997392
0.988083
0.955205
0.880364
0.969797
0.986405
0.953611
0.924319
0.991194
1
0.966671
0.983124
0.852554
0.987489
0.949625
0.999323
0.989213
0.994532
0.939388
0.963538
0.983207
0.998022
0.995413
0.781851
0.998463
0.991727
0.998816
0.980723
0.990884
0.927607
0.994809
0.995443
0.996701
0.997791
0.973113
0.998097
0.997842
0.993802
0.980625
0.985565
0.99878
0.980818
0.998615
0.997785
0.995506
0.925478
0.916596
0.959811
0.99992
0.885584
0.998554
0.98614
0.991389
0.994032
0.995213
0.983239
0.973449
0.960141
0.997561
0.990745
0.999394
0.99261
0.997938
0.966341
0.993585
0.987356
0.985302
0.571954
0.575856
0.558513
0.637765
0.558879
0.618418
0.631472
0.95259
0.99427
0.997337
0.995282
0.930082
0.996983
0.9792
0.970549
0.970759
0.996082
0.992865
0.872402
0.999315
0.999004
0.903587
0.989003
0.998162
0.995993
0.9956
0.954147
0.995109
0.991277
0.995602
0.99598
0.997387
0.999897
0.995761
0.998076
0.990963
0.996159
0.986589
0.991694
0.96706
0.997306
0.947836
0.987221
0.995521
0.984921
0.984958
0.969994
0.954094
0.997541
0.99691
0.902446
0.993851
0.844947
0.857601
0.935669
0.840022
0.982579
0.995132
0.977452
0.948826
0.881392
0.95643
0.928786
0.944834
0.976162
0.990132
0.984492
0.986475
0.996754
0.85223
0.820124
0.9787
0.996988
0.891661
0.98749
0.964597
0.984485
0.98959
0.976926
0.997756
0.996155
0.99803
0.993848
0.997689
0.981377
0.978016
0.96164
0.967873
0.986492
0.991094
0.978067
0.98999
0.995132
0.999385
0.984721
0.988151
0.999088
0.999605
0.997426
0.992033
0.993309
0.97614
0.985754
0.994953
0.886187
0.994571
0.996437
0.999783
0.996388
0.990216
0.995948
0.945268
0.993459
0.986664
0.99384
0.963432
0.993344
0.955705
0.93146
0.98121
0.928713
0.979757
0.970262
0.935295
0.945858
0.825553
0.986354
0.878972
0.963264
0.995506
0.981883
0.978251
0.872126
0.964775
0.996375
0.995919
0.963576
0.994715
0.871974
0.970845
0.9117
0.906246
0.961933
0.987853
0.994848
0.999033
0.999878
0.989553
0.945883
0.983324
0.984859
0.99316
0.992374
0.996792
0.993893
0.974429
0.995833
0.932363
0.983464
0.948419
0.978805
0.876287
0.928495
0.806432
0.921149
0.948823
0.917081
0.996558
0.99358
0.990782
0.958253
0.998912
0.997005
0.995139
0.98769
0.983126
0.961383
0.974844
0.986124
0.988382
0.9901
0.951728
0.894015
0.987231
0.962412
0.920093
0.975743
0.98611
0.934092
0.862466
0.980879
0.937065
0.984746
0.986516
0.991338
0.905199
0.990845
0.993958
0.982508
0.991052
0.990385
0.992394
0.928086
0.993343
0.990002
0.876142
0.974346
0.890384
0.989662
0.995497
0.994172
0.993717
0.997505
0.868766
0.904244
0.938697
0.963975
0.996747
0.997251
0.989983
0.927142
0.989106
0.996928
0.964847
0.94377
0.993186
0.969919
0.888408
0.978624
0.992091
0.981854
0.992635
0.940539
0.999145
0.989706
0.996248
0.987869
0.99636
0.993556
0.983142
0.940742
0.945031
0.99383
0.88855
0.999432
0.999468
0.97915
0.990046
0.989179
0.993749
0.98987
0.996509
0.997719
0.985341
0.99971
0.998787
0.986741
0.99928
0.87497
0.991997
0.929732
0.98298
0.867884
0.995285
0.939828
0.986418
0.918981
0.986834
0.995665
0.856635
0.940085
0.989591
0.975287
0.994156
0.886409
0.978285
0.997872
0.998317
0.999115
0.99974
0.950779
0.997318
0.993917
0.826451
0.959707
0.952331
0.99341
0.988869
0.96837
0.9913
0.979902
0.975728
0.999266
0.994678
0.994669
0.99682
0.98978
0.996834
0.998344
0.97986
0.95047
0.948846
0.986551
0.964445
0.990154
0.999153
0.99619
0.975042
0.985186
0.86386
0.989307
0.994531
1
0.969676
0.950128
0.997118
0.980323
0.985806
0.978574
0.973007
0.986708
0.974518
0.990735
0.988634
0.887962
0.866068
0.995637
0.894392
0.983838
0.994049
0.997004
0.990127
0.990284
0.933486
0.968705
0.986183
0.981174
0.986182
0.995487
0.989934
0.985907
0.975142
0.949319
0.993076
0.972435
0.995899
0.997402
0.995614
0.996899
0.904703
0.787393
0.994203
0.992307
0.95626
0.984853
0.988327
0.969384
0.992567
0.994469
0.972324
0.995916
0.977979
0.968911
0.996662
0.99704
0.997796
0.995705
0.994662
0.988149
0.949024
0.962897
0.986939
0.98984
0.975012
0.990576
0.979215
0.99604
0.98466
0.971594
0.975592
0.987456
0.977156
0.98972
0.944649
0.948876
0.963052
0.867017
0.933315
0.979121
0.986884
0.950927
0.966601
0.961953
0.906508
0.983791
0.87841
0.989006
0.96938
0.928904
0.976095
0.964601
0.99955
0.954187
0.826968
0.496302
0.13905
0.408937
0.497503
0.904623
0.988032
0.833181
0.497148
0.377937
0.393738
0.947369
0.977703
0.951292
0.935168
0.994506
0.967518
0.99953
0.954584
0.993828
0.912524
0.991688
0.96536
0.943121
0.980554
0.994513
0.970315
0.993089
0.987191
0.885098
0.997593
0.879369
0.801868
0.99273
0.893546
0.998756
0.99998
0.997599
0.983153
0.962972
0.921003
0.961225
0.965863
0.990969
0.999585
0.996496
0.995929
0.920669
0.98517
0.949296
0.958112
0.975423
0.925195
0.98778
0.927122
0.98732
0.993452
0.996622
0.991209
0.93129
0.944528
0.983717
0.927737
0.988373
0.968964
0.996919
0.987565
0.972706
0.981629
0.999581
0.999322
0.999215
0.987456
0.99288
0.944368
0.978642
0.979049
0.992403
0.99995
0.968355
0.997457
0.99041
0.99954
0.998427
0.999268
0.999097
0.975684
0.95469
0.963641
0.983654
0.923311
0.995479
0.986034
0.997115
0.992598
0.990436
0.994881
0.998131
0.988809
0.864063
0.52801
0.49467
0.953571
0.479704
0.470697
0.637426
0.911345
0.936685
0.987322
0.955625
0.994778
0.994876
0.989724
0.995608
0.981777
0.98179
0.962245
0.96078
0.988232
0.968061
0.992802
0.992303
0.993373
0.990534
0.990059
0.997238
0.9957
0.992186
0.985892
0.819603
0.876624
0.993707
0.93284
0.969033
0.996291
0.994351
0.991372
0.99865
0.9999
0.996273
0.999813
0.979816
0.992882
0.986525
0.991906
0.991425
0.997538
0.996902
0.997546
0.988311
0.992913
0.989357
0.908326
0.991748
0.979791
0.986803
0.986715
0.865416
0.990287
0.990448
0.983243
0.967806
0.906663
0.939347
0.996208
0.988064
0.973965
0.989253
0.970797
0.977227
0.997398
0.9829
0.99663
0.995637
0.99405
0.995487
0.993112
0.997238
0.941769
0.843536
0.843175
0.898602
0.975392
0.990237
0.990586
0.992886
0.992331
0.985215
0.974986
0.988603
0.970434
0.955588
0.928091
0.944351
0.989073
0.982499
0.974492
0.912509
0.987912
0.984132
0.997055
0.98435
0.904275
0.926917
0.964387
0.842988
0.953249
0.924787
0.886578
0.98987
0.989061
0.996923
0.983509
0.990717
0.991443
0.997928
0.981792
0.9812
0.99993
0.92193
0.958096
0.961981
0.955252
0.981951
0.9958
0.983223
0.995666
0.974016
0.986965
0.989965
0.995122
0.937573
0.991506
0.98312
0.926123
0.970207
0.906242
0.999883
0.886373
0.994296
0.996027
0.999769
0.99963
0.957732
0.98892
0.996627
0.984139
0.944126
0.933994
0.995423
0.995507
0.977803
0.993108
0.994204
0.985837
0.991051
0.90225
0.987424
0.931512
0.997553
0.950731
0.999623
0.995159
0.997799
0.997327
0.999135
0.990285
0.905063
0.675827
0.964019
0.958662
0.989364
0.988479
0.971473
0.999062
0.930996
0.99317
0.995443
0.996471
0.989082
0.911007
0.981072
0.865129
0.950448
0.953432
0.97884
0.989527
0.992827
0.99871
0.980466
0.915711
0.950993
0.982048
0.999419
0.987236
0.965224
0.993934
0.968365
0.997951
0.997597
0.991478
0.892462
0.920681
0.990982
0.976055
0.988786
0.906438
0.857753
0.901363
0.903984
0.92376
0.987182
0.807436
0.979055
0.999239
0.995861
0.899024
0.974097
0.903835
0.930082
0.988326
0.989665
0.988472
0.946956
0.994906
0.919831
0.939236
0.887405
0.974469
0.933784
0.991581
0.986868
0.956262
0.976229
0.997115
0.827228
0.553502
0.563611
0.53266
0.03024
0.449921
0.376364
0.326137
0.298479
0
0
0.100143
0.444901
0.922164
0.909818
0.787587
0.802336
0.283827
0.108858
0.151265
0
0
0
0
0
0
0
0
0
0
0
0
0
0
0
0
0
0
0
0
0
0
0
0
0
0
0
0
0
0
0
0
0
0
0
0
0
0
0
0
0
0
0
0
0
0
0
0
0
0
0
0
0
0
0
0
0
0
0
0
0
0
0
0
0
0
0
0
0
0
0
0
0
0
0
0
0
0
0
0
0
0
0
0
0
0
0
0
0
0
0
0
0
0
0
0
0
0
0
0
0
0
0
0
0
0
0
0
0
0
0
0
0
0
0
0
0
0
0
0
0
0
0
0
0
0
0
0
0
0
0
0
0
0
0
0
0
0
0
0
0
0
0
0
0
0
0
0
0
0
0
0
0
0
0
0
0
0
0
0
0
0
0
0
0
0
0
0
0
0
0
0
0
0
0
0
0
0
0
0
0
0
0
0
0
0
0
0
0
0
0
0
0
0
0
0
0
0
0
0
0
0
0
0
0
0
0
0
0
0
0
0
0
0
0
0
0
0
0
0
0
0
0
0
0
0
0
0
0
0
0
0
0
0
0
0
0
0
0
0
0
0
0
0
0
0
0
0
0
0
0
0
0
0
0
0
0
0
0
0
0
0
0
0
0
0
0
0
0
0
0
0
0
0
0
0
0
0
0
0
0
0
0
0
0
0
0
0
0
0
0
0
0
0
0
0
0
0
0
0
0
0
0
0
0
0
0
0
0
0
0
0
0
0
0
0
0
0
0
0
0
0
0
0
0
0
0
0
0
0
0
0
0
0
0
0
0
0
0
0
0
0
0
0
0
0
0
0
0
0
0
0
0
0
0
0
0
0
0
0
0
0
0
0
0
0
0
0
0
0
0
0
0
0
0
0
0
0
0
0
0
0
0
0
0
0
0
0
0
0
0
0
0
0
0
0
0
0
0
0
0
0
0
0
0
0
0
0
0
0
0
0
0
0
0
0
0
0
0
0
0.180998
0.399998
0.631661
0.417426
0.211099
0.14448
0.319724
0.330507
0.369277
0.117817
0
0
0.31437
0.388116
0.33836
0.327515
0.0478766
0.270219
0.38754
0.452067
0.474276
0
0.051348
0.416698
0.317032
0.105519
0
0.17392
0.364705
0.447833
0.59672
0.429807
0.0165617
0.054504
0.0150194
0.134682
0.245754
0.202179
0.00789821
0.276394
0.486833
0.520467
0.143562
0.296943
0.10987
0
0.263788
0.882438
0.963301
0.668395
0.969193
0.942219
0.732357
0.552414
0.559646
0.542436
0.0741762
0.483933
0.97669
0.991335
0.950348
0.987113
0.833164
0.952174
0.964838
0.39319
0.380512
0.120864
0.361959
0.487348
0.288223
0.318018
0.424091
0.145316
0.0852655
0.0171798
0.487039
0.357537
0.0998899
0.371187
0.862087
0.912104
0.992606
0.902348
0.930494
0.8425
0.885946
0.829286
0.918263
0.996017
0.988252
0.996243
0.987488
0.947035
0.990416
0.99603
0.89287
0.974062
0.44901
0.38529
0.469558
0.257157
0.339616
0.448473
0.899254
0.844332
0.771101
0.37382
0.285918
0.220434
0.0821089
0
0
0.135863
0.251243
0.0378535
0.102122
0.0765293
0
0
0.38774
0.334316
0.223649
0.176086
0.0671376
0.213825
0.266467
0.449277
0.537063
0.0487867
0.521931
0.82835
0.901709
0.936997
0.910302
0.52044
0.534036
0.450602
0.337967
0.059067
0.175687
0.237997
0.306728
0.555878
0.539663
0.420418
0.551535
0.981744
0.934924
0.98594
0.988213
0.986047
0.994653
0.983952
0.976052
0.979117
0.973592
0.984279
0.983665
0.981699
0.97764
0.959148
0.953785
0.967368
0.946144
0.958663
0.962155
0.978797
0.980541
0.986435
0.977295
0.971258
0.978605
0.9787
0.979237
0.980811
0.990568
0.993906
0.995556
0.985107
0.991396
0.946085
0.945163
0.993735
0.981185
0.995579
0.992713
0.980535
0.98686
0.994806
0.995053
0.966271
0.967131
0.895102
0.832542
0.848004
0.991571
0.937339
0.872852
0.959696
0.92439
0.953954
0.983748
0.941953
0.969507
0.988276
0.905641
0.987649
0.883041
0.927706
0.981641
0.904438
0.971141
0.96562
0.981993
0.927407
0.995342
0.918168
0.9159
0.98606
0.977263
0.973214
0.989729
0.969494
0.992267
0.992566
0.983626
0.987001
0.987699
0.970352
0.932366
0.968973
0.975907
0.981201
0.988563
0.947155
0.986318
0.978226
0.979572
0.990611
0.992504
0.992315
0.92896
0.959888
0.998459
0.993246
0.998684
0.988876
0.987259
0.980105
0.989261
0.985314
0.978627
0.931101
0.934853
0.984166
0.985915
0.983141
0.981266
0.986548
0.954408
0.812781
0.859427
0.917234
0.921275
0.978782
0.969377
0.978016
0.992421
0.966051
0.962614
0.996145
0.973987
0.958698
0.984433
0.961631
0.983402
0.984226
0.994072
0.993613
0.954585
0.987061
0.999304
0.985469
0.983804
0.993032
0.998379
0.9972
0.997236
0.987698
0.973573
0.987248
0.990041
0.981621
0.874259
0.967504
0.883292
0.991042
0.988849
0.972624
0.955031
0.957355
0.985641
0.96853
0.988388
0.990794
0.980556
0.954243
0.991686
0.999329
0.997684
0.984773
0.967032
0.907294
0.810904
0.836755
0.922645
0.950132
0.974402
0.977282
0.97329
0.998885
0.967307
0.9712
0.946691
0.99208
0.965671
0.898142
0.879506
0.991843
0.964109
0.961038
0.967883
0.998204
0.958053
0.915243
0.975814
0.897189
0.878898
0.952634
0.840898
0.882261
0.984761
0.985705
0.851433
0.995476
0.987064
0.988204
0.990755
0.994659
0.998248
0.99946
0.996812
0.994614
0.985473
0.986611
0.995203
0.960095
0.921376
0.961436
0.988869
0.977601
0.994977
0.869045
0.997633
0.904162
0.997661
0.932932
0.931728
0.962566
0.975019
0.99545
0.983094
0.993917
0.97042
0.969003
0.981483
0.943207
0.496782
0.871407
0.646122
0.641359
0.629428
0.978652
0.993042
0.961505
0.942716
0.991441
0.992908
0.997528
0.990811
0.976097
0.978767
0.997319
0.991262
0.956946
0.994368
0.994208
0.880646
0.989365
0.987806
0.995754
0.998345
0.991489
0.901371
0.707082
0.982546
0.983253
0.994384
0.99023
0.955855
0.981585
0.980705
0.994341
0.931695
0.997789
0.992568
0.997339
0.999018
0.971453
0.977575
0.983379
0.882654
0.999157
0.903524
0.986651
0.933014
0.995345
0.960293
0.946445
0.994593
0.910961
0.964171
0.899825
0.998997
0.934145
0.990949
0.995466
0.885817
0.985316
0.989573
0.994638
0.993748
0.998075
0.994899
0.996581
0.99556
0.998179
0.966022
0.930719
0.998659
0.884364
0.991527
0.997892
0.99558
0.995749
0.985248
0.999222
0.997377
0.994135
0.999501
0.976836
0.998598
0.954086
0.948075
0.932742
0.990316
0.992859
0.900059
0.98496
0.999873
0.925679
0.993371
0.91814
0.737006
0.930907
0.991788
0.903897
0.971354
0.923772
0.978851
0.990569
0.952532
0.931397
0.965596
0.934971
0.993565
0.999038
0.993593
0.987121
0.994286
0.999363
0.998105
0.992979
0.998727
0.992744
0.992781
0.993853
0.989595
0.995707
0.991404
0.987008
0.996828
0.990932
0.986705
0.980646
0.978673
0.965692
0.993397
0.996184
0.981016
0.994251
0.978742
0.966847
0.989595
0.987767
0.86722
0.995453
0.990429
0.993195
0.8817
0.984991
0.935944
0.99637
0.948313
0.9939
0.98958
0.949434
0.983145
0.971409
0.99738
0.998668
0.998297
0.981833
0.79852
0.988323
0.979779
0.934822
0.997481
0.967604
0.99196
0.989779
0.922522
0.982612
0.979433
0.989983
0.995394
0.985389
0.997411
0.943949
0.960639
0.778474
0.990529
0.997873
0.934497
0.951994
0.965665
0.962118
0.907987
0.982338
0.984053
0.983804
0.993925
0.997878
0.983688
0.968708
0.94193
0.993833
0.967054
0.991064
0.964624
0.952919
0.991
0.994665
0.984345
0.98287
0.863214
0.981545
0.993679
0.992044
0.954004
0.974835
0.984602
0.849373
0.994573
0.998979
0.997846
0.964686
0.998634
0.979152
0.842613
0.985678
0.991498
0.95013
0.919043
0.867433
0.992953
0.998637
0.956078
0.993187
0.980623
0.945809
0.997749
0.992791
0.998186
0.962886
0.95849
0.980216
0.993902
0.848193
0.903423
0.988493
0.918001
0.974821
0.945032
0.921416
0.971335
0.99169
0.978815
0.989394
0.953805
0.970766
0.949712
0.884122
0.977822
0.947616
0.994319
0.98094
0.986514
0.983705
0.992495
0.989183
0.963506
0.957682
0.878734
0.985913
0.869543
0.937329
0.950912
0.985415
0.92905
0.710469
0.830017
0.973338
0.987905
0.975217
0.871785
0.969197
0.994788
0.99482
0.989642
0.928385
0.989635
0.998371
0.968868
0.975679
0.997575
0.992707
0.92675
0.990729
0.98622
0.998835
0.989273
0.99989
0.998105
0.996546
0.997435
0.996365
0.996599
0.807351
0.970784
0.981176
0.990105
0.994827
0.856484
0.891849
0.934789
0.941235
0.997245
0.994044
0.99999
0.989928
0.931594
0.99455
0.964336
0.993818
0.999871
0.995588
0.998828
0.999622
0.994742
0.999617
0.990496
0.970011
0.991035
0.981649
0.997214
0.883305
0.99562
0.981836
0.949941
0.990425
0.811704
0.91941
0.907496
0.956609
0.962507
0.990682
0.998186
0.949625
0.980125
0.979075
0.995013
0.985388
0.981912
0.860491
0.988565
0.993127
0.997765
0.994888
0.968063
0.985491
0.984818
0.995103
0.956092
0.96958
0.919461
0.982468
0.988054
0.888931
0.976147
0.986711
0.962709
0.990538
0.984517
0.989254
0.971881
0.961225
0.93838
0.981418
0.923648
0.983092
0.938907
0.913165
0.992702
0.997054
0.987135
0.988128
0.976789
0.990818
0.989772
0.991187
0.996182
0.992674
0.999399
0.939741
0.91669
0.95864
0.968242
0.993452
0.995505
0.996633
0.994186
0.862018
0.938508
0.997618
0.868675
0.994949
0.987312
0.989004
0.97499
0.993822
0.997117
0.921886
0.886866
0.978692
0.994496
0.999217
0.996607
0.999159
0.997344
0.997383
0.995853
0.98725
0.99592
0.988366
0.984617
0.930422
0.96316
0.972307
0.988251
0.995675
0.99601
0.969349
0.996895
0.991233
0.99672
0.998184
0.949712
0.957877
0.997316
0.995582
0.992172
0.997686
0.95994
0.994531
0.99554
0.984429
0.978974
0.96003
0.988029
0.99308
0.993617
0.993904
0.991413
0.997202
0.990286
0.926478
0.994483
0.99971
0.996865
0.899408
0.871283
0.983363
0.977821
0.998815
0.993651
0.995275
0.996882
0.995896
0.998938
0.987714
0.906479
0.961581
0.944334
0.994385
0.942638
0.994602
0.983667
0.998537
0.99388
0.993814
0.991634
0.998181
0.994485
0.96236
0.862954
0.997463
0.983288
0.889522
0.99577
0.991653
0.997574
0.963583
0.868122
0.996794
0.952727
0.937734
0.988683
0.993397
0.98434
0.971717
0.919315
0.907819
0.952735
0.969534
0.997268
0.895521
0.912028
0.995463
0.997634
0.995583
0.908123
0.950113
0.914534
0.99555
0.993336
0.983196
0.985857
0.979329
0.972474
0.990888
0.886476
0.978986
0.989313
0.964913
0.988183
0.975753
0.997597
0.992626
0.989598
0.992752
0.941419
0.993792
0.99685
0.995917
0.841196
0.990628
0.998252
0.998072
0.934241
0.870711
0.978445
0.986287
0.901806
0.875648
0.966846
0.993698
0.998183
0.986973
0.948159
0.989768
0.993174
0.991155
0.993259
0.994692
0.976539
0.996466
0.993335
0.970997
0.950767
0.986838
0.969147
0.994245
0.884241
0.985129
0.972658
0.98518
0.99704
0.984178
0.976578
0.974655
0.970895
0.94668
0.985106
0.890948
0.969413
0.953936
0.891839
0.995145
0.99944
0.998653
0.989787
0.985396
0.896082
0.995693
0.990896
0.998327
0.991474
0.975183
0.99893
0.99894
0.998387
0.99896
0.978325
0.977089
0.983589
0.969059
0.999742
0.999597
0.997354
0.99231
0.995341
0.980649
0.925141
0.982926
0.994242
0.973531
0.98218
0.985217
0.890125
0.990386
0.993717
0.996028
0.982902
0.978897
0.968824
0.995439
0.945307
0.987903
0.998742
0.967534
0.996015
0.993377
0.992739
0.977974
0.975532
0.998892
0.979009
0.978037
0.996851
0.945103
0.98974
0.993324
0.989962
0.995195
0.999684
0.964935
0.990422
0.79604
0.974775
0.953743
0.973326
0.954063
0.994399
0.982679
0.964798
0.982864
0.994385
0.988406
0.972105
0.997168
0.988954
0.993014
0.993567
0.994067
0.99537
0.958581
0.952215
0.993258
0.993471
0.99708
0.994411
0.869312
0.992852
0.984987
0.929521
0.982201
0.972603
0.921479
0.963163
0.982239
0.990591
0.96448
0.930215
0.928882
0.992314
0.980428
0.982589
0.973531
0.980211
0.984758
0.987431
0.993147
0.978128
0.990675
0.987699
0.961268
0.996684
0.995281
0.978014
0.95445
0.934666
0.990751
0.997819
0.997453
0.995584
0.998235
0.992245
0.989409
0.936434
0.967238
0.978141
0.990011
0.999059
0.972807
0.991899
0.903876
0.996879
0.987747
0.958703
0.987807
0.96178
0.828497
0.998581
0.998696
0.93669
0.992993
0.995106
0.966952
0.9839
0.995155
0.998156
0.968333
0.81098
0.70349
0.809234
0.879537
0.879757
0.968558
0.986388
0.99674
0.994462
0.998132
0.983107
0.967259
0.992869
0.974623
0.997226
0.995458
0.90244
0.922989
0.9942
0.876742
0.997384
0.937205
0.917225
0.992888
0.998809
0.994514
0.914189
0.991828
0.993603
0.963666
0.942327
0.905179
0.995152
0.994316
0.968974
0.999138
0.989862
0.99227
0.99897
0.997127
1
0.9996
0.966113
1
0.993543
0.953108
0.993469
0.991993
0.998081
0.993495
0.998891
0.997895
0.945417
0.997092
0.969414
0.996607
0.955565
0.956574
0.915764
0.997954
0.967936
0.998255
0.996683
0.885472
0.990685
0.991907
0.996055
0.992698
0.995624
0.908214
0.997389
0.992012
0.993661
0.99408
0.995896
0.993084
0.984537
0.993222
0.979513
0.994754
0.988563
0.942218
0.994631
0.971068
0.99194
0.996231
0.998193
0.997941
0.996371
0.982027
0.875331
0.999566
0.999163
0.998039
0.989282
0.993908
0.997384
0.990519
0.986349
0.96343
0.994297
0.992692
0.991641
0.988781
0.978589
0.991319
0.979461
0.982775
0.989671
0.951002
0.968689
0.994479
0.956856
0.806346
0.811214
0.746956
0.861736
0.906533
0.955024
0.994178
0.977211
0.990062
0.979719
0.982248
0.973
0.976932
0.997013
0.999012
0.998674
0.997141
0.920263
0.988477
0.996885
0.909235
0.986877
0.992286
0.991674
0.981284
0.991021
0.990814
0.989347
0.983401
0.957709
0.957416
0.988009
0.990307
0.980379
0.993969
0.987952
0.993107
0.993528
0.993484
0.986908
0.995095
0.981586
0.988921
0.996651
0.996358
0.99458
0.99637
0.997199
0.98881
0.993365
0.99701
0.998214
0.997972
0.995692
0.992123
0.979039
0.991712
0.992919
0.977373
0.988998
0.896792
0.996094
0.996693
0.997904
0.988795
0.992453
0.987416
0.979371
0.99848
0.956861
0.946303
0.452462
0
0
0.212023
0.375949
0.47698
0.992501
0.941812
0.642747
0
0
0.190946
0.447485
0.665132
0.999164
0.992713
0.995141
0.99574
0.979732
0.996811
0.995934
0.991027
0.995241
0.993251
0.997964
0.998383
0.989307
0.995388
0.985868
0.870578
0.993089
0.985329
0.997803
0.993681
0.99136
0.951317
0.446445
0.956711
0.906591
0.921356
0.842228
0.997646
0.994004
0.989292
0.9992
0.996329
0.99993
0.999185
0.999315
0.992967
0.999625
0.994679
0.99608
0.999802
0.987812
0.986855
0.998855
0.997569
0.986567
0.887368
0.978873
0.995894
0.993877
0.995093
0.990824
0.934783
0.994076
0.996834
0.954191
0.993661
0.984598
0.933404
0.998132
0.997926
0.936912
0.994684
0.999713
1
0.995416
0.995809
0.996185
0.995366
0.992701
0.872171
0.950357
0.971705
0.969452
0.957306
0.99577
0.973366
0.995222
0.995315
0.996338
0.992064
0.943277
0.994569
0.995822
0.962332
0.971998
0.993017
0.991214
0.987493
0.902353
0.973644
0.901521
0.857287
0.940823
0.950696
0.992259
0.956856
0.972781
0.99203
0.994708
0.914166
0.906962
0.988404
0.992799
0.98398
0.996649
0.969345
0.994719
0.986778
0.971158
0.991078
0.950471
0.988439
0.986833
0.991575
0.980508
0.989617
0.987393
0.936693
0.991929
0.914846
0.982886
0.992833
0.996979
0.99129
0.914193
0.982084
0.995994
0.955297
0.937613
0.919515
0.993667
0.983964
0.965855
0.917022
0.953249
0.924806
0.99425
0.985009
0.965965
0.997419
0.979011
0.948335
0.995257
0.978749
0.919645
0.984726
0.994832
0.959339
1
0.9905
0.999438
0.999741
0.995459
0.999016
0.994793
0.996396
0.995665
0.995694
0.992034
0.998109
0.993095
0.987854
0.994394
0.96495
0.972332
0.971776
0.980475
0.977547
0.962991
0.972734
0.962569
0.99884
0.998474
0.997172
0.937
0.998094
0.986596
0.996631
0.988275
0.916872
0.973936
0.995478
0.947706
0.993841
0.992446
0.982064
0.973017
0.96479
0.990147
0.988797
0.946535
0.935965
0.996846
0.987507
0.897106
0.999032
0.998868
0.997951
0.993748
0.995536
0.991309
0.897046
0.999186
0.995729
0.999755
0.995127
0.989306
0.999406
0.997281
0.99807
0.997372
0.997168
0.997703
0.997196
0.997677
0.997713
0.968354
0.992814
0.955786
0.97893
0.976442
0.974559
0.992622
0.994774
0.997185
0.873414
0.992688
0.993289
0.997394
0.994313
0.999184
0.878399
0.981446
0.984468
0.999594
0.999654
0.986958
0.990336
0.996018
0.988785
0.970788
0.99461
0.964785
0.904578
0.973902
0.996351
0.993781
0.990213
0.995493
0.997227
0.999183
0.995349
0.996943
0.914264
0.999805
0.994382
0.997765
0.984415
0.99612
0.982434
0.946779
0.995975
0.963456
0.772074
0.997777
0.993181
0.93521
0.987663
0.766448
0.933404
0.95636
0.997764
0.964604
0.977512
0.984067
0.993104
0.95738
0.988874
0.992225
0.985138
0.965665
0.998082
0.95675
0.962139
0.992186
0.985853
0.992518
0.99901
0.985813
0.985584
0.99396
0.970273
0.981445
0.98274
0.998273
0.979544
0.955563
0.99115
0.997736
0.920794
0.989842
0.994597
0.998372
0.988533
0.996789
0.997379
0.9961
0.997976
0.989824
0.998424
0.872036
0.97284
0.989427
0.99463
0.964476
0.980489
0.999555
0.98291
0.922609
0.913072
0.893591
0.308979
0.996683
0.99352
0.977848
0.991395
0.975032
0.996409
0.915862
0.970687
0.983656
0.93908
0.94507
0.996717
0.901192
0.994052
0.989526
0.895427
0.897569
0.883503
0.904983
0.987114
0.736102
0.04308
0.972204
0.994637
0.992704
0.965215
0.991795
0.644734
0.196447
0.34905
0.711982
0.971815
0.984923
0.965446
0.985993
0.981618
0.951682
0.986237
0.984964
0.989589
0.99022
0.991629
0.995103
0.991897
0.998374
0.979834
0.96335
0.992235
0.931586
0.934091
0.925504
0.916224
0.92056
0.929161
0.94012
0.955903
0.988859
0.952595
0.983905
0.988439
0.987453
0.992118
0.975389
0.982509
0.977769
0.957559
0.988298
0.981597
0.978091
0.97145
0.982137
0.978138
0.960636
0.983877
0.979432
0.987917
0.986836
0.99905
0.985692
0.936027
0.997113
0.998826
0.997425
0.994346
0.994322
0.979254
0.963204
0.993957
0.916186
0.978753
0.994727
0.996643
0.977054
0.933919
0.980701
0.974622
0.989212
0.983283
0.992115
0.864484
0.970257
0.977975
0.98505
0.93097
0.987825
0.996177
0.98875
0.960701
0.99987
0.678667
0.997009
0.998941
0.991186
0.987043
0.98868
0.99706
0.998642
0.993028
0.994028
0.971762
0.800967
0.388683
0.87677
0.997837
0.9879
0.995933
0.967937
0.949747
0.992745
0.99826
0.999703
0.99904
0.919874
0.991049
0.994132
0.986225
0.975008
0.956678
0.982423
0.989542
0.990052
0.997421
0.979883
0.976201
0.99435
0.999628
0.981131
0.974016
0.999574
0.991078
0.997858
0.998247
0.997417
0.994911
0.952095
0.990014
0.986264
0.997634
0.981611
0.967718
0.929305
0.980108
0.999415
0.989809
0.994545
0.993604
0.990616
0.990854
0.991567
0.982591
0.975343
0.971553
0.992799
0.989705
0.981924
0.996465
0.989873
0.978446
0.975243
0.990898
0.964777
0.942899
0.992483
0.994825
0.977949
0.944499
0.939156
0.969174
0.968688
0.996334
0.947555
0.90682
0.99572
0.923002
0.994185
0.951374
0.99712
0.993425
0.994429
0.997466
0.996023
0.991891
0.995331
0.98758
0.984171
0.971226
0.986338
0.994166
0.976547
0.976072
0.991609
0.990905
0.987458
0.998183
0.992133
0.97993
0.998007
0.992149
0.992769
0.998948
0.996227
0.997626
0.922682
0.982752
0.964503
0.981989
0.998054
0.927843
0.990045
0.926344
0.991553
0.98775
0.994431
0.989139
0.974134
0.993945
0.984869
0.988952
0.993248
0.996827
0.994542
0.997877
0.998372
0.992708
0.712523
0.94263
0.996473
0.991157
0.991278
0.837116
0.151166
0.978663
0.975029
0.99251
0.991719
0.965036
0.883346
0.97274
0.991021
0.982769
0.98658
0.98884
0.990512
0.988025
0.988531
0.9938
0.983245
0.980417
0.98418
0.979748
0.982056
0.990063
0.988226
0.972472
0.991376
0.992915
0.971923
0.953432
0.995147
0.980949
0.993449
0.998015
0.98884
0.971857
0.960087
0.996595
0.994791
0.938877
0.983814
0.877297
0.87909
0.964661
0.994251
0.995633
0.993996
0.985037
0.990968
0.992761
0.997701
0.978819
0.991664
0.937041
0.973399
0.988889
0.999234
0.980783
0.996183
0.972852
0.997259
0.987078
0.896178
0.990227
0.997012
0.963141
0.989383
0.992516
0.99055
0.985172
0.998748
0.992388
0.991687
0.979301
0.986796
0.983543
0.990733
0.991587
0.983876
0.966536
0.994341
0.995149
0.998265
0.944015
0.989357
0.998428
0.996347
0.994742
0.996026
0.990381
0.99594
0.988319
0.996403
0.869547
0.899607
0.98954
0.994689
0.992396
0.989773
0.997548
0.989446
0.990434
0.983472
0.990274
0.994839
0.968322
0.991499
0.999534
0.991772
0.990644
0.989421
0.989225
0.995057
0.988637
0.987088
0.989575
0.978122
0.984772
0.988695
0.936289
0.987309
0.99248
0.996779
0.979424
0.989744
0.989642
0.974688
0.992913
0.995991
0.944921
0.965559
0.998497
0.997418
0.997335
0.987933
0.993896
0.985776
0.994067
0.981046
0.988957
0.978344
0.978995
0.873394
0.957183
0.937904
0.991163
0.767355
0.751311
0.790738
0.980924
0.907162
0.990151
0.996397
0.928968
0.976245
0.976695
0.968899
0.888723
0.962845
0.759546
0.615273
0.274749
0.214445
0.54156
0.650109
0.813693
0.989127
0.990985
0.990193
0.999381
0.994349
0.996905
0.999615
0.993766
0.928502
0.998326
0.973669
0.926261
0.98342
0.989426
0.99618
0.989743
0.992976
0.997898
0.998625
0.993363
0.988121
0.99074
0.994436
0.997282
0.985608
0.851666
0.923546
0.991998
0.978911
0.990526
0.979405
0.986524
0.990831
0.979929
0.986291
0.995279
0.994747
0.979552
0.992999
0.992549
0.956698
0.981423
0.993988
0.99742
0.972021
0.985319
0.986845
0.955275
0.987587
0.997242
0.977754
0.883855
0.994921
0.985316
0.944953
0.961195
0.962256
0.991666
0.979673
0.973117
0.928446
0.972091
0.964132
0.908671
0.969789
0.963138
0.987099
0.943177
0.981481
0.885769
0.980552
0.971692
0.949433
0.983186
0.977475
0.919909
0.974575
0.887321
0.962079
0.956981
0.95102
0.987967
0.978042
0.986706
0.989162
0.971577
0.981244
0.959192
0.979896
0.793137
0.96646
0.915254
0.976602
0.835555
0.891896
0.951671
0.839703
0.932325
0.845023
0.952042
0.877235
0.899721
0.944249
0.898313
0.689078
0.501417
0.62253
0.965967
0.76454
0.95418
0.15823
0
0
0.750795
0.987361
0.980779
0.519664
0
fixedStep chrom=2 start=1 step=50000 span=50000
0.780001
0.963054
0.973283
0.933135
0.979952
0.984065
0.955119
0.976224
0.962086
0.975309
0.996335
0.996334
0.99929
0.991957
0.972267
0.984093
0.873154
0.981759
0.953559
0.982335
0.951557
0.974375
0.936969
0.93106
0.813172
0.998185
0.920133
0.907643
0.958726
0.96567
0.919786
0.963137
0.979397
0.985838
0.958597
0.922665
0.97722
0.999934
0.988636
0.995005
0.938514
0.977892
0.949046
0.994851
0.943918
0.965313
0.994156
0.982569
0.990714
0.99063
0.999091
0.995737
0.994223
0.991077
0.980824
0.984044
0.943004
0.996383
0.993463
0.992129
0.952869
0.92536
0.989213
0.987382
0.969369
0.98876
0.963619
0.885032
0.974145
0.996428
0.577752
0.409239
0.928018
0.969242
0.981507
0.995463
0.874695
0.984577
0.992547
0.985131
0.992019
0.997738
0.95852
0.969054
0.892993
0.983515
0.98507
0.990731
0.99779
0.994256
0.993373
0.997894
0.987215
0.867778
0.997696
0.875632
0.951987
0.997195
0.999508
0.986663
0.374285
0
0.551838
0.975563
0.98703
0.978781
0.939695
0.996655
0.974485
0.994643
0.985526
0.990005
0.999001
0.996116
0.99649
0.760292
0.997409
0.98819
0.99495
0.982914
0.957967
0.99878
0.99242
0.998747
0.998032
0.990473
0.980558
0.984663
0.996144
0.965681
0.994489
0.993757
0.998087
0.996478
0.997078
0.995468
0.998572
1
0.996279
0.99566
0.983264
0.990649
0.984248
0.994769
0.998923
0.973001
0.960932
0.994156
0.997121
0.976406
0.997948
0.996156
0.985028
0.995104
0.987956
0.997567
0.997131
0.990727
0.995963
0.99173
0.921039
0.999853
0.992045
0.985279
0.997094
0.91812
0.926433
0.999167
0.997328
0.997642
0.995316
0.995923
0.989248
0.998568
0.98209
0.99956
0.99277
0.996454
0.995852
0.997201
0.969568
0.98527
0.926083
0.897908
0.993521
0.992247
0.987538
0.989845
0.992237
0.999534
0.9851
0.986213
0.993228
0.986949
0.981047
0.987278
0.991941
0.992436
0.998256
0.990875
0.918955
0.942467
0.99474
0.983957
0.989815
0.980537
0.98928
0.993874
0.991797
0.987742
0.996577
0.993406
0.984907
0.985693
0.996688
0.989359
0.986621
0.991223
0.961448
0.995418
0.971459
0.99429
0.878876
0.999685
0.977418
0.988969
0.966041
0.98637
0.981713
0.9637
0.989861
0.971211
0.99182
0.992259
0.988073
0.988945
0.996079
0.963293
0.986403
0.96005
0.912032
0.995182
0.998026
0.986362
0.993798
0.974464
0.999304
0.998778
0.99454
0.984395
0.993231
0.992975
0.974603
0.88095
0.940885
0.927683
0.997598
0.99718
0.980245
0.992204
0.984338
0.987865
0.998754
0.99589
0.998315
0.98479
0.94935
0.982991
0.956179
0.996683
0.927988
0.907574
0.976553
0.972415
0.96507
0.930067
0.997751
0.840929
0.946396
0.993217
0.967554
0.915745
0.993745
0.986166
0.900185
0.976396
0.981906
0.979671
0.999429
0.996182
0.958228
0.978753
0.84644
0.997077
0.995936
0.999272
0.969154
0.991054
0.875384
0.888846
0.994166
0.996108
0.989777
0.99464
0.996627
0.999242
0.996561
0.965983
0.993657
0.965965
0.997811
0.899405
0.990538
0.982831
0.994906
0.965865
0.974036
0.992501
0.981714
0.991384
0.988838
0.994706
0.952851
0.994841
0.988886
0.581668
0.401248
0.995657
0.896887
0.997771
0.996835
0.999364
0.99128
0.999276
0.999477
0.877532
1
0.992045
0.997016
0.910836
0.991366
0.928136
0.999744
0.991513
0.979287
0.998142
0.974756
0.983493
0.998769
0.993905
0.947936
0.964514
0.982308
0.983152
0.996747
0.996743
0.996268
0.969042
0.996004
0.992473
0.992719
0.904973
0.992597
0.811518
0.991555
0.980791
0.944772
0.994134
0.987902
0.966499
0.992971
0.997545
0.98328
0.989666
0.999017
0.967436
0.993302
0.913107
0.9729
0.995922
0.982414
0.990976
0.974193
0.874436
0.738777
0.952587
0.999125
0.904172
0.964796
0.966083
0.884283
0.925178
0.978079
0.998723
0.9993
0.974983
0.995236
0.999157
1
0.998194
0.957807
0.998798
0.951579
0.989333
0.969396
0.979502
0.993924
0.997155
0.994871
0.987969
0.992386
0.993242
0.984192
0.966755
0.979032
0.993377
0.998367
0.994538
0.958423
0.999235
0.949568
0.953622
0.927702
0.494605
0.973655
0.998868
0.988768
0.993351
0.839186
0.989881
0.993674
0.921054
0.997548
0.999039
0.914647
0.997622
0.984327
0.99549
0.999987
0.999863
0.99962
0.990679
0.89113
0.998724
0.997004
0.99421
0.991847
0.898312
0.992076
0.990922
0.940951
0.991663
0.993099
0.992071
0.969003
0.989976
0.99922
0.995392
0.991128
0.973242
0.99642
0.997879
0.995674
0.996599
0.891704
0.99338
0.997631
0.950677
0.947425
0.926132
0.999599
0.98918
0.998757
0.929158
0.997931
0.998337
0.989495
0.998224
0.992353
0.901955
0.994112
0.974861
0.944631
0.977405
0.982218
0.98205
0.940388
0.991425
0.907465
0.993481
0.986701
0.984778
0.987356
0.989034
0.98928
0.953882
0.998432
0.984413
0.994279
0.990761
0.90472
0.989591
0.993694
0.989454
0.98683
0.983817
0.99251
0.990473
0.984281
0.993052
0.997826
0.990515
0.977667
0.988176
0.992902
0.972984
0.988889
0.940213
0.945366
0.988028
0.994399
0.983714
0.95584
0.982328
0.985339
0.983762
0.989602
0.988401
0.997016
0.990961
0.981133
0.96091
0.993849
0.989756
0.999505
0.998594
0.995587
0.983107
0.997896
0.987225
0.967441
0.98883
0.995816
0.986819
0.991384
0.995365
0.989398
0.989296
0.980883
0.986934
0.99345
0.961782
0.979759
0.961917
0.988692
0.911928
0.980982
0.985666
0.991122
0.985036
0.980112
0.992521
0.980892
0.986938
0.98476
0.985474
0.94687
0.987342
0.987493
0.996562
0.994473
0.985658
0.997547
0.981561
0.994645
0.995078
0.996626
0.996942
0.989926
0.993195
0.985525
0.983461
0.984264
0.990862
0.999332
0.991248
0.942861
0.98422
0.998103
0.996478
0.997566
0.997857
0.996998
0.992978
0.956563
0.999925
0.993383
0.937441
0.9955
0.993652
0.989949
0.975436
0.99323
0.997962
0.961688
0.992137
0.987853
0.993569
0.993181
0.987428
0.991639
0.985523
0.994375
0.965985
0.993255
0.987183
0.960578
0.988909
0.954885
0.9998
0.916848
0.924239
0.890979
0.991079
0.997864
0.995074
0.99085
0.999489
0.957775
0.997322
0.994272
0.995084
0.991655
0.958796
0.857651
0.999288
0.955557
0.963118
0.965349
0.881315
0.920187
0.955371
0.985557
0.994668
0.982614
0.983816
0.916856
0.980183
0.984011
0.984502
0.947857
0.979692
0.995626
0.968309
0.996681
0.968419
0.99245
0.966364
0.989338
0.97701
0.990805
0.92848
0.965565
0.996665
0.993646
0.953671
0.999026
0.902266
0.91435
0.966362
0.985994
0.992089
0.974341
0.983725
0.990898
0.976446
0.989179
0.97486
0.993241
0.96934
0.982349
0.967414
0.974188
0.988474
0.992501
0.990225
0.983703
0.970485
0.985822
0.993142
0.970732
0.997212
0.989843
0.983678
0.934357
0.866842
0.949611
0.898456
0.962819
0.971898
0.950118
0.999086
0.998185
0.94625
0.928871
0.999577
0.904949
0.996312
0.964217
0.942154
0.917865
0.990203
0.980492
0.957495
0.985679
0.900278
0.993389
0.988874
0.995223
0.907599
0.958275
0.969324
0.949573
0.993962
0.963883
0.940211
0.733703
0.994338
0.90736
0.999221
0.96972
0.992207
0.999894
0.998399
0.996662
0.998517
0.936492
0.994998
0.981518
0.992635
0.994261
0.996357
0.973813
0.954394
0.988255
0.989792
0.989785
0.982817
0.987661
0.978367
0.994557
0.996402
0.95112
0.986628
0.960084
0.993358
0.958307
0.995907
0.969609
0.909729
0.966925
0.99697
0.998587
0.936607
0.911088
0.983075
0.928221
0.923439
0.9948
0.997714
0.995048
0.970843
0.945523
0.992004
0.979642
0.993244
0.989857
0.98148
0.979459
0.962132
0.976028
0.986387
0.989572
0.995323
0.998955
0.990385
0.990399
0.987906
0.992615
0.986556
0.98458
0.993404
0.997174
0.990066
0.985318
0.992196
0.920477
0.950608
0.995325
0.990661
0.970334
0.989231
0.996879
0.987947
0.796804
0.951798
0.988588
0.998322
0.987869
0.874025
0.997148
0.998124
0.991312
0.994119
0.957185
0.992378
1
0.999235
0.945858
0.994874
0.958557
0.976282
0.99625
0.979854
0.998072
0.971736
0.954331
0.991273
0.998935
0.99306
0.959928
0.939375
0.995798
0.990689
0.931476
0.920531
0.974796
0.987841
0.992862
0.931017
0.992215
0.999175
0.999704
0.995017
0.945174
0.974252
0.993066
0.989374
0.993578
0.989538
0.993292
0.996056
0.989267
0.993271
0.988416
0.976243
0.934653
0.987206
0.994273
0.98018
0.992895
0.992177
0.994671
0.993392
0.885744
0.971419
0.989021
0.991383
0.994091
0.985764
0.966654
0.992318
0.997438
0.98556
0.997105
0.891553
0.992016
0.877267
0.978849
0.993188
0.994499
0.972747
0.996913
0.99399
0.98436
0.966529
0.994203
0.991073
0.98507
0.949423
0.991378
0.996246
0.992227
0.991636
0.992748
0.98325
0.916385
0.957669
0.995861
0.995726
0.982099
0.9998
0.997297
0.997491
0.998849
0.82809
0.879159
0.993388
0.999177
0.998309
0.996735
0.998998
0.989782
0.983557
0.987112
0.998267
0.997039
0.995438
0.993236
0.991272
0.993588
0.991912
0.986303
0.997544
0.997225
0.995399
0.996584
0.995948
0.957841
0.98607
0.985026
0.998002
0.998391
0.982725
0.956893
0.989657
0.975096
0.99099
0.993515
0.99094
0.97354
0.99999
0.985797
0.995015
0.999263
0.997278
0.934445
0.985472
0.987979
0.992435
0.992323
0.985537
0.982528
0.95509
0.992284
0.995114
0.979888
0.984154
0.976519
0.985196
0.993999
0.991738
0.9531
0.992736
0.956792
0.921217
0.996431
0.990064
0.993501
0.982903
0.980625
0.99521
0.983172
0.992457
0.992204
0.928333
0.973998
0.997152
0.973986
0.853682
0.9965
0.998195
0.977238
0.958937
0.922801
0.997183
0.934789
0.975472
0.958361
0.958531
0.851212
0.998228
0.969614
0.986926
0.923367
0.98358
0.984234
0.970864
0.99744
0.991829
0.990305
0.989915
0.95704
0.99392
0.992253
0.993774
0.99706
0.998956
0.994764
0.999578
0.997149
0.989355
0.989369
0.999328
0.993551
0.996394
0.998066
0.984527
0.998437
0.998053
0.996716
0.976079
0.993003
0.995345
0.992549
0.990995
0.99569
0.990583
0.993919
0.994029
0.924065
0.966388
0.91418
0.995098
0.969991
0.94301
0.995999
0.966891
0.994536
0.89784
0.982452
0.905675
0.990914
0.979407
0.990649
0.87463
0.99633
0.993923
0.994972
0.991831
0.970406
0.991402
0.955242
0.993373
0.994241
0.960822
0.989113
0.985435
0.963661
0.982154
0.997911
0.991309
0.981146
0.973523
0.967357
0.945207
0.986231
0.942382
0.99547
0.998562
0.952793
0.974588
0.916461
0.999217
0.982146
0.988137
0.894343
0.979783
0.995879
0.991361
0.994047
0.989542
0.985609
0.989835
0.991277
0.974825
0.971687
0.992992
0.96714
0.993401
0.997517
0.997461
0.996788
0.99055
0.96534
0.993154
0.998377
0.999722
0.982119
0.998786
0.988489
0.999046
0.991079
0.993342
0.998357
0.991295
0.993625
0.994088
0.98936
0.988109
0.985094
0.996906
0.986753
0.849599
0.993809
0.981956
0.989307
0.960278
0.972799
0.885568
0.799495
0.955279
0.993229
0.982285
0.995706
0.983964
0.946966
0.885338
0.958515
0.995894
0.961071
0.975995
0.993436
0.943338
0.995659
0.909028
0.944783
0.820556
0.958871
0.962734
0.942676
0.99046
0.963794
0.994926
0.942879
0.97764
0.981586
0.998001
0.904009
0.954161
0.861113
0.969518
0.914199
0.955502
0.997794
0.93194
0.797752
0.984293
0.994929
0.995971
0.997132
0.987177
0.998587
0.997501
0.990795
0.993106
0.895669
0.980941
0.916011
0.949508
0.935602
0.930749
0.888395
0.996604
0.996485
0.996929
0.977718
1
0.991899
0.996398
0.990389
0.977295
0.995304
0.998817
0.999729
0.985326
0.931589
0.936596
0.996359
0.938545
0.999486
0.915872
0.990584
0.990146
0.996271
0.914318
0.997743
0.964728
0.969232
0.997183
0.998691
0.973321
0.998203
0.995473
0.982808
0.936259
0.880823
0.841966
0.875524
0.981283
0.99953
0.99996
0.933095
0.984071
0.999033
0.999585
0.999432
0.99774
0.98426
0.987601
0.98986
0.991306
0.98286
0.964441
0.993265
0.963804
0.991514
0.972849
0.99456
0.996619
0.975969
0.997001
0.980959
0.982815
0.990839
0.977373
0.981364
0.986479
0.991674
0.992174
0.984724
0.983105
0.989898
0.991883
0.957392
0.995262
0.992795
0.978281
0.996753
0.986124
0.986327
0.990552
0.992354
0.998423
0.930132
0.986152
0.83605
0.833384
0.997852
0.945894
0.995638
0.88293
0.99743
0.996404
0.998179
0.996631
0.914627
0.99065
0.949203
0.951341
0.976752
0.982571
0.962182
0.960206
0.978411
0.915704
0.984438
0.983411
0.905943
0.983245
0.968427
0.993522
0.99335
0.958659
0.978767
0.970812
0.944987
0.997489
0.988017
0.927185
0.99417
0.997964
0.996179
0.995912
0.95995
0.991083
0.996083
0.998077
0.993087
0.985497
0.997085
0.992168
0.945862
0.989046
0.990081
0.995859
0.983151
0.988831
0.977865
0.975158
0.991902
0.974791
0.989968
0.990451
0.993934
0.984483
0.955082
0.989428
0.993274
0.985731
0.997636
0.993337
0.983058
0.830071
0.9998
0.994771
0.949389
0.894286
0.795271
0.926498
0.995424
0.928736
0.895284
0.999905
0.987834
0.994602
0.913075
0.837741
0.971709
0.996989
0.955056
0.989894
0.944277
0.999787
0.995957
0.993834
0.9788
0.991546
0.912219
0.998287
0.995611
0.844482
0.983096
0.996581
0.932299
0.996437
0.973362
0.958743
0.953204
0.953287
0.995083
0.999002
0.994816
0.987013
0.973458
0.938003
0.996035
0.985579
0.990947
0.994944
0.991927
0.988805
0.956177
0.957458
0.968476
0.942165
0.855834
0.992408
0.930713
0.999029
0.998964
0.997271
0.990027
0.976817
0.970692
0.998071
0.992669
0.999492
0.999115
0.993422
0.987212
0.991975
0.991267
0.968377
0.993317
0.995875
0.99373
0.972008
0.98255
0.986068
0.990218
0.99357
0.992071
0.995318
0.985869
0.981706
0.980652
0.95262
0.965409
0.967834
0.985062
0.979806
0.995456
0.950693
0.988781
0.993361
0.967038
0.961395
0.998471
0.974014
0.98645
0.949442
0.959854
0.997834
0.957129
0.844616
0.914956
0.900121
0.970785
0.917151
0.984293
0.996266
0.88252
0.987952
0.996108
0.981946
0.999712
0.977631
0.997897
0.978235
0.999967
0.99997
0.968948
0.999188
0.880236
0.882264
0.980004
0.99962
0.989585
0.936087
0.986408
0.953294
0.904738
0.926028
0.994776
0.978826
0.998373
0.92024
0.926192
0.996314
0.993733
0.994085
0.998301
0.99982
0.998428
0.992048
0.992703
0.923973
0.968535
0.990624
0.988405
0.986793
0.996545
0.914221
0.861052
0.929277
0.985
0.861321
0.906059
0.905652
0.608984
0.995447
0.990375
0.996358
0.995166
0.968876
0.993261
0.979842
0.984438
0.993638
0.989219
0.995965
0.987948
0.985167
0.991343
0.99759
0.989521
0.989877
0.984862
0.990988
0.920598
0.989158
0.989546
0.945287
0.96084
0.997431
0.944723
0.991956
0.921086
0.995212
0.998712
0.911467
0.988716
0.987109
0.989389
0.995947
0.992485
0.995981
0.975347
0.978701
0.988344
0.978431
0.977523
0.988596
0.942381
0.988951
0.9004
0.940682
0.971658
0.97757
0.952863
0.906495
0.994776
0.957674
0.98007
0.994075
0.881466
0.892603
0.900922
0.909696
0.810794
0.972967
0.912037
0.994647
0.998455
0.982408
0.913391
0.919479
0.934942
0.953758
0.964991
0.995337
0.986682
0.996241
0.998885
0.997498
0.886683
0.905077
0.848457
0.893215
0.96064
0.94144
0.998759
0.922698
0.997713
0.999867
0.996615
0.920475
0.999762
0.993477
0.973158
0.975935
0.989371
0.984483
0.916839
0.996537
0.960204
0.971711
0.949418
0.935104
0.9971
0.982957
0.988033
0.996848
0.994295
0.940267
0.879436
0.984836
0.959899
0.998233
0.892896
0.997509
0.920236
0.935138
0.988952
0.998515
0.997178
0.981736
0.987407
0.975954
0.975751
0.994094
0.98955
0.993023
0.996836
0.995508
0.919681
0.9887
0.94734
0.995304
0.99905
0.999532
0.992394
0.998431
0.998149
0.991936
0.996514
0.996129
0.963219
0.995942
0.976733
0.998077
0.936767
0.988072
0.995827
0.94594
0.998061
0.997656
0.963439
0.986955
0.986029
0.924409
0.993378
1
0.98261
0.951883
0.943481
0.989499
0.995103
0.968214
0.997266
0.935362
0.948761
0.977615
0.994131
0.992202
0.995517
0.994564
0.990857
0.964169
0.99776
0.989036
0.992169
0.996375
0.958156
0.984095
0.998678
0.998154
0.978235
0.989239
0.997926
0.967414
0.99548
0.964365
0.997502
0.987737
0.884369
0.994117
0.99048
0.983447
0.987095
0.885002
0.997588
0.997498
0.941619
0.998111
0.995805
0.998547
0.992995
0.903574
0.918334
0.969603
0.977496
0.981057
0.915963
0.999503
0.917018
0.997921
0.995654
0.84761
0.994832
0.925733
0.983692
0.980718
0.91912
0.969906
0.996351
0.943932
0.993367
0.992222
0.960064
0.980827
0.979532
0.987581
0.981956
0.990686
0.966034
0.988524
0.995531
0.974337
0.975702
0.977285
0.988196
0.992789
0.91325
0.97949
0.987532
0.984234
0.990212
0.994193
0.997176
0.991792
0.987637
0.910586
0.996171
0.997005
0.988116
0.995348
0.994214
0.972575
0.996533
0.986082
0.984672
0.999847
0.993921
0.972839
0.995069
0.824708
0.871403
0.809512
0.991876
0.692048
0.507259
0.359003
0.259701
0.441162
0.529527
0.428797
0.538074
0.518275
0.553857
0.364377
0.369064
0.126572
0.241608
0.555822
0.533217
0.540477
0.525924
0.515132
0.400841
0.24683
0.384676
0.528512
0.520329
0.501387
0.964918
0.992337
0.984311
0.977777
0.998353
0.995955
0.96601
0.982912
0.988091
0.9858
0.983317
0.996926
0.993425
0.995412
0.930812
0.814222
0.942513
0.990499
0.970621
0.822953
0.627985
0.548296
0.60405
0.569934
0.581051
0.521121
0.315945
0
0
0
0.370156
0.900369
0.515751
0.544801
0.596148
0.61046
0.715431
0.537457
0.764164
0.407812
0.0837626
0.214207
0.391621
0.444812
0.21633
0
0
0
0
0
0
0
0
0
0
0
0
0
0
0
0
0
0
0
0
0.0359912
0.384425
0.441322
0.330045
0.814342
0.727628
0.457924
0.639037
0.464612
0.401201
0.487759
0.490385
0.49661
0.245647
0.64688
0.189275
0
0
0
0
0
0
0
0
0
0
0
0
0
0
0
0
0
0
0
0
0
0
0
0
0
0
0
0
0
0
0
0
0
0
0
0
0
0
0
0
0
0
0
0
0
0
0
0
0
0
0
0
0
0
0
0
0
0
0
0.246345
0.497632
0.815011
0.518471
0.677944
0.918435
0.932078
0.996816
0.985482
0.93066
0.991156
0.967296
0.889346
0.998153
0.979922
0.770094
0.451459
0.869653
0.935187
0.460013
0.68503
0.901342
0.642957
0.598463
0.518542
0.505227
0.560963
0.635285
0.59964
0.995759
0.991663
0.976867
0.993292
0.995553
0.898478
0.968379
0.832155
0.994182
0.994216
0.993147
0.977548
0.990622
0.981446
0.974955
0.98888
0.990397
0.985939
0.789858
0.53983
0.604052
0.534168
0.545425
0.418194
0.387867
0.562753
0.399883
0.411267
0.565038
0.513162
0.913247
0.97452
0.990111
0.969806
0.981667
0.988466
0.947719
0.99627
0.922216
0.984042
0.979729
0.989427
0.936202
0.993908
0.993711
0.98793
0.988918
0.993837
0.996516
0.973961
0.985779
0.993825
0.995485
0.99496
0.998447
0.992803
0.915774
0.840958
0.956753
0.980493
0.981084
0.927591
0.936608
0.954955
0.990556
0.994852
0.982554
0.98782
0.993759
0.995087
0.995706
0.985698
0.960484
0.99467
0.99465
0.975604
0.980511
0.985474
0.962763
0.730809
0.90543
0.99783
0.996744
0.994829
0.975962
0.996433
0.992266
0.994443
0.985633
0.982626
0.994148
0.98925
0.992548
0.99424
0.988206
0.996131
0.99421
0.972001
0.985504
0.977382
0.987476
0.98521
0.958434
0.929446
0.98922
0.989682
0.952198
0.990896
0.989857
0.984144
0.975176
0.988297
0.94909
0.994238
0.999612
0.996532
0.983163
0.991074
0.994215
0.990502
0.994692
0.996922
0.999228
0.918523
0.997886
0.998303
0.99715
0.996772
0.854595
0.980812
0.989114
0.992498
0.987419
0.998357
0.893891
0.956498
0.992572
0.999456
0.962316
0.994328
0.984817
0.933981
0.997339
0.992313
0.999266
0.978943
0.971415
0.981734
0.968562
0.989073
0.99195
0.963715
0.991247
0.998143
0.995927
0.997006
0.985904
0.990753
0.998163
0.99101
0.983233
0.989266
0.997015
0.998015
0.992912
0.968238
0.993799
0.997307
0.996697
0.96495
0.98467
0.995941
0.996295
0.996884
0.99863
0.992752
0.944984
0.995181
0.966271
0.995149
0.988234
0.864521
0.97325
0.99243
0.995424
0.976749
0.992721
0.990708
0.988433
0.979906
0.992314
0.997517
0.995597
0.982709
0.998176
0.998848
0.990312
0.992089
0.99743
0.945896
0.932919
0.943943
0.842312
0.976179
0.844609
0.294513
0.369299
0.755004
0.991038
0.995089
0.989999
0.987977
0.999067
0.998271
0.99899
0.93437
0.966967
0.996446
0.993076
0.997222
0.949776
0.97369
0.997436
0.93773
0.999617
0.996774
0.994741
0.995957
0.986392
0.987054
0.996149
0.995586
0.988957
0.866205
0.254028
0.557051
0.921089
0.992632
0.965912
0.99807
0.992364
0.891234
0.990098
0.991712
0.948674
0.992275
0.982843
0.658358
0.993128
0.951516
0.678195
0.785172
0.610186
0.943478
0.994876
0.994435
0.990802
0.982143
0.987631
0.887439
0.988485
0.991201
0.993008
0.921742
0.998964
0.99853
0.991127
0.184859
0
0
0.967484
0.983535
0.982001
0.981785
0.943586
0.43585
0.212861
0.302277
0.380842
0.381078
0.453089
0.466264
0.915334
0.978224
0.738261
0.388218
0.472402
0.449471
0.341875
0.388482
0.244941
0.281034
0.529579
0.993401
0.953372
0.995426
0.989381
0.99852
0.984723
0.996417
0.99895
0.980641
0.991474
0.999932
0.948254
0.635459
0.527024
0.531446
0.54187
0.544891
0.605079
0.529894
0.784748
0.96507
0.784983
0.543239
0.484392
0.686366
0.987615
0.980576
0.98182
0.973356
0.945878
0.99044
0.989664
0.925636
0.984439
0.402842
0.323091
0.919304
0.766017
0.983897
0.965464
0.992693
0.978028
0.984121
0.99063
0.981394
0.978737
0.99623
0.990173
0.999226
0.972424
0.987562
0.988201
0.97421
0.873346
0.886945
0.473674
0.255437
0.352177
0.319268
0.382623
0.677112
0.990869
0.981478
0.984711
0.993046
0.991615
0.992898
0.907388
0.96659
0.874803
0.998029
0.991678
0.960808
0.947352
0.944494
0.949276
0.979022
0.991913
0.994448
0.99696
0.98521
0.985484
0.976022
0.981682
0.998869
0.947223
0.992338
0.899
0.992382
0.996614
0.993241
0.987577
0.995937
0.949761
0.90534
0.978385
0.958695
0.963051
0.9797
0.974322
0.996898
0.998074
0.991132
0.912279
0.996487
0.97763
0.969484
0.933509
0.878269
0.926358
0.967872
0.98778
0.972036
0.974133
0.982129
0.98097
0.997997
0.999802
0.942405
0.96671
0.980639
0.99268
0.996577
0.972107
0.98166
0.927773
0.972385
0.953806
0.988504
0.980531
0.885776
0.956601
0.915682
0.995538
0.995635
0.993709
0.926978
0.896599
0.950404
0.860722
0.898743
0.998671
0.781548
0.877192
0.938082
0.783618
0.99498
0.99203
0.998989
0.881074
0.989122
0.995179
0.999046
0.95714
0.996002
0.962437
0.941228
0.997447
0.995833
0.99596
0.998959
0.971372
0.993607
0.998911
0.991906
0.871454
0.990587
0.85474
0.992205
0.941443
0.996984
0.997863
0.991894
0.998427
0.987242
0.994765
0.991902
0.986861
0.991221
0.968836
0.995149
0.99154
0.993547
0.966309
0.954474
0.996469
0.987816
0.980483
0.885395
0.980709
0.933233
0.963954
0.976243
0.986266
0.996187
0.996674
0.989625
0.989342
0.999577
0.996669
0.997052
0.998254
0.997174
0.993804
0.997514
0.993462
0.99822
0.993617
0.996601
0.991274
0.992592
0.984868
0.990633
0.992248
0.997519
0.9736
0.959549
0.995486
0.988578
0.980035
0.987452
0.978979
0.973659
0.989916
0.978911
0.970839
0.993298
0.852156
0.872233
0.969384
0.987278
0.999118
0.972733
0.985046
0.880821
0.99012
0.99966
0.989582
0.934192
0.99252
0.987976
0.991213
0.967586
0.997706
0.998583
0.99995
0.980598
0.991879
0.986227
0.983609
0.99521
0.985231
0.96402
0.985032
0.960507
0.941799
0.992031
0.973268
0.990809
0.893172
0.958905
0.96966
0.980081
0.961636
0.995125
0.993711
0.990858
0.994044
0.995577
0.900465
0.931839
0.986124
0.966236
0.970278
0.884388
0.883873
0.985448
1
0.995504
0.882442
0.995261
0.99941
0.998892
0.997133
0.972137
0.999579
0.988947
0.953217
0.972988
0.986845
0.992872
0.999673
0.965957
0.957782
0.920542
0.957298
0.988711
0.985905
0.996621
0.994817
0.996273
0.99411
0.956232
0.916213
0.982249
0.97585
0.995104
0.997215
0.962594
0.963264
0.841715
0.941193
0.99449
0.994659
0.996897
0.996228
0.90433
0.998664
0.983834
0.987216
0.979004
0.987963
0.993468
0.996581
0.994507
0.995425
0.992109
0.996023
0.9998
0.964774
0.993018
0.973271
0.989118
0.993711
0.977858
0.990931
0.996294
0.995534
0.986559
0.993292
0.991202
0.998761
0.931768
0.983127
0.972229
0.985943
0.983786
0.997197
0.981064
0.989511
0.994153
0.982854
0.967686
0.978864
0.995511
0.967944
0.992545
0.987874
0.991907
0.988743
0.989981
0.992787
0.991753
0.969454
0.808962
0.996766
0.87408
0.940917
0.974495
0.988092
0.998751
0.988409
0.98177
0.985158
0.993324
0.854747
0.996269
0.95099
0.981967
0.99736
0.900394
0.991419
0.988931
0.975355
0.982261
0.975052
0.797334
0.671642
0.355113
0.471524
0.825965
0.725498
0.840636
0.992697
0.981663
0.479276
0.326364
0.461432
0.516443
0.409788
0.328677
0.678547
0.9819
0.985417
0.926268
0.989171
0.947402
0.969385
0.988715
0.981282
0.795267
0.538798
0.339168
0.674952
0.660424
0.88425
0.738463
0.78943
0.917569
0.733006
0.798265
0.753037
0.660937
0.6079
0.58428
0.68949
0.48234
0.627828
0.483545
0.5187
0.542359
0.546004
0.955848
0.937862
0.907434
0.986709
0.964648
0.920372
0.974683
0.998584
0.996727
0.981233
0.993874
0.990463
0.996171
0.995302
0.997274
0.997125
0.994404
0.970758
0.961557
0.977467
0.994536
0.931612
0.943778
0.998668
0.894766
0.994664
0.886341
0.908032
0.994381
0.992488
0.985129
0.990891
0.994654
0.871931
0.998994
0.99612
0.857582
0.985828
0.991806
0.930996
0.996847
0.969204
0.997297
0.999571
0.995355
0.996284
0.996843
0.90123
0.880758
0.993105
0.937203
0.855138
0.992119
0.996263
0.962793
0.959475
0.980812
0.97205
0.982406
0.905418
0.962424
0.902453
0.9413
0.863036
0.922115
0.982926
0.9957
0.995301
0.993178
0.975696
0.982788
0.992184
0.991517
0.931144
0.994987
0.991533
0.992387
0.996375
0.992552
0.992914
0.976441
0.982341
0.998119
0.992045
0.961226
0.998323
0.993042
0.930153
0.99877
0.949816
0.994808
0.973684
0.968506
0.990844
0.961965
0.994132
0.899688
0.952562
0.992484
0.987446
0.928213
0.882801
0.93061
0.89017
0.928651
0.99786
0.892038
0.952132
0.958837
0.985306
0.998889
0.987105
0.99128
0.97901
0.993027
0.990279
0.99316
0.979579
0.997384
0.989295
0.906498
0.997331
0.986909
0.993077
0.94983
0.945983
0.95584
0.998271
0.97451
0.995771
0.999521
0.985633
0.982804
0.976001
0.995574
0.989007
0.99944
0.978018
0.997431
0.973473
0.991284
0.942774
0.968807
0.992348
0.985664
0.898878
0.997861
0.990244
0.98444
0.988598
0.998793
0.974978
0.955399
0.922269
0.98358
0.995072
0.98811
0.999268
0.997766
0.98689
0.990377
0.963915
0.999407
0.95821
0.998074
0.987028
0.999847
0.992845
0.982765
0.993126
0.993153
0.988715
0.998556
0.999377
0.948682
0.984817
0.932003
0.975021
0.999631
0.994252
0.986954
0.995379
0.998244
0.967849
0.956976
0.9985
0.993055
0.991891
0.997032
0.999838
0.992785
0.994872
0.994773
0.99896
0.94876
0.989422
0.995755
0.99984
0.988599
0.997059
0.995604
0.999663
0.996628
0.955533
0.989923
0.974693
0.997843
0.885433
0.986943
0.889809
0.998203
0.897818
0.976543
0.987153
0.997939
0.882514
0.98789
0.999524
0.998638
0.99898
0.9999
0.980824
0.997401
0.99878
0.989164
0.922801
0.986335
0.983465
0.890453
0.997746
0.998712
0.98967
0.878564
0.970955
0.975379
0.9966
0.994175
0.934739
0.999613
0.981995
0.989104
0.990813
0.99614
0.994365
0.999606
0.994482
0.997173
0.982473
0.999775
0.928616
0.975903
0.998287
0.987773
0.903264
0.999498
0.997688
0.996815
0.99989
0.996296
0.992875
1
0.999732
0.997747
0.962331
0.994698
0.940474
0.99992
0.989855
0.99939
0.995517
0.973652
0.996267
0.991642
0.999419
0.968246
0.993754
0.983815
0.997589
0.956611
0.998819
0.996779
0.959621
0.991844
0.885888
0.998537
0.995451
0.995637
0.985793
0.971889
0.996576
0.962643
0.954993
0.997225
0.99246
0.991286
0.993488
0.997408
0.981935
0.899207
0.996142
0.992866
0.974333
0.991677
0.99585
0.99999
0.984359
0.990544
0.996161
0.997956
0.879477
0.868546
0.990105
0.999662
0.968626
0.991408
0.985364
0.990651
0.998691
0.789247
0.903372
0.994897
0.892329
0.902982
0.902299
0.985647
0.996735
0.968624
0.987126
0.968599
0.953203
0.986555
0.994073
0.994485
0.810214
0
0.1883
0.994956
0.994407
0.993062
0.995995
0.997027
0.989874
0.965975
0.961414
0.993689
0.908494
0.998437
0.888664
0.895613
0.929263
0.986351
0.994326
0.944412
0.946724
0.850913
0.982896
0.815056
0.96732
0.98573
0.964357
0.966528
0.97894
0.997288
0.985677
0.998224
0.994164
0.998925
0.990422
0.98775
0.99466
0.987002
0.993603
0.999538
0.987167
0.998153
0.998422
0.975869
0.995275
0.990396
0.997858
0.992449
0.991999
0.994586
0.965129
0.983591
0.991526
0.971442
0.997674
0.790061
0.803047
0.996806
0.881663
0.92978
0.990091
0.981954
0.983355
0.996365
0.985822
0.969645
0.989166
0.957418
0.967862
0.967959
0.995317
0.976264
0.998992
0.997493
0.996406
0.9978
0.995487
0.995288
0.996449
0.991331
0.994845
0.995292
0.982125
0.996369
0.786066
0.996766
0.962671
0.96798
0.995123
0.900557
0.985931
0.994854
0.814067
0.999679
0.953306
0.990434
0.94156
0.924657
0.879358
0.999897
0.981397
0.961637
0.975648
0.995256
0.916084
0.991428
0.996871
0.893239
0.994757
0.998135
0.983766
0.99752
0.990064
0.999463
0.995281
0.97157
0.996959
0.997761
0.999285
0.969674
0.972589
0.934325
0.995964
0.889086
0.989155
0.982193
0.974904
0.957862
0.994574
0.987451
0.994474
0.993508
0.996871
0.788722
0.979588
0.959971
0.99719
0.987814
0.999188
0.995085
0.999932
0.950504
0.999494
0.89244
0.995026
0.992411
0.952747
0.98567
0.995575
0.862387
0.984828
0.896354
0.995188
0.974829
0.953816
0.999144
0.987843
0.994505
0.938898
0.908842
0.996893
0.994688
0.996585
0.898305
0.946658
0.966356
0.948403
0.997534
0.988314
0.966521
0.995608
0.852561
0.924725
0.997423
0.894873
0.83242
0.992758
0.976634
0.956856
0.998059
0.994095
0.991302
0.990848
0.989914
0.996377
0.978256
0.987971
0.993587
0.922081
0.899861
0.912829
0.872782
0.878295
0.991738
0.880323
0.998188
0.996993
0.992708
0.997353
0.983441
0.981494
0.799753
0.990254
0.985523
0.952669
0.99196
0.983083
0.996843
0.995812
0.969383
0.95495
0.969289
0.993269
0.982706
0.985578
0.960533
0.974711
0.951911
0.986401
0.991852
0.972542
0.986778
0.995568
0.959424
0.995415
0.991246
0.838945
0.919073
0.999526
0.992821
0.998609
0.989712
0.957506
0.970732
0.958666
0.998083
0.976817
0.995067
0.966882
0.822202
0.898117
0.877314
0.99146
0.950756
0.884113
0.990019
0.987257
0.990861
0.997238
0.92348
0.980497
0.9991
0.999808
0.975217
0.808096
0.936396
0.998907
0.996559
0.942381
0.99902
0.959955
0.976133
0.90583
0.999383
0.999722
0.996305
0.992591
0.9988
0.995002
0.997571
0.965917
0.999941
0.996567
0.950254
0.983699
0.921885
0.995724
0.98953
0.99403
0.993339
0.992018
0.989254
0.990358
0.951924
0.980147
0.98284
0.979171
0.993007
0.992513
0.97414
0.998047
0.988373
0.999332
0.99826
0.97915
0.993763
0.999134
0.993519
0.999159
0.976418
0.967374
0.98909
0.992038
0.997004
0.998755
0.988205
0.940482
0.992777
0.999069
0.896009
0.935584
0.997138
0.997238
0.937251
0.996945
0.996845
0.977746
0.983765
0.998212
0.998812
0.987444
0.995175
0.991861
0.958478
0.920177
0.989507
0.967092
0.992805
0.995953
0.997486
0.995468
0.982177
0.971947
0.88373
0.972659
0.992689
0.982224
0.998065
0.77616
0.998919
0.992675
0.999362
0.998067
0.980112
0.995336
0.999016
0.94536
0.994518
0.959543
0.995716
0.966831
0.99255
0.991159
0.994462
0.948794
0.966547
0.992161
0.951755
0.864003
0.997567
0.99463
0.905211
0.90602
0.897276
0.852668
0.892429
0.982471
0.933772
0.972176
0.998339
0.999887
0.991992
0.965379
0.968219
0.997306
0.900482
0.984525
0.901294
0.983831
0.998463
0.810882
0.97882
0.995682
0.997741
0.991425
0.992945
0.990075
0.997573
0.963024
0.98621
0.997759
0.988247
0.973158
0.988518
0.990439
0.992952
0.996251
0.973894
0.993104
0.978142
0.994418
0.906412
0.992141
0.99794
0.986809
0.979154
0.977277
0.997968
0.993114
0.802703
0.906638
0.958939
0.893705
0.9099
0.973987
0.965085
0.975795
0.990725
0.986677
0.948987
0.964723
0.977659
0.958487
0.941117
0.995663
0.985092
0.959854
0.969287
0.991547
0.996005
0.998201
0.995631
0.979771
0.987923
0.997021
0.993663
0.876203
0.981047
0.99657
0.985028
0.999578
0.995698
0.988756
0.940498
0.992503
0.993585
0.993737
0.989015
0.985998
0.99255
0.983696
0.906135
0.995708
0.990059
0.988905
0.988927
0.956174
0.954403
0.986912
0.948868
0.985139
0.957508
0.965724
0.987552
0.987163
0.9896
0.980404
0.987762
0.889014
0.953535
0.87568
0.989448
0.992725
0.995707
0.962939
0.958221
0.988078
0.936407
0.979139
0.991809
0.993552
0.956396
0.998858
0.996766
0.993637
0.988557
0.976901
0.988369
0.991996
0.997357
0.977912
0.983579
0.995705
0.994201
0.889347
0.966125
0.991598
0.991795
0.854153
0.994984
0.991477
0.99744
0.995004
0.99616
0.995851
0.996751
0.994513
0.997625
0.993922
0.896406
0.94005
0.990819
0.879504
0.981851
0.991073
0.989978
0.998276
0.98998
0.984
0.997018
0.974276
0.997093
0.988994
0.981766
0.993374
0.962129
0.979188
0.993964
0.968155
0.989224
0.989037
0.994942
0.972106
0.928199
0.915579
0.995737
0.874916
0.984712
0.762701
0.875401
0.982654
0.990974
0.979229
0.951894
0.990136
0.994746
1
0.998009
0.952566
0.990951
0.956989
0.986608
0.985553
0.99998
0.989537
0.995073
0.978981
0.995562
0.992872
0.990227
0.889383
0.992688
0.984553
0.979101
0.98692
0.991397
0.996737
0.990958
0.972429
0.992662
0.991505
0.972573
0.989406
0.968047
0.994304
0.99023
0.987309
0.996718
0.995306
0.998536
0.889856
0.917355
0.977987
0.809085
0.988633
0.922893
0.994797
0.988614
0.993861
0.99592
0.996585
0.963823
0.997912
0.990239
0.972063
0.999512
0.992686
0.858341
0.989349
0.999687
0.98688
0.996703
0.951831
0.926612
0.928024
0.861524
0.916626
0.995692
0.879743
0.996381
0.933191
0.997768
0.904592
0.950698
0.977353
0.998578
0.97244
0.991122
0.986788
0.921298
0.992386
0.993107
0.994461
0.992495
0.999788
0.98416
0.997373
0.994502
0.962759
0.981695
0.939431
0.996546
0.988691
0.989846
0.948658
0.986588
0.936736
0.971238
0.992437
0.947618
0.918198
0.907594
0.993024
0.998292
0.97309
0.989362
0.977493
0.96701
0.999697
0.997456
0.993921
0.964763
0.987417
0.949564
0.990628
0.980629
0.997691
0.972956
0.972469
0.937413
0.969083
0.998733
0.983805
0.988406
0.884016
0.997012
0.976353
0.952312
0.881849
0.9854
0.988405
0.986217
0.955669
0.949858
0.986631
0.900797
0.993705
0.994115
0.932662
0.896359
0.999275
0.946895
0.992004
0.959474
0.997004
0.975003
0.98521
0.983287
0.982986
0.975788
0.959893
0.988422
0.955549
0.891737
0.977317
0.976929
0.896452
0.989477
0.996503
0.951574
0.92242
0.897617
0.904808
0.912602
0.99847
0.984292
0.984059
0.991094
0.915052
0.936864
1
1
0.994728
0.999255
0.968954
0.9846
0.984235
0.998838
0.997346
0.995111
0.99727
0.999279
0.999843
0.87551
0.975733
0.959652
0.972984
0.998062
0.991179
0.99445
0.982313
0.99017
0.885569
0.998288
0.989973
0.983688
0.858648
0.989304
0.984381
0.945286
1
0.743478
0.987827
0.965349
0.951743
0.984498
0.968322
0.968014
0.93681
0.952661
0.923438
0.9647
0.924938
0.936351
0.990307
0.992376
0.993989
0.993226
0.997597
0.99977
0.970555
0.995621
0.944504
0.973888
0.986811
0.995083
0.98609
0.997208
0.969761
0.988464
0.982207
0.980709
0.99815
0.999824
0.980958
0.874074
0.975275
0.905727
0.96973
0.987869
0.997044
0.99499
0.988171
0.982783
0.992861
0.980138
0.880045
0.9558
0.992031
0.997021
0.996525
0.996983
0.991775
0.997207
0.998847
0.992546
0.99393
0.917223
0.976538
0.981445
0.940882
0.995051
0.979976
0.997521
0.936371
0.998549
0.998311
0.997244
0.987294
0.963289
0.924761
0.981443
0.951262
0.982477
0.996821
0.993814
0.987315
0.981316
0.940087
0.98793
0.992953
0.997589
0.968062
0.920763
0.993051
0.977294
0.972729
0.977114
0.956519
0.992012
0.995165
0.991755
0.977254
0.904507
0.991809
0.979789
0.987192
0.996934
0.993315
0.89542
0.991824
0.985813
0.991696
0.97472
0.996442
0.990916
0.938417
0.968476
0.984519
0.99853
0.994139
0.994016
0.96932
0.981702
0.984822
0.989683
0.996574
0.962362
0.989473
0.853478
0.991037
0.99838
0.991638
0.998296
0.996419
0.998863
0.940602
0.984409
0.985255
0.855385
0.979606
0.960148
0.964668
0.992627
0.93895
0.992441
0.984885
0.992385
0.988031
0.994448
0.973228
0.919243
0.929286
0.990908
0.921381
0.908451
0.996156
0.979161
0.876519
0.996734
0.982782
0.999231
0.987406
0.98893
0.976681
0.992544
0.91938
0.944839
0.905855
0.975627
0.92207
0.965234
0.957604
0.992404
0.963188
0.947953
0.965209
0.985769
0.986247
0.974924
0.99937
0.993081
0.913603
0.857002
0.977101
0.995193
0.988779
0.96484
0.977016
0.992945
0.903419
0.934045
0.994203
0.904365
0.995626
0.832376
0.972244
0.960355
0.809259
0.943953
0.992059
0.886681
0.997291
0.994458
0.904427
0.962085
0.988788
0.991946
0.996858
0.904545
0.996831
0.988145
0.959584
0.953126
0.993911
0.996213
0.933169
0.996299
0.996676
0.986189
0.995719
0.991184
0.981237
0.996844
0.884039
0.990176
0.993635
0.999453
0.92643
0.955229
0.974401
0.978076
0.871199
0.987914
0.989749
0.908315
0.991936
0.984242
0.99552
0.975896
0.99589
0.985705
0.99444
0.975507
0.976205
0.930665
0.906457
0.890283
0.738835
0.912917
0.983962
0.994002
0.92859
0.990592
0.98055
0.997532
0.985155
0.99828
0.935727
0.99921
0.997762
0.999752
0.980153
0.97998
0.98239
0.904768
0.974354
0.978042
0.978518
0.995936
0.993857
0.985967
0.981864
0.999799
0.935686
0.97851
0.996452
0.934434
0.997
0.865622
1
0.999081
0.996965
0.996327
0.970278
0.958859
0.992819
0.990313
0.979216
0.996777
0.997916
0.993628
0.970976
0.993387
0.998925
0.998411
0.946913
0.993667
0.978746
0.980553
0.974438
0.997308
0.996967
0.994821
0.944831
0.938135
0.994547
0.959682
0.989779
0.996566
0.954001
0.983352
0.987755
0.98966
0.934921
0.90427
0.980335
0.975324
0.985595
0.932486
0.846119
0.974233
0.971427
0.963533
0.989929
0.969586
0.837673
0.985486
0.993815
0.992559
0.984279
0.980231
0.995818
0.994934
0.973579
0.995538
0.99327
0.984023
0.973987
0.984726
0.977678
0.985908
0.984069
0.968518
0.921317
0.965621
0.946545
0.989441
0.970153
0.987614
0.983597
0.948766
0.955718
0.985093
0.983906
0.988642
0.989921
0.982737
0.958342
0.983512
0.984367
0.971605
0.986423
0.995846
0.98861
0.974798
0.982537
0.982826
0.983732
0.977508
0.98975
0.994096
0.99172
0.943046
0.993795
0.989425
0.999267
0.990627
0.998399
0.995249
0.981353
0.982345
0.975153
0.972748
0.992819
0.96762
0.99885
0.99125
0.996844
0.905049
0.978933
0.995745
0.992836
0.99492
0.878612
0.977688
0.995534
0.957948
0.925062
0.993509
0.996524
0.995844
0.989144
0.996641
0.952354
0.996418
0.998078
0.996804
0.99998
0.999834
0.99354
0.991531
0.998147
0.975957
0.991743
0.980422
0.983168
0.958518
0.985447
0.987924
0.967146
0.953212
0.901269
0.995656
0.92217
0.968726
0.997899
0.990283
0.993208
0.994519
0.912294
0.993054
0.854698
0.98946
0.843368
0.979163
0.997174
0.998409
0.997537
0.980416
0.99577
0.97048
0.992833
0.985121
0.993557
0.997214
0.949316
0.982703
0.979183
0.986687
0.985857
0.987463
0.990649
0.988143
0.993965
0.982677
0.971315
0.991768
0.926303
0.985209
0.958269
0.978944
0.959198
0.993307
0.982055
0.99594
0.991408
0.913557
0.980153
0.783729
0.697407
0.941524
0.867396
0.999747
0.967785
0.92906
0.887253
0.863395
0.969288
0.908382
0.86592
0.971033
0.98731
0.997446
0.99047
0.993867
0.98038
0.995604
0.997612
0.886983
0.992562
0.990938
0.996643
0.993765
0.984893
0.98775
0.975405
0.989823
0.988813
0.965225
0.996383
0.908617
0.973365
0.979161
0.918248
0.994567
0.993158
0.954026
0.999513
0.938476
0.992561
0.999624
0.934962
0.915509
0.983357
0.992518
0.999293
0.996678
0.876307
0.946757
0.998113
0.999385
0.994881
0.998469
0.985955
0.989996
0.962913
0.989354
0.985634
0.978454
0.965827
0.981055
0.889196
0.996837
0.993186
0.947536
0.993795
0.989773
0.991852
0.989577
1
0.997443
0.999344
0.994542
0.995955
0.972005
0.983551
0.99624
0.976719
0.927863
0.930781
0.906807
0.986469
0.998064
0.998568
0.997256
0.990846
0.999807
0.989358
0.98716
0.981133
0.886915
0.956
0.994244
0.975197
0.866409
0.983215
0.923765
0.980178
0.973158
0.996049
0.998305
0.975773
0.996658
0.988943
0.981362
0.981033
0.952554
0.998411
0.963519
0.991504
0.961967
0.997058
0.999397
0.994107
0.99208
0.935336
0.946637
0.894463
0.967251
0.969593
0.955598
0.993317
0.981532
0.992649
0.992852
0.987594
0.966186
0.887881
0.906479
0.97727
0.991633
0.990283
0.99244
0.986355
0.992777
0.9911
0.998891
0.993344
0.998421
0.982612
0.997658
0.907781
0.970761
0.962821
0.987604
0.995332
0.998232
0.949437
0.997415
0.929283
0.997882
0.994914
0.911632
0.996495
0.993236
0.995436
0.989147
0.995609
0.993991
0.995062
0.99995
0.997798
0.982287
0.97592
0.998794
0.996489
0.978385
0.999206
0.991091
0.987497
0.979392
0.992903
0.999125
0.9954
0.993863
0.995115
0.933895
0.997789
0.994248
0.995807
0.999256
0.995819
0.995828
0.996445
0.99086
0.902411
0.920956
0.98325
0.99706
0.987614
0.973086
0.990126
0.989314
0.983592
0.991253
0.987742
0.982238
0.989674
0.945419
0.995362
0.97447
0.963725
0.990379
0.998667
0.993543
0.995342
0.995084
0.971012
0.993366
0.983653
0.985789
0.991396
0.998735
0.999722
0.993842
0.991357
0.991288
0.990333
0.986819
0.9068
0.997676
0.934399
0.949364
0.971266
0.997534
0.994451
0.99479
0.988309
0.993569
0.996223
0.948804
0.965879
0.992806
0.995507
0.991079
0.997316
0.991384
0.998359
0.992899
0.978682
0.991515
0.999385
0.997231
0.980858
0.999304
0.982444
0.991839
0.988324
0.992765
0.998223
0.941865
0.997726
0.999072
0.996786
0.99523
0.99773
0.997552
0.999104
0.994551
0.996223
0.991798
0.981145
0.982954
0.864128
0.992386
0.990285
0.850321
0.998075
0.989107
0.999826
0.987091
0.988538
0.985479
0.988943
0.991369
0.93569
0.986866
0.986125
0.994064
0.964843
0.992384
0.948756
0.994263
0.933157
0.991505
0.984841
0.97812
0.925108
0.993824
0.93036
0.958095
0.984844
0.987155
0.991677
0.996502
0.98003
0.991608
0.991651
0.987021
0.988235
0.991989
0.989454
0.989517
0.995211
0.997542
0.97839
0.998541
0.935325
0.99352
0.936067
0.995409
0.991519
0.994598
0.985034
0.997751
0.947528
0.986455
0.986545
0.978375
0.947217
0.990963
0.991677
0.988611
0.99791
0.99274
0.985367
0.969463
0.990455
0.956871
0.955241
0.998452
0.996232
0.958621
0.94858
0.995339
0.995281
0.967814
0.943316
0.983762
0.991899
0.954184
0.99949
0.975108
0.989751
0.999155
0.919333
0.993656
0.998243
0.9872
0.992337
0.991558
0.99828
0.967205
0.997577
0.96828
0.994617
0.995235
0.997757
0.987977
0.991707
0.996441
0.997715
0.961472
0.981414
0.885823
0.988512
0.983895
0.983837
0.996996
0.981063
0.995752
0.983679
0.986777
0.996005
0.954852
0.988671
0.974919
0.961239
0.984844
0.992855
0.979354
0.995287
0.949384
0.887738
0.955125
0.978481
0.989465
0.80332
0.989773
0.993106
0.978314
0.864984
0.951512
0.993618
0.885881
0.967158
0.998116
0.974592
0.850029
0.960169
0.952357
0.983885
0.962664
0.986173
0.995735
0.994229
0.979423
0.997255
0.999007
0.984761
0.979366
0.982439
0.99683
0.994405
0.992484
0.98923
0.990233
0.985039
0.972492
0.996316
0.99297
0.992563
0.948194
0.979847
0.991195
0.949076
0.990215
0.968366
0.980085
0.955502
0.889349
0.961716
0.993297
0.963572
0.9797
0.951598
0.988794
0.99179
0.994829
0.970325
0.980658
0.997498
0.990269
0.993591
0.993208
0.990894
0.992915
0.992095
0.98302
0.994552
0.970339
0.964769
0.989986
0.987267
0.94509
0.982866
0.98552
0.980976
0.989341
0.81973
0.779896
0.993404
0.985277
0.986466
0.989581
0.995562
0.781881
0.996161
0.996386
0.956666
0.844685
0.965059
0.945765
0.998716
0.99122
0.982285
0.987346
0.982932
0.995673
0.989252
0.999596
0.970555
0.988675
0.985835
0.995573
0.991548
0.073436
0.920572
0.977456
0.991662
0.992434
0.995581
0.993054
0.99625
0.996485
0.829463
0.936008
0.953702
0.904293
0.974017
0.99474
0.993549
0.995425
0.980471
0.988238
0.955291
0.990883
0.985802
0.968177
0.992107
0.990984
0.982318
0.988495
0.996204
0.998305
0.971957
0.993029
0.936275
0.992058
0.886255
0.994073
0.936307
0.935003
0.997465
0.997119
0.974261
0.99283
0.985552
0.992573
0.990257
0.978594
0.991133
0.996793
0.98368
0.987518
0.991308
0.989836
0.99376
0.997448
0.990968
0.996687
0.998829
0.996383
0.994854
0.9984
0.99358
0.992819
0.993336
0.998514
0.996119
0.994421
0.867247
0.848103
0.996855
0.990789
0.998649
0.998911
0.999646
0.994629
0.9962
0.997579
0.991769
0.990585
0.998483
0.992015
0.998894
0.998519
0.961405
0.989117
0.971524
0.998773
0.998846
0.998376
0.963791
0.986039
0.979436
0.928056
0.99405
0.997333
0.975791
0.991765
0.927883
0.995755
0.996753
0.993476
0.985961
0.992602
0.993508
0.985794
0.987685
0.982454
0.956329
0.965006
0.993245
0.991458
0.995936
0.995925
0.994485
0.974643
0.960988
0.981693
0.981481
0.398833
0.996469
0.989884
0.973293
0.9928
0.998129
0.971532
0.994791
0.988488
0.989377
0.995916
0.975157
0.988095
0.992435
0.993127
0.968065
0.997904
0.99063
0.982517
0.648942
0.791592
0.991699
0.997879
0.96428
0.985804
0.968652
0.990616
0.998642
0.991848
0.982003
0.996517
0.991979
0.985568
0.885742
0.998161
0.983268
0.78294
0.99991
0.998086
0.988404
0.968034
0.99338
0.89491
0.983158
0.988663
0.987686
0.961569
0.991659
0.991044
0.986234
0.968441
0.983679
0.990022
0.98451
0.973077
0.991856
0.985843
0.980825
0.886674
0.912169
0.989448
0.979703
0.960411
0.910769
0.789612
0.238687
0.00733227
0.147466
fixedStep chrom=3 start=1 step=50000 span=50000
0
0.712118
0.99999
0.976659
0.995461
0.994503
0.978263
0.997521
0.982334
0.997008
0.978436
0.992586
0.743622
0.891834
0.976821
0.997306
0.939657
0.885405
0.931965
0.988019
0.984575
0.983666
0.984461
0.999105
0.99868
0.950044
0.992629
0.99808
0.895038
0.993562
0.91623
0.993429
0.967816
0.920839
0.867876
0.989156
0.991937
0.950867
0.997663
0.949664
0.965978
0.992652
0.978882
0.997871
0.96628
0.990262
0.970357
0.990319
0.991014
0.941439
0.997231
0.970907
0.958453
0.992254
0.927804
0.997826
0.994445
0.990558
0.995171
0.982546
0.993043
0.962584
0.995484
0.973991
0.997928
0.996986
0.996793
0.997173
0.997697
0.978598
0.954002
0.995381
0.992576
0.99634
0.931663
0.898287
0.98886
0.991248
0.893684
0.896329
0.845419
0.933409
0.976802
0.907435
0.964085
0.869006
0.936169
0.985367
0.907534
0.995116
0.9911
0.996122
0.995471
0.989681
0.997257
0.998686
0.999553
0.999085
0.987974
0.876869
0.941504
0.994585
0.990596
0.963985
0.99527
0.963506
0.977261
0.965846
0.948732
0.981141
0.997017
0.916184
0.904753
0.998652
0.970979
0.997269
0.953256
0.996085
0.997123
0.885383
0.990964
0.983604
0.972257
0.982087
0.972767
0.995993
0.904434
0.851568
0.945922
0.9768
0.856346
0.942657
0.952399
0.99822
0.971889
0.996126
0.905196
0.982063
0.918249
0.926592
0.995505
0.997794
0.988247
0.99872
0.994492
0.994064
0.983171
0.999562
0.994216
0.990399
0.997785
0.970619
0.998185
0.99626
0.992737
0.997821
0.959297
0.997272
0.964558
0.974388
0.997865
0.987847
0.906538
0.994544
0.931977
0.996738
0.996774
0.946032
0.944023
0.949492
0.991343
0.995894
0.999822
0.885866
0.896388
0.891464
0.997061
0.999568
0.998378
0.913118
0.99999
0.996465
0.998773
0.992578
0.9983
0.993683
0.955764
0.994112
0.99252
0.993641
0.989501
0.990319
0.943028
0.978701
0.995294
0.988322
0.97755
0.947121
0.971772
0.970612
0.959378
0.922746
0.921723
0.977191
0.983332
0.975683
0.978076
0.993659
1
0.999816
0.991574
0.974048
0.980623
0.992181
0.930592
0.992307
0.988326
0.99334
0.996763
0.997323
0.997495
0.991612
0.984655
0.972402
0.988225
0.992002
0.984318
0.985713
0.991884
0.990255
0.877677
0.969261
0.984516
0.994011
0.983087
0.983824
0.987565
0.995614
0.853806
0.953962
0.99435
0.889328
0.990831
0.999332
0.997112
0.986202
0.987003
0.984885
0.987799
0.993508
0.993738
0.990554
0.993687
0.960847
0.965363
0.979087
0.971909
0.95629
0.98522
0.996594
0.994431
0.996387
0.994836
0.996561
0.985518
0.984064
0.987402
0.989837
0.993531
0.96359
0.993268
0.995609
0.977209
0.996909
0.995672
0.977144
0.997588
0.998888
0.996783
0.938402
0.831053
0.969857
0.887031
0.994824
0.972107
0.992467
0.981504
0.997855
0.99613
0.994509
0.999728
0.99996
0.996154
0.995574
0.98945
0.974229
0.996555
0.988883
0.99292
0.99298
0.965361
0.991952
0.968169
0.737386
0.851245
0.992048
0.995716
0.995155
0.902153
0.993093
0.932976
0.991805
0.982233
0.98698
0.967179
0.96486
0.997676
0.994674
0.978116
0.936047
0.979097
0.99254
0.995725
0.985986
0.924691
0.994161
0.999792
0.994301
0.996411
0.995081
0.998611
0.997867
0.993811
0.996143
0.893011
0.921897
0.954107
0.99999
0.997141
0.930489
0.90096
0.99988
0.925686
0.998295
0.995098
0.995057
0.99243
0.932937
0.990903
0.985671
0.976665
0.959757
0.992278
0.951297
0.871139
0.995423
0.967403
0.989844
0.920002
0.997688
0.926034
0.998552
0.991031
0.963149
0.994622
0.996237
0.998688
0.906401
0.996094
0.996516
0.999645
0.924889
0.991041
0.997204
0.916911
0.994945
0.99883
0.993807
0.982968
0.838586
0.812054
0.968832
0.874861
0.992629
0.992859
0.9953
0.944941
0.940043
0.902115
0.99387
0.905057
0.981087
0.853853
0.902156
0.977352
0.959011
0.944991
0.904501
0.927776
0.994292
0.994008
0.995406
0.992326
0.995776
0.992715
0.944476
0.924975
0.911816
0.9701
0.977203
0.998247
0.987398
0.995652
0.957332
0.984771
0.991722
0.99867
0.940623
0.955595
0.991509
0.936957
0.995818
0.996695
0.977579
0.926135
0.883998
0.949787
0.991973
0.923419
0.961126
0.989557
0.989122
0.977048
0.993645
0.988986
0.989149
0.971676
0.952272
0.997092
0.984312
0.881913
0.870291
0.955137
0.950124
0.95651
0.986433
0.99843
0.980717
0.957168
0.917722
0.968476
0.972958
0.99525
0.987491
0.957701
0.842797
0.883685
0.928321
0.996835
0.965598
0.993232
0.955244
0.904694
0.987474
0.996773
0.997662
0.86136
0.891954
0.991775
0.990141
0.998712
0.97792
0.948436
0.971119
0.993311
0.991306
0.993568
0.98836
0.970139
0.979594
0.993639
0.922734
0.794876
0.999457
0.939335
0.987338
0.897078
0.991622
0.982255
0.997973
0.987364
0.996645
0.965088
0.989815
0.987266
0.998037
0.995373
0.996589
0.992925
0.998759
0.96958
0.99811
0.997424
0.99853
0.927316
0.995074
0.997377
0.928298
0.993521
0.995467
0.996365
0.997336
0.999732
0.996215
0.937165
0.99422
0.996282
0.984138
0.995485
0.980245
0.974672
0.916962
0.996675
0.958418
0.972255
0.908263
0.93917
0.965325
0.757799
0.990043
0.88524
0.968484
0.965796
0.999767
0.980188
0.904908
0.857192
0.968922
0.877872
0.908975
0.89358
0.994273
0.986213
0.991326
0.966849
0.989453
0.930858
0.994083
0.996845
0.993469
0.989938
0.972177
0.981325
0.979645
0.996559
0.986381
0.976597
0.899655
0.998669
0.979128
0.95794
0.997618
0.885257
0.99485
0.962483
0.990966
0.993677
0.971395
0.925783
0.8968
0.953141
0.978108
0.998389
0.964262
0.95478
0.995011
0.993666
0.999653
0.986302
0.993827
0.928306
0.975554
0.9876
0.895988
0.983637
0.996445
0.999472
0.986221
0.945629
0.997874
0.987248
0.991827
0.985828
0.998135
0.962579
0.984713
0.995003
0.97557
0.998717
0.992536
0.878768
0.912339
0.994243
0.975475
0.994558
0.949328
0.997165
0.960234
0.952543
0.882211
0.998254
0.980344
0.996775
0.994712
0.998622
0.998589
0.999591
0.992641
0.998354
0.99365
0.998734
0.99192
0.998513
0.978699
0.998653
0.999102
0.998849
0.998611
0.9963
0.996189
0.988699
0.991871
0.998208
0.995627
0.987691
0.993136
0.993243
0.993843
0.988749
0.987277
0.992395
0.911307
0.966624
0.997247
0.968437
0.99613
0.893754
0.987685
0.990825
0.993661
0.947959
0.987847
0.99025
0.971889
0.963897
0.974352
0.974293
0.989828
0.98314
0.978447
0.986498
0.987679
0.986243
0.996129
0.982674
0.989766
0.922278
0.977831
0.991895
0.946806
0.980577
0.977388
0.99045
0.999196
0.896104
0.989204
0.98595
0.927694
0.992122
0.992652
0.930657
0.994914
0.825801
0.966774
0.990755
0.995896
0.997742
0.998408
0.993027
0.806683
0.965028
0.981939
0.981318
0.893247
0.998135
0.992857
0.925441
0.995322
0.956893
0.978005
0.978783
0.940616
0.919721
0.961726
0.992483
0.919481
0.973113
0.996874
0.993626
0.945431
0.948851
0.980819
0.978278
0.934217
0.999594
0.999636
0.999236
0.901369
0.906183
0.994687
0.996417
0.89784
0.875084
0.986754
0.972737
0.944723
0.995481
0.922945
0.997553
0.95031
0.97695
0.992969
0.984074
0.920392
0.984263
0.998426
0.957732
0.994409
0.990897
0.989331
0.973609
0.986023
0.992716
0.991955
0.981442
0.986123
0.972044
0.995449
0.969966
0.965462
0.99861
0.994154
0.994625
0.861195
0.980165
0.994992
0.995681
0.956325
0.996544
0.991124
0.999064
0.96604
0.853938
0.997436
0.983528
0.999409
0.964516
0.953547
0.917182
0.904895
0.997083
0.992851
0.994298
0.998091
0.971429
0.989114
0.967893
0.991597
0.984876
0.88441
0.975622
0.987636
0.978144
0.99956
0.990055
0.963026
0.98486
0.936638
0.908702
0.979017
0.995685
0.975724
0.901607
0.938463
0.94641
0.959723
0.994701
0.982174
0.824216
0.947008
0.831097
0.91702
0.977069
0.872715
0.95935
0.947944
0.920275
0.965496
0.995456
0.977979
0.981995
0.99201
0.935337
0.997703
0.993013
0.991182
0.951701
0.99701
0.891126
0.896628
0.981049
0.997824
0.998845
0.998213
0.99744
0.996118
0.937129
0.99471
0.896268
0.958069
0.920059
0.987262
0.965974
0.889029
0.973199
0.96409
0.803897
0.877723
0.982583
0.97737
0.966849
0.994185
0.976124
0.994887
0.994223
0.905735
0.906895
0.992501
0.996882
0.990836
0.997636
0.997445
0.990124
0.995609
0.998487
0.967927
0.937576
0.986425
0.975389
0.965455
0.986145
0.980726
0.880264
0.993548
0.981922
0.993289
0.994647
0.992238
0.988467
0.998066
0.93312
0.984933
0.822494
0.964448
0.895975
0.993389
0.940973
0.993785
0.991417
0.884426
0.996618
0.999155
0.990955
0.978047
0.994237
0.992193
0.980524
0.986768
0.992359
0.993625
0.975736
0.978977
0.97062
0.99399
0.947558
0.951283
0.987736
0.912338
0.986507
0.997449
0.988737
0.995176
0.990558
0.989858
0.992456
0.993812
0.99221
0.988865
0.981504
0.985969
0.997156
0.992405
0.990428
0.987249
0.992081
0.991212
0.999249
0.981774
0.996855
0.999207
0.990561
0.98925
0.996115
0.903166
0.935743
0.925741
0.983825
0.99439
0.989932
0.98867
0.96478
0.989265
0.975087
0.993374
0.999137
0.981639
0.753306
0.98304
0.995247
0.996587
0.974672
0.973788
0.990691
0.984343
0.978691
0.975073
0.978735
0.976808
0.988407
0.986505
0.940588
0.979681
0.993267
0.989168
0.983162
0.99024
0.976026
0.985513
0.967055
0.968132
0.982855
0.944293
0.970446
0.98254
0.981623
0.924992
0.991908
0.987813
0.995718
0.994687
0.967653
0.992703
0.994484
0.988755
0.989626
0.951289
0.979676
0.933323
0.972223
0.968989
0.984054
0.988882
0.984667
0.966966
0.971412
0.954223
0.975638
0.976409
0.983021
0.974371
0.97725
0.977454
0.98178
0.995371
0.917493
0.987207
0.980998
0.981478
0.981241
0.979724
0.985831
0.978045
0.94848
0.99559
0.986912
0.985022
0.958393
0.989439
0.99999
0.99546
0.999155
0.985393
0.996535
0.994298
0.992368
0.923632
0.948387
0.975487
0.852973
0.964988
0.85198
0.973906
0.975625
0.928698
0.890586
0.918277
0.92878
0.955339
0.932422
0.901896
0.984984
0.986708
0.925477
0.942367
0.999504
0.968696
0.991265
0.935212
0.971784
0.990776
0.980981
0.996538
0.997113
0.992411
0.987691
0.994925
0.993598
0.993649
0.997107
0.989882
0.990006
0.995085
0.991045
0.983868
0.984457
0.98047
0.990978
0.996286
0.991739
0.986402
0.985068
0.984801
0.994444
0.998555
0.989675
0.993814
0.992306
0.972142
0.854723
0.920824
0.941148
0.995629
0.999263
0.98425
0.999432
0.998764
0.997004
0.996364
0.990155
0.8874
0.974048
0.997167
0.991716
0.998103
0.997142
0.98986
0.901634
0.994068
0.884856
0.892334
0.983558
0.995699
0.997541
0.91224
0.999134
0.975675
0.905514
0.993205
0.998294
0.998378
0.994817
0.89196
0.956242
0.891878
0.919603
0.984804
0.999267
0.990497
0.926496
0.996351
0.999583
0.994993
0.99745
0.995833
0.994843
0.989367
0.992242
0.910393
0.995101
0.986621
0.998609
0.99566
0.99833
0.995201
0.971129
0.952096
0.991883
0.992261
0.989672
0.995962
0.960712
0.951971
0.898422
0.991689
0.980523
0.971017
0.996364
0.996505
0.995032
0.897766
0.985848
0.966047
0.992352
0.995465
0.991337
0.983681
0.966979
0.8802
0.983686
0.902931
0.984188
0.926088
0.976657
0.986449
0.954673
0.986095
0.983451
0.992317
0.990113
0.989508
0.994765
0.991138
0.996585
0.989863
0.990331
0.918302
0.988468
0.986665
0.988166
0.993658
0.952842
0.993504
0.993124
0.976449
0.912351
0.90481
0.668701
0.957032
0.853478
0.954499
0.973414
0.982885
0.9876
0.98914
0.945949
0.991492
0.93623
0.907734
0.98235
0.955191
0.999516
0.99461
0.897793
0.999086
0.993545
0.996445
0.998687
0.997115
0.998339
1
0.99828
0.98075
0.997859
0.997399
0.999119
0.998644
0.998745
0.99509
0.941915
0.994547
0.967252
0.96332
0.99822
0.934182
0.975277
0.996635
0.997191
0.987378
0.887937
0.981068
0.941104
0.975756
0.985624
0.847947
0.942517
0.998042
0.996198
0.850235
0.971521
0.992733
0.991245
0.99919
0.996815
0.96076
0.990406
0.994493
0.998353
0.997209
0.995755
0.999716
0.994041
0.991758
0.994404
0.996052
0.998825
0.989765
0.997
0.998381
0.997173
0.996949
0.996236
0.982412
0.99982
0.999273
0.997488
0.997095
0.899515
0.997887
0.979499
0.988332
0.968178
0.999372
0.819813
0.937569
0.851169
0.993981
0.986299
0.965044
0.996026
0.999461
0.997658
0.945024
0.915421
0.950407
0.889042
0.940349
0.990675
0.994807
0.9961
0.998365
0.994981
0.992872
0.999293
0.996914
0.999442
0.99489
0.994946
0.998006
0.999457
0.92249
0.95844
0.99922
0.997402
0.995589
0.996559
0.979555
0.964074
0.995445
0.996717
0.924778
0.953939
0.984658
0.930537
0.99732
0.945129
0.961934
0.998664
0.997329
0.982687
0.902379
0.968527
0.99904
0.99646
0.940139
0.996155
0.993861
0.997135
0.989213
0.991617
0.993762
0.987593
0.995558
0.99489
0.398322
0
0.590891
0.944892
0.988184
0.999264
0.994878
0.998451
0.996892
0.994682
0.996696
0.991191
0.985592
0.945487
0.91804
0.978001
0.944659
0.9921
0.981126
0.987281
0.962893
0.919528
0.988331
0.904069
0.995878
0.901711
0.90671
0.996825
0.9871
0.994915
0.994998
0.998659
0.996219
0.975396
0.972214
0.994378
0.947803
0.983001
0.996837
0.901211
0.99197
0.99847
0.991884
0.958331
0.996842
0.950545
0.983845
0.973659
0.998029
0.977114
0.966204
0.991845
0.985617
0.996227
0.863309
0.99412
0.996832
0.988094
0.997126
0.995256
0.98854
0.991193
0.995214
0.996072
0.911263
0.994402
0.992319
0.895749
0.968038
0.947304
0.961336
0.983974
0.99921
0.987689
0.989877
0.997892
0.991308
0.991258
0.886116
0.999623
0.998116
0.994729
0.99944
0.898487
0.979413
0.989301
0.858817
0.961667
0.999771
0.998763
0.989999
0.892751
0.996726
0.91886
0.99285
0.925596
0.998561
0.99795
0.984187
0.994845
0.996969
0.991872
0.996635
0.992298
0.98542
0.997428
0.995305
0.996178
0.995699
0.997735
0.99006
0.981021
0.996196
0.997638
0.998878
0.991488
0.983511
0.996687
0.936606
0.992815
0.997668
0.997871
0.999766
0.999028
0.995436
0.998297
0.996837
0.997963
0.994697
0.995037
0.988707
0.997584
0.891991
0.983114
0.993367
0.984386
0.988731
0.987846
0.994669
0.987311
0.995115
0.962772
0.994159
0.982981
0.929455
0.899788
0.996862
0.997866
0.994266
0.995843
0.997233
0.997322
0.997738
0.990868
0.96977
0.997099
0.958364
0.933583
0.998333
0.994781
0.999515
0.875156
0.992573
0.992344
0.950851
0.988633
0.99321
0.915407
0.998317
0.90679
0.996497
0.960893
0.965888
0.964318
0.976652
0.977626
0.935466
0.926177
0.986236
0.881614
0.890063
0.998681
0.962215
0.780183
0.947123
0.77343
0.778439
0.753638
0.698737
0.717387
0.760378
0.913412
0.965008
0.843803
0.752716
0.87181
0.903999
0.974632
0.964482
0.972207
0.989876
0.988199
0.91607
0.998092
0.989171
0.918814
0.95136
0.972739
0.99232
0.997614
0.990215
0.997889
0.951412
0.983138
0.99429
0.986829
0.989637
0.966994
0.995412
0.992598
0.995914
0.985914
0.922366
0.953689
0.994948
0.997674
0.994558
0.996458
0.995957
0.996823
0.997207
0.981854
0.994037
0.875257
0.988329
0.967705
0.997344
0.921398
0.994141
0.999103
0.989971
0.994946
0.986843
0.99953
0.952651
0.993476
1
0.884792
0.994377
0.892157
0.998913
0.894233
0.987332
0.969077
0.982995
0.994742
0.924214
0.989351
0.990867
0.977213
0.895888
0.983902
0.976431
0.983813
0.991282
0.99387
0.979628
0.987751
0.996902
0.994327
0.979561
0.972631
0.97403
0.9568
0.980038
0.998266
0.991775
0.974726
0.992868
0.988483
0.997791
0.973868
0.993503
0.980576
0.984611
0.989692
0.950668
0.976381
0.998884
0.962171
0.966346
0.990156
0.990548
0.964914
0.976972
0.825123
0.980351
0.970399
0.965615
0.876192
0.996331
0.994115
0.994762
0.994261
0.9923
0.998065
0.975023
0.973554
0.960858
0.990887
0.983359
0.996153
0.956541
0.95306
0.985724
0.914344
0.998658
0.995087
0.997688
0.998402
0.896649
0.931616
0.995212
0.952469
0.873097
0.911629
0.957587
0.99456
0.998611
0.983388
0.989608
0.993073
0.960781
0.997466
0.981671
0.978782
0.935593
0.968903
0.971607
0.996068
0.98516
0.994247
0.989573
0.978734
0.968193
0.992386
0.981678
0.966703
0.981824
0.993362
0.970019
0.995105
0.972925
0.99637
0.955687
0.998963
0.987819
0.961038
0.968805
0.95622
0.99834
0.992425
0.947862
0.99552
0.995608
0.985377
0.936367
0.991522
0.976833
0.951735
0.988219
0.957353
0.981757
0.980918
0.946331
0.967665
0.979391
0.992843
0.994776
0.991448
0.95857
0.903765
0.981093
0.898027
0.997126
0.97216
0.991923
0.995145
0.990321
0.997164
0.994131
0.985215
0.990654
0.987308
0.994358
0.975061
0.910341
0.998938
0.870063
0.948718
0.973134
0.99528
0.992902
0.957432
0.9666
0.987422
0.995227
0.993848
0.989631
0.988925
0.99992
0.99721
0.961213
0.996022
0.98049
0.987524
0.998865
0.998654
0.933206
0.925297
0.999744
0.999243
0.997427
0.998107
0.903137
0.998233
0.935855
0.966272
0.990954
0.982055
0.982876
0.982729
0.964386
0.988761
0.925759
0.945461
0.916489
0.998816
0.982496
0.960477
0.986795
0.94965
0.99797
0.965329
0.993329
0.993518
0.998647
0.977206
0.893904
0.912983
0.993278
0.946124
0.947388
0.946038
0.99619
0.838725
0.997105
0.996632
0.974349
0.933474
0.991798
0.994112
0.97144
0.996255
0.896801
0.950223
0.9982
0.87551
0.991618
0.996711
0.986259
0.99991
0.953505
0.947383
0.952393
0.776639
0.892703
0.857442
0.982656
0.969929
0.945427
0.744113
0.917399
0.910833
0.765646
0.874303
0.891733
0.09594
0
0
0
0
0
0
0
0
0
0
0
0
0
0
0
0
0
0
0
0
0
0
0
0
0
0
0
0
0
0
0
0
0
0
0
0
0
0
0
0
0
0
0
0
0
0
0
0
0
0
0
0
0
0
0
0
0
0
0
0.750201
0.850944
0.92054
0.924933
0.996481
0.954469
0.994122
0.992005
0.993078
0.943726
0.997089
0.994735
0.986025
0.981969
0.986031
0.949845
0.998151
0.950833
0.999017
0.892185
0.978019
0.827423
0.992437
0.994193
0.918692
0.900361
0.988933
0.987002
0.995273
0.99811
0.925536
0.996121
0.994557
0.999518
0.987598
0.961425
0.979912
0.872241
0.996136
0.919266
0.922139
0.900301
0.992196
0.997107
0.962381
0.973185
0.976398
0.9924
0.996907
0.998792
0.982921
0.968742
0.994417
0.998557
0.975881
0.976263
0.891301
0.937661
0.975601
0.969481
1
1
0.977674
0.874207
0.960591
0.966998
0.99909
1
0.972303
0.967799
0.964861
0.975531
0.993973
0.988225
0.982336
0.908438
0.951996
0.898538
0.990538
0.992352
0.981448
0.985011
0.87419
0.997945
0.999434
0.996289
0.976797
0.897637
0.972459
0.989207
0.971954
0.937152
0.91712
0.938011
0.994224
0.983664
0.987379
0.988996
0.969331
0.995155
0.950239
0.843203
0.983966
0.967957
0.973702
0.835855
0.99999
0.928404
0.993748
0.938344
0.844853
0.941093
0.998787
0.926975
0.997698
0.994281
0.929475
0.982313
0.950536
0.892967
0.995241
0.995838
0.99316
0.995569
0.995451
0.984501
0.977862
0.993105
0.982862
0.977574
0.989019
0.965406
0.992379
0.892295
0.89424
0.942719
0.932622
0.974907
0.918972
0.999041
0.998496
0.997599
0.97807
0.969077
0.960799
0.98391
0.911402
0.969285
0.972113
0.99272
0.994909
0.987063
0.970682
0.825331
0.990125
0.944712
0.980815
0.985269
0.872535
0.862711
0.980682
0.997062
0.960074
0.966181
0.930213
0.911967
0.962409
0.996085
0.950243
0.984958
0.988685
0.995956
0.996923
0.995349
0.975755
0.991253
0.959257
0.987057
0.99877
0.975552
0.959278
0.970965
0.994082
0.935467
0.984083
0.991422
0.988743
0.952872
0.8731
0.881924
0.986883
1
0.981138
0.960551
0.972287
0.868692
0.986093
0.99993
0.975684
0.977003
0.995422
0.997913
0.984205
0.972282
0.997412
0.974164
0.949344
0.995886
0.986853
0.998275
0.982339
0.992105
0.999433
0.917919
0.975232
0.997688
0.99901
0.999126
0.97135
0.999757
0.997139
0.995275
0.995066
0.997894
0.992077
0.998787
0.996901
0.989473
0.979544
0.993889
0.889885
0.998804
0.98402
0.989502
0.991536
0.994636
0.883123
0.997637
0.992755
0.992605
0.996901
0.990744
0.993328
0.997114
0.944342
0.948003
0.965544
0.980607
0.982773
0.991033
0.990903
0.989911
0.994144
0.995599
0.98342
0.988717
0.998262
0.883673
0.999771
0.990793
0.995397
0.968945
0.93722
0.822992
0.977843
0.98301
0.996035
0.891491
0.998804
0.996742
0.995388
0.900978
0.998776
0.971689
0.992067
0.994701
0.998258
0.998336
0.854281
0.997227
0.998457
0.986311
0.931245
0.992561
0.974498
0.992384
0.9946
0.990374
0.996418
0.848739
0.99444
0.887481
0.99994
0.996541
0.997033
0.995922
0.997559
0.914234
0.987803
0.872782
0.981807
0.988139
0.988602
0.987593
0.98762
0.977815
0.965336
0.968981
0.865102
0.984161
0.980601
0.987644
0.95304
0.917932
0.853679
0.94595
0.989728
0.935411
0.954196
0.883564
0.979621
0.995534
0.96539
0.961202
0.948498
0.987866
0.925524
0.998036
0.961483
0.983965
0.999275
0.968367
0.998938
0.88759
0.991573
0.991427
0.997096
0.8801
0.990242
0.986772
0.9953
0.984537
0.870921
0.997169
0.859675
0.992956
0.99869
0.990272
0.999737
0.969148
0.997981
0.994858
0.947739
0.991582
0.93432
0.876996
0.995722
0.994897
0.996497
0.891841
0.992577
0.953229
0.982153
0.998541
0.998199
0.955415
0.995186
0.911119
0.877486
0.926224
0.991211
0.990327
0.914125
0.984487
0.984104
0.972816
0.998398
0.890068
0.882222
0.994144
0.991927
0.98297
0.918411
0.992494
0.877575
0.895452
0.989286
0.99792
0.99893
1
0.999403
0.948563
0.959784
0.878763
0.970094
0.995144
0.996665
0.988407
0.992395
0.987849
0.994153
0.968718
0.989691
0.985312
0.964218
0.995787
0.991293
0.985948
0.992449
0.893241
0.966902
0.998308
0.998545
0.999189
0.999909
0.978438
0.998861
0.954603
0.998781
0.980554
0.990473
0.999522
0.988101
0.996453
0.946197
0.996482
0.99722
0.990492
0.961683
0.99123
0.89277
0.998814
0.969566
0.95972
0.99506
0.998028
0.99886
0.990435
0.998352
0.907286
0.90728
0.997183
0.999115
0.999702
0.998815
0.990591
0.91752
0.986536
0.888169
0.997898
0.997752
0.878189
0.975464
0.897685
0.933398
0.993047
0.997998
0.977669
0.973072
0.958495
0.968597
0.993241
0.985128
0.999432
0.970305
0.967793
0.99152
0.996059
0.948392
0.997809
0.976656
0.960881
0.997861
0.999543
0.993744
0.973957
0.999162
0.997143
0.998715
0.965216
0.956064
0.998048
0.986408
0.994526
0.987861
0.936747
0.994973
0.974559
0.970793
0.997795
0.958683
0.995059
0.988546
0.985248
0.975766
0.993036
0.971202
0.993171
0.974891
0.984749
0.995651
0.968859
0.882461
0.996186
0.874936
0.810614
0.899695
0.887481
0.990552
0.971358
0.996372
0.991174
0.989349
0.994617
0.995325
0.927203
0.995183
0.994776
0.992064
0.997405
0.993849
0.953235
0.993515
0.989949
0.962679
0.993792
0.993921
0.984434
0.99644
0.991684
0.984609
0.879605
0.979104
0.994574
0.992782
0.866334
0.925219
0.988443
0.926696
0.892507
0.99691
0.973102
0.925884
0.82475
0.908497
0.90337
0.902959
0.95935
0.89821
0.989077
0.887459
0.88542
0.943142
0.898386
0.977692
0.985793
0.984133
0.991848
0.972181
0.980644
0.974713
0.956313
0.939528
0.887751
0.992581
0.861506
0.991114
0.847462
0.978006
0.997291
0.979205
0.996671
0.987898
0.965748
0.991507
0.992098
0.991001
0.934586
0.992653
0.838927
0.993574
0.94836
0.994885
0.997093
0.99749
0.995199
0.996714
0.989204
0.996671
0.98386
0.997687
0.997391
0.99673
0.988935
0.987567
0.990923
0.993428
0.998315
0.956465
0.99818
0.996116
0.941821
0.994586
0.935566
0.908898
0.979445
0.989386
0.96145
0.99996
0.997056
0.992275
0.944504
0.994595
0.983751
0.99816
0.993047
0.993223
0.98456
0.995862
0.900209
0.972089
0.993871
0.995486
0.992645
0.991755
0.999077
0.983683
0.965317
0.992873
0.991421
0.994975
0.992844
0.991829
0.99246
0.992415
0.995652
0.981504
0.99511
0.708233
0.635185
0.650664
0.705391
0.642747
0.72684
0.957748
0.995193
0.983492
0.998078
0.971167
0.996933
0.94872
0.887402
0.965386
0.992379
0.996542
0.994879
0.932997
0.993667
0.993311
0.997763
0.835962
0.978543
0.995838
0.996238
1
0.971333
0.997309
0.994637
0.998701
0.99281
0.976553
0.996329
0.984388
0.962139
0.955581
0.999061
0.986868
0.99541
0.996393
0.998718
0.995431
0.995186
0.982582
0.996451
0.991888
0.991435
0.986877
0.999503
0.998083
0.999423
0.996493
1
1
0.999029
0.999122
0.981444
0.985964
0.9738
0.977704
0.970591
0.968449
0.931892
0.990374
0.83726
0.995708
0.995466
0.943403
0.98526
0.98117
0.98801
0.987326
0.90021
0.943922
0.99059
0.942392
0.998858
0.989965
0.971643
0.991343
0.982862
0.983378
0.989132
0.982052
0.995254
0.748972
0.755333
0.697783
0.500029
0.656201
0.933642
0.962542
0.97047
0.99715
0.961538
0.979076
0.992597
0.943998
0.937096
0.994398
0.99089
0.913128
0.941447
0.93782
0.993167
0.996063
0.954849
0.928884
0.993109
0.921882
0.944927
0.966233
0.886032
0.930474
0.992037
0.956949
0.99734
0.982375
0.988465
0.983128
0.995205
0.991857
0.951366
0.983949
0.9404
0.993873
0.912005
0.903274
0.887495
0.990873
0.966442
0.974069
0.889308
0.981535
0.954263
0.991934
0.998049
0.868411
0.956388
0.994634
0.854229
0.872795
0.983934
0.968623
0.850897
0.897115
0.996628
0.985085
0.889669
0.969946
0.958517
0.955007
0.99991
0.976665
0.941558
0.972643
0.878768
0.992778
0.988639
0.851159
0.961371
0.971346
0.999925
0.995833
0.995265
0.973208
0.989708
0.932837
0.956499
0.994727
0.992571
0.985845
0.997774
0.995117
0.993149
0.989928
0.952585
0.952777
0.995797
0.99672
0.983204
0.997783
0.999764
0.995307
0.987297
0.828085
0.972173
0.992628
0.995677
0.980881
0.897813
0.931508
0.987192
0.895802
0.921997
0.992036
0.997707
0.825335
0.853177
0.994529
0.996323
0.902997
0.996009
0.988561
0.937432
0.994917
0.96816
0.934485
0.983796
0.875934
0.98525
0.992901
0.931637
0.989719
0.894135
0.870555
0.981357
0.986714
0.995165
0.965955
0.990636
0.988009
0.96048
0.988845
0.876404
0.910318
0.978275
0.953997
0.90309
0.932685
0.967258
0.950158
0.931207
0.888901
0.848778
0.994139
0.93995
0.951627
0.800284
0.995924
0.950137
0.97807
0.983529
0.913584
0.948481
0.930498
0.99515
0.963704
0.989366
0.991045
0.996299
0.997239
0.995949
0.995443
0.994926
0.887279
0.92683
0.979594
0.955747
0.9936
0.98985
0.973077
0.986283
0.984876
0.991478
0.943883
0.953743
0.99924
0.870727
0.909444
0.99665
0.993649
0.929018
0.952587
0.999425
0.99373
0.903284
0.88791
0.998288
1
0.998446
0.892641
0.963501
0.975157
0.997231
0.997949
0.937432
0.999793
0.996444
0.999495
0.999499
0.999441
0.99995
0.998453
0.983369
0.941746
0.973446
0.959779
0.957559
0.996468
0.996587
0.970512
0.9786
0.98926
0.979029
0.922377
0.99807
0.963727
0.917477
0.957045
0.9996
0.920545
0.997871
0.997738
0.991597
0.976475
0.995456
0.99619
0.92496
0.981881
0.877067
0.988778
0.98915
0.991753
0.97905
0.970145
0.989836
0.989801
0.951992
0.980007
0.987372
0.876297
0.985103
0.974828
0.898244
0.992394
0.98103
0.987135
0.960199
0.988252
0.960881
0.996926
0.992466
0.993205
0.997166
0.978578
0.958049
0.966677
0.983349
0.983477
0.996822
0.993162
0.998143
0.927783
0.996822
0.987962
0.998879
0.914544
0.951259
0.980831
0.96665
0.963595
0.995305
0.989394
0.958015
0.932105
0.99778
0.996216
0.988401
0.987726
0.992114
0.996732
0.996329
0.999541
0.997128
0.992289
0.994017
0.948165
0.999834
0.997618
0.932943
0.983238
0.994651
0.984761
0.996575
0.952221
0.967608
0.946782
0.995177
0.997478
0.900858
0.991405
0.994103
0.999807
0.917964
0.976332
0.92867
0.998931
0.993192
0.955683
0.993922
0.943355
0.982829
0.822271
0.970143
0.981425
0.9997
0.938269
0.997305
0.956707
0.996014
0.948639
0.917353
0.987727
0.913982
0.984395
0.998006
0.986215
0.998695
0.983151
0.930769
0.99372
0.997652
0.996963
0.864057
0.986561
0.96292
0.897877
0.990245
0.992229
0.991858
0.968355
1
1
0.996119
0.987159
0.993828
0.955109
0.99995
0.920457
0.99686
0.995077
0.993529
0.988865
0.990996
0.996895
0.995029
0.988877
0.924995
0.985394
0.996925
0.928987
0.903423
0.893319
0.984762
0.971538
0.855474
0.996617
0.998712
0.950527
0.960156
0.951384
0.992552
0.989707
0.998185
0.974393
0.985133
0.971812
0.990728
0.984221
0.987651
0.993773
0.973323
0.999066
0.986174
0.997753
0.992769
0.994262
0.98545
0.984154
0.9901
0.92094
0.984452
0.991801
0.965136
0.986162
0.996333
0.966681
0.98799
0.999392
0.997875
0.991827
0.993421
0.997613
0.994156
0.978431
0.993598
0.938203
0.988885
0.967026
0.994627
0.907273
0.972629
0.997539
0.968205
0.991653
0.982663
0.995254
0.99279
0.995035
0.892396
0.997513
0.984452
0.998574
0.995485
0.884816
0.955224
0.956828
0.983537
0.961721
0.996695
0.992922
0.991838
0.970165
0.994113
0.966515
0.994649
0.981735
0.956217
0.990472
0.954398
0.993136
0.988067
0.989485
0.993307
0.994467
0.97813
0.933439
0.99977
0.992119
0.987005
0.993991
0.995385
0.992495
0.979898
0.939358
0.983628
0.965148
0.988985
0.942276
0.879323
0.993454
0.947104
0.993246
0.992338
0.830387
0.964337
0.932305
0.95697
0.9918
0.987991
0.861252
0.986352
0.973911
0.922118
0.882802
0.982194
0.990091
0.999219
0.944613
0.956128
0.992614
0.961375
0.980035
0.922035
0.981757
0.99585
0.895905
0.985189
0.999208
0.998375
0.959524
0.935945
0.910466
0.968896
0.956811
0.973398
0.870945
0.999384
0.977287
0.967297
0.994696
0.991348
0.995931
0.843716
0.880124
0.888
0.971696
0.995371
0.98849
0.982293
0.979147
0.986786
0.955937
0.978132
0.968353
0.968025
0.988851
0.988517
0.966915
0.933382
0.950539
0.996245
0.990546
0.999544
0.994767
0.996773
0.971113
0.991908
0.96622
0.982212
0.983754
0.930363
0.971351
0.916523
0.970357
0.998521
0.99898
0.990927
0.959342
0.998194
0.990041
0.93284
0.99731
0.996697
0.997936
0.993657
0.986739
0.99455
0.815427
0.998555
0.98213
0.96056
0.835337
0.975876
0.850361
0.914322
0.994761
0.942169
0.948753
0.96611
0.898899
0.975467
0.919192
0.949952
0.896547
0.99416
0.987295
0.878113
0.990614
0.979986
0.957492
0.993584
0.992088
0.982705
0.960323
0.975789
0.78478
0.953704
0.991751
0.994101
0.995484
0.970885
0.746211
0.972869
0.852703
0.941549
0.962164
0.995694
0.92801
0.989656
0.991872
0.994101
0.997389
0.984826
0.989516
0.977264
0.974186
0.975766
0.99947
0.996146
0.940485
0.965352
0.977991
0.991545
0.983814
0.993417
0.998178
0.996627
0.99292
0.99957
0.997779
0.989793
0.958046
0.917716
0.876558
0.929194
0.988121
0.992279
0.92173
0.989688
0.996207
0.991393
0.986287
0.99879
0.986315
0.987689
0.996583
0.997206
0.944148
0.938028
0.985411
0.991273
0.982745
0.957813
0.997179
0.989313
0.996723
0.989935
0.95316
0.959481
0.949012
0.941547
0.86807
0.94845
0.985502
0.988588
0.996513
0.990666
0.94105
0.999663
0.999267
0.978211
0.992934
0.957795
0.967885
0.997439
0.978412
0.912474
0.973226
0.878471
0.94933
0.951755
0.945235
0.903101
0.958502
0.99382
0.998464
0.927804
0.994971
0.956401
0.993183
0.965566
0.967168
0.971847
0.962033
0.943778
0.963168
0.955679
0.99322
0.997153
0.911515
0.952807
0.991518
0.998983
0.960937
0.993156
0.999137
0.96832
0.892797
0.994882
0.959621
0.993875
0.985528
0.996759
0.995709
0.995462
0.971915
0.948867
0.998839
0.988236
0.940634
0.990655
0.966875
0.953173
0.987133
0.88783
0.904724
0.97836
0.99057
0.998823
0.998921
0.94332
0.93333
0.914028
0.870379
0.988824
0.997521
0.972804
0.917391
0.985166
0.998684
0.941802
0.984104
0.992717
0.947302
0.992332
0.881496
0.995388
0.951541
0.994885
0.936938
0.972786
0.989335
0.990187
0.981487
0.944938
0.974031
0.949944
0.986224
0.90002
0.987317
0.992896
0.982434
0.946336
0.958757
0.970012
0.957957
0.992991
0.998022
0.998206
0.959796
0.995453
0.997397
0.998192
0.891137
0.985681
0.972117
0.976418
0.992885
0.997768
0.987315
0.928486
0.980405
0.998886
0.995094
0.989762
0.99793
0.943296
0.993795
0.820614
0.995289
0.994979
0.996862
0.998396
0.977812
0.993994
0.999153
0.995551
0.988905
0.994889
0.992431
0.987434
0.969058
0.996923
0.989472
0.980677
0.993943
0.940764
0.854945
0.938447
0.992432
0.992083
0.987643
0.988186
0.992516
0.989959
0.99476
0.984612
0.978035
0.989621
0.984243
0.98287
0.985642
0.992195
0.992998
0.939397
0.979884
0.845103
0.944963
0.999413
0.924874
0.911396
0.860415
0.920922
0.998126
0.994206
0.965047
0.990744
0.991874
0.989515
0.979997
0.998114
0.95848
0.970149
0.981277
0.903806
0.89274
0.992374
0.99526
0.994732
0.987468
0.985443
0.993518
0.988263
0.97739
0.994582
0.987033
0.997355
0.988211
0.998543
0.99242
0.990221
0.981334
0.993061
0.932246
0.986342
0.980765
0.932341
0.979223
0.985261
0.998977
0.988835
0.996971
0.995948
0.998499
0.99251
0.995983
0.977802
0.996895
0.965304
0.996192
0.995288
0.968508
0.920075
0.922117
0.993588
0.999301
0.99706
0.987705
0.999209
0.999769
0.986311
0.995392
0.998977
0.992685
0.999543
0.997331
0.984999
0.983624
0.884363
0.993613
0.998672
0.994076
0.99137
0.97768
0.997777
0.894864
0.982494
0.943628
0.98491
0.93249
0.987482
0.957064
0.995852
0.991107
0.968825
0.955963
0.988615
0.996183
0.997493
0.928933
0.927389
0.98069
0.964167
0.989861
0.995574
0.985792
0.986416
0.979073
0.985571
0.868444
0.949052
0.933028
0.990557
0.893769
0.954496
0.998752
0.988862
0.985515
0.995815
0.936544
0.975086
0.987916
0.924152
0.998045
0.98587
0.989151
0.987512
0.904807
0.9802
0.894757
0.927197
0.967468
0.991305
0.988111
0.998683
0.998203
0.994492
0.981413
0.974942
0.977979
0.992004
0.863268
0.988737
0.99688
0.98843
0.992716
0.8529
0.990609
0.991476
0.994685
0.991862
0.963761
0.995591
0.9609
0.998124
0.994001
0.99955
0.961462
0.996236
0.997959
0.988483
0.996545
0.998205
0.99941
0.981284
0.992361
0.988522
0.958853
0.979088
0.958772
0.885563
0.975355
0.895312
0.978045
0.923433
0.856626
0.991617
0.949176
0.946448
0.968778
0.988314
0.966761
0.987386
0.936821
0.983936
0.974394
0.991574
0.966875
0.98533
0.98817
0.996462
0.992866
0.98805
0.987143
0.971115
0.978079
0.977414
0.994279
0.958682
0.986529
0.924471
0.911069
0.891343
0.925524
0.940987
0.988572
0.945261
0.991575
0.993734
0.988958
0.992948
0.992801
0.992112
0.976395
0.951324
0.977784
0.918475
0.991659
0.994879
0.974267
0.984426
0.993832
0.981324
0.986853
0.985026
0.923941
0.992006
0.994022
0.980909
0.985209
0.983884
0.972044
0.991074
0.991617
0.988325
0.996903
0.982396
0.991899
0.996605
0.995289
0.975758
0.879068
0.988019
0.996079
0.998485
0.978046
0.994514
0.985765
0.989858
0.973509
0.994509
0.993328
0.978092
0.974145
0.985404
0.965031
0.96543
0.966822
0.928376
0.982963
0.978671
0.98923
0.982478
0.988436
0.98908
0.932337
0.989005
0.985242
0.952968
0.992303
0.987634
0.977416
0.976944
0.98499
0.985277
0.976861
0.991803
0.983558
0.984194
0.990952
0.984674
0.986542
0.981483
0.98825
0.992527
0.994372
0.99171
0.989181
0.982171
0.996102
0.997052
0.991402
0.988691
0.959104
0.994409
0.969669
0.994339
0.965266
0.952495
0.987001
0.973425
0.971775
0.986345
0.995609
0.820428
0.975601
0.993523
0.988008
0.994993
0.986861
0.977157
0.988028
0.97289
0.954136
0.996991
0.99485
0.994014
0.994676
0.984648
0.986753
0.970814
0.996077
0.986006
0.988684
0.993167
0.990967
0.959091
0.973702
0.985999
0.966099
0.912585
0.922059
0.993769
0.984244
0.949121
0.987894
0.905743
0.98292
0.999516
0.99873
0.994968
0.798437
0.942912
0.980434
0.995822
0.995411
0.997647
0.996306
0.994601
0.996411
0.875865
0.89052
0.998943
0.99392
0.997514
0.98952
0.996374
0.992937
0.998517
0.990038
0.916213
0.989431
0.989284
0.989594
0.984209
0.994138
0.915096
0.995977
0.996861
0.978833
0.992201
0.983273
0.952717
0.871365
0.983299
0.951171
0.995906
0.992172
0.967628
0.979621
0.990374
0.975203
0.967998
0.979254
0.969899
0.991287
0.992399
0.999089
0.982945
0.995096
0.990835
0.994187
0.980988
0.990593
0.997193
0.982276
0.91859
0.993482
0.979747
0.964591
0.999375
0.997123
0.951136
0.997292
0.984654
0.996822
0.992776
0.99994
0.987593
0.997682
0.980968
0.931565
0.957984
0.930419
0.949626
0.984684
0.995099
0.980925
0.994588
0.996246
0.998302
0.996472
0.957622
0.994829
0.953706
0.969828
0.910274
0.989261
0.979639
0.99171
0.964627
0.939137
0.997351
0.993736
0.951951
0.995216
0.874962
0.994388
0.999469
0.997718
0.990506
0.998232
0.99744
0.992497
0.997365
0.993813
0.983454
0.984548
0.866202
0.99209
0.99362
0.984156
0.867141
0.932579
0.967718
0.997001
0.977053
0.959187
0.993595
0.999321
0.96089
0.970998
0.990304
0.994864
0.986993
0.929672
0.993701
0.996054
0.992501
0.990532
0.994426
0.984877
0.993262
0.99612
0.994377
0.995988
0.988159
0.989939
0.996993
0.88812
0.990172
0.981563
0.994238
0.988424
0.989852
0.982579
0.942599
0.994867
0.998609
0.994027
0.97918
0.981007
0.995501
0.990066
0.996713
0.887085
0.99819
0.908567
0.992726
0.988035
0.986448
0.995425
0.971136
0.492249
0.989709
0.910582
0.478483
0.825979
0.92969
0.878953
0.971779
0.973138
0.686061
0.681811
0.982016
0.976479
0.977402
0.978451
0.952747
0.974941
0.977769
0.915351
0.967056
0.974935
0.971573
0.968461
0.982738
0.970475
0.965082
0.976964
0.957136
0.989668
0.989027
0.964055
0.979113
0.995442
0.984194
0.994099
0.998063
0.993542
0.990914
0.894856
0.949722
0.989672
0.98977
0.912661
0.518617
0.968878
0.954837
0.987595
0.970108
0.958746
0.985362
0.911775
0.976317
0.817333
0.421885
0.153741
0.0222662
0
fixedStep chrom=4 start=1 step=50000 span=50000
0.522325
0.992275
0.977199
0.925498
0.975933
0.962601
0.972444
0.927204
0.976097
0.960723
0.970257
0.962058
0.988299
0.986967
0.906967
0.970306
0.979555
0.992936
0.982451
0.964903
0.981117
0.968105
0.950092
0.991655
0.990747
0.959366
0.986172
0.96904
0.420546
0.426355
0.952181
0.986016
0.979079
0.981926
0.987416
0.993767
0.965237
0.985292
0.988624
0.996086
0.973689
0.987465
0.937417
0.982054
0.994881
0.989747
0.991002
0.978638
0.969961
0.988317
0.956042
0.982482
0.986157
0.99518
0.981269
0.987086
0.988484
0.983585
0.97139
0.984589
0.987666
0.972687
0.991245
0.955098
0.984211
0.983944
0.985255
0.997588
0.99308
0.986482
0.830946
0.804186
0.983767
0.997642
0.991589
1
0.99935
0.857695
0.735736
0.611979
0.62737
0.537597
0.617163
0.812613
0.941206
0.992846
0.990121
0.993977
0.981732
0.996776
0.994313
0.990477
0.98864
0.996852
0.99776
0.991252
0.99737
0.999281
0.985936
0.881174
0.985478
0.985361
0.998363
0.93021
0.930825
0.934464
0.929099
0.994757
0.890198
0.838677
0.914204
0.93373
0.972353
0.990787
0.96115
0.853848
0.991971
0.994911
0.996269
0.995317
0.9809
0.994905
0.985247
0.995197
0.996613
0.995909
0.998396
0.981698
0.995239
0.998136
0.991824
0.999408
0.951978
0.960793
0.993094
0.980314
0.967317
0.992066
0.991234
0.950563
0.987118
0.982322
0.988876
0.989759
0.975425
0.994193
0.995372
0.972724
0.989375
0.975575
0.999462
0.996247
0.985551
0.997347
0.996543
0.994316
0.979813
0.989277
0.997039
0.975055
0.995124
0.992591
0.994591
0.990574
0.99908
0.990584
0.989374
0.99531
0.974927
0.938854
0.993996
0.99777
0.787805
0.993625
0.997044
0.981542
0.631461
0.999225
0.957728
0.64742
0.608453
0.631001
0.628149
0.675057
0.225419
0.0313187
0.0259343
0.407405
0.684811
0.694812
0.674666
0.734534
0.735239
0.704535
0.842874
0.871521
0.9882
0.987968
0.990558
0.985534
0.998499
0.998905
0.981196
0.999494
0.999325
0.989048
0.973758
0.986066
0.978362
0.989575
0.976921
0.993727
0.992271
0.968832
0.997672
0.890633
0.905664
0.992248
0.997049
0.998356
0.947489
0.870387
0.879392
0.9105
0.884757
0.989137
0.99972
0.835752
0.99724
0.999111
0.960513
0.867118
0.991699
0.944517
0.994112
0.898342
0.955284
0.982972
0.982976
0.979046
0.980456
0.902362
0.991001
0.989776
0.983874
0.980196
0.839589
0.963383
0.994541
0.896555
0.958701
0.999014
0.995835
0.969469
0.990436
0.893001
0.980513
0.994319
0.89752
0.996498
0.995481
0.992295
0.950613
0.978312
0.992023
0.98476
0.958857
0.983789
0.954843
0.999853
1
0.986489
0.992615
0.929996
0.991381
0.971874
0.908127
0.998858
0.96629
0.988691
0.873033
0.989694
0.992332
0.944921
0.906147
1
0.992399
0.985281
0.933902
0.851206
0.995103
0.989155
0.994575
0.885385
0.966246
0.878445
0.97017
0.999972
0.951361
0.997583
0.997817
0.997754
0.944665
0.887064
0.983261
0.88779
0.999308
0.979264
0.999875
0.998124
0.987733
0.996221
0.959194
0.994357
0.995402
0.956042
0.8734
0.983183
0.997212
0.986963
0.994852
0.982451
0.99566
0.992397
0.994833
0.987009
0.986625
0.930417
0.87709
0.992534
0.986036
0.90544
0.957621
0.996993
0.99877
0.999197
0.991774
0.99456
0.883796
0.964968
0.931737
0.997375
0.994806
0.989454
0.986964
0.992853
0.996016
0.986603
0.990273
0.975972
0.987605
0.992017
0.956735
0.987217
0.896148
0.979379
0.996906
0.950351
0.995889
0.995501
0.996783
0.925089
0.962543
0.951587
0.974635
0.931274
0.99266
0.99553
0.988809
0.919212
0.988819
0.91611
0.927441
0.997824
0.995294
0.994506
0.997249
0.9993
0.997573
0.978726
0.976547
0.867628
0.999832
0.982075
0.996767
0.991794
0.936085
0.945677
0.959362
0.996068
0.992238
0.99042
0.914124
0.990618
0.948727
0.998411
0.982679
0.971238
0.944346
0.947029
0.984227
0.987562
0.944147
0.988012
0.998212
0.996241
0.996402
0.997932
0.995637
0.995927
0.991899
0.994657
0.96111
0.914388
0.880653
0.998138
0.999231
0.996658
0.983335
0.97225
0.993744
0.938346
0.913455
0.876826
0.935291
0.980724
0.998425
0.957845
0.953131
0.973054
0.993882
0.999369
0.982386
0.977646
0.990926
0.991363
0.947127
0.991325
0.985599
0.985156
0.923182
0.978938
0.907411
0.913222
0.961178
0.986612
0.921083
0.994821
0.991741
0.992637
0.990204
0.970067
0.954291
0.995906
0.980655
0.989255
0.99414
0.914641
0.979327
0.991912
0.998804
0.998004
0.985367
0.996839
0.99994
0.992422
0.996376
0.991483
0.963514
0.995175
0.993334
0.998687
0.780867
0.99659
0.919596
0.971026
0.996719
0.998055
0.995099
0.998359
0.999735
0.996432
0.994537
0.985092
0.994961
0.998527
0.931312
0.975363
0.989434
0.998595
0.916218
0.988883
0.993849
0.991605
0.997373
0.995379
0.994138
0.997991
0.908009
0.972588
0.995592
0.997075
0.994587
0.99513
0.949243
0.985667
0.975958
0.994485
0.996274
0.991459
0.994013
0.984868
0.987962
0.991735
0.995186
0.997848
0.993295
0.996011
0.989507
0.978788
0.996149
0.993728
0.998287
0.926447
0.992404
0.985659
0.981336
0.989389
0.994667
0.992905
0.994824
0.932764
0.896239
0.894885
0.94736
0.99793
0.972739
0.99361
0.906372
0.970863
0.992752
0.88665
0.975285
0.993842
0.91762
0.995702
0.998263
0.873908
0.981664
0.991221
0.976165
0.990754
0.996296
0.99878
0.994054
0.989791
0.997244
0.999625
0.998811
0.970402
0.978133
0.974808
0.992996
0.991263
0.997656
0.994116
0.987822
0.995863
0.949089
0.996696
0.965332
0.993528
0.998232
0.999828
0.98887
0.998816
0.998703
0.945469
0.991303
0.996041
0.993083
0.999292
0.972631
0.998904
0.987163
0.994595
0.983904
0.994028
0.973982
0.998288
0.978151
0.947293
0.996068
0.982911
0.98849
0.997558
0.975564
0.961922
0.966044
0.988135
0.97514
0.976112
0.992192
0.990088
0.982038
0.986193
0.986935
0.999113
0.999388
0.993166
0.994823
0.999491
0.987984
0.996623
0.998965
0.998577
1
0.960329
0.98053
0.996894
0.999843
0.995184
0.990591
0.993355
0.992054
0.998836
0.996248
0.986167
0.970424
0.988953
0.994818
0.999746
0.998677
0.969162
0.99643
0.997597
0.66474
0.99795
0.99611
0.974761
0.991616
0.999012
0.979672
0.987792
0.997887
0.997063
0.999715
0.889751
0.992582
0.991528
0.966019
0.998008
0.986323
0.997944
0.974052
1
0.875558
0.988351
0.982566
0.999689
0.975891
0.99999
0.991442
0.999892
0.993001
0.972101
0.992802
0.997279
0.995898
0.97668
0.995764
0.983343
0.979013
0.991108
0.984071
0.997183
0.948556
0.973899
0.999972
0.98494
0.983745
0.996932
0.997935
0.999941
0.987636
0.990952
0.979218
0.995421
0.963919
0.983619
0.988169
0.991658
0.952139
0.948146
0.999472
0.996072
0.993504
0.989413
0.999764
0.998303
0.99277
0.984029
0.976201
0.99734
0.995285
0.992219
0.932099
0.998728
0.994641
0.994258
0.99919
0.983473
0.940376
0.899858
0.990627
0.998468
0.95164
0.989112
0.991237
0.997212
0.993468
0.995754
0.999588
0.988559
0.997459
0.996721
0.994811
0.945481
0.956391
0.967067
0.994106
0.992956
0.981202
0.973662
0.998877
0.98871
0.96464
0.966636
0.964519
0.94541
0.976979
0.986458
0.951098
0.997678
0.991024
0.949158
0.933237
0.982085
0.969479
0.995279
0.976504
0.956301
0.994087
0.962839
0.994289
0.991717
0.973192
0.975351
0.919253
0.988909
0.994815
0.995749
0.995888
0.99616
0.990217
0.975064
0.989548
0.996274
0.883174
0.908234
0.992802
0.994357
0.987992
0.998168
0.986232
0.987173
0.967594
0.929631
0.994896
0.9951
0.966236
0.996846
0.992143
0.993875
0.969856
0.907736
0.991707
0.981768
0.991603
0.98815
0.98784
0.936601
0.979535
0.96568
0.97544
0.982181
0.98071
0.987704
0.990066
0.989276
0.967576
0.987029
0.943627
0.991276
0.994083
0.973687
0.995759
0.991999
0.989096
0.994798
0.981996
0.986302
0.978879
0.974644
0.987498
0.914489
0.985183
0.994978
0.993138
0.988126
0.98843
0.978023
0.978092
0.992994
0.982748
0.897647
0.995072
0.943562
0.959666
0.98431
0.996362
0.995152
0.998437
0.999771
0.998203
0.998622
0.998652
0.997763
0.920749
0.99215
0.977099
0.983645
0.992753
0.983984
0.987909
0.940481
0.974636
0.9941
0.996374
0.992367
0.986321
0.996757
0.998409
0.970733
0.942673
0.956223
0.991304
0.999755
0.999166
0.967156
0.980695
0.913066
0.984363
0.957108
0.957037
0.940011
0.99449
0.991728
0.989115
0.992372
0.966912
0.959898
0.949999
0.882656
0.912726
0.987338
0.963767
0.928331
0.9924
0.992828
0.999419
0.940321
0.981109
0.976199
0.992527
0.896785
0.939598
0.993849
0.997482
0.983366
0.960803
0.962993
0.957663
0.997512
0.95914
0.989774
0.986757
0.916658
0.99472
0.954385
0.963728
0.970548
0.97483
0.996267
0.989365
0.973084
0.974823
0.994609
0.991428
0.981194
0.967477
0.948678
0.99983
0.931848
0.982329
0.937917
0.912964
0.995649
0.971717
0.992565
0.994489
0.927244
0.99712
0.970523
0.923982
0.989976
0.995801
0.955019
0.950527
0.967702
0.996547
0.919565
0.98837
0.91114
0.963092
0.924388
0.982522
0.987651
0.99077
0.99992
0.990943
0.985563
0.993914
0.999058
0.962672
0.892614
0.948794
0.970898
0.999026
0.995113
0.996621
0.991789
0.971579
0.996252
0.989945
0.991678
0.964673
0.994448
0.955744
0.989595
0.988476
0.863258
0.988612
0.98339
0.987757
0.949223
0.956672
0.95828
0.889233
0.996778
0.999271
0.996879
0.991453
0.976108
0.861937
0.973321
0.985062
0.875478
0.889776
0.998129
0.941187
0.827636
0.626617
0.522859
0.556162
0.295331
0.245495
0
0
0.0716361
0.387548
0.433809
0.556646
0.186885
0
0
0
0
0
0
0
0
0
0
0
0
0
0
0
0
0
0
0
0
0
0
0
0
0
0
0
0
0
0
0
0
0
0
0
0
0
0
0
0
0
0
0
0
0
0
0
0
0
0
0
0
0
0
0
0
0
0
0
0.439699
0.99172
1
0.861679
0.929575
0.990699
0.947457
0.939415
0.876475
0.935424
0.896425
0.995178
0.958524
0.754216
0.866152
0.879063
0.994588
0.986769
0.993118
0.945097
0.847724
0.997194
0.926083
0.917916
0.976633
0.983704
0.944726
0.918495
0.875999
0.843715
0.821951
0.93113
0.911671
0.927527
0.999537
0.885813
0.997991
0.976032
0.92377
0.931903
0.916259
0.867377
0.982985
0.936925
0.979005
0.920761
0.98347
0.983818
0.988152
0.89681
0.969277
0.996408
0.990717
0.969418
0.915066
0.98481
0.990747
0.994138
0.998342
0.991899
0.926713
0.998682
0.963239
0.98064
0.990013
0.850424
0.969357
0.975684
0.914422
0.972479
0.969004
0.990478
0.995613
0.99771
0.991346
0.986052
0.875504
0.990598
0.868554
0.994911
0.99451
0.898747
0.998088
0.986067
0.998217
0.979677
0.990893
0.992315
0.975708
0.964987
0.948176
0.851734
0.982014
0.989967
0.982034
0.985423
0.979543
0.994579
0.90853
0.98012
0.987696
0.98357
0.94604
0.988713
0.992109
0.99784
0.998381
0.96395
0.963806
0.990265
0.944896
0.997774
0.907432
0.98385
0.933251
0.771976
0.955259
0.929746
0.974293
0.900424
0.967763
0.974381
0.811399
0.954958
0.85484
0.99982
0.997039
0.9846
0.96372
0.993828
0.968884
0.926271
0.899581
0.978701
0.995496
0.957242
0.995353
0.986628
0.972278
0.962342
0.993055
0.737239
0.149979
0.999707
0.9932
0.891315
0.97038
0.988294
0.843091
0.996431
0.871415
0.998852
0.92156
0.989386
0.917479
0.951903
0.960545
0.998694
0.950088
0.994053
0.991436
0.940782
0.970629
0.997424
0.993394
0.919064
0.96924
0.974859
0.99681
0.93811
0.9953
0.975863
0.9875
0.957675
0.997075
0.99637
0.936559
0.982583
0.908321
0.968113
0.948042
0.954063
0.963196
0.953811
0.89423
0.99481
0.940191
0.976682
0.995287
0.995526
0.996805
0.895328
0.988027
0.993182
0.994514
0.999257
0.988727
0.907633
0.998113
0.768594
0.99275
0.978678
0.999744
0.850168
0.999542
0.999104
0.981051
0.968339
0.993558
0.993496
0.938544
0.988328
0.967883
0.994175
0.986998
0.982863
0.88099
0.997155
0.87419
0.942303
0.984405
0.999208
0.998477
0.97883
0.925739
0.989677
0.916687
0.963406
0.951266
0.865828
0.969931
0.922666
0.952656
0.994174
0.967559
0.889465
0.984713
0.981477
0.995644
0.965225
0.997779
0.966446
0.98305
0.91626
0.983304
0.959369
0.999642
0.993259
0.9924
0.94942
0.990425
0.932852
0.99891
0.992027
0.985932
0.989505
0.99341
0.900167
0.965262
0.965161
0.980843
0.79202
0.985135
0.999025
0.931902
0.892752
0.996973
0.819917
0.979399
0.979239
0.886925
0.997529
0.966107
0.98791
0.937382
0.989541
0.996377
0.990835
0.944395
0.940725
0.996166
0.959512
0.974183
0.986475
0.888556
0.99881
0.921902
0.995661
0.998179
0.902365
0.998028
0.96659
0.956395
0.949862
0.976691
0.927349
1
0.9821
0.968004
0.973806
0.960717
0.993536
0.990801
0.949121
0.979186
0.908393
0.941446
0.831515
0.997981
0.952035
0.911498
0.98422
0.96209
0.982645
0.98266
0.996114
0.995853
0.958272
0.97561
0.998649
0.985622
0.988946
0.960588
0.885194
0.991239
0.964268
0.942946
0.991562
0.823212
0.990198
0.99565
0.99746
0.935461
0.973261
0.84766
0.873131
0.933439
0.822294
0.979032
0.958442
0.944364
0.993836
0.983856
0.982711
0.915409
0.979672
0.986712
0.915113
0.81641
0.808167
0.833137
0.852986
0.777631
0.987958
0.997417
0.946785
0.937181
0.909699
0.937697
0.970638
0.989946
0.983395
0.964787
0.959027
0.909118
0.943899
0.954196
0.988031
0.945548
0.992774
0.851284
0.946057
0.896093
0.956066
0.996663
0.966747
0.993092
0.985052
0.987802
0.992725
0.99606
0.985336
0.971211
0.984381
0.904802
0.876621
0.79841
0.851502
0.993424
0.997995
0.959923
0.996933
0.892755
0.988569
0.997517
0.978359
0.980453
0.984417
0.984025
0.96607
0.950697
0.996446
0.984583
0.944441
0.951212
0.965994
0.944573
0.885675
0.941049
0.95807
0.987956
0.998964
0.972138
0.919245
0.905647
0.993335
0.890889
0.905491
0.906585
0.964148
0.955667
0.899256
0.944487
0.990055
0.982979
0.989706
0.994036
0.994641
0.986006
0.995206
0.92125
0.937077
0.994193
0.988656
0.990937
0.871843
0.995773
0.988626
0.990197
0.95654
0.983677
0.967639
0.94949
0.955242
0.977447
0.985142
0.984323
0.993422
0.989581
0.892987
0.989797
0.984812
0.819278
0.776049
0.982742
0.546165
0.555938
0.986639
0.990637
0.858375
0.995701
0.973398
0.974908
0.984797
0.991049
0.980508
0.993984
0.931735
0.874305
0.908552
0.870621
0.870862
0.96349
0.804871
0.858421
0.979528
0.969946
0.968715
0.991509
0.979769
0.986301
0.993253
0.9847
0.984713
0.966629
0.98372
0.947162
0.994081
0.983121
0.999772
0.991539
0.977167
0.982
0.961557
0.9901
0.976011
0.992146
0.991498
0.992813
0.99563
0.993712
0.985691
0.973184
0.949156
0.987559
0.997918
0.993385
0.963427
0.990951
0.99863
0.973898
0.947418
0.946654
0.994282
0.954629
0.850626
0.89583
0.9933
0.969608
0.950308
0.993847
0.994365
0.987377
0.971235
0.972768
0.960998
0.999161
0.733666
0.987232
0.945292
0.89935
0.91059
0.86836
0.994212
0.994606
0.968332
0.970238
0.999721
0.994398
0.91762
0.970828
0.979058
0.998392
0.993508
0.960912
0.916764
0.999759
0.981746
0.991714
0.885661
0.932256
0.99347
0.994933
1
0.993595
0.949378
0.919312
0.991018
0.996006
0.87854
0.986635
0.98032
0.971829
0.987375
0.75008
0.955953
0.999842
0.991724
0.994774
0.9999
0.998685
0.968444
0.977263
0.955839
0.98274
0.994577
0.995654
0.996311
0.952429
0.89957
0.971721
0.994801
0.868347
0.975513
0.991934
0.963347
0.995301
0.949859
0.883561
0.954271
0.98412
0.987971
0.981843
0.961076
0.98153
0.987852
0.914837
0.992862
0.997776
0.983372
0.996461
0.994316
0.9972
0.987702
0.896358
0.881636
0.988486
0.895934
0.920004
0.932732
0.963478
0.904375
0.987285
0.982751
0.962494
0.995273
0.983966
0.995906
0.972174
0.995263
0.992265
0.985851
0.976225
0.989751
0.990013
0.975084
0.979812
0.983436
0.92693
0.925422
0.938524
0.990481
0.994749
0.921989
0.991334
0.992855
0.98655
0.993589
0.988043
0.995302
0.998133
0.987217
0.986225
0.990332
0.865613
0.996077
0.901257
0.940078
0.917424
0.982281
0.98967
0.863674
0.98614
0.983669
0.99906
0.960995
0.962956
0.991989
0.989633
0.991628
0.924496
0.996777
0.994464
0.99808
0.995458
0.877907
0.981973
0.997216
0.94195
0.95104
0.988977
0.94857
0.976474
0.965516
0.997454
0.959087
0.992363
0.907891
0.908379
0.993916
0.98387
0.994197
0.955842
0.9297
0.990791
0.982984
0.882743
0.998581
0.825256
0.917368
0.922405
0.974541
0.986779
0.967208
0.958956
0.985489
0.982827
0.969834
0.892413
0.973565
0.990174
0.965381
0.873881
0.956153
0.991509
0.962638
0.995749
0.991984
0.986646
0.996118
0.991772
0.975815
0.865389
0.972884
0.992078
0.977434
0.93069
0.981369
0.979786
0.885796
0.880855
0.923312
0.988594
0.926062
0.966703
0.992056
0.995633
0.974643
0.957893
0.98341
0.995729
0.984397
0.977773
0.987477
0.992489
0.991385
0.924008
0.99141
0.998159
0.979766
0.991418
0.996949
0.93701
0.867248
0.99644
0.988307
0.989556
0.925984
0.989105
0.958437
0.998756
0.996236
0.975296
0.926837
0.99325
0.986014
0.990909
0.988421
0.937586
0.996359
0.996768
0.995808
0.979539
0.997118
0.938499
0.992282
0.987569
0.999746
0.874048
0.96772
0.921477
0.908793
0.998197
0.953392
0.98996
0.885841
0.991237
0.988921
0.932049
0.898276
0.954205
0.993163
0.990003
0.955058
0.995623
0.968917
0.994753
0.95079
0.87496
0.964529
0.965925
0.99993
0.955804
0.9322
0.857999
0.949201
0.97273
0.947732
0.925785
0.964465
0.996885
0.882455
0.928106
0.979444
0.974008
0.861435
0.960468
0.978699
0.975558
0.897775
0.920361
0.980152
0.999495
0.995487
0.925033
1
0.95858
0.99715
0.998185
0.994852
0.998734
0.999877
0.99239
0.938323
0.880186
0.993318
0.986857
0.970937
0.998949
0.978554
0.990137
0.962205
0.991446
0.997564
0.986403
0.993025
0.975065
0.777342
0.831409
0.857884
0.996084
0.995432
0.992814
0.975831
0.986119
0.933983
0.957073
0.835442
0.936899
0.990411
0.996515
0.801192
0.996013
0.958939
0.995126
0.997836
0.963144
0.995297
0.992345
0.984399
0.99506
0.947648
0.885054
0.998522
0.976005
0.996581
0.961881
0.991
0.851957
0.976536
0.962301
0.980262
0.969903
0.996971
0.997956
0.955767
0.985024
0.962072
0.911786
0.983044
0.961199
0.933093
0.995052
0.884249
0.99042
0.997715
0.976367
0.988759
0.992958
0.996383
0.998478
0.992169
0.944149
0.838933
0.99804
0.988018
0.955205
0.972484
0.994331
0.995245
0.998114
0.930223
0.912294
0.970507
0.971067
0.993202
0.98686
0.984369
0.971109
0.989163
0.883261
0.95771
0.986094
0.933599
0.953247
0.987574
0.874751
0.989209
0.879952
0.960973
0.918132
0.894998
0.915844
0.914309
0.966532
0.911723
0.980385
0.996405
0.990432
0.993146
0.992906
0.849372
0.963117
0.961778
0.978458
0.989346
0.973818
0.869636
0.997071
0.934135
0.943599
0.976126
0.995759
0.978791
0.985926
0.993586
0.985233
0.865809
0.944987
0.934107
0.947271
0.983478
0.947321
0.923183
0.99549
0.923137
0.987397
0.994752
0.997726
0.986783
0.899761
0.936156
0.998859
0.986944
0.991361
0.880454
0.894649
0.997594
0.97483
0.988252
0.98402
0.996024
0.997369
0.959086
0.971352
0.990486
0.989083
0.983722
0.952102
0.978137
0.993411
0.991694
0.97741
0.929787
0.991707
0.976296
0.996961
0.992311
0.985751
0.998305
0.995319
0.994114
0.998158
0.890351
0.960993
0.91972
0.988157
0.993343
0.980691
0.997339
0.918436
0.976656
0.974302
0.951323
0.99171
0.98986
0.9482
0.989544
0.991047
0.856773
0.948602
0.992816
0.922062
0.943712
0.982002
0.965196
0.979623
0.98541
0.995051
0.901457
0.972179
0.992497
0.992541
0.742233
0.709298
0.998872
0.975451
0.990079
0.99439
0.927454
0.802041
0.961329
0.99981
0.941589
0.987135
0.967881
0.874598
0.851026
0.911952
0.83824
0.992726
0.923136
0.934586
0.983301
0.961931
0.972605
0.925311
0.995727
0.951222
0.953055
0.989448
0.9211
0.967422
0.982613
0.939782
0.96785
0.98306
0.990081
0.996932
0.873104
0.995516
0.788042
0.988145
0.991709
0.980063
0.952386
0.987532
0.931631
0.995687
0.97374
0.997066
0.868462
0.960549
0.973415
0.990715
0.944195
0.981586
0.998592
0.998287
0.998305
0.914688
0.993898
0.917002
0.946018
0.996428
0.920081
0.965083
0.901423
0.98824
0.874649
0.993901
0.982495
0.998516
0.929708
0.982022
0.938622
0.761072
0.991516
0.905757
0.897267
0.994298
0.998929
0.982405
0.9553
0.840498
0.995167
0.988569
0.951881
0.995549
0.909905
0.996361
0.985372
0.945853
0.974778
0.980979
0.945318
0.991759
0.992051
0.92327
0.994986
0.996818
0.99932
0.971304
0.992334
0.949232
0.995165
0.948988
0.999827
0.994616
0.993008
0.956487
0.997773
0.998298
0.959639
0.915052
0.961657
0.993253
0.98935
0.987189
0.929257
0.991741
0.992675
0.98017
0.997248
0.992399
0.951011
0.976554
0.987158
0.969276
0.998743
0.965308
0.993053
0.947513
0.992214
0.987757
0.990071
0.98664
0.883073
0.981435
0.989498
0.930104
0.970335
0.968731
0.922314
0.975966
0.9874
0.975985
0.930377
0.996827
0.990172
0.987123
0.895604
0.994654
0.794534
0.977779
0.990282
0.995472
0.980751
0.997958
0.891748
0.897435
0.956942
0.880788
0.979054
0.997767
0.999526
0.978773
0.918823
0.888037
0.987417
0.927024
0.961471
0.860423
0.846621
0.90704
0.990283
0.920057
0.986151
0.994569
0.997691
0.984297
0.998241
0.987302
0.868204
0.941688
0.993263
0.984887
0.895177
0.965006
0.92833
0.995214
0.91529
0.996016
0.996538
0.940692
0.942725
0.92925
0.951629
0.988465
0.975416
0.985395
0.972286
0.983414
0.99429
0.964992
0.987822
0.991707
0.999199
0.994093
0.984929
0.976941
0.991478
0.987981
0.920126
0.977016
0.89064
0.997933
0.995783
0.996595
0.999417
0.999527
0.985969
0.891674
0.992283
0.97427
0.940839
0.941398
0.997837
0.921602
0.992868
0.986223
0.978623
0.981178
0.989034
0.994113
0.96321
0.995064
0.983316
0.985461
0.991578
0.996495
0.996578
0.98599
0.990756
0.995883
0.954375
0.993401
0.999059
0.899771
0.982091
0.992823
0.991125
0.966479
0.994114
0.966539
0.994873
0.997843
0.99878
0.981799
0.987581
0.955799
0.9378
0.994787
0.974111
0.945058
0.971257
0.998995
0.987043
0.998719
0.953097
0.927135
0.997317
0.9943
0.874736
0.967608
0.993175
0.994538
0.995548
0.993879
0.968503
0.930487
0.921281
0.993096
0.994712
1
0.986948
0.971455
0.971572
0.975774
0.972683
0.894815
0.997516
0.982859
1
0.995196
0.981584
0.991402
0.946716
0.855188
0.940491
0.997854
0.997981
0.997321
0.892502
0.893037
0.99811
0.9806
0.995757
0.909838
0.989998
0.99196
0.998288
0.992254
0.750324
0.471158
0.635661
0.664333
0.413313
0.376828
0.994295
0.982783
0.950823
0.995225
0.996951
0.986721
0.966554
0.821736
0.970043
0.987128
0.962439
0.878154
0.933071
0.723413
0.467079
0.537804
0.999089
0.93254
0.976355
0.997961
0.984872
0.991386
0.998219
0.993497
0.963524
0.879696
0.915016
0.991788
0.917188
0.996221
0.993745
0.888732
0.994702
0.998488
0.991967
0.958181
0.974772
0.945502
0.973573
0.870215
0.998987
0.891791
0.958776
0.999722
0.993875
0.979834
0.971058
0.998589
0.978308
0.9907
0.993632
0.985572
0.964905
0.997861
0.991318
0.974072
0.938263
0.951092
0.954665
0.984333
0.996913
0.976603
0.996883
0.998845
0.994693
0.9987
0.993724
0.956282
0.882446
0.966186
0.995174
0.99607
0.995927
0.956104
0.993566
0.899118
0.898813
0.918126
0.996046
0.905246
0.996209
0.99365
0.955371
0.988733
0.991781
0.900269
0.847681
0.978853
0.987993
0.98603
0.929161
0.963664
0.996166
0.975734
0.993338
0.98651
0.942692
0.978411
0.996842
0.967987
0.877476
0.991182
0.990364
0.997818
0.997536
0.974737
0.937528
0.993266
0.959151
0.924551
0.985828
0.908169
0.947227
0.962733
0.889815
0.995864
0.997236
0.995953
0.91898
0.997272
0.990653
0.995012
0.996129
0.987708
0.977391
0.969952
0.995932
0.994233
0.999259
0.982232
0.99664
0.930624
0.998573
0.998672
0.998418
0.992581
0.994526
0.898297
0.99387
0.998942
0.994688
0.972388
0.941464
0.956754
0.983925
0.991749
0.998385
0.933199
0.995889
0.915806
0.953896
0.996141
0.997793
0.979158
0.969272
0.997985
0.937147
0.953336
0.995562
0.963223
0.991525
0.977648
0.98937
0.906633
0.974162
0.890694
0.879968
0.886625
0.994165
0.987162
0.933116
0.945577
0.990502
0.998166
0.966849
0.889799
0.957047
0.951539
0.887866
0.854956
0.925928
0.966701
0.985105
0.892616
0.950557
0.978711
0.987495
0.971382
0.961693
0.994508
0.873301
0.983734
0.995599
0.976319
0.988668
0.912195
0.998402
0.967826
0.990966
0.932988
0.985844
0.987846
0.988099
0.997772
0.910369
0.985578
0.893643
0.950516
0.983342
0.99326
0.92468
0.994258
0.920537
0.999593
0.99749
0.981828
0.993898
0.985837
0.955139
0.987893
0.931461
0.997813
0.994797
0.814454
0.963858
0.929343
0.910789
0.900059
0.99898
0.992843
0.994056
0.987477
0.993218
0.998987
0.982839
0.953385
0.99871
0.999106
0.997847
0.971448
0.963968
0.929392
0.990693
0.986711
0.99984
0.986386
0.995339
0.92489
0.994044
0.959777
0.948192
0.992017
0.999278
0.90999
0.914956
0.97315
0.992041
0.976268
0.99687
0.815286
0.550779
0.30308
0.532054
0.517366
0.536976
0.553617
0.990537
0.999086
0.953512
0.97945
0.95321
0.967283
0.973426
0.99858
0.995652
0.932488
0.9565
0.97854
0.995116
0.880583
0.981548
0.990667
0.995836
0.995346
0.976576
0.887897
0.985161
0.983302
0.99799
0.999699
0.990153
0.947493
0.99039
0.983106
0.998522
0.999339
0.965984
0.996589
0.9844
0.996972
0.940391
0.887414
0.967844
0.99977
0.997905
0.998639
0.955976
0.984711
0.992967
0.995075
0.878269
0.998276
0.981319
0.993897
0.999797
0.969031
0.978149
0.988567
0.972718
0.981938
0.933836
0.992323
0.972817
0.918136
0.947749
0.96172
0.989799
0.956674
0.853845
0.919585
0.925695
0.993968
0.988392
0.990021
0.97822
0.889726
0.995745
0.992965
0.998417
0.978329
0.972013
0.96406
0.99999
0.983766
0.992733
0.985694
0.988893
0.9851
0.99837
0.997158
0.997314
0.994566
0.873837
0.941063
0.997814
0.998378
0.997113
0.99606
0.998374
0.999314
0.998628
0.998684
0.994005
0.986221
0.995246
0.986184
0.99603
0.996517
0.991803
0.984848
0.999113
0.998217
0.997577
0.988
0.996276
0.998662
0.871035
0.993797
0.923377
0.971504
0.999077
0.988548
0.982637
0.940613
0.937255
0.981326
0.991979
0.983749
0.99088
0.997949
0.999469
0.995297
0.995009
0.946553
0.999785
0.992475
0.964316
0.878055
0.983036
0.99961
0.998322
0.981042
0.973625
0.968619
0.885183
0.936603
0.979763
0.97943
0.980888
0.98205
0.984535
0.977486
0.982037
0.987389
0.962299
0.943266
0.990898
0.997525
0.995046
0.986899
0.953489
0.995157
0.997593
0.993381
0.997203
0.982226
0.973699
0.99673
0.990668
0.988509
0.93393
0.998401
0.977107
0.951645
0.881162
0.995906
0.867059
0.989619
0.992237
0.994208
0.996871
0.995066
0.845323
0.99995
0.860112
0.973321
0.987041
0.943353
0.979986
0.990807
0.96281
0.950777
0.998007
0.92276
0.903839
0.997861
0.912794
0.919427
0.996302
0.988483
0.989844
0.984213
0.980353
0.892542
0.915157
0.985416
0.985332
0.950812
0.962959
0.967964
0.996314
0.892092
0.997784
0.998091
0.984213
0.996132
0.957472
0.997744
0.934338
0.935052
0.996705
0.966202
0.974608
0.98351
0.958868
0.957521
0.908153
0.996134
0.858104
0.908258
0.997497
0.995402
0.98819
0.968928
0.994285
0.92147
0.996539
0.993336
0.905424
0.839858
0.940122
0.995383
0.759316
0.750269
0.62959
0.726122
0.712528
0.722422
0.81505
0.798508
0.981276
0.927693
0.990374
0.999778
0.905494
0.984431
0.91505
0.986381
0.992885
0.99848
0.996009
0.888046
0.868882
0.949127
0.972553
0.977917
0.884932
0.992518
0.994168
0.970672
0.948981
0.964309
0.997864
0.805359
0.959152
0.953774
0.995062
0.978285
0.94155
0.984765
0.9207
0.993717
0.996914
0.913432
0.99871
0.979933
0.92205
0.966085
0.999423
0.995734
0.995301
0.992586
0.948098
0.882401
0.999033
0.995573
0.991864
0.817606
0.896967
0.87715
0.989934
0.968233
0.939187
0.998113
0.963448
0.993323
0.991823
0.996917
0.968573
0.986585
0.984832
0.951179
0.983979
0.970678
0.984836
0.761858
0.996724
0.995384
0.988499
0.987471
0.96128
0.991412
0.988085
0.992693
0.96099
0.991208
0.936305
0.997892
0.977349
0.95958
0.988035
0.999092
0.890754
0.988784
0.998207
0.999184
0.955838
0.996962
0.948871
0.997332
0.988826
0.919465
0.967774
0.989457
0.997851
0.96863
0.9933
0.97236
0.909474
0.929807
0.976678
0.952658
0.99898
0.936022
0.99384
0.949829
0.993925
0.970302
0.947031
0.915133
0.991757
0.99202
0.929997
0.889711
0.887588
0.962109
0.996979
0.992845
0.994971
0.993749
0.991483
0.961343
0.978849
0.992959
0.986492
0.989149
0.931207
0.980327
0.994188
0.937098
0.985492
0.997494
0.996159
0.938109
0.985982
0.971202
0.988866
0.974333
0.980874
0.991299
0.969627
0.948899
0.984122
0.992589
0.947978
0.994463
0.87482
0.981116
0.976902
1
0.996115
0.957889
0.939238
0.994264
0.999549
0.997615
0.998827
0.993149
0.996925
0.956131
0.997876
0.994055
1
0.994427
0.998861
0.992966
0.992319
0.995125
0.997383
0.990487
0.984434
0.874146
0.992545
0.971175
0.941498
0.998809
0.999165
0.992823
0.995654
0.991677
0.999048
0.990792
0.975722
0.997585
0.986581
0.972501
0.985882
0.988901
0.998341
0.989028
0.981322
0.995944
0.988371
0.977949
0.999607
0.938835
0.937997
0.988869
0.955611
0.865848
0.98551
0.997699
0.998702
0.999473
0.986905
0.998705
0.999641
0.998106
0.99962
0.976174
0.99169
0.957292
0.962331
0.994471
0.952817
0.975912
0.92928
0.976755
0.947475
0.998296
0.998212
0.995734
0.924179
0.998895
0.972639
0.998569
0.989919
0.981862
0.996757
0.996248
0.998095
0.999156
0.992398
0.998071
0.925001
0.996624
0.997873
0.967098
0.947987
0.995647
0.996718
0.999043
0.870828
0.899485
0.985249
0.985957
0.993899
0.996651
0.922878
0.998117
0.986799
0.986739
0.993914
0.993544
0.996318
0.991629
0.998406
0.987428
0.990095
0.890685
0.963042
0.967969
0.99979
0.997418
0.941679
0.988872
0.956861
0.998083
0.952338
0.961702
0.903257
0.960197
0.990841
0.976219
0.950121
0.987386
0.99913
0.993226
0.839863
0.992175
0.985408
0.989068
0.981487
0.901815
0.993222
0.772626
0.976139
0.899668
0.997377
0.965477
0.991902
0.962098
0.994217
0.992214
0.929312
0.986103
0.901679
0.97798
0.982684
0.989468
0.983269
0.986237
0.996193
0.9856
0.985632
0.963045
0.955313
0.959093
0.92856
0.992607
0.884977
0.991949
0.885716
0.979814
0.993714
0.897808
0.989655
0.972925
0.89826
0.897814
0.982715
0.949412
0.987342
0.982729
0.997482
0.935389
0.993751
0.909875
0.902359
0.945896
0.964354
0.959614
0.951226
0.993127
0.977541
0.998302
0.962145
0.95526
0.933917
0.996662
0.993392
0.994487
0.968315
0.999005
0.997818
0.995476
0.965612
0.972368
0.948861
0.946319
0.991624
0.996437
0.998105
0.923184
0.996491
0.963316
0.998601
0.993979
0.996702
0.991851
0.989255
0.992208
0.993483
0.999776
0.983929
0.949969
0.996913
0.992489
0.976407
0.999084
0.931789
0.991878
0.987793
0.970728
0.991841
0.988725
0.949719
0.993168
0.927441
0.980288
0.883648
0.994527
0.992956
0.985306
0.944763
0.983871
0.994338
0.966049
0.987175
0.882132
0.90851
0.980476
0.976526
0.973709
0.996747
0.996177
0.969726
0.96533
0.88623
0.896689
0.995214
0.722674
0.989341
0.887611
0.989869
0.985584
0.995318
0.74403
0.966904
0.867297
0.991303
0.952066
0.989572
0.950487
0.947044
0.958564
0.910569
0.983013
0.978221
0.978596
0.904929
0.689196
0.954043
0.994666
0.988364
0.997899
0.992867
0.987617
0.995231
0.985151
0.993428
0.994934
0.944028
0.999145
0.981328
0.958988
0.996111
0.971313
0.99032
0.999244
0.994214
0.862528
0.999269
0.969229
0.979284
0.857675
0.9394
0.858824
0.987123
0.996827
0.924957
0.780634
0.997762
0.965719
0.999327
0.907314
0.998668
0.9262
0.994756
0.954776
0.997136
0.877761
0.938052
0.902314
0.96983
0.935995
0.973331
0.994072
0.998729
0.988828
0.952671
0.980129
0.989207
0.888208
0.90787
0.994144
0.970183
0.971122
0.997719
0.995881
0.990406
0.993585
0.992164
0.953541
0.998432
0.875429
0.995213
0.993634
0.996667
0.986893
0.966361
0.988483
0.989876
0.997849
0.9951
0.964272
0.995101
0.977163
0.991053
0.998151
0.992071
0.994961
0.933715
0.996045
0.992512
0.952003
0.798158
0.940693
0.993861
0.984226
0.987421
0.965101
0.940949
0.960965
0.97851
0.978074
0.997903
0.972201
0.9479
0.952658
0.937883
0.874595
0.961452
0.889626
0.943304
0.850652
0.953457
0.955762
0.974617
0.884993
0.968841
0.9997
0.889569
0.986127
0.998105
0.991817
0.995481
0.989681
0.996709
0.998586
0.99811
0.989397
0.954877
0.991441
0.993335
0.97514
0.99584
0.987838
0.995754
0.993339
0.99309
0.989135
0.98181
0.998494
0.89142
0.998674
0.965803
0.998855
0.9853
0.985231
0.970394
0.999231
0.92347
0.976466
0.994922
0.98074
0.997696
0.989436
0.995189
0.994518
0.99616
0.990111
0.998545
0.999359
0.949523
0.965585
0.996343
0.97585
0.952913
0.997973
0.976215
0.999377
0.995138
0.996128
0.996554
0.998933
0.992424
0.9977
0.851126
0.950896
0.99212
0.955505
0.92316
0.986924
0.992487
0.942903
1
0.992405
0.993347
0.996396
0.998703
0.994751
0.971263
0.990114
0.909174
0.997941
0.983845
0.996935
0.977605
0.999463
0.970752
0.99277
0.898469
0.953439
0.98657
0.994526
0.873546
0.995535
0.994888
0.997146
0.941283
0.988311
0.987335
0.997535
0.991549
0.916855
0.985423
0.944078
0.927838
0.997683
0.996477
0.996531
0.995801
0.999161
0.973838
0.987241
0.981977
0.97837
0.997428
0.988284
0.984948
0.98431
0.966859
0.98763
0.979606
0.976401
0.987896
0.996723
0.99391
0.997103
0.889296
0.996729
0.994442
0.989525
0.992797
0.957406
0.973117
0.993654
0.996217
0.993448
0.979077
0.988769
0.995291
0.996431
0.992578
0.995406
0.975131
0.959373
0.990045
0.986751
0.981093
0.998961
0.977809
0.911169
0.977545
0.974685
0.853065
0.997583
0.976439
0.97604
0.961441
0.989168
0.998899
0.994306
0.992137
0.965701
0.951037
0.999356
0.996122
0.992177
0.966195
0.996864
0.997907
0.924674
0.973261
0.993858
0.945656
0.950959
0.995517
0.953649
0.993281
0.991943
0.988315
0.984562
0.978188
0.977048
0.999777
0.965671
0.974575
0.901799
0.928036
0.997295
0.994505
0.991754
0.998259
0.985639
0.968527
0.972977
0.989687
0.983969
0.994339
0.966784
0.997786
0.986892
0.991053
0.993935
0.96089
0.993922
0.984231
0.999204
0.998533
0.982863
0.998374
0.980238
0.99397
0.945126
0.973271
0.965742
0.967028
0.993388
0.99328
0.945201
0.991828
0.994734
0.885448
0.965027
0.996535
0.978579
0.976774
0.972747
0.992358
0.968821
0.957023
0.996823
0.933137
0.976507
0.990191
0.992505
0.992624
0.99034
0.996611
0.986169
0.99495
0.889624
0.979572
0.993064
0.99399
0.995912
0.995246
0.995068
0.991558
0.993224
0.831731
0.977381
0.996177
0.953933
0.961958
0.957077
0.986703
0.974431
0.992234
0.960815
0.972667
0.97946
0.985311
0.983999
0.978009
0.990884
0.987803
0.95988
0.978495
0.940577
0.983147
0.969375
0.993024
0.981503
0.99354
0.997473
0.996348
0.968138
0.879132
0.998172
0.991974
0.998264
0.993133
0.997591
0.983706
0.970003
0.950055
0.983575
0.996264
0.953055
0.992523
0.980213
0.975838
0.977193
0.983677
0.970869
0.987901
0.988163
0.980873
0.954926
0.982242
0.993291
0.994115
0.983612
0.990362
0.984625
0.997677
0.99411
0.997216
0.99178
0.978525
0.994998
0.980885
0.992498
0.987557
0.936064
0.866111
0.991807
0.921919
0.962351
0.986078
0.976456
0.938616
0.913226
0.989601
0.979282
0.978717
0.985471
0.991658
0.968338
0.995338
0.9569
0.987964
0.748662
0.994951
0.85916
0.997903
0.987151
0.993966
0.997749
0.983246
0.99878
0.968113
0.996433
0.979605
0.98536
0.99329
0.958268
0.979752
0.984997
0.995447
0.869662
0.976295
0.919928
0.970899
0.976702
0.977729
0.927821
0.97657
0.978393
0.967564
0.989365
0.971978
0.904178
0.963297
0.88581
0.989763
0.990618
0.987303
0.962739
0.993166
0.973776
0.996052
0.974616
0.975105
0.979971
0.984796
0.867408
0.992955
0.940067
0.914598
0.941462
0.949433
0.955029
0.91754
0.998528
0.992157
0.978878
0.963177
0.981684
0.953406
0.937472
0.891206
0.815483
0.82058
0.436243
0.365692
0
0
0
fixedStep chrom=5 start=1 step=50000 span=50000
0.665391
0.903253
0.963052
0.969824
0.836965
0.779199
0.953582
0.905019
0.991565
0.952877
0.984645
0.910446
0.923479
0.858818
0.65401
0.741016
0.703594
0.918657
0.979791
0.981116
0.937894
0.948172
0.994047
0.98081
0.99331
0.948153
0.963409
0.995772
0.992447
0.982188
0.992061
0.838592
0.780439
0.972655
0.88354
0.994728
0.991653
0.986691
0.994733
0.924885
0.991183
0.965334
0.984828
0.996729
0.988008
0.99968
0.980921
0.998423
0.992317
0.976883
0.997557
0.991575
0.997312
0.998315
0.990797
0.995839
0.991897
0.997777
0.982622
0.99815
0.997922
0.989518
0.990749
1
0.986301
0.946312
0.989153
0.995905
0.866461
0.974786
0.990754
0.999257
0.969412
0.989765
0.99678
0.988137
0.996018
0.990597
0.972143
0.997466
0.99792
0.998395
0.986287
0.992926
0.995232
0.983802
0.999725
0.999384
0.997733
0.914106
0.955681
0.995943
0.88586
0.970605
0.988629
0.951084
0.983249
0.970904
0.982152
0.998872
0.990538
0.994737
0.980451
0.995649
0.971145
0.996821
0.998381
0.956567
0.997799
0.987052
0.934797
0.996517
0.992606
0.993447
0.992792
0.998066
0.997311
0.994269
0.996489
1
0.997684
0.994557
0.989238
0.994401
0.998482
0.99103
0.999503
0.98001
0.998255
0.997788
0.984755
0.987989
0.979057
0.988231
1
0.994192
0.993827
0.99909
0.99463
0.888001
0.998813
0.939032
0.880407
0.775327
0.903689
0.765312
0.912943
0.996108
0.989259
0.997273
0.990495
0.988773
0.954553
0.98586
0.959441
0.99747
0.998568
0.995528
0.995301
0.970103
0.983933
0.890013
0.998896
0.894629
0.987966
0.927813
0.997685
0.959773
0.99056
0.996314
0.993496
0.996901
0.973025
0.978035
0.863092
0.974075
0.999058
0.990742
0.965631
0.96654
0.90289
0.99533
0.991093
0.994869
0.993249
0.912717
0.992222
0.998913
0.984917
0.995043
0.996022
0.918356
0.996843
0.996325
0.984466
0.96449
0.998224
0.995885
0.98782
0.952038
0.902649
0.978332
0.990103
0.977532
0.99229
0.988101
0.981035
0.975528
0.993765
0.991675
0.991539
0.995952
0.98018
0.995925
0.994842
0.95978
0.994875
0.995204
0.977307
0.990494
0.995358
0.995997
0.990925
0.99845
0.989576
0.960177
0.979385
0.997285
0.996576
0.998365
0.999366
0.99765
0.994041
0.975476
0.980969
0.99134
0.993479
0.989722
0.998619
0.994049
0.993618
0.967117
0.983997
0.969339
0.994124
0.96159
0.996842
0.989556
0.986914
0.887954
0.988191
0.981088
0.995219
0.934613
0.995426
0.995629
0.997058
0.994389
0.981307
0.959825
0.998464
0.997054
0.969672
0.995536
0.989765
0.998502
0.981737
0.999912
0.873281
0.995263
0.997015
0.996222
0.987677
0.99099
0.966227
0.962341
0.995588
0.975488
0.99768
0.975831
0.980895
0.985765
0.994925
0.998097
0.996178
0.997752
0.988258
0.995891
0.998764
0.994009
0.989357
0.995228
0.975577
0.978309
0.99719
0.994404
0.941115
0.99357
0.990819
0.98697
0.993779
0.966746
0.979064
0.992528
0.999376
0.79886
0.992579
0.918164
0.95424
0.997689
0.994154
0.950235
0.994186
0.997768
0.991761
0.998872
0.981508
0.97794
0.876255
0.997754
0.999395
0.996387
0.996519
0.990337
0.999548
0.965078
0.884418
0.945068
0.930959
0.997544
0.991109
0.993821
0.870268
0.944232
0.977261
0.988187
0.984221
0.987781
0.981599
0.959894
0.975123
0.975502
0.974624
0.994718
0.992024
0.996291
0.985892
0.96582
0.983028
0.976807
0.337585
0.0603468
0.921988
0.987047
0.97301
0.890255
0.981556
0.997375
0.989609
0.996752
0.95921
0.967353
0.990515
0.991629
0.983083
0.954587
0.974462
0.972295
0.998736
0.893809
0.909611
0.983393
0.990102
0.925894
0.994464
0.992732
0.992874
0.99857
0.983194
0.999454
0.976851
0.94772
0.985991
0.873807
0.983689
0.993518
0.987152
0.982308
0.989971
0.988142
0.933319
0.986712
0.998181
0.991636
0.985173
0.983189
0.989961
0.989317
0.999656
0.959635
0.980502
0.994027
0.963769
0.996958
0.995292
0.965145
0.977259
0.955363
0.957833
0.99978
0.994747
0.99701
0.933853
0.9583
0.547805
0.599466
0.667625
0.657009
0.680622
0.991673
0.980654
0.991421
0.879758
0.986418
0.987946
0.623998
0.348232
0.535156
0.987744
0.474122
0.687779
0.962978
0.991511
0.986375
0.98267
0.999026
0.970925
0.985868
0.844268
0.511706
0.824626
0.950407
0.790892
0.670078
0.876237
0.963962
0.981848
0.943381
0.986733
0.994253
0.990853
0.990017
0.970467
0.993594
0.996984
0.992015
0.942396
0.997273
0.976746
0.994721
0.996827
0.99458
0.994494
0.974624
0.993987
0.996031
0.995772
0.988434
0.991279
0.992248
0.971986
0.99945
0.968941
0.971041
0.985735
0.99764
0.999284
0.977669
0.956653
0.987196
0.985043
0.984296
0.994559
0.950666
0.994437
0.984222
0.989667
0.929226
0.996809
0.989863
0.994581
0.993052
0.995682
0.970259
0.988651
0.980632
0.991133
0.992908
0.991643
0.955341
0.988678
0.885005
0.8897
0.9636
0.959699
0.987351
0.969283
0.864676
0.983205
0.96642
0.983443
0.998894
0.985163
0.971366
0.999585
0.993874
0.95843
0.99008
0.961457
0.991284
0.995047
0.991994
0.970296
0.988088
0.983757
0.966356
0.968008
0.981975
0.981422
0.879888
0.991996
0.995383
0.985573
0.996887
0.984349
0.992819
0.992229
0.988027
0.985446
0.9945
0.97628
0.993167
0.987756
0.993652
0.936335
0.974827
0.992145
0.997102
0.972184
0.98592
0.992366
0.999821
0.97363
0.974187
0.953367
0.962953
0.99996
0.971689
0.977603
0.97443
0.984818
0.985131
0.997275
0.906461
0.965224
0.993855
0.99917
0.958608
0.999329
0.99194
0.923675
0.977693
0.98316
0.989571
0.993124
0.898557
0.826041
0.962019
0.988876
0.9311
0.999336
0.961727
0.982112
0.905415
0.996349
0.983203
0.965753
0.994864
0.873674
0.87929
0.951131
0.988056
0.987201
0.988331
0.979387
0.967558
0.991255
0.962181
0.997714
0.999735
0.958796
0.976295
0.994067
0.994651
0.993887
0.996497
0.99554
0.951784
0.898687
0.818046
0.99555
0.990194
0.989827
0.983921
0.969684
0.99135
0.885398
0.973869
0.981541
0.946692
0.981119
0.999024
0.985041
0.9994
0.987479
0.995346
0.997795
0.992202
0.998294
0.991978
0.993854
0.988679
0.975998
0.979019
0.982028
0.985094
0.976501
0.987638
0.994595
0.992532
0.986625
0.992528
0.963224
0.966825
0.958215
0.97994
0.983425
0.989763
0.98567
0.995231
0.966406
0.97103
0.984617
0.977807
0.962248
0.92109
0.890184
0.971925
0.933177
0.999111
0.97551
0.910167
0.85986
0.961039
0.993756
0.952102
0.972375
0.941409
0.969421
0.995831
0.958239
0.896661
0.998818
0.995151
0.986422
0.994849
0.989711
0.986503
0.995243
0.971244
0.995848
0.73781
0.553937
0.350208
0.297838
0.612078
0.625657
0.646958
0.876707
0.973551
0.996978
0.995576
0.955585
0.992948
0.987956
0.948098
0.98934
0.996252
0.989045
0.974434
0.914651
0.940531
0.951029
0.968286
0.988756
0.955874
0.986026
0.939859
0.939977
0.903971
0.97257
0.8902
0.992296
0.994391
0.972222
0.993081
0.995274
0.978188
0.930218
0.992124
0.995313
0.971207
0.991538
0.936844
0.991194
0.942015
0.951979
0.992359
0.98997
0.954177
0.964938
0.990579
0.998065
0.995021
0.983219
0.993916
0.957487
0.957904
0.965846
0.993804
0.966928
0.986602
0.983723
0.985783
0.990343
0.921607
0.989084
0.941693
0.903176
0.770684
0.935296
0.949447
0.974577
0.857644
0.995669
0.970065
0.999913
0.998652
0.982
0.996693
0.9991
0.990394
0.991312
0.884186
0.95942
0.997091
0.997208
0.991001
0.997766
0.997362
0.993284
0.99718
0.897957
0.996774
0.975988
0.998234
0.993319
0.971964
0.997754
0.986519
0.908403
0.988009
0.995857
0.996888
0.949868
0.920454
0.918679
0.998274
0.993872
0.993399
0.995661
0.978146
0.994281
0.934639
0.990856
0.873912
0.991171
0.999897
0.939578
0.997574
0.970135
0.996759
0.94899
0.984681
0.995362
0.9825
0.968874
0.999067
0.958905
0.970683
0.879606
0.968047
0.939771
0.964316
0.928351
0.993032
0.967876
0.953238
0.993784
0.990291
0.938567
0.917
0.959682
0.999868
0.863818
0.994947
0.950696
0.997148
0.986044
0.902437
0.955606
0.902738
0.944718
0.998579
0.928499
0.996978
0.94031
0.995794
0.977786
0.937788
0.967501
0.901079
0.982786
0.948558
0.98011
0.913117
0.993701
0.964994
0.963419
0.906585
0.993542
0.991208
0.994098
0.878277
0.856865
0.987131
0.942522
0.949026
0.932802
0.94207
0.973499
0.8929
0.98751
0.983467
0.986897
0.950817
0.872655
0.980884
0.893605
0.921912
0.946547
0.956852
0.989474
0.900701
0.812904
0.948102
0.941334
0.997729
0.934992
0.88543
0.884881
0.935838
0.952443
0.94724
0.97413
0.986691
0.987666
0.997896
0.998426
0.997985
0.971079
0.869655
0.937555
0.900597
0.980752
0.922712
0.977656
0.981187
0.996647
0.994377
0.97935
0.995239
0.95843
0.986579
0.940697
0.993794
0.900015
0.942583
0.96567
0.912708
0.901956
0.904843
0.987569
0.85528
0.920305
0.948976
0.900716
0.880558
0.910878
0.950578
0.933734
0.997888
0.960751
0.904359
0.997655
0.999025
0.909633
0.894759
0.11182
0
0
0
0
0
0
0
0
0
0
0
0
0
0
0
0
0
0
0
0
0
0
0
0
0
0
0
0
0
0
0
0
0
0
0
0
0
0
0
0
0
0
0
0
0
0
0
0
0
0
0
0
0
0
0
0
0
0
0
0.238562
0.910494
0.964369
0.785363
0.877319
0.866613
0.861299
0.752331
0.83981
0.898286
0.77857
0.909984
0.997018
0.95804
0.973678
0.982346
0.989959
0.998654
0.997392
0.99391
0.958355
0.998784
0.935137
0.932158
0.74926
0.990498
0.998655
0.998018
0.982523
0.998353
0.927119
0.971291
0.935647
0.902064
0.99691
0.997129
0.981214
0.955488
0.983115
0.840726
0.995311
0.941658
0.913182
0.962839
0.934971
0.97522
0.99951
0.990587
0.932854
0.991636
0.886023
0.967937
0.915676
0.997878
0.97205
0.997177
0.984914
0.9365
0.998254
0.999312
0.907693
0.981158
0.939008
0.879171
0.983432
0.995986
0.992377
0.937384
0.992703
0.989068
0.975416
0.862325
0.966552
0.924321
0.901763
0.9875
0.99306
0.991164
0.992651
0.994106
0.977268
0.910242
0.995587
0.971944
0.992286
0.961103
0.973574
0.933807
0.98021
0.99452
0.998372
0.971228
0.993942
0.945995
0.895056
0.977664
0.971645
0.973227
0.95318
0.88273
0.997561
0.988753
0.990862
0.989469
0.993979
0.983885
0.994426
0.993459
0.987378
0.926769
0.976461
0.957096
0.954203
0.9661
0.930232
0.996924
0.984349
0.983914
0.916582
0.976316
0.992166
0.971467
0.925291
0.957774
0.997591
0.962308
0.997476
0.993404
0.992373
0.998179
0.99307
0.997023
0.972785
0.913133
0.995196
0.984764
0.998353
0.997388
0.984795
0.978066
0.987374
0.977218
0.988206
0.997258
0.936342
0.881893
0.99818
0.904964
0.968933
0.982775
0.982712
0.999845
0.998253
0.998287
0.985872
0.906447
0.90455
0.92764
0.958002
0.98216
0.99263
0.978103
0.919884
0.89511
0.986035
0.807644
0.995102
0.997719
0.882723
0.832072
0.98054
0.965265
0.997585
0.981195
0.990866
0.9954
0.978694
0.989436
0.930283
0.997853
0.99845
0.98887
0.994511
0.985608
0.96088
0.891978
0.992191
0.984135
0.995144
0.997585
0.978722
0.948287
0.99441
0.99598
0.997006
0.997796
0.988943
0.979369
0.861312
0.974509
0.909838
0.991864
1
0.991179
0.925837
0.995646
0.92142
0.967371
0.995296
0.84245
0.926701
0.979106
0.9688
0.978899
0.992441
0.822215
0.973588
0.949852
0.941985
0.985811
0.944387
0.980735
0.920103
0.992119
0.99675
0.964787
0.971242
0.994395
0.977465
0.999452
0.989515
0.996483
0.994951
0.993424
0.99979
0.959273
0.995898
0.98675
0.960623
0.985788
0.992706
0.992615
0.736788
0.936371
0.996918
0.991331
0.991102
0.976355
0.913248
0.996792
0.991394
0.847918
0.983096
0.837873
0.823903
0.875015
0.948563
0.992632
0.99236
0.96112
0.996274
0.992177
0.987665
0.967898
0.905142
0.977154
0.994266
0.928131
0.961449
0.845832
0.926524
0.915929
0.947981
0.986428
0.986426
0.997334
0.958555
0.981127
0.999668
0.880976
0.851463
0.983896
0.970939
0.955383
0.941629
0.95419
0.986909
0.788377
0.992608
0.99145
0.996743
0.992298
0.881973
0.995879
0.992054
0.986399
0.949747
0.991263
0.992169
0.994426
0.982431
0.855162
0.991453
0.997275
0.978349
0.908266
0.926192
0.96938
0.994576
0.988603
0.989066
0.990413
0.962476
0.9975
0.956379
0.991314
0.958293
0.952531
0.967726
0.91566
0.945405
0.997839
0.965373
0.906807
0.984807
0.875397
0.916453
0.95884
0.996484
0.997857
0.998848
0.997117
0.931508
0.998651
0.991557
0.99353
0.997858
0.997905
1
0.999439
0.987246
0.981191
0.87852
0.998446
0.986491
0.999669
0.998124
0.994737
0.956909
0.91542
0.975753
0.950174
0.790069
0.824427
0.886324
0.849251
0.962968
0.990152
0.953094
0.948072
0.956607
0.987806
0.997204
0.992843
0.967744
0.998728
0.998501
0.999243
0.998888
0.974522
0.948565
0.900335
0.973473
0.988102
0.99659
0.978798
0.965496
0.991856
0.988294
0.958348
0.98298
0.979534
0.981568
0.979179
0.978632
0.990478
0.971804
0.946516
0.770017
0.36499
0.204009
0.138989
0.147545
0.199318
0.154479
0.138924
0.1936
0.299266
0.467332
0.442792
0.269306
0.220371
0.112846
0.144355
0.178028
0.170114
0.342408
0.22856
0.133348
0.141946
0.1772
0.179648
0.141629
0.15241
0.225712
0.390989
0.503988
0.341529
0.430327
0.436419
0.268113
0.228217
0.116478
0.149511
0.187912
0.576068
0.682366
0.980245
0.95648
0.988037
0.885135
0.991752
0.996052
0.864136
0.93422
0.991698
0.985423
0.997386
0.986783
0.993125
0.996689
0.998338
0.998858
0.993232
0.984843
0.999107
0.998577
0.99311
0.988015
0.917097
0.974257
0.965001
0.937506
0.992315
0.988546
0.992021
0.964822
0.888278
0.986155
0.996942
0.999973
0.992716
0.977123
0.998708
0.997627
0.982641
0.987447
0.97286
0.989297
0.998236
0.996013
0.994032
0.994405
0.992678
0.995072
0.896776
0.99081
0.989153
0.990045
0.999228
0.99828
0.999601
0.968855
0.999459
0.922494
0.998255
0.992247
0.995534
0.994633
0.996301
0.996175
0.984493
0.894684
0.985496
0.993248
0.979341
0.95526
0.994686
0.991906
0.937366
0.908834
0.902014
0.929217
0.912012
0.971562
0.995469
0.991779
0.986326
0.993511
0.973727
0.855619
0.898289
0.992772
0.823109
0.955582
0.867885
0.9996
0.856836
0.901492
0.985608
0.947438
0.942562
0.941189
0.978487
0.980903
0.915242
0.995481
0.984459
0.976937
0.995061
0.993433
0.993465
0.995505
0.972423
0.959485
0.968946
0.966045
0.9551
0.95417
0.992708
0.972986
0.991322
0.996083
0.986041
0.99672
0.969526
0.98958
0.81552
0.956787
0.98389
0.896527
0.994806
0.992156
0.967837
0.987846
0.992301
0.997634
0.993084
0.986527
0.96346
0.912003
0.977733
0.996561
0.990691
0.992767
0.974788
0.921465
0.924488
0.996768
0.896432
0.980224
0.92295
0.911995
0.990345
0.89791
0.854095
0.908107
0.984853
0.978674
0.889976
0.989961
0.979782
0.98694
0.986036
0.94176
0.989135
0.984187
0.994841
0.989254
0.986184
0.988741
0.993276
0.9834
0.849382
0.996966
0.960971
0.897408
0.997334
0.994823
0.986785
0.989472
0.979953
0.990264
0.955049
0.960026
0.926811
0.911939
0.97744
0.949919
0.969271
0.948886
0.986378
0.989664
0.987748
0.949249
0.985864
0.981314
0.98403
0.904032
0.948616
0.991878
0.991756
0.990885
0.901257
0.995556
0.963722
0.973972
0.980369
0.99329
0.914695
0.864184
0.993074
0.987007
0.996437
0.989415
0.979568
0.97016
0.927606
0.93517
0.94898
0.88691
0.997587
0.995672
0.970247
0.997865
0.942769
0.854482
0.938792
0.955056
0.99723
0.973893
0.991992
0.979713
0.995846
0.954391
0.888961
0.846431
0.987087
0.988969
0.996954
0.950137
0.993852
0.992684
0.959313
0.913618
0.967288
0.987076
0.893693
0.995643
0.997511
0.991122
0.99502
0.986453
0.877583
0.990564
0.956789
0.995268
0.999333
0.938779
0.924594
0.994683
0.999823
0.929899
0.996741
0.95569
0.996428
0.975483
0.977574
0.994869
0.996358
0.987722
0.903455
0.996639
0.99989
0.972685
0.998433
0.974456
0.971363
0.997963
0.972883
0.991004
0.994729
0.986843
0.996652
0.993867
0.928478
0.915056
0.995691
0.996782
0.98543
0.900623
0.896837
0.979805
0.954866
0.999406
0.99716
0.989432
0.984317
0.983829
0.977755
0.987859
0.992251
0.969561
0.645363
0.977593
0.988948
0.940914
0.982475
0.880724
0.97664
0.996159
0.998299
0.89797
0.970008
0.951768
0.993951
0.976661
0.975509
0.96953
0.886865
0.993909
0.985222
0.978577
0.993216
0.999761
0.99815
0.975526
0.955235
0.924851
0.982782
0.996575
0.963607
0.99776
0.998082
0.9982
0.97048
0.97629
0.93538
0.877946
0.923688
0.945645
0.972298
0.995965
0.995957
0.871085
0.989648
0.997569
0.991703
0.999315
0.989875
0.945931
0.99997
0.986241
0.978781
0.998541
0.967659
0.888025
0.952745
0.987697
0.997243
0.995803
0.962118
0.978354
0.997924
0.981832
0.998313
0.99981
0.99467
0.99555
0.999284
0.833221
0.998136
0.964105
0.987952
0.981249
0.995982
0.999423
0.997959
0.92885
0.806023
0.937461
0.985186
0.844031
0.997378
0.998742
0.99466
0.967214
0.996249
0.992204
0.920446
0.975094
0.855772
0.995045
0.964366
0.871424
0.99824
0.890568
0.922138
0.991153
0.98915
0.999121
0.997147
0.991909
0.967022
0.992816
0.996213
0.993911
0.994707
0.991323
0.955718
0.992536
0.995883
0.988153
0.894404
0.9697
0.99956
0.993012
0.992363
0.984229
0.940542
0.998709
0.867134
0.993602
0.812997
0.721548
0.272754
0.981937
0.9955
0.992262
0.994336
0.966607
0.993582
0.992998
0.993905
0.995562
0.926786
0.96206
0.997821
0.994666
0.993798
0.963836
0.943365
0.901724
0.84378
0.946286
0.972552
0.994586
0.941195
0.942099
0.980596
1
0.996424
0.973139
0.958059
0.921614
0.877227
0.996562
0.971377
0.985071
0.986422
0.994854
0.955379
0.992844
0.973527
0.971275
0.985363
0.991941
0.996493
0.996448
0.991374
0.972624
0.994705
0.991292
0.99159
0.988954
0.978871
0.99998
0.979927
0.996778
0.995134
0.95771
0.99371
0.875299
0.965184
0.998729
0.922117
0.992855
0.996448
0.987245
0.992458
0.99307
0.985314
0.980012
0.997177
0.991895
0.968223
0.987422
0.993012
0.993138
0.985679
0.89742
0.996666
0.975755
0.975111
0.976659
0.951374
0.959462
0.986005
0.968395
0.896431
0.987764
0.99564
0.991673
0.977039
0.997074
0.997282
0.995847
0.987676
0.997616
0.994185
0.993322
0.997341
0.991466
0.883843
0.893406
0.966141
0.970357
0.986792
0.988573
0.856415
0.985971
0.91425
0.910697
0.932638
0.830888
0.976107
0.924587
0.967363
0.936324
0.933843
0.949443
0.866808
0.961743
0.932583
0.987057
0.894619
0.982961
0.990474
0.987669
0.891229
0.957616
0.997286
0.967249
0.962441
0.997308
0.98458
0.99681
0.969108
0.973676
0.975225
0.994918
0.947071
0.953202
0.991351
0.958807
0.897346
0.848249
0.760778
0.645325
0.584384
0.900747
0.998788
0.900223
0.917672
0.99892
0.80117
0.939433
0.977332
0.988299
0.897295
0.6075
0.99943
0.970716
0.983822
0.93916
0.683814
0.63383
0.866671
0.984921
0.895386
0.954051
0.977925
0.950341
0.993195
0.950016
0.993417
0.994887
0.932561
0.889847
0.86608
0.921025
0.962286
0.871538
0.993811
0.93065
0.959229
0.992254
0.923967
0.994442
0.892028
0.937209
0.984914
0.985248
0.987286
0.990697
0.981677
0.957026
0.900887
0.990908
0.968699
0.95174
0.848126
0.787167
0.994904
0.998829
0.897994
0.978328
0.962879
0.977903
0.977558
0.995465
0.978636
0.811189
0.995677
0.993811
0.995408
0.973428
0.996414
0.99551
0.87105
0.99736
0.965232
0.99434
0.99106
0.953344
0.997345
0.990659
0.999013
0.997985
0.992338
0.98926
0.997298
0.982914
0.989012
0.992223
0.991368
0.997505
0.998346
0.956866
0.934788
0.834427
0.998209
0.954067
0.99969
0.998908
0.947719
0.983084
0.893562
0.969986
0.878887
0.995581
0.993924
0.995647
0.905583
0.99972
0.9693
0.972949
0.995028
0.946948
0.989249
0.997822
0.98846
0.90413
0.968331
0.994255
0.967895
0.993002
0.994026
0.979187
0.908966
0.953971
0.985877
0.998955
0.997056
0.993444
0.970988
0.998316
0.997475
0.991812
0.994025
0.996082
0.956264
0.99478
0.985843
0.999529
0.996523
0.994996
0.896943
0.986987
0.992602
0.991652
0.864052
0.907161
0.901049
0.889211
0.961678
0.893211
0.975326
0.930194
0.998741
0.99709
0.991401
0.99406
0.997901
0.99994
0.996654
0.994898
0.99819
0.992888
0.998869
0.996695
0.993652
0.994957
0.997705
0.998589
0.999663
0.986418
0.998778
0.993945
0.995308
0.990384
0.994147
0.985415
0.997074
0.989011
0.997652
0.975257
0.963317
0.946434
0.923817
0.944155
0.995594
0.997757
0.996902
0.991747
0.988548
0.946726
0.985225
0.908103
0.959683
0.995285
0.961731
0.939281
0.895822
0.958879
0.946231
0.985341
0.81369
0.992337
0.954841
0.991633
0.908345
0.998941
0.922746
0.998518
0.985831
0.996986
0.995395
0.995212
0.993511
0.996775
0.983247
0.937793
0.95529
0.929751
0.980879
0.99997
0.997007
0.987671
0.966014
0.946204
0.963822
0.89264
0.993489
0.892292
0.988265
0.946405
0.924253
0.907458
0.911532
0.891044
0.992104
0.985775
0.999633
0.867231
0.931842
0.99879
0.955466
0.996818
0.992798
0.836345
0.997552
0.976863
0.979449
0.998596
0.99721
0.894695
0.989557
0.899512
0.935234
0.987592
0.954105
0.995099
0.992979
0.998176
0.97998
0.958016
0.887079
0.967752
0.9512
0.985473
0.991223
0.970272
0.997419
0.9976
0.997395
0.991755
0.959188
0.995893
0.998438
0.950082
0.995226
0.999376
0.996384
0.996623
0.996502
0.965312
0.958994
0.906047
0.989011
0.988651
0.953295
0.98956
0.970599
0.99585
0.931234
0.997113
0.941256
0.965907
0.985447
0.985264
0.888621
0.993974
0.971865
0.914398
0.975626
0.996767
0.992227
0.997415
0.932336
0.952477
0.966896
0.888116
0.988339
0.9778
0.917056
0.929442
0.919533
0.974496
0.915014
0.989312
0.935487
0.98714
0.99054
0.997497
0.994788
0.923404
0.92446
0.995213
0.999667
0.9925
0.993596
0.891448
0.994382
0.992893
0.992344
0.982259
0.974083
0.996033
0.978337
0.9739
0.891938
0.948845
0.924571
0.969023
0.973642
0.999229
0.999742
0.99916
0.994715
0.980184
0.98547
0.978073
0.988342
0.977988
0.972742
0.996202
0.991999
0.972216
0.948787
0.964742
0.966812
0.995229
0.994583
0.979581
0.895424
0.998183
1
0.976063
0.856292
0.956688
0.990913
0.981422
0.975156
0.998422
0.956788
0.952922
0.929879
0.998462
0.987607
0.979959
0.984706
0.974728
0.994608
0.965219
0.99883
0.890474
0.979611
0.913212
0.988864
0.984668
0.958305
0.994781
0.969582
0.995942
0.984317
0.995121
0.974354
0.900843
0.980396
0.991006
0.971554
0.993267
0.995908
0.905321
0.997128
0.995869
0.937407
0.980386
0.981343
0.921685
0.991187
0.831583
0.978765
0.872819
0.982631
0.965293
0.997309
0.978422
0.985501
0.991721
0.874072
0.899075
0.999456
0.857844
0.993064
0.988868
0.914765
0.922205
0.984905
0.993759
0.970976
0.852544
0.9967
0.999584
0.897626
0.998801
0.999209
0.991356
0.955566
0.846822
0.999906
0.975712
0.943143
0.973615
0.969142
0.932318
0.969499
0.976408
0.94473
0.982242
0.951698
0.926951
0.993181
0.991725
0.98852
0.991652
0.951307
0.919036
0.937631
0.999752
0.995655
0.931303
0.890882
0.973597
0.993241
0.891089
0.999216
0.838041
0.979954
0.934259
0.904484
0.940066
0.993338
0.987735
0.981061
0.939269
0.980478
0.994424
0.999638
0.998473
0.982241
0.99665
0.825539
0.98971
0.951759
0.994224
0.945771
0.996525
0.999405
0.997479
0.996675
0.915964
0.998893
0.99822
0.997176
0.994732
0.889382
0.992809
0.97587
0.996958
0.99969
0.990693
0.925828
0.965723
0.942827
0.995165
0.957174
0.950858
0.971662
0.969387
0.999476
0.997016
0.99438
0.990644
0.993545
0.990338
0.984609
0.984597
0.992251
0.988481
0.996674
0.988755
0.997852
0.977865
0.900487
0.974723
0.97919
0.993181
0.99633
0.950762
0.899487
0.978779
0.957784
0.998752
0.956522
0.983374
0.900834
0.978597
0.996771
0.96206
0.906896
0.988002
0.946032
0.955226
0.997267
0.962141
0.990795
0.996017
0.966426
0.98205
0.986437
0.958939
0.965028
0.976783
0.909765
0.788595
0.99666
0.974148
0.977511
0.90738
0.945474
0.947438
0.983655
0.923569
0.995028
0.991281
0.999399
0.988959
0.922605
0.991664
0.992426
0.997317
0.776589
0.994565
0.995582
0.959161
0.993809
0.992026
0.945292
0.994095
0.96988
0.997966
0.99647
0.895156
0.983485
0.999465
0.986191
0.991389
0.965547
0.94789
0.98393
0.996541
0.977784
0.978328
0.972492
0.997212
0.868093
0.950602
0.984851
0.999359
0.972049
0.92067
0.962214
0.86189
0.998459
0.996948
0.995617
0.999704
0.88983
0.940711
0.970742
0.995194
0.992279
0.985395
0.958335
0.931515
0.988352
0.969096
0.988373
0.927943
0.998672
0.990373
0.969244
0.904898
0.997378
0.993617
0.980747
0.98633
0.957408
0.940381
0.915374
0.970522
0.833218
0.934563
0.892059
0.858292
0.946872
0.989716
0.88791
0.888232
0.875696
0.991926
0.991302
0.891603
0.880832
0.991383
0.991255
0.992909
0.99609
0.992034
0.997479
0.997009
0.940239
0.978157
0.987614
0.811792
0.991981
0.993904
0.998943
0.958427
0.879125
0.981822
0.998928
0.995702
0.95738
0.962851
0.995228
0.98843
0.880962
0.978492
0.988301
0.989116
0.97286
0.972336
0.994272
0.999134
0.975721
0.950822
0.98692
0.977639
0.924839
0.87233
0.993864
0.992796
0.986183
0.995986
0.998975
0.993998
0.995908
0.878817
0.970898
0.994191
0.998477
0.998763
0.979402
0.992177
0.992659
0.989199
0.977638
0.990767
0.993712
0.992366
0.988984
0.983984
0.955967
0.973075
0.989301
0.972742
0.969045
0.984886
0.97405
0.967222
0.979387
0.99403
0.986324
0.961692
0.990243
0.925709
0.999459
0.983803
0.988505
0.994566
1
0.99765
0.993465
0.980684
0.989559
0.992075
0.998413
0.997758
1
0.999614
0.979465
0.998692
0.998565
0.999825
0.996282
0.949871
0.998721
0.999385
0.997007
0.999388
0.99473
0.861785
0.9853
0.977885
0.990382
0.988925
0.908695
0.918984
0.997968
0.997957
0.96817
0.887421
0.92431
0.972509
0.854606
0.990427
0.877565
0.995769
0.99606
1
0.996612
0.996821
0.982544
0.998962
0.926074
0.976983
0.819927
0.998171
0.99808
0.968838
0.996606
0.962299
0.985834
0.994272
0.995725
0.872951
0.987181
0.959888
0.987146
0.991826
0.96557
0.983304
0.983323
0.967802
0.987593
0.97996
0.976638
0.990276
0.994625
0.90236
0.988641
0.945226
0.994154
0.989193
0.998748
0.877235
0.974533
0.94822
0.99489
0.952547
0.951922
0.992052
0.982095
0.992672
0.732772
0.252789
0.957986
0.958597
0.979587
0.995611
0.991604
0.9905
0.993912
0.999308
0.99917
0.99702
0.970209
0.994678
0.990258
0.99556
0.983603
0.98835
0.987137
0.994912
0.988167
0.89869
0.903633
0.986596
0.973134
0.984752
0.978049
0.959359
0.978795
0.955688
0.941702
0.99005
0.989961
0.993942
0.904418
0.955644
0.901014
0.954689
0.984293
0.971476
0.963799
0.972415
0.994855
0.991127
0.988653
0.991326
0.993835
0.997386
0.998439
0.989583
0.975915
0.997416
0.985354
0.920828
0.951071
0.986032
0.993438
0.9787
0.992632
0.980145
0.982382
0.990117
0.985209
0.982491
0.988794
0.982561
0.994493
0.995276
0.995639
0.9976
0.99798
0.986467
0.93394
0.995739
0.985087
0.998084
0.986807
0.99704
0.995449
0.977007
0.98971
0.993951
0.999357
0.993536
0.997063
0.981389
0.97473
0.996286
0.988916
0.912751
0.998062
0.988627
0.995749
0.91811
0.980888
0.999519
0.990389
0.979394
0.991001
0.939464
0.986568
0.99414
0.86099
0.937049
0.938695
0.923539
0.885918
0.977226
0.998481
0.917675
0.888215
0.942836
0.940872
0.968485
0.988819
0.928679
0.974043
0.998867
0.94638
0.97018
0.924558
0.86925
0.978736
0.997424
0.979803
0.931569
0.999115
0.987833
0.996962
0.997103
0.889181
0.960887
0.960672
0.996988
0.989335
0.989853
0.982859
0.986351
0.995325
0.997422
0.991969
0.994163
0.99722
0.992623
0.882053
0.999323
0.951638
0.982829
0.994804
0.984017
0.97322
0.98336
0.91012
0.992152
0.992675
0.976743
0.938415
0.986087
0.985407
0.997019
0.995611
0.989002
0.958867
0.994401
0.978756
0.991263
0.907979
0.970331
0.978926
0.942125
0.952811
0.841296
0.99989
0.916319
0.994559
0.970369
0.995691
0.852957
0.932434
0.887585
0.999483
0.998357
0.936998
0.997739
0.873325
0.961156
0.953287
0.984701
0.993018
0.991032
0.964344
0.875712
0.983107
0.998337
0.944988
0.996484
0.996393
0.998422
0.997349
0.990354
0.993275
0.990842
0.992279
0.991165
0.989483
0.964112
0.982212
0.989703
0.981829
0.996078
0.986857
0.986222
0.994968
0.993756
0.983749
0.99822
0.993346
0.990006
0.999226
0.993564
0.99171
0.979426
0.989612
0.993484
0.989149
0.994017
0.991692
0.889174
0.993753
0.92992
0.997794
0.913655
0.987905
0.999398
0.992948
0.998433
0.994621
0.995823
0.981925
0.989658
0.91978
0.983929
0.993703
0.999121
0.999236
0.995095
0.978978
0.99572
0.994922
0.964298
0.991829
0.986596
0.906604
0.970038
0.874837
0.986391
0.879618
0.993889
0.97245
0.863099
0.992742
0.99439
0.967367
0.992022
0.908972
0.898289
0.968289
0.789904
0.941429
0.996885
0.796847
0.942735
0.960898
0.949319
0.875265
0.99982
0.94253
0.970232
0.820557
0.898216
0.916133
0.921887
0.998044
0.998733
0.983669
0.998449
0.996172
0.899377
0.996054
0.998534
0.99346
0.96803
0.979986
0.973895
0.989653
0.9779
0.99484
0.949812
0.995337
0.998596
0.998976
0.996045
0.997007
0.984047
0.955751
0.974869
0.986833
0.988225
0.995751
0.986161
0.991702
0.987144
0.982299
0.960724
0.985958
0.849609
0.921377
0.954953
0.988944
0.992353
0.959419
0.971562
0.998202
0.993471
0.972699
0.903433
0.925927
0.772595
0.2254
0.987268
0.997253
0.993572
1
0.997571
0.778387
0.994512
0.978401
0.994507
0.993044
0.954175
0.996825
0.99437
0.994844
0.9939
0.996214
0.898778
0.80758
0.997679
0.995108
0.941644
0.992537
0.984021
0.978707
0.930366
0.982062
0.959859
0.983665
0.993956
0.998782
0.997847
0.99613
0.956733
0.915162
0.984217
0.991758
0.985693
0.96005
0.971887
0.952871
0.995714
0.991432
0.971584
0.977196
0.978403
0.984435
0.997539
0.99939
0.912166
0.898424
0.998652
0.997502
0.997849
0.945423
0.988531
0.991525
0.969218
0.998787
0.997671
0.994773
0.999444
0.994021
0.999615
0.983554
0.994899
0.969967
0.993292
0.93944
0.993118
0.997355
0.988308
0.972986
0.993639
0.996867
0.949755
0.989553
0.996957
0.992962
0.93089
0.972249
0.991052
0.969846
0.997257
0.994195
0.995305
0.992619
0.989715
0.979929
0.981151
0.98775
0.994207
0.994202
0.994019
0.99135
0.993779
0.992139
0.889515
0.955411
0.865937
0.994586
0.931424
0.975584
0.88258
0.958893
0.98009
0.957174
0.93173
0.995207
0.994783
0.939473
0.984574
0.985048
0.99987
0.999605
0.999547
0.981082
0.840888
0.983074
0.961561
0.967418
0.99296
0.994119
0.987696
0.999173
0.977158
0.890366
0.994687
0.99384
0.997919
0.999393
0.889527
0.992801
0.998756
0.924402
0.926525
0.951738
0.899251
0.995596
0.889793
0.91428
0.976455
0.91149
0.982086
0.986508
0.975484
0.973107
0.933517
0.946639
0.934256
0.971682
0.961308
0.982546
0.961462
0.99148
0.991593
0.990621
0.960485
0.978602
0.984153
0.995741
0.922258
0.969829
0.983604
0.962428
0.975856
0.998632
0.987633
0.995635
0.995506
0.987788
0.99881
0.99661
0.988993
0.979176
0.952665
0.907064
0.994243
0.997419
0.996774
0.989599
0.992074
0.998231
0.989855
0.957373
0.998436
0.94592
0.9829
0.991435
0.992633
0.99705
0.999574
0.993982
0.90226
0.995612
0.992114
0.996623
0.9766
0.990803
0.991019
0.988718
0.988568
0.998501
0.980012
0.944952
0.996946
0.993585
0.962355
0.882471
0.996455
0.990308
0.997196
0.996513
0.968959
0.976224
0.997088
0.967838
0.999207
0.994896
0.994553
0.962911
0.969778
0.989934
0.991659
0.873419
0.993024
0.990916
0.991682
0.996625
0.994231
0.998882
0.953014
0.975485
0.998893
0.996893
0.996371
0.999089
0.998346
0.993038
0.996237
0.991891
0.998591
0.947441
0.995435
0.976194
0.997651
0.998106
0.92714
0.958348
0.995441
0.988959
0.990781
0.990612
0.992924
0.994061
0.988361
0.954499
0.931392
0.917617
0.987395
0.982947
0.999164
0.99577
0.996082
0.993688
0.998176
0.996558
0.993815
0.995238
0.990182
0.995906
0.994599
0.999174
0.971375
0.99757
0.942498
0.995133
0.943999
0.984247
0.997775
0.991381
0.967962
0.949663
0.996565
0.993454
0.969529
0.995947
0.998859
0.994355
0.957743
0.886302
0.996643
0.998269
0.996849
0.990934
0.995857
0.999512
0.997802
0.998283
0.994034
0.944881
0.973599
0.986442
0.964517
0.89301
0.956791
0.9022
0.858387
0.988698
0.973157
0.986236
0.996681
0.972688
0.940557
0.98949
0.995073
0.982115
0.996479
0.99333
0.997324
0.987883
0.993052
0.997186
0.986262
0.981609
0.987722
0.987259
0.978789
0.987605
0.995775
0.987425
0.972896
0.991477
0.975021
0.997022
0.990278
0.999234
0.993932
0.986349
0.997243
0.990365
0.986045
0.996163
0.995412
0.982973
0.973713
0.978061
0.97989
0.980055
0.990144
0.992302
0.986202
0.999267
0.873095
0.993452
0.994442
0.990677
0.993875
0.995449
0.993346
0.990809
0.994805
0.992138
0.997773
0.997706
0.889284
0.982035
0.997416
0.997862
0.994209
0.981177
0.97534
0.994583
0.99702
0.958498
0.958721
0.975847
0.993718
0.985491
0.989607
0.989512
0.988661
0.995417
0.966563
0.990632
0.998736
0.982787
0.98528
0.930331
0.994362
0.993394
0.98643
0.995776
0.862332
0.998481
0.989511
0.988264
0.992369
0.996648
0.935844
0.99884
0.996843
0.99432
0.861322
0.573684
0.536087
0.476659
0.401851
0.925447
0.77795
0.591604
0.694211
0.973997
0.986682
0.962452
0.984645
0.982861
0.996937
0.993251
0.998245
0.997365
0.987926
0.964782
0.994881
0.931942
0.976006
0.980759
0.985812
0.985885
0.984858
0.989775
0.983039
0.991591
0.9841
0.981404
0.981316
0.969156
0.979748
0.644215
0.587349
0.389074
0.443758
0.539345
0.571875
0.769232
0.765173
0.592649
0.952621
0.97797
0.976951
0.991391
0.988911
0.997477
0.957952
0.991861
0.973319
0.978496
0.995397
0.965569
0.970819
0.962705
0.960086
0.957722
0.971598
0.978699
0.98343
0.983968
0.884493
0.993897
0.981624
0.987608
0.985246
0.981482
0.986683
0.936472
0.882335
0.958764
0.97859
0.849797
0.970346
0.982162
0.98176
0.954794
0.991406
0.982867
0.969505
0.994378
0.977528
0.957477
0.97254
0.98599
0.966649
0.984431
0.914302
0.962006
0.977828
0.967167
0.96413
0.980677
0.962152
0.899969
0.995306
0.97859
0.823181
0.968601
0.946211
0.988988
0.855222
0.961818
0.966574
0.97767
0.35322
0.117294
0.133806
0.161302
0.0558713
fixedStep chrom=6 start=1 step=50000 span=50000
0
0.13313
0.163148
0.951662
0.995868
0.983669
0.986474
0.978522
0.986466
0.97106
0.961085
0.994646
0.956932
0.974452
0.984943
0.993792
0.973264
0.947809
0.960374
0.989023
0.992209
0.989087
0.985839
0.988959
0.984852
0.995354
0.956535
0.979737
0.878202
0.985945
0.977709
0.996576
0.99941
0.962611
0.992183
0.983707
0.995599
0.990344
0.981332
0.991463
0.998355
0.872358
0.998324
0.997811
0.97555
0.97834
0.958941
0.972799
0.87871
0.998648
0.997323
0.987594
0.995586
0.988384
0.986759
0.991184
0.989031
0.973256
0.964031
0.991368
0.964697
0.89643
0.988414
0.90746
0.979342
0.989506
0.99534
0.99619
0.989676
0.990107
0.994347
0.994973
0.993246
0.95471
0.987622
0.993366
0.993093
0.975469
0.983842
0.992205
0.992652
0.983954
0.992512
0.957327
0.908852
0.969684
0.897794
0.992129
0.980598
0.988564
0.996947
0.97032
0.995557
0.989837
0.981438
0.988437
0.901566
0.995495
0.996856
0.990445
0.944381
0.998794
0.993575
0.99595
0.989154
0.976965
0.997428
0.993715
0.997423
0.997151
0.994383
0.987816
0.995123
0.913032
0.993294
0.976901
0.952592
0.865227
0.97896
0.996494
0.881541
0.981809
0.909562
0.889761
0.887273
0.885862
0.989497
0.996546
0.933465
0.99416
0.995168
0.99841
0.987348
0.960074
0.988126
0.972364
0.996076
0.985887
0.972476
0.99658
0.959312
0.984384
0.994924
0.992822
0.993522
0.96936
0.979453
0.984696
0.987002
0.991718
0.992561
0.998195
0.991771
0.998327
0.991426
0.99782
0.991365
0.994355
0.871609
0.993249
0.966201
0.988599
0.995177
0.975047
0.956865
0.996405
0.989019
0.989657
0.980412
0.986942
0.993709
0.954551
0.985158
0.978396
0.999041
0.86961
0.981656
0.987219
0.988288
0.977227
0.987677
0.992322
0.993224
0.989779
0.946135
0.980703
0.971185
0.999696
0.940372
0.989791
0.976572
0.972454
0.996444
0.907094
0.981676
0.996232
0.890313
0.909847
0.993553
0.886223
0.995587
0.989481
0.984505
0.985827
0.96408
0.986494
0.978164
0.993547
0.978394
0.988701
0.9881
0.989829
0.987761
0.99176
0.983709
0.967359
0.987774
0.985542
0.964982
0.931874
0.985558
0.985593
0.99328
0.990802
0.997566
0.995884
0.963195
0.993917
0.988005
0.950642
0.98756
0.987228
0.970503
0.995698
0.997257
0.98766
0.973302
0.964951
0.98402
0.997673
0.989114
0.992913
0.955542
0.99647
0.989139
0.99715
0.994412
0.997995
0.996814
0.992556
0.983308
0.907421
0.97555
0.927033
0.990967
0.995598
0.997259
0.992923
0.994619
0.991262
0.995854
0.964532
0.979779
0.994272
0.989346
0.995478
0.994901
0.977886
0.99148
0.993551
0.988488
0.98351
0.98958
0.995923
0.991726
0.98307
0.983127
0.977867
0.991625
0.998484
0.988998
0.992064
0.9912
0.994698
0.997861
0.949362
0.966508
0.98272
0.996902
0.891815
0.991255
0.995039
0.998426
0.996695
0.99906
0.995415
0.993
0.992053
0.986668
0.983011
0.98558
0.983155
0.989444
0.944075
0.985309
0.986443
0.995194
0.998095
0.978585
0.997384
0.996269
0.991801
0.996913
0.984771
0.966873
0.982976
0.945008
0.995866
0.986933
0.990363
0.877981
0.990969
0.995452
0.990585
0.98817
0.937371
0.989869
0.994941
0.976691
0.984358
0.992905
0.997709
0.966471
0.995424
0.971238
0.99473
0.993571
0.894612
0.992498
0.99747
0.994254
0.965533
0.98575
0.989238
0.988464
0.991567
0.983009
0.978886
0.967893
0.988237
0.965913
0.981743
0.989583
0.989315
0.952402
0.988369
0.988147
0.997779
0.990162
0.982605
0.990508
0.984338
0.993135
0.987203
0.935542
0.988722
0.987654
0.930338
0.992349
0.996766
0.954803
0.988488
0.997134
0.995257
0.994388
0.935711
0.994678
0.981084
0.946077
0.976311
0.994817
0.993159
0.94248
0.991146
0.880025
0.931119
0.980766
0.996373
0.987004
0.872229
0.917672
0.9657
0.952369
0.98955
0.943863
0.867315
0.991037
0.98834
0.96557
0.991666
0.990277
0.97206
0.992673
0.989998
0.977035
0.98753
0.983815
0.994772
0.996879
0.989363
0.983597
0.961652
0.953559
0.997445
0.99285
0.987355
0.996607
0.9705
0.987958
0.990172
0.998403
0.991572
0.992233
0.993662
0.989932
0.992842
0.97257
0.908476
0.992313
0.994622
0.993989
0.966058
0.97795
0.981621
0.979468
0.95519
0.99451
0.964855
0.986405
0.988878
0.9957
0.995415
0.993438
0.813445
0.993763
0.988546
0.995496
0.976761
0.996205
0.909778
0.9905
0.978324
0.99689
0.996602
0.996189
0.994662
0.955415
0.985266
0.977443
0.982169
0.988019
0.916757
0.974523
0.993225
0.937352
0.940332
0.992337
0.918
0.977228
0.997699
0.98907
0.992626
0.997209
0.978646
0.958349
0.911418
0.837223
0.975832
0.989316
0.970269
0.98303
0.880365
0.996639
0.986745
0.989305
0.990695
0.995046
0.963068
0.976229
0.977197
0.991793
0.991978
0.98408
0.943607
0.996359
0.982154
0.874499
0.995566
0.984377
0.985802
0.996825
0.988586
0.977835
0.918342
0.985791
0.991273
0.994963
0.991935
0.98146
0.992401
0.995415
0.981947
0.996812
0.993568
0.993374
0.996747
0.994697
0.989136
0.993882
0.993495
0.989167
0.983447
0.988957
0.986369
0.991857
0.988709
0.995193
0.971897
0.969264
0.986889
0.990805
0.994748
0.946565
0.707284
0.515001
0.503871
0.443511
0.335898
0.385542
0.686408
0.977932
0.99256
0.982046
0.98769
0.986914
0.992719
0.990788
0.982745
0.991416
0.945192
0.994859
0.990716
0.976181
0.984605
0.973639
0.942108
0.97689
0.990425
0.959913
0.894937
0.979501
0.981348
0.99594
0.990319
0.997269
0.984864
0.989752
0.976189
0.987497
0.97132
0.997791
0.884588
0.986193
0.98024
0.991626
0.955253
0.928639
0.985017
0.966618
0.988033
0.953401
0.959338
0.917981
0.95631
0.910487
0.951406
0.97394
0.987503
0.974089
0.998438
0.989794
0.991353
0.984048
0.942821
0.975832
0.954808
0.96365
0.972442
0.931261
0.988324
0.965434
0.920097
0.978951
0.977659
0.904779
0.999241
0.993298
0.959807
0.912427
0.934533
0.983567
0.98767
0.980845
0.977355
0.981667
0.974816
0.990764
0.996537
0.989083
0.95598
0.980558
0.993609
0.98011
0.956312
0.898035
0.991652
0.978505
0.953216
0.93802
0.942748
0.995251
0.987148
0.993332
0.986431
0.990065
0.948295
0.945072
0.96245
0.949259
0.522047
0.853327
0.99025
0.982955
0.975201
0.937627
0.965382
0.964931
0.953237
0.933751
0.950098
0.960038
0.944009
0.956
0.984149
0.971693
0.997548
0.994439
0.993587
0.997571
0.992018
0.950266
0.987415
0.989717
0.99692
0.992093
0.989063
0.957687
0.988573
0.976604
0.935279
0.960692
0.982516
0.992785
0.997422
0.99228
0.971383
0.984119
0.991216
0.998549
0.996719
0.998848
0.997168
0.994454
0.963052
0.965414
0.984073
0.981136
0.942257
0.979491
0.996988
0.994728
0.990945
0.991
0.965148
0.979146
0.957644
0.988274
0.994865
0.985027
0.973442
0.99427
0.995479
0.984439
0.988972
0.991826
0.990473
0.896907
0.956369
0.984431
0.989268
0.98278
0.989986
0.975212
0.980219
0.989834
0.946498
0.99386
0.985076
0.991525
0.983457
0.995224
0.992489
0.984753
0.98857
0.99562
0.990397
0.984839
0.991826
0.979789
0.993837
0.986463
0.985286
0.996235
0.993096
0.999
0.995512
0.991864
0.980665
0.968973
0.994766
0.987714
0.982079
0.975862
0.971405
0.99177
0.981236
0.967823
0.981873
0.990361
0.993656
0.993658
0.993925
0.997706
0.998599
0.98416
0.982661
0.992782
0.997204
0.99863
0.996832
0.99564
0.994518
0.993367
0.988975
0.953355
0.923223
0.995014
0.993158
0.993934
0.992707
0.98996
0.986181
0.99053
0.983988
0.954323
0.991375
0.997118
0.993996
0.974553
0.994882
0.994995
0.98801
0.987947
0.999383
0.98036
0.995412
0.996578
0.997657
0.878698
0.984092
0.893301
0.999065
0.974221
0.99804
0.910079
0.996162
0.996497
0.998594
0.994694
0.999038
0.966907
0.963799
1
0.998081
0.986856
0.997675
0.999895
0.998068
0.998106
0.994367
0.969383
1
0.999084
0.996043
0.99861
0.983274
0.977969
0.998736
0.99779
0.990164
0.995983
0.938725
0.98624
0.984783
0.95127
0.993386
0.993854
0.995016
0.987491
0.993793
0.996913
0.966907
0.993552
0.993157
0.987959
0.983896
0.983889
0.98083
0.98519
0.97027
0.984243
0.983177
0.978264
0.981982
0.991456
0.953444
0.996713
0.996283
0.978715
0.986296
0.979455
0.99163
0.990949
0.979556
0.983188
0.983603
0.972617
0.939644
0.975159
0.976565
0.977885
0.988503
0.989016
0.988503
0.983121
0.992059
0.994438
0.967017
0.986681
0.994531
0.949988
0.986196
0.98346
0.989338
0.998503
0.997358
0.994086
0.994866
0.999667
0.990173
0.999292
0.993062
0.992178
0.989176
0.989782
0.978006
0.983583
0.962408
0.991603
0.99665
0.998889
0.930468
0.993632
0.984129
0.776884
0.996499
0.861823
0.811939
0.980862
0.943045
0.882714
0.995468
0.898495
0.995823
0.984879
0.925999
0.998008
0.995623
0.995837
0.998056
0.996207
0.99934
0.884298
0.964661
0.999207
0.994795
0.946579
0.998248
0.998802
0.967517
0.998328
0.865291
0.967811
0.897922
0.999237
0.997123
0.980486
0.965826
0.997884
0.998263
0.971684
0.999251
0.984269
0.995204
0.976868
0.994447
0.941229
0.98687
0.99909
0.979614
0.967163
0.976071
0.987497
0.910899
0.968008
0.951909
0.982444
0.992159
0.984415
0.957517
0.983378
0.995234
0.934727
0.998925
0.990331
1
0.997381
0.969098
0.996206
0.961737
0.999331
0.922264
0.991092
0.989808
0.994404
0.989334
0.859384
0.9961
0.995761
0.885124
0.983896
0.99259
0.99999
0.972201
0.87926
0.992959
0.990829
0.96684
0.983875
0.987068
0.899382
0.9474
0.986508
0.991302
0.940825
0.996657
0.99684
0.899347
0.947881
0.95904
0.996272
0.928205
0.984603
0.974985
0.975007
0.896823
0.971542
0.995171
0.999063
0.99546
0.996358
0.999651
0.986504
0.913066
0.989473
0.995915
0.940523
0.991359
0.955819
0.964941
0.995509
0.906284
0.956663
0.995855
0.979517
0.975668
1
0.899986
0.987461
0.970912
0.928056
0.862366
0.992269
0.970617
0.988982
0.983654
0.960713
0.994921
0.999965
0.999222
0.896576
0.997428
0.977245
0.995157
0.874412
0.871837
0.940356
0.993291
0.999492
0.871249
0.995474
0.956715
0.997141
0.987032
0.992852
0.995169
0.910108
0.996605
0.996281
0.987653
0.970183
0.995709
0.840155
0.902914
0.877853
0.93319
0.971611
0.995208
0.994592
0.993445
0.993437
0.983105
0.995397
0.9711
0.982776
0.869573
0.99044
0.936832
0.988095
0.995394
0.989539
0.995951
0.912413
0.993576
0.997341
0.997638
0.995534
0.996758
0.997087
0.996997
0.998653
0.980587
0.97839
0.954799
0.998044
0.946113
0.945584
0.902369
0.981441
0.999112
0.968221
0.976312
0.998489
0.965022
0.958961
0.993016
0.880878
0.990273
0.99402
0.922655
0.976573
0.996347
0.994184
0.905646
0.841542
0.993009
0.998709
0.985545
0.991028
0.953695
0.965589
0.90786
0.934721
0.980291
0.999452
0.963523
0.997714
0.974303
0.999039
0.97339
0.996839
0.948205
0.994875
0.919809
0.998372
0.99813
0.993865
0.990034
0.941748
0.945088
0.997941
0.979211
0.886981
0.962883
0.984967
0.945801
0.996939
0.989802
0.974851
0.983079
0.99348
0.992432
0.872012
0.936803
0.895927
0.983
0.916471
0.99304
0.885001
0.983026
0.977096
0.828087
0.95589
0.887862
0.712828
0.66055
0.716079
0.704945
0.665234
0.808459
0.78406
0.466186
0.156631
0.601958
0.440451
0.509079
0.723722
0.704285
0.7393
0.703252
0.679294
0.762158
0.742811
0.736822
0.780428
0.539927
0
0
0
0
0
0
0
0
0
0
0
0
0
0
0
0
0
0
0
0
0
0
0
0
0
0
0
0
0
0
0
0
0
0
0
0
0
0
0
0
0
0
0
0
0
0
0
0
0
0
0
0
0
0
0
0
0
0
0
0
0
0.389213
0.923746
0.873942
0.963487
0.748207
0.347573
0.419595
0.949581
0.995592
0.95502
0.93593
0.958456
0.899605
0.999927
0.99758
0.954083
0.995195
0.993969
0.871583
0.93906
0.997521
0.957563
0.994926
0.917854
0.940009
0.962147
0.998271
0.960907
0.869249
0.989348
0.985684
0.967365
0.993091
0.918475
1
0.991845
0.933496
0.947601
0.906453
0.986105
0.971779
0.949969
0.994013
0.965609
0.905808
0.905016
0.985891
0.991478
0.971483
0.99335
0.997894
0.954404
0.952883
0.946215
0.942482
0.974724
0.964931
0.958329
0.980809
0.914811
0.992165
0.919482
0.988122
0.988241
0.935955
0.895401
0.923566
0.989638
0.936435
0.947641
0.90396
0.987345
0.995924
0.999584
0.980788
0.994029
0.98735
0.971688
0.999928
0.99994
0.926254
0.996066
0.970594
0.786419
0.992651
0.940483
0.986924
0.934549
0.954743
0.912453
0.973308
0.98682
0.943875
0.992003
0.957405
0.993839
0.889903
0.997031
0.987329
0.973302
0.967699
0.99525
0.986205
0.989664
0.962941
0.973672
0.970519
0.985638
0.978347
0.873347
0.925677
0.979945
0.998963
0.965247
0.921926
0.984178
0.978075
0.962596
0.986213
0.923037
0.989423
0.971439
0.949906
0.984289
0.992861
0.986053
0.933944
0.99084
0.978063
0.97373
0.975886
0.987532
0.94888
0.997266
0.962422
0.92827
0.982129
0.983959
0.989418
0.997545
0.979428
0.953413
0.924472
0.994703
0.994098
0.982956
0.943119
0.965287
0.996261
0.940208
0.999352
0.983389
0.91455
0.970469
0.997037
0.946769
0.999415
0.99114
0.997104
0.976666
0.994257
0.99665
0.943267
0.997472
0.974313
0.949208
0.828216
0.783194
0.962234
0.996114
0.999343
0.995155
0.983954
0.992809
0.991207
0.963577
0.984518
0.876385
0.935967
0.984557
0.993305
0.994577
0.998866
0.887175
0.964004
0.993334
0.972947
0.980148
0.987364
0.979577
0.995598
0.990094
0.765602
0.971671
0.984616
0.872134
0.867885
0.977857
0.995698
0.97162
0.890805
0.997906
0.883868
0.96751
0.962341
0.999478
0.992197
0.990146
0.980366
0.998855
0.994726
0.997662
0.965996
0.863142
0.9915
0.995432
0.99741
0.913558
0.987176
0.91328
0.937591
0.998064
0.995301
0.959706
0.981291
0.955191
0.898181
0.958708
0.871529
0.994193
0.988065
0.99144
0.994224
0.920634
0.9916
0.985666
0.901168
0.908886
0.987818
0.987208
0.990896
0.964768
0.973259
0.93101
0.986936
0.990155
0.96409
0.969992
0.96237
0.96826
0.954517
0.947398
0.989289
0.891669
0.939141
0.88635
0.9346
0.826876
0.955018
0.914949
0.948325
0.938301
0.919265
0.946043
0.858986
0.922082
0.905383
0.911593
0.992824
0.987594
0.897923
0.929814
0.983925
0.952114
0.924117
0.92165
0.978448
0.818201
0.991397
0.990709
0.986923
0.991075
0.990148
0.993145
0.982768
0.965538
0.966777
0.996997
0.993849
0.997972
0.941971
0.987856
0.989662
0.991985
0.996746
0.889276
0.973786
0.991416
0.999342
0.823683
0.946279
0.929391
0.991784
0.937283
0.936116
0.969896
0.954764
0.989825
0.986945
0.949318
0.982918
0.949158
0.894071
0.997467
0.961657
0.89154
0.871616
0.995383
0.809832
0.993415
0.959383
0.995303
0.939325
0.989408
0.997926
0.973699
0.989908
0.989597
0.996217
0.946756
0.900005
0.671802
0.886164
0.914733
0.878076
0.871748
0.997888
0.928972
0.941303
0.980561
0.996734
0.934975
0.990185
0.998895
0.950127
0.999091
0.907241
0.990948
0.938868
0.997919
0.876766
0.926406
0.894907
0.920106
0.964075
0.960609
0.892318
0.99771
0.999462
0.993588
0.996142
0.995843
0.882076
0.931573
0.902732
0.979218
0.930767
0.983762
0.962028
0.997654
0.963349
0.955853
0.989943
0.998002
0.99874
0.991265
0.940091
0.996701
0.916291
0.926397
0.966011
0.978841
0.993061
0.989483
0.988481
0.972116
0.940988
0.866417
0.895866
0.97225
0.938179
0.998981
0.90329
0.78699
0.900447
0.878023
0.99944
0.937655
0.963063
0.905155
0.999019
0.950194
0.923822
0.977864
0.882678
0.863779
0.915763
0.939476
0.91726
0.996545
0.94389
0.999579
0.995613
0.998307
0.970618
0.980867
0.925979
0.995834
0.997952
0.796503
0.955031
0.993314
0.974967
0.959871
0.976305
0.903992
0.928239
0.921223
0.818633
0.913502
0.987148
0.939595
0.954959
0.970423
0.9354
0.990012
0.991564
0.992922
0.995661
0.99359
0.996716
0.99541
0.968741
0.811047
0.996127
0.97659
0.935149
0.91162
0.904777
0.99166
0.965482
0.997617
0.984381
0.877475
0.997907
0.931501
0.977433
0.983054
0.992454
0.95051
0.945862
0.934473
0.975
0.992518
0.91874
0.996253
0.958305
0.985629
0.948051
0.740822
0.994894
0.917474
0.997204
0.901203
0.961087
0.983159
0.944104
0.987388
0.982147
0.996711
0.981326
0.957723
0.975482
0.842737
0.8715
0.969316
0.993517
0.998023
0.965798
0.992615
0.989953
0.903875
0.870893
0.891266
0.874373
0.855426
0.895114
0.732461
0.899668
0.988074
0.987924
0.946118
0.88289
0.981847
0.999558
0.951833
0.987876
0.933017
0.887356
0.968964
0.779092
0.880531
0.992062
0.876467
0.79382
0.77759
0.996042
0.922029
0.995876
0.99568
0.967785
0.976948
0.997864
0.832446
0.985619
0.986264
0.990505
0.992147
0.990403
0.972438
0.983386
0.963242
0.96641
0.990539
0.993189
0.995692
0.995156
0.996009
0.991996
0.989563
0.998465
0.997389
0.941665
0.912426
0.877031
0.775446
0.977378
0.895357
1
0.992662
0.942341
0.955303
0.978999
0.971772
0.999425
0.994111
0.950544
0.994574
0.984211
0.983682
0.980248
0.87431
0.996711
0.968708
0.989279
0.988275
0.986083
0.993815
0.99546
0.987501
0.994799
0.994136
0.990532
0.977439
0.989421
0.981939
0.995027
0.950114
0.916044
0.975642
0.953026
0.9908
0.998085
0.998728
0.997247
0.998487
0.998162
0.994219
0.933659
0.975403
0.924185
0.985206
0.999226
0.999847
0.994671
0.999692
0.997716
0.996873
0.88751
0.999464
0.98933
0.944524
0.997558
0.986389
0.994315
0.953454
0.968168
0.987751
0.999714
0.980628
0.991947
0.984866
0.994155
0.952116
0.936394
0.979104
0.950975
0.976107
0.977268
0.994947
0.99927
0.993416
0.999082
0.992873
0.993457
0.969895
0.99994
0.99989
0.998844
0.954873
0.936449
0.971662
0.999213
0.996543
0.973559
0.999923
0.915674
0.909673
0.990199
0.9966
0.95556
0.966306
0.992777
0.986595
0.99618
0.997542
0.991274
0.998254
0.957078
0.895703
0.99489
0.996135
0.993184
0.895395
0.859475
0.994434
0.999908
0.995008
0.998622
0.997821
0.997658
0.881446
0.994005
0.984932
0.998502
0.997813
0.993288
0.992979
0.910685
0.990876
0.998268
0.999091
0.887056
0.872805
0.830929
0.969703
0.498648
0
0
0.365784
0.996933
0.916674
0.99175
0.993923
0.988571
0.950689
0.955291
0.875419
0.972314
0.93267
0.980253
0.899499
0.991171
0.995911
0.996854
0.938518
0.990813
0.980305
0.996307
0.998001
0.949258
0.954462
0.997428
0.992416
0.932906
0.996917
0.988074
0.972749
0.991739
0.994494
1
0.922265
0.996234
0.991776
0.994253
0.983555
0.996339
0.993948
0.98961
0.901516
0.979723
0.998286
0.985441
0.995419
0.997047
0.997939
0.985239
0.848456
0.998288
0.99961
0.9628
0.9984
0.961775
0.863302
0.994038
0.989816
0.971514
0.999857
0.995041
0.917606
0.877674
0.979962
0.964609
0.997497
0.979373
0.998163
0.907085
0.996729
0.9997
0.954189
0.901504
0.992517
0.960544
0.994226
0.976136
0.988433
0.903129
0.963849
0.994547
0.986068
0.934974
0.971249
0.99333
0.995919
0.97249
0.880361
0.954786
0.985438
0.874598
0.982831
0.900716
0.903539
0.898335
0.94646
0.998842
0.888628
0.99231
0.991592
0.998008
0.877392
0.99574
0.986718
0.993376
0.907454
0.983372
0.995254
0.999683
0.992866
0.991754
0.986303
0.929366
0.96394
0.963136
0.970137
0.994071
0.806092
0.928682
0.996422
0.988128
1
0.987634
0.976841
0.975334
0.998198
0.992206
0.996737
0.998096
0.888049
0.999509
0.963626
0.998432
0.998738
0.998931
0.894152
0.937962
0.888391
0.986154
0.907891
0.97979
0.99993
0.998575
0.985944
0.953067
0.990852
0.973294
0.991018
0.910609
0.896285
0.933643
0.993241
0.988054
0.996211
0.945483
0.993458
0.998949
0.993719
0.921013
0.976703
0.991882
0.976835
0.993924
0.879714
0.981471
0.923886
0.964435
0.964481
0.880388
0.979347
0.962745
0.996923
0.9719
0.978067
0.979079
0.882471
0.996772
0.981084
0.980518
0.993701
0.998525
0.917872
0.98835
0.777734
0.99546
0.982517
0.991298
0.980618
0.8931
0.969241
0.96678
0.961828
0.996309
0.975586
0.929654
0.986658
0.990216
0.98187
0.881468
0.991564
0.953567
0.995359
0.950606
0.998091
0.991385
0.995764
0.983198
0.979214
0.889954
0.993978
0.969452
0.95563
0.969743
0.994249
0.996266
0.995168
0.99467
0.99975
0.978515
0.98291
0.990508
0.975718
0.966565
0.989098
0.982621
0.972366
0.981369
0.986024
0.977125
0.99655
0.973637
0.974112
0.971738
0.984268
0.902062
0.984603
0.991602
0.99367
0.943578
0.98974
0.973676
0.98042
0.996971
0.999137
0.999253
0.977276
0.99886
0.953102
0.881437
0.959924
0.943318
0.98628
0.97929
0.985894
0.999012
0.995662
0.953405
0.982809
0.995736
0.903415
0.975204
0.91737
0.991002
0.994847
0.984507
0.953525
0.995184
0.957803
0.985385
0.981832
0.974647
0.992749
0.961004
0.975102
0.91628
0.984418
0.871204
0.995897
0.994672
0.989967
0.995462
0.996231
0.888625
0.885986
0.87487
0.959644
0.895072
0.988622
0.920617
0.991543
0.992393
0.99269
0.979853
0.960957
0.898331
0.98381
0.905275
0.990532
0.995562
0.987903
0.995194
0.963017
0.99676
0.974264
0.989654
0.992773
0.992746
0.99125
0.978333
0.914492
0.977141
0.969667
0.975152
0.995863
0.972955
0.99003
0.972581
0.953971
0.991877
0.997344
0.996048
0.986707
0.991634
0.988671
0.947403
0.993731
0.998888
0.960823
0.997934
0.880846
0.97567
0.9988
0.969519
0.984453
0.997771
0.987628
0.998291
0.998268
0.985697
0.986281
0.981446
0.966136
0.900107
0.99375
0.904663
0.87644
0.997463
0.885765
0.975041
0.872391
0.976407
0.998559
0.992219
0.995555
0.995117
0.921268
0.923463
0.998477
0.996373
0.985383
0.988051
0.993384
0.865463
0.965326
0.996424
0.989137
0.983639
0.994289
0.996087
0.998222
0.988534
0.968719
0.987319
0.997742
0.988819
0.998635
0.990723
0.990963
0.996375
0.922239
0.956062
0.977225
0.984201
0.987556
0.973662
0.888632
0.980933
0.918274
0.971337
0.902169
0.904308
0.883967
0.910589
0.823482
0.919982
0.911271
0.905689
0.986194
0.994529
0.988884
0.972928
0.983024
0.995291
0.941277
0.990579
0.996463
0.944408
0.995343
0.952417
0.992609
0.838756
0.985299
0.968064
0.985371
0.989816
0.998749
0.993357
0.968309
0.930825
0.989547
0.990068
0.95763
0.996919
0.996604
0.883038
0.966887
0.913775
0.865487
0.985146
0.999573
0.994101
0.994915
0.975801
0.768769
0.992887
0.882853
0.889829
0.998493
0.987841
0.976536
0.989091
0.996386
0.994042
0.9928
0.958761
0.866759
0.967609
0.933239
0.902366
0.991449
0.997652
0.902714
0.946931
0.95748
0.995997
0.995437
0.998849
0.99745
0.977129
0.948675
0.924579
0.987778
0.996352
0.993381
0.997194
0.990755
0.99094
0.928326
0.977218
0.994292
0.993036
0.978483
0.993054
0.988896
0.988622
0.994527
0.990426
0.999167
0.955026
0.909587
0.990325
0.992937
0.994315
0.994825
0.988517
0.994612
0.957731
0.991995
0.998341
0.990667
0.992623
0.987283
0.999379
0.966342
0.969644
0.991047
0.926225
0.970134
0.978637
0.958946
0.868726
0.932879
0.993078
0.999232
0.907026
0.821491
0.893342
0.890815
0.957813
0.974655
0.964611
0.967636
0.97446
0.939486
0.874464
0.993875
0.942042
0.919581
0.98493
0.985055
0.976993
0.995612
0.908278
0.923787
0.994222
0.958238
0.980948
0.996249
0.993255
0.992783
0.984247
0.965049
0.996969
0.989211
0.976682
0.977228
0.961612
0.964897
0.977528
0.962069
0.988284
0.987711
0.902413
0.971241
0.98677
0.997378
0.955883
0.994655
0.878369
0.958142
0.907881
0.981036
0.995544
0.994879
0.984937
0.962058
0.98008
0.999091
0.996073
0.999348
0.83715
0.997588
0.976805
0.944857
0.996729
0.998291
0.990575
0.997358
0.994434
0.990645
0.998529
0.988823
0.986079
0.996668
0.943734
0.987089
0.980752
0.997385
0.865301
0.922013
0.997165
0.991673
0.996698
0.990236
0.996088
0.839684
0.948656
0.89743
0.942931
0.895948
0.993037
0.995809
0.951971
0.987796
0.997824
0.997574
0.999198
0.907486
0.985138
0.880983
0.996129
0.997226
0.996886
0.948064
0.983262
0.909404
0.96307
0.996006
0.985314
0.997236
0.974187
0.996451
0.966991
0.996205
0.982294
0.994536
0.923024
0.949065
0.930202
0.96932
0.998699
0.986626
0.971467
0.886152
0.913068
0.97296
0.953367
0.998287
0.868795
0.995823
0.997843
0.983216
0.953385
0.99586
0.982128
0.992793
0.928507
0.996743
0.980674
0.972528
0.994274
0.996007
0.994676
0.864189
0.923581
0.995364
0.984632
0.977109
0.980611
0.981873
0.944047
0.994088
0.99972
0.997254
0.989327
0.996327
0.983519
0.926997
0.996506
0.997318
0.993686
0.997274
0.996382
0.99612
0.959266
0.988857
0.962594
0.986619
0.933894
0.860947
0.99774
0.862904
0.992427
0.980145
0.866259
0.925828
0.999122
0.989571
0.995178
0.994455
0.999763
0.977505
0.952325
0.998591
0.996837
0.988608
0.997811
0.97201
0.966448
0.995321
0.998718
0.994362
0.993124
0.979404
0.993948
0.939758
0.980764
0.995391
0.90684
0.998481
0.96295
0.940757
0.910788
0.998977
0.985421
0.983096
0.985856
0.971852
0.996429
0.980745
0.994677
0.996825
0.99611
0.94975
0.98341
0.975281
0.912369
0.871023
0.931469
0.939068
0.986638
0.920259
0.962145
0.998361
0.99852
0.797304
0.999647
0.996914
0.969736
0.91795
0.996656
0.985453
0.998082
0.970745
0.991709
0.999292
0.996856
0.991456
0.981174
0.970548
0.996391
0.995786
0.99387
0.982907
0.981457
0.997055
0.993664
0.980785
0.981853
0.987111
0.99746
0.844828
0.992038
0.946021
0.877166
0.992346
0.996317
0.995373
0.993933
0.996394
0.935072
0.933701
0.987601
0.979844
0.880716
0.997544
0.99865
0.997596
0.978049
0.999861
0.976413
0.993673
0.992117
0.994443
0.964748
0.985528
0.979527
0.99495
0.98376
0.995234
0.997184
0.993316
0.977977
0.989042
0.973845
0.991996
0.987396
0.987486
0.982764
0.970132
0.994951
0.994376
0.991155
0.995965
0.977654
0.996034
0.990634
0.997271
0.967536
0.985855
0.991342
0.93792
0.992667
0.992467
0.991383
0.983177
0.890841
0.995764
0.995331
0.987191
0.996498
0.824448
0.968937
0.977401
0.907563
0.991713
0.984926
0.996827
0.996482
0.979346
0.997166
0.988009
0.990387
0.993888
0.995522
0.982667
0.998124
0.975814
0.897341
0.995079
0.997008
0.999474
0.932518
0.994879
0.997338
0.996273
0.996431
0.997659
0.99801
0.994162
0.99264
0.993632
0.992874
0.99705
0.997036
0.969872
0.997613
0.97265
0.98416
0.970832
0.995551
0.931757
0.965401
0.994955
0.996825
0.980659
0.99104
0.993147
0.906123
0.996336
0.993754
0.997155
0.995269
0.987374
0.988614
0.950086
0.985974
0.973811
0.987839
0.989265
0.998305
0.993077
0.987602
0.905383
0.995469
0.88369
0.996546
0.971989
0.98528
0.982788
0.990388
0.987498
0.978829
0.989479
0.988364
0.968871
0.983809
0.99519
0.988213
0.994962
0.997045
0.990131
0.996106
0.963814
0.954052
0.997605
0.910322
0.999855
0.966634
0.993599
0.997868
0.999531
0.994354
0.984066
0.983044
0.92627
0.996677
0.998111
0.925747
0.999166
0.991128
0.986011
0.997408
0.987469
0.982706
0.960179
0.974586
0.995826
0.977132
0.998283
0.950247
0.99778
0.882236
0.942733
0.996984
0.995342
0.89431
0.885431
0.986121
0.874716
0.899786
0.921242
0.987213
0.933542
0.958042
0.996061
0.985446
0.98404
0.994906
0.950188
0.99462
0.995548
0.96203
0.927576
0.993565
0.997019
0.999759
0.9961
0.998428
0.998848
0.984255
0.936357
0.97607
0.978843
0.99327
0.999494
0.998328
0.893658
0.992829
0.997441
0.978578
0.999373
0.9928
0.995766
0.978706
0.985457
0.994138
0.967033
0.972589
0.991031
0.999036
0.988005
0.950473
0.976404
0.994206
0.994215
0.99427
0.992053
0.99331
0.992238
0.963549
0.970563
0.992516
0.998832
0.989676
0.996333
0.998589
0.982665
0.996308
0.936615
0.979274
0.997825
0.965564
0.94482
0.997393
0.991498
0.997105
0.933288
0.99512
0.998624
0.952512
0.957289
0.991025
0.984935
0.883916
0.897874
0.968556
0.995706
0.931077
0.999395
0.964739
0.933812
0.997474
0.950853
0.999226
0.996324
0.990827
0.968694
0.999124
0.991779
0.936099
0.891052
0.943285
0.995677
0.992506
0.993551
0.998152
0.961088
0.992781
0.998319
0.991477
0.988165
0.994079
0.993735
0.999133
0.989274
0.988501
0.993769
0.981214
0.992679
0.989312
0.963918
0.991412
0.996219
0.990749
0.977885
0.993985
0.893393
0.997121
0.95655
0.956085
0.995268
0.993192
0.99347
0.911077
0.988703
0.99127
0.982406
0.972334
0.990044
0.994094
0.99244
0.969446
0.989055
0.923062
0.992759
0.982667
0.988462
0.92104
0.991242
0.991955
0.992391
0.997164
0.990742
0.989509
0.998103
0.997565
0.996036
0.993619
0.997687
0.988978
0.985393
0.987187
0.979289
0.987236
0.990362
0.9731
0.957049
0.993198
0.970028
0.900617
0.905845
0.974098
0.98625
0.980903
0.987084
0.995774
0.996724
0.985874
0.99662
0.940434
0.982159
0.996489
0.993707
0.992135
0.988064
0.974087
0.985085
0.972287
0.984625
0.985504
0.993399
0.970157
0.973404
0.978928
0.984352
0.983556
0.986903
0.985124
0.989183
0.960758
0.976191
0.992763
0.996581
0.983771
0.967728
0.995814
0.975693
0.943065
0.969756
0.944192
0.995397
0.92146
0.955548
0.994069
0.993705
0.992573
0.991095
0.990788
0.991021
0.999326
0.981075
0.993867
0.962406
0.971973
0.92236
0.996772
0.997991
0.974105
0.963917
0.98837
0.964947
0.994558
0.97797
0.987675
0.960321
0.997252
0.969416
0.974895
0.957243
0.98337
0.972648
0.995009
0.996216
0.995042
0.943765
0.992302
0.990381
0.986627
0.930449
0.986326
0.992232
0.996248
0.989242
0.961973
0.989921
0.982612
0.987583
0.990375
0.984711
0.993126
0.992226
0.990513
0.997387
0.987099
0.957397
0.995375
0.991521
0.993304
0.991494
0.970533
0.980674
0.991707
0.993176
0.989538
0.994326
0.988372
0.989483
0.96552
0.995988
0.996988
0.993036
0.999623
0.995878
0.995642
0.999346
0.973319
0.977725
0.9785
0.998472
0.99903
0.949595
0.874014
0.996342
0.992426
0.993347
0.998026
0.915865
0.826012
0.994862
0.995513
0.95554
0.996459
0.914093
0.93148
0.998678
0.992453
0.99919
0.998796
0.998594
0.996062
0.994628
0.994594
0.994098
0.997161
0.999479
0.188265
0.633764
0.174
0.971497
0.970469
0.992352
0.998582
0.995793
0.988648
0.994997
0.996847
0.936865
0.960407
0.987797
0.992711
0.9863
0.995909
0.996248
0.992708
0.979308
0.982328
0.950901
0.93794
0.945806
0.979554
0.985831
0.98344
0.989054
0.984256
0.953387
0.964423
0.975004
0.981539
0.990946
0.985769
0.962944
0.982492
0.994829
0.999232
0.997587
0.995607
0.997919
0.990538
0.974957
0.944563
0.97629
0.956154
0.989469
0.948476
0.993408
0.905293
0.906428
0.985863
0.986801
0.987637
0.98609
0.996869
0.994781
0.987687
0.940902
0.966348
0.897574
0.980954
0.929742
0.992577
0.967187
0.977432
0.971927
0.916072
0.716813
0.713546
0.766329
0.971655
0.976175
0.975415
0.983856
0.996017
0.995097
0.996552
0.994527
0.934863
0.997305
0.991407
0.9878
0.981356
0.993294
0.989356
0.956935
0.991853
0.990301
0.99077
0.999014
0.994845
0.99457
0.990955
0.990759
0.993393
0.963231
0.978385
0.962044
0.998492
0.98802
0.996367
0.990915
0.963327
0.993739
0.992936
0.997662
0.993867
0.99143
0.990808
0.991468
0.995104
0.994652
0.881482
0.995605
0.993692
0.883296
0.994455
0.998474
0.996887
0.998036
0.984089
0.988948
0.998449
0.997323
0.998163
0.998003
0.996888
0.984701
0.991291
0.999308
0.996858
0.995561
0.997595
0.992598
0.970412
0.993334
0.955866
0.995832
0.991567
0.99578
0.994997
0.988621
0.937733
0.989895
0.946686
0.96068
0.991963
0.99957
0.943626
0.855304
0.896213
0.943918
0.993712
0.984782
0.879522
0.958682
0.997042
0.969004
0.997486
0.994789
0.987483
0.932842
0.900593
0.983102
0.980851
0.990917
0.986528
0.957838
0.99704
0.997755
0.972949
0.992903
0.990649
0.997384
0.998537
0.999793
0.997248
0.990483
0.967957
0.961165
0.991253
0.991657
0.99217
0.914724
0.998186
0.976299
0.990914
0.994001
0.997566
0.993162
0.978965
0.914905
0.991279
0.915525
0.978721
0.99734
0.915035
0.992888
0.84681
0.867291
0.932431
0.86712
0.807441
0.941015
0.996335
0.83408
0
0.15854
0.994992
0.987412
0.993568
0.994064
0.999689
0.973493
0.987676
0.989757
0.996391
0.995503
0.991193
0.927053
0.97682
0.966461
0.956907
0.993309
0.975545
0.992886
0.882287
0.963953
0.95391
0.982557
0.991423
0.972636
0.986501
0.965051
0.917182
0.966645
0.993756
0.951915
0.96166
0.997054
0.98995
0.976189
0.898117
0.982171
0.988187
0.965295
0.987034
0.964131
0.982308
0.984228
0.980038
0.986136
0.587208
0.4005
0.967425
0.996186
0.977996
0.961981
0.9643
0.985971
0.977176
0.963319
0.937544
0.951543
0.995085
0.457559
0.131224
0.20842
0.0157834
0
fixedStep chrom=7 start=1 step=50000 span=50000
0.298384
0.878967
0.968951
0.980784
0.574694
0.337651
0.969447
0.988465
0.951791
0.964358
0.977873
0.991923
0.984744
0.966924
0.968123
0.965216
0.965554
0.976266
0.97295
0.957912
0.971445
0.933936
0.959406
0.904873
0.984069
0.995455
0.95268
0.975123
0.990013
0.99483
0.99537
0.992695
0.996511
0.987046
0.998249
0.993912
0.978023
0.878122
0.957318
0.987626
0.970718
0.966527
0.994105
0.994607
0.969038
0.991713
0.908457
0.971464
0.961687
0.973497
0.989139
0.936939
0.981679
0.989717
0.951482
0.914545
0.991671
0.991471
0.992116
0.995049
0.993468
0.989746
0.99446
0.899625
0.991193
0.995926
0.996207
0.998128
0.998086
0.999229
0.998228
0.999452
0.957353
0.98539
0.988544
0.992545
0.981159
0.923226
0.995746
0.995605
0.960568
0.994063
0.963108
0.994358
0.996417
0.982144
0.972637
0.97688
0.985509
0.948277
0.975415
0.987373
0.662016
0.963061
0.98942
0.991367
0.980829
0.989336
0.981733
0.986041
0.924826
0.885595
0.981733
0.919491
0.965976
0.94933
0.860046
0.941329
0.9843
0.982036
0.972684
0.975776
0.971111
0.98573
0.992502
0.941458
0.942219
0.932514
0.804979
0.53827
0.740947
0.991231
0.972022
0.992923
0.989207
0.980242
0.971051
0.974154
0.983442
0.966152
0.986347
0.987202
0.986756
0.989414
0.958528
0.732354
0.526116
0.699394
0.703411
0.698187
0.636419
0.983942
0.983584
0.941923
0.912562
0.992328
0.982868
0.985099
0.975248
0.995116
0.869731
0.93323
0.93909
0.968679
0.983026
0.994495
0.99442
0.996106
0.995612
0.99751
0.986113
0.988225
0.976734
0.993965
0.999947
0.957134
0.888178
0.955706
0.991503
0.997141
0.981917
0.998154
0.998181
0.982722
0.988045
0.880054
0.993731
0.963472
0.956146
0.978654
0.997986
0.989915
0.993442
0.983431
0.993217
0.979438
0.995496
0.929246
0.895144
0.850687
0.981621
0.999301
0.970209
0.959109
0.987965
0.905239
0.967112
0.975075
0.988812
0.988806
0.989151
0.986094
0.995134
0.993352
0.899773
0.980532
0.919612
0.998721
0.972697
0.985516
0.908522
0.960042
0.960705
0.97784
0.972603
0.949438
0.917216
0.989435
0.981733
0.98584
0.971159
0.997836
0.997393
0.998557
0.989534
0.9977
0.988783
0.983457
0.964795
0.992167
0.996478
0.974262
0.972068
0.998316
0.987771
0.968804
0.990611
0.999719
0.995705
0.998657
0.993073
0.994384
0.999407
0.9387
0.94363
0.970286
0.996087
0.963291
0.997609
0.947133
0.87716
0.961627
0.991007
0.99641
0.97175
0.987555
0.986937
0.97771
0.9912
0.973973
0.983586
0.974799
0.895859
0.969947
0.992211
0.989337
0.911939
0.998175
0.985895
0.996276
0.996983
0.998954
0.999179
0.96236
0.96933
0.989175
0.840397
0.946175
0.992321
0.985419
0.996365
0.970225
0.98935
0.997454
0.98484
0.985247
0.885976
0.863978
0.989319
0.982441
0.991639
0.997195
0.996674
0.871608
0.864591
0.997795
0.999842
0.992281
0.992349
0.99416
0.99417
0.995795
0.963598
0.992164
0.997861
0.993305
0.980322
0.997006
0.990661
0.998049
0.990008
0.872773
0.992003
0.99957
0.997576
0.995647
0.99709
0.994474
0.995163
0.871635
0.988849
0.995958
0.990586
0.995881
0.968615
0.857077
0.993655
0.988149
0.895032
0.995457
0.993111
0.998573
0.984138
0.993984
0.987222
0.993994
0.967477
0.993676
0.98889
0.99468
0.992631
0.917768
0.99304
0.990233
0.952133
0.911911
0.995204
0.973137
0.994579
0.984285
0.998196
0.999055
0.942485
0.993183
0.996808
0.944643
0.974682
0.992112
0.997509
0.99873
0.958377
0.991514
0.980105
0.940819
0.958802
0.999197
0.993714
0.999857
0.998318
0.995271
0.998781
0.995713
0.995878
0.999417
0.999387
0.971296
0.99993
0.997788
0.995221
0.962596
0.884828
0.923765
0.99329
0.99911
0.817264
0.954128
0.997555
0.987246
0.966944
0.969456
0.979882
0.975709
0.999383
0.93663
0.892958
0.994448
0.945499
0.996822
0.790523
0.958214
0.981241
0.980953
0.928618
0.976252
0.986734
0.999146
0.989631
0.990615
0.990262
0.99395
0.996191
0.910287
0.924491
0.988809
0.955445
0.988781
0.995084
0.965697
0.958416
0.979024
0.997025
0.991731
0.988838
0.996311
0.917287
0.951847
0.996793
0.980846
0.993651
0.997841
0.99155
0.993463
0.987953
0.939177
0.991036
0.99608
0.99209
0.991129
0.988536
0.975277
0.994758
0.976493
0.988627
0.999552
0.997998
0.996141
0.988524
0.99246
0.993394
0.997503
0.83443
0.692383
0.997406
0.998277
0.950699
0.986511
0.964303
0.9926
0.991853
0.901862
0.998174
0.81295
0.990511
0.994073
0.986245
0.992398
0.986094
0.88761
0.972421
0.990903
0.97542
0.986004
0.971498
0.903322
0.987431
0.975557
0.962492
0.883837
0.981114
0.904464
0.898386
0.998673
0.942807
0.995319
0.99718
0.990634
0.945699
0.987052
0.921246
0.978823
0.994806
0.975355
0.968064
0.975538
0.958282
0.995788
0.974035
0.996417
0.992135
0.99327
0.944946
0.835761
0.981441
0.97204
0.996424
0.998861
1
0.994761
0.999619
0.953056
0.996092
0.999513
0.869408
0.985614
0.963476
0.886203
0.994926
0.998127
0.99977
0.977142
0.995607
0.907591
0.995126
0.98142
0.941607
0.988492
0.953321
0.988776
0.997218
0.988739
0.987671
0.991883
0.998638
0.987381
0.9982
0.975493
0.975518
0.964681
0.970691
0.918662
0.910976
0.964693
0.990444
0.99996
0.99937
0.992295
0.895745
0.991747
0.987685
0.962508
0.886239
0.99923
0.99342
0.992083
0.986678
0.97532
0.995748
0.977201
0.995791
0.997814
0.915424
0.999685
0.994159
0.998544
0.998512
0.972879
0.985569
0.991441
0.981573
0.993597
0.997971
0.9968
0.988177
0.999318
0.998994
0.982659
0.992996
0.96882
0.993511
0.992196
0.99945
0.990317
0.990062
0.995759
0.994128
0.97356
0.984514
0.996748
0.997728
0.988641
0.992528
0.952646
0.887736
0.94603
0.686681
0.871273
0.918197
0.995679
0.994248
0.994722
0.970217
0.990766
0.942919
0.998334
0.997215
0.974961
0.952823
0.98346
0.990101
0.767888
0.974242
0.933049
0.98631
0.877902
0.99918
0.985273
0.991996
0.98816
1
0.997941
0.99811
0.989199
1
0.980115
0.996872
0.998425
0.954189
0.986815
0.997593
0.998283
0.816614
0.998384
0.956085
0.883549
1
0.984713
0.986648
0.99764
0.993736
0.980856
0.922917
0.996579
0.890602
0.993273
0.936874
0.995595
0.964024
0.878907
0.963618
0.988245
0.877501
0.974267
0.974558
0.915843
0.67873
0.642795
0.895956
0.747238
0.983375
0.956432
0.683959
0.986292
0.988462
0.993626
0.90798
0.990929
0.99108
0.994744
0.909846
0.994234
0.995666
0.855982
0.980959
0.99938
0.99846
0.995552
0.996018
0.968113
0.998866
0.995515
0.883381
0.99976
0.999847
0.997576
0.780253
0.984538
0.890143
0.99842
0.99689
0.95897
0.978683
0.885012
0.925952
0.907881
0.996814
0.999171
0.911076
0.948183
0.856944
0.814746
0.905492
0.885122
0.56439
0.5754
0.623455
0.834495
0.996684
0.990068
0.992883
0.995457
0.997973
0.996373
0.999076
0.993425
0.955354
0.930519
0.958202
0.989688
0.963639
0.692759
0.935367
0.986763
0.991799
0.951447
0.975
0.973219
0.989004
0.997129
0.951858
0.992106
0.975402
0.893061
0.997774
0.997709
0.98997
0.929115
0.999384
0.984143
1
0.997811
0.990501
0.999499
0.994189
0.90485
0.904391
0.988235
0.916075
0.987471
0.994725
0.991945
0.992127
0.995605
0.990513
0.852396
0.988819
0.997486
0.940769
0.991473
0.999238
0.988991
0.985362
0.971148
0.998851
0.998322
0.950805
0.914708
0.948275
0.909289
0.967538
0.994671
0.982148
0.99766
0.978958
0.992484
0.958711
0.999719
0.998392
0.996251
0.988938
0.998078
0.943231
0.896109
0.99973
0.996483
0.999574
0.999409
0.942734
0.995245
0.995755
0.985053
0.976435
0.985013
0.994723
0.995889
0.972597
0.995341
0.632189
0.945412
0.851889
0.986401
0.912365
0.994745
0.993006
0.987957
0.972864
0.988094
0.954698
0.930531
0.895707
0.966574
0.998663
0.998708
0.99064
0.999343
0.99649
0.997747
0.999281
0.954424
0.998651
0.866985
0.99808
0.996103
0.997481
0.997564
0.994938
0.997175
0.996089
0.99477
0.990058
0.9991
0.997979
0.980172
0.998052
0.998177
0.999597
0.998798
0.997055
0.998178
0.995622
0.992833
0.998574
0.996168
0.987876
0.993522
0.997077
0.998189
0.99718
0.998148
0.972503
0.995035
0.993434
0.979861
0.88936
0.994389
0.994255
0.979927
0.921713
0.991477
0.902624
0.998672
0.99594
0.974633
0.907459
0.999104
0.992428
0.989655
0.995874
0.964707
0.989404
0.903029
0.995637
0.997514
0.995032
0.991653
0.987099
0.982071
0.896244
0.973727
0.982866
0.980929
0.464557
0.639304
0.992952
0.99817
0.952652
0.997138
0.999042
0.997437
0.997915
0.966456
0.996078
0.989962
0.994296
0.991059
0.982504
0.988328
0.974609
0.978872
0.975379
0.96652
0.99305
0.9834
0.977497
0.991972
0.997612
0.997735
0.991618
0.91138
0.89239
0.998958
0.93311
0.984688
0.996544
0.990952
0.928416
0.792776
0.411212
0.654314
0.998486
0.892769
0.999693
0.959277
0.968437
0.949489
0.997655
0.999012
0.99033
0.951081
0.998868
0.980662
0.990101
0.999723
0.97684
0.998509
0.996683
0.999863
0.990785
0.910488
0.99885
0.988045
0.994802
0.98287
0.993861
0.989045
0.926702
0.993753
0.995893
0.994607
0.997661
0.994144
0.99304
0.987049
0.983953
0.97908
0.979284
0.986592
0.990634
0.989453
0.990573
0.949864
0.974417
0.993892
0.985817
0.988024
0.985234
0.992915
0.993634
0.997125
0.998164
0.988666
0.985197
0.998512
0.973159
0.986398
0.900895
0.955313
0.971792
0.869338
0.895177
0.860999
0.951589
0.982515
0.993969
0.919793
0.997431
0.981773
0.996523
0.997376
0.99117
0.980573
0.984605
0.968963
0.997952
0.902411
0.82108
0.993037
0.999208
0.970364
0.98795
0.989078
0.994785
0.977181
0.987634
0.974943
0.997731
0.964368
0.998597
0.408167
0.786816
0.997849
0.971778
0.989635
0.899685
0.99768
0.996118
0.999345
0.996726
0.996081
0.972383
0.850872
0.986883
0.996605
0.997575
0.993834
0.997427
0.97416
0.997903
0.99416
0.950614
0.655074
0.99716
0.992878
0.953605
0.890167
0.927039
0.969338
0.999493
0.94757
0.86755
0.883502
0.977013
0.995005
0.98985
0.945492
0.99527
0.994678
0.99034
0.960015
0.979727
0.99436
0.994071
0.992127
0.986141
0.99939
0.970369
0.9946
0.991353
0.997369
0.998925
0.929289
0.999377
0.885397
0.997134
0.959892
0.884289
0.99432
0.988532
0.936706
0.998931
0.978869
0.999202
0.986698
0.997192
0.998994
0.995514
0.996844
0.99942
0.976677
0.967663
0.999017
0.978849
0.996907
0.910092
0.998095
0.960716
0.827139
0.956957
0.738367
0.998407
0.998615
0.970294
0.914858
0.9996
0.990809
0.963568
0.994188
0.974138
0.991762
0.983289
0.972821
0.959453
0.996234
0.995698
0.999001
0.995739
0.954608
0.99116
0.937768
0.98859
0.950647
0.950737
0.997121
0.938766
0.906383
0.849511
0.679943
0.694116
0.961946
0.950342
0.988953
0.96882
0.982083
0.977426
0.977913
0.932672
0.96114
0.977807
0.81395
0.574174
0.637807
0.950635
0.901476
0.972799
0.864039
0.974759
0.965538
0.704202
0.449315
0.506136
0.544733
0.494917
0.532527
0.444991
0.535268
0.972187
0.964555
0.937616
0.981188
0.978504
0.979269
0.981491
0.912996
0.879713
0.625919
0.845659
0.641971
0.810844
0.703232
0.683405
0.991337
0.845126
0.0844
0
0
0
0
0
0
0
0
0
0
0
0
0
0
0
0
0
0
0
0
0
0
0
0
0
0
0
0
0
0
0
0
0
0
0
0
0
0
0
0
0
0
0
0
0
0
0
0
0
0
0
0
0
0
0
0
0
0
0
0.631306
0.0431711
0.0426142
0.0963867
0.31765
0.0678633
0.285141
0.353351
0.102529
0.728239
0.542654
0.313345
0.267638
0.324657
0.846943
0.609542
0.90924
0.329173
0.583934
0.933511
0.904543
0.962561
0.954014
0.990171
0.987773
0.90903
0.930843
0.930554
0.960948
0.919699
0.962706
0.858075
0.87316
0.563925
0.478515
0.653539
0.500087
0.494162
0.475532
0.533895
0.492553
0.545165
0.505312
0.421682
0.709451
0.917117
0.958792
0.985452
0.923618
0.976952
0.986527
0.844432
0.963362
0.978555
0.962231
0.990378
0.958219
0.966803
0.985434
0.942463
0.988829
0.914954
0.947336
0.97071
0.947922
0.960137
0.988043
0.951865
0.849445
0.723287
0.475551
0.400946
0.705177
0.902652
0.989594
0.960505
0.919593
0.882656
0.543493
0.326346
0.643174
0.326185
0.584451
0.790125
0.909402
0.826956
0.933898
0.974988
0.908823
0.970398
0.955433
0.976535
0.966593
0.987764
0.873569
0.973185
0.904533
0.892621
0.949525
0.961899
0.949028
0.947299
0.983021
0.938227
0.959337
0.96161
0.987142
0.968696
0.80492
0.811862
0.757658
0.759178
0.743769
0.649907
0.676103
0.942509
0.991232
0.997827
0.987974
0.994943
0.996063
0.991907
0.993464
0.992292
0.992112
0.984013
0.994844
0.979131
0.993924
0.98307
0.972277
0.995181
0.980696
0.995252
0.98895
0.990827
0.991917
0.991098
0.988153
0.989939
0.996214
0.968722
0.993787
0.989222
0.988602
0.98968
0.993242
0.992523
0.987764
0.96874
0.996743
0.993696
0.992027
0.99143
0.986194
0.968304
0.988776
0.989319
0.989594
0.989143
0.988818
0.995536
0.99983
0.999234
0.992431
0.99759
0.997577
0.994907
0.990617
0.998242
0.995083
0.992591
0.876087
0.995492
0.98658
0.994204
0.991321
0.997711
0.991391
0.991792
0.996477
0.995262
0.990086
0.992677
0.973312
0.964598
0.993111
0.991916
0.993854
0.976278
0.986213
0.981844
0.990348
0.990132
0.996536
0.995322
0.995539
0.990197
0.994467
0.994481
0.995295
0.986676
0.990026
0.973079
0.984133
0.996228
0.994755
0.989176
0.985838
0.990377
0.991324
0.920029
0.971149
0.995034
0.962913
0.99398
0.995603
0.988161
0.913874
0.783809
0.727654
0.762289
0.770055
0.867837
0.807575
0.593143
0.748527
0.507647
0.261866
0.205621
0.28574
0.355419
0.416303
0.725314
0.953554
0.876377
0.99502
0.976401
0.981987
0.986359
0.981545
0.992738
0.974006
0.952522
0.960019
0.985138
0.993079
0.994682
0.980239
0.978716
0.985578
0.9577
0.974568
0.988663
0.976354
0.978247
0.985104
0.988492
0.9717
0.968604
0.973891
0.906834
0.374307
0.39707
0.491649
0.312859
0.344819
0.486928
0.606609
0.467012
0.372811
0.322315
0.257604
0.0429867
0.348409
0.47588
0.27615
0.167298
0.201173
0.452948
0.644394
0.406436
0.959372
0.990485
0.991547
0.958011
0.977724
0.963443
0.962279
0.98985
0.967326
0.987388
0.988801
0.932685
0.905803
0.979707
0.980182
0.98281
0.991878
0.990645
0.667057
0.662056
0.388087
0.611702
0.540329
0.636377
0.549174
0.654428
0.617859
0.627047
0.574742
0.530122
0.27102
0.56827
0.595776
0.932808
0.987814
0.980479
0.978644
0.979625
0.992516
0.947888
0.975698
0.996189
0.989977
0.984784
0.996287
0.987311
0.993201
0.992363
0.992999
0.982454
0.997421
0.980033
0.990787
0.996224
0.987838
0.913119
0.971696
0.978048
0.991282
0.999123
0.989469
0.988671
0.927311
0.999358
0.991197
0.995132
0.924535
0.922192
0.960521
0.998174
0.984205
0.988858
0.974993
0.998688
0.887776
0.998993
0.995014
0.983208
0.96651
0.992057
0.986631
0.990726
0.963091
0.995431
0.95843
0.99611
0.990153
0.929295
0.92908
0.97105
0.987389
0.992286
0.996289
0.998479
0.998744
0.997995
0.988253
0.995196
0.997799
0.996118
0.990658
0.990019
0.998228
0.844333
0.996655
0.996405
0.995774
0.998638
0.974688
0.976581
0.910714
0.982638
0.982884
0.976623
0.99875
0.991844
0.985875
0.994171
0.88922
0.993583
0.997821
0.99869
0.991086
0.999887
0.992724
0.974009
0.96682
0.977333
0.999345
0.990431
0.983764
0.993627
0.99515
0.998682
0.993326
0.987878
0.992779
0.954137
0.998397
0.970907
0.990268
0.943167
0.902836
0.994235
0.994933
0.990809
0.998573
0.952327
0.99799
0.996927
0.890735
0.992045
0.987035
0.997149
0.975722
0.944735
0.981789
0.995627
0.92023
0.988026
0.988788
0.990229
0.981387
0.942775
0.900078
0.99314
0.993105
0.927831
0.993274
0.889038
0.786656
0.970943
0.943893
0.994882
0.992187
0.995319
0.959878
0.910825
0.982283
0.96452
0.977303
0.978311
0.998454
0.957818
0.98046
0.996066
0.995539
0.995163
0.960335
0.903848
0.998718
0.99566
0.992828
0.990177
0.895944
0.997326
0.891297
0.991865
0.998667
0.99899
0.972798
0.997155
0.972829
0.975815
0.981218
0.997074
0.993639
0.994668
0.998583
0.946521
0.977004
0.989542
0.975959
0.88945
0.917097
0.998177
0.868229
0.918338
0.94223
0.971924
0.87544
0.967703
0.999733
0.99707
0.997352
0.962812
0.994508
0.999673
0.998873
0.95808
0.778125
0.967415
0.998882
0.992037
0.873189
0.965937
0.994819
0.987988
0.945996
0.988052
0.994194
0.993141
0.988269
0.980931
0.873427
0.97118
0.954357
0.985611
0.900867
0.913908
0.965985
0.921364
0.992206
0.997726
0.945012
0.991771
1
0.975905
0.981239
0.998252
0.892671
0.974507
0.955089
0.994416
0.997503
0.985188
0.949558
0.93548
0.994047
0.962508
0.999486
0.995208
0.993713
0.957806
0.977181
0.913505
0.973811
0.963769
0.844102
0.969567
0.935078
0.97567
0.986342
0.977422
0.990304
0.930459
0.997789
0.898633
0.986094
0.972416
0.989108
0.781706
0.681199
0.922119
0.997689
0.993841
0.93625
0.989613
0.978745
0.986616
0.922074
0.993693
0.872322
0.998251
0.974419
0.889568
0.998621
0.993969
0.966989
0.993476
0.918464
0.993517
0.998626
0.826612
0.985007
0.998151
0.978968
0.894454
0.971366
0.769741
0.994348
0.803178
0.942588
0.969767
0.920441
0.941815
0.96609
0.878247
0.985927
0.951826
0.987057
0.977322
0.981717
0.904321
0.99091
0.996551
0.986071
0.96201
0.982484
0.954317
0.96036
0.993111
0.996002
0.995571
0.999596
0.988843
0.997109
0.970413
0.93037
0.986249
0.943765
0.906523
0.97712
0.999542
0.990238
0.99709
0.839043
0.924516
0.998566
0.992963
0.994964
0.866268
0.911831
0.967024
0.98341
0.875851
0.99056
0.982343
0.995916
0.981857
0.996413
0.993362
0.953757
0.937056
0.99225
0.996486
0.988047
0.999144
0.994896
0.987161
0.994274
0.997952
0.995372
0.982648
0.966704
0.933259
0.994278
0.996479
0.976006
0.964827
0.98261
0.943097
0.985026
0.935103
0.973398
0.997017
0.996355
0.923352
0.993417
0.994796
0.947632
0.987202
0.988149
0.995912
0.98986
0.997375
0.886187
0.999123
0.900912
0.997574
0.992168
0.995189
0.994601
0.994917
0.981844
0.906119
0.994056
0.997678
0.989199
0.990793
0.897895
0.876001
0.989671
0.966992
0.988743
0.984266
0.878037
0.993703
0.999184
0.999056
0.962402
0.984342
0.954937
0.94967
0.889905
0.958111
0.951225
0.990011
0.983033
0.996282
0.891559
0.857085
0.97961
0.944074
0.937743
0.795557
0.972077
0.504912
0.619527
0.89241
0.981087
0.991861
0.995698
0.991894
0.992443
0.987733
0.988043
0.973016
0.986595
0.987455
0.995674
0.995234
0.991879
0.980118
0.983978
0.98299
0.990608
0.991071
0.993574
0.986033
0.98421
0.997958
0.984116
0.983812
0.992122
0.985195
0.981095
0.963538
0.977984
0.972534
0.993258
0.986015
0.848083
0.96334
0.943535
0.866508
0.957122
0.993509
0.957999
0.984536
0.992236
0.980399
0.963905
0.872809
0.73305
0.500875
0.982568
0.988416
0.990234
0.952686
0.995389
0.988461
0.986967
0.933269
0.980142
0.969086
0.992991
0.965844
0.11549
0.70119
0.976038
0.973709
0.972389
0.985426
0.988315
0.963608
0.964205
0.954253
0.991567
0.986154
0.990476
0.994581
0.885629
0.693239
0.986162
0.981929
0.993348
0.996706
0.985083
0.989157
0.990003
0.993895
0.99381
0.991979
0.985224
0.989348
0.644031
0.796963
0.991974
0.551606
0.405886
0.34747
0.401306
0.436224
0.59395
0.605906
0.957091
0.988861
0.965765
0.937653
0.901172
0.967221
0.960776
0.635969
0.586521
0.744453
0.99114
0.968787
0.928151
0.97318
0.989204
0.992302
0.998044
0.968891
0.902812
0.966528
0.989114
0.923929
0.959233
0.996011
0.998262
0.952611
0.944335
0.990284
0.872342
0.906954
0.997813
0.958439
0.964674
0.954164
0.90334
0.821424
0.982147
0.957595
0.829056
0.997776
0.966461
0.889513
0.986548
0.986757
0.992742
0.996752
0.987214
0.997463
0.988758
0.956218
0.993498
0.948541
0.950916
0.972661
0.972353
0.979345
0.990589
0.977804
0.986949
0.998336
0.993977
0.989512
0.956484
0.978529
0.998817
0.993917
0.992707
0.992666
0.872641
0.948259
0.936526
0.986201
0.941502
0.977554
0.953192
0.999158
0.99864
0.913603
0.913221
0.992128
0.988583
0.992185
0.942152
0.978044
0.961363
0.942882
0.996505
0.993683
0.992561
0.992977
0.965994
0.986714
0.979836
0.986217
0.90821
0.996081
0.909827
0.99504
0.988111
0.997743
0.954951
0.981405
0.990983
0.993277
0.993076
0.99523
0.992768
0.992435
0.965571
0.969437
0.981288
0.931043
0.997541
0.959784
0.975554
0.990713
0.96466
0.983764
0.923735
0.997468
0.999877
0.995611
0.915148
0.985038
0.924839
0.917782
0.996016
0.995877
0.998978
0.987699
0.973431
0.930002
0.934582
0.99579
0.99089
0.95203
0.941999
0.924219
0.93454
0.934778
0.992657
0.918533
0.861793
0.990564
0.909537
0.976799
0.962818
0.986565
0.985299
0.958146
0.954975
0.962728
0.985075
0.929187
0.949594
0.92637
0.955601
0.933461
0.91676
1
0.910625
0.993543
0.982885
0.99503
0.993716
0.994387
0.985766
0.99889
0.880082
0.9889
0.989486
0.994857
0.835788
0.861682
0.996257
0.954669
0.968014
0.978817
0.991155
0.995505
0.990543
0.997041
0.989664
0.876489
0.998275
0.997129
0.968345
0.996959
0.987131
0.996612
0.993923
0.987845
0.991788
0.996499
0.958799
0.987459
0.970178
0.974416
0.909849
0.993409
0.959939
0.997825
0.881587
0.928746
0.971729
0.963855
0.99447
0.996541
0.879622
0.916198
0.978677
0.967797
0.954568
0.919174
0.832582
0.96431
0.989079
0.963039
0.801671
0.867082
0.996604
0.969055
0.997578
0.995758
0.942472
0.981359
0.994009
0.995985
0.940412
0.998734
0.98613
0.969054
0.974693
0.955411
0.96236
0.998737
0.99774
0.999049
0.995772
0.997701
0.995543
0.995002
0.997471
0.935584
0.89764
0.994081
0.998122
0.89547
0.998564
0.92563
0.998949
0.987709
0.995368
0.997442
0.995185
0.967904
0.994167
0.998005
0.969983
0.992745
0.984518
0.989839
0.931408
0.948818
0.963624
0.984282
0.991018
0.994091
0.996234
0.992632
0.996866
0.89741
0.860101
0.957133
0.99018
0.999132
0.996889
0.999763
0.843095
0.997687
0.992555
0.99004
0.988739
0.982167
0.993549
0.982585
0.995959
0.990957
0.998228
0.995967
0.990758
0.998897
0.988613
0.986529
0.899331
0.996399
0.992199
0.998708
0.996108
0.991297
0.997235
0.997321
0.976747
0.923872
0.99589
0.972115
0.972316
0.99996
0.980886
0.975492
0.936848
0.971636
0.980758
0.994196
0.966328
0.993192
0.983378
0.994401
0.980153
0.996813
0.995105
0.99906
0.996369
0.961557
0.995843
0.97144
0.992966
0.999234
0.934435
0.998537
0.928564
0.990392
0.997581
0.922834
0.994325
0.870217
0.855259
0.999622
0.998295
0.983878
0.933788
0.947657
0.980435
0.986437
0.978541
0.992277
0.9929
0.998603
0.90454
0.99999
0.954219
0.999118
0.990504
0.999418
0.997218
0.997064
0.982986
0.997451
0.998269
0.963043
0.995869
0.912855
0.994025
0.989227
0.993018
0.966017
0.997334
0.997052
0.908928
0.987027
0.899916
0.996105
0.961816
0.997316
0.996737
0.921343
0.971514
0.985716
0.955184
0.984752
0.996745
0.997039
0.992494
0.974677
0.994957
0.996645
0.992658
0.98808
0.86121
0.882145
0.999706
0.989988
0.998162
0.99901
0.999053
0.938203
0.970014
0.963017
0.95803
0.990986
0.858071
0.98808
0.993398
0.966449
0.976555
0.935061
0.997565
0.984258
0.993114
0.989564
0.982349
0.990021
0.839052
0.983167
0.87079
0.984643
0.991095
0.996562
0.999139
0.970725
0.936788
0.903112
0.993778
0.984946
0.986503
0.901835
0.994391
0.984761
0.964489
0.999254
0.983433
0.999827
0.999381
0.880127
0.993722
0.944578
0.985415
0.999256
0.938386
0.997135
0.992553
0.964035
0.99886
0.873565
0.985883
0.987265
0.988304
0.952822
0.97775
0.932676
0.972506
0.96183
0.971114
0.995084
0.996292
0.993253
0.991857
0.994951
0.975758
0.999189
0.967814
0.974381
0.875658
0.992306
0.994133
0.99276
0.997465
0.957843
0.992476
0.974896
0.958525
0.954526
0.994559
0.962835
0.997672
0.913977
0.933859
0.99459
0.997821
0.999262
0.907636
0.795864
0.935801
0.987416
0.953476
0.993075
0.997457
0.992979
0.993335
0.980776
0.97698
0.977261
0.932505
0.967514
0.972884
0.972995
0.99538
0.994292
0.999681
0.993456
0.998906
0.99998
0.996882
0.923603
0.999499
0.987473
0.984099
0.99888
0.995935
0.892163
0.988275
0.987672
0.986397
0.784113
0.787143
0.757432
0.43156
0.962595
0.995401
0.98452
0.984215
0.986707
0.980738
0.980473
0.989505
0.98264
0.990654
0.990665
0.972554
0.98981
0.989341
0.985179
0.982266
0.976088
0.983852
0.981223
0.992789
0.982954
0.987603
0.989501
0.990773
0.978273
0.979514
0.974671
0.974438
0.991806
0.994651
0.988662
0.945993
0.989519
0.998017
0.994322
0.995898
0.987853
0.08932
0
0.737196
0.967428
0.957107
0.989074
0.981627
0.98425
0.990625
0.997945
0.98489
0.990653
0.996146
0.984559
0.990311
0.988216
0.989555
0.97622
0.996594
0.991435
0.996069
0.993126
0.988015
0.988088
0.99179
0.99807
0.996288
0.9672
0.98699
0.98481
0.927184
0.94758
0.99919
0.999253
0.998254
0.998632
0.998774
0.999464
0.995299
0.998565
0.997851
0.99239
0.99958
0.941279
0.933204
0.997504
0.989841
0.994722
0.971548
0.996177
0.963288
0.991525
0.990862
0.991726
0.938205
0.992327
0.990896
0.93965
0.995545
0.987701
0.995285
0.974858
0.993747
0.998558
0.989491
0.99941
0.998117
0.996795
0.874954
0.994602
0.980993
0.995731
0.993867
0.986495
0.997192
0.935981
0.997125
0.98922
0.997442
0.994548
0.997661
0.968462
0.964521
0.998304
0.98579
0.993591
0.99613
0.990133
0.998446
0.997577
0.950267
0.968965
0.922903
0.990798
0.981279
0.987447
0.992876
0.992132
0.997166
0.989779
0.986787
0.988498
0.991533
0.987151
0.99464
0.992927
0.995827
0.946399
0.958062
0.996056
0.995136
0.997021
0.863117
0.99551
0.994704
0.984929
0.998404
0.994249
0.976159
0.893277
0.998406
0.996912
0.979991
0.989053
0.975108
0.941327
0.8276
0.874326
0.996101
0.995324
0.97683
0.996815
0.971966
0.91226
0.83479
0.988127
0.987543
0.970455
0.998696
0.895068
0.992996
0.991175
0.995283
0.988358
0.996498
0.986082
0.989943
0.992979
0.997262
0.993726
0.989002
0.930253
0.995565
0.981629
0.992082
0.986569
0.991104
0.958069
0.974995
0.980579
0.960731
0.93126
0.979045
0.989965
0.984491
0.986679
0.97451
0.989318
0.996968
0.976311
0.985362
0.989949
0.966508
0.955419
0.949079
0.948352
0.987293
0.983014
0.993616
0.96695
0.964525
0.961474
0.996752
0.995867
0.570037
0.905241
0.974997
0.988035
0.993172
0.994998
0.994299
0.99158
0.994322
0.9267
0.993427
0.98628
0.989643
0.988646
0.953691
0.950924
0.972657
0.983073
0.971989
0.989969
0.940203
0.883321
0.899277
0.997467
0.998004
0.983138
0.978895
0.887924
0.870179
0.986591
0.955091
0.998715
0.979803
0.99712
0.979679
0.994779
0.994398
0.9937
0.971816
0.997376
0.991979
0.996209
0.896368
0.986546
0.933944
0.877557
0.876347
0.972199
0.933695
0.995551
0.998148
0.991808
0.993178
0.960086
0.03558
0.960619
0.980571
0.989374
0.521404
0.458565
0.949845
0.978101
0.974637
0.998643
0.993194
0.996824
0.995948
0.980675
0.902255
0.949004
0.923166
0.996852
0.995215
0.992155
0.996619
0.982892
0.993325
0.665334
0.492221
0.391362
0.0146967
0.533524
0.467043
0.45608
0.786803
0.994182
0.981285
0.984616
0.9813
0.955845
0.705377
0.506092
0.463964
0.505682
0.727796
0.957109
0.989021
0.963915
0.99552
0.956648
0.949551
0.982949
0.976972
0.995216
0.997517
0.971111
0.965454
0.990714
0.976585
0.998088
0.997022
0.860272
0.996395
0.92003
0.983111
0.91769
0.997956
0.979521
0.911752
0.949515
0.952971
0.997221
0.961972
0.971978
0.99651
0.993403
0.953216
0.782947
0.985291
0.945385
0.955544
0.920518
0.999542
0.922878
0.990774
0.99288
0.991559
0.994047
0.99532
0.912576
0.998967
0.993249
0.994928
0.949075
0.999761
0.780165
0.930066
0.997014
0.97637
0.980475
0.995223
0.99533
0.996794
0.942687
0.98526
0.993502
0.994725
0.992716
0.988874
0.971896
0.994052
0.930164
0.975515
0.855683
0.966972
0.987941
0.995355
0.995713
0.985817
0.992228
0.986925
0.99612
0.992291
0.946354
0.962643
0.963141
0.983176
0.913505
0.987916
0.978281
0.991843
0.990343
0.991473
0.985956
0.985361
0.952445
0.983879
0.972348
0.967831
0.972942
0.969553
0.988899
0.973909
0.92909
0.964851
0.991089
0.982432
0.987565
0.892288
0.960044
0.97953
0.998089
0.99873
0.996762
0.910527
0.644274
0.63149
0.632651
0.620625
0.641982
0.644233
0.647987
0.62266
0.965555
0.992878
0.992553
0.894158
0.974533
0.853978
0.912789
0.91593
0.886542
0.960028
0.955662
0.994444
0.994502
0.997569
0.993719
0.992833
0.998082
0.996538
0.99659
0.985048
0.987851
0.990051
0.993211
0.988159
0.983582
0.994705
0.986373
0.997949
0.98717
0.994822
0.993109
0.995996
0.98713
0.983617
0.95423
0.923026
0.996821
0.992641
0.735443
0.874312
0.985706
0.936635
0.921696
0.978644
0.977512
0.937918
0.931651
0.973492
0.963419
0.72971
0.675216
0.946453
0.995172
0.994561
0.984758
0.988073
0.913888
0.997164
0.978122
0.949654
0.850974
0.996193
0.971625
0.994935
0.994774
0.993173
0.984784
0.995521
0.664105
0.672704
0.81889
0.888218
0.994903
0.679751
0.622248
0.636618
0.630304
0.888013
0.995771
0.994685
0.994528
0.971768
0.998245
0.967024
0.996655
0.406188
0
0.578586
0.974026
0.951993
0.992441
0.997245
0.99651
0.993632
0.994374
0.998506
0.985291
0.986536
0.963809
0.995403
0.978681
0.991611
0.954341
0.953389
0.996414
0.99799
0.997107
0.985075
0.964272
0.938686
1
0.993575
0.995935
0.99409
0.9986
0.996199
0.994987
0.994669
0.965717
0.994082
0.99864
0.977363
0.990758
0.973132
0.995558
0.9893
0.986146
0.970554
0.995103
0.972481
0.977555
0.978023
0.991775
0.966854
0.886844
0.983571
0.985788
0.917539
0.993598
0.982398
0.990925
0.984824
0.983266
0.989218
0.898403
0.981665
0.949543
0.985564
0.9502
0.961871
0.927908
0.961248
0.962094
0.941407
0.980011
0.9775
0.991332
0.932101
0.954869
0.975677
0.963753
0.987211
0.87673
0.965916
0.919341
0.966796
0.967398
0.972054
0.980038
0.981949
0.981873
0.982868
0.970967
0.987309
0.962882
0.974697
0.995147
0.902835
0.963512
0.951763
0.996944
0.897055
0.669788
fixedStep chrom=8 start=1 step=50000 span=50000
0.172953
0.141937
0.123832
0.759974
0.923385
0.788903
0.843015
0.674715
0.998405
0.996689
0.94932
0.986155
0.929721
0.98022
0.880384
0.955022
0.976776
0.970518
0.910472
0.882222
0.989052
0.967292
0.895121
0.934944
0.985387
0.953763
0.800218
0.84856
0.963721
0.970594
0.95002
0.836189
0.975991
0.918248
0.976071
0.976749
0.984436
0.998704
0.966297
0.998076
0.990614
0.991071
0.969038
0.864729
0.953041
0.748027
0.826902
0.996457
1
0.991541
0.992176
0.998725
0.99992
0.969343
0.981361
0.998965
0.995389
0.947704
0.996838
0.991714
0.989978
0.969828
0.806172
0.965226
0.990008
0.993928
0.94602
0.988254
0.99995
0.997497
0.950697
0.998874
0.995944
0.982125
0.998541
0.998097
0.996496
0.990762
0.940225
0.999461
0.951074
0.996843
0.999934
0.996854
0.991566
0.99996
0.994231
0.995569
0.986912
0.993021
0.995599
0.992789
0.996087
0.997366
0.906873
0.995357
0.998685
0.998233
0.983734
0.994821
0.915806
0.977482
0.994536
0.993951
0.998177
0.971534
0.924298
0.98883
0.991919
0.993195
0.999723
0.950403
0.99993
0.99676
0.980375
0.952519
0.991875
0.998375
0.924743
0.990873
0.988246
0.931981
0.980101
0.973312
0.933068
0.989813
0.982121
0.992
0.999195
0.995628
0.938062
0.991545
0.996659
0.995781
0.917953
0.9945
0.766763
0.666888
0.910193
0.600042
0.442215
0.304892
0.112017
0.36364
0.491056
0.500095
0.526092
0.435799
0.151389
0.124741
0.131667
0.146842
0.230998
0.524819
0.515169
0.488149
0.334153
0.247615
0.294575
0.382555
0.380342
0.527828
0.998044
0.998636
0.995823
0.987449
0.873298
0.997254
0.994913
0.994152
0.995617
0.994889
0.973887
0.989136
0.993627
0.994987
0.964226
0.995856
0.957581
0.987598
0.957986
0.997114
0.989044
0.99934
0.975857
0.95663
0.938703
0.989576
0.986202
0.990842
0.898237
0.922557
0.992799
0.973839
0.97592
0.998133
0.98165
0.959127
0.998394
0.999074
0.998625
0.999009
0.998778
0.996381
0.994343
0.99675
0.972646
0.931493
0.970677
0.994396
0.998855
0.998492
0.990279
0.988774
0.999552
0.884878
0.996663
0.996902
0.99381
0.943422
0.996075
0.996862
0.999086
0.965579
0.993498
0.920721
0.998119
0.997478
0.994214
0.995513
0.997939
0.999048
0.997046
0.977823
0.992248
0.902296
0.996315
0.696963
0.455002
0.392595
0.400411
0.298949
0.0670186
0.452749
0.452945
0.377401
0.360897
0.388234
0.574461
0.461231
0.609387
0.963323
0.999043
0.957852
0.9968
0.983659
0.994183
0.995299
0.989594
0.996375
0.955436
0.997318
0.990805
0.988062
0.987472
0.93358
0.986832
0.988254
0.989086
0.988717
0.930712
0.993836
0.994793
0.993198
0.995383
0.98282
0.985469
0.993104
0.98694
0.962776
0.992816
0.988708
0.939384
0.995993
0.98053
0.957772
0.956524
0.997395
0.977451
0.962828
0.967061
0.977656
0.987997
0.878646
0.987879
0.994532
0.995953
0.995841
0.989691
0.99789
0.988591
0.990032
0.995576
0.997882
0.982579
0.949214
0.986654
0.993197
0.787408
0.999017
0.995669
0.998344
0.996809
0.973295
0.99127
0.98575
0.975635
0.922801
0.99707
0.997475
0.98781
0.966704
0.997531
0.962576
0.998587
0.925554
0.997361
0.995656
0.992421
0.979175
0.889262
0.994782
0.96826
0.970553
0.970172
0.990399
0.855695
0.985083
0.993334
0.989708
0.998914
0.99599
0.980521
0.979593
0.997141
0.988965
0.999127
0.992344
0.99538
0.985726
0.99383
0.994123
0.995849
0.988997
0.990516
0.993566
0.992868
0.981501
0.992177
0.99513
0.976284
0.989866
0.99981
1
0.992566
0.995673
0.963425
0.993886
0.967919
0.948546
0.995428
0.997878
0.969072
0.977291
0.994809
0.982619
0.992468
0.998605
0.988726
0.996304
0.992384
0.983492
0.992391
0.993178
0.990883
0.959223
0.993131
0.996007
0.998971
0.999459
0.997836
0.996969
0.995022
0.998338
0.987606
0.852871
0.993664
0.958429
0.988969
0.990229
0.994891
0.999168
0.997864
0.988889
0.994225
0.990992
0.998096
0.996027
0.992762
0.989638
0.930108
0.998277
0.956449
0.994931
0.994763
0.996921
0.980784
0.99789
0.998701
0.998467
0.973456
0.999556
0.994278
0.978677
0.996334
0.981405
0.996538
0.985568
0.998393
0.998468
0.996849
0.97694
0.9976
0.883732
0.99157
0.991977
0.988954
0.993455
0.987971
0.99677
0.993878
0.991325
0.992887
0.987538
0.989283
0.986567
0.967263
0.987295
0.998019
0.997329
0.999319
0.997037
0.996038
0.989089
0.997531
0.998499
0.989226
0.993838
0.980378
0.979591
0.968918
0.981449
0.978143
0.944417
0.9094
0.974859
0.992154
0.996029
0.996659
0.989356
0.887976
0.992442
0.99473
0.988254
0.991278
0.993906
0.992702
0.996946
0.990846
0.999218
0.984331
0.987536
0.927425
0.994141
0.995061
0.991082
0.899746
0.991255
0.909783
0.992847
0.994031
0.996234
0.947646
0.958766
0.947374
0.995792
0.993822
0.944561
0.9976
0.975854
0.974234
0.978011
0.992395
0.993806
0.990122
0.978576
0.995433
0.97799
0.996843
0.945457
0.909308
0.85446
0.984314
0.978996
0.996709
0.997642
0.997609
0.996464
0.991643
0.996348
0.99747
0.994656
0.993032
0.998614
0.996391
0.880689
0.996872
0.9977
0.993519
0.994189
0.967638
0.996602
0.991701
0.99346
0.994692
0.921799
0.995349
0.96707
0.922043
0.873722
0.998716
0.996922
0.981087
0.997903
0.996153
0.998791
0.99962
0.992496
0.898776
0.995986
0.989392
0.991216
0.998271
0.982004
0.998035
0.978716
0.999367
0.995909
0.994834
0.988037
0.996326
0.995681
0.98831
0.988646
0.997629
0.985947
0.985284
0.996748
0.995482
0.9854
0.985891
0.995649
0.961868
0.887039
0.958342
0.990766
0.995785
0.997798
0.999698
0.960482
0.99575
0.990947
0.989367
0.937504
0.986947
0.9969
0.917737
0.986591
0.991269
0.953047
0.997863
0.997838
0.963759
0.999883
0.999053
0.993639
0.994618
0.986037
0.992098
0.992789
0.984434
0.994028
0.953164
0.988467
0.981892
0.99348
0.996922
0.990336
0.996137
0.96254
0.986156
0.962842
0.980364
0.994517
0.998176
0.995642
0.956413
0.997735
0.988169
0.990352
0.990354
0.91954
0.987631
0.965512
0.988192
0.993344
0.885849
0.921089
0.938112
0.974647
0.98301
0.984912
0.963529
0.993946
0.896312
0.938789
0.994488
0.995636
0.967497
0.995618
0.921731
0.999012
0.985243
0.99514
0.995415
0.998829
0.996613
0.994139
0.990185
0.995256
0.999286
0.996076
0.996075
0.928985
0.990776
0.997838
0.99638
0.956848
0.989952
0.998883
0.978567
0.989305
0.973134
0.967869
0.924967
0.9891
0.990482
0.992872
0.976989
0.982996
0.968003
0.919709
0.986838
0.995265
0.997891
0.931112
0.925624
0.972922
0.933196
0.97351
0.996501
0.893183
0.997875
0.983102
0.991221
0.992087
0.955837
0.951925
0.917457
0.989603
0.998825
0.93737
0.971751
0.996686
0.988398
0.984762
0.998562
0.998768
0.997727
0.98862
0.886764
0.994227
0.984804
0.996833
0.998259
0.99316
0.998994
0.867322
0.995849
0.92373
0.996878
0.996109
0.997668
0.99095
0.997381
0.992668
0.970394
0.962584
0.985896
0.983263
0.997558
0.908794
0.990816
0.99382
0.910186
0.874932
0.80653
0.998524
0.991037
0.992235
0.974889
0.970826
0.977143
0.971408
0.99764
0.997132
0.996788
0.997952
0.999662
0.999052
0.987224
0.982196
0.993969
0.995295
0.990293
0.9959
0.896078
0.998169
0.999673
0.995162
0.99556
0.996162
0.995878
0.990609
0.98764
0.962086
0.985451
0.980442
0.983738
0.973631
0.987333
0.976621
0.991518
0.987654
0.973597
0.998731
0.990683
0.984695
0.986665
0.987444
0.995296
0.989834
0.986732
0.989584
0.987425
0.995237
0.989108
0.983743
0.964798
0.959851
0.965829
0.92772
0.996005
0.984844
0.995958
0.96099
0.962769
0.995567
0.977408
0.994186
0.964162
0.980825
0.998851
0.946517
0.960383
0.982875
0.981182
0.932666
0.990632
0.945391
0.988853
0.994359
0.990555
0.98875
0.991519
0.863035
0.99229
0.96718
0.999126
0.958685
0.890781
0.974827
0.992684
0.983388
0.975854
0.982089
0.977643
0.955637
0.989195
0.992791
0.993608
0.953889
0.996938
0.997022
0.939684
0.993877
0.958266
0.976397
0.978346
0.963505
0.992856
0.993535
0.995336
0.993058
0.995934
0.995217
0.967656
0.993306
0.983396
0.992523
0.990985
0.993325
0.985637
0.987678
0.979761
0.988148
0.985494
0.990542
0.956306
0.982703
0.961229
0.97056
0.971321
0.966626
0.988676
0.931063
0.99066
0.956442
0.987846
0.955614
0.880273
0.989247
0.902542
0.797708
0.87956
0.837431
0.82919
0.995015
0.9996
0.988172
0.936535
0.943491
0.994837
0.999835
0.982263
0.842553
0.265781
0
0
0
0
0
0
0
0
0
0
0
0
0
0
0
0
0
0
0
0
0
0
0
0
0
0
0
0
0
0
0
0
0
0
0
0
0
0
0
0
0
0
0
0
0
0
0
0
0
0
0
0
0
0
0
0
0
0
0
0.0382792
0.593969
0.992875
0.996297
0.999894
1
1
0.992117
0.974759
0.981133
0.996083
0.991781
0.988314
0.985333
0.86017
0.988978
0.831488
0.879207
0.859477
0.992053
0.960767
0.891406
0.881072
0.913679
0.881703
0.843723
0.875852
0.985332
0.819363
0.963599
0.877828
0.962604
0.889202
0.948933
0.9249
0.983008
0.991125
0.974544
0.974227
0.995365
0.986337
0.981578
0.969766
0.987402
0.992256
0.938974
0.949449
0.955193
0.946042
0.942279
0.991128
0.894034
0.980788
0.97816
0.982302
0.999072
0.992567
0.992983
0.889708
0.997379
0.996472
0.890687
0.891309
0.988637
0.99526
0.997379
0.959543
0.993714
0.993095
0.997087
0.959206
0.934389
0.941761
0.993818
0.995322
0.921946
0.990497
0.992145
0.981787
0.940039
0.996905
0.96031
0.998366
0.99598
0.892833
0.914016
0.943305
0.994922
0.997755
0.988329
0.972635
0.948474
0.931528
0.994075
0.997842
0.936796
0.938911
0.917145
0.999417
0.996092
0.944776
0.962131
0.936677
0.983129
0.989741
0.93985
0.984783
0.996081
0.990486
0.990721
0.963396
0.991656
0.895155
0.997827
0.972046
0.892147
0.963043
0.986839
0.974437
0.999406
0.98603
0.992791
0.94064
0.907588
0.997792
0.997994
0.997144
0.9993
0.999296
0.998256
0.99699
0.997521
0.92667
0.972358
0.995754
0.997021
0.990227
0.996966
0.995822
0.980192
0.995639
0.952921
0.990623
0.903617
0.980888
0.991354
0.997149
0.981644
0.993438
0.835413
0.99527
0.939775
0.995232
0.991897
0.882476
0.941187
0.911662
0.886942
0.999066
0.992589
0.966618
0.957666
0.972363
0.955495
0.959693
0.989939
0.991656
0.994965
0.991611
0.997821
0.971033
0.997873
0.993273
0.908436
0.911297
0.974789
0.924564
0.994958
0.997354
0.99843
0.991515
0.984204
0.965637
0.894169
0.990515
0.999064
0.99027
0.998329
0.938168
0.997114
0.99224
0.851043
0.983749
0.970314
0.952975
0.88731
0.942912
0.995079
0.978591
0.987542
0.996948
0.994747
0.984595
0.985548
0.962292
0.932209
0.998096
0.89554
0.950374
0.905884
0.862726
0.988931
0.989094
0.961611
0.980099
0.995824
0.99095
0.973154
0.917407
0.961394
0.986045
0.992589
0.959757
0.966701
0.991531
0.891438
0.916674
0.987971
0.912388
0.998795
0.992989
0.992982
0.985372
0.954173
0.987441
0.947191
0.962238
0.998614
0.989484
0.991788
0.995381
0.967335
0.999081
0.991396
0.977759
0.98165
0.97636
0.99185
0.946149
0.893652
0.985884
0.957782
0.98991
0.996036
0.981167
0.957663
0.927305
0.990583
0.999545
0.999393
0.880807
0.98926
0.992521
0.992705
0.996023
0.890063
0.986528
0.99514
0.991474
0.975129
0.992698
0.891707
0.934515
0.951416
0.99909
0.996592
0.972518
0.975
0.979118
0.807363
0.983599
0.943621
0.992819
0.985421
0.962852
0.897374
0.999402
0.99586
0.965091
0.994206
0.973043
0.937751
0.993906
0.957401
0.988589
0.994174
0.994962
0.977529
0.995781
0.988476
0.991557
0.992843
0.975097
0.960683
0.887927
0.985776
0.931919
0.860314
0.998732
0.969675
0.995362
0.887032
0.996009
0.976454
0.996179
0.998643
0.99364
0.962469
0.996962
0.902287
0.999132
0.979998
0.888626
0.96518
0.987844
0.992003
0.982793
0.945604
0.875689
0.997491
0.997398
0.996114
0.996618
0.996354
0.991432
0.997645
0.995685
0.979184
0.848934
0.93363
0.993941
0.987767
0.998646
0.955177
0.976172
0.922337
0.987899
0.996112
0.99552
0.992117
0.987351
0.910834
0.915735
0.997288
0.964732
0.998568
0.998634
0.907835
0.878455
0.998732
0.988219
0.99987
0.988339
0.968389
0.898232
0.994913
0.987945
0.891042
0.904559
0.999738
0.944089
0.986308
0.983015
0.973145
0.994582
0.935617
0.998063
0.98522
0.997303
0.992743
0.941344
0.91378
0.98754
0.98732
0.873188
0.991551
0.993213
0.998589
0.995747
0.971361
0.89066
0.966773
0.993446
0.951487
0.970974
0.964637
0.993203
0.986053
0.985454
0.995081
0.991585
0.990871
0.910904
0.980005
0.995913
0.998007
0.949697
0.985885
0.909769
0.988511
0.996459
0.991692
0.993264
0.953739
0.986706
0.989767
0.969937
0.992129
0.989491
0.987046
0.984695
0.881197
0.99243
0.987474
0.989941
0.955884
0.996568
0.996224
0.964606
0.923829
0.973607
0.976792
0.97308
0.989605
0.889642
0.944535
0.990583
0.947995
0.984257
0.993204
0.887456
0.986454
0.997923
1
0.996109
0.997687
0.995399
0.924561
0.998348
0.888074
0.938726
0.901912
0.990517
0.998162
0.924187
0.991817
0.99761
0.895484
0.996375
0.993461
0.965252
0.92559
0.86369
0.990477
0.936509
0.998338
0.994951
0.849259
0.995686
0.890687
0.990626
0.986328
0.997363
0.996391
0.989432
0.976641
0.965555
0.993487
0.912052
0.872173
0.943222
0.976435
0.981209
0.983133
0.988063
0.998017
0.995674
0.987755
0.997069
0.994049
0.992575
0.97828
0.963404
0.957489
0.959971
0.9425
0.839005
0.8699
0.918025
0.914581
0.972324
0.965153
0.9951
0.997193
0.996942
0.995079
0.997781
0.997468
0.993109
0.999845
0.842154
0.948071
0.99114
0.945541
0.999452
0.913193
0.993665
0.875955
0.929582
0.986705
0.930446
0.987971
0.993874
0.989758
0.996627
0.879421
0.987418
0.991807
0.891634
0.995577
0.990261
0.885978
0.994114
0.99988
0.965478
0.998465
0.91246
0.988403
0.99798
0.843452
0.968194
0.995786
0.990746
0.932557
0.998318
0.979872
0.964842
0.932479
0.989134
0.991881
0.993032
0.972458
0.994871
0.937497
0.993283
0.978433
0.985508
0.982276
0.990316
0.963306
0.982051
0.991128
0.947394
0.991633
0.996147
0.974172
0.996608
0.913683
0.970166
0.956597
0.883693
0.976571
0.960087
0.998924
0.867923
0.981417
0.98291
0.990583
0.999747
0.890376
0.99764
0.8784
0.996045
0.949116
0.982048
0.984261
0.980331
0.88683
0.88989
0.955822
0.998238
0.909585
0.987018
0.992762
0.848657
0.981183
0.998476
0.981986
0.998874
0.968368
0.999012
0.993648
0.99688
0.939446
0.966596
0.975266
0.99093
0.987172
0.895854
0.919974
0.974043
0.961022
0.993977
0.996511
0.994358
0.990234
0.999629
0.999754
0.999323
1
0.969361
0.980995
0.949683
0.929505
0.864534
0.998554
0.952666
0.944068
0.985644
0.941107
0.995442
0.985339
1
0.996455
0.954135
0.987234
0.99151
0.994399
0.995945
0.963839
0.970292
0.872351
0.998826
0.967298
0.995684
0.981314
0.975878
0.999511
0.998124
0.89225
0.994304
0.942244
0.989744
0.998272
0.993978
0.992634
0.972378
0.928445
0.995568
0.997095
0.951189
0.978523
0.990509
0.99306
0.977674
0.913423
0.965576
0.953245
0.99106
0.943823
0.948414
0.997969
0.972354
0.98281
0.989642
0.966899
0.991844
0.999211
0.993374
0.965956
0.956308
0.903658
0.922782
0.992399
0.977097
0.990699
0.961538
0.983368
0.994757
0.934284
0.982074
0.949984
0.995103
0.980727
0.997786
0.882354
0.997789
0.986417
0.933909
0.992161
0.998899
0.978211
0.997286
0.9615
0.988439
0.975821
0.951988
0.991824
0.889167
0.998809
0.885741
0.994352
0.990419
0.98779
0.992538
0.990233
0.993364
0.877843
0.989248
0.984618
0.974888
0.968539
0.975937
0.998485
0.986189
0.967498
0.98845
0.988361
0.953121
0.984673
0.977796
0.946938
0.952746
0.931539
0.988622
0.998232
0.986242
0.994758
0.997831
0.990038
0.989185
0.998687
0.993334
0.981871
0.973628
0.999145
0.95576
0.963295
0.992157
0.961745
0.976343
0.850294
0.896939
0.993415
0.950406
0.997045
0.990388
0.999471
0.960561
0.935274
0.917839
0.990144
0.909564
0.939775
0.998893
0.996718
0.995136
0.993873
0.988034
0.999643
0.82583
0.884877
0.976262
0.977609
0.889941
0.91832
0.937198
0.988867
0.990277
0.918574
0.993404
0.916635
0.873247
0.946257
0.993887
0.955236
0.991747
0.984812
0.994076
0.99944
0.961771
0.979636
0.997491
0.996442
0.983696
0.154178
0
0
0.0467905
0.111932
0.271241
0.952789
0.98425
0.997763
0.99801
0.982026
0.995548
0.965404
0.988526
0.997144
0.995081
0.990802
0.96768
0.994408
0.995229
0.968944
0.900742
0.999407
0.947282
0.993959
0.931475
0.991768
0.98999
0.958402
0.995232
0.985174
0.98584
0.998939
0.891008
0.941254
0.841145
0.893659
0.865099
0.922961
0.991244
0.899912
0.89302
0.920641
0.98587
0.98521
0.956619
0.983571
0.989108
0.994467
0.997143
0.989879
0.988356
0.834488
0.981371
0.973505
0.997325
0.974876
0.995508
0.99653
0.945825
0.916453
0.998307
0.913537
0.896244
0.948799
0.968709
0.892299
0.982863
0.994433
0.965865
0.995536
0.977206
0.877651
0.886981
0.997971
0.981787
0.930777
0.938913
0.918527
0.867368
0.825953
0.940823
0.929312
0.891302
0.986901
0.962976
0.99576
0.997273
0.997252
0.957189
0.954443
0.927283
0.99755
0.981708
0.929222
0.979474
0.944071
0.899584
0.985284
0.97528
0.993262
0.995695
0.964962
0.97121
0.98049
0.998439
0.994142
0.996008
0.993683
0.996335
0.998585
0.997652
0.90517
0.889115
0.99811
0.978387
0.96414
0.996036
0.995196
0.834888
0.838067
0.999255
0.994576
0.913608
0.968317
0.851234
0.897389
0.905184
0.939063
0.992092
0.992203
0.985921
0.991737
0.950065
0.974675
0.975302
0.817478
0.979012
0.983854
0.998442
0.95844
0.997881
0.985689
0.975804
0.992704
0.99901
0.993549
0.995135
0.992469
0.996617
0.97356
0.998108
0.997204
0.96448
0.992618
0.998364
0.997653
0.87891
0.901467
0.971262
0.994898
0.997368
0.944381
0.993128
0.962949
0.982723
0.991168
0.983357
0.931353
0.91503
0.973597
0.95011
0.999554
0.995841
0.998029
0.974565
0.973807
0.953459
0.990293
0.994735
0.98954
0.942808
0.997208
0.98341
0.986891
0.982452
0.98846
0.991968
0.995736
0.995899
0.982433
0.972782
0.98949
0.98096
0.988808
0.994696
0.865457
0.970131
0.986698
0.987806
0.836269
0.924472
0.996118
0.965378
0.956137
0.928984
0.978788
0.962852
0.998521
0.962897
0.932063
0.884169
0.988627
0.981497
0.998299
0.995456
0.996804
0.989837
0.962711
0.995902
0.969332
0.999827
0.997904
0.963749
0.892263
0.996735
0.995485
0.994489
0.97124
0.992131
0.896588
0.999381
0.929086
0.914344
0.995556
0.850571
0.998785
0.975783
0.963021
0.907159
0.978511
0.878649
0.984765
0.984413
0.962626
0.996968
0.985681
0.991414
0.997755
0.98944
0.980791
0.991748
0.999627
0.995073
0.878375
0.961675
0.986685
0.997095
0.998467
0.966857
0.921451
0.851517
0.897376
0.835494
0.879366
0.980059
0.944931
0.996005
0.989419
0.969082
0.867004
0.986772
0.968312
0.976797
0.998935
0.869823
0.983993
0.908166
0.981539
0.980011
0.90777
0.948158
0.959827
0.913444
0.914718
0.978293
0.993796
0.969927
0.900463
0.918362
0.990763
0.978087
0.991113
0.968348
0.997578
0.987917
0.973024
0.926036
0.995937
0.993913
0.996623
0.979473
0.987501
0.988927
0.988806
0.990169
0.901631
0.943506
0.974844
0.981399
0.996525
0.998478
0.993394
0.994726
0.998019
0.994943
0.986416
0.91538
0.987301
0.994716
0.99313
0.989962
0.786209
0.972712
0.998189
0.995321
0.996358
0.894279
0.989872
0.909902
0.993418
0.917275
0.973662
0.99349
0.994993
0.898123
0.997003
0.985606
0.973358
0.992906
0.991091
0.982818
0.991888
0.993407
0.988596
0.99319
0.992935
0.980249
0.98088
0.984111
0.996804
0.995175
0.99637
0.998799
0.996149
0.965737
0.961736
0.994882
0.995419
0.975216
0.953749
0.880908
0.986617
0.999029
0.842968
0.930806
0.995059
0.97509
0.980157
0.997264
0.930735
0.998166
0.976232
0.996141
0.968411
0.885024
0.997294
0.990289
0.992477
0.963906
0.994068
0.966251
0.999003
0.996281
0.877055
0.998459
0.99522
0.994176
0.936783
0.987377
0.979825
0.998755
0.992228
0.996382
0.998843
0.972916
0.943098
0.976742
0.993904
0.995924
0.995257
0.984195
0.955368
0.995309
0.998611
0.902191
0.971855
0.980872
0.95001
0.943353
0.939219
0.944834
0.99596
0.996834
0.994445
0.995193
0.992384
0.998657
0.990186
0.955517
0.986522
0.986421
0.990531
0.98964
0.981507
0.977927
0.955863
0.999345
0.957207
0.994241
0.95868
0.987447
0.999892
0.999774
0.890163
0.989928
0.991119
0.996589
0.970898
0.995259
0.986495
0.984744
0.981846
0.903422
0.991649
0.975341
0.993422
0.851252
0.974552
0.98734
0.890672
0.934529
0.869711
0.984185
0.988958
0.994126
0.974247
0.996645
0.997663
0.886654
0.997115
0.989352
0.954455
0.993261
0.99814
0.995931
0.989451
0.901034
0.976782
0.992808
0.987733
0.977265
0.980854
0.970433
0.998033
0.97861
0.918203
0.997528
0.990696
0.958035
0.997081
0.979334
0.980915
0.99996
0.964214
0.893757
0.897104
0.99194
0.994148
0.97417
0.967455
0.997447
0.951794
0.988527
0.956023
0.977219
0.963293
0.959862
0.99944
0.994541
0.980198
0.995114
0.996334
0.999456
0.991965
0.991707
0.998374
0.969254
0.86652
0.976396
0.996299
0.998101
0.938145
0.985902
0.994936
0.998478
0.996264
0.983157
0.997512
0.97004
0.986588
0.930262
0.978568
0.996663
0.991474
0.986816
0.987329
0.998475
0.972362
0.990702
0.96697
0.96703
0.944401
0.935128
0.993579
0.998206
0.994148
0.999512
0.998574
0.950572
0.99907
0.885681
0.975824
0.968123
0.986873
0.998727
0.988017
0.985276
0.999033
0.992646
0.981662
0.980955
0.999506
0.996111
0.977615
0.939912
0.992891
0.999564
0.958724
0.892236
0.947812
0.935668
0.970233
0.9992
0.979864
0.992689
0.997998
0.903521
0.998599
0.863828
0.917416
0.971095
0.856746
0.964842
0.843338
0.987871
0.99576
0.99971
0.992858
0.894471
0.893258
0.892828
0.954064
0.983369
0.99572
0.994077
0.982327
0.99719
0.980345
0.974562
0.991166
0.997749
0.998279
0.902837
0.999928
0.966299
0.950693
0.995949
0.990759
0.9869
0.999816
0.997177
0.999055
0.99704
0.896545
0.926599
0.988342
0.996571
0.991052
0.995964
0.998126
0.991185
0.98701
0.963411
0.99543
0.937732
0.986355
0.908187
0.996272
0.989826
0.99276
0.988152
0.947005
0.997822
0.990026
0.997595
0.999392
0.97491
0.977086
0.980808
0.996384
0.997081
0.986499
0.90878
0.989814
0.992466
0.971314
0.942657
0.939363
0.992527
0.986306
0.989024
0.968111
0.993094
0.969388
0.994814
0.994424
0.987913
0.990306
0.992797
0.99677
0.99566
0.989407
0.977119
0.9755
0.985447
0.996969
0.992691
0.990214
0.951373
0.900843
0.996887
0.999688
0.878997
0.997568
0.921684
0.978075
0.995346
0.977172
0.996175
0.997668
0.973082
0.882259
0.903477
0.89979
0.857529
0.97762
0.992079
0.804989
0.937759
0.964408
0.993678
0.994222
0.994465
0.991339
0.968296
0.983822
0.989636
0.977277
0.994692
0.992476
0.992232
0.990419
0.894092
0.988008
0.995985
0.896513
0.994953
0.988745
0.987153
0.994442
0.982492
0.840741
0.987216
0.997921
1
0.96132
0.981272
0.992496
0.935962
0.905292
0.900228
0.994059
0.997648
0.972347
0.908749
0.992934
0.882129
0.990707
0.947276
0.992831
0.991762
0.97687
0.993575
0.977419
0.989134
0.99792
0.989167
0.985134
0.961062
0.984179
0.99588
0.993811
0.979046
0.882218
0.845761
0.99713
0.995535
0.965314
0.990476
0.992427
0.995438
0.992858
0.991213
0.994122
0.993646
0.98653
0.995069
0.992385
0.981466
0.992838
0.987926
0.991522
0.992986
0.994515
0.959659
0.989223
0.991154
0.993649
0.994106
0.991872
0.986009
0.996597
0.995292
0.986887
0.98882
0.87709
0.995514
0.999244
0.989929
0.996452
0.992275
0.99874
0.990378
0.976918
0.992236
0.975416
0.935839
0.991919
0.981908
0.992805
0.997063
0.9934
0.995572
0.985796
0.993194
0.954687
0.972492
0.98857
0.99528
0.999456
0.999071
0.9912
0.952099
0.987872
0.984985
0.979155
0.990919
0.982579
0.987437
0.9006
0.979108
0.983717
0.996247
0.929726
0.998814
0.997861
0.989339
0.99507
0.970324
0.998891
0.993402
0.998188
0.879771
0.985567
0.890526
0.898278
0.99195
0.979188
0.992456
0.996279
0.992632
0.993542
0.980146
0.977637
0.881999
0.996875
0.980481
0.901225
0.984751
0.984488
0.940919
0.991946
0.935176
0.993393
0.859846
0.952235
0.918869
0.989155
0.992994
0.976123
0.979294
0.995089
0.995894
0.960433
0.98441
0.983259
0.991307
0.99445
0.995279
0.997046
0.967626
0.998548
0.99954
0.997719
0.99546
0.892297
0.999498
0.879532
0.99959
0.995563
0.932219
0.995382
0.806416
0.823333
0.884829
0.986762
0.865958
0.986431
0.993154
0.997141
0.999111
0.881341
0.996239
0.99453
0.907124
0.991022
0.996174
0.997915
0.979576
0.982281
0.970972
0.974862
0.949527
0.987113
0.992383
0.990351
0.971607
0.979808
0.987016
0.985444
0.987256
0.994437
0.999296
0.99417
0.998083
0.991537
0.988501
0.989834
0.997032
0.994902
0.987369
0.993728
0.977251
0.999222
0.992709
0.994464
0.987173
0.999745
0.998567
0.885373
0.992685
0.989245
0.900337
0.84519
0.878372
0.993304
0.999359
0.976306
0.995837
0.935337
0.932301
0.947522
0.999658
0.847381
0.962481
0.925993
0.99851
0.920476
0.995555
0.914087
0.996464
0.999753
0.985742
0.991973
0.981598
0.994842
0.990468
0.997234
0.997749
0.998543
0.916933
0.935895
0.994577
0.989769
0.999108
0.993932
0.999192
0.991133
0.998759
0.999342
0.99916
0.993134
0.997396
0.999579
0.974882
0.992765
0.985147
0.998276
0.994312
0.995026
0.988214
0.994783
0.980146
0.96298
0.976085
0.941541
0.998479
0.996402
0.993398
0.871627
0.970363
0.9884
0.965039
0.996267
0.94523
0.993175
0.97515
0.98554
0.969746
0.995935
0.997654
0.930505
0.992853
0.994094
0.997489
0.991036
0.989559
0.993997
0.995661
1
0.996598
0.949073
0.998809
0.879815
0.969176
0.935599
0.995363
0.996941
0.983962
0.996342
0.993522
0.997104
0.98883
0.933623
0.987856
0.755772
0.995372
0.970616
0.984966
0.985321
0.992659
0.989301
0.89064
0.99568
0.999317
0.97971
0.990704
0.8798
0.997815
0.991847
0.98694
0.976885
0.991749
0.966735
0.994566
0.946581
0.942404
0.998132
0.9428
0.930701
0.995959
1
0.980638
0.936302
0.992688
0.999763
0.960656
0.998255
0.9966
0.897035
0.993358
0.994623
0.983229
0.981144
0.872664
0.989769
0.993144
0.9953
0.985903
0.858055
0.891163
0.938738
0.997928
0.976733
0.951075
0.961355
0.939077
0.939244
0.990828
0.994
0.99599
0.998729
0.931359
0.997475
0.99871
0.994244
0.984202
0.980831
0.997004
0.95743
0.998638
0.990084
0.998081
0.992012
0.997501
0.990194
0.994257
0.939098
0.996187
0.998649
0.999572
0.991469
0.998101
0.98209
0.998444
0.998207
0.995184
0.987158
0.981369
0.997897
0.99568
0.985621
0.983174
0.990137
0.969095
0.924082
0.96012
0.973365
0.937045
0.994124
0.971776
0.989815
0.994542
0.994445
0.995367
0.993483
0.978545
0.971258
0.991207
0.989459
0.982849
0.994712
0.975919
0.950857
0.984138
0.995982
0.990292
0.990086
0.975908
0.986251
0.953765
0.998872
0.953473
0.166169
0.580547
0.994515
0.997744
0.857937
0.997667
0.98693
0.990921
0.991911
0.9931
0.997681
0.993804
0.978724
0.989586
0.980333
0.997083
0.993153
0.992059
0.997327
0.995649
0.979429
0.975982
0.99124
0.910099
0.896138
0.978811
0.965234
0.974874
0.97369
0.971267
0.971389
0.981132
0.970081
0.985741
0.99208
0.991171
0.9601
0.993619
0.997845
0.958531
0.959629
0.993722
0.993986
0.954333
0.988513
0.987331
0.972468
0.993249
0.863502
0.847724
0.87482
0.327541
0
0.170183
0.502808
0.975567
0.982018
0.935766
0.990608
0.991196
0.944351
0.977567
0.944384
0.975696
0.95659
0.953157
0.97526
0.978566
0.93186
0.931794
0.939964
0.0570795
0
fixedStep chrom=9 start=1 step=50000 span=50000
0.223543
0.328745
0.321692
0.32986
0.86505
0.994008
0.950867
0.981072
0.993034
0.992465
0.992603
0.992398
0.990915
0.987901
0.983367
0.970247
0.990043
0.970187
0.98891
0.993229
0.994395
0.980653
0.93317
0.907012
0.868415
0.996492
0.980194
0.986716
0.91692
0.996537
0.99809
0.805153
0.996794
0.954959
0.994913
0.835788
0.971502
0.978697
0.915769
0.995242
0.992272
0.996577
0.994816
0.99701
0.966926
0.964973
0.997284
0.989772
0.941606
0.997955
0.976126
0.989626
0.99779
0.991604
0.993747
0.994109
0.990336
0.908514
0.993486
0.991189
0.998456
0.954954
0.905094
0.9899
0.998979
0.998178
0.922077
0.96397
0.989488
0.990361
0.930918
0.971288
0.988904
0.97195
0.995249
0.992692
0.94475
0.999193
0.996167
0.996513
0.990755
0.993575
0.998878
0.921091
0.986442
0.981993
0.982725
0.993177
0.994103
0.925187
0.914952
0.990571
0.884312
0.975257
0.993673
0.990246
0.981452
0.977099
0.871104
0.945145
0.922213
0.985163
0.952857
0.970078
0.920705
0.949625
0.918896
0.978546
0.967375
0.921697
0.991309
0.993472
0.994245
0.891564
0.938159
0.992711
0.993379
0.99145
0.995292
0.939432
0.985165
0.919588
0.890975
0.885864
0.969135
0.860581
0.916265
0.871619
0.994005
0.982833
0.965873
0.989497
0.963697
0.974908
0.974645
0.968029
0.954712
0.984854
0.982902
0.989838
0.988982
0.997734
0.999657
0.9664
0.968399
0.951276
0.991802
0.993695
0.97472
0.994109
0.998955
0.990867
0.987981
0.965888
0.968575
0.986663
0.984281
0.903559
0.99587
0.999142
0.879023
0.965432
0.961264
0.980977
0.936195
0.989418
0.950272
0.995968
0.99844
0.998185
0.998105
0.998499
0.99978
0.997413
0.989907
0.992446
0.997413
0.994804
0.964946
0.990831
0.999618
0.972358
0.993024
0.993353
0.953347
0.99998
0.973479
0.939166
0.953108
0.987025
0.998786
0.999232
0.989326
0.96217
0.969969
0.991784
0.93932
0.999698
0.89571
0.984849
0.948468
0.965992
0.921389
0.991348
0.990718
0.998482
0.97626
0.994541
0.959845
0.979503
0.978115
0.967147
0.998042
0.996932
0.961428
0.890519
0.953468
0.930479
0.968035
0.919733
0.977723
0.998672
0.995581
0.988066
0.934539
0.945757
0.99843
0.997176
0.994118
0.98674
0.976845
0.972028
0.911769
0.948743
0.94239
0.99772
0.964556
0.956429
0.931726
0.976453
0.999096
0.974079
0.993205
0.998893
0.93285
0.999024
0.858882
0.993593
0.988063
0.959993
0.986349
0.946416
0.999461
0.99996
0.994285
0.994297
0.995828
0.974193
0.973115
0.930186
0.891859
0.994904
0.995147
0.999257
0.997687
0.994379
0.845863
0.996837
0.966437
0.999772
0.995599
0.995973
0.997213
0.975874
0.958746
0.971801
0.996426
0.980589
0.982619
0.922954
0.976328
0.99788
0.998649
0.996909
0.998657
0.996452
0.997422
0.992292
0.998892
0.945103
0.996769
0.981864
0.99597
0.835489
0.998419
0.996695
0.995412
0.909589
0.996681
0.940252
0.886852
0.970226
0.996049
0.987624
0.96726
0.993191
0.969878
0.976528
0.944197
0.985602
0.980133
0.860148
0.814618
0.95379
0.985714
0.94208
0.925843
0.998632
0.850359
0.927365
0.976925
0.948101
0.999376
0.972012
0.985551
0.997358
0.997334
0.960903
0.99979
0.946763
0.997313
0.997593
0.99848
0.99681
0.993008
0.990415
0.991025
0.990019
0.978318
0.967428
0.994464
0.975734
0.98522
0.974932
0.939886
0.747627
0.995074
0.985606
0.977361
0.998506
0.899476
0.979773
0.984045
0.923013
0.980587
0.952973
0.986378
0.998923
0.846795
0.962372
0.966849
0.991443
0.998732
0.864884
0.999135
0.977651
0.973795
0.995776
0.997058
0.995898
0.940915
0.972451
0.901678
0.997224
0.895187
0.996047
0.896883
0.990849
0.994394
0.980764
0.953905
0.955896
0.980762
0.98061
0.984758
0.973642
0.994243
0.988101
0.949748
0.981583
0.848255
0.974527
0.99511
0.999452
0.910789
0.96974
0.907559
0.990988
0.93378
0.963071
0.978401
0.947506
0.912935
0.946245
0.923712
0.984796
0.999316
0.98623
0.998838
0.997491
0.990827
0.963796
0.998421
0.942004
0.994454
0.846102
0.98965
0.995552
0.936361
0.976997
0.967295
0.985847
0.97632
0.925234
0.831594
0.929498
0.983267
0.964613
0.984914
0.923643
0.899793
0.999076
0.982036
0.961277
0.976895
0.991247
0.932814
0.949953
0.951411
0.986955
0.968355
0.911018
0.998146
0.931394
0.927953
0.999148
0.956381
0.90389
0.980301
0.964141
0.92643
0.917374
0.996002
0.963023
0.849649
0.944099
0.995816
0.963835
0.998956
0.962345
0.982732
0.98894
0.922527
0.999176
0.987154
0.984808
0.977255
0.923057
0.990888
0.995698
0.961988
0.999711
0.99469
0.998758
0.992415
0.997993
1
0.96542
0.915033
0.950773
0.993303
0.943226
0.930671
0.950289
0.880189
0.950018
0.963489
0.98363
0.973105
0.987667
0.966349
0.884767
0.948832
0.943907
0.988372
0.929009
0.999855
0.933178
0.958687
0.991775
0.941484
0.894807
0.928464
0.976548
0.985959
0.945724
0.951038
0.995238
0.999912
0.98505
0.999632
0.992277
0.998921
0.954492
0.973746
0.995123
0.995446
0.995472
0.927591
0.963653
0.948647
0.997048
0.989776
0.996563
0.980365
0.888314
0.990794
0.986921
0.929275
0.967962
0.991259
0.950263
0.981708
0.990572
0.972115
0.980856
0.929625
0.992543
0.994306
0.969487
0.986066
0.979954
0.979956
0.980724
0.890004
0.987583
0.969897
0.995864
0.99418
0.98254
0.985429
0.989652
0.978218
0.884309
0.988202
0.982566
0.995276
0.998234
0.984517
0.991802
0.995727
0.937508
0.8522
0.983183
0.985009
0.990895
0.896876
0.914486
0.994619
0.932358
0.997678
0.874511
0.937784
0.997226
0.994898
0.992313
0.994075
0.941794
0.99464
0.910057
0.976738
0.960297
0.987046
0.97168
0.998748
0.919713
0.984587
0.971668
0.99203
0.905204
0.999665
0.992478
0.995156
0.994718
0.958875
0.994767
0.994556
0.989881
0.995273
0.962025
0.987221
0.992035
0.903439
0.97817
0.995795
0.9837
0.988302
0.999444
0.916589
0.974135
0.891235
0.917591
0.960825
0.965688
0.990092
0.911548
0.986494
0.976707
0.99979
0.940809
0.970627
0.89235
0.995832
0.916604
0.935392
0.887751
0.948744
0.950601
0.981351
0.998947
0.977945
0.955101
0.977758
0.996019
0.979766
0.970117
0.998155
0.912179
0.898857
0.961547
0.979597
0.92818
0.917622
0.83734
0.819793
0.988026
0.985096
0.98944
0.980874
0.993069
0.971458
0.987132
0.987279
0.919141
0.789535
0.994808
0.996963
0.993231
0.978958
0.925764
0.985114
0.916414
0.992774
0.983101
0.99602
0.984204
0.989059
0.893067
0.93893
0.955903
0.79588
0.677467
0.90894
0.895526
0.92723
0.913631
0.972973
0.982595
0.994864
0.993195
0.971533
0.969401
0.957434
0.975579
0.963494
0.965142
0.984601
0.991587
0.978304
0.974626
0.911843
0.998504
0.989366
0.987039
0.957061
0.892907
0.874339
0.869054
0.955257
0.996369
0.935968
0.991244
0.9691
0.965049
0.885351
0.99114
0.997626
0.962142
0.991344
0.983582
0.992224
0.99068
0.972482
0.993178
0.991044
0.993532
0.983476
0.993416
0.98792
0.96906
0.993088
0.980358
0.989776
0.987951
0.980067
0.968705
0.98024
0.9933
0.989904
0.972574
0.966121
0.969027
0.957626
0.984826
0.997388
0.986367
0.998998
0.996528
0.989711
0.997309
0.985815
0.950097
0.964544
0.991314
0.989483
0.989204
0.996164
0.995767
0.99846
0.985032
0.989481
0.992734
0.993769
0.991153
0.995661
0.969635
0.985002
0.968082
0.998205
0.994965
0.994597
0.989119
0.995378
0.995775
0.951994
0.995195
0.969395
0.993033
0.987556
0.936675
0.893784
0.662127
0.876727
0.986353
0.987145
0.659058
0.332362
0.257492
0.333029
0.299693
0.392022
0.367795
0.476568
0.47697
0.354521
0.296095
0.188619
0.194794
0.246429
0.355112
0.217534
0.258787
0.187436
0.0504421
0.241843
0.357167
0.231907
0.17967
0.207042
0.125614
0.118778
0.28087
0.272898
0.328454
0.153069
0.107972
0.271933
0.27779
0.124802
0.199495
0.400984
0.373362
0.337938
0.192996
0.227299
0.335604
0.332928
0.201952
0.166359
0.039506
0.218839
0.225667
0.175421
0.0220381
0.263726
0.232828
0.188001
0.057672
0.176444
0.211435
0.184109
0.263468
0.354022
0.204477
0.242508
0.192072
0.222661
0.27111
0.346695
0.372552
0.228869
0.206722
0.214007
0.243917
0.255531
0.260552
0.278893
0.234975
0.229817
0.279069
0.256531
0.217151
0.0507851
0.130038
0.187155
0.161516
0.17491
0.251992
0.211795
0.260184
0.279756
0.236568
0.222872
0.289325
0.0569
0
0.222334
0.317213
0.254052
0.304356
0.327985
0.308831
0.284931
0.393793
0.377645
0.400663
0.385984
0.342674
0.211713
0.0210662
0.307054
0.326255
0.408648
0.487099
0.504387
0.449886
0.320562
0.25026
0.353117
0.339204
0.290745
0.224597
0.221039
0.0886014
0.205478
0.474912
0.442039
0.619472
0.116829
0.19354
0.206773
0.241596
0.290478
0.313404
0.234703
0.001384
0
0.337013
0.294938
0.240461
0.224815
0.209518
0.203698
0.224484
0.255781
0.212207
0.0635233
0.146691
0.221264
0.208559
0.20443
0.210248
0.240175
0.202247
0.0934945
0.181316
0.208815
0.242806
0.19819
0.0406598
0
0.158301
0.207203
0.221157
0.220584
0.328619
0.25263
0.336176
0.272644
0.217647
0.192556
0.0374222
0
0.254576
0.305263
0.250055
0.0826698
0
0
0
0
0
0
0
0
0
0
0
0
0
0
0
0
0
0
0
0
0
0
0
0
0
0
0
0
0
0
0
0
0
0
0
0
0
0
0
0
0
0
0
0
0
0
0
0
0
0
0
0
0
0
0
0
0
0
0
0
0
0
0
0
0
0
0
0
0
0
0
0
0
0
0
0
0
0
0
0
0
0
0
0
0
0
0
0
0
0
0
0
0
0
0
0
0
0
0
0
0
0
0
0
0
0
0
0
0
0
0
0
0
0
0
0
0
0
0
0
0
0
0
0
0
0
0
0
0
0
0
0
0
0
0
0
0
0
0
0
0
0
0
0
0
0
0
0
0
0
0
0
0
0
0
0
0
0
0
0
0
0
0
0
0
0
0
0
0
0
0
0
0
0
0
0
0
0
0
0
0
0
0
0
0
0
0
0
0
0
0
0
0
0
0
0
0
0
0
0
0
0
0
0
0
0
0
0
0
0
0
0
0
0
0
0
0
0
0
0
0
0
0
0
0
0
0
0
0
0
0
0
0
0
0
0
0
0
0
0
0
0
0
0
0
0
0
0
0
0
0
0
0
0
0
0
0
0
0
0
0
0
0
0
0
0
0
0
0
0
0
0
0
0
0
0
0
0
0
0
0
0
0
0
0
0
0
0
0
0
0
0
0
0
0
0
0
0
0
0
0
0
0
0
0
0
0
0
0
0
0
0
0
0
0
0
0
0
0
0
0
0
0
0
0
0
0
0
0
0
0
0
0
0
0
0
0
0
0
0
0
0
0
0
0
0
0
0
0
0
0
0
0
0
0
0
0
0
0
0
0
0
0.124116
0.181583
0.270902
0.328647
0.236037
0.262208
0.315911
0.286008
0.255648
0.103383
0.163945
0.23424
0.195315
0.215577
0.169757
0.0492967
0.321883
0.365645
0.306202
0.0257253
0.51387
0.471014
0.339496
0.0883503
0.267763
0.412037
0.416805
0.695394
0.249534
0.144337
0.260144
0.238961
0.221611
0.0321512
0
0.185804
0.26373
0.255891
0.0681293
0
0
0.16728
0.24427
0.309196
0.295375
0.238429
0.234883
0.222136
0.214273
0.255148
0.166666
0
0
0.063593
0.320329
0.326304
0.322159
0.428832
0.529677
0.699863
0.463732
0.160969
0
0
0.279306
0.340189
0.361166
0.229925
0
0
0.138692
0.418715
0.336815
0.354198
0.355142
0.217231
0.15597
0.0870631
0.250583
0.25078
0.298721
0.290546
0.238373
0.244595
0.253196
0.218174
0.234722
0.52762
0.39657
0.340691
0.496209
0.103987
0.130779
0.186285
0.204499
0.0608728
0
0.0958436
0.162949
0.196306
0.217191
0.0393571
0.206743
0.260534
0.261718
0.201268
0
0.0991893
0.217609
0.334992
0.360473
0.665792
0.994035
0.997695
0.997764
0.951772
0.998896
0.997188
0.997405
0.998756
0.996832
0.990343
0.983127
0.987899
0.981458
0.974017
0.985759
0.990571
0.981411
0.961492
0.99323
0.847572
0.802926
0.845559
0.972599
0.967171
0.937252
0.99667
0.974691
0.987299
0.945252
0.989153
0.996249
0.996891
0.998111
0.998772
0.965911
0.834899
0.929615
0.995216
0.980717
0.980303
0.994397
0.995497
0.997906
0.998687
0.987426
0.657386
0.953203
0.989451
0.995174
0.983075
0.986227
0.996968
0.996155
0.996378
0.991709
0.88357
0.99021
0.997238
0.985526
0.959918
0.994704
0.962678
0.997975
0.942758
0.996009
0.996686
0.996041
0.990258
0.990655
0.996403
0.987411
0.984054
0.949558
0.938087
0.963653
0.983548
0.993499
0.990693
0.9909
0.989162
0.936994
0.983137
0.99177
0.99256
0.998568
0.973974
0.990088
0.968709
0.924901
0.996734
0.996599
0.995837
0.995395
0.982469
0.996482
0.964403
0.999747
0.982409
0.99115
0.995352
0.999035
0.996825
0.985949
0.994923
0.979513
1
0.998526
0.961267
0.950052
0.986933
0.989542
0.974232
0.99171
0.917021
0.949871
0.961898
0.952578
0.996389
0.991343
0.887229
0.992547
0.997727
0.99789
0.975893
0.996284
0.994512
0.997477
0.986136
0.977948
0.991576
0.990905
0.994238
0.969892
0.99638
0.995881
0.886287
0.945493
0.988194
0.887241
0.991297
0.993397
0.99344
0.978756
0.946561
0.989811
0.905508
0.923799
0.985075
0.992597
0.993307
0.987558
0.995055
0.963774
0.992937
0.998979
0.998785
0.944015
0.944993
0.987081
0.979481
0.955997
0.978824
0.989316
0.994351
0.883094
0.99751
0.984279
0.984303
0.982869
0.997792
0.948959
0.993334
0.965984
0.995361
0.987218
0.997071
0.979301
0.984527
0.953216
0.901701
0.920452
0.987304
0.995637
0.972822
0.985174
0.931225
0.942982
0.984804
0.998715
0.993585
0.989264
0.996918
0.900931
0.943723
0.913977
0.964818
0.990661
0.989637
0.948739
0.975754
0.984759
0.993998
0.984694
0.999396
0.930361
0.996182
0.97502
0.996496
0.912199
0.991954
0.997145
0.992224
0.927782
0.879146
0.896673
0.999044
0.999632
0.992259
0.999222
0.985455
0.896119
0.882055
0.919796
0.985372
0.955304
0.991702
0.99878
0.99834
0.921071
0.99187
0.996043
0.999294
0.992192
0.921555
0.920519
0.989108
0.975099
0.986796
0.971776
0.997277
0.932576
0.994136
0.927949
0.932513
0.849161
0.972323
0.881233
0.914286
0.996628
0.939132
0.997435
0.945901
0.998193
0.993641
0.968402
0.905255
0.984618
0.980313
0.994926
0.957147
0.932402
0.991558
0.98624
0.975561
0.995765
0.933582
0.985033
0.983272
0.975961
0.798138
0.836006
0.966306
0.965468
0.994158
0.979468
0.98383
0.98875
0.995085
0.998481
0.907032
0.985524
0.996865
0.98662
0.999094
0.993965
0.944888
0.780064
0.999195
0.978819
0.936688
0.982795
0.998821
0.876623
0.971531
0.997954
0.890609
0.965284
0.999079
0.990552
0.993582
0.989271
0.976112
0.995278
0.95369
0.989825
0.97906
0.998792
0.820729
0.677281
0.849207
0.978119
0.983945
0.977032
0.980299
0.986262
0.993442
0.975902
0.991818
0.992491
0.981611
0.970012
0.927967
0.992684
0.957318
0.987205
0.992009
0.99791
0.999289
0.997135
0.990699
1
0.997736
0.890726
0.990807
0.969906
0.980188
0.97103
0.989724
0.988172
0.992529
0.869637
0.998046
0.97865
0.997746
0.988782
0.962386
0.755233
0.735367
0.874358
0.990689
0.988028
0.994689
0.958534
0.938248
0.860877
0.961956
0.954778
0.975124
0.91784
0.964141
0.941015
0.99518
0.991431
0.861226
0.999293
0.99894
0.994346
0.999249
0.979633
0.98722
0.996123
0.985615
0.893068
0.990093
0.989167
0.984765
0.994893
0.989395
0.993775
0.904682
0.980298
0.987625
0.986717
0.998118
0.982475
0.996749
0.943112
0.993031
0.974445
0.66999
0.930892
0.980294
0.989119
0.765783
0.909368
0.958029
0.946403
0.918464
0.952834
0.985415
0.990882
0.986396
0.984606
0.926677
0.972008
0.99503
0.996081
0.997211
0.988579
0.967939
0.980949
0.990857
0.997492
0.93797
0.95815
0.97102
0.980221
0.978867
0.997908
0.997969
0.970882
0.990029
0.994835
0.998854
0.996808
0.861279
0
0.13168
0.989692
0.57423
0
0
0.423997
0.988117
0.996266
0.998455
0.991023
0.877351
0.747067
0.992364
0.995673
0.991316
0.920726
0.992564
0.997747
0.999372
0.992612
0.987278
0.922739
0.850056
0.978891
0.986502
0.992978
0.996994
0.980458
0.992284
0.988786
0.995916
0.895154
0.964853
0.993553
0.987563
0.994713
0.936229
0.991147
0.994245
0.962243
0.990742
0.99047
0.995863
0.97285
0.997571
0.989306
0.989333
0.988037
0.890234
0.888658
0.953481
0.827283
0.999657
0.995536
0.979915
0.99513
0.933545
0.997343
0.860649
0.990714
0.989873
0.986178
0.967316
0.927065
0.956482
0.867773
0.987664
0.927031
0.983883
0.996333
0.989004
0.992083
0.996048
0.975903
0.903669
0.993776
0.990592
0.972731
0.992613
0.994638
0.98559
0.995223
0.97359
0.993872
0.950886
0.995761
0.989818
0.889484
0.914061
0.777532
0.993711
0.927155
0.968019
0.746468
0.591258
0.620543
0.960771
0.9558
0.913625
0.968828
0.976392
0.981656
0.978326
0.993141
0.993753
0.992477
0.981965
0.996654
0.996118
0.994443
0.966731
0.982578
0.968737
0.989258
0.983479
0.977697
0.997512
0.99052
0.993983
0.995096
0.990217
0.874232
0.997368
0.994464
0.976964
0.998285
0.964871
0.968676
0.980978
0.997659
0.982422
0.990713
0.990264
0.984207
0.983081
0.97736
0.984734
0.978859
0.985462
0.987856
0.951865
0.933569
0.992938
0.847394
0.994374
0.628636
0.615081
0.69256
0.946904
0.914696
0.87781
0.704857
0.935781
0.970165
0.962525
0.995992
0.995026
0.975943
0.880898
0.991063
0.997715
0.991231
0.999607
0.975629
0.986158
0.990177
0.941581
0.983342
0.987215
0.99034
0.992311
0.980343
0.951304
0.979242
0.996243
0.958994
0.982783
0.90409
0.993899
0.993627
0.98246
0.993842
0.988235
0.995751
0.996775
0.987411
0.997532
0.992184
0.995004
0.996916
0.997549
0.996391
0.963019
0.997624
0.997356
0.997914
0.994276
0.886394
0.997765
0.995192
0.918392
0.977235
0.995045
0.993059
0.946894
0.992839
0.982145
0.951231
0.965911
0.98593
0.939319
0.981197
0.936082
0.998911
0.992022
0.970935
0.989727
0.88864
0.996581
0.962803
0.962177
0.857542
0.872348
0.919254
0.947986
0.990876
0.919812
0.999853
0.997158
0.876501
0.960067
0.995409
0.994174
0.894108
0.993268
0.9807
0.993582
0.99161
0.991026
0.967451
0.971423
0.987689
0.994843
0.957848
0.986302
0.953653
0.962062
0.978419
0.971329
0.927799
0.85247
0.895786
0.996368
0.94654
0.924804
0.967657
0.980513
0.98904
0.999524
0.961016
0.999523
0.9413
0.998278
0.924436
0.989509
0.969403
0.996155
0.991532
0.9479
0.997347
0.956616
0.966866
0.914204
0.969183
0.960126
0.951051
0.962244
0.953149
0.995367
0.888606
0.976378
0.949401
0.929341
0.985866
0.924945
0.999203
0.986999
0.963655
0.914479
0.99983
0.985642
0.921241
0.992226
0.981339
0.989591
0.978463
0.997784
0.979529
0.996739
0.961422
0.988023
0.911192
0.997099
0.998672
0.986447
0.993801
0.987249
0.992982
0.954028
0.990156
0.99408
0.9882
0.994613
0.995179
0.989191
0.994052
0.992514
0.842757
0.784717
0.9721
0.992395
0.948181
0.754476
0.943462
0.993686
0.990989
0.9998
0.98788
0.99145
0.981913
0.813912
0.95884
0.946444
0.971407
0.992791
0.990165
0.99099
0.984379
0.896553
0.931338
0.979341
0.99227
0.989164
0.916991
0.996551
0.993174
0.9999
0.971662
0.996766
0.990654
0.998419
0.998449
0.917863
0.989677
0.987885
0.979822
0.993187
0.971031
0.988924
0.996272
0.982913
0.996678
0.93992
0.994445
0.995082
0.995368
0.996755
0.912079
0.959016
0.998349
0.997923
0.992153
0.999067
0.998979
0.986595
0.993057
0.960858
0.811689
0.998176
0.978276
0.998424
0.931407
0.995484
0.998253
0.993202
0.993236
0.962112
0.990822
0.9941
0.994343
0.993722
0.998483
0.994432
0.992978
0.995613
0.995077
0.996082
0.991155
0.997179
0.986593
0.944844
0.975435
0.993639
0.96206
0.951513
0.990291
0.994836
0.910589
0.994539
0.977223
0.983723
0.914453
0.987543
0.993547
0.945775
0.777582
0.99532
0.991175
0.993796
0.983688
0.956991
0.986035
0.996424
0.876152
0.998285
0.983636
0.995984
0.983565
0.948455
0.979142
0.987628
0.91973
0.99336
0.926822
0.970263
0.99693
0.991909
0.976837
0.988052
0.967931
0.93582
0.981536
0.993659
0.992944
0.979919
0.985836
0.990673
0.991814
0.997252
0.995025
0.987291
0.987563
0.996606
0.994727
0.99398
0.974144
0.992109
0.941332
0.993283
0.99687
0.990802
0.989503
0.987005
0.876312
0.998707
0.999534
0.980777
0.963372
0.559432
0.833109
0.980863
0.985464
0.967167
0.988669
0.992576
0.991323
0.872933
0.99511
0.996013
0.993323
0.994697
0.988203
0.996289
0.99735
0.99202
0.993475
0.999328
0.99635
0.97155
0.999208
0.996614
0.998862
0.996451
0.917837
0.991193
0.997424
0.997664
0.999385
0.986716
0.985228
0.990954
0.984447
0.990657
0.994016
0.978465
0.999571
0.954339
0.997223
0.996429
0.996118
0.950542
0.999932
0.997956
0.963684
0.98547
0.932081
0.929128
0.975295
0.998004
0.997186
0.985995
0.95891
0.967413
0.938788
0.90422
0.94696
0.955391
0.999172
0.999115
0.985484
0.999104
1
0.993125
0.997015
0.998183
0.99297
0.986684
0.879726
0.997693
0.955184
0.934335
0.983436
0.988896
0.997509
0.970854
0.998823
0.99881
1
0.884336
0.997437
0.998741
0.993078
0.99967
0.999572
0.999546
0.998746
0.987657
0.996496
0.991084
0.986671
0.968488
0.999907
0.998712
0.999
0.986472
0.99632
0.944487
0.977903
0.998172
0.952861
0.998629
0.997003
0.995868
0.998919
0.989454
0.998698
0.964564
0.88509
0.99473
0.997476
0.976739
0.994437
0.995236
0.996478
0.991344
0.96577
0.987437
0.995177
0.902623
0.938952
0.896309
0.999177
0.993714
0.994577
0.997188
0.999106
0.979722
0.975284
0.980812
0.869694
0.980362
0.992903
0.986182
0.996488
0.982596
0.990814
0.998737
0.997974
0.863267
0.955207
0.991642
0.986256
0.946395
0.975129
0.992415
0.939019
0.998853
0.928401
0.980068
0.98391
0.986801
0.994458
0.984574
0.992591
0.996036
0.986216
0.993296
0.979271
0.99497
0.898224
0.99367
0.99441
0.994225
0.997652
0.993617
0.885681
0.987949
0.987006
0.991619
0.995613
0.993278
0.993638
0.997372
0.925513
0.998017
0.994739
0.972456
0.996948
0.984716
0.998225
0.988581
0.993066
0.995437
0.991629
0.996353
0.899764
0.983193
0.951162
0.955022
0.840467
0.984274
0.927287
0.909535
0.969337
0.929689
0.987232
0.988279
0.995531
0.974772
0.99983
0.998505
0.987099
0.982197
0.981436
0.998554
0.969944
0.99751
0.997646
0.982826
0.99836
0.997727
0.981268
0.99885
0.998103
0.99496
0.884105
0.965807
0.968777
0.992502
0.995572
0.975965
0.996522
0.987195
0.997068
0.99993
0.992578
0.997146
0.995957
0.983856
0.987555
0.997164
0.997155
0.985994
0.988373
0.979966
0.988772
0.980472
0.891442
0.983079
0.971782
0.988476
0.964325
0.974565
0.972323
0.994283
0.993773
0.974917
0.99238
0.965452
0.949246
0.994196
0.983131
0.957052
0.993556
0.992914
0.998154
0.993142
0.979604
0.937546
0.996697
0.998267
0.996348
0.991645
0.994038
0.99554
0.99958
0.979167
0.998182
0.988881
0.998694
0.991035
0.989895
0.981339
0.991319
0.991752
0.989425
0.942035
0.895916
0.997856
0.998336
0.99997
0.995711
0.995474
0.992048
0.993059
0.993841
0.98078
0.990646
0.989009
0.990586
0.985663
0.988037
0.994695
0.989133
0.99459
0.98985
0.993822
0.984557
0.969848
0.983402
0.970729
0.98722
0.983473
0.970103
0.978388
0.982315
0.983171
0.973889
0.990982
0.983932
0.9718
0.973675
0.951799
0.98557
0.948411
0.979785
0.978399
0.985984
0.978219
0.985345
0.991942
0.994381
0.988048
0.972915
0.990442
0.997599
0.99098
0.990823
0.990923
0.988207
0.988923
0.988702
0.987723
0.987446
0.994601
0.985741
0.984785
0.98826
0.972355
0.990373
0.98898
0.995685
0.983767
0.459363
0
0
0.535859
0.992772
0.99455
0.968239
0.992474
0.99243
0.983725
0.984876
0.97977
0.964787
0.991056
0.982584
0.992395
0.992391
0.987117
0.987032
0.979098
0.984744
0.976649
0.983412
0.908889
0.986019
0.984974
0.997061
0.956897
0.997011
0.993438
0.973905
0.979175
0.998176
0.99665
0.966527
0.996466
0.983831
0.992296
0.984716
0.996431
0.992116
0.981187
0.986278
0.981226
0.9883
0.983857
0.996086
0.929304
0.999399
0.99276
0.986649
0.990786
0.984034
0.996623
0.994743
0.994906
0.964146
0.948686
0.956174
0.992638
0.933516
0.972662
0.965976
0.991176
0.981942
0.994019
0.992178
0.993041
0.998521
0.991835
0.993969
0.976387
0.983246
0.997458
0.981428
0.984168
0.949196
0.981086
0.869407
0.820544
0.17154
0.993227
0.995337
0.99989
0.999807
0.996195
0.919558
0.984872
0.930673
0.991323
0.99016
0.992751
0.996881
0.986473
0.953764
0.991393
0.986042
0.995748
0.997534
0.997124
0.981424
0.993384
0.982691
0.998399
0.990233
0.962712
0.992931
0.919678
0.987091
0.995863
0.996023
0.998606
0.997254
0.973053
0.997875
0.987964
0.981606
0.782762
0.988734
0.995897
0.984709
0.99447
0.333194
0.650257
0.992061
0.984995
0.987352
0.996069
0.978705
0.978732
0.993622
0.992032
0.966422
0.971429
0.984889
0.993959
0.979521
0.99557
0.979313
0.961378
0.993899
0.991941
0.960794
0.951431
0.970519
0.969877
0.99423
0.938119
0.907978
0.988185
0.982794
0.974546
0.980525
0.91526
0.976323
0.977093
0.977651
0.965111
0.988627
0.776775
0.545651
0.218834
0.00739491
0
fixedStep chrom=10 start=1 step=50000 span=50000
0
0.335275
0.830062
0.917547
0.992073
0.967499
0.965051
0.948516
0.940066
0.972559
0.918684
0.988447
0.982565
0.977878
0.982715
0.875905
0.949477
0.995053
0.992059
0.960759
0.975136
0.959173
0.990519
0.987927
0.993332
0.874922
0.774456
0.965102
0.982092
0.986775
0.985652
0.964179
0.964097
0.987966
0.967917
0.994197
0.912891
0.995779
0.997716
0.995193
0.985181
0.982991
0.996901
0.997124
0.99293
0.965511
0.992926
0.984596
0.989158
0.999739
0.970653
0.978449
0.986293
0.996178
0.999523
0.996397
0.978532
0.993827
0.992567
0.99498
0.986586
0.981598
0.964107
0.99765
0.980547
0.979262
0.996358
0.981711
0.991549
0.995237
0.998355
0.973597
0.989262
1
0.993576
0.989058
0.978921
0.998368
0.998681
0.991472
0.997603
0.99485
0.996932
0.994077
0.993694
0.996926
0.994481
0.997729
0.998036
0.986361
0.99978
0.993202
0.979961
0.999944
0.997881
0.998384
0.98579
0.982267
0.903835
0.940583
0.782431
0.904037
0.921187
0.872843
0.891
0.746938
0.983688
0.980901
0.996497
0.995577
0.960546
0.996536
0.999038
0.996579
0.993245
0.994147
0.986174
0.987534
0.983602
0.995712
0.996621
0.986557
0.994521
0.987675
0.970316
0.988405
0.941955
0.978622
0.879902
0.899046
0.994226
0.955737
0.997999
0.91695
0.970488
0.998398
0.856796
0.880433
0.91059
0.993747
0.988412
0.991572
0.890553
0.88411
0.992466
0.996137
0.994106
0.994029
0.989438
0.994486
0.99071
0.993365
0.98568
0.992129
0.994007
0.977697
0.989652
0.995167
0.994852
0.982017
0.995883
0.99025
0.993699
0.992073
0.997528
0.999467
0.982075
0.982044
0.991728
0.991169
0.993915
0.997208
0.995379
0.996633
0.996026
0.982999
0.99367
0.995102
0.95266
0.996108
0.96869
0.998948
0.993418
0.981035
0.989136
0.993675
0.985934
0.996294
0.956319
0.992337
0.962806
0.894769
0.945485
0.992685
0.991176
0.984304
0.998654
0.954492
0.999266
0.987356
0.90282
0.998686
0.903329
0.991658
0.963821
0.993819
0.986744
0.998567
0.99329
0.984291
0.998819
0.96217
0.962981
0.889595
0.891056
0.997292
0.993769
0.998031
0.998945
0.992301
0.998907
0.997073
0.998276
0.975534
0.997019
0.996604
0.998166
0.998887
0.95941
0.99571
0.978287
0.999377
0.994926
0.986482
0.993211
0.875846
0.981305
0.983663
0.987473
0.976007
0.963551
0.984999
0.976723
0.975739
0.98995
0.973
0.943357
0.980303
0.980376
0.994867
0.99209
0.92853
0.995218
0.995954
0.994696
0.987028
0.974376
0.982192
0.965025
0.994948
0.993309
0.937334
0.962529
0.940975
0.992756
0.962554
0.959486
0.967068
0.977893
0.989196
0.9926
0.991451
0.993719
0.994385
0.993512
0.996165
0.991381
0.996297
0.992627
0.992393
0.986814
0.995036
0.995177
0.99857
0.996165
0.992768
0.99994
0.996446
0.99544
0.990637
0.997449
0.957106
0.995704
0.99066
0.993545
0.977096
0.953912
0.993327
0.967971
0.956811
0.854706
0.928251
0.990385
0.988306
0.99067
0.991642
0.95325
0.998108
0.993803
0.97977
0.989677
0.991197
0.99556
0.988054
0.919145
0.99847
0.954031
0.995156
0.966659
0.876437
0.97816
0.982177
0.966474
0.93381
0.960024
0.949431
0.992848
0.99124
0.993924
0.995402
0.997551
0.996033
0.996876
0.991004
0.997366
0.977726
0.996883
0.982234
0.995822
0.988958
0.983098
0.983122
0.994785
0.987509
0.939338
0.993349
0.996243
0.993604
0.96608
0.990407
0.96646
0.984889
0.984957
0.93053
0.995418
0.68464
0.511493
0.521467
0.508587
0.260644
0.259229
0.511737
0.520515
0.508511
0.785049
0.995932
0.871974
0.987295
0.996983
0.996391
0.992443
0.98612
0.992625
0.97752
0.995271
0.990807
0.9948
0.979486
0.888617
0.996266
0.971986
0.994912
0.971804
0.986066
0.984901
0.843785
0.991925
0.867953
0.978753
0.988152
0.9951
0.93856
0.993799
0.991553
0.952272
0.984269
0.996436
0.875239
0.986929
0.955254
0.980028
0.99452
0.992866
0.953796
0.999651
0.994882
0.988409
0.995735
0.93957
0.988607
0.995512
0.927779
0.951033
0.989315
0.916205
0.877675
0.823346
0.912401
0.990254
0.98982
0.865299
0.999567
0.994017
0.997376
0.911208
0.995358
0.991579
0.971195
0.988913
0.994231
0.99435
0.989831
0.960771
0.986303
0.980796
0.993448
0.998605
0.974145
0.992931
0.99427
0.99471
0.928139
0.896713
0.993999
0.992976
0.995735
0.9973
0.875261
0.848876
0.997129
0.998325
0.989172
0.973841
0.896686
0.994212
0.985769
0.98076
0.989826
0.999549
0.9997
0.925844
0.992786
0.933945
0.919684
0.989487
0.998864
0.998782
0.993356
0.948238
0.992057
0.935846
0.970913
0.995026
0.986971
0.993362
0.916958
0.990057
0.892973
0.996221
0.912707
0.988475
0.974647
0.899531
0.927593
0.99394
0.991998
0.987685
0.865976
0.992742
0.995949
0.987445
0.981358
0.995878
0.969528
0.981951
0.996787
0.996731
0.977325
0.910593
0.992151
0.991611
0.992671
0.986694
0.993721
0.984841
0.975105
0.991154
0.999673
0.988518
0.929235
0.879872
0.994424
0.982373
0.929046
0.933581
0.955163
0.863383
0.992227
0.984799
0.994104
0.950342
0.924093
0.988439
0.980965
0.993621
0.873678
0.990518
0.940555
0.986655
0.963981
0.993727
0.992742
0.994992
0.982948
0.9693
0.989958
0.984802
0.965362
0.930375
0.971049
0.988658
0.996882
0.99347
0.942815
0.96063
0.952734
0.993932
0.981125
0.991683
0.977442
0.986358
0.81913
0.962314
0.990575
0.903553
0.965881
0.996727
0.983365
0.998037
0.980416
0.999387
0.999496
0.942147
0.909411
0.987813
0.944119
0.99067
0.990723
0.995517
0.993798
0.986163
0.991924
0.992989
0.986214
0.990083
0.978731
0.978536
0.997973
0.981418
0.992943
0.972742
0.986366
0.991865
0.986349
0.990916
0.983819
0.997723
0.992549
0.993338
0.998026
0.99946
0.975176
0.967445
0.954232
0.961467
0.927625
0.965878
0.953806
0.98612
0.952889
0.988172
0.982272
0.996039
0.99761
0.998774
0.997152
0.990387
0.997543
0.991871
0.984147
0.995696
0.985388
0.991023
0.972264
0.994975
0.981348
0.983993
0.977622
0.910173
0.909057
0.977689
0.994515
0.994634
0.993637
0.867677
0.990358
0.969682
0.905945
0.981119
0.994985
0.976596
0.885636
0.997253
0.915474
0.839462
0.889425
0.995307
0.981792
0.95455
0.994033
0.935927
0.992687
0.996208
0.933571
0.99728
0.925469
0.992714
0.992768
0.976584
0.960789
0.971545
0.988663
0.992769
0.980552
0.986998
0.882531
0.951487
0.885613
0.902855
0.845929
0.915661
0.980069
0.887177
0.90333
0.944203
0.99053
0.966017
0.997715
0.994465
0.990347
0.997204
0.994373
0.998408
0.99707
0.997409
0.978654
0.885504
0.996067
0.999171
0.982445
0.994052
0.997292
0.923358
0.996436
0.992187
0.988178
0.988978
0.96581
0.996613
0.998262
0.998426
0.986834
0.985245
0.986925
0.987267
0.99621
0.997909
0.990447
0.996793
0.993116
0.993044
0.991864
0.991564
0.988772
0.989724
0.96865
0.986897
0.981318
0.993549
0.959269
0.981728
0.983933
0.988858
0.973146
0.992334
0.887322
0.976752
0.994926
0.997154
0.954412
0.997701
0.998091
0.929015
0.921815
0.983989
0.929981
0.960165
0.97972
0.991261
0.953135
0.997677
0.989301
0.98982
0.89465
0.982521
0.981688
0.976139
0.986769
0.988176
0.990702
0.978062
0.989438
0.979948
0.894722
0.96066
0.968735
0.856999
0.882528
0.904202
0.599365
0.971262
0.958571
0.982629
0.967718
0.979428
0.991427
0.926469
0.945181
0.929712
0.945024
0.988254
0.861896
0.9947
0.88004
0.990735
0.891344
0.958456
0.951739
0.972296
0.964554
0.743771
0.724166
0.694093
0.540426
0.327449
0.666455
0.37571
0.558513
0.525103
0.535905
0.551813
0.727653
0.99139
0.09772
0
0
0
0
0
0
0
0
0
0
0
0
0
0
0
0
0
0
0
0
0
0
0
0
0
0
0
0
0
0
0
0
0
0
0
0
0
0
0
0
0
0
0
0
0
0
0
0
0
0
0
0
0
0
0
0
0
0
0
0
0
0
0
0.779246
0.895638
0.916631
0.71359
0.0502837
0.568426
0.589039
0.493949
0.552892
0.835146
0.950089
0.808343
0.957244
0.878129
0.963061
0.97961
0.886758
0.914604
0.966175
0.82462
0.930786
0.969934
0.989114
0.995062
0.999437
0.994489
0.986547
0.985772
0.993185
0.967095
0.994606
0.959648
0.960362
0.93665
0.984972
0.991229
0.995693
0.900688
0.98756
0.983032
0.999533
0.953654
0.961212
0.969717
0.93923
0.821507
0.992709
0.952958
0.891683
0.99993
0.994534
0.920107
0.867872
0.951005
0.979377
0.986448
0.964392
0.995238
0.99782
0.994161
0.997592
0.99915
0.99988
0.875598
0.983571
0.918063
0.976477
0.990082
0.936896
0.870249
0.833931
0.960696
0.990661
0.920722
0.975827
0.987263
0.53836
0.525595
0.379566
0.270003
0.271963
0.147314
0.232942
0.497688
0.390653
0.343195
0.372174
0.220381
0.270039
0.246525
0.30551
0.425603
0.904128
0.989034
0.976093
0.98812
0.276275
0.21685
0.252404
0.29405
0.392959
0.239703
0
0.307535
0.743818
0.954012
0.955376
0.28164
0.361123
0
0.058504
0.34671
0.376877
0.46913
0.0578
0.226189
0.264164
0.181559
0.394264
0.961422
0.998782
0.99908
0.997376
0.98819
0.995988
0.999755
0.646691
0.490948
0.345453
0.349656
0.348567
0.210815
0.278477
0.2624
0.280557
0
0.0263167
0.222463
0.317223
0.356938
0.496177
0.99999
0.997561
0.999543
0.965582
0.993996
0.997853
0.990565
0.998338
0.992451
0.958466
0.995215
0.987787
0.99994
0.998347
0.996432
0.999652
0.967481
0.994188
0.947949
0.999687
0.995991
0.906197
0.995347
0.999581
0.924335
0.995252
0.998201
0.99592
0.999254
0.995518
0.914556
0.990122
0.993151
0.392004
0.380292
0.0855566
0.272108
0.277152
0.317208
0.452608
0.00782767
0.404264
0.976726
0.938651
0.460579
0.300542
0.302984
0.497094
0.558608
0.350176
0.391887
0.479751
0.907589
0.966695
0.937953
0.994383
0.986393
0.98713
0.98553
0.999427
0.718672
0.656347
0.446566
0.976392
0.997623
0.953831
0.98973
0.99761
0.999464
0.997007
0.958922
0.946203
0.929179
0.991953
0.992137
0.983503
0.995338
0.916991
0.981009
0.991202
0.985288
0.991271
0.99639
0.994695
0.980559
0.999152
0.894299
0.887619
0.995479
0.998117
0.964521
0.877563
0.982083
0.956246
0.898414
0.975871
0.999386
0.992708
0.999367
0.967026
0.989251
0.899149
0.998844
0.980431
0.957691
0.998891
0.997234
0.993458
0.998018
0.963485
0.993015
0.967591
0.971308
0.981363
0.939826
0.996108
0.991876
0.822587
0.999279
0.993615
0.968047
0.912058
0.97459
0.905766
0.999731
0.959623
0.937006
0.953424
0.999195
0.996882
0.90343
0.990979
0.982403
0.975231
0.953014
0.963509
0.986643
0.899096
0.974944
0.99989
0.988924
0.95978
0.979224
0.973653
0.986444
0.986468
0.998161
0.992731
0.926058
0.986987
0.978342
0.996357
0.964549
0.998459
0.998726
0.998236
0.99446
0.983374
0.966264
0.852027
0.884929
0.993158
0.941547
0.98763
0.992185
0.890072
0.983781
0.999205
0.991666
0.995724
0.905723
0.954802
0.996981
1
0.983457
0.962988
0.903996
0.93846
0.964362
0.990012
0.923097
0.925427
0.985742
0.996144
0.979292
0.996242
0.978983
0.980216
0.985235
0.992116
0.996925
0.982297
0.986081
0.991496
0.957481
0.979911
0.94808
0.966359
0.952531
0.992847
0.973296
0.974784
0.977873
0.973568
0.983566
0.946837
0.996167
0.967365
0.996818
0.984025
0.99135
0.94957
0.942004
0.959819
0.99993
0.934445
0.990962
0.94063
0.991617
0.979288
0.901147
0.938117
0.998152
0.999001
0.910611
0.997917
0.999575
0.970843
0.975686
0.992246
0.934932
0.925924
0.998732
0.987942
0.996611
0.85085
0.977956
0.960105
0.946339
0.985608
0.978934
0.955261
0.921266
0.984798
0.996585
0.990974
0.991849
0.995096
0.997788
0.996754
0.993949
0.990893
0.99403
0.986127
0.999135
0.99575
0.997887
0.990015
0.996241
0.996875
0.951433
0.889357
0.997959
0.998484
0.998767
0.999508
0.985847
0.968505
0.942848
0.99511
0.996927
0.984254
0.995013
0.969508
0.968824
0.990149
0.999827
0.971395
0.996598
0.995727
0.993962
0.956668
0.998124
0.994613
0.985586
0.990513
0.96324
0.997821
0.99369
0.991519
0.983762
0.9995
0.981519
0.99836
0.993175
0.991213
0.987339
0.987975
0.995874
0.86023
0.894545
0.950464
0.976563
0.996316
0.994113
0.987956
0.882013
0.974839
0.989195
0.983619
0.985584
0.993845
0.994757
0.997003
0.99537
0.995173
0.999044
0.996845
0.988203
0.989462
0.988309
0.993231
0.946008
0.97698
0.915465
0.993047
0.870071
0.905904
0.993912
0.898256
0.992667
0.985227
0.989487
0.998882
0.991915
0.940414
0.96779
0.988875
0.984495
0.997534
0.985077
0.994115
0.984024
0.922059
0.998611
0.887815
0.995275
0.996779
0.972456
0.938023
0.991952
0.996685
0.987381
0.99998
0.978261
0.94357
0.960848
0.953087
0.966527
0.965597
0.99393
0.999415
0.997176
0.995408
0.99239
0.994349
0.94088
0.987702
0.998838
0.995408
0.994867
0.99706
0.999033
0.935275
0.961491
0.935404
0.908884
0.996322
0.983736
0.956551
0.997037
0.937851
0.99067
0.995711
0.980543
0.967169
0.997967
0.99066
0.992988
0.997603
0.968523
0.901029
0.998296
0.987675
0.895944
0.935497
0.941864
0.948903
0.773614
0.956711
0.906668
0.814601
0.917037
0.982706
0.975707
0.994209
0.989898
0.986969
0.995468
0.991373
0.996709
0.993257
0.983791
0.994332
0.984664
0.9772
0.979407
0.960231
0.98613
0.985367
0.989019
0.969612
0.987648
0.970605
0.976395
0.988712
0.98881
0.989763
0.985811
0.988063
0.979903
0.982197
0.991394
0.985545
0.993591
0.991657
0.99118
0.978746
0.999581
0.995873
0.984797
0.990234
0.987381
1
0.998329
0.999361
0.998464
0.947469
0.97887
0.993315
0.984715
0.981823
0.987155
0.988424
0.987964
0.974892
0.988571
0.992456
0.997941
0.960658
0.911912
0.995768
0.99832
0.981634
0.990266
0.993897
0.997251
0.988161
0.988121
0.993234
0.999263
0.995863
0.999644
0.998795
0.997863
0.994092
0.998268
0.999808
0.998784
0.999299
0.994398
0.997036
0.996992
0.99501
0.935583
0.987391
0.988904
0.991026
0.994408
0.98248
0.980045
0.979766
0.982727
0.970354
0.993089
0.9253
0.953729
0.991195
0.982592
0.984451
0.959674
0.991554
0.99441
0.996066
0.98068
0.985505
0.99399
0.891862
0.986206
0.983566
0.962959
0.993024
0.981395
0.891599
0.987069
0.944802
0.988618
0.986012
0.973165
0.990814
0.604919
0.661346
0.987092
0.988723
0.995643
0.986726
0.982792
0.972718
0.994425
0.991059
0.982424
0.88864
0.989098
0.995377
0.986492
0.984329
0.991425
0.992173
0.911343
0.973544
0.993934
0.989851
0.99249
0.98496
0.992088
0.996122
0.997539
0.995397
0.995283
0.989937
0.969389
0.984309
0.986246
0.957704
0.992971
0.997379
0.987891
0.965229
0.875049
0.998989
0.997225
0.999591
0.983811
0.991571
0.967114
0.999693
0.99941
0.99207
0.998534
0.996652
0.911734
0.919634
0.990865
0.998226
0.97924
0.967978
0.94913
0.989114
0.928239
0.883808
0.988543
0.958749
0.99942
0.865279
0.914068
0.998233
0.99981
0.999737
0.993579
0.993229
0.995803
0.998254
0.999444
0.989366
0.996081
0.997935
0.996767
0.998474
0.939259
0.995589
0.989531
0.969412
0.989525
0.995797
0.995974
0.988916
0.986887
0.923275
0.933872
0.888183
0.999305
0.999369
0.997876
0.995122
0.997776
0.998119
0.971728
0.995785
1
0.988032
0.891673
0.998411
0.995191
0.998627
0.994737
0.999713
0.996173
0.998092
0.999477
0.996696
1
0.995396
0.987128
0.988243
0.997634
0.998603
0.992318
0.706808
0.875056
0.91579
0.650618
0.414006
0.425852
0.534741
0.477381
0.899527
0.846152
0.925885
0.980018
0.962135
0.996667
0.784667
0.8687
0.936522
0.980253
0.984122
0.962887
0.95506
0.968715
0.952645
0.991506
0.884409
0.991133
0.918514
0.87259
0.993985
0.992213
0.970036
0.995141
0.997264
0.995376
0.994229
0.984381
0.987044
0.95454
0.985289
0.975144
0.988763
0.973692
0.983819
0.970411
0.844354
0.901433
0.997132
0.988741
0.996387
0.985441
0.95928
0.921758
0.997559
0.998566
0.997292
0.998659
0.995081
0.887073
0.995822
0.99021
0.999183
0.99658
0.990288
0.95879
0.99706
0.952599
0.994319
0.990994
0.994529
0.996976
0.990099
0.989413
0.97539
0.996047
0.959725
0.99359
0.922887
0.940498
0.988399
0.966206
0.993594
0.999095
0.970509
0.998086
0.98291
0.855687
0.999273
0.984823
0.916378
0.996864
0.978983
0.95798
0.972323
0.965942
0.996809
0.886104
0.993484
0.979339
0.994576
0.934364
0.971762
0.97702
0.984213
0.978065
0.944706
0.746951
0.992512
0.967903
0.993804
0.934914
0.997925
0.943085
0.902109
0.98372
0.99377
0.979522
0.995841
0.87592
0.947417
0.994704
0.909147
0.998066
0.997878
0.99407
0.941559
0.886222
0.974628
0.907962
0.997171
0.994805
0.989575
0.985794
0.992386
0.973952
0.992333
0.958682
0.995463
0.991623
0.988748
0.982601
0.990756
0.972163
0.948706
0.998984
0.992161
0.986745
0.997843
0.965301
0.966969
0.981205
0.664714
0.92721
0.694052
0.51535
0.492894
0.394513
0.468242
0.422789
0.404183
0.378174
0.841476
0.995888
0.996151
0.996753
0.997722
0.997912
0.996184
0.980109
0.951992
0.978884
0.987983
0.999245
0.99996
0.996483
0.991979
0.995304
0.998777
0.944694
0.956455
0.950151
1
0.996892
0.931663
0.990424
0.999309
0.9998
0.986855
0.993446
0.998168
0.97015
0.997299
0.997069
0.975066
0.99864
0.986899
0.976289
0.933118
0.967157
0.98913
0.965649
0.969323
0.991209
0.992667
0.996954
0.996335
0.94348
0.995763
0.998708
0.946602
0.992509
0.903481
0.922356
0.942642
0.834626
0.996458
0.878454
0.899422
0.971674
0.971429
0.998045
0.990196
0.997629
0.985435
0.957551
0.989408
0.986192
0.939201
0.996642
0.999682
0.985095
0.942605
0.980098
0.981165
0.97394
0.994346
0.975904
0.853353
0.905323
0.898708
0.895231
0.810983
0.994335
0.986045
0.974492
0.944613
0.894383
0.978867
0.993802
0.987434
0.991192
0.995665
0.984324
0.936085
0.970291
0.981892
0.982809
0.986052
0.937646
0.977564
0.986978
0.986062
0.986366
0.980212
0.942457
0.992083
0.993405
0.987522
0.995002
0.994099
0.952268
0.995882
0.991187
0.989804
0.990942
0.987108
0.985751
0.987004
0.988388
0.993171
0.978983
0.89101
0.984686
0.992095
0.998932
0.99899
0.987502
0.996237
0.99428
0.932466
0.962902
0.999468
0.998842
0.979912
0.925193
0.992253
0.988868
0.992197
0.9791
0.981571
0.98999
0.981985
0.987002
0.964452
0.938031
0.864266
0.941483
0.738176
0.955615
0.862376
0.906814
0.953023
0.844013
0.944602
0.803103
0.95062
0.997306
0.996576
0.999048
0.999031
0.995379
0.99422
0.990352
0.972846
0.988664
0.971936
0.952772
0.955181
0.914276
0.968517
0.962378
0.998772
0.992189
0.994137
0.945271
0.994124
0.994642
0.996548
0.992939
0.985735
0.993973
0.997186
0.990111
0.9979
0.986547
0.931538
0.970397
0.982002
0.991735
0.993979
0.952891
0.99475
0.997729
0.99765
0.996622
0.99629
0.937351
0.980306
0.981916
0.946883
0.986298
0.966047
0.967668
0.987645
0.973277
0.977092
0.994402
0.99779
0.97228
0.989873
0.99715
0.97114
0.998239
0.9937
0.951042
0.897941
0.99977
0.998452
0.995066
0.99488
0.984679
0.965079
0.890024
0.991231
0.995736
0.857814
0.866651
0.957952
0.993133
0.896531
0.824329
0.973321
0.988472
0.908592
0.859659
0.997779
0.976109
0.995826
0.995221
0.92168
0.996249
0.972405
0.991816
0.984401
0.919314
0.994556
0.952174
0.818294
0.973406
0.945411
0.961576
0.988326
0.989087
0.948696
0.987326
0.992665
0.959498
0.989656
0.965592
0.888727
0.928352
0.994905
0.99518
0.99121
0.98567
0.94201
0.995531
0.998394
0.995679
0.992631
0.993808
0.988241
0.994377
0.99485
0.989787
0.992115
0.989248
0.991592
0.974667
0.971671
0.996311
0.985594
0.993018
0.992957
0.991993
0.98814
0.991198
0.989906
0.988906
0.991036
0.988608
0.967102
0.980309
0.979096
0.970832
0.980939
0.985745
0.959999
0.983801
0.978964
0.979755
0.985049
0.982568
0.994062
0.991288
0.980145
0.976374
0.987644
0.97064
0.985394
0.970617
0.988732
0.992376
0.948476
0.991703
0.961553
0.981702
0.969711
0.982245
0.987543
0.994165
0.982882
0.995463
0.972061
0.993016
0.999155
0.99576
0.992734
0.996225
0.996066
0.982434
0.995508
0.998021
0.994973
0.991296
0.990619
0.988018
0.998899
0.997105
0.986631
0.98384
0.890315
0.999491
0.99985
0.999653
0.900753
0.986327
0.993081
0.975932
0.997349
0.922341
0.99767
0.984955
0.9989
0.999687
0.997291
0.997351
0.897329
0.868088
0.995164
0.925466
0.9955
0.904394
0.994909
0.986148
0.920618
0.857186
0.982434
0.974705
0.967188
0.998658
0.973774
0.997804
0.996406
0.997546
0.94254
0.957569
0.996766
0.996251
0.979081
0.96808
0.994278
0.994709
0.997875
0.996348
0.991092
0.991482
0.969122
0.877438
0.989879
0.987753
0.988373
0.987736
0.995573
0.997983
0.977462
0.988385
0.984285
0.997247
0.998876
0.922759
0.985402
0.98538
0.99008
0.996254
0.998072
0.999182
0.986999
0.998571
0.994218
0.988217
0.963299
0.966015
0.885997
0.997907
0.99842
0.988766
0.882482
0.956676
0.991505
0.970537
0.903387
0.999741
0.991867
0.993271
0.960328
0.997112
0.976067
0.974714
0.997132
0.979824
0.93366
0.965679
0.884179
0.980353
0.886563
0.961314
0.971392
0.94382
0.969712
0.99806
0.981015
0.938834
0.86167
0.848493
0.986955
0.983976
0.678614
0.99216
0.982293
0.994127
0.988866
0.989763
0.976968
0.989043
0.990316
0.976915
0.993611
0.997564
0.997963
0.967104
0.987743
0.996218
0.992886
0.998225
0.996134
0.973166
0.996205
0.980826
0.995574
0.977268
0.985737
0.916546
1
0.974245
0.976599
0.985384
0.99606
0.97644
0.979744
0.99932
0.998591
0.880715
0.940007
0.938912
0.988035
0.997269
0.820593
0.995
0.996613
0.993695
0.998735
0.847846
0.900682
0.998958
0.95179
0.891087
0.992217
0.989121
0.979885
0.99735
0.999179
0.979409
0.9567
0.995549
0.992258
0.992911
0.990456
0.993329
0.995108
0.988603
0.997161
0.997965
0.997579
0.997305
0.995652
0.992864
0.998138
0.9983
0.97537
0.999363
0.991488
0.996931
0.998998
0.91527
0.997529
0.989637
0.99161
0.996328
0.984867
0.993403
0.994964
0.997539
0.987584
0.994644
0.997823
0.991558
0.993102
0.995045
0.969823
0.99416
0.994001
0.98938
0.992108
0.996464
0.99333
0.965548
0.986554
0.995146
0.988022
0.994766
0.981828
0.985738
0.948743
0.946323
0.938924
0.952349
0.958837
0.884362
0.98666
0.964542
0.907054
0.904218
0.995142
0.971711
0.996989
0.980966
0.985307
0.993629
0.990502
0.999615
0.965835
0.981647
0.998567
0.995262
0.996077
0.999213
0.981717
0.993861
0.980481
0.927609
0.978218
0.97729
0.993842
0.995068
0.987906
0.993779
0.993277
0.990673
0.971176
0.990761
0.979106
0.875773
0.980636
0.993354
0.996053
0.99692
0.998139
0.994789
0.991177
0.990919
0.997231
0.998105
0.998377
0.998692
0.99762
0.995682
0.871901
0.985858
0.999043
0.997763
0.9976
0.973086
0.998343
0.999332
0.98598
0.998458
0.999465
0.992812
0.985984
0.998685
0.994002
0.997949
0.97943
0.953229
0.992313
0.973993
0.97923
0.967283
0.963717
0.991158
0.981716
0.985628
0.969639
0.950333
0.98982
0.961843
0.99406
0.99523
0.992901
0.996934
0.996191
0.975982
0.99017
0.993667
0.966064
0.997429
0.972974
0.978628
0.993094
0.944529
0.997027
0.99133
0.983874
0.982643
0.864346
0.992495
0.99828
0.984073
0.988668
0.892069
0.991633
0.993184
0.998331
0.990873
0.97259
0.994582
0.985952
0.916284
0.797357
0.981506
0.967881
0.994516
0.999275
0.997989
0.979856
0.985958
0.999073
0.973518
0.989247
0.994777
0.998927
0.991242
0.995045
0.993261
0.9857
0.995021
0.993267
0.979664
0.984389
0.983906
0.982776
0.98094
0.990354
0.994529
0.962162
0.996774
0.991819
0.994243
0.991032
0.993013
0.998068
0.945337
0.68736
0.974504
0.991296
0.993758
0.919208
0.904066
0.943216
0.95292
0.994522
0.993541
0.990468
0.988429
0.992454
0.986877
0.977373
0.988054
0.999137
0.995173
0.99729
0.997718
0.997234
0.99779
0.999127
0.996662
0.993715
0.996081
0.995001
0.992484
0.992584
0.996171
0.38846
0.5992
0.99456
0.99357
0.993794
0.992649
0.987942
0.989011
0.993653
0.996737
0.998502
0.992304
0.96429
0.984663
0.982698
0.990914
0.989369
0.996307
0.997567
0.997977
0.936566
0.96723
0.993021
0.992714
0.996126
0.996231
0.997253
0.980596
0.997826
0.85587
0.992569
0.944664
0.998232
0.991277
0.967397
0.833405
0.981636
0.986118
0.996763
0.997484
0.992535
0.998487
0.998457
0.937424
0.994539
0.991973
0.993044
0.990195
0.995174
0.993112
0.884743
0.97908
0.977562
0.996157
0.855865
0.313245
0
0
0.665953
0.995369
0.996838
0.997575
0.99828
0.993445
0.976683
0.994601
0.996071
0.996874
0.96871
0.993262
0.99297
0.991022
0.969063
0.929884
0.991952
0.962939
0.9987
0.996192
0.999132
0.987988
0.995816
0.981111
0.995456
0.949757
0.996321
0.994556
0.990171
0.985514
0.998658
0.99791
0.982041
0.99328
0.996018
0.99998
0.996465
0.997765
0.99922
0.992985
0.998105
0.967722
0.98501
0.994783
0.997279
0.999343
0.996828
0.999391
0.99997
0.995859
0.999779
0.99491
0.940826
0.99999
0.991803
0.891149
0.994436
0.999289
0.998979
0.990617
0.996414
0.988163
0.972715
0.979411
0.991528
0.999447
0.971116
0.884421
0.991252
0.997179
0.992602
0.985947
0.985135
0.957726
0.968055
0.99724
0.960596
0.988834
0.997103
0.996656
0.982201
0.987118
0.981305
0.984353
0.995787
0.982536
0.988086
0.989063
0.989612
0.994998
0.997966
0.925516
0.621302
0.365738
0.961624
0.956908
0.989785
0.986709
0.535898
0.438666
0.978785
0.975955
0.992856
0.923334
0.984266
0.983698
0.982701
0.995279
0.977325
0.99638
0.984397
0.966851
0.962323
0.982645
0.977678
0.971714
0.976245
0.952295
0.982356
0.947742
0.985485
0.967349
0.954687
0.983149
0.976903
0.969929
0.99151
0.95767
0.981534
0.839404
0.912915
0.9385
0.818801
0.859022
0.350835
0.23438
fixedStep chrom=11 start=1 step=50000 span=50000
0
0.109457
0.111738
0.381434
0.991934
0.983756
0.910098
0.941828
0.960846
0.961159
0.934993
0.974445
0.983026
0.973313
0.948366
0.987075
0.98995
0.988758
0.978281
0.963032
0.997527
0.987393
0.986545
0.25092
0.740826
0.887773
0.968249
0.972791
0.959284
0.919201
0.988689
0.985604
0.967814
0.936721
0.935947
0.991525
0.988614
0.995033
0.988606
0.995637
0.997507
0.989057
0.989904
0.994087
0.992039
0.988716
0.976859
0.943257
0.99874
0.995586
0.973439
0.99333
0.996607
0.933042
0.999917
0.998989
1
0.998593
0.979622
0.991093
0.984837
0.989679
0.986234
0.996732
0.996508
0.676788
0.501176
0.897124
0.71394
0.609345
0.535587
0.550336
0.779893
0.923732
0.995728
0.988125
0.984734
0.993846
0.93301
0.992091
0.849951
0.957665
0.99333
0.854402
0.893373
0.458275
0.440219
0.576069
0.906938
0.974869
0.993969
0.964005
0.954435
0.983379
0.996338
0.994962
0.987104
0.936949
0.999644
0.918311
0.996654
0.993678
0.992129
0.946984
0.861528
0.968795
0.981358
0.84654
0.868624
0.948415
0.909823
0.988923
0.975194
0.947531
0.92353
0.994954
0.990449
0.943863
0.912925
0.945373
0.985162
0.922407
0.924246
0.896954
0.857795
0.993639
0.993827
0.966501
0.985414
0.99768
0.992078
0.997432
0.997664
0.999176
0.977994
0.925023
0.984266
0.963638
0.907374
0.871116
0.937438
0.986033
0.980941
0.942312
0.950776
0.98306
0.941038
0.953451
0.970318
0.992975
0.998616
0.995371
0.993453
0.891587
0.958815
0.79297
0.896272
0.884587
0.861768
0.974895
0.986761
0.996965
0.98661
0.886066
0.994938
0.993425
0.996872
0.999551
0.889842
0.94343
0.882681
0.990728
0.994037
0.993299
0.993216
0.991159
0.995713
0.989683
0.912891
0.9691
0.962139
0.993978
0.996078
0.996342
0.995037
0.977361
0.973556
0.977467
0.977086
0.978632
0.973917
0.867459
0.974997
0.983832
0.984178
0.969062
0.987261
0.979169
0.986992
0.95632
0.978159
0.967906
0.992395
0.877623
0.9448
0.946064
0.993674
0.950617
0.943917
0.96286
0.984052
0.988137
0.977197
0.997213
0.984481
0.997393
0.994172
0.990433
0.995037
0.951182
0.997356
0.993942
0.997834
0.996288
0.900126
0.982846
0.99795
0.993474
0.997119
0.99979
0.998067
0.999263
0.998389
0.99457
0.895691
0.996262
0.972672
0.994392
0.997004
1
0.999963
0.999149
0.95942
0.979511
0.99743
0.999057
0.995665
0.886611
0.999058
0.996415
0.99665
0.999165
0.974456
0.991375
0.998691
0.998607
0.995283
0.994803
0.991114
0.990338
0.996751
0.983422
0.967168
0.975632
0.990172
0.999363
0.987814
0.99998
0.907089
0.990344
0.903803
0.862303
0.912058
0.966873
0.992327
0.993437
0.814216
0.939631
0.976923
0.936723
0.966633
0.997555
0.963291
0.881484
0.981356
0.987519
0.978233
0.990577
0.9844
0.93009
0.969707
0.940012
0.950071
0.796511
0.872087
0.932
0.887081
0.892218
0.961462
0.938265
0.984377
0.97521
0.997675
0.999603
0.991199
0.952993
0.989524
0.984235
0.981816
0.999254
0.996568
0.991501
0.999345
0.99989
0.990475
0.99993
0.995338
0.997505
0.998947
0.996288
0.999677
0.99155
0.999327
0.917106
0.993991
0.998469
0.998177
0.996318
0.971992
0.987707
0.787797
0.946028
0.99871
0.916515
0.94683
0.974684
0.996778
0.995908
0.937916
0.991775
0.992862
0.86481
0.976744
0.9811
0.981585
0.98023
0.990928
0.922913
0.990558
0.99522
0.99984
0.996226
0.998247
0.999306
0.996264
0.999913
0.99159
0.997486
0.99908
0.997464
0.998542
0.958654
0.892038
0.901507
0.981066
0.930958
0.996747
0.990983
0.980657
0.986808
0.984669
0.986931
0.987778
0.896982
0.994437
0.992322
0.981493
0.964743
0.92987
0.963635
0.958
0.96317
0.984347
0.890526
0.983071
0.976264
0.989899
0.997661
0.981597
0.996766
1
0.994135
0.870175
0.960856
0.996596
0.99248
0.993499
0.958725
0.986123
0.996185
0.996971
0.97826
0.993936
0.997525
0.997617
0.992083
0.989071
0.987154
0.994241
0.9948
0.99634
0.86442
0.987997
0.995023
0.832542
0.994813
0.988006
0.987979
0.969746
0.997495
0.998332
0.997223
0.985228
0.999307
0.98221
0.927741
0.982252
0.998626
0.977965
0.991389
0.961738
0.968429
0.963488
0.89811
0.972837
0.988989
0.977943
0.977549
0.974567
0.991432
0.787591
0.986212
0.978847
0.998475
0.993322
0.997841
0.861003
0.999053
0.990356
0.993457
0.88843
0.990871
0.970425
0.894115
0.931166
0.997823
0.997426
0.998505
0.947537
0.964699
0.940429
0.911936
0.959706
0.954019
0.877079
0.967848
0.802301
0.996629
0.976808
0.924863
0.981624
0.9974
0.998206
0.97497
0.999797
0.992415
0.950968
0.987661
0.938915
0.949921
0.994155
0.974581
0.999624
0.971206
0.93136
0.980853
0.939042
0.879826
0.952672
0.951518
0.976427
0.997262
0.996895
0.969966
0.991713
0.992707
0.995858
0.964169
0.956451
0.905814
0.908776
0.988339
0.988928
0.887904
0.977655
0.934535
0.954977
0.975577
0.93242
0.946304
0.877713
0.981443
0.975212
0.864514
0.904691
0.950452
0.969802
0.935947
0.985874
0.990955
0.986451
0.987099
0.914321
0.959793
0.972482
0.986282
0.961833
0.984993
0.974066
0.896912
0.997653
0.992822
0.978451
0.99954
0.996298
0.998217
0.992286
0.997043
0.928216
0.87748
0.995157
0.95619
0.969207
0.945609
0.884157
0.977451
0.948768
0.986
0.999597
0.979109
0.995366
0.989786
0.991376
0.868634
0.975482
0.981118
0.991914
0.996863
0.992441
0.897075
0.995543
0.932737
0.988717
0.99118
0.885398
0.912612
0.965935
0.856913
0.913713
0.952957
0.990845
0.999816
0.994144
0.944417
0.998663
0.996549
0.997352
0.980788
0.97613
0.952749
0.982512
0.94417
0.993875
0.938572
0.99827
0.979305
0.980034
0.927269
0.819979
0.986357
0.998502
0.998924
0.991748
0.935626
0.978042
0.923804
0.901443
0.976516
0.983142
0.988954
0.991316
0.841837
0.972319
0.98675
0.928149
0.917699
0.998427
0.998078
0.996854
0.995702
0.995656
1
0.999034
0.943218
0.979992
0.992411
0.995569
0.998068
0.995831
0.951704
0.996398
0.983507
0.991737
0.990941
0.986274
0.999325
0.879504
0.902014
0.99467
0.993701
0.994047
0.857277
0.983623
0.995759
0.954025
0.882419
0.999897
0.997046
0.949604
0.975329
0.981729
0.998263
0.985227
0.992674
0.993514
0.989036
0.993947
0.988442
0.995502
0.992994
0.927364
0.988191
0.948167
0.928821
0.977288
0.833158
0.991126
0.987558
0.993224
0.887598
0.989103
0.986275
0.993873
0.993143
0.945135
0.971088
0.990698
0.991458
0.995515
0.938685
0.980594
0.997886
0.924111
0.962734
0.977225
0.989719
0.995964
0.991312
0.99652
0.991071
0.953792
0.989024
0.986268
0.995223
0.991736
0.984542
0.991904
0.990845
0.986278
0.991292
0.997313
0.994209
0.997945
0.996103
0.893431
0.904124
0.985074
0.997659
0.990777
0.950159
0.939588
0.974646
0.953359
0.990042
0.999241
0.998249
0.997529
0.99928
0.96301
0.984683
0.994983
0.992144
0.980544
0.996134
0.861364
0.869729
0.997123
0.990694
0.996636
0.99557
0.996343
0.992661
0.994609
0.945285
0.995083
0.995103
0.992109
0.998168
0.965312
0.99961
0.933003
0.85784
0.96067
0.882594
0.97612
0.992644
0.994997
0.994271
0.974835
0.996667
0.935133
0.987442
1
0.974491
0.986676
0.896361
0.991683
0.991763
0.987409
0.921234
0.964342
0.9683
0.995223
0.941775
0.996094
0.99286
0.990859
0.958868
0.97993
0.982666
0.993256
0.987087
0.98231
0.97349
0.911375
0.955916
0.997741
0.996472
0.98535
0.999505
0.95167
0.992796
0.984274
0.995857
0.997753
0.969092
0.944901
0.998315
0.985607
0.94893
0.950907
0.935186
0.993156
0.989877
0.987462
0.98739
0.956571
0.959587
0.934407
0.973062
0.967409
0.972249
0.902399
0.958636
0.992971
0.899422
0.956506
0.880033
0.858099
0.989822
0.928185
0.962034
0.998762
0.994889
0.991379
0.968938
0.998745
0.993738
0.983507
0.967312
0.992178
0.991653
0.878361
0.994168
0.96127
0.967568
0.988917
0.987002
0.928217
0.946716
0.993138
0.996662
0.994516
0.978352
0.993603
0.985421
0.95314
0.996037
0.992465
0.991151
0.998828
0.981839
0.965238
0.995297
0.941446
0.927983
0.985764
0.995621
0.984545
0.978831
0.997891
0.978005
0.947507
0.970019
0.948266
0.998831
0.986699
0.9853
0.952348
0.83856
0.918314
0.989589
0.982922
0.99857
0.913027
0.994323
0.935341
0.96525
0.930258
0.84889
0.892306
0.998272
0.912108
0.972206
0.909372
0.966174
0.990946
0.872002
0.997826
0.988718
0.993048
0.996216
0.998951
0.907237
0.940062
0.937297
0.977291
0.989128
0.996745
0.993688
0.99638
0.997686
0.995529
0.991689
0.991878
0.998635
0.994926
0.998154
0.943835
0.974974
0.996959
0.994518
0.995774
0.962498
0.996206
0.99243
0.999473
0.993436
0.996643
0.995875
0.936316
0.998803
0.888641
0.999638
0.990133
0.992759
0.990917
0.996852
0.9919
0.998043
0.997745
0.997578
0.998455
0.963834
0.999687
0.962433
0.988755
0.977083
0.984463
0.995767
0.987566
0.997095
0.994526
0.953282
0.985263
0.98732
0.989855
0.989583
0.986883
0.986455
0.985094
0.975302
0.954343
0.986687
0.989932
0.986344
0.995298
0.987921
0.971859
0.975595
0.927327
0.962896
0.917856
0.99037
0.9751
0.990818
0.992699
0.990471
0.983511
0.990124
0.988878
0.983067
0.981902
0.988991
0.980772
0.97727
0.984841
0.986848
0.9792
0.977127
0.989756
0.990813
0.991983
0.974313
0.923192
0.911185
0.871364
0.903474
0.722394
0.814453
0.745932
0.813432
0.862472
0.916177
0.880816
0.793677
0.9495
0.83207
0.736885
0.790253
0.749428
0.69216
0.785495
0.794477
0.791551
0.792183
0.792769
0.824832
0.818653
0.800438
0.815087
0.795927
0.785024
0.804294
0.715991
0.741562
0.651703
0.714272
0.849397
0.862169
0.917925
0.757758
0.891948
0.936429
0.926567
0.886638
0.760366
0.99794
0.977144
0.992159
0.931266
0.992493
0.987152
0.88713
0.93377
0.598057
0
0
0
0
0
0.0712643
0.481327
0.546377
0.948433
0.846212
0.888703
0.942947
0.814492
0.812534
0.786297
0.615345
0
0
0
0
0
0
0
0
0
0
0
0
0
0
0
0
0
0
0
0
0
0
0
0
0
0
0
0
0
0
0
0
0
0
0
0
0
0
0
0
0
0
0
0
0
0
0
0
0
0
0
0
0
0
0
0
0
0
0
0
0
0.05961
0.445431
0.529216
0.993334
0.884819
0.93008
0.951076
0.84762
0.80629
0.949508
0.950644
0.837525
0.850487
0.902828
0.925182
0.999554
0.855391
0.895914
0.991275
0.84521
0.88372
0.998027
0.846483
0.978567
0.970114
0.982801
0.919775
0.984768
0.994653
0.994061
0.993249
0.980596
0.960728
0.906847
0.890939
0.942544
0.881579
0.954018
0.937149
0.995741
0.950682
0.833972
0.983667
0.936038
0.982088
0.996527
0.997916
0.989402
0.99533
0.997203
0.998469
0.992173
0.988631
0.989157
0.989352
0.991523
0.953989
0.983749
0.987483
0.934352
0.989066
0.960205
0.853567
0.875871
0.982281
0.950157
0.971086
0.965305
0.923749
0.95183
0.927078
0.949734
0.991109
0.947632
0.998075
0.995746
0.920406
0.977307
0.952138
0.915994
0.992476
0.960827
0.899702
0.890427
0.924545
0.995942
0.994715
0.990681
0.962063
0.889078
0.900594
0.989873
0.949489
0.976135
0.974802
0.990567
0.971789
0.984996
0.995056
0.989445
0.966305
0.991626
0.966343
0.92115
0.976925
0.945894
0.956436
0.98778
0.982449
0.981863
0.997394
0.804009
0.959412
0.810923
0.904379
0.978277
0.986161
0.995614
0.966711
0.982897
0.944901
0.996556
0.993975
0.995148
0.93899
0.971647
0.641582
0.799482
0.986628
0.977647
0.989584
0.987205
0.992441
1
0.990446
0.973721
0.994634
0.996404
0.984501
0.993066
0.991468
0.984329
0.964849
0.983287
0.930456
0.980112
0.977125
0.931761
0.921551
0.947994
0.972472
0.985185
0.969524
0.987138
0.982653
0.973289
0.98207
0.966091
0.985796
0.968622
0.98753
0.978659
0.993117
0.784729
0.846421
0.979245
0.84701
0.920523
0.86518
0.775457
0.89073
0.828369
0.91287
0.958765
0.984973
0.980129
0.980035
0.978222
0.981016
0.978364
0.995591
0.982734
0.988232
0.996883
0.99919
0.938043
0.982933
0.982093
0.978737
0.989108
0.988795
0.99188
0.993178
0.993977
0.998238
0.99077
0.979818
0.994502
0.982891
0.995054
0.992352
0.976715
0.970073
0.982817
0.99155
0.986236
0.988272
0.959688
0.984085
0.976953
0.989357
0.961946
0.983193
0.995704
0.995594
0.987149
0.979369
0.96417
0.991544
0.985672
0.989802
0.97652
0.967526
0.992534
0.918256
0.987171
0.989496
0.990116
0.974346
0.982302
0.989591
0.974487
0.98065
0.965451
0.947235
0.983321
0.986005
0.961858
0.970126
0.993915
0.983703
0.972031
0.974652
0.976936
0.973539
0.989839
0.969734
0.992007
0.98815
0.984089
0.990529
0.972034
0.997184
0.981766
0.911764
0.980244
0.79415
0.73936
0.671933
0.502836
0.489769
0.576628
0.892917
0.994585
0.979342
0.986267
0.992803
0.985145
0.97968
0.990276
0.986779
0.970661
0.991119
0.989106
0.945008
0.934131
0.995907
0.986996
0.988011
0.961079
0.984956
0.984914
0.99187
0.967102
0.990475
0.995007
0.998929
0.99524
0.793987
0.203321
0.995514
0.996639
0.998909
0.997617
0.991828
0.994444
0.997122
0.98897
0.986226
0.996235
0.99488
0.485283
0.501403
0.992173
0.994914
0.995904
0.987524
0.990603
0.950755
0.959972
0.980697
0.992595
0.984475
0.992114
0.998043
0.989762
0.985961
0.99772
0.995307
0.992766
0.994943
0.991835
0.998162
0.97073
0.949856
0.991611
0.988847
0.997271
0.993632
0.994954
0.989372
0.879381
0.920841
0.635571
0.51637
0.505223
0.625327
0.606769
0.706008
0.831538
0.989139
0.993999
0.99
0.988781
0.926378
0.989119
0.986302
0.994607
0.994706
0.99053
0.983438
0.95276
0.985432
0.998378
0.996995
0.996463
0.991232
0.986074
0.993229
0.964081
0.934118
0.939531
0.957494
0.98521
0.997709
0.997319
0.991909
0.997293
0.998283
0.99354
0.993219
0.979714
0.969909
0.985358
0.980024
0.987519
0.961944
0.977563
0.984031
0.931667
0.988032
0.994424
0.914266
0.968454
0.988721
0.956807
0.974309
0.897354
0.915657
0.9867
0.991407
0.932387
0.987193
0.985159
0.991293
0.995876
0.882074
0.989935
0.879675
0.923541
0.985927
0.993379
0.964245
0.9061
0.996867
0.996076
0.997651
0.986362
0.978135
0.957133
0.995179
0.997535
0.992973
0.996799
0.983016
0.993146
0.878057
0.991392
0.968435
0.994602
0.933553
0.996842
0.985352
0.960962
0.991839
0.99806
0.99957
0.995288
0.966751
0.991057
0.971679
0.994965
0.96165
0.966328
0.999477
0.984039
0.999312
0.931001
0.992056
0.870696
0.907061
0.993457
0.992917
0.953856
0.996786
0.956581
0.989408
0.908109
0.995668
0.990041
0.987517
0.968224
0.978342
0.976215
0.991959
0.989742
0.993708
0.987192
0.936294
0.656513
0.831809
0.994835
0.98389
0.98024
0.989529
0.989593
0.994415
0.982952
0.979895
0.996555
0.974705
0.987153
0.995667
0.964711
0.877021
0.997579
0.998136
0.998473
0.988588
0.992004
0.996094
0.997278
0.996524
0.992288
0.981649
0.971488
0.998732
0.995939
0.993541
0.99963
0.997203
0.986772
0.882798
0.976676
0.999561
0.99821
0.999617
0.944137
0.973844
0.994986
0.973688
0.987928
0.994095
0.982389
0.996789
0.993157
0.967259
0.999858
0.997612
0.975637
0.988252
0.973864
0.987679
0.982551
0.974264
0.986931
0.998205
0.944255
0.998098
0.99793
0.99995
0.998688
0.995803
0.952722
0.999673
0.996439
0.985221
0.994497
0.995942
0.989869
0.989532
0.914738
0.984635
0.97581
0.99878
0.997663
0.997789
0.963722
0.994208
0.960979
0.977707
0.979141
0.997423
0.934556
0.822596
0.998468
0.893411
0.973209
0.948706
0.978183
0.99604
0.942906
0.991127
0.981202
0.988021
0.988534
0.982326
0.99473
0.977299
0.989987
0.970585
0.995999
0.999187
0.963607
0.992039
0.990495
0.949
0.970239
0.965278
0.89838
0.969843
0.931613
0.973322
0.892147
0.992655
0.995648
0.979811
0.994482
0.918006
0.981548
0.966314
0.999073
0.933281
0.988469
0.955968
0.988224
0.992918
0.990046
0.918449
0.993458
0.993304
0.987809
0.975109
0.995355
0.995963
0.955567
0.987164
0.994857
0.962775
0.995256
0.968681
0.977474
0.952468
0.991827
0.997019
0.991787
0.981473
0.879906
0.952618
0.874753
0.924549
0.929443
0.986802
0.964843
0.990716
0.975409
0.997973
0.981415
0.95
0.975542
0.969828
0.995394
0.994474
0.919387
0.995379
0.993684
0.995949
0.935913
0.967608
0.989947
0.99999
0.905764
0.972882
0.905754
0.910369
0.968301
0.945371
0.880863
0.941805
0.99484
0.965194
0.985661
0.879725
0.982947
0.927005
0.990281
0.887824
0.994325
0.872697
0.991402
0.970846
0.960537
0.997322
0.859387
0.913635
0.938703
0.946667
0.962534
0.978305
0.976294
0.691172
0.231799
0.888403
0.988716
0.981603
0.990326
0.882927
0.998275
0.989377
0.928977
0.931435
0.99989
0.99965
0.980392
0.953901
0.990338
0.987347
0.921825
0.875758
0.828821
0.798574
0.722014
0.795677
0.791039
0.855015
0.981477
0.904741
0.77027
0.799577
0.799949
0.894741
0.998497
0.928328
0.816683
0.791128
0.757109
0.615033
0.464068
0.406264
0.465035
0.486616
0.417723
0.42009
0.593449
0.990501
0.964977
0.980621
0.924951
0.994054
0.841093
0.991825
0.997401
0.999633
0.926199
0.971387
0.914378
0.999415
0.996635
0.977657
0.943986
0.987802
0.801887
0.931592
0.967558
0.987418
0.98569
0.940223
0.966018
0.944207
0.99472
0.995577
0.973628
0.996364
0.950639
0.996465
0.94502
0.997622
0.997915
0.998904
0.97857
0.969818
0.959882
0.889624
0.893777
0.974285
0.900932
0.997727
0.999593
0.983085
0.99595
0.954031
0.983013
0.942226
0.969094
0.990515
0.998149
0.99554
0.99755
0.998739
0.997641
0.96657
0.969984
0.924149
0.972399
0.880199
0.902549
0.985242
0.995765
0.993505
0.971529
0.722199
0.997589
0.99772
0.98294
0.999279
0.993475
0.993303
0.968967
0.994482
0.97736
0.935984
0.986238
0.8795
0.939843
0.91458
0.959819
0.80761
0.985977
0.811917
0.837994
0.975456
0.997897
0.996395
0.968615
0.926767
0.995443
0.996704
0.980755
0.999131
0.994193
0.999249
0.996749
0.950499
0.995149
0.982259
0.986314
0.998094
0.892743
0.958798
0.972473
0.879396
0.939477
0.998656
0.98703
0.889663
0.999434
0.995242
0.965799
0.996089
0.926401
0.991265
0.994993
0.995436
0.995115
0.993759
0.988645
0.988994
0.994015
0.958569
0.871555
0.995192
0.959864
0.73128
0
0
0.24827
0.914815
0.972696
0.952298
0.892608
0.978037
0.99917
0.932967
0.945257
0.99635
0.844727
0.965692
0.980483
0.982609
0.994827
0.942508
0.999155
0.99944
0.98012
0.980191
0.995793
0.997088
0.962669
0.988897
0.985616
0.980817
0.996174
0.941117
0.994997
0.992881
0.999068
0.985525
0.997655
0.994575
0.946853
0.924632
0.897901
0.981335
0.940116
0.981103
0.994621
0.974794
0.936846
0.978481
0.963048
0.979364
0.998239
0.969952
0.986107
0.938387
0.913328
0.995935
0.995
0.998822
0.971454
0.990996
0.994552
0.993523
0.993288
0.988172
0.972371
0.831001
0.998506
0.991816
0.973431
0.9547
0.985101
0.98058
0.944988
0.951259
0.893504
0.999667
0.992855
0.999748
0.982798
0.888852
0.997588
0.879114
0.792561
0.87839
0.996201
0.988023
0.897554
0.990861
0.991769
0.993469
0.998817
0.963783
0.997776
0.989183
0.977224
0.991571
0.961217
0.97975
0.939017
0.973739
0.95309
0.986444
0.984154
0.992717
0.961536
0.996218
0.947634
0.742176
0.998897
0.980962
0.844835
0.98506
0.993672
0.991699
0.947691
0.981636
0.9976
0.985877
0.982797
0.955678
0.880207
0.992414
0.953443
0.968431
0.998755
0.991101
0.96331
0.99732
0.891534
0.987297
0.998441
0.950302
0.967108
0.966511
0.972721
0.997544
0.91222
0.997642
0.975915
0.999502
0.996192
0.924254
0.977705
0.963531
0.988435
0.966255
0.995681
0.996049
0.871228
0.941098
0.996469
0.972833
0.923735
0.998416
0.995164
0.950488
0.996129
0.948459
0.966408
0.995372
0.998776
0.988586
0.983136
0.995433
0.985597
0.982262
0.971001
0.992246
0.996286
0.99531
0.998837
0.972497
0.992079
0.890474
0.966948
0.964727
0.994466
0.995864
0.991316
0.98859
0.981873
0.967228
0.984496
0.995878
0.990776
0.997157
0.993862
0.993397
0.987474
0.996501
0.97902
0.981728
0.970687
0.993816
0.995979
0.944635
0.994951
0.985286
0.991112
0.976591
0.905323
0.97632
0.993747
0.99903
0.984007
0.998393
0.992975
0.990898
0.957974
0.91981
0.951193
0.977569
0.989652
0.996853
0.993754
0.980183
0.998626
0.972211
0.99107
0.930201
0.783529
0.993059
0.969801
0.987335
0.991632
0.989532
0.987362
0.993229
0.986677
0.993613
0.980766
0.962095
0.984225
0.987194
0.993613
0.993944
0.991157
0.978849
0.873908
0.99341
0.792045
0.967446
0.857851
0.992849
0.994513
0.992098
0.99731
0.975544
0.975027
0.995175
0.994619
0.995956
0.977383
0.990174
0.954163
0.910931
0.951895
0.844475
0.995998
0.964744
0.994983
0.934314
0.907779
0.968885
0.847496
0.97501
0.99992
0.989429
0.994107
0.994976
0.973582
0.949047
0.973416
0.99883
0.996673
0.994409
0.997551
0.888446
0.990375
0.988154
0.987661
0.890647
0.994367
0.988614
0.886833
0.943407
0.97634
0.954536
0.992524
0.996501
0.981569
0.991779
0.99536
0.996612
0.951818
0.999626
0.99978
0.982972
0.996735
0.963416
0.996889
0.997179
0.988375
0.998786
0.996041
0.996649
0.996836
0.989959
0.996
0.989684
0.993647
0.993949
0.977494
0.927603
0.977811
0.981129
0.984252
0.948596
0.988412
0.941849
0.964452
0.993916
0.997647
0.996525
0.970499
0.997005
0.977988
0.914857
0.99508
0.999767
0.991122
0.99253
0.997429
0.988492
0.994119
0.998288
0.996841
0.930428
0.986231
0.99764
0.999089
0.999165
0.99979
0.989135
0.99253
0.943635
0.880532
0.973421
0.985247
0.981028
0.989167
0.984801
0.991309
0.99004
0.987186
0.996885
0.997421
0.993722
0.993247
0.977386
0.993367
0.98154
0.995123
0.946577
0.917953
0.937157
0.868085
0.996672
0.968851
0.90918
0.918855
0.995665
0.997759
0.997968
0.99997
0.99345
0.997238
0.99973
0.992824
0.997927
0.99058
0.998857
0.99262
0.996151
0.998363
0.989346
0.991183
0.998317
0.99581
0.996463
0.923265
0.980629
0.919848
0.916457
0.998303
0.999844
0.99861
0.998535
0.996484
0.997942
0.976625
0.996904
0.994361
0.994218
0.890975
0.983482
0.960877
0.991003
0.989947
0.991577
0.990371
0.966754
0.991864
0.996632
0.991114
0.971775
0.915519
0.954496
0.968205
0.990341
0.989146
0.971265
0.995286
0.99901
0.947751
0.998811
0.988086
0.997416
0.995381
0.952937
0.992254
0.996343
0.983715
0.991557
0.994297
0.994535
0.9966
0.992153
0.995636
0.992517
0.954749
0.985358
0.989498
0.989294
0.979085
0.993353
0.99051
0.827356
0.966864
0.992139
0.974848
0.997356
0.973558
0.967436
0.963618
0.994409
0.985502
0.988796
0.983548
0.992326
0.993169
0.989455
0.994076
0.96641
0.995357
0.994849
0.99233
0.998536
0.995382
0.997975
0.990227
0.9995
0.996749
0.999943
0.996838
0.956949
0.986315
0.992645
0.996603
0.996295
0.990786
0.99711
0.99724
0.993563
0.996634
0.992838
0.990949
0.997242
0.973109
0.993016
0.996962
0.99053
0.995035
0.989278
0.990574
0.997287
0.892287
0.976717
0.994614
0.995466
0.972081
0.995672
0.993137
0.984241
0.990446
0.986858
0.947686
0.998217
0.961387
0.866782
0.910299
0.980658
0.994665
0.953967
0.976856
0.996078
0.991709
0.991561
0.978246
0.993162
0.980485
0.983442
0.95492
0.993097
0.934967
0.986009
0.990042
0.976898
0.994702
0.936404
0.950949
0.986363
0.997538
0.989889
0.984232
0.984191
0.985971
0.99218
0.987159
0.985688
0.996358
0.994088
0.988609
0.998288
0.994865
0.994387
0.989693
0.98691
0.994503
0.972891
0.952185
0.993871
0.964275
0.962123
0.988032
0.984543
0.985898
0.991867
0.929411
0.99539
0.96501
0.865697
0.998286
0.944702
0.935449
0.992461
0.994888
0.984891
0.997555
0.990701
0.997144
0.951877
0.939268
0.998427
0.961138
0.99012
0.983779
0.9956
0.997104
0.998757
0.998098
0.9932
0.995989
0.984931
0.87339
0.992128
0.995087
0.883229
0.984363
0.931345
0.895364
0.985335
0.995508
0.993963
0.984104
0.988031
0.982774
0.987533
0.989178
0.978666
0.96416
0.967236
0.996838
0.99579
0.993187
0.998849
0.996539
0.999459
0.998071
0.995075
0.999054
0.995359
0.989906
1
0.98943
0.996005
0.998482
0.998099
0.998463
0.95879
0.884831
0.994813
0.997287
0.990416
0.960622
0.99477
0.997563
0.992416
0.881594
0.943283
0.930408
0.997779
0.966909
0.99656
0.964075
0.969735
0.884995
0.996621
0.992023
0.997501
0.975504
0.991882
0.98031
0.999352
0.996184
0.994955
0.997139
0.999482
0.999124
0.99754
0.99401
0.996828
0.999253
0.983453
0.991842
0.987579
0.879165
0.984968
0.973142
0.993349
0.891257
0.994373
0.977657
0.920692
0.979271
0.994729
0.962995
0.915978
0.957922
0.950951
0.948804
0.993722
0.98128
0.978982
0.979419
0.924542
0.987365
0.991532
0.947981
0.99294
0.978917
0.997771
0.994549
0.997105
0.917114
0.998012
0.98918
0.998774
0.925807
0.998164
0.980286
0.995297
0.923682
0.896752
0.994585
0.967839
0.972896
0.997313
0.948784
0.963471
0.990063
0.99876
0.962376
0.954959
0.999165
0.99357
0.993467
0.975158
0.97231
0.994112
0.992059
0.99402
0.998779
0.994854
0.979733
0.993696
0.999816
0.983179
0.999877
0.895951
0.990307
0.927395
0.97441
0.906427
0.9997
0.999627
0.997903
0.992733
0.986128
0.997113
0.998799
0.996998
0.990106
0.996675
0.988942
0.995509
0.997224
0.998292
0.997304
0.964747
0.988109
0.994966
0.990756
0.982003
0.99475
0.96007
0.844834
0.990759
0.953198
0.993586
0.95424
0.947769
0.994085
0.976508
0.992432
0.858948
0.973723
0.992729
0.992596
0.968858
0.990212
0.98366
0.982563
0.938684
0.96482
0.984559
0.988852
0.942145
0.979261
0.998651
0.981692
0.94955
0.8968
0.946759
0.876453
0
0
fixedStep chrom=12 start=1 step=50000 span=50000
0
0.227887
0.0490126
0.722373
0.989983
0.98892
0.98344
0.985821
0.974347
0.893758
0.934525
0.982932
0.978539
0.968932
0.979175
0.986076
0.972101
0.987665
0.990004
0.966977
0.990305
0.979767
0.981447
0.866077
0.986364
0.985401
0.992011
0.985681
0.978979
0.9806
0.9892
0.99561
0.995277
0.9839
0.990145
0.979447
0.941182
0.98991
0.97783
0.99909
0.984004
0.958092
0.997523
0.983166
0.85796
0.997833
0.985093
0.985848
0.999499
0.994951
0.994325
0.992456
0.97008
0.991329
0.99761
0.982705
0.899566
0.96021
0.988784
0.98925
0.982617
0.976
0.993566
0.979191
0.970289
0.993315
0.984644
0.992828
0.999206
0.995213
0.878611
0.996207
0.87711
0.997665
0.998773
0.996369
0.993122
0.974949
0.989462
0.929794
0.987828
0.983137
0.916146
0.998256
0.979137
0.971184
0.994678
0.997397
0.99366
0.918398
0.989807
0.997183
0.884487
0.98992
0.992306
0.975993
0.971267
0.998116
0.993648
0.988232
0.996431
0.980791
0.977524
0.992972
0.881215
0.985962
0.995739
0.87888
0.993311
0.994065
0.993236
0.998475
0.996067
0.991017
0.99068
0.94508
0.959603
0.993145
0.985569
0.996106
0.934636
0.989551
0.897727
0.98881
0.954977
0.966841
0.975475
0.968275
0.982231
0.985564
0.986223
0.969396
0.989978
0.983594
0.987466
0.991675
0.964706
0.989705
0.987868
0.967042
0.986938
0.991302
0.965143
0.786686
0.201859
0.995621
0.98639
0.931241
0.888626
0.909425
0.968264
0.977114
0.978325
0.881743
0.84864
0.979709
0.966287
0.9642
0.950504
0.932705
0.95184
0.9399
0.937495
0.978054
0.98902
0.974474
0.631695
0.592642
0.608796
0.525841
0.61138
0.652225
0.943598
0.970576
0.983484
0.944483
0.984379
0.99437
0.908166
0.91307
0.978627
0.951561
0.925944
0.984293
0.980493
0.995659
0.97542
0.97612
0.836403
0.774614
0.943268
0.55309
0.681848
0.615779
0.693748
0.891208
0.984132
0.982554
0.99542
0.977064
0.982474
0.987004
0.917451
0.98831
0.995204
0.95152
0.986707
0.971094
0.985621
0.861373
0.937102
0.821666
0.92928
0.926992
0.975242
0.992303
0.993339
0.966779
0.984628
0.997145
0.991298
0.977631
0.99654
0.95863
0.959951
0.961136
0.937543
0.968084
0.877523
0.778847
0.830105
0.906661
0.897485
0.958949
0.984102
0.934898
0.996093
0.999748
0.996389
0.991215
0.989307
0.861133
0.971492
0.986927
0.924653
0.977916
0.997207
0.994903
0.974552
0.979434
0.987254
0.893996
0.987271
0.992501
0.960253
0.967967
0.992983
0.991287
0.996158
0.989283
0.96612
0.990138
0.996739
0.991707
0.956048
0.996191
0.987547
0.998261
0.949259
0.988018
0.886076
0.938277
0.998594
0.995578
0.98739
0.996759
0.999406
0.964069
0.995573
0.997866
0.999229
0.999651
0.995825
0.971225
0.921081
0.974003
0.966902
0.983254
0.989712
0.975718
0.975814
0.993584
0.983555
0.992485
0.992431
0.979379
0.995367
0.895572
0.988104
0.995553
0.962284
0.991831
0.994548
0.998899
0.970943
0.988072
0.997254
0.983447
0.975629
0.996485
0.983758
0.988354
0.978372
0.995007
0.997834
0.997296
0.998448
0.964339
0.994275
0.991083
0.990768
0.943915
0.978884
0.990579
0.987801
0.993029
0.997891
0.981106
0.98602
0.993482
0.911573
0.994449
0.997385
0.977704
1
0.99548
0.999233
0.928049
0.989524
0.990494
0.974197
0.999336
0.998679
0.845246
0.96932
0.95975
0.921462
0.971539
0.981811
0.999068
0.99057
0.995648
0.957298
0.999435
0.931895
0.934722
0.981805
0.869841
0.863892
0.859075
0.887989
0.995735
0.994669
0.915071
0.953558
0.997403
0.981323
0.948193
0.97426
0.99454
0.970058
0.9926
0.993314
0.993329
0.996381
0.939991
0.985865
0.987657
0.884786
0.993842
0.995112
0.99466
0.995975
0.987824
0.977264
0.991433
0.992398
0.996176
0.997834
0.980474
0.974054
0.967509
0.994077
0.997553
0.935965
0.997716
0.989641
0.892239
0.991014
0.940988
0.992907
0.994445
0.991812
0.992739
0.97778
0.973611
0.983663
0.993858
0.998001
0.978757
0.983201
0.996093
0.997342
0.990704
0.981789
0.99669
0.878456
0.985066
0.848191
0.941096
0.991868
0.98672
0.958396
0.990877
0.912335
0.891706
0.988658
0.890582
0.919403
0.999419
0.911874
0.816314
0.945082
0.998893
0.986678
0.946858
0.985125
0.987651
0.952242
0.973606
0.990554
0.949068
0.958522
0.994668
0.991
0.876655
0.953792
0.996796
0.997102
0.923746
0.970039
0.817472
0.979662
0.992825
0.986866
0.992261
0.990874
0.968144
0.995585
0.96458
0.998113
0.975892
0.996726
0.995032
0.849205
0.980876
0.899337
0.999531
0.950529
0.997328
0.950084
0.97601
0.965592
0.89141
0.999177
0.991306
0.997712
0.987038
0.996509
0.974592
0.989157
0.998029
0.998278
0.991416
0.991945
0.99935
0.999658
0.993929
0.990803
0.993226
0.986135
0.98612
0.996545
0.991512
0.966662
0.966891
0.964662
0.9997
0.99787
0.995292
0.994903
0.972991
0.991799
0.990943
0.991291
0.990258
0.95303
0.994124
0.996995
0.993818
0.982839
0.991657
0.886265
0.876544
0.93331
0.927862
0.956129
0.979774
0.990632
0.977551
0.991888
0.992167
0.991961
0.996947
0.955413
0.99983
0.997454
0.956923
0.995163
0.970789
0.993319
0.993583
0.989018
0.99726
0.996599
0.986288
0.889397
0.99699
0.955377
0.990356
0.984977
0.98306
0.990071
0.925072
0.927818
0.860684
0.978416
0.975924
0.941485
0.990915
0.997324
0.914877
0.994755
0.989719
0.973607
0.942482
0.984102
0.9845
0.989977
0.996951
0.973339
0.991538
0.999567
0.902579
0.997895
0.985958
0.987899
0.973525
0.956213
0.989935
0.987927
0.996967
0.976107
0.866038
0.997384
0.966603
0.921247
0.992203
0.894939
0.984757
0.996168
0.993148
0.998423
0.981661
0.967095
0.946025
0.983954
0.9928
0.942932
0.914917
0.952773
0.878807
0.988878
0.99668
0.948658
0.994472
0.99303
0.993307
0.998902
0.834549
0.932819
0.907136
0.941876
0.937436
0.964401
0.987563
0.978047
0.983668
0.953022
0.994428
0.975742
0.928455
0.99358
0.925403
0.88248
0.974923
0.994051
0.995766
0.992268
0.996767
0.942404
0.995459
0.99599
0.946782
0.632654
0.653429
0.559616
0.96244
0.960867
0.98943
0.981055
0.987086
0.990735
0.993442
0.911773
0.936465
0.985841
0.98147
0.9774
0.959595
0.98431
0.986622
0.982187
0.98421
0.986135
0.969416
0.995577
0.944138
0.989028
0.95189
0.984167
0.954459
0.976036
0.967819
0.969532
0.992501
0.984648
0.9808
0.987996
0.984877
0.989207
0.988213
0.920157
0.937372
0.97301
0.858241
0.956566
0.85869
0.973334
0.891536
0.985211
0.971649
0.975835
0.963194
0.996807
0.994419
0.98819
0.944614
0.916734
0.979241
0.904369
0.896325
0.898764
0.900152
0.742248
0.893116
0.963503
0.98881
0.953485
0.999469
1
0.932956
0.908705
0.986437
0.970115
0.892341
0.90391
0.1329
0
0
0
0
0
0
0
0
0
0
0
0
0
0
0
0
0
0
0
0
0
0
0
0
0
0
0
0
0
0
0
0
0
0
0
0
0
0
0
0
0
0
0
0
0
0
0
0
0
0
0
0
0
0
0
0
0
0
0
0.571775
0.840115
0.879922
0.974657
0.912518
0.964266
0.891537
0.937358
0.936005
0.974608
0.99969
0.958305
0.83496
0.981744
0.970709
0.874104
0.890005
0.872768
0.969874
0.991394
0.969839
0.971208
0.967787
0.936836
0.975745
0.964018
0.830773
0.94943
0.99255
0.99586
0.84183
0.98962
0.998007
0.995253
0.86269
0.963486
0.924068
0.99914
0.996503
0.995659
0.888174
0.988641
0.931356
0.980723
0.841764
0.907053
0.922846
0.946005
0.937585
0.992222
0.849972
0.998868
0.999031
0.995526
0.993308
0.993473
0.97665
0.984428
0.990795
0.995623
0.984664
0.976639
0.998569
0.957366
0.996506
0.991653
0.995632
0.994251
0.963879
0.997147
0.997926
0.930667
0.888767
0.974476
0.894032
0.965792
0.980765
0.997418
0.994954
0.997745
0.994901
0.99626
0.997984
0.894503
0.789619
0.959746
0.994762
0.935782
0.981898
0.997263
0.890687
0.890842
0.914284
0.922122
0.998106
0.903971
0.980028
0.978581
0.989245
0.993561
0.993072
0.983202
0.993672
0.943565
0.959183
0.911793
0.995147
0.993095
0.925103
0.991864
0.996597
0.999327
1
0.999025
0.990819
0.888015
0.990486
0.998262
0.982172
0.990303
0.879171
0.963416
0.94195
0.934058
0.966276
0.980711
0.965447
0.989415
0.987599
0.882913
0.992953
0.983192
0.958478
0.873148
0.946409
0.986586
0.983183
0.957668
0.997123
0.95864
0.994514
0.98748
0.965176
0.980699
0.901384
0.915186
0.992319
0.989557
0.967266
0.790284
0.971584
0.999463
0.965391
0.956627
0.989571
0.956506
0.997713
0.947337
0.855962
0.995684
0.999602
0.960054
0.991976
0.990712
0.996524
0.998545
0.99586
0.998429
0.990806
0.998912
0.986006
0.944068
0.984245
0.995368
0.967084
0.969384
0.958429
0.898788
0.978117
0.910871
0.998318
0.948378
0.972982
0.899363
0.965789
0.931553
0.998149
0.934194
0.967693
0.959841
0.896138
0.989176
0.918215
0.97298
0.97965
0.977018
0.990013
0.97729
0.997627
0.856665
0.970716
0.969362
0.988174
0.982465
0.961354
0.999436
0.998057
0.996228
0.990143
0.997391
0.997813
0.999005
0.989779
0.986815
0.994722
0.96324
0.953649
0.848749
0.891972
0.886993
0.910287
0.916568
0.924605
0.989425
0.99277
0.956464
0.985888
0.965759
0.984481
0.960196
0.994525
0.99699
0.990858
0.936199
0.977498
0.980528
0.958175
0.964122
0.991171
0.946593
0.986259
0.988513
0.995251
0.992095
0.993977
0.963391
0.993417
0.983906
0.970851
0.994178
0.98963
0.985384
0.989039
0.981619
0.976435
0.980161
0.974768
0.979571
0.966175
0.993323
0.954998
0.981871
0.979225
0.989266
0.990426
0.992729
0.978266
0.994799
0.975864
0.94661
0.909541
0.989256
0.979266
0.989716
0.978955
0.985638
0.971355
0.983284
0.99453
0.974064
0.986471
0.980843
0.774664
0.940771
0.990416
0.946206
0.996504
0.994231
0.989208
0.993033
0.993181
0.985822
0.965365
0.962393
0.995035
0.996613
0.937248
0.99398
0.997127
0.944227
0.950976
0.99502
0.997814
0.999575
0.99969
0.975031
0.992228
0.978848
0.979112
0.983198
0.966489
0.964629
0.990701
0.958905
0.991012
0.990196
0.97319
0.984064
0.972599
0.952244
0.993436
0.981684
0.987303
0.962284
0.985614
0.994893
0.989789
0.991136
0.95912
0.997163
1
0.999802
0.745617
0.82567
0.989012
0.971833
0.981816
0.984659
0.993085
0.988557
0.958465
0.997349
0.998535
0.981077
0.983819
0.988285
0.758564
0.877313
0.843083
0.971477
0.996773
0.993419
0.77438
0.904499
0.889419
0.887677
0.958944
0.864404
0.970563
0.915345
0.812833
0.848232
0.747184
0.97951
0.964813
0.990495
0.986107
0.986527
0.982855
0.986636
0.979712
0.977407
0.958688
0.979992
0.978433
0.981408
0.971955
0.976188
0.956993
0.98527
0.940776
0.976367
0.982232
0.980616
0.971397
0.985284
0.921776
0.964189
0.95078
0.942605
0.851799
0.986145
0.988312
0.994332
0.997037
0.992073
0.987296
0.986189
0.969983
0.986467
0.972859
0.971662
0.992028
0.881563
0.982019
0.996462
0.985205
0.979167
0.990188
0.995562
0.963782
0.908199
0.891831
0.874092
0.999753
0.914297
0.978756
0.828943
0.998642
0.980087
0.898414
0.995008
0.997689
0.996663
0.953836
0.974983
0.989695
0.971407
0.967091
0.977346
0.939146
0.995349
0.948705
0.956697
0.988908
0.902466
0.982222
0.907178
0.996143
0.999172
0.88968
0.995544
0.985576
0.99968
0.99951
0.878985
0.92324
0.992901
0.985291
0.896662
0.987113
0.933363
0.984905
0.994923
0.994465
0.994862
0.998746
0.995522
0.998752
0.991275
0.963221
0.998732
0.988548
0.988835
0.996873
0.96078
0.831864
0.928351
0.955975
0.955577
0.881988
0.951447
0.922887
0.917262
0.962265
0.898866
0.909348
0.930663
0.964055
0.903579
0.915736
0.956822
0.972932
0.995087
0.980369
0.959078
0.983043
0.996776
0.980137
0.85829
0.977509
0.961402
0.997028
0.978054
0.997608
0.994614
0.999243
0.990474
0.981348
0.989315
0.973261
0.993122
0.997543
0.993465
0.995334
0.990276
0.987539
0.948932
0.982655
0.987068
0.990947
0.954359
0.998535
0.976768
0.892689
0.920843
0.980511
0.972073
0.979736
0.949769
0.981281
0.852553
0.601049
0.592724
0.655506
0.754511
0.99583
0.995097
0.988129
0.989402
0.994351
0.983049
0.995028
0.956125
0.875047
0.993887
0.860449
0.974465
0.977346
0.987399
0.990188
0.986544
0.98255
0.98961
0.991539
0.987341
0.972802
0.950379
0.99492
0.994561
0.962415
0.961743
0.995307
0.997857
0.997722
0.996791
0.996323
0.853106
0.976726
0.998909
0.994253
0.896303
0.991001
0.997426
0.988925
0.9894
0.994412
0.988177
0.994488
0.984146
0.931829
0.998642
0.916657
0.957924
0.981572
0.981697
0.998614
0.99346
0.994516
0.979953
0.914198
0.906728
0.842526
0.998396
0.996584
0.998229
0.996957
0.994706
0.981706
0.989625
0.987086
0.997744
0.992083
0.97778
0.958678
0.918522
0.994068
0.988662
0.993843
0.966074
0.99842
0.975812
0.999211
0.997034
0.99435
0.976316
0.914592
0.887195
0.870161
0.958345
0.995613
0.967806
0.994531
0.998328
0.99271
0.998288
0.976684
0.997943
0.985524
0.986957
0.989086
0.948247
0.986138
0.989837
0.983303
0.990586
0.984619
0.985005
0.995318
0.968007
0.887145
0.991749
0.965013
0.989483
0.995097
0.990277
0.993652
0.952422
0.967559
0.991791
0.98344
0.988854
0.976888
0.993997
0.990105
0.998828
0.793741
0.925416
0.944139
0.880024
0.982006
0.872479
0.923513
0.987273
0.93793
0.967819
0.91832
0.998304
0.990064
0.982491
0.938005
0.99316
0.989648
0.970443
0.991694
0.994037
0.9002
0.994613
0.889893
0.990254
0.994579
0.996742
0.902071
0.881287
0.997467
0.995306
0.955445
0.979555
0.991237
0.999206
0.993867
0.995053
0.979198
0.99807
0.997997
0.992426
0.986512
0.989283
0.996948
0.964705
0.995622
0.996544
0.989155
0.914135
0.988082
0.986119
1
0.997357
0.906185
0.981712
0.984225
0.901935
0.977917
0.894196
0.963341
0.939078
0.987123
0.884732
0.992226
0.966096
0.971432
0.955776
0.9977
0.887692
0.88389
0.98886
0.848809
0.98447
0.878272
0.969541
0.940773
0.997046
0.994178
0.94529
0.982788
0.98935
0.997872
0.982709
0.97016
0.941865
0.881979
0.995844
0.924527
0.981089
0.995889
0.995546
0.973475
0.95776
0.983505
0.985363
0.918847
0.942195
0.983319
0.988713
0.964398
0.979083
0.9875
0.992275
0.878099
0.962367
0.934941
0.997938
0.998796
0.996222
0.995043
0.965755
0.996368
0.991952
0.997292
0.969855
0.980368
0.916149
0.998804
0.982814
0.98297
0.938357
0.994585
0.999482
0.989116
0.957877
0.98541
0.994364
0.997343
0.982211
0.971833
0.99584
0.984503
0.885287
0.98321
0.994634
0.989098
0.99484
0.993127
0.99154
0.981556
0.982892
0.989437
0.995673
0.98612
0.983135
0.992315
0.985924
0.957347
0.966599
0.878442
0.990195
0.925143
0.996508
0.99659
0.986344
0.928832
0.976096
0.994087
0.964838
0.928727
0.953511
0.965217
0.99034
0.959186
0.985134
0.992853
0.980551
0.928995
0.997223
0.998265
0.95252
0.968022
0.996
0.99823
0.995742
0.971532
0.892078
0.997914
0.966648
0.998329
0.996013
0.967977
0.984299
0.996238
0.997086
0.996631
0.850064
0.996801
0.987364
0.97242
0.984412
0.995326
0.932653
0.973709
0.996124
0.984217
0.901437
0.991073
0.966876
0.991882
0.986645
0.978432
0.993688
0.97235
0.986549
0.990079
0.999296
0.883267
0.807963
0.990826
0.880508
0.988471
0.963831
0.941789
0.904004
0.796207
0.935868
0.964193
0.99431
1
0.999927
0.938744
0.992614
0.994402
0.98989
0.959663
0.964841
0.915225
0.963984
0.979574
0.9522
0.992519
0.995544
0.99969
0.9764
0.966496
0.992655
0.993438
0.986257
0.912417
0.973964
0.997531
0.994838
0.984078
0.952137
0.967332
0.943507
0.998643
0.992215
0.974913
0.970675
0.946932
0.965934
0.985589
0.960645
0.965437
0.950512
0.983497
0.921194
0.998194
0.983831
0.988895
0.989871
0.956115
0.990365
0.995721
0.99221
0.994644
0.995405
0.996742
0.939521
0.966674
0.99624
0.966022
0.941469
0.986447
0.918225
0.819279
0.958053
0.892323
0.975419
0.942031
0.962753
0.922187
0.994329
0.991729
0.855869
0.965542
0.975977
0.986944
0.994108
0.985738
0.982104
0.946334
0.995749
0.992332
0.995342
0.968768
0.987301
0.996787
0.993668
0.987947
0.998299
0.998178
0.995778
0.994382
0.990511
0.95551
0.994659
0.893949
0.976783
0.999396
0.893315
0.983834
0.972612
0.989168
0.998369
0.99879
0.997893
0.994322
0.999787
0.932755
0.99736
0.988862
0.995131
0.987444
0.961867
0.988384
0.977482
0.993852
0.992596
0.981984
0.978189
0.949335
0.983593
0.92479
0.923647
0.936138
0.951654
0.981388
0.998293
0.866094
0.927378
0.956953
0.876562
0.933039
0.995024
0.866946
0.99573
0.919691
0.992825
0.965261
0.988887
0.937454
0.977731
0.991883
0.903624
0.89529
0.928407
0.892933
0.886728
0.998417
0.996461
0.982181
0.930248
0.887011
0.998203
0.993927
0.995513
0.995013
0.970404
0.986681
0.981406
0.918661
0.977813
0.958937
0.991044
0.981419
0.964176
0.969799
0.889489
0.999451
0.884519
0.991859
0.954003
0.997256
0.99862
0.999883
0.964553
0.997974
0.989671
0.992864
0.988824
0.985826
0.929354
0.975299
0.997614
0.995482
0.993164
0.998408
0.989343
0.993845
0.891643
0.980553
0.991829
0.999747
0.998355
0.99681
0.997358
0.99984
0.9512
0.995056
0.999687
0.989839
0.977705
0.990866
0.852446
0.996999
0.974263
0.964984
0.98163
0.968929
0.994231
0.987657
0.990787
0.995634
0.998474
0.997591
0.996619
0.987904
0.93607
0.986423
0.996272
0.999653
0.983126
0.994933
0.974528
0.989623
0.99648
0.99791
0.911673
0.994838
0.99612
0.998973
0.987339
0.983136
0.955909
0.988806
0.99065
0.996802
0.983209
0.994658
0.875399
0.987104
0.994505
1
0.996189
0.977
0.997795
0.845027
0.989101
0.96044
0.992696
0.978534
0.886721
0.991888
0.993925
0.972475
0.996328
0.991334
0.993335
0.990114
0.986847
0.953744
0.984666
0.964889
0.993874
0.988094
0.972414
0.995573
0.998051
0.985812
0.996228
0.996868
0.997668
0.947023
0.975437
0.955002
0.965488
0.999159
0.982038
0.993465
0.990395
0.953503
0.984936
0.943163
0.990895
0.997326
0.99203
0.995112
0.991381
0.994167
0.93127
0.989219
0.98161
0.992601
0.987658
0.993725
0.981352
0.987488
0.966892
0.992399
0.986459
0.969459
0.974045
0.986147
0.980692
0.966391
0.982886
0.995033
0.900658
0.92246
0.937136
0.99833
0.82333
0.982668
0.993159
0.987824
0.979625
0.985685
0.995661
0.997171
0.883758
0.993638
0.974165
0.982344
0.996254
0.967257
0.862511
0.97843
0.893237
0.989994
0.979465
0.987609
0.988252
0.993553
0.999588
0.989877
0.981079
0.987777
0.99429
0.997161
0.913782
0.998282
0.995696
0.99828
0.994834
0.942072
0.870005
0.888969
0.784156
0.985209
0.930442
0.920867
0.992939
0.99798
0.997662
0.998745
0.996781
0.991131
0.985829
0.980782
0.969718
0.987689
0.989955
0.968996
0.984189
0.979969
0.969694
0.988485
0.99671
0.994389
0.992596
0.993074
0.996454
0.973201
0.990973
0.995189
0.994174
0.968284
0.97169
0.986526
0.95614
0.999069
0.989087
0.896362
0.996967
0.989516
0.977116
0.995862
0.930317
0.99327
0.996989
0.993481
0.96159
0.967189
0.929499
0.991366
0.994825
0.992426
0.99103
0.950385
0.981501
0.995394
0.977918
0.990981
0.986609
0.975845
0.892333
0.996412
0.994283
0.99661
0.993673
0.975507
0.970819
0.996084
0.978332
0.955277
0.810547
0.994343
0.995692
0.927656
0.981655
0.92359
0.962917
0.982626
0.938227
0.959166
0.995795
0.977966
0.996363
0.995856
0.987265
0.980753
0.993526
0.995319
0.995824
0.988499
0.915991
0.994333
0.941824
0.985868
0.88776
0.998045
0.956191
0.984396
0.996317
0.985579
0.989778
0.976179
0.982216
0.993586
0.882364
0.932926
0.999813
0.998553
0.985579
0.98054
0.996811
0.995025
0.91159
0.938389
0.978787
0.982294
0.859594
0.965792
0.997337
0.993587
0.89905
0.974917
0.997185
0.995273
0.996152
0.990147
0.996599
0.944819
0.922378
0.986853
0.99303
0.994793
0.978049
0.969721
0.974531
0.899551
0.993819
0.998219
1
0.954508
0.993912
0.997994
0.997525
0.995201
0.948628
0.917329
0.946079
0.993886
0.974742
0.978395
0.992339
0.972892
0.896264
0.956747
0.954392
0.985719
0.992831
0.983982
0.920687
0.997693
0.879267
0.978293
0.997577
0.880794
0.973382
0.990171
0.999787
0.998803
0.987042
0.999935
0.993399
0.958342
0.975612
0.993571
0.989559
0.903007
0.995409
0.849997
0.94319
0.98042
0.990062
0.993535
0.969707
0.996643
0.988686
0.997756
0.985676
0.995384
0.995479
0.98575
0.989726
0.913223
0.968433
0.984554
0.999249
0.989932
0.987488
0.997163
0.978236
0.995341
0.997617
0.982234
0.896328
0.993745
0.977024
0.972363
0.995934
0.967783
0.997432
0.997766
0.999706
0.997839
0.998616
0.986652
0.986468
0.981017
0.981055
0.994772
0.997172
0.995728
0.989797
0.987023
0.991535
0.990317
0.994962
0.990507
0.992378
0.467229
0.410047
0.99356
0.991262
0.990183
0.993386
0.992178
0.996371
0.989603
0.994658
0.992539
0.994124
0.994777
0.987295
0.9941
0.996935
0.998119
0.996768
0.989869
0.990647
0.992441
0.981826
0.97855
0.989917
0.986448
0.957286
0.984178
0.992747
0.995137
0.967309
0.96404
0.977198
0.988744
0.960034
0.994759
0.975785
0.989452
0.98734
0.990885
0.947378
0.971853
0.994067
0.999248
0.998426
0.995882
0.996704
0.994995
0.992658
0.982713
0.988794
0.992966
0.975415
0.98711
0.981574
0.978559
0.985987
0.956663
0.98292
0.870018
0.98882
0.955198
0.977796
0.989068
0.982416
0.973455
0.985292
0.990114
0.981457
0.988658
0.945447
0.980289
0.992076
0.982545
0.995432
0.877681
0.992971
0.997301
0.997933
0.998899
0.998489
0.93042
0.998821
0.996213
0.997894
0.998812
0.989882
0.992665
0.996073
0.988357
0.995168
0.978255
0.996986
0.999427
0.991318
0.997626
0.99743
0.997505
0.994846
0.998926
0.96682
0.995161
0.997073
0.982363
0.952863
0.996844
0.998217
0.996226
0.998573
0.993763
0.995134
0.992912
0.987759
0.975037
0.974485
0.987713
0.998311
0.994601
0.977214
0.997801
0.984679
0.995068
0.99476
0.992987
0.980534
0.996227
0.999748
0.996071
0.887413
0.996677
0.998252
0.999068
0.997386
0.996429
0.999309
0.998626
0.981604
0.997326
0.992174
0.993698
0.991505
0.997013
0.998647
0.996631
0.99473
0.997112
0.996972
0.998185
0.992985
0.992874
0.994312
0.988397
0.991333
0.991827
0.988622
0.988789
0.995044
0.97811
0.992797
0.995245
0.994758
0.992629
0.996628
0.996244
0.977681
0.993451
0.995322
0.974714
0.983208
0.991118
0.998465
0.985332
0.999487
0.999178
0.992272
0.943205
0.997918
0.975026
0.984418
0.988734
0.991741
0.989118
0.982599
0.992892
0.966469
0.961899
0.985029
0.952099
0.988668
0.985596
0.994102
0.994031
0.99143
0.973513
0.98353
0.921429
0.926911
0.997112
0.985075
0.994491
0.980984
0.997096
0.987501
0.993342
0.934976
0.989338
0.993072
0.99433
0.993022
0.961232
0.993462
0.995955
0.989807
0.959242
0.987427
0.985745
0.989114
0.995589
0.996926
0.987754
0.980052
0.950325
0.990448
0.962665
0.990243
0.987216
0.979634
0.987018
0.960871
0.981232
0.988906
0.974755
0.985147
0.976855
0.988897
0.991719
0.993497
0.962844
0.995243
0.976318
0.984598
0.969964
0.984615
0.988088
0.957671
0.994684
0.982283
0.988961
0.973282
0.987247
0.975266
0.992806
0.987447
0.973835
0.98127
0.957558
0.966241
0.963177
0.988262
0.981485
0.974075
0.980479
0.950995
0.98631
0.605022
0.378334
0.988824
0.979371
0.985318
0.977251
0.962302
0.982393
0.966337
0.984652
0.986744
0.97512
0.970945
0.860915
0.954489
0.944528
0.982536
0.978264
0.992901
0.992241
0.991747
0.988643
0.986545
0.979395
0.978489
0.980314
0.990683
0.95146
0.962861
0.970152
0.964335
0.989425
0.980896
0.981448
0.988428
0.984394
0.996012
0.981431
0.989171
0.998022
0.987495
0.952761
0.98436
0.99434
0.992554
0.995993
0.988879
0.994125
0.990909
0.99564
0.998978
0.987978
0.993442
0.997881
0.996126
0.99474
0.979758
0.967806
0.989688
0.982678
0.978781
0.984268
0.990726
0.984583
0.998113
0.989065
0.995681
0.994329
0.994382
0.930268
0.986674
0.987424
0.982963
0.992565
0.946801
0.989049
0.997261
0.978487
0.995747
0.990706
0.977252
0.988699
0.981205
0.981683
0.998599
0.873107
0.953721
0.996396
0.991148
0.996414
0.995075
0.979193
0.978645
0.979613
0.992075
0.998533
0.991801
0.988039
0.986904
0.979993
0.979125
0.884981
0.990376
0.994746
0.998041
0.998205
0.991636
0.997632
0.994749
0.993994
0.979753
0.984839
0.992476
0.99091
0.996345
0.995108
0.978091
0.895152
0.993382
0.993106
0.981678
0.993636
0.995633
0.998247
0.977384
0.993966
0.994837
0.995646
0.967477
0.923918
0.988195
0.983442
0.987485
0.983313
0.996825
0.994424
0.963769
0.986171
0.990382
0.986792
0.827092
0.917232
0.999204
0.992761
0.980974
0.95668
0.950565
0.984688
0.930241
0.978257
0.994823
0.987646
0.996388
0.995075
0.996437
0.886704
0.928938
0.996032
0.991773
0.994765
0.978113
0.997669
0.997853
0.992336
0.980228
0.994882
0.994987
0.958745
0.996065
0.987657
0.977005
0.960738
0.992665
0.977096
0.993755
0.99314
0.975451
0.965136
0.988149
0.963853
0.98852
0.975773
0.980718
0.939206
0.910154
0.780253
0.956341
0.929524
0.923645
0.901544
0.971513
0.964185
0.821816
0.93863
0.990377
0.958741
0.989414
0.958852
0.963606
0.982075
0.98581
0.969619
0.951927
0.983554
0.136053
0
0.727798
0.963105
0.969891
0.946168
0.983774
0.988359
0.981442
0.988639
0.994538
0.936131
0.97063
0.948743
0.962281
0.951501
0.956569
0.979987
0.982087
0.964024
0.992128
0.936294
0.692048
0
fixedStep chrom=13 start=1 step=50000 span=50000
0
0
0
0
0
0
0
0
0
0
0
0
0
0
0
0
0
0
0
0
0
0
0
0
0
0
0
0
0
0
0
0
0
0
0
0
0
0
0
0
0
0
0
0
0
0
0
0
0
0
0
0
0
0
0
0
0
0
0
0
0
0
0
0
0
0
0
0
0
0
0
0
0
0
0
0
0
0
0
0
0
0
0
0
0
0
0
0
0
0
0
0
0
0
0
0
0
0
0
0
0
0
0
0
0
0
0
0
0
0
0
0
0
0
0
0
0
0
0
0
0
0
0
0
0
0
0
0
0
0
0
0
0
0
0
0
0
0
0
0
0
0
0
0
0
0
0
0
0
0
0
0
0
0
0
0
0
0
0
0
0
0
0
0
0
0
0
0
0
0
0
0
0
0
0
0
0
0
0
0
0
0
0
0
0
0
0
0
0
0
0
0
0
0
0
0
0
0
0
0
0
0
0
0
0
0
0
0
0
0
0
0
0
0
0
0
0
0
0
0
0
0
0
0
0
0
0
0
0
0
0
0
0
0
0
0
0
0
0
0
0
0
0
0
0
0
0
0
0
0
0
0
0
0
0
0
0
0
0
0
0
0
0
0
0
0
0
0
0
0
0
0
0
0
0
0
0
0
0
0
0
0
0
0
0
0
0
0
0
0
0
0
0
0
0
0
0
0
0
0
0
0
0
0
0
0
0
0
0
0
0
0
0
0
0
0
0
0
0
0
0
0
0
0
0
0
0
0
0
0
0
0
0
0
0
0
0
0
0
0
0
0
0
0
0
0
0
0
0
0
0
0
0
0
0
0
0
0
0
0
0
0
0
0
0
0
0
0
0
0
0
0
0
0
0
0
0
0
0
0
0.210603
0.3366
0.358455
0.462432
0.54823
0.63516
0.688961
0.634557
0.606509
0.857636
0.986196
0.956865
0.976626
0.893237
0.974919
0.820785
0.935271
0.893015
0.915233
0.821249
0.709669
0.662426
0.873714
0.832485
0.961837
0.934945
0.967791
0.942546
0.983659
0.970961
0.983469
0.993204
0.992826
0.995614
0.994044
0.994062
0.963701
0.996431
0.980966
0.962243
0.984088
0.988729
0.982136
0.989144
0.987045
0.986933
0.991457
0.996004
0.996083
0.984964
0.96812
0.994778
0.984172
0.986864
0.971069
0.925571
0.910047
0.937308
0.976366
0.96761
0.954684
0.985777
0.918843
0.981913
0.985271
0.991199
0.997382
0.989932
0.890591
0.982079
0.987772
0.994078
0.998758
0.994414
0.999422
0.967264
0.997187
0.985694
0.903585
0.95632
0.98489
0.941447
0.917648
0.898417
0.973589
0.979499
0.991642
0.989088
0.95592
0.9366
0.898194
0.967031
0.986138
0.987162
0.980625
0.991062
0.951037
0.980777
0.994038
0.975602
0.974417
0.976892
0.971129
0.979979
0.999058
0.987032
0.998337
0.92172
0.996294
0.942694
0.974371
0.99239
0.995883
0.991958
0.990272
0.996258
0.99749
0.950918
0.844953
0.865175
0.929644
0.95639
0.865404
0.829047
0.983291
0.987708
0.985919
0.893014
0.98475
0.994029
0.747771
0.89747
0.963266
0.9921
0.96947
0.996869
0.993524
0.994207
0.964396
0.988231
0.991464
0.94512
0.992461
0.997234
0.93604
0.999449
0.996975
0.99566
0.992659
0.916987
0.985551
0.985468
0.979911
0.963062
0.994223
0.989936
0.992948
0.993532
0.992949
0.994362
0.996245
0.990008
0.992521
0.986531
0.945512
0.95794
0.99328
0.990316
0.987623
0.997856
0.999283
0.993381
0.979419
0.977361
0.992159
0.974363
0.98597
0.985284
0.994635
0.996773
0.991599
0.985945
0.996439
0.996916
0.998186
0.995731
0.969369
0.998596
0.986182
0.994964
0.987067
0.993749
0.989061
0.978912
0.988175
0.997292
0.991943
0.991498
0.993497
0.99583
0.994051
0.994677
0.996044
0.990179
0.992896
0.956503
0.984234
0.972287
0.992863
0.877997
0.993421
0.931791
0.984478
0.998509
0.992548
0.935105
0.990986
0.989986
0.964045
0.969739
0.998234
0.999635
0.978202
0.997846
0.803483
0.998055
0.98819
0.969985
0.962181
0.99908
0.993844
0.998524
0.989312
0.994645
0.993597
0.944574
0.862395
0.989756
0.993335
0.991109
0.970466
0.989189
0.99044
0.989898
0.987016
0.983451
0.99368
0.972426
0.96417
0.99614
0.971827
0.985259
0.998562
0.994865
0.994362
0.988523
0.981576
0.857437
0.909612
0.976652
0.989699
0.995412
0.984264
0.888233
0.931604
0.964284
0.99831
0.993875
0.980101
0.996929
0.997039
0.972356
0.980365
0.989725
0.994976
0.992798
0.989558
0.990708
0.991816
0.995372
0.988694
0.993021
0.989395
0.938673
0.994797
0.953268
0.985779
0.992481
0.969098
0.99989
0.972645
0.998828
0.995501
0.996867
0.996596
0.995353
0.989456
0.996591
0.978655
0.962182
0.983234
0.970361
0.998028
0.964844
0.986255
0.99531
0.991041
0.996703
0.997299
0.965412
0.986351
0.894952
0.983702
0.994152
0.99993
0.979905
0.98899
0.997991
0.977169
0.966963
0.998777
0.835838
0.957152
0.999212
0.996333
0.984753
0.993746
0.945145
0.99743
0.986887
0.989286
0.960297
0.979441
0.899848
0.99369
0.999787
0.983033
0.970431
0.999741
0.876615
0.956182
0.999702
0.992929
0.98494
0.991153
0.999387
0.998558
0.997873
0.988078
0.996184
0.974855
0.87828
0.9678
0.99124
0.998289
0.998106
0.997682
0.915741
0.998267
0.99309
0.941469
0.932383
0.99998
0.996977
0.989109
0.984515
0.993868
0.996939
0.995135
0.986223
0.989026
0.994527
0.950665
0.996822
0.878571
0.981227
0.893078
0.958815
0.996034
0.997336
0.979092
0.992889
0.991401
0.986371
0.997146
0.996817
0.986575
0.930037
0.96308
0.982051
0.946042
0.989637
0.874405
0.904259
0.931831
0.994159
0.991463
0.911309
0.990535
0.991044
0.978472
0.997957
0.998781
0.998584
0.994249
0.994935
0.994075
0.998222
0.985198
0.997278
0.99648
0.884009
0.996268
0.993445
0.982115
0.977144
0.990186
0.996547
0.980373
0.993583
0.987065
0.992514
0.994897
0.955182
0.988116
0.993805
0.954648
0.986196
0.939142
0.997221
0.977384
0.923961
0.993893
0.993162
0.995641
0.998335
0.999158
0.992841
0.881822
0.959976
0.997437
0.997232
0.995441
0.999447
0.991809
0.945416
0.877699
0.990073
0.742238
0.867644
0.957564
0.995365
0.937533
0.983956
0.976304
0.983035
0.990243
0.978851
0.991831
0.948648
0.890974
0.978158
0.896008
0.933591
0.966726
0.996787
0.953477
0.997842
0.926489
0.940581
0.994386
0.995048
0.951331
0.997739
0.934265
0.990125
0.991196
0.996725
0.994763
0.944962
0.865733
0.940142
0.937739
0.999471
0.990589
0.986135
0.983592
0.989679
0.87921
0.992054
0.957453
0.986111
0.98581
0.989959
0.94471
0.998587
0.98741
0.997373
0.982997
0.988013
0.996322
0.978321
0.983589
0.968421
0.999901
0.910167
0.998319
0.970598
0.966051
0.994427
0.876835
0.993998
0.96547
0.969354
0.995319
0.977194
0.998282
0.997468
0.986413
0.992308
0.99942
0.988444
0.994398
0.983304
0.988645
0.970207
0.983828
0.993419
0.96099
0.997105
0.972237
0.991394
0.985216
0.985428
0.987378
0.994309
0.979645
0.978779
0.980588
0.939695
0.985414
0.959919
0.992408
0.989262
0.755208
0.995608
0.986648
0.995961
0.995992
0.994806
0.999222
0.98295
0.986697
0.993734
0.976395
0.966586
0.994838
0.990405
0.995356
0.859521
0.698744
0.96406
0.996699
0.991899
0.985349
0.998554
0.976544
0.992547
0.996247
0.993663
0.971085
0.950731
0.995554
0.98699
0.995569
0.920472
0.994202
0.989566
0.985293
0.901674
0.966223
0.993319
0.971835
0.980739
0.942234
0.889629
0.85684
0.884854
0.984923
0.953836
0.990926
0.924905
0.941756
0.972501
0.993166
0.960408
0.995211
0.996268
0.958694
0.953101
0.856521
0.992837
0.997298
0.995018
0.980084
0.944745
0.995746
0.993307
0.985333
0.995767
0.990565
0.890875
0.993984
0.97973
0.850308
0.990674
0.992749
0.995748
0.986789
0.953248
0.998899
0.978724
0.96634
0.936536
0.985568
0.980768
0.97185
0.977263
0.98768
0.945637
0.986202
0.989027
0.989581
0.98823
0.962274
0.886862
0.98181
0.975433
0.977474
0.990957
0.95301
0.91221
0.933104
0.998312
0.990301
0.99988
0.933775
0.994414
0.97819
0.988368
0.997399
0.888006
0.985968
0.936086
0.916155
0.994742
0.99985
0.994546
0.995935
0.996729
0.997276
0.893876
0.873723
0.997579
0.932668
0.857966
0.975938
0.995975
0.997748
0.988645
0.992394
0.969119
0.858632
0.965915
0.982237
0.801358
0.442966
0.657301
0.857629
0.979535
0.974814
0.626423
0.508256
0.784512
0.955901
0.973334
0.980724
0.979453
0.997331
0.994853
0.987851
0.994706
0.997827
0.907057
0.997821
0.994598
0.990498
0.976245
0.991744
0.994316
0.961637
0.99494
0.99413
0.897982
0.997176
0.999777
0.995563
0.999047
0.99979
0.954636
0.99098
0.981221
0.908964
0.997241
0.959736
0.948264
0.958333
0.977251
0.993128
0.99585
0.988608
0.991778
0.984771
0.992634
0.994906
0.988578
0.96262
0.986258
0.960692
0.980615
0.996747
0.992508
0.960517
0.999517
0.964636
0.99982
0.966554
0.965246
0.958028
0.991027
0.996224
0.968592
0.992365
0.918113
0.923761
0.999091
0.984316
0.964732
0.998906
0.999153
0.992107
0.994263
0.931482
0.915232
0.993886
0.99293
0.999734
0.998015
0.99756
0.992815
0.993191
0.997765
0.992156
0.935756
0.925312
1
0.987467
0.977079
0.992496
0.99489
0.989395
0.906109
0.966048
0.984474
0.455466
0.971024
0.987303
0.99537
0.912536
0.975343
0.984608
0.930392
0.998019
0.986076
0.993815
0.998603
0.995586
0.986161
0.98938
0.975038
0.978407
0.977428
0.975153
0.996246
0.997774
0.949677
0.991009
0.997757
0.953072
1
0.989635
0.919576
0.970611
0.996045
0.931887
0.92649
0.99586
0.99164
0.979008
0.999442
0.993229
0.986602
0.914623
0.995481
0.995148
0.998094
0.995709
0.979111
0.998338
0.982181
0.992767
0.981457
0.993086
0.959138
0.994119
0.973025
0.991053
0.982438
0.918475
0.997962
0.997501
0.936421
0.992046
0.993303
0.995404
0.990965
0.884539
0.952736
0.993083
0.980971
0.998564
0.985528
0.990095
0.992489
0.991854
0.897291
0.925757
0.904769
0.922484
0.984561
0.965985
0.982187
0.998285
0.952398
0.998339
0.954947
0.973384
0.986025
0.922465
0.994868
0.994372
0.992314
0.978863
0.98182
0.977296
0.994406
0.987433
0.966135
0.962892
0.996694
0.996195
0.993522
0.994231
0.994686
0.989212
0.998244
0.996303
0.996342
0.996634
0.985386
0.992482
0.999194
0.995511
0.983893
0.992776
0.995053
0.981008
0.998274
0.998946
0.998846
0.967407
0.995237
0.973959
0.993258
0.99976
0.902802
0.993022
0.998452
0.991855
0.980984
0.9956
0.996676
0.988992
0.998218
0.998216
0.905209
0.685431
0.658261
0.853266
0.999556
0.993958
0.992349
0.999099
0.935079
0.996663
0.957126
0.965815
0.990588
0.993128
0.996911
0.994679
0.975901
0.999732
0.996609
0.989346
0.992117
0.997819
1
0.987061
0.999421
0.990826
0.985092
0.988924
0.988306
0.998513
0.965492
0.994271
0.997677
0.984386
0.994387
0.958305
0.992886
0.981626
0.959255
0.988303
0.955077
0.997727
0.992099
0.999064
0.998938
0.990959
0.915686
0.979426
0.992707
0.925271
0.995132
0.830532
0.983762
0.99725
0.983277
0.997026
0.991781
0.989896
0.993499
0.998526
0.995104
0.883737
0.95383
0.975944
0.997563
0.991516
0.980165
0.958096
0.997205
0.999174
0.996591
0.996085
0.990699
0.981338
0.981369
0.967961
0.987759
0.946597
0.967333
0.998032
0.887524
0.997596
0.987505
0.946114
0.885523
0.999629
0.944956
0.996832
0.994039
0.995953
0.99987
0.998812
0.999418
0.923071
0.981116
0.997907
0.995557
0.989636
0.989589
0.999525
0.992498
0.994988
0.985393
0.998742
0.989327
0.999247
0.994145
0.957984
0.999763
0.996083
0.981003
0.997127
0.999722
0.978916
0.987541
0.973158
0.948579
0.996399
0.98797
0.952584
0.978922
0.999851
0.893135
0.997534
0.960759
0.999039
0.996741
0.964787
0.995621
0.948482
0.909539
0.999503
0.983718
0.997007
0.991491
0.989643
0.973385
0.994451
0.99445
0.997057
0.995788
0.997646
0.999473
0.998455
0.989893
0.996347
0.998721
0.999215
0.994782
0.989173
0.967942
0.991682
0.997834
0.999225
0.90189
0.996476
0.982644
0.993509
0.997896
0.989301
0.992231
0.981642
0.993623
0.995568
0.983404
0.965103
0.998813
0.986852
0.94517
0.995302
0.980622
0.88134
0.989187
0.985501
0.99315
0.99731
0.999505
0.981023
0.890365
0.987102
0.965917
0.999516
0.997137
0.971735
0.992975
0.992456
0.98261
0.989672
0.96525
0.994503
0.989829
0.999584
0.996853
0.996623
0.992262
0.927783
0.993265
0.967348
0.992136
0.85778
0.997558
0.99963
0.996738
0.998377
0.998374
0.996809
0.998567
0.995506
0.992828
0.999378
0.995455
0.881326
0.999396
0.991713
0.998018
0.883754
0.954341
0.890515
0.993505
0.993729
0.95505
0.998125
0.973907
0.972732
0.996953
0.971281
0.980713
0.967879
0.957706
0.996646
0.997297
0.885031
0.965402
0.993353
0.994231
0.990005
0.997246
0.991335
0.994164
0.995973
0.93491
0.895575
0.976846
0.998666
0.997429
0.923405
0.99999
0.991609
0.991412
0.995708
0.994665
0.932284
0.979577
0.949152
0.994767
0.980082
0.99404
0.933169
0.822307
0.992692
0.997214
0.995377
0.994658
0.997247
0.985018
0.984649
0.992718
0.995047
0.996075
0.994045
0.891091
0.986739
0.993002
0.994778
0.997385
0.948305
0.992259
0.972741
0.998428
0.949469
0.875031
0.999898
0.996277
0.992407
0.977411
0.903096
0.98179
0.973924
0.966257
0.966287
0.99762
1
0.964101
0.996829
0.993952
0.997942
0.898805
0.935898
0.996212
0.977638
0.986703
0.999647
0.997653
0.935188
0.967362
0.966263
0.97285
0.997793
0.940625
0.989827
0.992745
0.957028
0.890896
0.996564
0.997233
0.985002
0.994091
0.983664
0.972374
0.995719
0.992652
0.996995
0.888716
0.861418
0.965135
0.947846
0.977396
0.992341
0.988332
0.914822
0.950888
0.97921
0.990161
0.974166
0.991049
0.987669
0.957915
0.980305
0.992304
0.970271
0.950604
0.987088
0.991075
0.984361
0.954282
0.998621
0.937349
0.902674
0.956411
0.993989
0.993506
0.979528
0.996732
0.978199
0.987673
0.913715
0.997975
0.932629
0.994465
0.984732
0.990437
0.922538
0.989401
0.931903
0.999619
0.975674
0.995814
0.877063
0.930267
0.986883
0.999709
0.903846
0.990532
0.999173
0.97455
0.997705
0.966678
0.963245
0.992281
0.988804
0.996676
0.96992
0.995565
0.988607
0.999113
0.987842
0.994971
0.994489
0.995471
0.969071
0.995401
0.969081
0.99484
0.962441
0.97673
0.997542
0.967331
0.996547
0.989995
0.998091
0.993645
0.987933
0.997175
0.99107
0.938392
0.896602
0.999137
0.996345
0.990125
0.970972
0.989147
0.998569
0.994784
0.991825
0.998889
0.988059
0.962694
0.987625
0.995665
0.997873
0.99024
0.961528
0.999023
0.990987
0.99021
0.999354
0.99676
0.99811
0.916623
0.932121
0.989892
0.9938
0.984878
0.986931
0.983275
0.995769
0.997593
0.938419
0.991083
0.998839
0.985103
0.989713
0.997109
0.948228
0.920299
0.952301
0.969154
0.997349
0.995198
0.961492
0.20543
0
0
0.763755
0.981168
0.92463
0.995703
0.997046
0.961216
0.986558
0.961374
0.904852
0.987863
0.993346
0.999893
0.973604
0.971271
0.981375
0.984873
0.988508
0.998779
0.929416
0.987406
0.990945
0.970521
0.942465
0.946851
0.995225
0.987199
0.980989
0.987499
0.996931
0.958673
0.984241
0.990541
0.976987
0.983851
0.974325
0.965671
0.999016
0.994389
0.967449
0.963855
0.98587
0.996906
0.993488
0.958402
0.998381
0.92768
0.975071
0.976869
0.968004
0.999482
0.999883
0.931958
0.992502
0.997762
0.998686
0.987979
0.889264
0.989003
0.981002
0.991362
0.980727
0.998657
0.997858
0.997565
0.99631
0.990088
0.9954
0.997502
0.998817
0.993722
0.996016
0.996273
0.994386
0.995358
0.998669
0.985883
0.995533
0.969336
0.988039
0.982619
0.991717
0.975935
0.989256
0.99401
0.968242
0.977
1
0.992872
0.869985
0.9882
0.996798
0.93865
0.937221
0.992893
0.994023
0.974966
0.993922
0.999824
0.996143
0.977121
0.997011
0.99876
0.998323
0.919712
0.996357
0.978228
0.99825
0.931044
0.996268
0.994778
0.996337
0.962387
0.986808
0.992165
0.902927
0.99437
0.987912
0.996643
0.997844
0.979539
0.9257
0.998562
0.981143
0.985376
0.958041
0.912838
0.980783
0.971059
0.863791
0.956388
0.878994
0.996584
0.984092
0.988977
0.994092
0.992646
0.956576
0.995614
0.993389
0.995324
0.987902
0.990549
0.978922
0.965647
0.84639
0.954754
0.996384
0.996005
0.997047
0.988864
0.999131
0.968386
0.962922
0.982979
0.996683
0.996281
0.997307
0.968422
0.997819
0.989476
0.988653
0.995231
0.88633
0.997479
0.999049
0.968639
0.993075
0.974329
0.995395
0.951279
0.99649
0.979312
0.921003
0.99807
0.99588
0.994337
0.992947
0.997553
0.991995
0.988862
0.990359
0.97428
0.974665
0.974322
0.98499
0.994435
0.97499
0.994564
0.96602
0.870785
0.990499
0.953606
0.990138
0.903769
0.97092
0.980058
0.954324
0.963269
0.994179
0.994639
0.998504
0.889215
0.997134
0.996531
0.986365
0.976667
0.995299
0.99648
0.989805
0.975179
0.975383
0.989583
0.994145
0.98926
0.996134
0.990434
0.924443
0.981758
0.908424
0.997185
0.98706
0.997113
0.994843
0.994623
0.997661
0.97786
0.984471
0.83078
0.875602
0.895869
0.951533
0.99043
0.9911
0.991802
0.97898
0.981189
0.970857
0.984378
0.986495
0.988483
0.986991
0.988339
0.989385
0.99688
0.995369
0.99665
0.990031
0.980836
0.990009
0.971372
0.968992
0.989604
0.99347
0.995206
0.997884
0.995574
0.998755
0.970309
0.941453
0.967055
0.996312
0.996165
0.994745
0.947559
0.981879
0.992063
0.986883
0.99156
0.990137
0.985941
0.92757
0.991358
0.995113
0.991562
1
0.966423
0.934791
0.990901
0.990565
0.983436
0.964853
0.95953
0.987664
0.98999
0.989515
0.986579
0.992866
0.98056
0.985445
0.878499
0.930263
0.998453
0.991417
0.997644
0.915035
0.985642
0.993941
0.9869
0.992441
0.939247
0.988832
0.936532
0.977231
0.994069
0.998075
0.928058
0.999495
0.914571
0.994571
0.990188
0.998062
0.99537
0.998272
0.971724
0.988718
0.988874
0.975924
0.994179
0.923621
0.998098
0.993996
1
0.996103
0.996787
0.995673
0.877233
0.997645
0.995873
0.996627
0.997246
0.9962
0.990801
0.995475
0.999519
0.998527
0.995607
0.990341
0.955693
0.997096
0.997617
0.993647
0.99997
0.977252
0.970469
0.975964
0.932583
0.992017
0.989921
0.989929
0.972965
0.986171
0.990908
0.99428
0.991958
0.983919
0.998945
0.961692
0.992637
0.993446
0.959628
0.995614
0.897797
0.994901
0.996538
0.992343
0.993402
0.996989
0.994783
0.971892
0.996362
0.997994
0.986404
0.994327
0.967428
0.927315
0.997516
0.989487
0.961109
0.978297
0.994986
0.996901
0.958274
0.888641
0.990095
0.998062
0.995441
0.995803
0.995929
0.99672
0.972333
0.976435
0.990081
0.936384
0.997369
0.997402
0.943244
0.989773
0.99657
0.994646
0.885025
0.999178
0.975485
0.991914
0.994722
0.99973
0.999037
0.998729
0.99899
0.995448
0.994579
0.881119
0.993115
0.996022
0.889488
0.996329
0.970959
0.982986
0.999157
0.988447
0.998118
0.986575
0.967977
0.997337
0.987043
0.994272
0.954863
0.99007
0.995053
0.995911
0.987565
0.939833
0.995505
0.980908
0.862197
0.998854
0.993168
0.998638
0.99807
0.996469
0.955801
0.948399
0.997609
0.996475
0.992879
0.985868
0.880097
0.997553
0.990571
0.993201
0.94066
0.98327
0.979591
0.970012
0.985391
0.987008
0.956874
0.997757
0.995288
0.997922
0.999043
0.93164
0.974493
0.988737
0.954455
0.990672
0.962246
0.989408
0.998052
0.98618
0.990302
0.973486
0.952155
0.994527
0.998288
0.996968
0.966029
0.929827
0.975833
0.993306
0.9942
0.990798
0.994657
0.994515
0.998723
0.97101
0.98478
0.981007
0.954107
0.918416
0.996689
0.99758
0.983598
0.989592
0.985735
0.960584
0.960326
0.968006
0.947525
0.972579
0.990553
0.988978
0.962667
0.992904
0.990875
0.973345
0.939774
0.986931
0.980511
0.997727
0.0789
0
0
0.915113
0.997259
0.997541
0.983526
0.993039
0.996085
0.974154
0.965647
0.703769
0.710814
0.980618
0.934382
0.984852
0.984731
0.972603
0.996863
0.978116
0.993571
0.938635
0.9903
0.978369
0.984828
0.991255
0.973235
0.938765
0.963605
0.976184
0.991253
0.983976
0.967973
0.952157
0.960733
0.977346
0.965362
0.978312
0.980264
0.51888
0
0.444051
0.975749
0.969536
0.984184
0.756102
0
0.194545
0.947425
0.948908
0.917891
0.962628
0.939395
0.981199
0.967503
0.180598
0
fixedStep chrom=14 start=1 step=50000 span=50000
0
0
0
0
0
0
0
0
0
0
0
0
0
0
0
0
0
0
0
0
0
0
0
0
0
0
0
0
0
0
0
0
0
0
0
0
0
0
0
0
0
0
0
0
0
0
0
0
0
0
0
0
0
0
0
0
0
0
0
0
0
0
0
0
0
0
0
0
0
0
0
0
0
0
0
0
0
0
0
0
0
0
0
0
0
0
0
0
0
0
0
0
0
0
0
0
0
0
0
0
0
0
0
0
0
0
0
0
0
0
0
0
0
0
0
0
0
0
0
0
0
0
0
0
0
0
0
0
0
0
0
0
0
0
0
0
0
0
0
0
0
0
0
0
0
0
0
0
0
0
0
0
0
0
0
0
0
0
0
0
0
0
0
0
0
0
0
0
0
0
0
0
0
0
0
0
0
0
0
0
0
0
0
0
0
0
0
0
0
0
0
0
0
0
0
0
0
0
0
0
0
0
0
0
0
0
0
0
0
0
0
0
0
0
0
0
0
0
0
0
0
0
0
0
0
0
0
0
0
0
0
0
0
0
0
0
0
0
0
0
0
0
0
0
0
0
0
0
0
0
0
0
0
0
0
0
0
0
0
0
0
0
0
0
0
0
0
0
0
0
0
0
0
0
0
0
0
0
0
0
0
0
0
0
0
0
0
0
0
0
0
0
0
0
0
0
0
0
0
0
0
0
0
0
0
0
0
0
0
0
0
0
0
0
0
0
0
0
0
0
0
0
0
0
0
0
0
0
0
0
0
0
0
0
0
0
0
0
0
0
0
0
0
0
0
0
0
0
0
0
0
0
0
0
0
0
0
0
0
0
0
0
0
0
0
0
0
0
0
0
0
0
0
0
0
0
0
0
0
0
0.794054
0.458368
0.536689
0.426048
0.497226
0.54368
0.486857
0.311541
0.47894
0.556055
0.358185
0.327951
0.363252
0.354667
0.343176
0.445991
0.349839
0.369838
0.331788
0.32652
0.352792
0.354274
0.42059
0.367053
0.883429
0.865029
0.902348
0.950674
0.872022
0.980515
0.912856
0.827694
0.926019
0.94556
0.822916
0.880178
0.993031
0.983263
0.988803
0.943247
0.990692
0.993199
0.980547
0.980016
0.991399
0.977301
0.893345
0.824205
0.920853
0.993382
0.991551
0.992157
0.966413
0.960649
0.983857
0.981383
0.989265
0.989186
0.984711
0.981808
0.97132
0.983513
0.984751
0.962947
0.92838
0.972458
0.995955
0.935088
0.992494
0.968507
0.994048
0.981896
0.997543
0.997368
0.915077
0.993559
0.925106
0.998435
0.997984
0.989376
0.993813
0.919318
0.853048
0.927593
0.972155
0.970879
0.982441
0.989909
0.975256
0.977227
0.989367
0.990381
0.992572
0.965686
0.973687
0.986136
0.992411
0.967987
0.985774
0.989436
0.99402
0.963942
0.992092
0.966018
0.883883
0.986451
0.992538
0.910507
0.776302
0.647807
0.943792
0.962506
0.989857
0.966697
0.995249
0.986602
0.994951
0.993955
0.932774
0.771923
0.956496
0.93286
0.987292
0.988131
0.889185
0.998908
0.995094
0.990252
0.989001
0.996245
0.999027
0.976099
0.92398
0.80646
0.986409
0.975091
0.918507
0.980523
0.980531
0.994567
0.996966
0.977115
0.992298
0.955236
0.863304
0.929641
0.909233
0.994794
0.91532
0.987781
0.998905
0.903158
0.998719
0.984716
0.987314
0.903288
0.998157
0.989688
0.997568
0.957946
0.997474
0.970334
0.795618
0.951338
0.995921
0.99636
0.984339
0.999742
0.969942
0.998546
0.919184
0.992327
0.952452
0.971906
0.946828
1
0.94762
0.999133
0.932604
0.947424
0.997569
0.999067
0.885399
0.998723
0.793698
0.705908
0.882096
0.969808
0.972569
0.99491
0.968946
0.997389
0.910357
0.889896
0.98483
0.893676
0.97377
0.923703
0.988613
0.993592
0.966742
0.990048
0.943492
0.996912
0.99563
0.993173
0.973868
0.989718
0.966476
0.903663
0.995599
0.996909
0.992343
0.995537
0.955313
0.971127
0.973819
0.970034
0.942464
0.979506
0.995741
0.974111
0.988577
0.976015
0.944068
0.984737
0.996758
0.993825
0.937964
0.992615
0.975704
0.95649
0.960144
0.999676
0.99979
0.995941
0.879817
0.967207
0.881186
0.997606
0.985512
0.995652
0.951214
0.866331
0.968187
0.993006
0.989047
0.994951
0.991935
0.986601
0.980442
0.987922
0.988442
0.985986
0.921641
0.989233
0.994094
0.993681
0.950658
0.976796
0.987662
0.950937
0.892878
0.976038
0.943829
0.855971
0.98195
0.988955
0.986325
0.993523
0.994571
0.975731
0.953963
0.985952
0.860695
0.981228
0.980465
0.991963
0.983096
0.936882
0.9855
0.947473
0.994052
0.999003
0.996529
0.985386
0.91681
0.995861
0.993194
0.990966
0.990244
0.918389
0.991528
0.989973
0.97575
0.997898
0.998666
0.998744
0.992631
0.986008
0.995292
0.993422
0.9892
0.99999
0.990021
0.949249
0.978871
0.990554
0.989071
0.984314
0.981129
0.996564
0.880124
0.929099
0.980335
0.939031
0.976386
0.922461
0.973804
0.97217
0.834049
0.973731
0.973976
0.978152
0.960161
0.977773
0.97857
0.981114
0.976097
0.990045
0.927247
0.979089
0.90796
0.986302
0.986854
0.987333
0.989764
0.983936
0.994467
0.995639
0.97939
0.9502
0.980512
0.989552
0.986305
0.964697
0.965062
0.980298
0.92913
0.975131
0.996329
0.945605
0.866423
0.892523
0.978099
0.99922
0.951361
0.928809
0.980063
0.997507
0.996657
0.971377
0.989059
0.953098
0.981677
0.991503
0.992536
0.905396
0.997
0.957431
0.994386
0.991448
0.974301
0.966482
0.997057
0.917606
0.867047
0.995924
0.952051
0.926441
0.969305
0.986237
0.991553
0.998614
0.88854
0.956231
0.974779
0.949604
0.894004
0.996875
0.934273
0.950682
0.996837
0.91157
0.977805
0.989844
0.985489
0.993833
0.991985
0.998967
0.990891
0.983717
0.863046
0.949437
0.959756
0.986963
0.992368
0.929188
0.928277
0.879154
0.992629
0.986221
0.987358
0.967064
0.949233
0.96226
0.926297
0.989765
0.985885
0.809087
0.948255
0.852688
0.847997
0.90613
0.996224
0.972316
0.990436
0.911959
0.934445
0.977552
1
0.973431
0.942937
0.995219
0.987062
0.890246
0.814491
0.944103
0.994882
0.99322
0.98099
0.979152
0.985443
0.930895
0.997759
0.982413
0.978776
0.961759
0.893789
0.992973
0.996108
0.996971
0.963257
0.844653
0.99272
0.966759
0.89999
0.982015
0.998251
0.909186
0.974514
0.982939
0.969647
0.99395
0.917441
0.986191
0.988767
0.916836
0.977865
0.990429
0.988019
0.990966
0.941651
0.955555
0.930186
0.963895
0.977724
0.946705
0.994613
0.960513
0.977287
0.986199
0.997359
0.991118
0.990422
0.983863
0.987986
0.981443
0.818852
0.940984
0.90049
0.984796
0.998467
0.995734
0.843364
0.975697
0.844334
0.929374
0.987664
0.88897
0.984412
0.901433
0.993242
0.894607
0.997795
0.997297
0.998315
0.990221
0.997447
0.943512
0.985869
0.954121
0.95848
0.938705
0.983235
0.881764
0.993936
0.982972
0.92089
0.975583
0.902429
0.955015
0.875747
0.838606
0.9924
0.994422
0.938634
0.975174
0.99509
0.975532
0.989051
0.992379
0.99022
0.992165
0.992651
0.939605
0.95288
0.917162
0.891095
0.897467
0.895292
0.907222
0.968318
0.994755
0.958525
0.969682
0.967866
0.854017
0.999293
0.87499
0.971976
0.922535
0.882491
0.919377
0.948843
0.988777
0.992773
0.938739
0.96421
0.898462
0.93786
0.983668
0.964412
0.973206
0.965044
0.982983
0.954666
0.990471
0.982327
0.993671
0.985835
0.910279
0.898392
0.986327
0.986641
0.997922
0.979265
0.970187
0.987448
0.997146
0.982235
0.993752
0.991036
0.992751
0.996709
0.894236
0.992865
0.87504
0.968417
0.97452
0.986351
0.989295
0.996719
0.873168
0.91567
0.922976
0.913892
0.903025
0.935988
0.933852
0.946586
0.903509
0.970913
0.951751
0.996744
0.984188
0.998038
0.991994
0.981525
0.991018
0.982986
0.848696
0.915094
0.998884
0.993616
0.997714
0.954111
0.949202
0.997546
0.99397
0.952371
0.975497
0.985118
0.984512
0.983576
0.969317
0.982563
0.97477
0.994032
0.993636
0.893214
0.990194
0.988626
0.992876
0.978137
0.983404
0.991915
0.974732
0.997261
0.97953
0.992881
0.989476
0.961721
0.989857
0.980616
0.989593
0.991544
0.940491
0.951588
0.995244
0.992816
0.991373
0.946153
0.946242
0.991605
0.974254
0.984634
0.939065
0.981567
0.995701
0.992154
0.995307
0.994774
0.994592
0.831552
0.874512
0.998402
0.993514
0.997327
0.997882
0.985588
0.989598
0.906761
0.890081
0.930408
0.984545
0.996443
0.915046
0.994907
0.919737
0.977716
0.968254
0.962811
0.989211
0.985811
0.977548
0.98584
0.995805
0.994326
0.993387
0.995514
0.94773
0.977836
0.981646
0.900689
0.836572
0.988908
0.958643
0.992172
0.999276
0.987919
0.996284
0.977308
0.991387
0.99985
0.968851
0.972466
0.953066
0.990969
0.904357
0.943354
0.985115
0.997926
0.959968
0.89609
0.996828
0.977868
0.97388
0.988316
0.985266
0.994494
0.987739
0.996677
0.998147
0.990714
0.996461
0.898846
0.982618
0.93011
0.974534
0.984521
0.98894
0.981113
0.986822
0.991376
0.991117
0.99487
0.990898
0.972015
0.959952
0.992435
0.994358
0.991972
0.982402
0.996425
0.948943
0.969801
0.98172
0.997564
0.751355
0.997545
0.99887
0.999411
0.967654
0.980537
0.995834
0.982602
0.972057
0.83394
0.997651
0.993057
0.987792
0.813664
0.992386
0.992574
0.99668
0.994929
0.996147
0.99814
0.96912
0.973789
0.818794
0.99752
0.984356
0.994831
0.9811
0.872311
0.999027
0.9883
0.959557
0.941481
0.93532
0.89565
0.968392
0.946156
0.991737
0.985596
0.994863
0.98393
0.983075
0.830016
0.980877
0.979715
0.987385
0.996882
0.988443
0.993238
0.979201
0.991063
0.974745
0.978011
0.930588
0.995943
0.987794
0.996549
0.991478
0.995468
0.996483
0.991937
0.996703
0.970665
0.985969
0.993862
0.99178
0.989215
0.999368
0.996803
0.864245
0.9618
0.914412
0.926409
0.996351
0.934483
0.998281
0.997766
0.998074
0.99506
0.946258
0.871867
0.955115
0.922122
0.994016
0.995199
0.995436
0.992688
0.995474
0.936642
0.871769
0.931418
0.969451
0.994718
0.961974
0.995015
0.968956
0.991119
0.985851
0.982428
0.876604
0.938097
0.890378
0.877913
0.929365
0.937754
0.998844
0.992487
0.98907
0.995019
0.997059
0.994385
0.991085
0.998391
0.997137
0.976758
0.971308
0.994838
0.990324
0.990174
0.997267
0.983772
0.99852
0.920416
0.999625
0.967893
0.922169
0.997217
0.856149
0.992843
0.974407
0.985688
0.946022
0.864825
0.996753
0.901356
0.992097
0.988025
0.991658
0.950793
0.984223
0.973028
0.985707
0.994204
0.867368
0.899019
0.967222
0.997814
0.988015
0.98374
0.988276
0.986286
0.963689
0.982368
0.987612
0.988788
0.986209
0.970977
0.982897
0.977897
0.995549
0.995667
0.998316
0.973305
0.982718
0.989211
0.992062
0.991475
0.985038
0.985322
0.983815
0.983161
0.986879
0.982346
0.962735
0.981467
0.99533
0.996476
0.995544
0.996682
0.938997
0.972242
0.996536
0.984166
0.991194
0.96615
0.991144
0.983325
0.986379
0.984883
0.990633
0.991384
0.933165
0.996985
0.984854
0.977166
0.953716
0.986281
0.998051
0.893409
0.962106
0.988915
0.907723
0.987309
0.99956
0.989653
0.858238
0.989886
0.934968
0.97059
0.978552
0.977222
0.980724
0.908495
0.933628
0.989022
0.952992
0.963357
0.998155
0.928653
0.968273
0.983511
0.993629
0.951259
0.969489
0.956431
0.957461
0.965188
0.962724
0.970854
0.987932
0.99207
0.992645
0.990643
0.987746
0.992767
0.989696
0.994289
0.989678
0.886445
0.99165
0.986565
0.997136
0.984014
0.906763
0.994567
0.995949
0.989588
0.991997
0.987308
0.93215
0.985207
0.996104
0.982672
0.996962
0.999353
0.994739
0.996113
0.992957
0.992309
0.992266
0.997739
0.991381
0.997151
0.996934
0.994101
0.964699
0.990634
0.997671
0.997442
0.945606
0.985047
0.996155
0.998013
0.994102
0.992206
0.994791
0.986939
0.98742
0.995997
0.968127
0.997485
0.99997
0.998983
0.994697
0.998684
0.965321
0.94544
0.901224
0.994488
0.972432
0.835563
0.923458
0.865639
0.991829
0.99549
0.993596
0.98637
0.987739
0.974276
0.99485
0.885532
0.9781
0.92292
0.933994
0.990146
0.993869
0.987002
0.995051
0.944023
0.985609
0.986755
0.997669
0.991613
0.992638
0.945025
0.996979
0.989542
0.949808
0.821681
0.987033
0.883547
0.997197
0.994711
0.998024
0.994865
0.992917
0.989752
0.969345
0.993122
0.858284
0.992592
0.996891
0.999777
0.998523
0.998107
0.988943
0.994998
0.996551
0.966551
0.984384
0.982267
0.979121
0.976786
0.98532
0.986806
0.948763
0.996938
0.982911
0.988846
0.970532
0.982045
0.959057
0.842522
0.96975
0.982086
0.911401
0.988733
0.987382
0.984606
0.988989
0.984392
0.980274
0.979229
0.969735
0.986137
0.991863
0.990821
0.977253
0.978606
0.982478
0.992203
0.996419
0.993576
0.992189
0.997731
0.929404
0.975165
0.995512
0.991396
0.992999
0.994229
0.957691
0.985202
0.993642
0.986307
0.979951
0.992364
0.994062
0.997893
0.990678
0.995892
0.991534
0.987843
0.989762
0.996564
0.993296
0.99181
0.993632
0.991144
0.951124
0.994941
0.9952
0.997434
0.997854
0.996677
0.98598
0.995262
0.992256
0.996585
0.995029
0.993879
0.992472
0.978531
0.985183
0.985597
0.991845
0.85943
0.974628
0.989661
0.969634
0.985335
0.986026
0.990651
0.995304
0.995299
0.997542
0.994715
0.99189
0.99051
0.978556
0.984401
0.987623
0.988546
0.988072
0.972568
0.991149
0.968035
0.967833
0.998238
0.988476
0.99752
0.966904
0.983427
0.992242
0.997714
0.969919
0.995924
0.998284
0.994543
0.999046
0.994843
0.997667
0.962529
0.995438
0.998474
0.997666
0.99842
0.995055
0.983948
0.988397
0.987701
0.996635
0.988043
0.894401
0.98985
0.975145
0.994775
0.88076
0.97345
0.953887
0.993455
0.988995
0.981562
0.99291
0.999388
0.998267
0.85134
0.994928
0.993064
0.97946
0.944026
0.893574
0.967408
0.899417
0.999161
0.996864
0.93045
0.963474
0.960595
0.997302
0.994886
0.95478
0.995569
0.95273
0.977825
0.995068
0.990419
0.991172
0.966511
0.984532
0.99124
0.958002
0.981568
0.878551
0.999764
0.991437
0.979224
0.997714
0.958205
0.99385
0.972185
0.985774
0.921013
0.992691
0.979482
0.984658
0.997405
0.99434
0.902916
0.997645
0.978834
0.995834
0.959475
0.999925
0.996889
0.994578
0.996007
0.98238
0.88407
0.998154
0.952699
0.997398
0.994712
0.995632
0.985435
0.987622
0.993164
0.980722
0.999417
0.989341
0.994319
0.99079
0.998453
0.991606
0.988523
0.929994
0.995093
0.996436
0.990642
0.9996
0.997548
0.992172
0.99215
0.984735
0.892807
0.999957
0.997616
0.992676
0.992531
0.994555
0.991811
0.995514
0.996452
0.930042
0.993353
0.998084
0.997598
0.998727
0.995551
0.995061
0.995374
0.930694
0.998349
0.991192
0.994773
0.995184
0.998308
0.993389
0.998644
0.993487
0.998685
0.954202
0.997464
0.99892
0.998024
0.962189
0.992582
0.980432
0.965254
0.993983
0.989931
0.993391
0.998941
0.996723
0.997043
0.980938
0.963268
0.961701
0.960549
0.87281
0.966591
0.985054
0.883834
0.798449
0.994843
0.95465
0.94424
0.901476
0.99761
0.984318
0.929917
0.998921
0.98315
0.875521
0.999837
0.962335
0.955626
0.984768
0.966153
0.993829
0.990415
0.99065
0.996932
0.993181
0.993391
0.995311
0.932214
0.974889
0.922886
0.844707
0.993129
0.999833
0.996946
0.99645
0.997653
0.99833
0.918698
0.991348
0.989774
0.994728
0.99232
0.982177
0.982655
0.924142
1
0.990127
0.997625
0.997622
0.986141
0.971317
0.820614
0.990001
0.993308
0.998197
0.980607
0.975107
0.985383
0.979718
0.998245
0.998174
0.978486
0.997149
0.992246
0.958221
0.98301
0.997166
0.993316
0.991203
0.986453
0.992497
0.978776
0.965591
0.990038
0.992208
0.989678
0.994816
0.985487
0.99141
0.99783
0.987458
0.99203
0.981338
0.991625
0.985794
0.99407
0.879634
0.943443
0.991933
0.979386
0.989014
0.995928
0.989072
0.992086
0.994451
0.998041
0.975772
0.992889
0.981599
0.971514
0.993069
0.989613
0.992409
0.989525
0.987016
0.990021
0.982659
0.9842
0.999024
0.989428
0.932693
0.932318
0.990935
0.948902
0.973862
0.868842
0.997289
0.985006
0.994056
0.996744
0.990551
0.992362
0.987631
0.972919
0.990328
0.993922
0.914399
0.996059
0.999487
0.995478
0.995954
0.993399
0.988864
0.993664
0.991972
0.983643
0.995094
0.958837
0.985071
0.867462
0.964085
0.998685
0.997846
0.990385
0.986032
0.974719
0.98051
0.994632
0.99497
0.986031
0.891705
0.989732
0.990672
0.968665
0.99432
0.993381
0.992909
0.995807
0.984546
0.998354
0.997899
0.995195
0.99551
0.986806
0.99465
0.97459
0.986003
0.991834
0.976186
0.986647
0.99592
0.993326
0.993343
0.994272
0.968648
0.970418
0.984137
0.994244
0.99619
0.999643
0.979213
0.979953
0.998155
0.997945
0.997847
0.969112
0.995282
0.99261
0.995817
0.993483
0.984285
0.989378
0.996098
0.989835
0.990159
0.988523
0.988854
0.991291
0.998804
0.997417
0.99744
0.942968
0.996298
0.996024
0.997689
0.995374
0.99067
0.996824
0.995963
0.996784
0.940749
0.984776
0.987572
0.996576
0.990848
0.995284
0.99411
0.950543
0.996729
0.986765
0.985935
0.99787
0.999089
0.995004
0.999181
0.970331
0.979755
0.990591
0.992344
0.990216
0.98438
0.999179
0.99929
0.99994
0.999736
0.981989
0.984917
0.993776
0.977354
0.995171
0.995151
0.998399
0.961321
0.998927
0.996216
0.999451
0.999804
0.988793
0.989721
0.994471
1
0.975377
0.996973
1
0.998509
0.996199
0.992694
0.992625
0.997197
0.997729
0.999035
0.996174
0.88626
0.993413
0.995314
0.997426
0.996007
0.997202
0.972684
0.99167
0.995389
0.998088
0.994747
0.997421
0.998579
0.992427
0.995058
0.99225
0.992399
0.996805
0.995743
0.9866
0.998696
0.99021
0.99685
0.969302
0.982599
0.990685
0.986244
0.955799
0.992456
0.994271
0.989396
0.998324
0.99041
0.996969
0.988146
0.997045
0.985079
0.98102
0.999791
0.996417
0.995275
0.998709
0.996366
0.982616
0.992259
0.87879
0.979367
0.99742
0.993864
0.995455
0.99249
0.987509
0.992173
0.954861
0.993713
0.944835
0.988949
0.994603
0.987175
0.975869
0.983224
0.973288
0.986088
0.959778
0.99337
0.972002
0.972683
0.982551
0.968722
0.986672
0.977441
0.980662
0.984431
0.950332
0.99185
0.980931
0.983623
0.984939
0.987918
0.989046
0.978807
0.977348
0.992057
0.992732
0.989235
0.967046
0.991423
0.983297
0.983179
0.978008
0.989163
0.987985
0.978074
0.984335
0.993336
0.984151
0.986811
0.975136
0.98776
0.98131
0.992071
0.989479
0.991856
0.99754
0.979215
0.963767
0.991218
0.997623
0.932594
0.990153
0.986104
0.992657
0.996587
0.975138
0.982139
0.991956
0.972123
0.952819
0.963636
0.962773
0.991458
0.961279
0.942867
0.99939
0.902574
0.812115
0.984346
0.989134
0.986955
0.976722
0.986576
0.800545
0.667731
0.674156
0.684546
0.681773
0.990909
0.978948
0.923042
0.81077
0.899223
0.94782
0.843784
0.819527
0.964726
0.940011
0.865502
0.851212
0.874452
0.950421
0.986595
0.984079
0.925133
0.961681
0.984556
0.951561
0.745076
0
fixedStep chrom=15 start=1 step=50000 span=50000
0
0
0
0
0
0
0
0
0
0
0
0
0
0
0
0
0
0
0
0
0
0
0
0
0
0
0
0
0
0
0
0
0
0
0
0
0
0
0
0
0
0
0
0
0
0
0
0
0
0
0
0
0
0
0
0
0
0
0
0
0
0
0
0
0
0
0
0
0
0
0
0
0
0
0
0
0
0
0
0
0
0
0
0
0
0
0
0
0
0
0
0
0
0
0
0
0
0
0
0
0
0
0
0
0
0
0
0
0
0
0
0
0
0
0
0
0
0
0
0
0
0
0
0
0
0
0
0
0
0
0
0
0
0
0
0
0
0
0
0
0
0
0
0
0
0
0
0
0
0
0
0
0
0
0
0
0
0
0
0
0
0
0
0
0
0
0
0
0
0
0
0
0
0
0
0
0
0
0
0
0
0
0
0
0
0
0
0
0
0
0
0
0
0
0
0
0
0
0
0
0
0
0
0
0
0
0
0
0
0
0
0
0
0
0
0
0
0
0
0
0
0
0
0
0
0
0
0
0
0
0
0
0
0
0
0
0
0
0
0
0
0
0
0
0
0
0
0
0
0
0
0
0
0
0
0
0
0
0
0
0
0
0
0
0
0
0
0
0
0
0
0
0
0
0
0
0
0
0
0
0
0
0
0
0
0
0
0
0
0
0
0
0
0
0
0
0
0
0
0
0
0
0
0
0
0
0
0
0
0
0
0
0
0
0
0
0
0
0
0
0
0
0
0
0
0
0
0
0
0
0
0
0
0
0
0
0
0
0
0
0
0
0
0
0
0
0
0
0
0
0
0
0
0
0
0
0
0
0
0
0
0
0
0
0
0
0
0
0
0
0
0
0
0
0
0
0
0
0
0
0
0
0
0
0
0
0
0
0
0
0
0
0
0
0
0
0
0
0
0
0.710817
0.576437
0.503849
0.81576
0.458374
0.476059
0.338958
0.396398
0.66559
0.759446
0.495102
0.894259
0.591568
0.31835
0.263282
0.312608
0.530792
0.729758
0.162587
0.451476
0.397056
0.419121
0.518977
0.436376
0.468362
0.478547
0.357435
0.331499
0
0
0
0
0
0
0
0
0
0.172956
0.827708
0.46333
0.422757
0.396025
0.504422
0.469699
0.0784691
0.290142
0.858172
0.834235
0.836768
0.878404
0.926615
0.71688
0.0388273
0.382245
0.208104
0.918107
0.914946
0.988564
0.984172
0.988366
0.977
0.92937
0.580246
0.578698
0.556603
0.404974
0.323142
0.307091
0.211338
0.503631
0.146112
0.14111
0.717991
0.842187
0.971711
0.995645
0.994806
0.991264
0.946469
0.873003
0.976478
0.983532
0.983177
0.992936
0.971586
0.904418
0.899508
0.788611
0.790446
0.836439
0.765787
0.756716
0.806225
0.774928
0.768982
0.76673
0.897502
0.932772
0.954912
0.963346
0.993526
0.987888
0.981451
0.989336
0.996437
0.991497
0.987261
0.998008
0.988706
0.980692
0.899804
0.966091
0.995069
0.988504
0.97063
0.994539
0.998441
0.980227
0.992074
0.995801
0.97703
0.996697
0.996843
0.98933
0.992216
0.990494
0.993883
0.992453
0.997221
0.994281
0.978861
0.993522
0.990507
0.988198
0.995275
0.981903
0.998961
0.945754
0.995245
0.990903
0.987328
0.983115
0.999221
0.998865
0.974479
0.989749
0.998572
0.997658
0.892525
0.992969
0.993749
0.985817
0.992885
0.995999
0.986987
0.99349
0.998182
0.984281
0.997682
0.995369
0.997094
0.973644
0.990147
0.996275
0.952656
0.997922
0.953353
0.964385
0.829504
0.715404
0.847089
0.334737
0.271636
0.344218
0.440892
0.271391
0.271187
0.32157
0.41092
0.451962
0.611807
0.56574
0.972141
0.183326
0.802427
0.991565
0.98818
0.989498
0.987166
0.975795
0.96712
0.994558
0.9912
0.962531
0.938137
0.979539
0.983816
0.985222
0.992042
0.988354
0.979641
0.991708
0.989367
0.990038
0.991323
0.983624
0.982316
0.524647
0.28392
0.486561
0.460477
0.50823
0.460707
0.351771
0.305342
0.479118
0.342577
0.262863
0.588814
0.726773
0.705872
0.767481
0.784762
0.961957
0.993419
0.993509
0.996474
0.994112
0.984483
0.971462
0.992322
0.997465
0.995092
0.992822
0.989564
0.991
0.982942
0.972901
0.694515
0.673033
0.836942
0.984613
0.986507
0.990246
0.945262
0.987028
0.899777
0.993997
0.918484
0.458934
0.586231
0.455734
0.505888
0.361086
0.251787
0.400428
0.457379
0.29088
0.806641
0.984456
0.979068
0.987248
0.991898
0.994376
0.99921
0.946885
0.992342
0.995197
0.997951
0.990243
0.979815
0.980694
0.947943
0.989391
0.99459
0.992263
0.989516
0.987734
0.992964
0.958575
0.978591
0.979819
0.993342
0.969727
0.960396
0.986951
0.975416
0.98473
0.993502
0.956989
0.987157
0.970142
0.993521
0.711628
0.761583
0.930231
0.636723
0.801747
0.965802
0.997518
0.994049
0.99341
0.995809
0.993553
0.966991
0.983385
0.97178
0.966719
0.991694
0.990479
0.898802
0.975953
0.901806
0.913026
0.990645
0.997867
0.997671
0.992993
0.964778
0.998632
0.988983
0.987749
0.999323
0.9836
0.997034
0.995723
0.994903
0.977903
0.964195
0.889933
0.979228
0.887387
0.99657
0.990085
0.993222
0.993696
0.996617
0.986256
0.985563
0.936511
0.993179
0.985137
0.995439
0.998337
0.997045
0.987928
0.99445
0.998672
0.993198
0.985031
0.951803
0.894994
0.909805
0.823544
0.870775
0.870028
0.923592
0.992634
0.982658
0.993543
0.998059
0.992774
0.989819
0.998045
0.98595
0.989001
0.994499
0.99195
0.880509
0.997274
0.994505
0.999126
0.997902
0.992313
0.993664
0.996454
0.993751
0.897498
0.984308
0.998257
0.991908
0.864165
0.870746
0.99461
0.993904
0.976359
0.969053
0.99946
0.997641
0.998392
0.92689
0.938759
0.996859
0.985742
0.887616
1
0.955484
0.997794
0.997267
0.993968
0.995647
0.9896
0.976114
0.967922
0.99376
0.973824
0.992595
0.988657
0.925908
0.991897
0.990877
0.993623
0.995648
0.984636
0.985312
0.98938
0.988503
0.990019
0.982077
0.918407
0.977798
0.983584
0.980552
0.976207
0.997621
0.98372
0.988962
0.990655
0.979309
0.971669
0.984917
0.978824
0.971033
0.930992
0.976916
0.985929
0.981752
0.986162
0.994795
0.989724
0.989319
0.986564
0.996337
0.995548
0.99202
0.984248
0.995602
0.992271
0.99444
0.973528
0.958988
0.975103
0.995913
0.99411
0.989428
0.989132
0.97944
0.982781
0.993513
0.993536
0.996931
0.938174
0.995148
0.977464
0.950165
0.965583
0.932493
0.963561
0.97849
0.932734
0.986281
0.952705
0.994674
0.985083
0.980261
0.980753
0.990317
0.568647
0.670049
0.5602
0.77136
0.978995
0.989218
0.994291
0.998928
0.942102
0.961641
0.979615
0.98608
0.994289
0.853701
0.976461
0.981209
0.898831
0.938961
0.984038
0.983855
0.982471
0.994145
0.963517
0.901652
0.973263
0.753369
0.850745
0.872535
0.847175
0.800647
0.848609
0.979381
0.992895
0.986951
0.951298
0.976575
0.993022
0.987563
0.976875
0.985021
0.945854
0.976313
0.993874
0.952792
0.983406
0.981933
0.991651
0.98645
0.995148
0.945736
0.936896
0.952997
0.994938
0.995382
0.996314
0.977341
0.864814
0.944675
0.987441
0.910157
0.997276
0.953352
0.994498
[truncated: 119,841 more chars]
