# Supplementary material for: Nanopore-based consensus sequencing enables accurate multimodal tumor cell-free DNA profiling
Source: Genome Res. 2025 Apr;35(4):886–99. doi: 10.1101/gr.279144.124 (PMC12047234; doi:10.1101/gr.279144.124)
Supplement: Supplement 13 [file Supplemental_Code.zip › Supplemental_Code/NanoRCS/05_cna/ichorCNA/inst/extdata/map_hg38_1000kb.wig]

fixedStep chrom=chr1 start=1 step=1000000 span=1000000
0.235191
0.905116
0.874693
0.979801
0.970094
0.972777
0.970017
0.971714
0.966713
0.970428
0.975169
0.966465
0.835758
0.736201
0.974846
0.972194
0.729201
0.983384
0.989707
0.97642
0.974388
0.936253
0.979928
0.959929
0.973775
0.922735
0.962818
0.961735
0.959029
0.97332
0.966494
0.974216
0.959486
0.966355
0.963143
0.965934
0.978052
0.964229
0.97168
0.952144
0.96646
0.966599
0.966535
0.970039
0.975382
0.940641
0.916197
0.938997
0.946877
0.916035
0.967559
0.968586
0.962341
0.976197
0.964211
0.966096
0.973036
0.980295
0.949925
0.947421
0.94731
0.978298
0.96198
0.975714
0.967663
0.944571
0.95506
0.966519
0.94792
0.946368
0.965527
0.962479
0.968235
0.977514
0.945161
0.931094
0.964151
0.965682
0.952204
0.951719
0.952396
0.982665
0.967599
0.815323
0.976457
0.934537
0.934665
0.974832
0.972652
0.932339
0.961256
0.934748
0.940947
0.947995
0.961948
0.972325
0.941548
0.972559
0.967397
0.953971
0.956934
0.975647
0.944422
0.860058
0.939986
0.958602
0.96738
0.977371
0.83791
0.955172
0.982031
0.963177
0.941913
0.945224
0.958683
0.965772
0.92842
0.959126
0.933202
0.926384
0.27032
0.311332
0.0439172
0.0421919
0.0904529
0.10393
0
0
0
0
0
0
0
0
0
0
0
0
0
0
0
0
0
0.298149
0.203041
0.493263
0.389765
0.864549
0.394173
0.341811
0.95743
0.969102
0.921734
0.949847
0.960376
0.933853
0.973112
0.952578
0.930599
0.933384
0.951206
0.869761
0.953683
0.960341
0.96298
0.963029
0.932635
0.980446
0.957594
0.959142
0.944824
0.955716
0.942729
0.938439
0.922776
0.971407
0.956628
0.95051
0.956529
0.953358
0.959625
0.964994
0.974797
0.968521
0.966768
0.942321
0.959802
0.952674
0.969866
0.958616
0.979915
0.970124
0.959156
0.969123
0.963972
0.9701
0.908079
0.961769
0.972709
0.964561
0.976043
0.978007
0.901916
0.967784
0.985914
0.968928
0.807116
0.920354
0.979649
0.970882
0.954813
0.951782
0.959807
0.960412
0.977199
0.968775
0.977862
0.978148
0.970766
0.946327
0.969173
0.968761
0.921609
0.807836
0.943059
0.944865
0.967182
0.93786
0.883284
0.973353
0.976881
0.963087
0.971002
0.972073
0.963561
0.967315
0.971077
0.965791
0.971958
0.974122
0.975427
0.977031
0.852087
0.847478
0.968938
0.966958
0.946627
0.922755
0.811981
fixedStep chrom=chr2 start=1 step=1000000 span=1000000
0.943831
0.943506
0.971513
0.952709
0.963963
0.954446
0.98553
0.982465
0.974938
0.970536
0.976588
0.968524
0.971431
0.945592
0.957577
0.972748
0.970517
0.966671
0.965314
0.96041
0.970282
0.967322
0.972941
0.966606
0.964025
0.970491
0.980178
0.971337
0.979686
0.982353
0.965297
0.954873
0.962335
0.959576
0.950735
0.947908
0.953904
0.955117
0.961917
0.96821
0.96475
0.966157
0.970218
0.971456
0.973977
0.97367
0.980205
0.966382
0.962483
0.953939
0.990548
0.958689
0.968361
0.964617
0.983095
0.950685
0.94031
0.947172
0.960971
0.96672
0.956403
0.972022
0.951042
0.946872
0.973581
0.967459
0.936766
0.961999
0.958734
0.978876
0.961972
0.941546
0.953087
0.920817
0.972036
0.967378
0.929848
0.938113
0.967229
0.957747
0.975123
0.962874
0.979099
0.955035
0.95378
0.967284
0.858793
0.437288
0.942195
0.373821
0.185455
0.137052
0.0570378
0.0451848
0.288284
0.713759
0.928756
0.59588
0.967775
0.959325
0.961962
0.965526
0.969948
0.975458
0.980995
0.974747
0.865985
0.902294
0.888686
0.797348
0.662175
0.739084
0.879886
0.765724
0.958116
0.959839
0.952803
0.913717
0.964867
0.970725
0.974223
0.977088
0.959762
0.965407
0.960949
0.964748
0.964805
0.9754
0.960532
0.942075
0.648678
0.611129
0.762703
0.956748
0.950691
0.94524
0.971275
0.93913
0.970838
0.968389
0.981092
0.980232
0.966607
0.966571
0.975988
0.983218
0.970065
0.964808
0.946772
0.937628
0.977179
0.949653
0.974228
0.941993
0.964499
0.963316
0.953484
0.950692
0.928628
0.966342
0.941368
0.950971
0.979541
0.98088
0.96676
0.963262
0.950533
0.943445
0.975281
0.939033
0.96712
0.96455
0.958052
0.969744
0.970411
0.939333
0.975537
0.960431
0.963455
0.94927
0.961883
0.970778
0.946769
0.936268
0.974347
0.949641
0.956108
0.965548
0.967786
0.961777
0.964288
0.971398
0.955161
0.951003
0.946418
0.939137
0.961051
0.93612
0.972617
0.965319
0.970564
0.94211
0.956598
0.967373
0.973771
0.979733
0.953181
0.968315
0.925056
0.944668
0.956188
0.967944
0.968115
0.963257
0.963503
0.960568
0.977
0.98546
0.959189
0.975141
0.982227
0.980254
0.967308
0.965484
0.969949
0.970784
0.979343
0.966323
0.935144
0.977994
0.956155
0.950037
0.955956
0.958398
0.96428
0.985046
0.976891
0.975021
0.976843
0.979858
0.959257
0.964256
0.49055
fixedStep chrom=chr3 start=1 step=1000000 span=1000000
0.918228
0.953924
0.971215
0.95415
0.950239
0.955281
0.939128
0.98202
0.945772
0.96746
0.96879
0.957134
0.971171
0.969103
0.974535
0.940212
0.96001
0.96329
0.953045
0.931885
0.954953
0.953367
0.939856
0.957445
0.960384
0.975501
0.913176
0.964554
0.957306
0.967039
0.970822
0.988387
0.95631
0.954535
0.946883
0.954097
0.95298
0.969342
0.950584
0.931617
0.945768
0.939173
0.967441
0.947239
0.966757
0.983585
0.952402
0.967097
0.957592
0.95695
0.954011
0.927667
0.983574
0.963455
0.961444
0.96432
0.96374
0.955445
0.937947
0.965731
0.971687
0.958926
0.986299
0.947648
0.980643
0.967203
0.970815
0.955722
0.96319
0.969952
0.952903
0.987694
0.977631
0.966859
0.953635
0.690836
0.967154
0.968163
0.961993
0.969257
0.962225
0.967606
0.953729
0.97301
0.962055
0.967664
0.966485
0.952397
0.95235
0.937424
0.624567
0.183678
0.0167863
0.24473
0.9561
0.946946
0.955683
0.95981
0.944108
0.944764
0.956475
0.934424
0.962495
0.956983
0.976171
0.97282
0.958205
0.965503
0.960944
0.933033
0.959704
0.957484
0.941884
0.958622
0.975054
0.969117
0.955744
0.980026
0.966537
0.946648
0.937471
0.918245
0.953838
0.977568
0.970142
0.825029
0.963291
0.983558
0.966728
0.963253
0.831555
0.95156
0.923726
0.945403
0.972858
0.93516
0.94042
0.909821
0.965761
0.945777
0.968079
0.957392
0.957958
0.964451
0.975131
0.951563
0.954002
0.970335
0.94819
0.974168
0.971778
0.962472
0.968584
0.930151
0.950466
0.947315
0.963633
0.957035
0.935877
0.937691
0.96982
0.959044
0.956118
0.945734
0.960422
0.953621
0.952968
0.961652
0.965178
0.969469
0.940841
0.969562
0.974126
0.975671
0.965283
0.956453
0.95171
0.964128
0.964306
0.952238
0.954832
0.963094
0.97481
0.959886
0.977513
0.95469
0.966067
0.954121
0.974609
0.970207
0.971204
0.960059
0.962227
0.972011
0.980906
0.852273
0.947205
0.929396
0.420598
fixedStep chrom=chr4 start=1 step=1000000 span=1000000
0.900223
0.953192
0.96754
0.874165
0.852825
0.939659
0.977293
0.980547
0.916988
0.508998
0.974436
0.930978
0.949298
0.967458
0.946275
0.962163
0.961225
0.970066
0.960674
0.958072
0.968885
0.958947
0.949955
0.973537
0.972594
0.978626
0.954301
0.969486
0.978176
0.975398
0.983016
0.97308
0.974423
0.972357
0.977812
0.971552
0.968145
0.961022
0.967842
0.963958
0.970553
0.970942
0.968948
0.948978
0.957365
0.957109
0.955797
0.970671
0.941379
0.199688
0.0284209
0.20039
0.909058
0.909161
0.95721
0.946128
0.957094
0.93067
0.908053
0.942395
0.95248
0.948044
0.960608
0.940897
0.954255
0.946321
0.956797
0.942496
0.912709
0.876652
0.946473
0.931668
0.922635
0.959077
0.965212
0.919862
0.971169
0.948574
0.936895
0.948234
0.962191
0.960337
0.946316
0.959491
0.953235
0.953036
0.931884
0.945191
0.96311
0.966517
0.947364
0.922374
0.95419
0.953486
0.943719
0.953251
0.96338
0.926566
0.949963
0.938694
0.958472
0.961672
0.899908
0.919383
0.946342
0.945593
0.927997
0.962407
0.966546
0.954064
0.940628
0.933885
0.951296
0.968812
0.97251
0.962363
0.967036
0.951034
0.826968
0.865866
0.952235
0.971236
0.944907
0.956492
0.954197
0.973335
0.952137
0.924449
0.9543
0.945611
0.965466
0.747109
0.959251
0.972112
0.953715
0.955985
0.980763
0.967611
0.959893
0.970497
0.951831
0.945285
0.954888
0.860925
0.883712
0.942061
0.946484
0.959162
0.961395
0.94308
0.97107
0.963269
0.975106
0.973671
0.9686
0.972168
0.96789
0.957368
0.935501
0.952478
0.945338
0.968534
0.977614
0.953149
0.910459
0.942912
0.937922
0.942931
0.971744
0.953481
0.928871
0.975645
0.972899
0.959322
0.971093
0.967517
0.971632
0.970156
0.962763
0.964629
0.979325
0.964789
0.966743
0.965052
0.964152
0.976462
0.937631
0.95813
0.955107
0.805738
0.248115
fixedStep chrom=chr5 start=1 step=1000000 span=1000000
0.83997
0.934611
0.984219
0.97643
0.970944
0.981334
0.981138
0.936554
0.95724
0.969292
0.971127
0.985485
0.969859
0.973933
0.981729
0.958448
0.956735
0.879614
0.96336
0.96642
0.872705
0.777851
0.922147
0.978151
0.969474
0.954193
0.973417
0.970912
0.952298
0.950452
0.953899
0.979219
0.953131
0.952751
0.789092
0.946098
0.963642
0.930415
0.97392
0.958054
0.949982
0.942256
0.931395
0.911221
0.946131
0.91816
0.442244
0.0676702
0.0425358
0.0564908
0.720214
0.949507
0.940255
0.940771
0.959504
0.956676
0.965916
0.95227
0.940633
0.973218
0.929318
0.970859
0.912925
0.949157
0.940448
0.959019
0.95668
0.932559
0.965398
0.597038
0.22034
0.65314
0.965776
0.980204
0.971934
0.918532
0.953053
0.961194
0.934651
0.956136
0.953816
0.95038
0.938461
0.964229
0.966478
0.96391
0.938546
0.956547
0.952332
0.972556
0.929127
0.976006
0.961066
0.942387
0.974357
0.968655
0.964028
0.92696
0.944932
0.879302
0.885238
0.935728
0.942616
0.975357
0.95122
0.968004
0.944679
0.992622
0.963663
0.947694
0.942375
0.943848
0.959628
0.961294
0.934995
0.959052
0.964802
0.955696
0.959881
0.948779
0.94582
0.945762
0.940686
0.965458
0.965595
0.961493
0.942433
0.953545
0.956585
0.952014
0.931791
0.935624
0.958905
0.96759
0.96539
0.984728
0.946205
0.958554
0.965227
0.959338
0.959283
0.963063
0.970095
0.980373
0.935925
0.951739
0.974841
0.952204
0.944645
0.980465
0.971189
0.973172
0.923764
0.943225
0.973475
0.957005
0.950306
0.960933
0.974815
0.972429
0.95361
0.963527
0.943535
0.950699
0.976612
0.973918
0.966697
0.983075
0.970225
0.975785
0.969342
0.962402
0.977744
0.978489
0.969718
0.932122
0.849293
0.814453
0.930923
0.946933
0.943415
0.518995
fixedStep chrom=chr6 start=1 step=1000000 span=1000000
0.82829
0.973846
0.962525
0.966787
0.963566
0.965137
0.950289
0.972123
0.966778
0.953438
0.969095
0.973927
0.973435
0.978683
0.97759
0.975602
0.965747
0.969802
0.966357
0.942149
0.975468
0.969869
0.96749
0.948668
0.961458
0.980039
0.749781
0.964258
0.956901
0.94137
0.952264
0.935796
0.929292
0.968179
0.969771
0.965901
0.979537
0.979365
0.975796
0.970202
0.985307
0.975041
0.965111
0.977827
0.948291
0.960489
0.963341
0.964663
0.957145
0.950423
0.960102
0.935787
0.934955
0.969654
0.961952
0.952694
0.962018
0.644238
0.29688
0.027376
0.452724
0.834688
0.945048
0.934651
0.945694
0.943901
0.956177
0.958294
0.962547
0.954415
0.933383
0.960595
0.941252
0.942224
0.910192
0.959909
0.928093
0.913701
0.933987
0.956597
0.920561
0.932241
0.926888
0.943782
0.931909
0.912764
0.888387
0.962013
0.943653
0.972604
0.971018
0.964395
0.968692
0.963365
0.950197
0.907042
0.966806
0.971501
0.952625
0.940754
0.95713
0.961867
0.948654
0.951502
0.947892
0.957897
0.972506
0.959283
0.963591
0.93691
0.956722
0.964811
0.953629
0.970341
0.952558
0.92727
0.957849
0.931696
0.96593
0.975451
0.932393
0.944779
0.953909
0.973201
0.950044
0.963393
0.94877
0.958886
0.968176
0.966363
0.961002
0.938936
0.978961
0.958317
0.976344
0.97209
0.965247
0.973381
0.973937
0.967244
0.968191
0.94781
0.966386
0.971839
0.972718
0.953078
0.968482
0.975616
0.967321
0.97115
0.96718
0.961645
0.966887
0.968106
0.977353
0.981599
0.959878
0.979933
0.957969
0.965282
0.906455
0.97737
0.972939
0.988589
0.951437
0.9726
0.964079
0.892606
0.956555
0.962226
0.73176
fixedStep chrom=chr7 start=1 step=1000000 span=1000000
0.911807
0.95671
0.961838
0.976359
0.948897
0.874139
0.826938
0.954248
0.965204
0.954877
0.947195
0.981607
0.95982
0.959083
0.959491
0.972673
0.970989
0.965358
0.975528
0.937163
0.961834
0.973526
0.948948
0.938203
0.96368
0.963695
0.962579
0.96083
0.987458
0.937905
0.953348
0.962518
0.866467
0.960993
0.91666
0.842657
0.966393
0.960014
0.965242
0.933754
0.960919
0.991646
0.969053
0.940383
0.946884
0.890981
0.972104
0.974178
0.953415
0.963615
0.967914
0.926596
0.975959
0.954026
0.938675
0.909573
0.748817
0.704881
0.0996711
0.0159883
0.0657027
0.308074
0.637659
0.644764
0.925983
0.664513
0.911714
0.878294
0.976569
0.983427
0.97751
0.979952
0.818642
0.734358
0.802571
0.6804
0.697462
0.87445
0.965252
0.965383
0.978115
0.969092
0.972137
0.955246
0.951797
0.973167
0.948358
0.939102
0.962453
0.948929
0.926961
0.918331
0.96077
0.943062
0.968377
0.960555
0.96086
0.858077
0.976168
0.946807
0.899395
0.96539
0.749192
0.880734
0.928423
0.970271
0.947473
0.963757
0.962662
0.938859
0.947786
0.95509
0.96381
0.935124
0.971532
0.965012
0.960747
0.97869
0.975155
0.952697
0.972299
0.963548
0.956833
0.954017
0.954787
0.963491
0.949913
0.972513
0.888466
0.97217
0.960244
0.975748
0.981418
0.971905
0.975456
0.97344
0.951198
0.965688
0.962045
0.967566
0.954576
0.946614
0.958448
0.75963
0.863228
0.954347
0.942091
0.96759
0.96633
0.916973
0.823542
0.984817
0.875969
0.898736
0.916595
0.973618
0.970314
0.950892
0.946142
0.898812
fixedStep chrom=chr8 start=1 step=1000000 span=1000000
0.717337
0.91512
0.868079
0.964903
0.980643
0.972253
0.948177
0.334502
0.799676
0.95775
0.980398
0.969256
0.492506
0.975282
0.965361
0.972564
0.958457
0.984766
0.978582
0.978389
0.978942
0.980143
0.985866
0.966249
0.96525
0.962903
0.979242
0.970134
0.976168
0.974228
0.965292
0.953893
0.981355
0.959658
0.958156
0.971282
0.953204
0.981329
0.974759
0.956749
0.959662
0.970607
0.962785
0.86752
0.0198511
0.0621345
0.936282
0.915474
0.939941
0.959841
0.946018
0.959187
0.970138
0.933836
0.960951
0.953141
0.944575
0.956921
0.959639
0.952523
0.963317
0.947141
0.959516
0.956492
0.952543
0.957707
0.963609
0.954651
0.957766
0.942843
0.943009
0.954768
0.951776
0.964829
0.947533
0.95211
0.968139
0.954304
0.967188
0.959046
0.960893
0.955611
0.972831
0.948921
0.938844
0.797153
0.967479
0.934799
0.948189
0.928526
0.955013
0.931833
0.963854
0.959323
0.966632
0.95359
0.965508
0.944716
0.940772
0.92826
0.962709
0.965311
0.966831
0.959753
0.964708
0.96982
0.967661
0.959946
0.952488
0.961176
0.968677
0.973739
0.967797
0.965731
0.938303
0.970218
0.971326
0.971224
0.967072
0.939832
0.964188
0.957351
0.966441
0.976296
0.975537
0.973293
0.952882
0.960852
0.940894
0.968265
0.986552
0.931049
0.977177
0.982514
0.968603
0.956966
0.967433
0.961027
0.954684
0.983922
0.970062
0.979706
0.969669
0.958503
0.953581
0.45662
fixedStep chrom=chr9 start=1 step=1000000 span=1000000
0.822908
0.93734
0.973028
0.964822
0.952624
0.943066
0.932932
0.969485
0.970242
0.967449
0.952887
0.958762
0.96687
0.965248
0.968909
0.923953
0.975916
0.942956
0.957891
0.947794
0.957195
0.933489
0.936985
0.964548
0.942059
0.957406
0.959929
0.963511
0.94576
0.966546
0.954013
0.938467
0.931387
0.888886
0.943168
0.961171
0.972585
0.976004
0.794922
0.29557
0.233898
0.260021
0.312376
0.103168
0.025129
0.015836
0
0
0
0
0
0
0
0
0
0
0
0
0
0
0.0803868
0.20652
0.202415
0.15782
0.191445
0.1775
0.210677
0.253534
0.635158
0.946481
0.951702
0.97298
0.965181
0.982489
0.967342
0.952667
0.965625
0.961636
0.956115
0.95484
0.944198
0.940588
0.955555
0.929538
0.974972
0.927746
0.947914
0.944898
0.942113
0.976407
0.938299
0.971369
0.922449
0.972963
0.886688
0.972897
0.918112
0.907255
0.973284
0.972623
0.935033
0.963429
0.947575
0.952214
0.962821
0.942326
0.949636
0.977802
0.965033
0.979485
0.95177
0.962682
0.974225
0.946754
0.979604
0.959625
0.97601
0.981881
0.975137
0.966007
0.965481
0.968653
0.948894
0.976618
0.983257
0.964611
0.974297
0.983882
0.956406
0.977098
0.977397
0.968479
0.979363
0.964215
0.962855
0.975179
0.975565
0.9451
0.443431
fixedStep chrom=chr10 start=1 step=1000000 span=1000000
0.899308
0.948476
0.982895
0.982015
0.970226
0.941327
0.942225
0.974428
0.984474
0.968713
0.969176
0.974078
0.967643
0.969234
0.968432
0.957478
0.972945
0.968518
0.959803
0.963157
0.939059
0.967337
0.950622
0.95078
0.970032
0.944733
0.953141
0.946949
0.979658
0.967604
0.960377
0.942003
0.922008
0.976063
0.979376
0.961498
0.952794
0.887568
0.56687
0.548546
0.030716
0.196022
0.662183
0.961464
0.945803
0.764498
0.574524
0.636101
0.881753
0.894426
0.819416
0.968893
0.955909
0.950126
0.961236
0.949802
0.956913
0.9638
0.953752
0.949607
0.982796
0.974201
0.964781
0.966451
0.959753
0.9648
0.965194
0.924361
0.970513
0.98145
0.973839
0.986164
0.963879
0.919875
0.970407
0.972736
0.951712
0.979897
0.975953
0.803043
0.926125
0.962769
0.975051
0.959654
0.940013
0.951473
0.971423
0.721766
0.977206
0.96755
0.943472
0.934764
0.964851
0.97088
0.918668
0.937649
0.975709
0.96945
0.941387
0.940865
0.964364
0.980571
0.963438
0.974591
0.97291
0.951734
0.970643
0.983848
0.955359
0.922555
0.981321
0.960012
0.963873
0.985467
0.983896
0.951894
0.975867
0.976768
0.974379
0.969984
0.955853
0.981008
0.949923
0.987865
0.98273
0.948458
0.96617
0.981247
0.987097
0.98278
0.969079
0.965562
0.959734
0.747084
fixedStep chrom=chr11 start=1 step=1000000 span=1000000
0.778029
0.922026
0.957424
0.78323
0.858094
0.931773
0.942991
0.935808
0.957101
0.95913
0.959424
0.978526
0.980496
0.936686
0.92205
0.987477
0.955755
0.974729
0.94235
0.965917
0.966311
0.963518
0.952027
0.940311
0.954625
0.931124
0.957372
0.954126
0.94863
0.950944
0.965883
0.954331
0.956558
0.969199
0.970775
0.966363
0.963197
0.963431
0.965481
0.929829
0.962539
0.971978
0.937294
0.950963
0.983091
0.974168
0.969692
0.966572
0.779379
0.692258
0.715143
0.0195729
0.0220764
0.0260178
0.379653
0.858454
0.933226
0.963828
0.939007
0.938584
0.936055
0.9454
0.947787
0.892404
0.978456
0.968438
0.961791
0.784374
0.966484
0.986764
0.936502
0.711854
0.969246
0.970051
0.94608
0.9638
0.962965
0.935255
0.973682
0.975657
0.975749
0.972495
0.953479
0.951529
0.971748
0.946005
0.942006
0.909788
0.909771
0.687869
0.880368
0.965267
0.957848
0.943785
0.927538
0.954181
0.947124
0.964259
0.957389
0.962444
0.944784
0.940878
0.956502
0.954594
0.978263
0.971013
0.967318
0.958949
0.954209
0.945196
0.959655
0.982492
0.966226
0.97147
0.959067
0.98332
0.975167
0.970255
0.963976
0.983077
0.984917
0.959351
0.965737
0.974335
0.961003
0.960078
0.984348
0.96648
0.979752
0.943948
0.958863
0.976201
0.973802
0.969421
0.949373
0.82547
fixedStep chrom=chr12 start=1 step=1000000 span=1000000
0.914386
0.966852
0.967849
0.965565
0.968057
0.965498
0.959071
0.919045
0.764761
0.862113
0.946254
0.91072
0.965084
0.975104
0.960206
0.979138
0.977161
0.930728
0.95887
0.97006
0.956611
0.934765
0.95737
0.958757
0.982934
0.95568
0.972604
0.946674
0.959596
0.938782
0.956663
0.893841
0.959992
0.915913
0.645134
0.0255021
0.0367152
0.616167
0.897299
0.927705
0.98202
0.943545
0.949078
0.957244
0.943161
0.970088
0.9315
0.960085
0.937088
0.966605
0.956518
0.958433
0.966489
0.96781
0.914676
0.902038
0.939566
0.96756
0.935052
0.948023
0.958487
0.929155
0.977187
0.85869
0.957892
0.968398
0.961774
0.95771
0.969449
0.956303
0.95062
0.974069
0.950286
0.935584
0.95638
0.971466
0.971037
0.95514
0.972393
0.96167
0.936014
0.959763
0.962215
0.940759
0.969709
0.97049
0.938645
0.931686
0.957987
0.975836
0.971731
0.97967
0.960193
0.977138
0.96625
0.952697
0.960772
0.945832
0.977277
0.965576
0.965166
0.956616
0.956969
0.960287
0.959243
0.951464
0.963489
0.966835
0.983553
0.983708
0.964384
0.96385
0.967461
0.988107
0.980157
0.984875
0.98532
0.978549
0.964428
0.972552
0.96666
0.962658
0.956814
0.967288
0.980034
0.974195
0.973362
0.972111
0.975088
0.95241
0.975326
0.922841
0.941309
0.88514
fixedStep chrom=chr13 start=1 step=1000000 span=1000000
0
0
0
0
0
0
0
0
0
0
0
0
0
0
0
0
0.0402396
0.0270503
0.330186
0.8583
0.975678
0.947722
0.943746
0.961418
0.90396
0.965229
0.978695
0.978907
0.968392
0.963415
0.969435
0.957026
0.975881
0.974511
0.96612
0.966604
0.970018
0.9627
0.966546
0.968065
0.941931
0.942444
0.955543
0.969141
0.976982
0.960221
0.951672
0.942247
0.956885
0.954373
0.956564
0.95132
0.843778
0.976889
0.964202
0.966273
0.966358
0.945674
0.968498
0.971034
0.95672
0.968952
0.984783
0.926976
0.979111
0.974303
0.961518
0.957523
0.984665
0.9685
0.97931
0.980016
0.967912
0.975451
0.963264
0.962969
0.966637
0.961647
0.9662
0.951873
0.959179
0.959727
0.968574
0.972128
0.982794
0.967609
0.91126
0.968535
0.974196
0.982958
0.967585
0.967968
0.951785
0.971679
0.971539
0.961372
0.973515
0.952191
0.9796
0.972181
0.957787
0.970777
0.979656
0.977504
0.972701
0.975509
0.972081
0.972933
0.971307
0.969715
0.967258
0.838687
0.938505
0.903341
0.884458
fixedStep chrom=chr14 start=1 step=1000000 span=1000000
0
0
0
0
0
0
0
0
0
0
0
0
0
0
0
0
0.0765245
0.0281605
0.217255
0.3863
0.917168
0.963513
0.951584
0.940597
0.932464
0.936761
0.962786
0.901632
0.955156
0.963592
0.957809
0.948771
0.959892
0.9771
0.941074
0.957752
0.953866
0.944248
0.950123
0.92234
0.951539
0.951448
0.954094
0.945214
0.932913
0.936527
0.940087
0.961243
0.934978
0.955503
0.967966
0.954422
0.951196
0.956308
0.957669
0.966942
0.957939
0.941855
0.966932
0.951524
0.949103
0.965077
0.950038
0.962254
0.975133
0.965948
0.945606
0.963683
0.978763
0.97993
0.942353
0.949599
0.976933
0.951375
0.97279
0.979553
0.97378
0.977998
0.985757
0.96191
0.956608
0.962509
0.977127
0.980913
0.984109
0.965061
0.942727
0.966539
0.96557
0.97791
0.971517
0.965013
0.965671
0.976383
0.978428
0.982893
0.981774
0.985785
0.982244
0.988909
0.982244
0.971323
0.964524
0.969362
0.967824
0.839694
0.721316
0
fixedStep chrom=chr15 start=1 step=1000000 span=1000000
0
0
0
0
0
0
0
0
0
0
0
0
0
0
0
0
0
0.0695746
0.0219378
0.100967
0.3579
0.261109
0.503159
0.74478
0.790165
0.974248
0.981622
0.978072
0.56842
0.970849
0.559031
0.933299
0.693147
0.971595
0.906122
0.965246
0.970255
0.9438
0.95846
0.969678
0.969056
0.96859
0.968684
0.890885
0.910174
0.947696
0.952983
0.95614
0.988603
0.934053
0.967837
0.952311
0.964835
0.956305
0.950011
0.945877
0.943205
0.98591
0.972988
0.9735
0.977274
0.981323
0.967665
0.975571
0.96486
0.973312
0.976115
0.976187
0.977074
0.980531
0.967414
0.959039
0.940118
0.970317
0.94184
0.895129
0.951645
0.934478
0.944281
0.961909
0.984359
0.938948
0.815478
0.957032
0.643462
0.897985
0.960965
0.941962
0.964993
0.962286
0.970492
0.965791
0.962991
0.956423
0.97787
0.989946
0.978147
0.959641
0.975413
0.952135
0.947173
0.843784
fixedStep chrom=chr16 start=1 step=1000000 span=1000000
0.929113
0.961445
0.890473
0.968662
0.977432
0.913426
0.989691
0.987622
0.969265
0.964797
0.972818
0.96313
0.968654
0.975558
0.766786
0.762019
0.641884
0.971595
0.490926
0.972982
0.917608
0.68855
0.854906
0.978653
0.981895
0.977431
0.976301
0.985974
0.743653
0.634854
0.856664
0.88529
0.222945
0.211541
0.475647
0.881828
0.192049
0.0168238
0.00643789
0
0
0
0
0
0
0
0.544245
0.930503
0.96008
0.980077
0.986061
0.975591
0.970599
0.966132
0.98033
0.96204
0.973035
0.982552
0.957446
0.937702
0.952536
0.969796
0.973132
0.968647
0.984194
0.963
0.97613
0.973719
0.969491
0.931961
0.764526
0.890454
0.955884
0.984134
0.910596
0.95471
0.971032
0.981906
0.991254
0.98963
0.969039
0.975188
0.981816
0.981981
0.979915
0.974931
0.97271
0.949667
0.897922
0.949362
0.293984
fixedStep chrom=chr17 start=1 step=1000000 span=1000000
0.749363
0.944323
0.963183
0.893362
0.966636
0.947665
0.961364
0.965995
0.97356
0.966476
0.972291
0.965198
0.971717
0.977908
0.960692
0.838625
0.845172
0.971564
0.745878
0.839201
0.733555
0.789009
0.545367
0.0349596
0.0226388
0.0316385
0.233272
0.913771
0.962895
0.965806
0.888757
0.931154
0.914406
0.981862
0.964493
0.948418
0.768266
0.885224
0.723652
0.972354
0.976052
0.937687
0.961092
0.893205
0.964572
0.885783
0.725249
0.873482
0.977984
0.97335
0.981517
0.968879
0.96727
0.966744
0.960161
0.965049
0.96488
0.984688
0.96636
0.935549
0.903699
0.972791
0.868988
0.962978
0.882503
0.981551
0.973436
0.96701
0.94298
0.964414
0.972339
0.980982
0.980908
0.980693
0.979565
0.962669
0.965663
0.973673
0.977098
0.986142
0.968229
0.924027
0.961256
0.770583
fixedStep chrom=chr18 start=1 step=1000000 span=1000000
0.888705
0.957256
0.967825
0.974341
0.964964
0.969895
0.972072
0.958925
0.966305
0.967518
0.951073
0.93796
0.926673
0.958607
0.565145
0.170498
0.0162937
0.0168629
0.0197581
0.0198144
0.104221
0.969113
0.958918
0.972926
0.969845
0.978948
0.969379
0.960411
0.962105
0.979906
0.980293
0.969781
0.96383
0.96618
0.956852
0.946597
0.972659
0.955845
0.99033
0.97031
0.9751
0.980171
0.965478
0.96333
0.96469
0.965821
0.938721
0.942901
0.982606
0.948572
0.96817
0.959415
0.982961
0.95723
0.961483
0.975814
0.972391
0.960865
0.978153
0.964793
0.960773
0.969065
0.971207
0.969461
0.962948
0.978259
0.981357
0.975253
0.968359
0.973099
0.946831
0.972598
0.978235
0.968843
0.978524
0.985669
0.975279
0.961329
0.970149
0.941969
0.663333
fixedStep chrom=chr19 start=1 step=1000000 span=1000000
0.715892
0.963955
0.959042
0.964093
0.957556
0.96411
0.965011
0.945232
0.903643
0.946662
0.96763
0.942422
0.939097
0.972737
0.941635
0.954094
0.971432
0.96496
0.972056
0.957816
0.897079
0.922977
0.884698
0.925913
0.41166
0.0441974
0.0407169
0.702243
0.953096
0.960058
0.982114
0.992025
0.957914
0.979471
0.946766
0.973735
0.908532
0.903159
0.955505
0.943763
0.930009
0.944446
0.82473
0.815418
0.94102
0.968539
0.96315
0.906134
0.962577
0.945948
0.913329
0.965462
0.926254
0.917086
0.885653
0.946831
0.958254
0.947783
0.908492
fixedStep chrom=chr20 start=1 step=1000000 span=1000000
0.9073
0.967323
0.972134
0.963133
0.962698
0.955168
0.973142
0.971648
0.971642
0.975878
0.983527
0.980465
0.939587
0.968823
0.969635
0.976267
0.977225
0.975634
0.94596
0.969251
0.985575
0.956846
0.953381
0.908909
0.966437
0.812388
0.264293
0.0191925
0.178502
0.462841
0.393836
0.829862
0.974122
0.972657
0.959063
0.965461
0.967175
0.978807
0.978331
0.964007
0.97668
0.962786
0.972629
0.963078
0.982277
0.956592
0.990831
0.955721
0.956306
0.976682
0.976228
0.981336
0.982814
0.956623
0.963125
0.95287
0.970988
0.990024
0.987917
0.979583
0.980462
0.978094
0.983305
0.965231
0.637197
fixedStep chrom=chr21 start=1 step=1000000 span=1000000
0
0
0
0
0
0.199082
0.240842
0.207225
0.114528
0.23757
0.340649
0.0366511
0.0413041
0.387284
0.937436
0.971576
0.962542
0.923309
0.967185
0.971441
0.981859
0.984786
0.973737
0.983738
0.981463
0.978177
0.977667
0.914051
0.947861
0.980495
0.979218
0.976978
0.965523
0.971894
0.928101
0.975602
0.971232
0.971038
0.984543
0.977028
0.959013
0.981131
0.969782
0.759601
0.890689
0.971226
0.927525
fixedStep chrom=chr22 start=1 step=1000000 span=1000000
0
0
0
0
0
0
0
0
0
0
0.104229
0.19309
0.153348
0.0438759
0.0270601
0.26961
0.508389
0.944259
0.336031
0.972612
0.901835
0.64887
0.877135
0.898424
0.889654
0.933532
0.983779
0.988701
0.922358
0.962958
0.978367
0.960419
0.95174
0.979044
0.955282
0.972024
0.970683
0.979687
0.945971
0.966474
0.968764
0.963768
0.943676
0.979763
0.976529
0.979586
0.977056
0.980446
0.977548
0.977104
0.901232
fixedStep chrom=chrX start=1 step=1000000 span=1000000
0.348786
0.429859
0.512821
0.866116
0.976316
0.973738
0.962067
0.947368
0.953597
0.971208
0.95739
0.950739
0.951789
0.962304
0.940718
0.96801
0.938568
0.959336
0.962675
0.958411
0.953116
0.959103
0.965217
0.945632
0.966571
0.951738
0.949847
0.958145
0.948629
0.971027
0.955484
0.961964
0.974241
0.977262
0.967785
0.9693
0.948968
0.73868
0.977258
0.977422
0.975793
0.959088
0.936647
0.96268
0.959744
0.976533
0.935755
0.953498
0.833998
0.687766
0.901303
0.868828
0.699702
0.938562
0.904989
0.859533
0.84195
0.871515
0.50685
0.00908679
0.0100734
0.00974278
0.450456
0.838046
0.866567
0.891298
0.893865
0.900769
0.932547
0.925015
0.907879
0.86575
0.834608
0.869545
0.903908
0.861311
0.841699
0.904437
0.919428
0.929747
0.901433
0.917838
0.951594
0.921943
0.946651
0.926282
0.935988
0.941914
0.955229
0.620977
0.575705
0.67474
0.572254
0.902529
0.962921
0.962859
0.924619
0.957487
0.944432
0.956443
0.937169
0.913866
0.785842
0.910005
0.900754
0.945081
0.925985
0.945712
0.952072
0.9075
0.940671
0.949049
0.924561
0.945612
0.887216
0.801696
0.882831
0.916772
0.947087
0.943019
0.802278
0.946586
0.943717
0.954941
0.96166
0.950678
0.930586
0.926038
0.949445
0.933217
0.954911
0.906472
0.951438
0.960583
0.952919
0.767377
0.967479
0.949286
0.93597
0.942237
0.950533
0.78329
0.931265
0.960914
0.862102
0.972014
0.954376
0.950035
0.94736
0.867453
0.958852
0.948797
0.879793
0.915058
0.794901
0.716241
0.224775
fixedStep chrom=chrY start=1 step=1000000 span=1000000
0.348786
0.429859
0.516519
0.55866
0.52379
0.52561
0.602843
0.892449
0.94473
0.51958
0.491084
0.557195
0.923549
0.883029
0.901696
0.910284
0.828639
0.660142
0.550071
0.925661
0.693402
0.691847
0.420771
0.317006
0.270588
0.340179
0.335159
0
0
0
0
0
0
0
0
0
0
0
0
0
0
0
0
0
0
0
0
0
0
0
0
0
0
0
0
0
0.100024
0.409585
