# Supplementary material for: Nanopore-based consensus sequencing enables accurate multimodal tumor cell-free DNA profiling
Source: Genome Res. 2025 Apr;35(4):886–99. doi: 10.1101/gr.279144.124 (PMC12047234; doi:10.1101/gr.279144.124)
Supplement: Supplement 13 [file Supplemental_Code.zip › Supplemental_Code/NanoRCS/05_cna/ichorCNA/inst/extdata/map_hg38_10kb.wig]

fixedStep chrom=chr1 start=1 step=10000 span=10000
0
0.148057
0.135507
0.143149
0.3333
0.357598
0.386415
0.19715
0.209151
0.109673
0.0996466
0.0598997
0.0660066
0.0576999
0.0589736
0.0655268
0.0674011
0.0752431
0.183965
0.139056
0.101638
0
0
0
0
0.0161159
0.101909
0.096774
0.0915392
0.0521882
0
0
0
0
0.0144072
0.107918
0.120882
0.126984
0.111668
0.108601
0.0871458
0.092214
0.103495
0.077417
0.0940441
0.10051
0.0917253
0.0530562
0.0532487
0.0556081
0.0610775
0.0666043
0.0683499
0.0497945
0
0
0
0
0.054565
0.149096
0.146358
0.099632
0.157737
0.310533
0.0768875
0.106207
0.0912857
0.0958999
0.0982844
0.100349
0.058239
0.0689679
0.0674552
0.0491335
0.0568315
0.0669192
0.0742955
0.187588
0.4489
0.473598
0.346202
0.4416
0.710667
0.637755
0.6701
0.58266
0.576379
0.656288
0.643543
0.607585
0.928643
0.998892
0.985445
0.905856
0.986311
0.988917
0.98337
0.912801
0.970594
0.948398
0.954195
0.914748
0.939449
0.956001
0.990872
0.994343
0.937488
0.713843
0.973972
0.982086
0.920394
0.991892
0.987472
0.859625
0.910409
0.973525
1
0.96771
0.95223
0.964076
0.905962
0.99795
0.99145
0.997725
0.886268
0.9484
0.963626
0.982459
0.841032
0.951134
1
0.990319
0.99875
1
0.99749
0.867501
0.948881
0.982667
0.934007
0.978814
0.961248
0.726004
0.992079
1
0.86567
0.744427
0.828508
0.817592
0.743286
0.819643
0.764788
0.754279
0.752221
0.878258
0.973473
0.985572
0.979762
0.947684
0.851871
0.941452
0.962388
0.985769
0.9991
0.66405
0.558779
0.786426
0.708824
0.787502
0.901374
0.598859
0.540831
0.617493
0.670882
0.681826
0.630765
0.89345
0.988078
0.985327
0.98868
0.971647
0.985077
0.957695
0.96147
0.965105
0.971821
0.951485
0.959185
0.981063
0.961518
0.973417
0.934588
0.986318
0.984957
0.909036
0.975914
0.991869
0.988302
0.956893
0.902946
0.914266
0.980025
0.973064
0.989319
0.985614
0.971834
0.956503
0.976359
0.985114
0.985508
0.966258
0.973443
0.974526
0.883664
0.981793
0.901996
0.991673
0.994276
0.994056
0.973779
0.997153
0.982802
0.962679
0.950193
0.996155
0.962321
0.993532
0.954682
0.994213
0.797048
1
0.99775
1
0.9999
0.992658
0.982613
0.996721
0.78646
0.992553
0.995732
0.991948
1
0.990146
0.979242
0.99695
0.984681
0.99053
1
1
0.981728
0.9972
1
1
1
0.983511
0.974608
0.86125
0.912642
0.907624
0.998889
0.999913
0.996273
0.971194
0.989925
0.99466
0.98891
0.460165
0.146334
0.149973
0.261625
0.32299
0.057425
0
0
0
0.131356
0.308522
0.279518
0.466382
0.988787
0.993267
1
0.989397
0.983951
0.995202
0.9741
0.917945
1
0.989727
1
0.997959
0.99041
1
0.954151
0.99815
0.95748
0.989766
0.989907
0.936638
1
0.972416
1
0.977863
0.972318
1
0.995363
0.994788
1
1
0.990715
1
0.997383
0.983367
1
1
0.997661
0.995317
0.87226
1
0.9966
0.996583
0.985483
1
0.99995
1
1
0.798453
0.9991
1
0.957158
0.924216
0.941962
1
0.995583
1
0.995256
0.999529
0.9956
0.937222
0.999733
1
1
1
0.981559
0.995733
0.990615
0.994417
1
0.925969
0.986585
0.993517
1
0.993171
0.995749
1
1
0.993795
0.997662
0.964053
0.917326
0.981087
1
0.99845
0.979928
0.996
0.921083
0.974172
0.990279
0.968896
1
0.897163
0.988454
1
0.998407
0.972852
0.971421
0.955488
0.997442
1
0.996597
0.961378
0.848351
0.981872
0.971555
0.970631
0.973686
0.991698
0.974909
0.9397
0.969465
0.903687
0.98379
0.989312
0.9868
0.957041
1
0.989777
0.991211
0.9999
0.988548
0.989448
0.969387
0.978362
0.9928
0.951847
0.768439
0.961216
0.997147
0.889342
0.99965
0.971019
0.802998
0.997676
0.985723
0.987308
0.985553
0.985308
0.985449
0.975555
0.640154
0.97123
0.995997
0.969697
0.979988
0.989006
0.749387
0.98723
0.988596
0.998189
0.991153
0.992524
0.980378
0.98977
0.98914
0.901266
0.977796
0.984363
0.970876
0.99995
0.968893
0.999184
0.993265
0.994634
1
0.996124
0.98431
0.998622
0.981412
0.995692
1
0.987905
0.960838
0.998
0.988166
0.999283
0.999121
0.981819
0.995615
0.945433
0.97892
0.951627
1
0.997054
0.991333
0.97004
0.993379
0.9993
0.9877
0.996731
0.996045
1
0.897795
0.995549
1
0.993632
0.983715
0.991048
0.9996
1
0.999142
0.998347
1
0.988854
0.965698
0.989697
0.988866
0.96848
0.546877
0.920756
0.98261
0.994753
0.975002
0.992803
1
0.994437
1
0.998889
1
0.992564
0.989944
0.998401
0.995934
0.998487
0.993575
0.99975
0.596553
0.773571
0.992643
0.97939
0.984341
0.983495
0.980985
0.64428
0.99332
1
1
0.974421
0.995347
0.998011
0.903728
0.999133
0.99965
0.969751
0.988022
0.997514
0.998406
0.99291
0.998035
0.993573
0.990396
0.997091
0.976906
0.993381
0.993033
0.937018
0.995008
0.997398
1
0.996441
0.997933
1
0.998475
0.996215
1
0.981634
1
0.973014
0.984014
0.993941
0.99605
0.99675
0.986146
0.984595
0.990005
0.9993
0.992901
0.988204
0.9995
0.929316
0.996383
0.975544
0.976449
0.998319
0.991792
0.984439
0.956921
0.908647
0.962098
0.890947
1
0.996033
0.97982
0.985655
0.979523
0.92481
0.99975
0.997773
0.953623
0.995487
0.884475
0.967649
0.99995
0.970438
0.859653
0.980065
0.982335
0.998525
0.9982
1
0.962749
0.916617
1
0.98368
0.976445
0.994428
0.985562
0.978301
0.996713
0.998368
1
1
0.957403
0.984367
0.976356
0.982965
0.9954
0.993046
0.991314
0.995017
0.992434
1
1
0.967304
0.986307
0.995318
0.996355
0.967664
0.982175
0.981192
0.946727
0.959181
0.968662
0.972517
0.958332
0.972527
1
0.982449
1
0.999683
0.989848
0.983908
0.829512
0.9739
0.974176
0.983133
0.967978
0.982255
0.933107
0.936979
0.952366
0.920092
0.949025
0.957491
0.936897
0.836377
0.793756
0.810893
0.993239
0.975862
0.982917
0.995508
0.988686
0.958372
0.973497
0.945227
0.958081
0.938063
0.931839
0.95898
0.991858
0.98524
0.993311
0.979374
0.992891
0.989134
0.963069
0.958733
0.967343
0.991207
0.983274
0.968218
0.961998
0.809552
0.980636
0.972292
0.978276
0.961137
0.957419
0.982697
0.996205
0.980452
0.987763
0.99836
0.992282
0.980214
0.989722
0.999841
0.995543
0.999517
1
0.982425
0.997524
0.998277
0.974588
0.988044
0.997438
0.981995
0.996464
0.991735
0.993072
0.995881
0.998526
0.999812
0.976776
0.97915
0.997032
1
0.99828
0.998517
0.99788
0.998049
1
0.893076
0.982371
0.992587
0.980663
0.973813
0.983878
0.986158
0.994381
0.985636
0.984074
0.946119
0.981747
0.994781
0.872764
0.982759
0.989827
0.992315
0.995809
1
0.982257
0.993402
0.981214
0.993362
0.995577
0.981203
0.9946
0.99082
0.926148
0.985711
1
0.452116
0.993784
1
1
1
0.998376
0.9987
0.989859
0.988396
0.9872
0.988812
0.981773
0.990604
0.945951
0.999031
0.9987
0.986525
1
0.815438
0.562037
0.997266
1
0.97491
1
0.994783
0.988792
0.999517
0.996127
0.998313
0.998284
0.999796
0.9768
0.991656
0.962982
0.980982
0.9846
0.982457
0.98859
0.982682
0.991152
0.983018
0.987882
0.99742
0.985512
0.97679
0.928515
0.960585
0.993262
0.966191
0.965223
0.980619
0.973393
0.983335
0.99069
0.857403
0.994304
0.955313
0.982627
0.961279
0.974221
1
0.989058
0.985055
0.910307
0.982516
0.985141
0.976005
0.987206
0.994835
0.983229
0.984762
0.953296
0.980456
0.974992
0.986619
0.987467
0.97505
0.962845
0.969655
0.97761
0.995708
0.959082
0.978216
0.94652
0.966053
0.964459
0.953274
0.984515
0.981934
0.966421
0.977487
0.974774
0.941741
0.948277
1
0.984584
0.978395
0.976414
0.996672
0.987971
0.983599
0.990118
0.973766
0.937647
0.995175
0.995074
0.990836
0.980656
0.992434
0.777818
0.975811
0.997372
0.961972
0.997742
0.981805
0.990699
0.968538
0.996804
0.99985
0.973561
0.690411
0.7735
0.991498
0.996076
0.836569
0.995776
0.991142
0.989941
0.989125
0.986444
0.985385
0.984943
0.957197
0.991947
0.978002
0.986148
0.955909
0.96979
0.983923
0.979668
0.982699
0.943478
0.965249
0.973599
0.972229
0.996264
0.994934
0.960064
0.7987
0.926525
0.932333
0.962158
0.974441
0.98
0.968333
0.969371
0.971325
0.988419
0.953651
0.958048
0.994585
0.948145
0.985772
0.976059
0.957542
0.949855
0.98341
0.95498
0.986931
0.974425
0.982814
0.947254
0.990439
0.976704
0.948106
0.991007
0.983585
0.994749
0.995924
0.974622
0.973858
0.978762
0.985275
0.99985
0.980719
0.993201
0.982959
0.998983
0.962726
0.99253
0.997719
0.999624
0.983117
0.970967
0.989982
0.995376
0.987486
0.982873
0.975377
0.975208
0.973795
0.980492
0.991427
0.987201
0.996682
0.972083
0.978678
0.980822
0.937161
0.976263
0.916413
0.952117
0.945326
0.94551
0.970974
0.961833
0.969382
0.919979
0.99401
0.99749
0.970834
0.95126
0.944233
0.97882
0.987608
0.943588
0.959017
0.980028
0.975965
0.970386
0.974938
0.970572
0.983119
0.974649
0.952682
0.956923
0.975509
0.969561
0.954467
0.959115
0.941527
0.975661
0.953497
0.993219
0.98311
0.971942
0.9992
0.962511
0.956504
0.964233
0.955855
0.951569
0.952677
0.96471
0.941667
0.928865
0.931472
0.930833
0.941252
0.954556
0.938162
0.848118
0.937611
0.969809
0.984485
0.973563
0.985846
0.974839
0.976155
0.961921
0.970926
0.987461
0.972893
0.965603
0.952218
0.967127
0.938958
0.963433
0.947348
0.962491
0.961156
0.972704
0.967102
0.97118
0.978035
0.982638
0.989549
0.9834
0.982007
0.994473
0.970578
0.990861
0.954052
0.98848
0.945966
0.948826
0.977522
0.951008
0.955796
0.965738
0.970982
0.846921
0.993646
0.956106
0.974428
0.939856
0.957488
0.9642
0.993504
0.968508
0.995824
0.988807
1
0.989158
0.9753
0.9616
0.987766
0.981266
1
0.977239
0.999375
0.98895
1
0.98852
1
0.9982
1
0.997724
1
1
0.983009
0.997812
0.996798
0.955625
0.984426
0.98568
1
0.994952
1
0.982636
0.977827
0.995122
0.996358
0.988759
0.992246
1
0.9851
0.993985
0.990786
0.997879
0.975866
0.954469
0.9641
0.992508
0.964972
0.995063
0.98187
0.977475
0.951615
0.916755
0.945883
0.915234
0.945111
0.979543
0.976524
0.977885
0.950822
0.684764
0.965258
0.925586
0.981892
0.981692
0.983444
0.987495
0.996693
0.585203
0.981541
0.991087
0.9917
0.989663
0.993944
0.980406
0.987605
0.923981
0.960816
0.960014
0.957663
0.98182
0.984481
0.867711
0.959517
0.996758
0.98365
0.989855
0.984379
0.981214
0.972262
0.970988
0.984893
0.980073
0.949225
0.953496
0.987997
0.998008
0.996008
0.984714
1
1
0.948647
1
0.961788
0.978026
0.995595
0.968645
0.99828
0.991238
0.9892
0.99089
0.994161
0.920078
0.995216
0.986788
0.974993
0.990949
0.984674
0.955935
0.959233
0.980712
0.989553
0.984685
0.967078
0.988006
0.996343
0.977011
0.962818
0.980096
0.994343
0.981119
0.992182
0.988062
0.973769
0.972412
0.995583
0.96548
0.984149
0.984994
0.986785
0.979807
0.963463
0.978256
0.926484
0.872813
0.974733
0.98686
0.947297
0.977696
0.977517
0.989566
0.917287
0.892764
0.982583
0.968649
0.984675
0.894539
0.995692
0.957419
0.981341
0.988004
0.965817
0.979298
0.962561
0.98883
0.968803
0.994728
0.967702
0.998821
0.984904
0.9997
0.979641
0.989693
0.972515
0.952546
0.98717
0.995663
0.96539
0.983464
0.984734
0.990942
0.993184
0.978859
0.989033
0.985508
0.993286
0.991489
0.984921
0.961202
0.972966
0.974357
0.902301
1
1
0.990003
0.987909
0.999612
0.992855
0.990071
0.999613
0.982815
0.991248
0.983046
0.974706
0.970997
0.977242
0.997095
0.992393
0.97848
0.956839
0.9811
0.990489
0.989403
0.990544
0.975071
0.975733
0.968426
0.989031
0.97238
0.961425
0.869494
0.980526
0.908009
0.973341
0.988367
0.881079
0.984202
0.995796
0.980496
0.9856
0.372574
0.549385
0.81756
0.51076
0.310729
0.457902
0.532561
0.711574
0.331424
0.187139
0.212379
0.448127
0.293859
0.489048
0.487667
0.419524
0.213254
0.139162
0
0
0
0
0.218506
0.29346
0.269048
0.256165
0.187918
0.193056
0.418418
0.245429
0.448583
0.47442
0.512656
0.792055
0.555098
0.489105
0.339792
0.298603
0.369031
0.222554
0.190488
0.263834
0.282528
0.29063
0.598066
0.760677
0.582957
0.233798
0.364948
0.489838
0.495371
0.286928
0.463447
0.257465
0.187615
0.244257
0.305634
0.306768
0.410431
0.770285
0.697507
0.746536
0.960054
0.940652
0.920764
0.895618
0.915265
0.959986
0.97242
0.976654
0.979393
0.985658
0.977487
1
0.955281
0.965876
0.95684
0.96975
0.799296
0.880979
0.999913
0.977394
0.979755
0.988983
0.965433
0.896142
0.954153
0.835682
0.948058
0.939444
0.981904
0.938422
0.990661
0.93787
0.992568
0.990889
0.98921
0.989534
0.992896
0.976059
0.984951
0.994712
0.993032
0.969466
0.979357
0.974751
0.939309
0.981384
0.993246
0.971299
0.991697
0.995272
1
0.993879
0.97156
0.971131
0.977005
0.989358
0.997164
0.985119
0.901004
0.974582
0.937882
0.986369
0.876716
0.946062
0.938226
0.998748
0.990982
0.969018
0.988984
0.983999
1
0.989886
0.996225
0.991417
0.98219
0.983305
0.996783
0.984796
1
0.98987
0.988173
0.990666
0.998462
0.951904
0.99975
0.919104
0.996747
0.98318
0.841
0.949923
1
1
0.9996
0.985223
0.990034
0.760318
0.979047
0.982241
0.456207
0.997942
0.996929
0.98121
0.9876
0.976154
0.988354
0.979695
0.976039
0.997226
0.999096
0.990592
0.991344
0.985339
0.991337
0.944328
0.978749
0.998246
0.971841
0.990402
0.992182
0.997067
1
0.99341
0.983149
0.999059
0.971254
0.98806
0.994892
1
0.98674
0.997113
0.996043
0.994007
0.994788
0.983363
0.99693
0.999332
0.985699
0.987334
0.983382
0.980234
0.997037
0.998582
0.993125
0.977263
0.992786
0.978802
0.997225
0.996635
0.976595
0.971629
0.958887
0.969392
0.975805
0.979269
0.990755
0.993154
0.982123
0.9622
0.981347
0.982519
0.958519
0.977261
0.988872
0.968382
0.977925
0.991919
0.979947
0.9998
0.98645
0.989735
1
0.9998
0.995884
0.928727
0.988179
0.99699
0.968614
0.981274
0.991954
0.98437
0.999025
0.990702
0.986535
0.992167
0.98997
0.994722
0.902358
0.966355
0.983226
0.956295
0.921137
0.981308
0.99609
0.99884
0.991102
0.982915
0.981666
0.906188
1
0.953828
0.986752
0.97112
0.979043
0.982072
0.985024
0.952156
0.90655
0.912108
0.892285
0.954663
0.988624
0.981951
0.941908
0.971089
0.987989
0.96551
0.984963
0.964827
0.952635
0.968425
0.936936
0.959676
0.991067
0.989686
0.959437
0.96902
0.989994
0.985716
0.987236
0.957565
0.966697
0.968193
0.98536
0.992395
0.982854
0.963348
0.971511
0.937862
0.940408
0.905856
0.958693
0.944103
0.958445
0.972158
0.978781
0.961049
0.955211
0.974319
0.984661
0.973529
0.973799
0.987868
0.982313
1
1
0.996163
0.996926
0.956479
0.981598
0.983774
0.974828
0.995518
0.86701
0.77225
0.879288
0.811
0.933993
0.991244
0.984009
0.987933
0.67985
0.990609
0.994881
0.951741
0.998267
0.998965
0.979065
0.992559
0.979836
0.984714
0.997398
0.994503
0.982537
0.984229
0.98296
0.998659
0.982228
0.973471
0.957517
0.948745
0.965347
0.97361
0.959889
0.931138
0.946102
0.969904
0.940705
0.967934
0.961189
0.9916
0.983183
0.961278
0.971464
0.981968
0.983606
0.953152
0.988902
0.889789
0.840222
0.81842
0.709304
0.423734
0.647258
0.452145
0.356239
0.320607
0.160829
0.105973
0.130715
0.303012
0.592546
0.855703
0.770822
0.804568
0.553018
0.31871
0.2513
0.397774
0.464033
0.457016
0.470059
0.63155
0.749454
0.234733
0.291473
0.29953
0.446525
0.533665
0.521811
0.483495
0
0
0
0
0.0218913
0.390013
0.354835
0.461497
0.804392
0.587886
0.843514
0.806577
0.948288
0.836857
0.81197
0.899707
0.985034
0.937133
0.973392
0.990336
0.966367
0.978591
0.993331
0.993175
0.983747
0.977863
0.988251
0.980217
0.993661
0.997699
0.943759
0.999833
0.97828
0.974465
0.9999
0.973825
0.99995
0.973963
0.989957
0.992119
0.999733
0.995807
1
0.99551
0.942642
0.989487
0.994858
0.968628
0.989045
0.988488
0.980788
0.950378
0.987119
0.984237
0.959947
0.971459
0.987836
0.977319
0.997101
0.992666
0.930246
0.976002
0.982058
0.987494
0.94117
0.914359
0.937758
0.953005
0.95435
0.964048
0.945012
0.963078
0.979064
0.97139
0.978491
0.989938
0.99266
0.994185
0.996468
0.994815
0.993429
1
0.993978
0.987226
0.99222
0.996912
0.994509
0.999763
0.974261
0.996967
0.979996
0.989912
0.988618
0.986606
0.987644
1
0.991811
0.999643
0.969287
0.99995
0.977492
0.982503
0.998316
1
0.982369
0.982428
0.99631
0.992642
0.984715
0.991896
0.99975
0.993637
0.989554
0.992959
0.988389
0.991916
0.998385
0.996954
0.9989
0.999
1
0.988113
0.995741
0.994648
0.994279
0.9998
0.985734
0.984555
0.998147
0.99985
1
0.999149
0.99905
0.847943
0.986714
0.996402
0.959475
0.989332
0.999225
0.995361
0.994588
0.997245
0.999311
0.996964
1
0.990999
0.99415
0.990075
0.977233
1
0.999083
0.994472
1
0.995883
1
0.995549
0.999285
0.9999
0.99869
0.955634
1
0.9999
0.997018
0.989478
1
0.959824
0.955006
0.982404
0.995202
0.999331
0.980004
0.981342
0.994963
0.983151
1
0.989319
0.995161
0.997942
0.997276
0.910171
0.988186
0.983849
0.997917
1
1
0.996969
0.993055
0.99956
0.987687
0.973846
0.996639
0.995115
0.99427
0.999097
0.987362
0.997248
0.997792
0.99461
0.986092
0.994713
0.997
0.986769
0.946701
0.995405
0.994398
1
1
1
0.984795
0.982075
1
0.980226
0.978005
1
0.998142
0.99925
0.989361
0.990755
0.993491
0.990288
0.979505
0.985341
0.993257
0.999083
0.987701
0.982418
0.99428
0.997726
0.994086
0.998615
0.998028
0.998153
1
0.999467
0.994778
1
0.986899
0.991964
0.987246
0.991567
0.984369
0.995579
0.989729
0.966091
0.986071
0.993346
0.916216
0.917741
0.868851
0.968414
0.955864
0.995476
0.979142
0.994422
0.990637
0.986806
0.995513
1
0.986588
0.99472
0.996307
0.999763
0.993834
0.98833
0.987786
0.992595
0.951794
0.968333
0.979251
0.975555
0.9654
0.975248
0.989974
0.974784
0.780186
0.936787
0.971473
0.982816
0.99234
0.986658
0.992207
0.981305
0.980292
0.949069
0.976863
0.983532
0.979575
0.987195
0.993828
0.979351
0.975324
0.966186
0.983086
0.998856
0.982812
0.972813
0.992545
0.989501
0.974127
0.980584
0.994813
0.990918
0.978906
0.962623
0.978355
0.985679
0.989144
0.984495
0.981378
0.978242
0.98347
0.957332
0.980178
0.976095
0.973268
0.973203
0.984431
0.998068
0.919017
0.738457
0.671236
0.9986
0.960514
0.971193
0.902844
0.977087
0.977823
0.999399
0.990594
0.997049
0.987572
0.988819
0.988671
0.979969
0.994069
0.924145
0.994774
0.976329
1
0.995282
0.995396
0.991945
0.987996
0.964477
0.99975
0.962213
0.980351
0.984926
0.991867
0.986384
1
0.994753
0.995213
0.994101
0.997385
0.998003
0.996739
0.99915
0.996495
0.995911
0.990287
0.998035
0.99634
0.981025
0.99935
0.98985
0.996469
0.992208
1
1
0.995046
0.948406
0.94149
0.978106
0.966791
0.97605
0.979886
0.973312
0.977601
0.963926
0.944151
0.973554
0.947123
0.977759
0.97636
0.994174
0.968447
0.983193
0.971573
0.953237
0.983244
0.980031
1
0.967979
0.99368
0.974956
0.980431
0.996253
0.977386
0.962121
0.983961
0.775427
0.982481
0.774249
0.977369
0.975084
0.976065
0.980731
0.993007
0.987222
0.912927
0.975344
0.988413
0.988198
0.998074
0.9995
0.985936
0.973302
0.975718
0.996925
0.991283
0.975254
0.857965
0.99995
1
0.833977
0.991564
0.989933
0.94201
0.79038
0.998733
0.98819
0.96874
0.974768
0.98461
0.976503
0.978491
0.961306
0.982516
0.931204
0.959226
0.970815
0.980657
0.983328
0.99186
0.975862
0.988296
0.984098
0.976844
0.99513
0.955409
0.993258
0.990979
0.98867
0.999492
0.972603
0.951499
0.97028
0.741256
0.96716
0.953937
0.545355
0.436436
0.826499
0.778166
0.745448
0.641668
0.820731
0.603684
0.987093
0.854905
0.993816
0.938086
0.982054
0.989142
0.926201
0.998947
0.986283
0.939246
1
0.989655
0.996677
0.986769
0.984618
0.986981
0.997329
0.9998
0.995173
0.997541
0.954801
0.998131
0.986187
0.996082
0.990291
0.97888
0.984218
0.969762
0.971884
0.95939
0.948813
0.958492
0.968056
0.972099
0.987372
0.970027
0.971058
0.985369
0.981972
1
0.99955
0.944073
0.980112
0.984408
0.993463
0.9658
0.975999
0.872116
0.677185
0.723181
0.64022
0.688356
0.773183
0.955501
0.946954
0.979925
0.958053
0.976228
0.950571
0.982912
0.914795
0.995694
0.989287
0.985885
1
0.983903
0.962431
0.994338
0.987719
0.981462
0.979162
0.98132
0.991845
0.9906
0.992742
0.997198
0.992388
0.999763
0.996879
0.998551
0.99995
0.983941
0.990575
0.989159
0.983675
0.999233
0.996394
0.999211
0.999688
0.979929
0.989464
0.996176
0.991017
0.988367
0.965922
0.987899
0.99604
0.996077
0.983609
0.981288
0.988697
1
0.993618
0.985766
0.998853
0.989103
0.995706
1
0.989543
0.996668
0.99206
1
0.997576
0.985313
0.991452
0.998274
0.998084
0.999446
0.99995
0.977849
0.966112
0.941553
0.997275
0.993922
0.989794
0.986753
0.97682
0.997492
1
0.983414
1
0.999231
0.994118
0.998624
0.987918
0.997396
0.987881
0.995348
0.993023
0.990897
0.991465
0.989609
0.996196
0.980314
0.852988
0.970604
0.995477
0.985349
0.981585
0.971079
0.897368
0.882055
0.984468
0.986968
0.995609
0.969218
1
1
0.978714
0.99003
1
0.996487
0.98698
0.970379
0.979471
0.978756
0.956801
0.975451
0.99121
0.97381
0.975032
0.975665
0.983521
0.952928
0.968952
0.958925
0.860396
0.957849
0.961139
1
0.989871
0.978574
0.980197
0.97286
0.940232
0.966417
0.971469
0.986335
0.962959
0.960185
0.984113
0.983926
0.955656
0.99257
0.99177
0.973259
0.99424
0.965051
0.978017
0.974923
0.958687
0.849841
0.989057
0.995481
0.973347
0.940313
0.988593
0.979554
0.988411
0.97197
0.975432
0.964671
0.991515
0.949243
0.976553
0.946785
0.973991
0.952578
0.975114
0.836545
0.983032
0.937332
0.923039
0.944243
0.9432
0.991109
0.97248
0.967432
0.962622
0.959667
0.960929
0.979586
0.963671
0.978561
0.876249
0.979826
0.806088
0.945604
0.962815
0.967095
0.948158
0.980521
0.969099
0.977281
0.821879
0.94732
0.980663
0.862525
0.982113
0.915887
0.731727
0.968706
0.972994
0.958336
0.838781
0.972602
0.979648
0.986513
0.96102
0.999683
0.99965
0.9799
0.987837
0.998088
0.991868
0.998433
0.970669
0.969109
0.986548
0.979271
0.967579
0.978809
0.964783
0.983363
0.985611
0.966626
0.985909
0.949013
0.81789
0.999267
0.992547
0.987343
0.980974
1
0.98258
0.995517
0.984694
0.997414
0.962881
1
0.985722
0.996334
0.993757
0.989299
0.987321
0.981869
0.995954
0.978729
0.986344
0.981199
0.979404
0.9832
0.974939
0.964614
0.982081
0.980459
0.985973
0.977931
0.988317
0.988597
0.964009
0.963839
0.978743
0.959656
0.967319
0.970851
0.995192
0.967789
0.910107
0.965019
0.980815
0.957588
0.977586
0.944345
0.979815
0.960888
0.958481
0.981256
0.991064
0.955654
0.883581
0.913291
0.987363
0.993175
0.723135
0.974692
0.992635
0.995266
0.994524
0.999333
0.977291
0.987083
0.995909
1
1
1
0.986809
1
0.9994
1
0.979465
0.971051
0.996997
1
0.999042
0.9998
0.824874
0.903195
0.984756
1
0.998667
0.991603
0.945472
0.980163
0.992833
0.962564
0.981649
0.991301
0.982687
0.971078
0.9995
0.969988
0.961443
0.972859
0.968292
0.985783
0.936856
0.593444
0.630323
0.676573
0.619982
0.659689
0.666984
0.567281
0.628778
0.978329
0.969605
0.658645
0.677099
0.649768
0.642666
0.681892
0.649418
0.808486
0.991818
0.982207
0.985343
0.944056
0.976678
0.987872
0.971591
0.682856
0.701872
0.999147
0.98709
0.984563
1
1
0.982051
0.911899
0.977197
0.858957
1
0.980966
0.944184
0.997837
0.980735
0.966138
0.998014
0.998386
0.998922
0.975443
0.990771
0.992309
0.989224
0.982187
0.997725
0.965899
0.996233
0.997277
0.987193
0.994994
0.996136
0.983078
0.98883
0.978743
0.977316
0.965081
0.978298
0.974489
0.982111
0.989197
0.939539
0.992573
0.968404
0.956653
0.98391
0.984777
0.979596
0.982129
0.981576
0.989577
0.956802
0.995997
0.998222
0.995196
0.973276
0.976795
0.989095
0.981767
0.955109
0.962354
0.967686
0.997618
0.983624
0.955672
0.992894
0.972436
0.966599
0.98211
0.979728
0.985333
0.958279
0.977994
0.967736
0.974877
0.97832
0.953328
0.989842
0.992333
0.982996
0.981421
0.964507
0.981355
0.963297
0.976351
0.997458
0.982083
0.980945
0.962855
0.944411
0.963024
0.986162
0.917355
0.966826
0.980403
0.946229
0.984541
0.921564
0.928841
0.974885
0.924834
0.946689
0.937943
0.99212
0.978691
0.982619
0.970969
0.98039
0.958862
0.770833
0.977664
0.972706
0.925891
0.918854
0.804687
0.970111
0.977373
0.963113
0.98097
0.997033
0.975538
0.979039
0.99287
0.964787
0.979885
0.965407
0.983605
0.983493
1
0.969443
0.778558
0.78493
0.972194
0.957331
0.955274
0.99965
0.938382
0.954828
0.954795
0.977681
0.931186
0.994866
0.976633
0.955718
0.947891
0.98175
0.986195
0.941478
0.933843
0.994083
0.98577
0.966263
0.963037
0.965796
0.975302
0.97148
0.783613
0.932269
0.974927
0.967222
0.972314
0.99296
0.980555
0.991884
0.997774
0.965348
0.940968
0.949864
0.929876
0.962952
0.856234
0.972332
0.937321
0.960658
0.96302
0.962538
0.953698
0.968664
0.817281
0.983915
0.98782
0.986431
0.980757
0.980174
0.978149
0.963283
0.995297
0.979411
0.956001
0.969468
0.924955
0.977748
0.970324
0.976518
0.964113
0.974987
0.974039
0.93313
0.962181
0.960122
0.94597
0.97539
0.994919
0.97929
0.998796
1
0.9945
0.994076
0.991126
0.99895
0.99817
0.989423
0.980911
0.978966
0.953166
0.960038
0.990647
0.965606
0.961886
0.957284
0.938498
0.950008
0.98776
0.948951
0.961434
0.971365
0.987247
0.988211
0.969113
0.945767
0.966028
0.97847
0.873842
0.968787
0.927785
0.72384
0.952703
0.978021
0.977843
0.963066
0.975614
0.978987
0.895412
0.955844
0.982914
0.999194
0.920371
0.977275
0.985199
0.99408
0.952211
0.996777
0.978628
0.994631
0.966053
0.986541
0.969566
0.991511
0.974082
0.91689
0.964912
0.981586
0.914472
0.972613
0.989559
0.952776
0.953919
0.985795
0.973806
0.983829
0.956267
0.892203
0.973855
0.979253
0.972551
0.933269
0.983414
0.96995
0.96473
0.953249
0.964848
0.951317
0.968121
0.945725
0.934614
0.931563
0.942133
0.94589
0.940596
0.95635
0.964866
0.980621
0.974689
0.971813
0.937032
0.979924
0.967356
0.966132
0.950354
0.947022
0.970605
0.955109
0.954008
0.96111
0.919285
0.92243
0.950438
0.956358
0.833212
0.907774
0.976226
0.949925
0.932594
0.944604
0.944838
0.933264
0.95104
0.92005
0.953125
0.928629
0.944116
0.965445
0.929105
0.966511
0.924564
0.991533
0.919349
0.970823
0.95373
0.972329
0.97966
0.999101
0.945064
0.990466
0.986816
0.948577
0.996006
0.954374
0.961127
0.99563
0.966402
0.990413
0.981633
0.978343
0.9732
0.995788
0.966823
0.979158
0.943637
0.968685
0.990934
0.987611
0.931262
0.979578
0.973166
0.942679
0.954864
0.98229
0.97599
0.969061
0.961435
0.982907
0.986126
0.901931
0.953615
0.979264
0.996016
0.947658
0.961633
0.970669
0.987557
0.986526
0.98752
0.990862
0.982129
0.992982
0.988802
0.991833
0.992992
0.98531
0.962131
0.998081
0.99605
0.916982
0.959071
0.923805
0.978096
0.98575
0.995782
0.999088
0.644726
0.99865
0.992275
0.99476
0.983175
0.9676
0.995052
0.990417
0.990503
0.993978
0.99925
1
0.980923
0.990857
0.98
0.813317
1
0.988062
0.966455
0.99675
0.999754
0.956783
0.994097
0.992233
0.996834
0.916186
0.999613
0.992124
0.9695
0.998133
0.982873
0.91314
0.973757
0.99945
1
0.965
0.955329
0.980299
0.99985
0.902056
0.998173
0.99995
0.9969
0.9962
0.99725
0.99395
1
0.990034
0.963578
0.99915
0.993323
0.997107
0.990001
0.996484
0.990348
0.996767
0.98934
0.996767
0.99393
0.768973
0.992627
0.984476
0.992768
0.992475
0.9998
0.99935
0.995109
0.995354
0.995655
0.988089
0.998167
0.986968
0.99945
0.978145
0.976131
0.910463
0.99975
0.990131
0.9988
0.99375
0.860883
0.983925
0.992993
0.997656
0.99815
0.99465
0.998192
0.99935
0.977876
0.998221
0.913565
0.983539
0.9974
0.99715
0.941278
0.996683
0.96288
0.952493
0.96415
0.996551
0.97748
0.9899
0.990598
0.830053
0.591298
0.576631
0.993529
0.983002
0.982284
0.510842
0.992713
0.9711
0.998139
0.998877
0.999013
0.998688
0.913367
0.795663
0.786079
1
0.998
0.999833
0.994489
1
0.986514
0.949526
0.982279
0.996063
0.999545
0.9939
0.996472
0.990982
1
1
1
0.999113
0.992784
0.975005
0.980297
0.976951
0.997745
0.99198
0.981877
0.983428
0.983819
0.977893
0.968694
1
1
0.988761
0.99911
0.966403
0.972493
0.956171
0.959201
0.992945
0.99752
0.980396
0.993738
0.99114
0.994451
0.983285
0.998358
0.974509
0.961807
0.964426
0.960215
0.9729
0.984097
0.962957
0.976081
0.965079
0.97743
0.95538
0.93446
0.966053
0.970186
0.826015
0.982894
0.942328
0.954474
0.989057
0.962147
0.976595
0.99379
0.955513
0.988488
0.975748
0.991371
0.9838
0.983757
0.985829
0.982922
0.98839
0.9654
0.987594
0.975217
0.991334
0.964972
0.986425
0.987779
0.993705
0.996722
0.971718
0.99427
0.926633
0.980149
0.962971
0.935613
0.754428
0.993206
0.971224
0.99316
0.976266
0.99875
0.967454
0.964272
0.966359
0.998093
0.975682
0.990025
1
0.999234
0.986004
0.99317
1
0.99975
0.998759
0.994808
0.9961
0.99279
0.974689
1
1
1
1
1
0.98235
0.9968
0.99995
0.991006
0.982225
0.975098
0.986417
0.976566
0.923704
0.990153
0.992705
0.944501
0.961571
0.955466
0.971186
0.949329
0.985284
0.966542
0.961092
0.977713
0.956807
0.965415
0.960174
0.957619
0.953644
0.974233
0.98185
0.970458
0.949322
0.941737
0.972586
0.923972
0.940082
0.989521
0.956839
0.980292
0.957862
0.990851
0.971295
0.955562
0.984282
0.967282
0.992176
0.996626
0.965499
0.976147
0.984016
0.955596
0.986015
0.979746
0.986661
0.975127
0.951809
0.95002
0.960252
0.973067
0.99925
0.972757
0.983564
0.991812
0.970884
0.96613
0.980208
0.972221
0.968496
0.951589
0.573492
0.88972
0.943367
0.992447
0.981501
0.971269
0.962536
0.9382
0.954809
0.966597
0.950473
0.974119
0.969793
0.949489
0.976755
0.98636
0.959188
0.952097
0.962285
0.969243
0.979588
0.907842
0.975696
0.933571
0.949088
0.95871
0.960044
0.978414
0.947398
0.946746
0.904838
0.969663
0.986839
0.980875
0.97391
0.96778
0.953453
0.861144
0.970408
0.978535
0.97635
0.940775
0.990553
0.980724
0.97411
0.986834
1
0.977061
0.946783
0.969141
0.972833
0.971174
0.959597
0.976934
0.782098
0.978817
0.947576
0.994151
0.944091
0.974583
0.981476
0.980192
0.746411
0.851697
0.979475
0.979521
0.997595
0.992914
0.976857
0.959233
0.992491
0.994409
0.9662
0.990999
0.993583
0.988623
0.985815
0.790816
0.877155
0.988457
0.984449
0.996872
0.989259
0.984133
1
0.993065
0.792735
0.914793
0.966905
0.99165
0.999054
0.990143
0.94951
0.999
0.991495
0.979848
1
0.977464
0.966277
1
0.995702
0.985167
0.964781
0.984008
0.996434
0.998578
0.996243
0.887484
0.986144
0.983066
0.987567
0.989193
0.99348
1
0.992042
0.996819
0.987548
1
0.989322
0.99955
1
0.984278
0.996837
0.993869
0.470306
0.997922
0.995656
0.988058
1
0.986505
0.984312
0.9793
0.938286
1
1
0.998504
0.950441
1
1
0.985612
0.449749
1
1
0.997497
1
0.99701
0.858712
0.991002
1
0.999221
0.9999
1
1
0.998793
0.999226
0.99332
0.994608
1
0.979653
1
0.99955
0.998304
0.99342
0.965731
0.973068
0.785111
0.41498
0.983718
0.999095
0.98018
0.993903
0.988522
0.998055
0.999396
1
0.993752
1
1
0.986391
0.989679
0.99915
0.991952
0.433003
1
1
1
0.947565
0.9998
1
0.970885
0.997
0.99738
1
1
0.998526
0.987624
0.97472
0.999239
0.988379
1
0.998538
0.9989
0.99807
0.995955
1
0.996011
0.989771
0.980072
0.977261
1
0.992012
1
0.910282
0.60694
0.787816
0.996351
0.989297
0.99975
0.986213
0.9997
0.665892
1
0.996581
0.996679
0.983716
0.99935
0.999583
0.993547
0.986216
0.998756
0.982988
1
1
0.985885
0.957187
0.990148
0.992853
0.987063
0.980222
1
0.97739
0.987602
0.996959
0.990644
0.98638
0.996313
0.969141
1
0.995934
1
0.983375
0.922442
0.70817
0.868645
0.997693
0.958179
0.96811
0.994341
0.976747
0.940676
0.9997
0.964804
0.669516
0.956288
0.973362
0.97386
0.953912
0.964521
0.957345
0.961056
0.498902
0.770618
0.986236
0.951619
0.993397
0.992059
0.962595
0.979768
0.949111
0.993066
0.979402
0.961217
0.94099
0.952367
0.987665
0.951493
0.985613
0.977672
0.967649
0.987107
0.996056
0.991718
0.967653
0.997232
0.971817
0.97088
0.967243
0.97172
0.972674
0.947153
0.967001
0.999683
0.981633
0.96898
0.97534
0.955749
0.980073
0.990129
0.97255
0.970501
0.989731
0.986668
0.99995
1
0.994529
0.975287
0.998211
0.987632
0.997398
0.970043
0.979098
0.961355
0.985271
0.971162
0.965641
0.981194
0.975811
0.981556
0.97853
0.989312
0.987831
0.962898
0.98869
0.984942
0.970438
0.969633
0.946
0.950159
0.946896
0.988581
0.977402
0.974921
0.975441
0.984899
0.962385
0.994715
0.97527
0.973907
0.960461
1
0.990826
0.987353
0.991161
0.970489
0.973491
0.98821
0.977571
0.985542
0.973785
0.920651
0.973273
0.976353
0.982137
0.968815
0.964434
0.997229
1
0.97255
0.972618
0.975872
0.987184
0.943387
0.990806
0.969558
0.997027
0.942294
0.90881
0.983329
0.966499
0.974301
0.976284
0.896557
0.973681
0.948612
0.950558
0.970524
0.974926
0.976302
0.928422
0.97859
0.981362
0.987689
0.990279
0.972398
0.955562
0.996398
0.980428
0.969601
0.960492
0.951784
0.952273
0.95999
0.975812
0.990385
0.992156
0.928532
0.934022
0.980596
0.990268
0.964571
0.996391
0.927904
0.99995
0.999066
0.962312
0.997603
0.991638
1
1
0.99079
0.97375
0.998484
0.991571
0.977704
0.995695
0.912441
0.998493
0.985526
0.989896
0.996581
0.996188
1
0.941702
0.958247
0.992291
1
1
0.989225
0.99985
0.980852
0.9992
1
1
1
1
0.99938
0.99965
0.998156
0.995251
0.999525
1
1
0.973617
0.999019
0.989505
0.996815
0.995432
0.999802
0.977517
0.994312
1
0.96983
0.998203
1
0.977141
0.836647
1
0.999538
0.998523
1
0.999025
0.994766
0.995388
0.976959
1
0.929468
0.9999
0.803938
0.625297
0.997892
1
1
0.996673
0.992163
0.996846
1
0.993813
0.99195
0.998908
0.987584
0.947825
0.992357
1
0.919973
0.645842
0.94353
0.996369
0.979572
0.996153
0.991745
0.995477
0.979066
0.973817
0.983702
0.992115
0.9956
0.97184
0.990913
0.8756
0.961127
0.962274
0.955035
0.964533
0.976059
0.97685
0.986479
0.988611
0.980433
0.986896
0.99191
0.996136
0.972995
0.98945
0.991894
0.998105
0.995033
0.986688
0.978174
0.999575
0.991242
0.981928
0.968727
0.993586
0.988023
0.883771
0.980544
0.976612
0.975675
0.966351
0.983556
0.983068
0.997252
0.984002
0.976301
0.956517
0.976084
0.785587
0.90736
0.841024
0.964704
0.942783
0.950405
0.960644
0.936487
0.770321
0.966603
0.991935
0.9844
0.98784
0.969037
0.992201
0.9965
0.994897
0.996389
0.998077
0.990031
0.985407
0.996298
0.98917
0.998774
1
0.890323
0.979431
0.986351
0.977744
0.998042
0.996991
0.997472
0.998731
0.986507
0.99105
0.996118
0.991693
0.999803
0.984974
0.998362
1
0.993915
0.992257
0.981563
0.996821
0.99353
0.999288
0.99965
0.997024
0.992177
0.998269
0.960214
0.992417
0.649365
0.926416
0.993376
0.997423
0.962106
0.957939
0.983588
1
0.992738
0.977748
0.978329
1
0.999906
0.997726
0.996423
0.994985
0.996298
0.996579
0.99567
0.991889
0.944712
0.735092
0.855342
0.984956
0.916063
0.999064
0.996036
1
0.988624
0.966185
0.983627
0.992477
0.993864
0.996484
0.826709
0.863964
0.995868
0.995527
0.990233
0.990108
0.981117
0.985429
0.95671
0.991278
0.941731
0.939335
0.97467
0.961105
0.922381
0.971539
0.922461
0.974525
0.960454
0.949917
0.935807
0.900531
0.948687
0.997154
0.972713
0.93504
0.963079
0.939679
0.965966
0.971086
0.958877
0.933493
0.987785
0.970992
0.964867
0.973065
0.97719
0.960538
0.986924
0.980524
0.958999
0.965847
0.977874
0.968533
0.971669
0.987418
0.964468
0.853565
0.965811
0.987284
0.960657
0.989096
0.983422
0.976039
0.954572
0.996464
0.99935
0.989009
0.970033
0.984781
0.969897
0.950542
0.97344
0.968453
0.990017
0.956315
0.965201
0.983853
0.968934
0.984476
0.988268
0.969127
0.983564
0.82065
0.918486
0.53575
0.841404
0.958028
0.977101
0.923831
0.979866
0.980082
0.950696
0.952402
0.949267
0.935625
0.987832
0.986369
0.97736
0.981723
0.992476
0.969556
0.98508
0.98335
0.993261
0.963854
0.987672
0.989153
0.998583
0.988343
0.67225
0.6534
0.872373
0.92652
0.879872
0.964504
0.991572
0.998514
0.994136
0.989874
0.915733
0.935631
0.962393
0.984332
0.970036
0.839436
0.991746
0.976579
0.97767
0.986477
0.945646
0.952069
0.967786
0.859303
0.84988
0.989005
0.958497
0.984129
0.983945
0.970578
0.985681
0.954806
0.967487
0.991306
0.960551
0.976588
0.973027
0.970541
0.986548
0.971506
0.925598
0.981646
0.975308
0.98337
0.973121
0.991536
0.967958
0.989519
0.9603
0.978538
0.985029
0.956555
0.984128
0.957327
0.9895
0.997725
0.95701
0.932197
0.976914
0.979844
0.543857
0.905645
0.939418
0.99915
0.993316
0.993958
0.98935
0.963243
0.988352
0.945709
0.995273
0.922217
0.978724
0.916622
0.978392
0.957169
0.909979
0.899852
0.979841
0.941749
0.951094
0.797214
0.990406
0.951243
0.983283
0.955374
0.980378
0.99935
0.980832
0.995301
0.997112
0.956543
0.980268
0.992077
0.982729
0.980029
0.985359
0.954894
0.997602
0.99975
0.990545
0.966017
1
0.999633
0.978435
0.981066
1
0.997178
0.990921
0.996141
0.96828
0.99922
0.968585
0.987246
0.993429
0.964625
0.992674
0.992243
0.973929
0.933039
0.957294
0.954797
0.99995
0.990867
0.991839
0.991261
0.99965
0.99361
0.959329
0.965174
0.989825
0.983741
0.740905
0.815767
0.97093
0.951287
0.9987
0.882971
0.999722
0.986867
1
0.716467
0.801313
1
0.701429
0.918768
0.976226
0.98978
0.994065
0.953014
0.99019
0.989359
0.994796
0.983249
0.992378
0.999209
0.982395
0.995431
0.976841
0.998717
0.996918
0.985336
1
0.998996
1
0.992981
0.988523
0.9985
0.977345
0.995442
1
1
0.9992
1
1
1
1
0.951383
0.936049
0.686288
0.993247
1
1
0.995647
0.997328
1
0.998817
0.990097
0.9998
0.999025
1
0.9998
0.998858
0.986177
0.999483
1
0.997473
1
0.988673
0.980375
0.997491
0.978241
0.992427
0.97707
0.999089
0.997166
0.999297
0.996267
0.984644
0.912396
1
1
0.984652
0.99985
0.995808
1
0.997321
1
0.731711
0.990748
0.955041
0.993916
0.964765
0.605056
0.988496
1
0.995692
0.993073
0.9979
0.922587
0.619429
0.978352
0.996792
0.851675
0.982056
0.991405
0.991909
0.998884
0.992786
0.991611
0.969857
0.996285
0.988432
0.996448
0.99343
0.975042
0.998827
0.735429
0.985459
0.690066
1
0.968921
0.99036
0.998582
0.996113
0.986603
0.996935
0.998247
0.983908
0.973853
0.992847
0.9793
0.986688
0.990379
0.994404
0.985207
0.972678
0.987881
0.969211
0.985247
0.986139
0.991286
0.999229
0.854433
0.885816
0.975319
0.969533
0.987571
0.965825
0.963805
0.842047
0.971829
1
0.995236
0.991389
0.970077
0.96299
0.964741
0.96075
0.985809
0.987861
0.988718
0.988827
0.978478
0.960307
0.980559
0.929829
0.994708
0.998152
0.907447
0.984273
0.984561
0.956967
0.9846
0.963391
0.927411
0.986979
0.992114
1
0.938882
0.947358
0.978542
0.983982
0.903167
0.993883
0.973453
0.999517
0.99947
0.988527
0.985855
0.978767
0.981456
0.960867
0.96151
0.991118
0.968786
0.97606
0.96497
0.99905
0.984276
0.993034
0.979948
0.705527
0.814258
0.945148
0.46517
0.93832
0.980265
0.991419
0.990887
0.975271
0.891356
0.981423
0.959526
0.928968
0.988892
0.995883
0.985832
0.961399
0.980022
0.971304
0.980805
0.994871
0.982583
0.990415
0.984457
0.966898
0.976536
0.982732
0.959806
0.966569
0.982209
1
0.958281
0.96978
0.984178
0.9947
0.9997
0.9999
0.944796
0.97539
0.970235
0.97621
0.984628
0.844278
1
0.999433
1
1
0.991156
0.995217
0.990742
1
0.99795
1
0.987341
0.97814
0.902286
0.953276
0.989524
0.983463
0.965254
0.984209
0.988489
0.992211
0.978882
0.984078
0.990538
0.976369
0.995126
0.974701
0.956935
0.991085
0.997298
0.984599
0.995549
1
0.996028
0.960478
0.987786
0.97834
0.99995
0.995705
0.992734
0.980927
0.989679
0.968732
1
0.966762
0.997517
0.99445
1
0.9986
0.99428
0.965921
0.994693
0.987509
0.995941
0.986308
0.978354
0.987891
0.994514
0.99659
0.932686
0.964542
0.981744
0.963374
0.929084
0.960346
0.990948
0.983459
0.974498
0.964717
0.96018
0.966125
1
1
0.9989
1
1
1
0.998889
1
0.99905
0.985184
1
0.991201
0.9999
0.997621
0.988003
0.982582
0.978231
0.964358
0.96802
0.998853
1
0.999417
0.990052
0.980172
0.979199
0.96773
0.965213
0.990248
0.990299
0.986858
0.987419
0.985016
0.986898
0.9995
0.969337
0.993992
0.994807
0.976127
0.971994
0.976417
0.97069
0.978702
0.993833
1
0.992454
0.978143
0.991174
0.96381
0.976802
0.965775
0.948059
0.955003
0.928881
0.957813
0.983348
0.962122
0.93537
0.972805
0.92621
0.973599
0.947124
0.993857
0.986618
0.988823
0.9782
0.981167
0.870831
0.976118
0.996937
0.965451
0.933548
0.961071
0.951038
0.973336
0.874029
0.942419
0.977788
0.945067
0.939299
0.998021
0.994325
0.957748
0.970036
0.977838
0.971308
0.959134
0.885558
0.900205
0.881123
0.806169
0.91823
0.980687
0.848163
0.997597
0.985139
0.549922
0.986738
0.44022
0.975286
1
0.987006
0.921372
0.981708
0.919304
0.980594
0.966822
0.982046
0.549392
0.931539
0.987632
0.891366
0.920077
0.985746
0.993704
0.965446
0.950341
0.970908
0.960418
0.956056
0.983838
0.968712
0.963138
0.964914
0.989738
0.975786
0.970637
0.964536
0.929798
0.927595
0.982624
0.939247
0.889059
0.924893
0.976538
0.936378
0.935654
0.871131
0.983943
0.972358
0.932173
0.974031
0.975542
0.993
0.987515
0.996723
0.992274
0.976076
0.984456
0.964835
0.9273
0.912664
0.792119
0.9394
0.905931
0.990598
0.923653
0.94987
0.946688
0.975671
0.945118
0.961058
0.977744
0.989292
0.983323
0.883407
0.987845
0.98936
0.984768
0.999538
0.959673
0.978787
0.927385
0.983612
0.983162
1
0.684395
0.990712
0.991223
0.987697
0.986964
0.672373
0.995257
0.990835
0.997027
0.93711
0.99165
0.983244
0.978525
0.98397
0.956303
0.995116
0.970687
0.998539
0.961678
0.990985
0.96315
0.976484
0.980946
0.976054
0.959819
0.970461
0.980636
0.961467
0.715677
0.979455
0.997021
1
0.967214
0.962466
0.987139
0.918712
0.75086
0.850986
0.96217
0.940239
0.97938
0.968931
0.748514
0.880605
0.991619
0.968493
0.978073
0.997408
0.991499
1
0.999075
0.9965
0.99995
0.999488
0.831824
0.994769
0.999142
0.99985
0.987874
0.98905
0.980069
0.992046
0.954543
0.997638
0.974286
0.993649
0.975377
0.989492
0.996191
0.901976
0.908202
0.999289
0.99985
0.885529
0.985594
0.997705
0.969078
0.82226
0.994905
0.910877
0.998355
0.826757
0.891299
0.701595
0.919279
1
0.574971
0.872817
0.680779
0.664967
0.899499
0.610733
0.492592
0.571718
0.830105
0.936956
0.776695
0.73345
0.779985
0.821446
0.84598
0.854343
0.781495
0.832102
0.766351
0.789267
0.994722
0.997
0.973565
0.575888
0.867035
0.530682
0.430083
0.698223
0.8487
0.713547
0.614165
0.728643
0.71629
0.743776
0.701752
0.814694
0.99965
0.983541
0.989083
0.99985
1
0.989716
0.985441
0.966938
0.98262
0.951506
0.950608
0.975784
0.911469
0.945489
0.954836
0.959637
0.951916
0.975196
0.945963
0.980077
0.967875
0.970839
0.99663
0.999913
0.98719
0.987619
1
0.976728
0.978179
0.989171
0.996653
0.999117
0.965833
0.997255
1
0.99448
0.967463
0.9999
0.996462
1
0.981997
0.996395
0.834186
0.96667
1
1
0.9994
1
0.980609
0.99584
0.99895
0.967169
0.983244
1
1
0.984516
0.995918
1
1
0.9998
1
1
1
1
0.9995
0.999267
0.99995
0.99995
1
0.97649
0.992594
1
1
1
1
0.99556
0.99995
0.763327
0.813588
0.9998
1
1
0.993694
1
0.979678
0.98956
0.949304
1
1
0.990553
0.99805
0.820515
0.976298
0.832442
0.968508
0.822576
0.99975
0.414515
0.935554
0.902487
1
0.862858
0.90925
0.70575
0.9996
0.997507
0.9969
1
0.974137
0.707562
0.637909
0.91431
1
0.61714
0.955652
1
0.999613
0.999691
0.543366
0.976964
0.745122
1
0.98645
0.987468
0.996942
0.900584
0.849527
0.987766
0.899293
0.863615
0.906955
0.997012
0.970307
0.635145
0.997559
0.99326
0.945592
0.995088
1
0.980741
0.989998
0.992042
0.99972
0.99731
0.989047
1
1
1
1
1
1
0.996131
0.989571
1
1
1
1
0.990757
1
0.996572
0.961895
0.99132
0.998654
0.953742
0.998156
1
0.989737
0.994741
0.992906
1
0.998088
0.937873
0.998844
0.985339
0.998038
1
0.996456
0.997506
1
1
0.948389
0.994739
0.602769
0.794594
0.999251
1
0.998513
0.995571
0.921668
0.844375
0.984759
0.802389
1
0.778159
0.877724
0.819803
1
0.90768
0.990867
0.984354
0.991812
0.996266
0.997838
0.998309
0.996053
0.983923
1
0.78756
0.689979
0.995092
0.483429
1
0.980566
0.892063
0.99111
0.974665
0.992378
0.97777
0.997962
0.953663
0.838106
0.985607
0.983451
1
0.972511
0.991687
0.968329
0.996198
0.98178
0.991403
0.942926
0.945346
0.989982
0.688527
0.992121
0.982165
0.909102
0.891231
0.537234
0.933816
0.99903
0.880137
0.921712
0.916613
0.936212
0.958724
1
0.673571
0.996351
0.993751
0.996037
0.989551
0.923543
0.880123
0.999396
0.898048
0.668933
0.926845
0.987381
1
0.953225
0.998675
0.881408
0.99955
0.987584
0.666291
0.963615
0.999725
0.96815
0.507092
0.761145
0.9988
0.989084
0.696453
0.916156
0.591362
0.896241
0.890963
0.948591
0.968266
1
0.970765
0.960542
0.968825
0.99995
0.993834
1
0.987803
1
0.993354
0.951396
0.990189
0.993866
0.999141
1
0.997895
0.976713
0.984546
0.94718
1
0.993419
0.997311
1
0.9972
0.988073
0.984858
0.820743
1
0.999496
1
0.979126
0.966297
1
0.991404
0.951597
0.995813
0.979743
0.976132
0.910926
0.984112
0.851649
0.991296
0.979322
0.994638
1
0.986872
0.978767
0.994351
0.98747
1
0.977007
0.993278
0.993162
0.933149
0.996926
0.99865
0.984448
0.981609
0.995964
0.972148
1
0.989208
0.991957
0.994672
0.980819
0.983894
0.978947
0.987534
0.979207
0.935189
0.972531
0.983917
0.995848
0.976865
0.965393
0.952586
0.972669
0.902435
0.731354
0.991741
0.99975
0.993669
0.995579
0.982394
0.942655
0.974451
0.99822
0.99865
0.787722
0.978905
0.713246
0.903636
0.696224
0.887998
0.99413
0.979738
0.998473
0.865764
0.990325
1
0.987017
0.968363
0.865784
0.977214
0.889306
0.996771
0.995306
0.986351
0.972224
0.99865
0.990568
0.98564
0.997008
0.994862
0.985296
0.955847
0.994969
0.98896
0.977606
0.953902
0.985402
0.981009
0.93978
0.970585
0.842619
0.980301
0.989153
0.937465
0.997797
0.954304
0.982298
0.990961
0.97463
0.993851
0.985305
0.984821
0.999708
0.988626
0.991834
0.9691
0.670292
0.863421
0.978919
0.965886
0.989214
0.999815
0.994332
0.974179
0.973589
0.661346
0.98956
0.963911
0.995784
0.99449
0.982574
0.988649
0.977522
0.972932
0.996517
0.990598
0.982343
0.940045
0.957571
0.985903
0.994375
0.997512
0.995847
0.995
0.974601
0.995615
0.990596
1
0.75741
0.878187
0.996613
0.997791
0.976517
0.9985
0.980843
0.983493
0.998189
0.989397
0.973603
1
0.993838
0.984166
0.972516
0.997835
0.995232
0.99043
0.980475
0.933372
0.986005
0.97125
0.979782
0.972277
0.997327
0.984014
0.996318
0.973581
0.970197
0.970722
0.88206
0.963096
0.979836
0.977185
0.970699
0.979449
0.967402
0.974872
0.920201
0.969768
0.951823
0.971051
0.982524
0.856955
0.996387
0.935476
0.983766
0.450311
0.85727
0.982414
0.90424
0.985428
0.97675
0.978669
0.990769
0.990181
0.978458
0.973887
0.966709
0.971415
0.970713
0.984623
0.959255
0.981635
0.965369
0.994265
0.968973
0.969996
0.975003
0.969603
0.980388
0.948763
0.988946
0.982048
0.9809
0.971137
0.96988
0.986114
1
0.982722
0.994598
0.990608
0.977911
0.988964
0.975387
0.984029
0.982916
0.994306
0.996368
0.981721
0.968442
0.993701
0.969009
0.963078
0.973604
0.988989
0.971567
0.983772
0.973649
0.964881
0.924309
0.974016
0.952088
0.965064
0.945846
0.957449
0.984301
0.972521
0.988155
0.962556
0.989175
0.965809
0.978011
0.920836
0.976212
0.981764
0.900731
0.892991
0.947544
0.960795
0.991892
0.983549
0.97117
0.982104
0.94054
0.963799
0.985001
0.972777
0.974787
0.911391
0.588018
0.920485
0.980241
0.966458
0.988268
0.997546
1
0.995775
1
0.9997
0.994907
0.996188
0.992994
0.998825
0.992811
0.993901
0.916167
0.982963
0.975996
0.997761
0.99047
0.990797
0.968391
0.986037
1
0.9999
1
0.995792
0.939909
1
0.998942
1
1
0.991595
0.99955
0.998333
0.925541
0.999475
0.999076
0.973215
0.98705
0.9887
0.582838
0.960286
0.934031
0.983615
0.989401
0.998299
0.99171
0.993009
0.980808
0.99837
1
1
1
0.992906
0.999276
0.986957
1
0.994606
0.995518
0.994346
0.998772
0.99085
1
0.999533
0.9998
0.994037
1
0.999267
0.991157
0.968978
0.996473
1
0.995828
0.983447
0.987908
0.99766
0.980239
0.979372
0.966908
0.873516
0.983775
0.982997
0.973134
0.989692
0.986403
0.997876
0.961137
0.981592
0.975504
0.996795
0.978455
0.971759
0.994277
0.965273
0.982438
0.93784
0.974842
0.894441
0.948436
0.98714
0.937738
0.988733
0.996434
0.985271
0.988395
0.977723
0.99452
0.996092
0.980514
0.997926
0.994149
0.988691
0.988674
0.97856
0.968682
0.988367
0.971227
0.968638
0.95735
0.99694
0.991182
0.852795
0.993594
0.9941
1
0.99862
0.996876
0.993809
0.984768
0.96812
0.99995
0.99151
0.98872
0.99895
0.998883
1
0.985531
0.987424
0.992458
0.961822
0.973288
0.949444
0.522972
0.987396
0.95617
0.972335
0.983243
0.979297
0.957623
0.989919
0.98724
0.925936
0.984768
0.978973
0.793618
0.99177
0.990301
0.986673
0.99375
0.995361
0.955755
0.722822
0.987099
0.979706
0.981716
0.992831
0.987951
0.971078
0.996828
0.990439
0.995516
0.969462
0.996682
0.959212
0.987885
0.969439
0.99985
0.993672
0.994953
1
0.965506
0.989229
0.99457
0.979032
0.969388
0.992766
0.990134
0.83991
0.625258
0.652437
0.925259
0.981979
0.97402
0.977077
0.989624
0.993546
0.994232
0.994894
1
0.999535
0.49663
0.980545
0.993955
0.986347
1
1
0.999706
1
0.99435
0.856372
0.936551
1
0.999096
0.999084
0.992406
0.990036
0.991247
0.995081
0.990961
0.999163
0.959619
0.991753
0.993438
0.997052
0.995091
0.996332
0.99066
0.853248
1
0.994429
0.998983
0.993523
0.942501
1
0.9904
1
0.998083
0.99585
0.9997
0.988215
1
0.809678
0.968116
0.861477
0.843441
0.997299
0.965443
0.678753
0.988978
0.985347
1
1
1
1
0.53275
1
0.990571
0.955268
0.998606
0.997425
0.99975
0.999143
0.993295
0.99945
0.937006
0.999459
0.934295
0.988428
1
0.9996
0.961013
0.947817
0.972818
1
0.841053
1
0.894324
0.979119
0.979457
1
0.990824
1
0.990396
1
1
0.997713
0.996902
0.991201
0.988283
0.9998
1
0.949786
0.916015
0.99687
0.995402
0.980723
0.992324
0.944255
1
0.991307
0.949565
0.981284
0.866494
0.980457
1
0.988306
0.969116
0.7561
0.989798
0.996819
0.996835
0.995713
0.998217
0.976582
0.978372
0.999563
0.979478
0.999913
1
1
0.997826
0.99955
0.773625
1
1
0.794439
0.857322
1
0.995172
0.99945
0.989697
0.998096
0.991864
0.994084
0.618222
0.98938
0.989552
1
0.987791
1
0.972746
1
0.989693
0.985903
0.993143
0.989982
0.993844
0.977062
0.998746
1
0.994412
0.9997
1
0.985916
0.954879
0.996158
0.987077
0.909826
0.979786
0.763119
0.990598
0.984877
0.996922
0.989866
0.983448
0.988341
0.840171
0.991791
0.981472
0.995
0.997939
0.927986
0.961544
0.9998
0.99453
0.973487
1
1
0.997479
0.999514
0.9999
0.956009
0.975836
0.99975
0.99986
1
0.967856
1
1
1
0.99911
0.995669
0.998058
1
0.990239
0.997662
0.991336
0.995525
0.998802
1
0.97447
0.997905
0.97831
0.975179
0.9974
1
0.947378
0.994329
0.995773
0.998016
0.994204
0.998461
0.991934
0.987374
1
0.998209
0.996934
0.982864
0.974259
0.986602
0.947495
0.985593
0.973249
1
0.998015
0.995394
0.943087
1
0.988626
0.982462
1
0.99235
0.948496
0.999217
0.999817
0.995486
0.999142
1
0.993937
0.997625
0.976644
0.966739
0.989747
1
0.993738
0.956652
0.969937
0.988449
0.989284
1
0.964112
0.978612
0.984146
0.960242
0.510002
0.989673
0.994933
0.974083
0.997588
0.984912
1
0.969582
0.99915
0.986986
0.992318
0.998829
0.996081
0.950388
0.933693
0.992673
0.995871
0.998842
0.948808
0.9996
0.995969
1
0.996294
0.988955
1
0.998442
0.974364
0.995133
0.98351
1
1
0.977048
0.998619
0.962214
0.993364
0.806359
0.994439
0.998121
0.991708
0.997242
0.993449
0.949779
1
0.993825
0.99955
0.99995
0.9999
0.997132
0.948678
0.833882
0.980883
0.993327
0.977894
0.999852
0.99289
0.902709
0.658981
0.782971
0.989656
0.941512
0.928357
0.781863
0.99859
0.997434
0.982011
0.972964
0.89474
1
1
0.921979
0.902088
0.521243
0.979709
0.998259
0.992366
1
0.90535
1
0.974611
0.967796
0.99786
0.434048
0.99121
0.991668
1
1
1
0.9918
0.9985
0.980805
0.97833
0.975613
0.935363
0.547868
0.995529
0.990153
0.983621
0.993015
0.990394
0.973469
0.89937
0.989145
0.905014
0.974236
0.983811
1
0.897493
0.913628
0.994779
0.9993
0.998301
0.995871
0.968407
0.968593
0.939845
0.993965
0.945447
0.969574
0.97655
0.997147
0.973632
0.916275
0.994143
0.978755
0.98065
1
0.992436
1
0.996074
0.996992
1
0.99995
0.976592
0.992432
0.998851
0.992126
0.996482
0.998874
0.99955
0.838963
0.611831
1
0.987231
0.991819
0.996168
0.991852
0.994
0.994861
1
0.981796
1
0.990196
0.997673
0.968642
0.982373
1
1
0.997625
0.979428
0.980853
0.987358
0.99197
1
0.987049
0.862931
0.975859
0.995252
0.99076
0.978561
0.524255
0.997308
0.989062
0.97029
0.978961
0.998242
0.972985
0.9635
0.986105
0.918829
1
0.914069
0.566246
0.885171
0.9991
1
1
0.9997
1
0.996664
0.996427
0.665991
0.900451
1
0.993662
0.996725
0.973361
1
0.510981
0.985919
0.948553
0.926524
0.986549
0.528966
0.750712
1
0.591792
0.996576
0.964005
0.761979
0.64491
0.971545
1
0.987203
0.993093
0.99965
0.934765
0.975893
0.990455
0.995254
1
0.97556
0.992039
0.982589
0.99812
0.981497
0.992139
0.984527
0.887815
0.993926
0.996943
0.998135
1
0.889304
0.993024
0.975168
0.976266
0.978417
0.958529
1
0.995837
0.95224
0.987585
1
0.994798
0.911925
0.998322
0.995852
0.994632
0.985239
0.993686
0.971761
0.993746
0.990161
0.9997
0.984817
0.999688
0.982706
1
1
0.998427
0.921626
0.992692
0.952134
1
0.82179
0.659442
0.9993
0.992541
0.88407
0.981649
0.924404
0.902938
0.970965
1
1
1
0.847087
0.988463
1
0.923449
0.995119
0.88133
0.741346
1
0.978872
0.997623
0.9989
0.752104
0.949862
0.996576
0.818351
0.997917
0.984319
0.448514
1
0.738367
0.998414
1
0.9997
0.902364
0.947991
1
0.991655
0.99594
0.825443
1
0.990824
0.997821
0.439053
1
0.993735
1
0.972316
1
0.99536
0.997074
0.988098
0.950158
0.950628
0.99748
0.997213
0.38531
0.822233
0.992379
0.888426
0.991005
0.991915
0.997208
0.994703
0.998491
0.9998
0.993252
0.997658
1
0.998751
0.996989
0.987334
0.994244
0.9552
1
0.995602
0.988496
0.993033
0.995274
0.996253
0.997877
0.988222
0.989976
0.992251
0.992574
0.970081
0.994917
1
0.996471
0.996851
0.998431
0.980763
0.995739
0.999093
0.973186
0.974142
0.987995
0.997631
0.996218
0.99945
0.992035
0.988141
0.981221
1
0.999061
0.981577
0.999463
0.99051
1
0.986542
0.997772
0.986034
0.98988
0.982142
0.997958
0.992356
0.994318
0.998777
0.99795
0.9996
0.996366
1
1
1
1
0.960028
0.99371
0.98795
0.99406
0.977236
1
1
1
0.891567
0.995384
0.975491
0.654668
0.99995
0.96476
1
0.994165
0.964622
0.9849
0.995251
0.981638
0.97657
0.980886
0.991698
0.979779
0.981822
0.953469
0.991601
0.944193
0.990017
0.976313
0.974614
0.972034
0.978266
0.990731
0.950654
0.969334
0.988354
0.976543
1
0.997268
0.970161
0.984436
0.886928
0.986604
0.975338
0.984829
0.966891
0.969955
0.612259
0.99203
0.970802
0.993473
0.997762
0.989023
0.849937
0.993305
0.994847
0.999688
0.985356
0.978219
0.975916
0.969241
0.974603
0.982486
0.976038
0.986243
0.977893
0.961793
0.974846
0.949689
0.995076
0.905002
0.884675
0.977063
0.981761
0.923052
0.959272
0.955138
0.954114
0.976768
0.997642
0.981575
0.997916
0.988651
0.99395
0.9854
0.954405
0.986697
0.98752
0.976565
0.92998
0.990313
0.9676
0.985474
0.9636
0.960383
0.973959
0.983741
0.977916
0.978532
0.949786
0.992939
0.988247
0.99208
0.97311
0.978033
0.895618
0.997463
0.988641
0.984023
0.857732
0.975406
0.976702
0.997449
0.999558
0.969966
0.987271
0.987322
0.993511
0.92302
0.959627
0.865094
0.84141
0.931945
0.545271
0.98141
0.978367
0.95285
0.928322
0.661947
0.878841
0.982068
0.993135
0.96691
0.991092
0.87928
0.979637
0.992214
0.993203
0.982322
0.995295
0.968357
1
0.98966
1
1
0.988894
1
0.990413
0.992872
0.978046
0.9999
1
0.997926
1
0.997528
0.982927
0.911416
0.977126
0.974053
0.991955
1
0.999825
0.990284
1
0.998929
0.9965
0.991632
0.994704
1
0.983828
0.984539
0.989408
0.993561
0.989133
0.954248
0.975723
0.95837
0.767867
0.991908
0.994508
0.982889
0.968636
0.957524
0.955031
0.971435
0.982233
0.973622
0.995297
0.995492
0.961585
0.994026
0.961226
0.962833
0.97129
0.992994
0.951604
0.996584
0.925489
1
0.965869
0.768142
0.995728
0.999553
0.661813
0.994608
0.986662
1
0.967695
0.964878
0.978499
0.884542
0.995501
0.989236
1
0.988287
0.998976
0.999583
0.991772
0.986593
0.980007
0.986533
0.978899
0.99925
0.997283
0.989571
0.989122
0.976883
1
0.988368
0.99054
0.994801
0.977641
0.99945
0.996329
0.992691
0.994431
0.993314
0.995296
0.997757
0.993114
1
0.999913
1
1
1
0.764178
0.998417
1
0.9955
0.996481
1
1
0.997901
0.987751
0.99709
0.994936
0.989335
1
0.979514
0.974191
0.998049
1
0.995124
0.929888
0.991361
1
0.990022
0.994362
0.987847
0.981145
0.968979
0.978059
0.9999
0.84186
0.993026
0.988154
0.939391
0.994477
0.834265
0.989592
0.442548
0.985462
0.975835
0.991898
0.979205
0.997522
0.984986
0.989319
0.527718
0.984943
0.928975
0.93846
0.981414
0.996057
0.798232
0.99985
0.968559
0.972732
0.978323
0.948339
0.97747
1
0.995311
0.999133
0.999594
0.996784
0.975909
1
0.986475
0.995732
1
0.998624
0.993634
0.983755
0.993594
0.993034
0.987036
0.983176
1
0.984155
1
0.995613
0.99706
0.989158
0.974066
0.990844
0.99825
0.958961
0.982449
0.99476
0.897119
0.924921
0.934717
0.993627
0.914928
0.983751
0.978262
1
1
0.97172
1
0.991676
0.998479
0.99015
0.955268
0.990219
0.935932
0.983663
0.959022
0.997309
0.991737
0.971433
0.989051
0.994703
0.957818
0.991913
0.97708
0.985714
0.989989
1
0.968476
0.974917
0.990426
0.983907
0.983343
0.68748
0.922559
0.899872
0.973484
0.982744
0.993593
0.963399
0.99081
0.985967
0.992103
0.825949
0.989086
0.982689
0.995739
0.99337
0.991004
0.979461
0.992482
0.972434
0.990206
0.998674
0.993465
1
0.994049
0.9999
0.996642
0.988843
1
1
1
0.995925
0.978439
0.983074
0.442773
0.74286
0.996176
0.993498
0.9987
0.999491
0.985677
0.986525
0.997978
0.436773
0.698761
0.545317
0.992056
1
1
0.992093
0.970266
0.994222
0.985166
0.62491
0.829655
0.98809
0.849258
0.757329
0.99869
0.977093
0.970554
0.993325
0.929495
0.940307
0.995976
1
0.933834
0.990493
0.967819
0.997213
0.98778
0.994725
0.969228
0.99995
0.975097
0.90943
0.761019
0.74312
0.968181
1
0.999155
0.929636
0.996392
0.999683
0.9999
0.893682
0.996721
0.999325
1
1
0.991521
0.783012
0.995368
1
0.991822
0.925012
0.99945
0.947003
0.999444
0.616535
0.944201
0.965162
0.997774
0.990905
1
0.990359
0.989608
0.588086
0.831023
0.622657
0.997604
0.984523
0.998539
1
0.997234
0.995801
0.996854
1
0.992181
1
0.99995
0.959423
0.978736
1
0.998464
0.999713
0.992433
0.99017
0.993995
0.962263
0.870373
0.80391
0.992292
0.998286
0.996174
0.971586
0.990771
0.452805
1
0.996713
0.950614
0.9996
1
1
0.9995
0.942491
0.998263
1
0.969838
0.992482
0.993224
0.957092
0.995446
1
0.9999
0.877547
1
1
0.982385
0.996701
1
0.99352
0.962367
0.973676
1
0.9994
1
0.492987
0.909786
0.866217
0.994907
0.805257
0.990174
0.998783
0.968551
0.994901
0.992006
0.980374
0.994493
0.993651
0.966693
0.999092
0.998185
1
0.995784
0.925447
0.977821
0.999752
0.997357
0.998615
0.999613
0.996212
0.992536
0.990906
1
0.982712
0.897396
0.496418
0.998133
0.987535
0.985509
0.984097
0.992506
0.969497
0.862542
0.992293
0.743269
0.801805
0.99424
0.952046
0.971621
0.991518
0.988956
0.76911
0.980997
0.995239
0.917442
0.959649
0.939179
0.9809
0.998597
0.970341
0.983039
0.977113
0.99615
0.941536
0.976474
0.974713
0.987976
0.988385
0.922692
0.975996
0.967286
0.976553
0.972605
0.992389
0.977704
0.970822
0.976026
0.977252
0.945893
0.972197
0.975282
0.798733
0.903431
0.991245
0.998404
0.998632
0.996667
1
0.972304
0.995776
0.995942
0.998167
0.984584
0.899932
0.989444
0.9985
0.96096
0.978404
0.975694
0.998666
1
0.99955
1
1
1
0.914563
0.99853
1
0.99995
0.988949
0.997219
1
0.9972
0.991323
0.974356
0.9987
0.985846
0.88253
0.998958
0.993288
0.999262
0.998264
0.997944
0.998071
0.995515
0.9997
0.997163
0.717785
0.998788
0.996773
0.990616
0.97551
0.950966
0.99845
0.9922
0.860515
0.848004
1
0.995765
1
0.998633
1
1
0.925393
0.931087
0.98317
0.994531
0.990434
0.988079
0.99885
0.97028
0.956725
0.971292
0.981994
0.983278
0.956629
0.984839
0.979947
0.989147
0.994344
0.985673
0.957351
0.999651
0.998233
0.995522
0.686026
0.81099
0.994607
0.989997
0.997242
0.996659
0.99599
0.993059
1
0.933113
0.960617
0.988462
0.918246
0.9999
1
0.999583
0.976202
0.934193
1
1
0.918901
0.987246
0.993773
1
0.999733
1
0.960292
0.991513
0.986241
0.997732
0.562175
0.996168
0.9989
0.970009
0.979788
0.419814
0.97411
0.994106
0.974989
0.9997
0.984155
0.99839
0.99158
0.938007
0.995178
0.995039
0.986233
0.993441
0.944125
0.558245
0.839465
0.825386
1
0.985504
0.448631
1
1
1
0.956062
0.997779
0.954057
0.680233
0.99748
0.991951
1
0.820242
0.995246
0.9884
0.988503
0.988694
0.996419
0.724144
0.807911
0.485977
0.96676
0.979531
0.962533
0.998603
0.9769
0.992283
0.982814
1
1
0.934376
0.996533
0.983428
0.978091
1
0.975033
1
0.994143
0.986742
0.967128
0.953538
0.998
0.995107
0.944958
0.992562
0.991424
1
0.963703
0.741363
0.99995
0.863181
1
0.9996
0.789521
0.999184
0.965027
0.972954
0.883864
0.987839
0.982147
0.983327
0.993323
0.957719
0.99636
0.993376
0.968778
0.861514
0.99985
0.992945
0.99646
1
0.922949
1
1
0.998332
0.939965
0.997253
0.997869
0.991372
1
0.996504
1
1
0.995905
1
1
0.998233
0.983428
0.982999
0.89471
0.922197
0.967122
0.994889
1
0.728894
0.993619
1
0.437108
0.99895
0.570768
0.916337
0.506508
1
0.99947
0.999538
0.969187
0.957254
0.998776
0.749197
0.995833
0.998053
1
0.997303
0.995685
0.999106
0.996963
1
0.99915
0.809259
0.983188
0.989443
0.977822
0.990087
0.99935
0.998104
0.977564
0.996123
0.990588
0.980998
0.993688
0.989592
0.995325
0.997895
0.99995
0.968794
0.983865
0.989261
0.977805
0.986897
0.960803
0.992558
0.982563
0.992322
0.964526
0.983971
0.891079
0.878716
0.995781
0.983663
0.996557
0.930209
0.978253
0.977877
0.975892
0.990941
0.921424
0.955206
0.961538
1
0.99911
0.997135
0.98271
0.972077
0.999905
0.996206
0.979941
0.999408
0.892836
0.236824
0.910467
0.867093
0.99995
1
0.903689
0.930649
0.983528
1
0.998754
0.993094
0.994167
0.996856
0.9793
0.845943
0.993605
0.94979
0.983861
0.994787
0.999817
0.897926
0.984897
0.697586
0.995848
0.974824
0.974687
0.994417
0.99985
0.998327
0.979677
0.986799
0.987327
0.995084
0.899774
0.984914
0.997458
1
0.985102
0.995298
0.990471
0.979395
0.99975
0.993412
0.99673
0.982348
0.973992
0.988592
1
1
1
0.99995
0.88085
0.780671
0.694082
0.94859
0.962191
0.817145
0.996424
0.988434
0.903143
0.994217
0.9996
0.594462
0.875011
0.996214
0.9999
1
1
0.971444
0.988791
0.987059
0.999458
0.975768
0.958917
0.998871
0.979059
0.995397
0.98325
0.952327
0.967877
0.976311
0.999567
0.997413
1
0.970627
1
0.979165
1
0.9998
1
0.999467
0.993605
0.405689
1
1
1
0.9983
0.996045
0.98698
0.964257
1
0.969505
0.982979
0.897863
1
0.9996
0.99607
0.969045
0.998053
0.990295
0.9999
0.9977
0.992914
1
1
0.99796
0.979613
0.993815
0.963825
1
0.991859
0.909907
0.984079
1
0.9998
1
1
0.996732
0.995397
0.807562
0.574068
0.992053
0.975173
0.9941
1
0.975045
0.981326
0.98658
0.989221
0.981368
0.99334
1
1
0.955355
0.996923
1
1
1
0.99921
0.997527
1
1
1
0.980064
0.947111
0.993198
1
1
0.991649
1
1
1
0.967415
1
0.990239
0.99945
0.974187
1
0.986738
0.995207
0.991612
0.992826
0.931306
0.997615
0.986898
0.994813
0.987686
0.993781
0.970654
0.808944
0.837829
0.979774
1
0.848204
0.999471
0.973783
1
0.971746
0.999
0.999115
0.952178
1
0.998199
0.992752
0.956154
0.995891
0.995705
0.99935
0.987926
0.996657
0.98349
1
0.998908
0.996584
1
0.993242
1
0.996435
0.99485
0.986448
0.9725
0.998965
0.997589
0.99549
0.998734
1
0.992732
0.999538
0.998744
0.99644
0.976469
0.993561
0.769295
0.905064
0.9562
0.995337
1
0.975394
0.983524
0.997407
0.888406
0.525101
0.984662
1
1
1
0.999659
0.863449
0.99905
0.448739
0.747389
0.9987
0.993123
0.978514
0.997817
1
0.961623
0.981833
0.979937
0.885593
0.99862
0.9863
0.994726
0.931188
0.979511
0.976289
0.991844
0.99985
0.99109
0.977704
0.868395
0.99033
0.999913
0.9999
0.872938
0.962389
0.97337
1
0.995571
0.96182
0.89189
0.97773
0.999583
0.970214
0.921405
0.988698
0.99745
0.997207
0.982203
0.990102
0.998917
0.927072
0.998507
0.903197
0.891762
0.976338
0.933482
1
0.883348
0.829618
0.930837
1
0.98335
1
0.997443
0.995442
0.998087
0.967945
0.99995
0.996282
0.99975
0.993754
0.9956
0.9998
1
1
0.999175
0.943045
0.99447
0.894964
0.982998
1
0.977921
0.991672
1
0.999605
1
0.972697
0.997731
0.99873
0.998293
0.950885
0.986772
0.995136
0.997914
0.99541
0.989762
0.984935
1
0.998558
1
0.996643
0.992409
1
0.994488
0.99995
0.9996
0.97653
0.999233
0.996866
0.999133
0.980487
0.946382
0.950336
0.841179
0.914469
0.993311
0.998847
0.99985
0.999352
0.74718
0.845255
0.989485
0.905542
0.747676
1
0.99347
0.995434
0.949031
0.988873
0.99585
0.979222
0.903809
1
1
0.882843
0.938317
1
0.9999
0.984828
0.996076
0.978657
0.995049
0.998452
0.88691
0.752557
0.761088
1
1
0.999233
0.969643
0.991156
1
0.9997
1
0.559581
0.96282
0.985644
1
1
0.995651
0.974826
0.930391
0.996807
0.880825
0.999758
0.797948
0.99986
1
0.995189
0.984056
1
0.989322
1
1
1
1
1
0.949012
1
0.985006
0.997549
0.997497
0.987425
0.982567
0.828348
0.948774
1
1
0.93626
0.995661
0.995746
0.955062
0.996153
1
1
1
0.996805
0.670796
0.688133
0.900179
0.833937
0.764149
0.87794
0.998404
0.994929
0.883255
0.981499
0.991892
0.738691
0.788329
0.9999
0.986059
0.987817
0.944884
0.819226
1
0.996989
1
1
0.99965
0.694827
0.764163
1
1
1
0.983505
0.998481
0.751096
0.949964
0.999016
1
1
0.99694
0.99716
1
0.955243
0.907997
0.996903
0.967796
0.979386
0.970553
0.996496
0.949121
0.998946
1
0.995227
0.999088
0.620618
0.238251
1
0.836174
0.988894
0.993513
0.9996
0.998463
0.99975
0.975134
0.673947
0.783822
0.990847
0.992192
0.977007
0.99975
0.965832
0.969618
1
0.996157
0.99155
0.990588
0.990983
0.993137
0.996173
0.971116
0.77135
0.875055
0.986061
0.949759
0.795486
0.655895
0.809026
0.702301
0.98802
0.99198
0.979117
0.973378
0.829614
0.987067
0.918329
0.759966
0.99975
0.982071
0.984916
0.712267
0.703509
0.867804
0.88138
0.937519
0.996307
0.962281
0.99955
0.987662
0.95281
0.970564
0.991676
0.843959
0.971364
0.923544
0.987889
0.960611
1
0.990842
0.998663
0.999617
0.997499
0.995015
0.927736
0.983597
0.99827
0.996794
0.998533
0.999
0.842416
0.986272
0.977356
0.990903
0.976556
0.993651
0.930745
0.995373
0.99718
0.990103
0.924847
0.99502
1
0.942805
1
1
0.984427
0.998487
1
0.99995
0.953179
0.996327
0.998324
0.956187
1
0.99786
0.993623
1
0.998465
0.9999
0.995497
1
0.982207
0.984798
0.769409
1
0.980927
0.615323
0.993355
0.996529
1
0.993298
0.962761
0.998521
1
0.987372
1
0.99985
0.9976
0.998613
0.990901
1
0.98028
0.98826
0.99554
0.928529
0.981629
1
0.967641
0.961316
1
1
0.803767
0.983374
1
1
0.993234
0.99759
0.919744
0.999425
1
0.9983
0.870616
0.99995
0.9998
0.989214
0.930623
0.996615
0.665626
0.971855
0.594343
0.996948
1
1
0.998393
0.672563
0.975516
0.752669
0.949264
0.490431
0.997283
1
1
1
1
1
0.981867
0.978523
0.992019
0.736497
0.844023
0.951857
0.980219
0.99513
0.980819
0.9997
0.96754
0.87563
1
0.969557
0.995091
0.989475
0.992777
0.981702
0.99985
1
0.981545
0.991757
1
0.99178
0.991022
0.995962
0.989872
0.992279
0.9873
0.9919
0.998747
0.987292
0.996573
0.828016
0.999783
0.929727
1
0.944569
0.986775
0.984625
0.992781
0.978389
0.98388
0.993023
0.973602
0.97414
0.958152
0.992778
0.984941
0.9992
0.983435
0.991481
0.997887
0.99558
0.9994
0.996177
0.992565
0.977846
0.978453
0.994487
0.995902
0.986831
0.936402
0.985879
0.975002
0.996207
0.97316
0.834155
0.98052
0.989608
0.979847
0.965803
0.96246
0.972016
0.875799
0.988949
0.9998
0.96502
0.945219
0.890222
0.868175
0.984963
0.734164
0.987785
0.953649
0.986218
0.95932
1
0.994771
0.997804
0.985549
0.932808
0.976519
0.996494
0.978618
0.96967
0.995021
0.9883
0.984325
0.989972
0.970716
0.994705
0.989898
0.976196
0.930623
0.996131
0.992191
0.961673
0.962985
0.782261
0.98686
0.595457
0.967491
0.766922
0.886565
0.999902
0.986691
0.762108
0.984542
0.880791
0.998551
0.882845
0.92866
0.994948
0.569442
1
0.95234
0.87539
0.975607
0.9999
0.994912
0.968612
0.887561
1
0.980908
0.998569
0.998909
1
0.990076
1
0.907257
0.870915
0.99935
0.989756
0.998843
0.99719
1
0.995922
0.99803
0.777867
0.950382
0.953013
1
0.916857
0.844702
0.995323
1
0.998222
1
1
0.999463
0.99411
0.945485
0.99955
0.995902
1
0.992778
0.994403
0.987951
0.999333
0.99718
0.993332
0.999556
0.934622
0.920863
0.999875
0.968943
0.546179
0.866108
1
0.739359
0.972447
0.9994
0.999217
0.9993
1
0.9351
0.990147
0.996492
0.99269
0.998851
1
0.993814
0.978336
0.801853
0.99485
0.989737
0.998477
0.980117
0.99804
1
1
0.997875
0.965238
0.991654
0.982743
0.939516
0.992127
0.99926
0.872978
0.910793
1
0.991708
0.997916
0.998036
0.998741
0.958067
0.9972
0.955064
0.975543
0.977074
0.990774
1
0.993861
0.9885
0.909294
1
0.932098
0.9592
0.970709
1
1
0.983963
0.991191
0.705446
0.994343
0.99965
0.99795
0.99665
0.988765
0.997785
0.889517
0.721168
0.9997
0.45329
0.982558
0.99795
0.869629
1
0.963873
0.911289
0.989774
0.98478
1
1
0.952606
0.904652
0.722365
0.992194
0.984763
0.951194
0.9988
0.708927
0.839483
0.998729
1
1
1
0.978066
1
0.9999
0.992865
0.997933
0.9852
0.9979
0.996766
1
1
0.993643
0.899126
0.983833
0.881279
0.785489
0.985184
0.985694
0.978468
0.80319
0.59389
0.942933
0.952438
1
0.993255
0.984511
0.831569
0.959696
1
1
1
0.965128
0.991966
0.957089
0.916307
0.99705
0.999082
0.956513
0.987531
0.447829
0.985667
0.991097
1
0.998568
0.971169
1
0.998673
0.994326
0.977563
0.998354
0.99915
0.998883
1
1
0.822127
1
1
1
0.981814
0.83053
0.986186
0.998887
0.993379
0.990129
0.997355
0.502546
0.681557
0.988922
0.997411
0.99995
1
0.912331
0.984734
0.998871
1
0.975081
0.80662
0.918558
0.987143
1
0.994812
0.999168
1
0.997706
0.993616
0.951112
0.986116
0.975647
0.9815
0.989624
1
0.976635
1
0.991812
0.99945
0.993768
0.805852
0.997164
0.973671
0.691922
0.99314
1
1
1
0.856945
1
0.997458
0.980791
0.993265
1
0.992818
0.99937
1
1
0.993568
0.999449
0.996694
1
0.976267
0.92246
0.114059
0.85725
0.993235
0.996197
0.999863
0.9999
1
0.981715
0.992119
0.967961
0.996536
1
0.991909
0.98127
0.983546
0.985314
0.99521
1
0.99985
0.9993
1
0.9994
0.999613
0.879499
0.995129
0.980161
0.998679
0.992179
0.976101
0.983632
0.636755
0.912901
0.998593
1
0.99995
0.99995
0.978412
0.992901
1
0.998671
0.993641
0.983383
0.987656
0.991396
0.993436
0.994871
0.9934
0.982007
0.985711
0.991512
0.990962
1
0.998559
0.9998
0.997163
0.99794
0.8551
0.998421
0.974923
0.99653
0.995126
0.993063
0.993556
0.999733
0.997634
1
0.998027
0.995118
0.987306
0.990085
0.996286
0.989206
0.980941
0.9722
0.891241
0.974255
0.998217
0.990155
0.930054
0.920288
0.996689
0.993014
0.989816
0.973291
0.990886
0.999913
1
1
0.996905
0.98766
0.998902
1
0.997384
0.891857
0.98931
0.994603
0.996156
0.997951
1
0.996365
0.9998
1
0.984004
1
1
0.9958
0.975684
1
0.998907
0.997537
0.981145
0.961808
0.791726
0.771994
0.9739
1
0.899832
0.992129
1
0.460192
0.994644
0.998766
0.998017
1
1
1
1
0.997011
1
0.980626
1
0.420637
0.995987
0.995082
1
0.994201
0.99955
0.996073
0.983849
1
0.992941
0.85439
0.980359
0.998617
0.958601
0.972779
1
0.971397
1
0.964235
1
1
0.9988
0.99475
0.996361
0.971792
0.997599
1
0.986546
0.999713
0.977563
0.999349
0.991872
0.966918
0.807522
0.99975
0.9994
0.997995
0.990036
0.99468
1
0.998765
0.80178
1
0.981938
0.993987
0.991425
1
0.9997
1
1
1
1
0.917426
0.996645
0.997115
0.9999
0.990014
1
1
1
0.988918
0.955499
0.997782
0.981266
0.999342
0.993785
0.999453
0.996911
1
1
0.758936
0.910568
0.985501
0.99995
1
0.981246
0.993088
0.996681
0.897047
0.984556
0.985302
1
1
0.997183
1
1
0.984023
1
0.69558
0.591104
0.58565
0.504313
0.439077
0.311076
0.530461
0.543505
0.563622
0.567297
0.518517
0.547211
0.537761
0.255152
0.527233
0.556015
0.551411
0.50885
0.55865
0.540705
0.521173
0.494357
0.264275
0.5706
0.523017
0.557273
0.54975
0.54915
0.537653
0.539837
0.549552
0.548476
0.533125
0.573187
0.537025
0.556786
1
0.996328
0.99975
0.986767
0.982727
0.990401
0.98595
0.995241
0.998543
0.9998
0.9997
0.994658
0.997506
0.985804
0.992604
0.990322
0.996825
0.99192
0.978528
0.59159
1
0.9892
0.997707
1
0.962501
1
1
1
1
0.999206
0.98452
0.99883
0.9997
0.879741
1
1
0.99759
1
0.988875
0.834015
0.988833
0.999867
0.865886
0.997923
0.996383
0.98192
0.992309
1
1
0.986261
0.978529
0.998726
0.990621
0.989144
0.98159
0.995221
0.376807
0.98512
0.987905
0.99925
1
0.998498
0.995009
0.995666
0.997761
1
1
1
0.991387
0.99813
0.996485
0.997003
0.99676
0.887589
0.559215
0.974494
1
0.996529
0.987378
0.971354
0.99594
1
0.998567
1
0.970558
0.985298
0.995707
0.9814
1
0.996268
0.998753
0.998202
0.982955
0.990567
0.994401
0.662696
0.990332
1
0.986948
0.978915
0.993375
0.995535
0.987868
0.99427
0.988807
0.989809
0.971143
0.997264
0.981352
0.989483
0.970905
0.991343
0.986303
0.989797
0.995105
0.993478
0.97398
0.996644
0.99995
1
1
0.99955
0.978617
0.996402
0.986572
0.994294
0.999817
1
0.999665
0.995434
0.992753
0.989944
0.9994
1
0.9861
0.990355
0.997361
0.99371
0.991482
0.995876
0.98874
0.957404
0.990469
0.980106
0.996676
0.978351
0.997142
0.994518
0.992011
0.973732
0.967616
0.956478
0.9754
0.997663
0.980051
0.991629
0.97941
0.985414
0.980475
0.992413
0.93372
0.886708
0.986154
1
0.993742
0.976472
0.998245
0.9997
1
0.775014
0.965918
0.999521
0.968658
0.998859
0.992793
0.964874
0.968071
0.981125
0.998821
0.973577
0.976241
0.994706
0.981052
1
0.990954
0.91489
0.9998
0.999733
0.99795
0.997617
0.990932
0.994602
0.98869
0.952405
0.928311
0.836048
0.995247
0.981349
0.972935
0.992716
0.998096
0.956521
0.489026
0.571217
0.563605
0.996163
0.99975
0.997284
0.98912
1
0.993786
1
0.981965
0.99514
0.995935
0.469439
0.995612
0.9999
0.988385
0.990744
0.976292
0.9985
0.967164
0.99372
0.988496
0.841561
0.554436
0.996908
0.744636
0.975111
0.996249
0.997311
0.97488
0.533319
0.736031
0.999817
0.998483
0.847851
0.734874
0.987934
0.989666
0.998423
0.997516
0.40051
0.700607
0.914638
0.995252
0.987888
0.993875
0.992901
0.980065
1
0.99142
0.992958
1
0.97239
0.994441
0.989358
0.811871
0.988919
0.997243
0.98091
0.958243
0.91405
0.697893
0.919017
0.99965
0.553891
0.997011
0.824538
0.997318
0.987166
0.787855
0.9997
1
0.733042
0.986217
0.99324
0.913842
1
0.972304
0.99229
1
0.99955
0.634956
0.95771
0.90412
0.996338
0.996086
0.998969
0.943406
0.993995
0.970839
1
0.989727
0.983756
0.990065
0.959414
0.967473
0.9995
0.987871
0.952761
0.958128
0.959908
0.996074
0.979477
0.984356
0.999183
0.99945
1
0.999197
0.991523
0.761006
0.555058
0.758197
0.991012
0.919621
0.735439
0.742807
0.477871
0.96842
0.991035
0.991186
0.99416
0.988803
0.999297
0.990659
0.993379
0.998419
0.95847
0.969584
0.70091
0.56197
0.95483
0.954478
0.963345
0.965847
0.991201
0.983977
0.983156
0.8806
0.94039
0.989888
0.972356
0.997778
0.989779
0.989891
0.907328
0.999046
0.931087
0.983596
0.978844
0.982658
0.997898
0.997266
0.989193
0.973422
0.884055
0.991985
0.999505
0.996448
0.993499
0.991637
0.993604
1
1
1
1
0.982682
0.997749
0.999733
0.9909
0.997992
0.999356
0.985059
0.999125
0.992386
1
0.977433
0.979657
0.9992
0.9976
0.995878
1
1
1
1
0.885695
0.958947
1
0.99529
0.998538
0.864766
0.818107
0.799256
0.855163
0.891559
0.998202
0.881585
0.815752
0.802567
0.885011
0.990942
0.999137
0.97541
0.936773
0.99845
1
0.979798
0.994709
0.975194
0.983796
0.996615
0.973371
0.965744
0.991768
0.991864
0.918429
0.993127
0.989256
0.998019
0.982152
0.99965
0.969718
0.977866
1
0.974971
0.984709
0.998287
1
1
0.994037
0.997564
0.998885
0.941275
1
0.99985
0.994691
0.976956
0.977319
0.960914
1
0.9999
1
0.992466
0.998275
0.99817
0.998758
1
1
0.999183
1
1
0.991396
1
0.989843
1
0.9996
0.993576
0.911575
1
0.9989
1
0.991586
0.985833
1
0.96072
0.993778
0.987252
0.989481
0.999075
0.992417
0.895649
0.989657
0.974834
0.90586
0.995599
1
0.993947
0.990411
1
0.976399
0.997248
1
0.99738
0.417577
1
0.999425
1
0.996892
0.958314
0.99981
1
0.990272
0.995311
0.995958
1
0.972192
0.994688
1
0.993583
0.997214
0.99965
1
1
0.996041
1
0.987985
0.988605
0.915848
0.943299
0.969261
0.979339
0.995325
0.996629
0.996154
0.986299
0.98608
0.997093
0.989893
0.989512
0.992478
0.657952
0.973562
0.996822
0.999633
0.99174
0.990304
0.964515
0.997429
0.981303
0.972781
0.910761
0.994049
0.99962
0.985188
0.969417
0.985452
0.98365
0.990254
0.946171
0.933069
0.997696
0.750664
0.913214
0.996063
0.993566
0.998278
0.974616
0.921779
0.972913
0.932846
0.89504
0.931749
0.768602
0.920743
0.857608
0.850687
0.886597
0.948242
0.971531
0.95582
0.990683
0.926612
0.906363
0.964874
0.673076
0.985246
0.998504
0.951882
0.981528
0.971367
0.975183
0.82075
0.978036
0.781531
0.994287
0.992463
0.963758
0.996458
0.992142
0.980236
0.977142
0.665017
0.897052
0.964797
0.91358
0.9832
0.782539
0.863497
0.9642
0.87052
0.38083
0.86855
0.877429
0.962596
0.9908
0.978405
0.995314
0.991963
0.487949
0.979045
0.969518
0.889966
0.985938
0.973676
1
0.85898
0.974273
0.99725
0.997906
1
0.997667
0.967242
1
0.995665
0.991004
0.87867
0.996179
0.968082
0.993453
0.900177
0.9991
0.98058
0.998367
0.70424
0.705939
0.998288
0.92998
0.997624
0.824922
0.9996
0.989523
0.987022
0.996942
0.986494
0.983044
0.978823
0.98744
0.997948
0.99422
0.980259
0.996821
0.994208
0.990366
0.981543
0.994295
0.868593
0.983475
0.935128
0.994617
0.985083
0.991537
1
0.976999
0.996426
0.725352
0.688366
0.960509
0.940749
0.847325
0.997379
0.992368
0.993741
0.99221
0.950111
0.98034
0.785039
0.747462
0.994033
0.99891
1
0.534887
0.980157
0.972926
0.888666
0.860729
0.991165
0.983875
0.877144
0.941299
0.999733
0.961956
0.998719
0.9939
0.997844
0.997776
1
0.954852
1
0.994885
1
1
0.995624
0.991337
0.996508
0.99945
0.99935
1
0.996137
0.925558
0.995217
0.994361
0.990793
0.9781
0.9995
0.695727
1
0.984718
0.99483
0.935394
0.925168
0.991435
0.985746
0.905079
0.997955
0.985138
0.993051
1
0.971763
0.987423
0.999883
1
1
0.988589
0.995572
0.993316
0.951142
0.971833
0.990693
0.996134
0.990413
0.981531
0.997059
0.994516
0.995008
0.996078
0.949803
0.980622
0.99086
0.863418
0.988689
0.987786
0.995535
0.994642
0.998492
0.991817
0.990242
0.987305
0.995164
0.879661
0.696756
0.988839
0.975222
0.978485
0.919015
0.977541
0.976533
0.989564
0.926305
0.912007
0.784953
0.979198
1
0.961806
0.983647
0.963604
0.985051
0.967045
0.774865
0.993774
0.92521
0.462781
0.953166
0.992493
0.654574
0.935966
0.978747
0.993731
0.771919
0.379375
0.756742
0.960225
0.96013
0.973811
0.992828
0.992908
0.72616
0.779375
0.94673
0.842253
0.99894
0.998948
0.793437
0.978184
0.592921
0.98286
0.821278
0.993046
0.947925
0.998558
0.998422
0.996653
1
0.979483
1
0.99324
0.973397
0.976577
0.9808
0.996077
0.973415
0.997433
0.956698
0.992975
0.969831
0.99495
0.634935
0.978786
0.99871
1
0.986035
1
0.99915
0.996008
0.993607
1
0.99359
0.987266
0.988087
0.997569
0.993978
0.995744
0.980685
0.965665
0.958615
0.979647
0.976668
0.993394
0.975293
0.976271
0.985727
0.956531
0.944892
0.970751
0.971807
0.974514
0.955168
0.834169
0.977673
0.954488
0.992353
0.982202
0.913444
0.995651
0.988475
0.992251
0.972708
0.912343
0.986764
0.993567
0.98697
0.978711
0.979382
0.959864
0.978103
0.998282
0.98916
0.97528
0.999133
0.985942
0.998883
0.981311
0.962508
0.495637
0.993082
0.773781
0.9914
0.992042
0.700469
0.988756
0.973847
0.986675
0.976602
0.991011
0.997696
0.996833
0.996374
0.985315
0.748621
0.784278
0.981985
0.986468
0.962771
0.597451
0.989664
0.966239
0.990488
0.994942
0.995337
0.966022
0.982102
0.994833
0.988201
0.818154
0.708908
0.96179
0.979539
0.988445
0.960334
0.580696
0.99002
0.927681
0.952083
0.608299
0.979525
0.977302
0.993953
0.975568
0.750258
0.99137
0.987026
0.808445
0.851704
0.997533
0.986153
0.98399
0.994757
0.932222
0.975933
0.993196
0.961991
0.971818
0.954656
0.977436
0.983061
0.99775
0.991271
0.967145
0.988365
0.481696
0.998743
0.987344
0.993609
0.994715
0.984221
0.982104
0.990936
0.973057
0.989732
0.998007
0.986893
0.986757
0.983361
0.960283
0.970935
0.974726
0.974844
0.962414
0.994166
0.970272
0.960965
1
0.995614
0.9933
0.993737
0.984531
0.985159
0.954803
0.995768
0.977588
0.985842
0.981214
0.991109
0.986368
0.984556
0.993781
0.709722
0.874207
0.985015
0.988011
0.997545
0.980429
0.974745
0.982057
0.999732
0.993748
0.97096
0.974534
0.837279
0.858038
0.498555
0.986404
0.991196
1
0.9998
0.987586
0.879189
0.939449
0.972456
0.993023
0.957011
0.448343
0.999125
0.99385
0.9999
0.936022
0.976644
0.995408
0.9996
0.996259
1
0.995796
0.984877
0.970516
0.976875
0.99297
0.973854
0.998046
0.992849
0.992327
0.984899
0.972775
0.9996
0.996836
0.989765
0.997625
0.995825
0.99995
0.9725
0.409537
0.998551
0.99694
0.993496
0.764892
0.997596
0.633386
0.791511
1
0.97353
0.985496
0.983992
0.670802
0.975396
0.848737
0.902189
0.921985
1
0.980018
0.988258
0.990506
1
1
0.999733
0.997588
0.991629
1
1
0.988959
0.993938
0.990532
0.986987
0.983835
0.985912
0.562524
0.982328
0.96008
0.909452
0.993593
1
0.971849
0.992645
0.982699
0.981258
0.99855
0.997045
0.976915
0.993781
1
0.88142
0.859576
0.99515
0.977614
0.985945
0.984254
0.988786
1
0.700914
0.794682
0.984228
0.997374
0.968527
1
0.978789
0.975083
0.831296
0.9408
0.996214
1
0.912663
0.902751
0.711657
0.79676
0.998203
0.99343
0.998738
0.988317
0.86853
0.900101
0.994664
0.99995
0.990155
0.933296
1
0.995839
0.988077
0.929282
0.967699
0.994892
0.988243
0.986864
0.997434
0.99995
0.995091
0.967258
1
0.85422
0.718225
0.999567
0.995461
0.997972
0.994218
0.996233
0.9996
0.988512
0.986067
0.996826
1
0.968079
0.972578
0.986842
0.983079
0.996487
0.99955
0.999073
0.983307
0.984545
0.984649
0.975475
0.976172
0.995708
0.995554
0.988104
0.98445
0.997807
0.9968
0.981014
0.971537
0.990578
0.99222
0.916155
0.955832
0.99048
0.9999
0.987242
0.996195
0.893847
0.699484
0.978051
0.978287
0.996559
0.995117
0.658615
0.957341
0.970891
0.994229
0.990198
0.997647
0.992901
1
0.42553
0.99995
1
0.998585
0.992255
1
0.993825
0.99955
0.994195
0.995617
1
0.99885
0.987784
0.99975
0.999733
0.99925
0.835702
0.998622
0.991011
0.939871
0.995436
1
1
0.977633
0.994143
0.999363
0.943587
0.991265
0.984395
0.949874
0.997982
0.981461
1
0.997515
0.992781
0.934121
1
0.930124
0.990698
1
1
1
1
0.974112
0.979786
0.998001
0.999483
0.989518
1
0.986662
0.938962
0.913882
1
0.990109
0.996617
0.997821
0.997407
0.998936
0.989753
0.999825
0.995142
0.998606
0.977175
0.99955
1
0.992028
0.950482
0.977634
0.938409
1
0.995077
1
0.995367
1
1
0.992556
0.466
0.858137
1
0.999151
1
0.998002
0.982548
0.998323
0.972751
0.7243
0.907637
0.995948
0.889842
1
0.993722
0.998058
0.999933
0.902333
0.983597
0.428609
1
0.914291
0.88582
0.997455
0.98496
0.960111
0.9967
1
0.9999
0.957587
0.999176
0.996319
0.913094
0.801133
0.994683
0.990369
0.979404
0.979906
0.633885
0.881073
0.996188
0.919453
0.926897
0.981009
0.999333
0.995807
0.987912
0.952967
0.963913
0.996751
1
0.986617
0.980721
0.979156
0.992048
0.459218
0.746176
0.983785
0.990704
0.982784
0.677065
0.994424
0.931852
0.951321
0.960347
0.987634
0.982654
0.964677
0.988557
0.996714
1
0.854304
0.995669
0.998779
0.986656
0.981207
1
0.994207
0.997205
0.939799
0.453794
0.9815
1
0.930278
0.89238
1
0.97497
0.999192
1
0.988447
0.998079
0.991366
0.99945
0.989155
0.999005
0.996318
0.998712
0.985997
0.998192
1
0.994821
1
0.993704
0.996348
0.997992
1
0.999725
0.996423
0.99905
0.997756
0.907022
0.84118
0.997612
1
1
0.990416
0.995856
0.997357
0.991868
0.999725
0.996233
0.959171
0.998617
0.674447
0.848204
1
0.795446
0.774844
0.992868
0.954011
0.921596
0.817944
0.978524
0.997135
0.766183
0.925616
0.99995
1
0.999517
0.994598
1
0.988055
0.979754
0.97269
1
1
1
0.947422
0.98603
0.974167
0.914167
0.999375
0.999368
0.899925
0.984284
0.999783
0.9999
0.99765
0.9962
0.892121
0.996776
0.997891
0.989694
0.957081
0.988055
0.911611
1
1
0.995871
0.996866
1
1
0.998942
0.996286
1
1
0.981176
0.986011
0.972736
0.99343
1
1
1
0.99398
1
1
0.98529
0.996204
0.998553
0.98544
1
0.99865
0.950467
1
0.983073
1
0.996137
1
0.998821
1
1
0.986414
1
1
0.997762
0.893186
0.998347
0.997168
1
0.99945
0.865009
0.844297
0.993934
1
0.9981
1
0.72929
1
0.992152
0.9998
0.929062
0.991782
0.996885
0.929008
0.974718
0.887373
0.967337
1
0.99975
0.998524
0.993688
0.937281
1
1
0.992317
1
0.9967
1
1
0.980674
1
0.999596
0.995099
1
0.9994
0.986886
0.866557
0.955393
0.969123
0.962678
0.964439
0.997146
0.980897
0.863808
0.726964
0.99134
0.811463
0.834047
0.966472
0.998738
0.987666
0.987238
0.960687
0.98441
0.973502
1
0.99805
0.986793
0.984978
0.99965
0.999913
1
0.999283
0.946202
0.999913
0.733067
0.99925
0.990945
0.9943
0.985136
0.948885
0.978024
0.763593
0.935645
0.99435
1
1
0.994549
0.991016
0.9998
0.961114
1
1
0.932374
0.994395
0.985976
1
0.92296
0.992286
0.915382
1
0.99965
0.890884
0.993309
0.950437
0.918656
0.912787
0.997616
0.992447
0.997227
0.879761
0.963382
0.99915
0.976798
0.99717
0.933728
0.930214
0.99995
1
0.986663
0.970274
0.97511
0.9999
0.991461
0.992677
0.967174
0.998496
0.999817
0.799405
0.828846
0.754055
1
0.975291
0.806004
0.908611
0.491217
0.963232
0.964722
0.975815
0.961862
0.995361
0.994046
0.999933
1
1
0.910396
0.568177
0.876313
0.993457
0.991627
0.998019
0.925688
1
0.990594
0.980515
0.988327
0.998953
0.990873
1
1
0.987141
0.9992
1
0.983273
0.972008
0.986555
0.994469
0.995579
0.962537
0.985746
0.964209
0.97796
0.986802
0.9949
0.696268
0.980345
0.984789
0.846772
0.890816
0.987839
0.875283
0.981236
0.974862
0.99806
0.981566
0.948132
1
0.99305
0.989457
0.989491
0.967385
0.943931
0.967024
0.964687
0.983047
0.982635
0.969128
0.980491
0.982455
0.98258
0.987364
0.978112
0.996674
0.996167
0.99837
0.987751
0.980461
0.966167
0.997698
0.998928
0.979472
0.982187
0.980807
0.950809
0.991621
0.782827
0.977797
0.985686
0.979018
0.990002
0.85279
0.84482
0.975973
0.993397
0.976896
0.997559
0.996634
0.982906
0.963608
0.976181
0.995528
0.984151
0.887069
0.996313
0.997458
0.948481
0.99985
0.998765
0.997476
0.99965
0.995617
0.992869
0.992566
1
1
0.993271
0.99995
0.977561
1
0.999185
0.988055
0.958971
0.994812
0.999287
0.846036
0.758787
0.990064
0.999259
0.516075
0.987573
0.994877
0.549431
0.722268
0.728504
0.985566
0.99852
0.984553
1
0.988291
0.989598
0.999647
0.987888
0.977906
0.981957
0.993555
0.849906
0.960948
0.799839
0.991521
0.844235
0.992035
0.99995
0.99685
0.999219
0.989283
1
0.997584
0.97314
0.946005
0.77243
0.992401
0.987555
0.996124
0.996024
0.985124
0.988477
0.981059
0.999293
0.981071
0.995121
0.987882
0.990058
0.98053
0.999117
0.979553
0.99247
0.87983
0.945257
1
0.997458
0.980273
0.976895
0.995005
0.952859
0.995033
0.995857
0.99165
0.983552
0.888615
0.997539
0.97485
0.993299
0.83666
0.9996
0.996584
0.99955
0.989408
0.990711
0.990088
0.99995
0.983204
0.960875
0.983183
0.985999
1
0.99946
0.973493
0.986508
0.999269
0.987388
0.970252
0.994193
0.996083
0.996417
0.996541
0.902216
0.9999
0.994081
0.9998
1
0.936887
0.99985
0.981076
0.993027
0.852379
0.879029
1
0.825861
0.936374
0.99985
0.988414
0.902755
0.968423
1
0.951351
0.983431
0.99965
0.991002
0.990199
0.988917
0.996046
0.932868
0.991817
0.90081
1
1
0.93063
0.988311
0.998159
1
0.998143
0.99985
1
0.806308
0.996877
1
0.991315
0.998953
0.989911
0.990298
0.987351
1
0.996191
0.978105
0.99024
0.998109
0.924103
0.992891
0.9994
0.985573
1
0.897132
0.931735
0.9993
0.9964
0.952812
0.9997
0.996832
0.852805
0.949371
0.995324
1
0.99975
0.996884
1
0.996483
0.994621
0.948684
0.923829
0.998563
0.998632
0.929716
1
0.991298
0.984307
0.826507
0.84996
1
0.9993
0.769891
0.925446
1
0.996649
0.903119
0.999554
0.988942
0.982531
0.891684
0.956589
0.535583
0.925159
0.891797
0.995367
0.853718
0.985915
0.767959
0.868177
1
0.880788
0.97766
0.950932
0.991246
0.9996
0.970384
0.995323
0.99525
0.985049
0.964725
0.969145
0.832612
0.921891
0.967574
0.987154
0.981656
0.996104
0.844124
0.974043
0.99843
0.9961
0.880623
1
1
0.931926
0.871656
0.959616
0.716019
0.998233
0.820988
0.78634
0.992843
0.958631
0.965181
0.99359
1
1
0.895547
0.995431
0.807573
0.6405
0.963715
0.992808
0.984881
0.991266
0.969496
0.997454
0.992605
0.958493
0.916159
1
0.656343
0.886421
0.986532
1
0.987477
1
1
0.992506
0.977649
0.733917
0.997501
0.9995
0.957054
0.953493
0.939248
0.99995
0.992992
1
1
0.981742
1
0.988668
0.795101
0.950022
0.811754
1
0.999325
0.978972
0.998886
0.994113
0.998867
0.849645
0.957965
0.788826
0.757384
0.993309
0.950812
0.999369
0.996279
0.937388
0.998829
0.999583
0.999156
0.99825
0.689588
0.937805
0.997327
0.933775
0.992423
0.975358
0.989346
0.955628
0.998982
0.770242
0.998679
0.6488
0.459359
0.767502
0.455955
0.448695
0.324693
0.316029
0.352955
0.457305
0.373846
0.316482
0.32978
0.4006
0.469412
0.365955
0.329815
0.299275
0.914093
0.979965
0.996447
0.955896
0.999319
0.997719
1
0.926763
0.999025
0.905533
1
0.993303
0.738342
0.990694
0.993189
0.99425
0.658068
0.982428
1
0.993479
0.98553
0.994048
1
1
0.933772
0.985366
1
0.87571
0.965423
0.982491
0.997814
0.988115
1
1
0.99925
0.832932
0.958633
0.950782
0.988284
0.966177
0.994028
0.971167
1
0.997445
1
0.626288
0.810598
0.986454
0.988308
0.995422
0.930061
0.987173
0.99986
0.988844
1
0.99815
0.955764
0.731549
0.979325
1
0.999533
0.688922
0.940581
0.942575
0.973154
0.995615
0.966825
0.962091
0.953451
0.996529
0.9838
0.991231
0.958516
0.998404
0.971256
0.988094
0.994679
0.99814
0.874267
0.961359
0.991775
0.993343
0.977246
0.953164
0.941748
0.934983
0.99965
0.993185
0.977915
0.891305
0.576213
0.993416
0.979285
0.818398
1
1
0.993032
0.98701
1
0.9996
0.997113
0.403511
0.987759
1
0.993891
0.825084
0.846983
0.827995
0.398222
0.998214
0.973287
0.989018
0.974254
1
0.993192
0.918333
0.954591
0.543369
0.88806
0.998069
0.989942
0.996212
1
0.996075
1
0.999147
1
0.996414
0.999722
1
1
1
0.990094
0.982858
0.973827
0.820928
0.990351
1
0.994932
0.995807
0.976559
1
0.952309
0.859476
0.996998
0.654934
0.886099
1
0.977664
0.996624
0.929563
0.994528
0.994928
0.925513
0.724279
1
0.982319
0.999031
0.955725
0.939184
0.96692
0.982665
1
0.986642
0.999725
0.993065
1
0.999483
0.990078
1
0.996105
0.98324
0.99995
0.997007
0.984587
0.993267
0.977564
0.992884
0.983811
0.997049
0.999583
0.608696
0.974652
0.969214
0.998992
0.997195
0.981359
0.913738
0.999739
0.868781
0.887323
0.997937
0.979998
0.98295
0.996134
0.870788
0.955041
0.973953
0.944847
0.974665
0.981847
0.995106
0.897295
0.994058
0.982141
0.867343
0.707171
0.999813
0.995988
1
0.989505
0.98536
0.887617
0.966233
0.9999
0.99995
0.992161
0.986464
0.543323
0.997291
0.965499
0.945243
1
0.99145
0.990304
0.985825
0.999325
0.991681
0.985123
0.998946
0.998615
0.993798
0.989882
0.996181
0.99395
0.933366
1
1
0.99681
0.979991
0.545255
0.96447
0.977791
0.99024
1
0.938791
1
0.934768
0.81101
0.997696
1
1
0.930693
0.980897
1
0.744339
0.986915
0.675739
0.993234
0.980393
0.99985
1
0.973952
0.964304
0.994938
0.893843
0.940195
0.977207
0.990145
0.994127
0.985664
0.996808
0.997626
0.995238
0.990933
0.999933
0.9964
0.98106
0.922046
0.971815
0.989389
0.998604
0.97221
0.835356
1
0.9999
0.897756
0.98879
1
0.940528
0.998589
0.991369
1
0.997641
1
0.997041
0.998038
0.994904
1
1
0.996106
0.996037
0.99985
0.997434
0.999583
0.981182
1
1
0.992894
0.848174
0.990588
0.993732
0.999783
0.985146
0.99426
0.98433
0.988182
0.685151
1
0.994613
1
1
0.997663
0.861028
0.999625
0.976025
0.960893
0.994105
0.913175
0.981967
0.96481
0.997351
0.98737
0.979854
0.997925
0.999313
0.99885
0.999348
1
1
0.990707
0.998917
1
0.832737
0.994463
0.9858
1
0.981473
0.992038
1
0.980292
0.996336
1
1
0.956175
0.996605
1
1
0.999485
0.99865
0.996588
0.993231
0.996339
0.998505
0.994456
1
1
1
1
0.99375
0.996355
1
0.99975
1
0.989519
0.972504
0.888224
0.99465
0.994825
0.9999
0.940413
0.998012
0.778856
0.999013
0.999008
1
0.999743
0.812428
0.99578
0.891882
1
0.999594
0.994582
0.99915
0.986408
0.771341
0.993703
0.675603
0.99985
0.998359
0.994511
0.988225
0.990349
0.98478
1
0.996729
0.994438
1
0.883616
0.974396
0.997068
0.987664
0.99818
0.993735
0.984396
0.98738
0.968399
0.99895
0.992861
0.995113
0.987358
0.986829
0.986659
0.968888
0.9999
0.983088
0.929303
0.985226
1
0.995923
0.984745
0.995431
1
1
1
0.961483
0.991376
0.976406
0.921065
0.940262
0.365413
0.986094
0.991956
0.998313
0.85985
0.715062
0.461643
0.367458
0.382906
0.501764
0.463023
0.484649
0.461235
0.489487
0.499217
0.97195
0.991676
0.992073
0.95643
0.769599
0.405322
0.37184
0.444184
0.489242
0.461322
0.486709
0.457068
0.501162
0.448928
0.340391
0.358301
0.524769
0.646032
0.516311
0.982454
0.811029
0.958118
0.889684
0.581556
1
1
0.682302
0.99995
0.98981
0.999667
0.996597
0.991917
0.986485
0.927059
0.99374
0.90061
0.85179
0.965547
1
0.997641
0.995039
0.990566
0.975169
0.993264
1
0.998225
0.95093
0.993867
0.988099
0.979143
0.982832
0.981564
0.980365
0.991114
0.98122
0.996875
0.984566
0.977264
0.99892
0.969906
0.972605
0.992595
0.959097
0.969388
0.974737
0.986063
0.984167
0.981687
0.93016
0.971673
0.975143
0.964591
0.924344
0.97128
0.851569
0.94097
0.88234
0.934497
0.97855
0.971069
0.990784
0.981204
0.989137
0.963971
0.971537
0.979502
0.883766
0.971954
0.980555
0.981163
0.963392
0.985808
0.992886
0.994407
0.997425
0.996462
0.9949
0.968152
0.987958
0.979547
0.997533
0.991513
0.969242
0.97994
0.983024
0.998623
0.972626
0.984332
0.999647
0.973403
0.992924
0.975098
0.966743
0.988915
0.981527
0.989697
0.994307
1
0.991277
0.990197
0.984265
0.996274
0.99598
1
0.968786
0.992492
0.97332
0.972547
0.987519
0.977194
0.997485
1
0.981732
0.958682
0.929483
0.904198
0.81307
0.611823
0.748681
0.705672
0.839025
0.99546
0.977463
0.468173
0.99955
0.972383
0.997856
0.99965
0.986072
0.975263
0.9892
0.999408
0.958639
0.745237
0.688478
0.895651
0.991746
0.99693
0.9979
0.983003
1
0.99705
0.98713
0.985429
0.985247
0.98314
0.991074
0.997941
0.992779
0.98855
0.992084
0.962715
0.999171
0.987723
1
1
0.999292
0.990258
0.995296
1
1
0.99945
0.9994
0.999625
0.993334
1
0.983092
0.995587
1
1
0.9993
0.99995
1
0.996082
0.980931
0.971523
0.995455
0.983843
0.896897
0.991035
0.999183
0.967581
0.981787
0.99235
0.990632
0.980171
0.996182
0.993723
0.942247
0.965977
0.964232
0.985396
0.984582
0.987757
0.957304
0.998105
0.993996
1
1
0.992596
0.979796
0.99915
1
0.98885
0.99261
0.981725
0.996315
0.995053
1
1
1
1
0.991276
0.997341
0.9803
0.996037
0.916519
1
1
0.976666
0.992377
0.987083
0.992915
0.980416
0.992405
0.968506
0.991187
1
0.993156
0.828001
0.989418
0.904745
0.850296
0.892151
0.989886
0.980858
1
0.967566
0.990135
0.991251
0.979366
0.999825
0.892655
0.990207
0.981477
0.989883
0.97693
0.974216
0.970165
0.983557
0.96416
0.994013
0.971038
0.949478
0.77625
0.969442
0.579396
0.999338
0.782205
0.988921
0.998425
1
0.94452
0.999167
0.970037
0.97519
0.99655
0.992638
0.992216
0.998211
0.993025
0.972857
0.942856
1
0.981995
1
0.989589
0.98135
0.834227
0.909087
0.98145
0.981575
0.60481
0.867164
0.986219
0.897676
0.985224
0.940159
0.701416
0.981559
0.979744
1
0.994872
0.99825
0.992383
0.97094
0.982662
1
0.96271
0.991309
0.992406
0.898067
1
0.970366
0.997805
0.984444
0.98809
0.988449
0.99463
0.846007
0.96106
1
0.993148
0.976362
0.979993
0.974894
0.988511
0.834439
1
0.99895
0.985569
0.99565
1
0.989408
0.970086
0.998285
1
0.996658
0.978372
0.937998
1
1
0.985427
1
1
1
1
0.985055
1
0.984835
0.983578
1
0.972329
0.983688
0.99649
0.999167
0.977668
1
1
0.989837
0.996018
0.97149
1
1
1
1
0.992231
0.982398
1
0.99146
1
0.935984
0.974359
0.998679
0.499274
0.944686
0.99965
1
0.896462
0.531433
0.632589
0.462565
0.996651
0.991702
0.996634
1
0.996828
0.896499
0.467466
1
1
1
0.994063
0.889671
0.976132
0.986984
0.988058
0.989856
0.991748
0.972939
0.987262
0.986659
0.972707
0.97862
0.984055
0.982581
0.98514
0.987067
0.96896
1
1
0.986287
0.991927
0.988316
0.960353
0.947794
0.960412
0.985066
0.986331
0.97083
0.999275
0.965057
0.967722
0.895288
0.98789
0.979197
0.972575
0.948532
0.995497
0.999541
1
0.897048
0.968324
0.966513
0.945657
0.933804
0.83031
0.94925
0.969638
0.949413
0.70722
0.693014
0.936291
0.931374
0.894506
0.912725
0.976422
0.967443
0.785547
0.962309
0.981525
0.989612
0.983886
0.963057
0.969327
0.947282
0.9857
0.976685
0.962096
0.942289
0.934754
0.96607
0.932802
0.973721
0.960647
0.735653
0.819574
0.9464
0.962548
0.970792
0.982112
0.973842
0.987841
0.976725
0.920611
0.987453
0.943791
0.999363
0.993106
0.972751
0.997749
0.983143
0.997202
0.988339
0.999126
0.981378
0.972822
0.990604
0.980478
0.966388
0.899469
0.996277
0.988203
0.540653
0.929373
0.720198
0.993796
0.965381
1
1
0.825965
0.974858
0.988779
0.976491
0.926477
0.985492
0.687876
0.98198
0.722476
0.653643
0.80239
0.969012
0.979067
0.993377
0.979549
0.964309
0.825769
0.993509
0.898346
0.794564
0.982875
0.982771
0.426633
0.977439
0.994476
0.963702
0.989229
0.982146
0.996685
0.99985
0.966632
0.970196
0.974421
0.995186
0.975942
1
0.980476
0.9995
1
0.987748
0.981906
0.969295
0.990118
0.953905
0.970968
0.988117
0.990493
0.983831
0.993381
0.959423
0.994025
0.979332
0.997293
0.970656
0.986904
0.995576
1
0.976062
0.997862
0.996229
0.983073
0.941058
0.908706
1
0.926663
0.921608
0.968599
0.998669
0.986834
1
0.995615
0.996281
1
1
1
0.998513
0.994254
0.554059
0.997874
0.993675
0.99895
0.991837
0.993603
0.646247
1
0.9993
0.997921
0.997687
0.999406
0.507494
0.967212
0.99995
0.997301
0.99659
0.985237
0.842136
0.962697
0.975911
1
0.991031
0.99003
0.996754
0.978094
0.993866
0.995599
0.996164
0.981896
0.929291
0.991686
0.971063
0.989178
0.981356
0.973832
0.99567
0.992483
0.882131
0.989723
0.993602
0.956087
0.995536
0.964881
0.992341
0.987902
0.976496
0.960365
0.991869
1
0.976647
0.969192
0.978126
0.986285
0.99027
0.983112
0.99975
0.991578
0.96866
0.957812
0.860902
0.858333
0.877185
0.99985
0.936981
0.991156
1
0.9992
0.964479
0.995906
0.930822
0.993648
0.970413
0.945671
0.996769
0.597858
0.974269
0.973717
0.746826
0.99659
0.99615
1
0.962556
0.503883
0.965309
0.997156
0.999556
0.995962
0.998333
1
0.997031
0.996842
0.999575
0.976766
0.997345
1
0.796486
0.6407
0.999025
1
1
0.994636
0.974126
1
1
0.995915
1
0.978429
0.99935
0.999133
1
1
0.989856
0.9962
1
0.999642
1
0.955219
0.909466
0.992618
0.766994
0.990592
1
0.974874
1
0.945334
0.997943
1
0.99775
1
0.988051
0.987342
0.97793
0.859525
0.949482
1
0.994055
0.995908
0.986317
0.880689
0.85607
0.998382
0.868368
0.996506
0.818749
0.756861
0.995382
0.985076
0.990009
0.998264
0.969639
1
0.994521
0.99725
0.996569
0.976494
0.985528
0.998663
0.997566
0.963655
0.88661
1
0.996273
0.976739
1
0.999032
1
0.94886
1
0.98452
0.990968
0.98896
0.992718
0.980721
0.954476
0.987219
0.977437
0.994612
0.907288
0.994094
0.974421
0.994825
0.992647
0.990938
0.981008
0.993079
0.954186
0.406415
1
0.99895
0.986807
1
0.979023
0.997082
1
0.696643
0.92707
1
0.9877
0.997531
0.9999
0.994163
0.99995
0.758134
0.992221
0.99203
0.995553
0.995527
0.999076
0.996663
0.998825
0.993944
0.99632
0.978954
1
0.999359
1
0.990955
0.995165
0.998802
0.98792
0.9994
1
0.982859
0.998814
0.991254
0.996699
0.994131
1
0.996622
1
0.998805
0.989133
0.988093
0.997514
0.964069
0.983563
0.988007
0.990276
1
0.894314
0.515766
0.48715
0.392575
0.332656
0.388527
0.373951
0.358076
0.956128
0.977414
0.986161
0.991712
0.969422
0.823267
0.996578
0.980104
0.99375
0.937455
0.999267
0.998254
0.958429
0.986194
0.990396
0.998495
0.992039
0.96166
0.976074
0.958155
0.766035
0.996708
0.992616
0.975504
1
1
0.992543
0.988413
1
0.997085
1
0.619561
0.935936
0.991847
0.98143
1
0.980184
0.986638
0.994445
0.97572
0.994605
0.99217
0.978911
0.995626
0.996133
0.98476
0.999675
0.988914
0.9959
0.947461
0.998204
0.957778
1
0.983095
0.989749
0.809796
0.656302
0.97313
0.99945
0.976434
0.974328
0.98534
0.979119
0.990274
0.93555
0.746906
0.985919
0.975178
0.992657
0.449723
0.995499
0.979238
0.850314
0.974735
1
1
0.887503
0.884992
0.9913
0.961584
0.998668
0.904642
0.92418
0.980412
1
0.971147
0.983386
0.996264
0.986003
0.929146
1
1
0.993344
0.969374
1
0.998109
1
0.996736
0.985181
1
0.995954
0.989747
1
0.999222
0.884628
0.945227
0.500777
0.99121
0.976896
0.99995
0.731743
0.908
0.99815
0.994295
0.99955
0.9999
1
0.905049
0.994916
0.999863
0.997028
0.990377
1
1
0.994039
0.989111
0.936946
1
0.984008
1
0.988263
0.987682
0.989879
0.946906
0.797263
0.999485
1
0.975574
0.98586
0.99095
0.840689
0.998385
1
0.991983
0.998828
1
0.991738
0.993469
0.990911
1
0.980215
0.9966
0.996749
0.995824
0.9998
0.990474
0.910673
0.935726
0.999063
1
1
0.999255
0.449474
0.994652
0.99145
0.843466
0.995536
1
0.969569
0.660616
0.992601
0.974168
0.99945
0.9998
0.880203
0.987625
0.973255
0.940197
0.999017
0.967305
0.998424
0.998247
0.990064
0.928998
0.996175
0.756617
0.786852
1
0.832
0.929222
0.828701
0.390113
1
1
0.999625
0.993309
1
0.846282
0.690099
0.840602
0.991384
0.893696
0.945088
0.786799
0.628412
1
0.778924
0.921674
0.991809
1
0.953888
0.921957
0.977317
1
0.971037
0.993182
0.954816
0.507072
0.991199
0.406082
0.980981
0.995292
0.997126
0.988859
0.99971
0.99456
0.99575
1
1
0.973201
0.997858
0.999269
1
1
0.999913
0.97752
0.464492
0.991665
1
0.888769
0.964927
0.9987
0.981033
0.982531
0.998826
0.987629
0.983358
0.989265
0.98353
0.466509
0.894157
0.459335
0.938326
0.999813
0.947107
0.897175
0.99975
0.997905
0.990175
0.984397
0.984376
1
0.987394
0.991769
0.975347
0.97938
1
0.95405
0.978499
0.974662
0.993121
0.980331
0.995618
0.940328
0.7191
0.971595
0.984633
0.996376
0.969454
0.996617
0.982925
0.985017
0.959227
0.850076
0.682392
0.95034
0.689304
0.997725
0.96735
0.885133
0.83315
0.679302
0.843043
0.851126
0.876945
0.829992
0.995088
1
0.998817
1
0.976247
0.98467
1
0.723558
0.843245
0.963763
0.990887
1
1
0.999733
0.988864
0.985668
0.949428
0.986291
1
0.907719
0.938468
0.972616
0.775826
0.815192
0.925366
0.930347
0.93735
0.996201
0.997212
0.9999
1
0.978416
0.994124
0.99753
0.99985
0.923508
0.92627
0.233792
0.234494
0.218217
0.217643
0.214714
0.222275
0.205531
0.224243
0.216337
0.223633
0.333392
0.355039
0.361834
0.357152
0.436867
0.361441
0.290439
0.34413
0.62855
0.347779
0.299351
0.264831
0.244847
0.188017
0.270193
0.262185
0.270599
0.259461
0.255643
0.255522
0.240706
0.262618
0.260491
0.20067
0.168869
0.193056
0.242069
0.226101
0.2338
0.237857
0.278582
0.263459
0.296311
0.21395
0.190239
0.11479
0.0803879
0.0943037
0.272397
0.297417
0.384667
0.470323
0.459298
0.471164
0.470771
0.486006
0.51475
0.520335
0.421201
0.260283
0.259232
0.243269
0.256877
0.261982
0.256637
0.265124
0.268475
0.257854
0.159759
0.266348
0.273487
0.257417
0.22568
0.23332
0.215496
0.213715
0.229727
0.221508
0.220402
0.236178
0.227499
0.155673
0.118587
0.0943566
0.0423192
0.175728
0.311086
0.244292
0.16043
0.191757
0.161493
0.221149
0.155939
0.15653
0.250173
0.387505
0.618078
0.407503
0.334941
0.329955
0.273273
0.286636
0.270223
0.272638
0.268231
0.289611
0.382875
0.355291
0.350782
0.351967
0.362371
0.355457
0.358399
0.31936
0.326968
0.336206
0.273528
0.263408
0.258405
0.264362
0.272363
0.255716
0.268075
0.260464
0.272964
0.253927
0.283337
0.355079
0.35105
0.301521
0.354332
0.323708
0.194477
0.348812
0.349631
0.347633
0.351611
0.294867
0.271019
0.260267
0.152072
0.366609
0.875113
0.84598
0.844085
0.908797
0.84345
0.846533
0.778069
0.813271
0.885209
0.897366
0.859169
0.832167
0.354818
0.772
0.817325
0.77755
0.475853
0.799314
0.804337
0.457689
0.163853
0.0502757
0.0376454
0.0403802
0.0155252
0.0335997
0.0294236
0.0608759
0.0472598
0.045394
0.0276771
0.0249408
0.0818417
0.0588426
0.16136
0.0845667
0.0828356
0.0435369
0.0662443
0.0999036
0.0913693
0.0712052
0.0406486
0.101983
0.317686
0.129325
0.137204
0.102087
0.0777271
0.0383691
0.117212
0.118873
0.0981868
0.124219
0.0922734
0.113133
0.181349
0
0
0
0
0.00725835
0.030047
0.0270819
0.0431574
0.0281923
0.0305954
0.0281034
0.0469188
0.0777891
0.0329123
0.0450511
0.024494
0.0214895
0.0225579
0.0417504
0.0614101
0.0388771
0.0354006
0.0523305
0.0333162
0.0655653
0.0604402
0.0239101
0.0174335
0.0461584
0.0372053
0.0215423
0.0197898
0.0183317
0.0217767
0.0362811
0.0378557
0.0656647
0.0441871
0.0557185
0.0248535
0.0487139
0.0524653
0.0554128
0.0413275
0.0669032
0.0459464
0.0673565
0.0655301
0.0483228
0.0675189
0.0259542
0.0605152
0.0548516
0.0491213
0.0522149
0.0442003
0.066898
0.0539964
0.0584899
0.0558493
0.0466392
0.0553572
0.0539922
0.0506688
0.0511594
0.0512079
0.053324
0.0533817
0.0521424
0.0510109
0.0469446
0.0482206
0.0527901
0.0514095
0.0418241
0.0403577
0.0503666
0.0457217
0.0464845
0.0557421
0.0389905
0.0490182
0.0447838
0.0437136
0.0397529
0.048499
0.0549032
0.0422304
0.042371
0.0460563
0.0504023
0.0340284
0.0612945
0.0420315
0.0582112
0.0352085
0.0429497
0.0415059
0.0476833
0.0471111
0.0378207
0.0373681
0.0369246
0.0380758
0.0458661
0.0359395
0.033242
0.0435759
0.0372898
0.0454098
0.0325977
0.0447688
0.0357901
0.0345823
0.0385891
0.0396134
0.0454487
0.038825
0.0347146
0.0272278
0.0440047
0.0403831
0.0301599
0.0427815
0.0507006
0.0384091
0.0380568
0.0397192
0.0464034
0.0349213
0.0514271
0.0330765
0.04157
0.0468718
0.0599786
0.0402577
0.0438355
0.0407704
0.0564437
0.0463325
0.038021
0.0488822
0.0388466
0.04429
0.0416675
0.0421476
0.0362889
0.0473956
0.0417111
0.046693
0.0401521
0.0572751
0.0432218
0.047035
0.044078
0.0531891
0.0557287
0.0362532
0.0482163
0.0397691
0.0455593
0.0334697
0.0493871
0.0391301
0.0397409
0.0342035
0.0404482
0.0423415
0.0425689
0.0370043
0.0398515
0.0451595
0.040387
0.046801
0.0474444
0.0483902
0.0415872
0.0362312
0.0420037
0.0352676
0.0391588
0.0420215
0.0536308
0.035027
0.0411031
0.0591554
0.0430027
0.0321973
0.0394534
0.045462
0.0356276
0.0473589
0.0402258
0.0335532
0.0403829
0.0498698
0.0455144
0.0518619
0.0398241
0.0515859
0.0372762
0.0434731
0.044349
0.0378663
0.0449067
0.0403294
0.0434948
0.0332553
0.0335359
0.0382145
0.0376585
0.0432959
0.0479651
0.0418849
0.0467822
0.0386208
0.0345403
0.0398787
0.0479067
0.0350001
0.0379813
0.0367356
0.0457557
0.030799
0.0429712
0.0392543
0.04265
0.0478514
0.0369487
0.0460728
0.0406787
0.0296377
0.043755
0.0390746
0.0388977
0.0365625
0.0476555
0.0362992
0.0474283
0.0305521
0.0420176
0.04531
0.0415091
0.0474027
0.0327721
0.0306049
0.0359726
0.0409235
0.0419563
0.0310548
0.0371345
0.0374567
0.0318425
0.0299477
0.0455396
0.0381615
0.0339872
0.049786
0.0395693
0.0363364
0.0362863
0.0422274
0.0330657
0.0328965
0.0306252
0.0429799
0.0416418
0.0373734
0.0419823
0.0360589
0.0312822
0.0453026
0.0342734
0.0432528
0.0377524
0.045052
0.0407237
0.0382264
0.0327097
0.0251332
0.0471429
0.0796388
0.0958178
0.0704252
0.0960658
0.0767925
0.0758876
0.0626324
0.0653129
0.0502245
0.0614659
0.0624523
0.102663
0.0856024
0.080387
0.0465572
0.752571
0.896119
0.559254
0.815334
0.924664
0.893101
0.869493
0.386669
0.870567
0.880748
0.929109
0.969731
0.912001
0.630777
0.703509
0.164596
0.18193
0.309226
0.238931
0.125788
0.422339
0.853443
0.687693
0.209184
0.0472973
0
0
0
0
0
0
0
0
0
0
0
0
0
0
0
0
0
0
0
0
0
0
0
0
0
0
0
0
0
0
0
0
0
0
0
0
0
0
0
0
0
0
0
0
0
0
0
0
0
0
0
0
0
0
0
0
0
0
0
0
0
0
0
0
0
0
0
0
0
0
0
0
0
0
0
0
0
0
0
0
0
0
0
0
0
0
0
0
0
0
0
0
0
0
0
0
0
0
0
0
0
0
0
0
0
0
0
0
0
0
0
0
0
0
0
0
0
0
0
0
0
0
0
0
0
0
0
0
0
0
0
0
0
0
0
0
0
0
0
0
0
0
0
0
0
0
0
0
0
0
0
0
0
0
0
0
0
0
0
0
0
0
0
0
0
0
0
0
0
0
0
0
0
0
0
0
0
0
0
0
0
0
0
0
0
0
0
0
0
0
0
0
0
0
0
0
0
0
0
0
0
0
0
0
0
0
0
0
0
0
0
0
0
0
0
0
0
0
0
0
0
0
0
0
0
0
0
0
0
0
0
0
0
0
0
0
0
0
0
0
0
0
0
0
0
0
0
0
0
0
0
0
0
0
0
0
0
0
0
0
0
0
0
0
0
0
0
0
0
0
0
0
0
0
0
0
0
0
0
0
0
0
0
0
0
0
0
0
0
0
0
0
0
0
0
0
0
0
0
0
0
0
0
0
0
0
0
0
0
0
0
0
0
0
0
0
0
0
0
0
0
0
0
0
0
0
0
0
0
0
0
0
0
0
0
0
0
0
0
0
0
0
0
0
0
0
0
0
0
0
0
0
0
0
0
0
0
0
0
0
0
0
0
0
0
0
0
0
0
0
0
0
0
0
0
0
0
0
0
0
0
0
0
0
0
0
0
0
0
0
0
0
0
0
0
0
0
0
0
0
0
0
0
0
0
0
0
0
0
0
0
0
0
0
0
0
0
0
0
0
0
0
0
0
0
0
0
0
0
0
0
0
0
0
0
0
0
0
0
0
0
0
0
0
0
0
0
0
0
0
0
0
0
0
0
0
0
0
0
0
0
0
0
0
0
0
0
0
0
0
0
0
0
0
0
0
0
0
0
0
0
0
0
0
0
0
0
0
0
0
0
0
0
0
0
0
0
0
0
0
0
0
0
0
0
0
0
0
0
0
0
0
0
0
0
0
0
0
0
0
0
0
0
0
0
0
0
0
0
0
0
0
0
0
0
0
0
0
0
0
0
0
0
0
0
0
0
0
0
0
0
0
0
0
0
0
0
0
0
0
0
0
0
0
0
0
0
0
0
0
0
0
0
0
0
0
0
0
0
0
0
0
0
0
0
0
0
0
0
0
0
0
0
0
0
0
0
0
0
0
0
0
0
0
0
0
0
0
0
0
0
0
0
0
0
0
0
0
0
0
0
0
0
0
0
0
0
0
0
0
0
0
0
0
0
0
0
0
0
0
0
0
0
0
0
0
0
0
0
0
0
0
0
0
0
0
0
0
0
0
0
0
0
0
0
0
0
0
0
0
0
0
0
0
0
0
0
0
0
0
0
0
0
0
0
0
0
0
0
0
0
0
0
0
0
0
0
0
0
0
0
0
0
0
0
0
0
0
0
0
0
0
0
0
0
0
0
0
0
0
0
0
0
0
0
0
0
0
0
0
0
0
0
0
0
0
0
0
0
0
0
0
0
0
0
0
0
0
0
0
0
0
0
0
0
0
0
0
0
0
0
0
0
0
0
0
0
0
0
0
0
0
0
0
0
0
0
0
0
0
0
0
0
0
0
0
0
0
0
0
0
0
0
0
0
0
0
0
0
0
0
0
0
0
0
0
0
0
0
0
0
0
0
0
0
0
0
0
0
0
0
0
0
0
0
0
0
0
0
0
0
0
0
0
0
0
0
0
0
0
0
0
0
0
0
0
0
0
0
0
0
0
0
0
0
0
0
0
0
0
0
0
0
0
0
0
0
0
0
0
0
0
0
0
0
0
0
0
0
0
0
0
0
0
0
0
0
0
0
0
0
0
0
0
0
0
0
0
0
0
0
0
0
0
0
0
0
0
0
0
0
0
0
0
0
0
0
0
0
0
0
0
0
0
0
0
0
0
0
0
0
0
0
0
0
0
0
0
0
0
0
0
0
0
0
0
0
0
0
0
0
0
0
0
0
0
0
0
0
0
0
0
0
0
0
0
0
0
0
0
0
0
0
0
0
0
0
0
0
0
0
0
0
0
0
0
0
0
0
0
0
0
0
0
0
0
0
0
0
0
0
0
0
0
0
0
0
0
0
0
0
0
0
0
0
0
0
0
0
0
0
0
0
0
0
0
0
0
0
0
0
0
0
0
0
0
0
0
0
0
0
0
0
0
0
0
0
0
0
0
0
0
0
0
0
0
0
0
0
0
0
0
0
0
0
0
0
0
0
0
0
0
0
0
0
0
0
0
0
0
0
0
0
0
0
0
0
0
0
0
0
0
0
0
0
0
0
0
0
0
0
0
0
0
0
0
0
0
0
0
0
0
0
0
0
0
0
0
0
0
0
0
0
0
0
0
0
0
0
0
0
0
0
0
0
0
0
0
0
0
0
0
0
0
0
0
0
0
0
0
0
0
0
0
0
0
0
0
0
0
0
0
0
0
0
0
0
0
0
0
0
0
0
0
0
0
0
0
0
0
0
0
0
0
0
0
0
0
0
0
0
0
0
0
0
0
0
0
0
0
0
0
0
0
0
0
0
0
0
0
0
0
0
0
0
0
0
0
0
0
0
0
0
0
0
0
0
0
0
0
0
0
0
0
0
0
0
0
0
0
0
0
0
0
0
0
0
0
0
0
0
0
0
0
0
0
0
0
0
0
0
0
0
0
0
0
0
0
0
0
0
0
0
0
0
0
0
0
0
0
0
0
0
0
0
0
0
0
0
0
0
0
0
0
0
0
0
0
0
0
0
0
0
0
0
0
0
0
0
0
0
0
0
0
0
0
0
0
0
0
0
0
0
0
0
0
0
0
0
0
0
0
0
0
0
0
0
0
0
0
0
0
0
0
0
0
0
0
0
0
0
0
0
0
0
0
0
0
0
0
0
0
0
0
0
0
0
0
0
0
0
0
0
0
0
0
0
0
0
0
0
0
0
0
0
0
0
0
0
0
0
0
0
0
0
0
0
0
0
0
0
0
0
0
0
0
0
0
0
0
0
0
0
0
0
0
0
0
0
0
0
0
0
0
0
0
0
0
0
0
0
0
0
0
0
0
0
0
0
0
0
0
0
0
0
0
0
0
0
0
0
0
0
0
0
0
0
0
0
0
0
0
0
0
0
0
0
0
0
0
0
0
0
0
0
0
0
0
0
0
0
0
0
0
0
0
0
0
0
0
0
0
0
0
0
0
0
0
0
0
0
0
0
0
0
0
0
0
0
0
0
0
0
0
0
0
0
0
0
0
0
0
0
0
0
0
0
0
0
0
0
0
0
0
0
0
0
0
0
0
0
0
0
0
0
0
0
0
0
0
0
0
0
0
0
0
0
0
0
0
0
0
0
0
0
0
0
0
0
0
0
0
0
0
0
0
0
0
0
0
0
0
0
0
0
0
0
0
0
0
0
0
0
0
0
0
0
0
0
0
0
0
0
0
0
0
0
0
0
0
0
0
0
0
0
0
0
0
0
0
0
0
0
0
0
0
0
0
0
0
0
0
0
0
0
0
0
0
0
0
0
0
0
0
0
0
0
0
0
0
0
0
0
0
0
0
0
0
0
0
0
0
0
0
0
0
0
0
0
0
0
0
0
0
0
0
0
0
0
0
0
0
0
0
0
0
0
0
0
0
0
0
0
0
0
0
0
0
0
0
0
0
0
0
0
0
0
0
0
0
0
0
0
0
0
0
0
0
0
0
0
0
0
0
0
0
0
0
0
0
0
0
0
0
0
0
0
0
0
0
0
0
0
0
0
0
0
0
0
0
0
0
0
0
0
0
0
0
0
0
0
0
0
0
0
0
0
0
0
0
0
0
0
0
0
0
0
0
0
0
0
0
0
0
0
0
0
0
0
0
0
0
0
0
0
0
0
0
0
0.0701454
0.1437
0.260241
0.12489
0.164632
0.111956
0.185761
0.173717
0.178439
0.38877
0.120067
0.0771364
0.0836734
0.195045
0.10191
0.17717
0.195212
0.1886
0.196765
0.167589
0.165346
0.168237
0.204596
0.201118
0.154452
0.18499
0.193805
0.162345
0.141387
0.145354
0.170275
0.17985
0.163079
0.0764777
0.0682176
0.209864
0.795883
0.667397
0.492425
0.720864
0.784108
0.833703
0.758064
0.832123
0.814763
0.600952
0.828742
0.876122
0.938957
0.941068
0.882074
0.862687
0.705935
0.881299
0.712984
0.660742
0.602799
0.398029
0.330943
0.283064
0.267248
0.243078
0.272973
0.259491
0.257867
0.411106
0.35881
0.362424
0.348657
0.352961
0.353835
0.375749
0.338863
0.290893
0.347348
0.32933
0.256633
0.254727
0.258221
0.255617
0.256776
0.261757
0.258025
0.25139
0.272293
0.258718
0.251267
0.264704
0.259333
0.20032
0.121624
0.193237
0.378581
0.152128
0.0917039
0.112453
0.0794233
0.128903
0.188929
0.192386
0.19944
0.175514
0.160344
0.170387
0.182301
0.20223
0.19915
0.137185
0.194353
0.182932
0.142826
0.139615
0.152861
0.148603
0.148979
0.10794
0.072531
0.119985
0.141269
0.14257
0.136345
0.185531
0.255307
0.220038
0.103289
0.087341
0.239178
0.233497
0.334483
0.255597
0.26684
0.244883
0.236551
0.236581
0.262325
0.453646
0.507645
0.544092
0.319687
0.127427
0.14294
0.137312
0.151606
0.0859318
0.0761718
0.141055
0.125087
0.175536
0.144844
0.141298
0.155757
0.194653
0.194319
0.147263
0.201682
0.216027
0.175061
0.171315
0.168671
0.196903
0.189785
0.195138
0.178756
0.0902608
0.105619
0.0636668
0.129692
0.183939
0.195615
0.131785
0.201025
0.257792
0.266582
0.299232
0.353793
0.356483
0.36021
0.357826
0.19604
0.328959
0.363091
0.328693
0.356602
0.357153
0.286248
0.257285
0.276847
0.258385
0.277731
0.260195
0.269478
0.259512
0.269737
0.258721
0.270503
0.283636
0.27185
0.294233
0.255646
0.276744
0.299559
0.232745
0.166833
0.147605
0.169017
0.285773
0.138848
0.133298
0.219918
0.250561
0.204303
0.050976
0.0211182
0.0222646
0.0219382
0.0193941
0.0210205
0.0204833
0.0201471
0.0193487
0.0207979
0.0812143
0.161577
0.227532
0.456907
0.505729
0.489674
0.51842
0.47446
0.493834
0.509737
0.372425
0.353038
0.37563
0.500865
0.564343
0.604786
0.293567
0.237969
0.162641
0.0989732
0.506946
0.698556
0.506394
0.517
0.508951
0.533282
0.464915
0.363248
0.528102
0.645128
0.976134
0.97415
0.981794
0.956462
0.9795
0.992923
0.993705
0.74
0.990489
0.979692
0.971041
0.953503
0.365916
0.755615
0.994307
0.997262
0.988806
0.965615
0.974004
0.964278
0.972972
0.959943
0.980077
0.844006
0.901744
0.978243
0.990693
0.988167
0.962356
0.980318
0.99025
0.922789
0.973338
0.96241
0.962518
0.910788
0.398431
0.119923
0.0248627
0.0266955
0.0208937
0.0214243
0.0221148
0.0599297
0.0908272
0.13757
0.222844
0.225393
0.211498
0.20968
0.21216
0.2156
0.210693
0.212485
0.234798
0.213466
0.300104
0.348093
0.339939
0.325975
0.34866
0.345684
0.287285
0.267845
0.15369
0.152863
0.146819
0.127875
0.407202
0.505478
0.499898
0.315723
0.236735
0.226606
0.245078
0.240783
0.25373
0.319821
0.479613
0.525816
0.446091
0.489372
0.4539
0.45495
0.468333
0.508943
0.5208
0.569004
0.533625
0.515629
0.518958
0.525404
0.520223
0.507773
0.523125
0.537547
0.483067
0.5297
0.524573
0.530312
0.54034
0.540525
0.381163
0.373239
0.518494
0.521925
0.514453
0.440373
0.512415
0.476835
0.529488
0.468213
0.533397
0.525109
0.518325
0.516628
0.513957
0.446993
0.40832
0.539667
0.621707
0.480716
0.570671
0.461508
0.513951
0.356342
0.250168
0.145391
0.149644
0.0994847
0.121281
0.240237
0.323225
0.644214
0.776758
0.830257
0.891296
0.449598
0.964939
0.975126
0.955611
0.828299
0.869848
0.723854
0.978547
0.991959
0.976004
0.989736
0.973492
0.992337
0.602646
0.868706
0.98936
0.810424
0.736066
0.933635
0.996323
0.98616
0.991077
0.995865
0.981813
0.742762
0.923277
0.416186
0.988415
0.640654
0.998303
0.808509
0.808338
0.991677
0.981068
0.511185
0.99868
0.4267
0.996136
0.831272
0.934862
0.853509
0.987817
0.99551
0.988949
0.995568
0.982218
0.998886
0.961501
0.986489
0.992155
0.982446
0.97393
0.992102
0.988118
0.988898
0.99191
0.979544
0.996184
0.998966
0.97919
0.995954
0.954915
0.934688
0.985397
0.720169
0.915359
0.998167
0.933527
0.997301
1
0.99935
0.990048
1
0.992496
0.991774
0.987019
0.947417
0.910072
0.979221
0.841105
0.698583
0.768687
0.989533
0.994586
0.999232
0.949534
0.712803
0.516073
0.483373
0.485413
0.516685
0.496086
0.443339
0.447698
0.518185
0.681178
0.501675
0.483188
0.471291
0.506488
0.445526
0.3477
0.369223
0.327084
0.111201
0.0978089
0.16948
0.223557
0.366043
0.577622
0.794367
0.485027
0.47091
0.5291
0.475533
0.466867
0.478241
0.457661
0.51719
0.594032
0.839964
0.930262
0.649959
0.756274
0.770591
0.947613
0.829367
0.842671
0.697331
0.970183
0.7699
0.821498
0.866298
0.480877
0.465483
0.440862
0.542243
0.734969
0.183521
0.166112
0.160941
0.150957
0.147676
0.154966
0.214174
0.251597
0.2264
0.0664911
0.0259094
0.0270938
0.0390779
0.048973
0.0886309
0.137011
0.215165
0.222679
0.213057
0.217497
0.213415
0.215178
0.206147
0.222478
0.23375
0.210685
0.296881
0.340443
0.339889
0.325892
0.348893
0.345434
0.293185
0.268438
0.338983
0.339409
0.287404
0.271233
0.270401
0.159878
0.259316
0.257905
0.265109
0.252697
0.257953
0.261682
0.246514
0.278526
0.290423
0.399062
0.522208
0.51565
0.484341
0.568798
0.775917
0.472697
0.460368
0.477533
0.352882
0.247087
0.273605
0.118652
0.0828381
0.119867
0.200466
0.195698
0.278518
0.24201
0.254326
0.239118
0.238023
0.228533
0.251855
0.153952
0.163442
0.248983
0.290532
0.275355
0.246106
0.256833
0.258567
0.252039
0.267568
0.259687
0.255023
0.159109
0.270071
0.262068
0.287955
0.34297
0.345983
0.274923
0.288824
0.231653
0.239577
0.24173
0.215514
0.24263
0.219827
0.209132
0.218033
0.222145
0.233227
0.165518
0.0685579
0.023677
0.0205699
0.0195152
0.0200004
0.0201906
0.0216958
0.0999944
0.132175
0.145297
0.149212
0.149708
0.168249
0.169524
0.199255
0.336126
0.461858
0.417662
0.326022
0.330618
0.277869
0.270339
0.255573
0.268798
0.256055
0.264993
0.440944
0.354451
0.343352
0.361933
0.37293
0.365041
0.388704
0.361229
0.32512
0.501696
0.813071
0.500233
0.407034
0.560121
0.95536
0.964428
0.986489
0.981337
0.975688
0.989037
0.983878
0.574863
0.994589
0.987613
0.969574
0.988469
0.959092
0.987906
0.976617
0.982601
0.986786
0.966993
0.975319
0.974418
0.98789
0.976048
0.989257
0.966856
0.958851
0.986388
0.995104
0.999474
0.989458
0.98276
0.982269
0.954121
0.958011
0.952092
0.979842
0.945387
0.94778
0.992861
0.989392
0.947308
0.988113
0.963803
0.950073
0.958208
0.962286
0.946067
0.965837
0.946213
0.959275
0.942099
0.977852
0.950992
0.977456
0.961033
0.964947
0.961384
0.973636
0.965436
0.967039
0.984772
0.944736
0.941588
0.981346
0.985085
0.959611
0.962858
0.886935
0.993577
0.996683
0.992052
0.900432
0.908872
0.966687
0.974681
0.898716
0.81192
0.951698
0.766678
0.972431
0.950021
0.972827
0.987781
0.896662
0.934297
0.804203
0.9839
0.901854
0.981524
0.986018
0.95335
0.845422
0.958473
0.977231
0.981921
0.975303
0.997954
0.978996
0.862036
0.946926
0.965615
0.975556
0.975458
0.931274
0.938479
0.919191
0.947423
0.970083
0.960291
0.992094
0.9856
0.983078
0.968221
0.982759
0.960374
0.935244
0.957087
0.972088
0.99633
0.957188
0.924119
0.945859
0.972522
0.953361
0.934214
0.955682
0.984782
0.976169
0.957886
0.95559
0.953971
0.970803
0.952449
0.959623
0.963778
0.970934
0.960603
0.975217
0.981033
0.943937
0.944975
0.983973
0.987706
0.944116
0.964485
0.971981
0.964616
0.980353
0.986724
0.995822
0.982245
0.978999
0.968775
0.996756
0.982811
0.982518
0.993378
0.981329
0.984118
0.988021
0.9815
0.977513
0.933933
0.952732
0.989881
0.984753
0.975773
0.995938
0.97562
0.984272
0.984385
0.994039
0.900652
0.804224
0.99106
0.990463
0.948876
0.890613
0.839835
0.964658
0.987235
0.961776
0.990251
1
1
0.984396
0.983799
0.997494
0.97794
0.904617
0.994584
0.987755
0.988966
0.992928
0.996501
0.992471
1
0.991246
0.982148
0.965338
0.963811
0.97596
0.970973
0.893791
0.988302
0.965378
0.983194
0.983755
0.982635
0.994198
0.964332
0.9899
0.996549
0.990725
0.960109
0.984066
0.98021
1
0.998432
0.990177
0.890079
0.817207
0.990186
0.982058
0.989907
0.974727
0.918093
0.902557
0.9982
1
0.991486
0.997015
0.901327
0.913909
0.584214
0.990199
0.909893
0.999858
0.861455
0.425665
0.70992
0.815236
0.494569
0.699908
0.871744
1
1
0.997517
0.950803
1
0.978234
0.977586
0.998972
0.705262
0.997044
0.913521
0.552087
1
0.953122
0.902645
0.888166
0.950016
0.835139
0.994984
1
0.992582
0.991416
0.821675
0.727042
0.9912
0.9908
0.995489
0.988209
0.990612
0.758496
0.999767
0.996837
0.995996
0.99855
0.930544
0.9103
0.913526
0.665722
1
1
0.986542
0.984787
0.994541
0.983231
0.998424
0.85702
0.962408
0.959234
0.985833
0.978877
0.991767
0.470468
1
0.958205
1
1
0.976294
0.995949
0.993852
0.9827
0.884768
0.686206
0.945659
0.829649
0.988212
1
0.99235
0.9994
0.646657
0.960168
0.966894
0.98575
0.964533
0.968871
0.99541
0.809827
0.922544
0.940507
0.793136
0.877302
0.931549
1
0.89333
0.996816
0.937846
1
0.831491
1
0.976235
0.952251
0.96145
0.999406
0.924434
0.985888
0.998709
0.890491
0.924708
0.994845
0.998597
0.716057
0.994713
0.99975
0.993781
0.993527
0.993157
0.973952
0.981162
0.9997
0.789564
0.701547
0.9417
0.993255
0.83567
0.794331
0.863463
0.973615
0.987072
0.995719
0.970739
0.983594
0.927715
0.99641
1
0.968032
0.980825
0.878666
0.873106
0.980923
0.959136
0.998697
0.985705
0.977356
0.984115
0.961897
0.994904
0.968502
0.992257
0.94143
0.931342
0.928458
0.923324
0.957872
0.988325
0.988414
0.99266
1
0.977303
0.998913
1
0.979341
0.980286
0.9652
0.947109
0.987331
0.97883
0.975436
0.981827
0.960318
0.961534
0.962024
0.977542
0.959168
0.993112
0.979914
0.981189
0.968246
0.931976
0.952287
0.940042
0.963281
0.938887
0.956104
0.87733
0.867337
0.732413
0.959567
0.983127
0.981092
0.938987
0.946601
0.917113
0.932928
0.969991
0.922405
0.981259
0.97435
0.955845
0.982454
0.966042
0.938925
0.99019
0.983064
0.962888
0.987595
0.99638
0.984022
0.834983
0.925207
0.969608
0.898719
0.963821
0.988066
0.974847
0.986864
0.974094
0.854139
0.967055
0.967228
0.994128
0.974205
0.96187
0.982676
0.947302
0.944063
0.957544
0.963137
0.990835
0.983068
0.98743
0.952983
0.987998
0.94805
0.991082
1
0.976367
0.995902
0.989245
0.99784
0.983626
0.973076
0.98826
0.957111
0.953611
0.973028
0.988698
0.437832
0.948535
0.990672
0.994286
0.921701
0.983483
1
1
0.9982
0.988422
0.996303
0.989626
0.987384
1
0.982761
0.99065
0.9992
0.996095
0.987371
0.995399
0.991245
0.994519
0.983687
0.959174
0.967753
0.990522
0.988812
0.96715
0.997232
0.968091
0.943476
0.942472
0.977542
1
1
0.957712
0.98605
0.989563
0.991985
0.971271
0.983524
0.996945
0.953435
0.955465
0.974437
0.986119
0.948914
0.942044
0.925091
0.971226
1
0.881251
0.852551
0.995143
0.71395
0.949194
0.74236
0.923486
0.968342
0.983718
0.955818
0.948354
0.962423
0.968411
0.96606
0.980475
0.98993
0.965419
0.964146
0.967781
0.975784
0.967454
0.970544
0.984377
0.969993
0.936496
0.926532
0.956528
0.980137
0.977958
0.978381
0.980149
0.984759
0.976518
0.963913
0.980552
0.97262
0.957225
0.948354
0.859773
0.94028
0.868548
0.863872
0.875355
0.684641
0.610268
0.43252
0.891745
0.986019
0.908511
0.899696
0.872637
0.913918
0.811303
0.873079
0.943214
0.974951
0.791221
0.868427
0.883535
0.92827
0.93725
0.961524
0.953813
0.983289
0.971756
0.926688
0.953882
0.96504
0.980054
0.921137
0.979129
0.957128
0.925977
0.99438
0.936629
0.973301
0.988758
0.981383
0.983673
0.98679
0.905535
0.935537
0.959845
0.966224
0.951069
0.864326
0.944033
0.971927
0.963022
0.98616
0.977564
0.981746
0.996586
0.984136
0.994248
0.977513
0.979266
0.996323
0.96261
0.906178
0.852093
0.923819
0.960939
0.936251
0.960187
0.955603
0.974805
0.978235
0.964237
0.972282
0.978888
0.977303
0.947494
0.961052
0.853614
0.976713
0.976493
0.977245
0.958739
0.97431
0.979681
0.930881
0.982128
0.988835
1
1
0.98524
0.977787
0.992223
0.984478
0.996212
1
0.997937
0.970709
0.974732
0.977414
0.999469
0.803419
0.976334
0.985368
0.983559
0.985641
0.988037
0.972227
0.963131
0.987908
0.9994
1
0.99975
0.998762
0.974413
0.974187
0.996509
0.956503
0.96693
0.984155
0.99625
0.957793
0.943383
0.968618
0.973466
0.991254
0.998967
0.989144
0.972984
0.995482
1
0.995931
0.993533
0.989325
1
0.982913
1
0.989328
0.999833
0.9994
0.997109
0.998983
0.986062
0.98698
0.985073
0.962389
1
0.981249
0.993747
0.983928
0.987608
0.971454
0.867216
0.948411
0.966672
0.975974
0.976936
1
0.980887
0.99345
1
0.99885
0.975609
0.947451
0.99357
0.947508
0.940776
0.968059
0.9795
0.991014
0.724235
0.521234
0.995533
0.993489
0.9928
0.861591
0.99675
0.901104
0.890488
0.920634
0.495486
0.974513
0.918733
0.91425
0.950373
0.977547
0.98535
0.99435
0.977347
0.995771
0.949501
0.984076
0.955614
0.988857
0.967601
0.921569
0.899981
0.986473
0.989104
0.923171
0.88273
0.887673
0.998588
0.995683
0.997638
0.930092
0.898546
0.925063
0.992595
0.962121
0.973217
0.9998
0.899332
0.9999
0.891201
0.999367
0.974555
0.96238
0.957357
0.964246
0.991176
0.989473
0.963155
0.989091
1
0.970073
0.992712
0.998298
0.982356
0.993791
0.937585
0.995381
0.94553
0.97421
0.988371
0.966201
0.657955
0.9898
0.991416
0.973228
0.978202
0.99869
0.993243
0.994445
0.999234
0.994671
0.9999
0.997342
0.997568
0.98985
0.991089
0.997287
1
0.97585
0.9757
0.99779
0.964073
0.987642
0.975176
0.880034
0.992288
0.993564
0.983075
0.92745
0.992432
0.88557
0.978145
0.637244
0.880448
0.44368
0.765325
0.994733
0.870183
0.822533
0.965797
0.92283
0.608245
0.509769
0.95047
0.821234
0.81136
0.930284
0.902543
0.923801
0.760986
0.989129
0.990836
1
0.903048
0.943801
0.98505
0.994
0.891329
0.985053
1
1
0.997984
0.883932
0.983979
0.98954
0.983929
0.976529
0.913107
0.981255
0.995373
0.999001
0.999138
0.99635
0.994443
0.98939
0.846673
0.977057
0.987412
1
0.970243
0.981769
0.85807
0.9999
1
0.9996
0.974863
0.990235
0.743229
0.994861
0.997479
0.982976
0.983866
0.991013
0.975702
0.990574
0.996237
0.9994
0.761048
0.957628
0.650226
0.802223
0.974983
0.999908
0.985914
0.94104
0.959379
0.443056
0.99995
1
0.985793
0.988124
0.960276
0.996851
0.949877
0.998925
0.7868
0.993288
0.988646
0.99778
0.998687
0.994617
0.956517
0.807951
0.988706
0.993332
0.9453
0.800253
0.99945
1
0.9998
0.9998
0.993543
0.998683
0.991369
0.889365
0.98815
0.953507
0.93787
0.927467
0.982331
0.927476
0.996085
0.997433
0.578998
0.933102
0.909914
0.986804
0.995841
0.970038
0.963696
0.854463
0.940321
0.65767
1
1
0.937105
0.410511
0.995536
0.980523
0.990064
0.942321
0.993415
1
0.789676
0.897145
0.686457
0.965299
0.906872
0.55487
1
1
0.498946
0.897983
0.826152
0.946336
0.998183
0.9962
0.977345
0.961717
0.969779
1
0.997588
0.97708
0.937715
0.590213
0.93057
0.950796
0.63797
0.992171
0.979097
0.9999
0.984925
0.987726
0.998455
1
0.929486
0.997233
1
0.999675
0.999683
0.966855
0.984636
0.96162
0.99515
1
0.993188
0.983198
0.972512
0.982967
0.980471
0.974149
1
0.997423
0.997868
1
0.992967
0.999309
1
0.990262
1
1
0.997563
0.996094
0.996154
0.9954
0.995021
0.997976
0.984987
0.990264
0.969838
0.988942
0.997158
1
0.995906
0.996401
0.976492
0.986407
0.925212
0.982029
0.990917
0.99889
0.978227
0.934554
0.990764
0.981715
0.993399
0.990966
0.993716
1
0.675449
0.973739
1
0.993073
0.998059
0.993538
0.990079
0.987708
0.99995
0.575857
0.928248
0.9983
0.886549
0.984569
0.826327
0.945124
0.994876
0.992911
0.983953
1
0.913485
0.899041
0.940998
0.989924
0.995324
0.99033
1
0.954258
0.995551
0.991562
0.820502
0.234107
0.915736
0.985709
0.99387
0.972886
0.9997
0.993877
0.989493
1
0.474252
0.99573
1
0.994549
0.975658
1
0.980454
0.995167
0.995109
0.986975
0.983436
0.591349
0.979528
0.947568
0.961614
0.726621
0.821818
0.969708
0.943606
0.978579
0.958799
0.952647
0.961854
0.893174
0.882452
0.933808
0.98083
0.972151
0.906633
0.970505
0.998996
0.99176
0.978388
0.991417
0.977128
0.994788
0.906137
0.959541
0.996063
0.991568
0.977202
0.995734
0.987435
0.978784
0.993918
0.976841
0.956868
0.803357
0.96588
0.973125
0.87908
0.976778
0.990623
0.956856
0.955235
0.996749
0.946535
0.986112
0.952627
0.96678
0.95345
0.984653
0.871953
0.91747
0.809475
0.857273
0.281509
0.25499
0.239917
0.565684
0.979246
0.990366
0.945038
0.600817
0.617908
0.663292
0.592097
0.555611
0.550304
0.540954
0.513706
0.520583
0.607826
0.563248
0.611782
0.559155
0.597392
0.535853
0.520456
0.702871
0.986611
0.831374
0.991246
0.990695
0.983505
0.985782
0.988561
0.967788
0.987406
0.998283
0.982566
0.997458
0.914909
0.9648
0.920312
0.648047
0.9982
0.993074
0.97459
0.99895
1
0.978396
0.978252
0.989269
0.986138
0.98409
0.986092
0.979969
0.994589
0.999229
1
0.987309
1
0.998136
0.990536
0.997242
0.986625
0.980835
0.966037
0.998317
0.975567
0.963812
0.910182
1
0.994636
1
0.996284
0.983467
0.992053
0.900679
0.99694
1
0.996865
0.995588
0.988713
1
1
0.992508
0.97132
0.98087
0.981151
0.999217
0.995813
0.841795
0.945581
1
0.967934
0.999783
0.999339
1
1
0.996133
0.975184
0.968202
0.973389
0.933224
0.894156
0.599849
0.860907
0.95776
0.929096
0.995399
0.985514
0.985812
0.994908
0.951605
0.967838
0.985663
0.991301
0.985561
0.997939
0.995778
0.985329
0.98032
0.987394
0.994151
0.99079
0.9998
1
0.995663
0.988738
0.998607
1
0.997243
0.956494
0.800922
0.768202
0.848845
0.992476
1
0.695175
0.57406
0.446088
0.503257
0.943569
0.990184
0.967846
0.982716
0.986903
0.945918
0.913213
0.997322
0.985017
0.998179
1
0.995034
0.995669
0.988181
0.986155
0.992467
0.996735
0.986557
0.973489
0.980293
0.998419
0.978972
0.999201
0.981091
0.99405
0.795214
0.888997
0.978205
0.960081
0.989869
0.994855
0.994617
0.997466
0.953778
0.914888
0.99955
0.978795
1
0.987846
1
0.989508
0.986595
0.937941
0.752497
0.940589
0.992207
0.990093
0.989251
1
0.990959
1
0.996307
0.998942
0.962533
1
0.989299
0.99485
0.991489
0.990044
0.99887
1
0.985027
1
1
1
0.988009
0.919756
0.879884
1
0.987233
0.999787
1
0.911947
0.983147
0.994558
0.976093
1
0.793468
1
0.999419
0.984922
0.987297
0.418766
1
0.994667
0.997424
1
0.99505
0.999683
0.955177
0.999185
0.994339
0.9998
0.483631
0.934414
1
0.943322
0.9998
1
0.973869
1
1
0.85642
0.705178
0.998696
0.991712
1
1
0.983679
0.986084
0.998025
0.88928
1
0.91169
0.941662
0.988015
1
0.872325
0.770829
1
0.998868
0.996926
0.976479
0.992786
0.999072
0.99822
0.998908
0.99483
0.994151
0.764476
0.606247
0.995551
0.996684
0.988062
0.8744
0.82097
1
0.920406
0.980248
0.691274
0.802064
0.996049
0.9985
0.995283
1
0.994803
0.748888
0.897252
0.99965
0.992121
0.983249
0.997264
0.997144
0.945364
0.983065
1
0.965878
0.998921
0.987999
0.998353
1
0.998459
0.99951
0.90601
0.5042
0.999018
0.987154
0.972969
0.892049
0.996
0.996113
0.995693
0.958005
0.970656
1
0.969036
0.98179
0.995438
0.998754
0.980499
0.996402
0.998424
0.984762
0.993856
0.996451
0.977312
0.992066
0.997792
0.99905
0.991255
1
0.999721
0.997485
0.991673
0.978699
1
1
0.976533
0.998896
0.996919
0.995639
0.990205
0.99455
0.9683
1
0.984632
1
0.979822
0.994649
0.999383
0.99537
0.867692
0.954485
0.976027
0.99843
1
1
0.988898
1
0.661037
0.876459
1
1
0.997261
0.985586
0.985775
0.589203
0.874142
0.752501
0.995367
0.99985
0.997191
0.990947
0.996422
0.942952
1
0.993255
0.99856
0.986151
1
1
1
0.996416
0.996406
0.983372
0.9828
1
0.979531
0.9998
1
1
0.9991
1
0.998
1
0.920405
1
0.998056
0.998061
0.9999
0.9975
0.99895
0.99875
0.999133
0.999373
0.981818
0.987917
1
0.988855
0.979944
0.990858
1
0.99985
0.998534
0.997192
0.991786
0.978988
0.999583
0.939041
0.921462
0.98706
0.993996
0.996457
0.99875
1
0.983032
0.983658
0.753624
0.997003
0.975463
0.979452
0.981912
0.97783
0.986484
0.972676
0.808254
0.688564
0.995798
0.825202
0.954906
0.99965
0.985224
0.995503
0.975676
0.981092
0.985913
0.994012
1
0.993246
0.991845
0.957039
0.988691
0.991546
0.979938
0.809289
0.627132
0.983234
0.999675
0.984912
0.934652
0.99444
1
0.998701
0.997437
1
0.995739
0.99975
0.979442
0.487067
0.99812
0.996326
0.995744
0.97295
0.996687
1
0.995535
0.987931
0.987637
0.995777
0.671939
0.827787
0.966577
0.0871886
0.868237
0.675485
0.939339
0.991455
0.993293
0.976569
0.59312
0.996236
0.997774
0.951716
0.988606
0.989774
0.995868
0.997871
1
0.770143
0.580921
0.863777
0.865473
0.983358
0.999675
0.964352
0.971837
0.999903
0.792012
0.721044
0.975747
0.998509
0.984496
0.8745
0.956048
0.944656
1
1
0.994702
0.867894
0.967007
0.9998
0.996524
0.9998
0.783402
0.908829
0.994695
1
0.837195
0.738384
0.99134
0.985482
0.9885
0.96174
0.944316
0.950626
0.919711
0.809453
0.952341
0.773487
0.991183
0.987256
0.988123
0.996484
0.99685
0.99025
0.952742
0.994547
0.991572
0.999825
1
1
1
0.966461
1
0.99975
0.999763
0.9994
0.989909
0.99885
0.996
0.929306
0.967491
0.99285
1
0.982066
0.985713
0.995775
0.999317
0.995891
0.997074
0.998957
0.992654
0.992338
0.994681
0.996229
0.997022
0.9876
0.973795
0.989556
0.99508
0.999933
0.996129
0.990683
0.990954
0.992792
0.998913
0.990906
0.991314
0.992676
0.934708
0.89796
0.995441
0.997354
0.985573
0.982524
0.984707
0.98481
0.983709
0.997946
0.991814
0.99545
0.970021
0.978559
0.99053
0.976661
0.989537
0.983938
0.986235
0.991731
0.99845
0.99603
0.97713
0.977197
0.987701
0.993632
0.970342
0.996642
0.942986
0.985337
0.979318
0.991709
0.983321
0.992132
0.989567
1
0.995044
0.986767
0.984904
0.979054
0.978516
0.986529
0.977491
0.983205
0.990727
0.99362
0.939665
0.983812
0.982108
0.931518
0.963369
0.969862
0.984998
0.986235
0.991697
0.768567
0.970917
0.858539
0.9529
0.985905
0.963917
0.974708
0.989481
0.975875
0.989338
0.984065
0.995387
0.989346
0.99328
0.984094
0.997649
0.982257
0.977105
0.986375
0.94097
0.991787
0.98796
0.996855
1
0.993345
0.967471
0.9939
0.971801
0.971001
0.962721
0.971621
0.965521
0.981443
0.975371
0.858744
0.968218
0.995997
0.98724
0.908326
0.996409
1
0.995176
0.99975
0.951113
0.972501
0.995087
0.98946
0.978565
0.882333
0.450804
0.994617
0.970806
0.999488
1
0.989926
0.974603
0.992214
0.998242
0.997954
0.945149
0.983932
0.952268
0.957987
0.990677
1
1
0.980185
0.826708
0.567296
0.95454
0.97533
0.8634
0.9525
0.94605
0.996568
0.997568
0.986992
1
1
0.952431
0.787981
0.905319
0.968186
1
0.998233
0.984188
1
0.976262
0.748555
0.977547
0.994322
0.990321
0.976657
0.9999
1
0.985848
0.996581
0.931386
1
0.983421
0.997784
0.987664
0.738803
0.971875
0.97413
0.997285
0.971095
0.96064
1
0.878386
0.988556
1
0.997246
0.814862
0.977481
1
0.980577
1
1
0.968051
1
0.992627
0.99925
0.994384
1
0.987091
0.993639
0.993376
0.99985
1
0.995197
0.976598
0.923727
0.97697
1
1
0.975918
0.99995
0.998724
0.452465
0.990467
0.472164
0.881649
0.967554
0.992762
0.993755
0.997596
0.856738
0.972807
0.988743
0.99985
1
0.990115
0.98453
0.616472
0.868893
0.977015
0.997977
0.992358
1
0.98389
0.998173
0.994916
0.979455
0.743065
0.994647
0.997883
0.96828
0.989014
0.986826
0.994276
0.998593
0.998251
1
0.939207
0.996604
0.99985
0.983995
0.946825
0.93848
0.519142
0.953043
0.845507
1
0.99129
0.879718
0.995891
0.987186
0.983394
0.991045
0.974882
0.929465
0.991458
0.994818
0.991654
0.961661
0.983675
0.996021
0.992322
0.995203
0.986301
0.9744
0.953596
0.9996
0.952747
0.986639
0.998025
1
1
0.98681
0.995641
1
0.983247
0.980313
0.701766
0.999817
0.993398
0.996039
0.992783
0.848364
0.818772
0.996407
0.914994
0.528416
0.66229
0.689238
0.932378
0.988609
0.997066
1
0.96383
0.979047
0.992835
0.99845
0.993541
0.988946
0.995283
0.80461
0.99995
0.974428
0.952637
0.97483
0.656222
0.99995
1
1
0.99828
1
1
0.996429
1
0.797113
0.99865
0.99241
0.99985
0.849286
0.901769
0.934612
0.994893
0.85615
0.562212
1
0.988129
0.999433
0.879833
0.99205
0.989931
0.997949
0.991514
0.99965
0.992277
0.83157
0.991222
1
0.923421
0.915315
0.95118
0.98933
0.989334
0.970217
0.998375
0.994646
0.993958
1
1
0.983315
0.998585
1
0.976002
0.963929
0.93059
0.97783
0.981564
0.998697
0.99815
0.737554
1
0.943429
0.901341
0.903378
0.921374
0.965825
1
0.997709
0.965554
0.990461
0.996394
0.9415
1
0.843612
0.998488
0.989067
0.991198
0.990977
0.954861
0.948366
0.957554
0.983193
0.990353
0.954612
0.998039
0.831946
0.976523
0.769658
0.982488
1
0.999483
1
0.973221
0.990152
0.978648
0.995867
0.9995
0.98816
1
0.969959
0.958793
0.954431
0.9461
0.980803
0.950429
0.940901
1
0.970586
0.882591
0.947446
0.995493
0.992217
0.951054
0.990691
0.820957
0.400821
0.98526
0.947738
0.960986
0.966147
0.964957
0.991593
0.997129
0.978178
0.971263
0.986548
0.980787
0.988608
0.973162
0.99875
0.978923
0.976419
0.98621
0.6931
0.999732
0.99855
0.99445
0.974661
0.81355
0.953923
0.963156
0.966147
0.967024
0.984286
0.998049
0.950412
0.856169
0.440938
0.994473
1
0.815776
0.982025
0.999675
0.978079
0.987262
0.997682
1
1
0.997982
0.999367
0.990035
0.997182
1
0.989795
0.988119
0.9978
0.976246
0.859772
0.981797
0.974609
0.980755
0.999913
1
0.977494
1
0.998059
0.99775
0.997244
1
0.997465
0.867779
0.82261
0.951128
0.605616
0.822503
0.819547
0.988031
0.935146
0.96786
0.98167
0.999248
1
1
1
0.945353
1
1
0.642106
0.99975
0.99811
0.993401
0.630871
0.904781
1
0.986393
1
0.998983
1
0.71761
0.506065
0.964909
0.998367
0.994033
1
0.9947
0.973945
0.990684
0.998894
1
0.983409
0.996262
0.691226
0.9942
0.986347
0.99575
0.990002
0.99995
0.968016
0.99955
0.997505
0.977055
1
0.996289
0.993992
0.99986
0.892349
0.9993
0.645088
1
0.989638
0.962215
0.996695
0.998404
0.992404
0.996349
0.989238
0.984106
0.939189
1
0.979618
0.992192
0.997221
0.975453
0.993199
1
1
0.997822
0.981865
0.724567
0.9997
0.969185
0.995772
0.980772
0.874387
0.996724
0.841393
1
0.994519
0.995738
0.997168
0.903778
0.998178
0.998717
0.982338
0.958792
0.987115
0.221049
0.9837
0.999708
0.990065
0.994262
0.843113
0.99485
1
0.944686
0.553368
0.9966
0.97943
0.993665
0.997792
0.956423
0.946501
0.978785
0.523986
0.995089
0.99809
0.999207
0.995133
1
0.995992
0.879828
0.694596
0.975866
0.9749
0.969239
0.930961
0.990341
0.998874
0.989543
0.998854
0.517243
0.989802
0.988005
0.965154
0.982802
0.721711
0.919201
0.989753
0.985535
0.98804
0.999738
0.99072
0.957399
0.925689
0.984976
0.956795
0.997188
0.954948
0.983271
0.902126
0.993098
0.998035
0.727979
0.993074
0.977383
0.977579
0.979052
0.981203
0.989883
0.828045
0.964827
0.978695
0.977961
0.715789
1
0.912666
0.852623
0.783269
0.856661
0.967254
0.7451
0.807308
0.982867
0.9781
0.906789
0.983854
0.981078
0.99814
0.973889
0.659425
0.974487
0.97743
0.973625
0.992786
0.997671
0.982813
0.896612
0.997592
0.991471
0.985212
0.986851
0.99668
0.971762
0.97131
0.98928
0.950252
0.97027
0.986318
0.975113
0.992282
0.962244
0.991433
0.981928
0.965039
0.994049
0.980583
0.970333
0.9951
0.995035
0.992944
0.899474
0.961377
0.779475
0.987535
0.991773
0.938637
0.953791
0.962023
0.869015
0.988604
0.971066
0.380302
0.993874
0.958463
0.987336
0.999933
0.984389
0.987335
0.941678
0.989822
0.969327
0.982019
0.856523
0.818259
0.960694
0.778545
0.628877
1
0.950182
0.996977
0.983028
0.798492
0.995017
0.991864
0.9234
0.995097
0.922129
0.9996
0.99908
0.980889
0.996601
0.950305
0.65815
0.996158
0.927842
0.932051
0.924387
0.398487
0.978709
0.371434
0.790818
0.470508
0.839458
0.801816
0.982097
0.847287
0.994881
0.895558
0.981135
0.962128
0.978074
0.998449
0.995305
0.981202
0.956911
0.985253
0.837089
0.982713
0.991107
0.997913
0.996457
0.970511
0.411121
0.973436
0.9787
0.972509
0.973155
0.856578
0.98627
0.989696
0.979203
0.982419
0.995327
0.994134
0.992539
0.984834
0.98818
0.996708
0.981058
0.983076
0.991774
0.982506
0.968101
0.950825
0.988767
1
0.993305
0.998442
0.483087
0.976916
0.990114
0.993774
0.996953
0.999463
1
0.939907
1
0.994272
0.999409
0.995982
0.98572
0.921238
0.926953
0.818685
0.942272
0.996529
0.996793
0.875608
0.99728
1
0.935124
0.987688
1
0.99875
0.996573
0.990926
0.997384
1
0.976876
0.982886
0.9959
0.625899
0.958027
0.979271
1
1
0.943238
0.984508
1
1
0.997573
0.993336
1
0.93386
1
1
0.994085
0.996386
1
1
0.988784
1
1
0.934509
1
1
1
0.998419
1
1
0.998142
0.994685
1
0.994784
1
0.989364
1
0.993669
0.9753
0.992243
1
0.988129
1
0.992598
1
1
1
0.992994
0.99635
0.991713
0.979262
0.986983
0.982017
0.986743
0.9997
0.995744
0.989812
0.461648
0.468025
0.994055
0.984114
0.989193
0.974852
0.893098
0.974753
0.996573
0.881108
0.987161
0.995791
0.990204
0.986282
0.951589
1
0.996109
0.98895
0.987789
0.995301
0.998542
0.974194
0.994367
0.993689
0.823302
0.989828
0.611536
0.778254
0.994433
0.995238
0.926726
0.835824
0.627723
0.9891
0.819332
0.936335
0.847429
0.901485
0.998887
0.906374
0.821224
0.996037
0.798801
1
1
0.99965
0.966607
1
0.992655
0.995882
0.99409
0.97055
1
0.997109
1
1
1
0.999633
1
0.956132
0.995629
0.975963
0.988184
0.998667
0.932607
0.80731
0.991268
0.992003
0.879439
0.988783
1
1
0.984114
0.984267
1
0.99794
0.807777
0.980098
1
0.96106
0.998085
1
0.996338
0.994917
0.997561
1
0.999413
0.998639
1
0.999613
0.993274
1
1
0.976497
0.997584
0.994774
1
0.993
0.99632
0.9995
0.996229
0.995207
1
0.99995
0.985167
1
1
1
0.981502
1
1
0.99512
1
0.9978
0.999563
0.919152
0.993423
1
0.999692
1
0.995764
0.849772
0.994423
0.9997
1
0.991066
0.999368
0.934951
1
0.99817
0.98602
1
0.980574
0.811993
0.993789
0.992776
1
0.996083
0.970157
0.955769
0.99995
0.365561
0.99835
0.994327
1
0.996591
0.981575
0.998694
1
0.997884
0.907644
0.993243
0.964674
1
0.995978
0.9967
0.998377
0.74208
0.99795
0.995587
0.980868
0.975575
0.996919
0.988722
0.423047
1
0.979096
0.999093
0.539625
1
0.566657
0.999374
0.889815
0.938944
0.991239
1
0.970453
0.509487
0.990288
0.998946
0.998717
0.753389
0.987643
0.978142
0.996496
0.797998
0.993943
0.992026
0.992714
1
0.981451
0.995222
0.97002
1
1
0.994738
0.997418
0.988034
0.989322
0.82634
0.837088
0.953634
0.989929
0.992503
0.994575
0.778176
0.996707
0.997178
0.989487
0.967797
0.953858
1
0.945545
0.99696
0.974133
0.948706
0.992716
0.973174
1
0.995833
0.946143
0.923486
0.974659
0.998459
0.999333
0.846963
0.969991
0.975319
0.996211
0.964978
0.985596
0.915537
0.485363
0.917395
0.964159
0.987785
0.973901
0.975059
1
0.971185
1
0.988262
0.981341
0.999617
0.997613
0.998099
1
0.997517
1
0.990038
0.980452
0.976876
1
0.997569
0.987113
0.990549
0.688583
0.974553
0.982181
0.989611
0.936983
0.979889
0.985563
0.977929
0.983936
0.960987
0.961535
0.979437
0.978408
0.994781
0.943987
0.983532
0.994913
0.984807
0.981454
0.967405
0.995524
0.960519
0.812162
1
0.994504
0.873982
0.98818
0.970075
0.871452
0.672243
0.996302
0.999062
0.998249
0.995372
0.935135
0.962633
0.997825
0.990008
0.972443
0.988794
0.977002
0.979681
0.984081
0.749649
0.660038
0.990502
0.973307
0.988171
0.958943
0.896044
0.996209
0.991753
0.967854
0.96827
0.984286
0.974738
0.982607
0.980562
0.771741
0.983549
0.99995
0.987375
0.980143
0.986164
0.973948
0.979528
0.986395
0.975132
0.975069
0.964214
0.977051
0.975595
0.958984
0.972214
0.974446
0.97621
0.98205
0.989183
0.985684
0.987904
0.98086
0.967087
0.864119
0.967237
0.956068
0.952275
0.848401
0.969805
0.932296
0.960069
0.918103
0.649825
0.960677
0.93341
0.999474
0.983376
0.877256
0.989747
0.746539
0.982805
1
0.71655
0.937344
0.979108
0.986369
0.919724
0.99925
0.966503
0.952839
0.764454
0.973111
0.984638
0.920206
0.587797
0.784827
0.973771
0.993987
0.993176
0.975742
0.994953
0.980813
0.979263
0.995425
0.993622
0.993424
0.992303
0.9999
0.990132
0.931769
0.967308
0.993733
0.99121
0.985765
0.984051
0.970279
0.964901
0.981506
0.977082
0.99026
0.902719
0.977596
0.991468
0.976378
0.99294
0.992434
0.949811
0.98189
0.974775
0.994903
0.96459
0.988423
1
0.989028
0.994194
0.968843
0.990832
0.995764
0.966791
0.988521
0.972529
1
1
0.989905
0.996736
1
0.983394
0.968914
0.990913
1
0.996298
1
0.992317
0.9998
1
0.992839
0.684127
0.996915
0.977108
0.535676
0.97984
0.991816
0.993305
0.994141
0.89041
0.925912
0.969632
0.976133
0.998497
0.969341
0.991682
0.836252
0.983689
0.963197
0.990809
0.991293
0.97912
0.982096
0.989076
0.993756
0.985963
0.978643
1
0.998567
0.978369
0.986873
0.999488
0.996291
0.996756
0.996768
0.991493
0.975431
0.982573
0.984816
0.659054
0.919934
0.760447
0.891643
0.985347
0.9989
0.985913
0.885716
0.770578
0.990064
0.985475
0.99152
0.993157
0.994761
0.992265
0.923038
0.977159
0.986987
0.677697
0.718646
0.988382
0.989089
0.984894
0.994094
0.996382
0.979687
0.985074
0.987026
0.945084
0.98092
0.976032
0.999667
0.987925
0.970291
0.97363
0.979888
0.886559
0.979122
0.943887
0.979668
0.980639
0.991148
1
0.993274
0.988332
0.970335
0.996472
0.996673
1
0.989487
0.94475
0.785532
0.919814
0.992546
0.845464
0.999002
0.842177
0.866134
0.804706
0.633882
0.813994
0.998792
0.99975
0.99872
0.987317
0.987254
1
0.99945
0.996984
0.980539
0.991579
0.999617
1
0.997755
0.997886
0.99595
0.999733
0.994177
0.983902
1
1
1
0.99643
1
0.966657
0.994003
0.99597
0.964847
1
0.98078
0.984369
0.989894
1
0.99593
1
0.993528
0.994188
0.97931
1
0.996247
0.961032
0.952409
1
1
0.97868
0.974338
1
1
1
1
0.996127
0.984169
1
0.970956
0.976181
0.895922
0.998741
0.952137
0.976931
0.931758
0.643149
0.923317
1
0.99955
0.920653
0.993686
0.976626
0.813815
0.974418
0.939525
0.972079
0.996278
0.93466
0.885687
0.969723
0.981586
0.956655
0.98755
0.986471
0.970713
0.998892
0.99331
0.973669
0.996407
0.997769
0.99702
0.991947
0.970145
1
0.993914
1
0.998417
1
0.981349
0.763699
0.9977
0.986216
0.986113
0.982582
0.992929
0.985139
0.993835
0.994007
0.977752
0.954236
0.981075
0.990426
0.993737
0.997457
0.989647
0.987584
0.999205
0.998042
0.991662
0.995933
0.929738
0.916188
0.995746
0.835679
1
0.982347
0.992201
0.857829
0.934158
0.998583
0.998067
0.987805
0.994839
0.9993
0.966547
0.997659
0.976854
0.997484
0.993679
0.984315
0.930039
0.999483
0.992238
1
1
1
0.99116
0.988132
0.996666
0.985271
0.994397
0.814026
0.982883
0.98863
0.984846
0.994614
0.988066
0.985232
0.985035
0.993785
0.9843
0.984797
0.989574
0.98715
0.97055
0.973946
0.971562
0.97846
0.960922
0.965535
0.974031
0.935464
0.957317
0.999259
0.992555
0.82354
0.992368
0.970721
0.925152
1
0.984009
0.997931
0.968722
0.956776
0.97671
0.986373
0.998095
0.98445
0.975987
0.99516
0.990102
0.98923
0.97053
0.972598
0.990222
0.99629
0.986096
0.98074
0.992261
0.979897
0.997875
0.99622
0.98101
0.977686
0.97514
0.98261
0.982761
0.992858
0.99629
0.987998
0.979379
0.981124
0.979556
0.985639
0.997004
0.992258
0.801311
0.8267
0.965535
0.948527
0.985521
0.996975
0.977282
0.997577
0.98149
0.997899
0.998663
0.9998
0.995888
0.999055
0.996886
1
0.997271
0.992055
0.982353
0.968684
0.994919
0.995281
0.471524
0.938085
0.996296
0.989378
0.766698
0.585263
0.952573
0.834425
0.986124
0.9304
0.994591
1
0.997943
0.923975
0.951251
0.974434
0.952131
0.99377
0.995042
1
1
0.990382
1
0.97137
0.99836
1
0.983623
1
0.998964
0.991735
0.99995
0.973156
1
0.987204
1
0.994456
0.989455
0.996211
0.990185
0.988788
0.997173
0.9967
1
0.992694
0.9982
0.99786
0.99935
1
0.995346
0.990367
0.973864
0.988547
0.487503
0.99975
0.998514
0.975149
0.947293
0.972681
0.987215
0.999267
0.971642
0.89674
0.611882
0.992258
0.990241
0.977263
0.981151
0.997462
0.991317
0.970699
0.99855
0.992386
0.767329
0.924925
0.98664
0.995067
0.996124
0.99698
0.988212
0.99945
0.979031
0.995882
0.899606
0.956774
0.998996
0.989351
0.99985
0.994367
0.992956
0.999318
0.995737
0.997741
0.996777
0.997791
0.996039
0.999217
0.960021
0.976334
0.98729
0.996868
0.984262
1
0.988321
0.98687
0.994685
1
0.973551
0.968043
1
1
0.992465
0.99799
0.975715
0.987263
0.987938
0.998181
0.983244
0.95984
0.915689
0.933832
0.930295
1
0.86521
0.563628
0.85137
0.99775
0.988236
0.988664
0.988322
0.987846
0.99473
0.99423
0.989414
0.980277
0.991786
0.93443
0.981875
0.998489
0.9998
0.441872
0.985427
0.983676
0.995661
0.997507
0.9999
0.98476
0.982137
0.986622
0.9648
0.986464
0.969445
0.996739
0.988023
0.99925
0.99965
0.997413
0.992221
0.994493
0.854009
0.936857
0.89903
0.987953
0.848513
0.996963
0.438164
0.967367
0.988334
0.995398
1
1
0.997652
0.95794
0.99615
1
0.978649
0.993077
0.84946
0.60074
0.992204
0.95834
0.998502
0.994817
0.997737
0.989413
0.962636
0.951858
1
0.978629
1
0.981562
0.974405
0.994831
0.922124
0.996535
0.990567
1
0.921039
0.844772
0.889344
0.997295
0.991357
0.99825
0.848592
0.661242
0.996198
0.982987
0.996854
0.996449
0.99975
0.799251
0.677777
0.998433
0.97505
0.987003
0.995143
1
0.853051
0.765175
0.975014
1
0.99089
0.981048
0.993191
0.996063
0.99888
0.98287
0.999478
0.735758
0.708734
1
0.997521
0.993766
0.995171
0.831603
0.681323
0.992876
0.993783
0.992666
1
0.975162
0.999902
0.997011
0.993972
0.997458
1
0.98156
1
0.997517
1
0.991259
0.981419
1
0.980261
0.99995
0.786749
0.686145
0.97846
1
1
0.981945
0.755115
0.997445
0.986082
0.98803
0.693097
0.802523
0.967205
0.974007
0.995733
0.9762
0.999595
0.993067
1
0.967028
0.992504
0.998717
0.982925
0.971434
0.981987
0.968199
0.968202
0.9987
0.974138
0.9999
0.931954
0.99345
1
0.98961
0.99985
0.875047
0.953779
0.977034
1
0.75025
0.98177
0.994074
1
0.978739
0.982825
0.988913
0.979134
0.984089
0.752923
0.68434
0.984309
0.907626
0.993395
1
0.977403
0.987457
0.997956
0.832401
0.990806
0.979571
0.954151
1
0.99673
0.98558
0.951488
0.903597
0.988376
0.93728
0.986522
0.993892
0.964042
0.99755
0.976212
1
0.997389
0.968071
0.77043
0.931364
0.99975
1
0.991393
0.989841
0.995039
0.992328
0.99985
0.983323
1
0.952572
0.996917
1
0.998344
0.999728
0.89913
1
0.937363
0.994671
0.990185
1
0.92712
0.751545
0.998573
0.959093
0.9994
0.9997
0.954709
0.999102
0.991034
1
0.991286
0.999307
0.986844
1
0.99596
0.992199
0.980134
0.993551
1
0.993036
0.79553
0.413558
0.993686
0.996022
0.986441
0.996878
0.933259
0.96606
1
0.998783
0.989095
0.997438
1
0.996108
0.997942
0.997848
0.994633
0.9994
0.985812
0.996634
0.948447
0.700197
0.941296
0.994654
0.996474
0.989001
0.767802
0.640265
0.950255
0.990622
0.894478
0.99034
0.9994
0.990738
0.998696
1
1
0.915407
0.964788
1
0.999515
0.991711
0.766683
0.605618
0.937555
0.990539
0.994297
0.610178
0.994104
0.797264
0.877147
0.98099
0.907196
0.987689
0.943411
0.968776
1
1
0.998332
0.998415
0.998289
0.991094
0.990825
1
0.99811
0.966843
1
0.976978
0.950714
0.9998
0.728447
1
0.99955
0.99965
0.99642
0.980017
0.990096
0.999856
0.977355
0.998211
0.999631
0.953776
1
0.995284
1
0.947562
0.963574
1
1
1
0.99995
0.999035
0.929077
0.909805
0.99746
0.998478
0.9999
0.993175
0.980606
0.991769
0.988996
0.979196
0.920406
1
0.970303
1
0.980923
1
0.998352
0.999383
0.982399
0.98212
0.99991
1
0.998869
0.997334
0.972359
0.992098
0.926591
0.940418
1
0.972251
0.815091
0.941553
0.998069
1
1
0.994343
0.992445
0.91765
0.85594
1
0.993675
0.972862
1
0.999283
0.960523
1
0.993573
0.997491
0.997549
0.968913
0.383694
0.997171
0.972582
0.99965
0.901667
0.9979
0.941693
0.99173
0.842335
0.934872
0.968934
0.994453
0.992012
0.999084
0.917359
0.979818
0.993747
1
0.998384
1
0.996467
0.998395
0.98115
0.95349
0.992937
0.982838
0.987776
0.945495
0.913022
0.997395
0.990975
0.955648
0.994966
1
0.879001
1
0.980761
0.986465
0.924978
0.974354
0.994542
0.880035
0.951523
1
0.964875
0.883202
0.889022
0.886767
0.988637
0.953277
0.9962
0.937032
1
1
0.795258
0.962417
1
0.603916
0.918709
0.996002
0.983179
0.869359
0.998819
0.997835
0.916437
0.967901
0.76565
0.999738
1
0.96387
1
0.865329
0.572546
0.953445
1
0.983506
0.993817
0.996176
0.99915
0.99855
0.997525
0.985905
1
0.99867
1
0.99434
0.992018
0.996383
0.998238
0.942645
0.995112
0.990597
0.984575
0.999654
0.976097
0.982825
0.938842
0.932744
0.987934
0.946387
0.557769
0.917892
1
0.999446
0.998385
0.985311
0.979938
0.994544
0.98611
0.999638
0.993517
0.962203
0.988343
0.99161
0.999017
0.995329
1
0.999728
0.969635
1
0.993763
0.982494
0.988358
0.9991
0.998629
0.989627
0.966382
0.867841
0.998217
1
1
0.989298
0.99829
0.994541
1
1
0.997945
0.99426
0.993266
0.997628
0.995029
1
0.994312
0.998652
0.996847
0.996045
0.990653
0.99945
1
0.96639
0.807343
0.998085
1
0.998956
0.962155
0.914431
0.998
0.99995
0.994333
0.996552
0.891038
0.99726
0.99787
0.886729
1
0.972537
0.979116
1
1
0.998967
0.9979
1
1
0.999746
1
0.98762
0.998388
0.997588
1
0.993639
0.960718
1
1
0.985972
0.998841
0.953443
0.999619
0.996496
1
0.977686
0.996323
0.997323
0.989501
1
0.907523
0.998288
0.982946
1
0.578222
0.997687
0.997746
0.993466
0.990909
1
1
0.955819
0.956104
0.9998
0.997859
0.968986
0.9999
0.998719
1
0.991422
0.979852
1
0.882098
0.995607
0.962118
0.995513
0.999443
1
0.928686
0.987527
0.996437
0.931818
0.975616
0.969283
0.892833
0.878308
0.935968
0.770381
0.83357
0.9663
0.982027
1
0.99515
0.98763
0.977852
0.979705
0.978523
1
0.997338
0.994862
1
0.979281
0.9997
0.990694
0.9651
0.975388
0.930676
0.996881
0.981001
0.977763
0.998207
1
0.993582
0.897814
1
0.990883
1
0.997746
0.740871
0.98257
0.994784
1
0.983921
0.980682
0.994447
0.649358
0.993885
1
0.925156
0.975701
0.996323
0.982445
0.94301
1
1
0.99333
0.99524
1
1
0.989802
0.995101
1
0.974925
0.861375
1
0.9842
0.989049
0.998227
1
0.980173
0.992685
0.978729
0.997655
0.989665
0.952562
0.999433
0.99347
0.989681
0.9998
1
0.988505
0.911521
0.954114
0.969243
0.889223
0.987805
0.988569
0.992218
0.999525
0.998206
0.993942
0.997933
0.997716
0.993197
0.929222
0.930443
0.9991
0.980165
0.995491
0.996516
0.999567
0.965497
0.870291
0.997257
0.998145
0.98084
0.99568
1
1
0.99975
0.714423
0.99181
0.99945
0.995614
0.979468
0.976449
0.981817
0.974448
1
1
0.9894
0.990224
0.9651
0.988371
0.998631
0.912015
0.98334
0.99651
0.996077
0.999666
0.991008
0.962323
0.997338
0.990991
0.9996
0.995805
1
1
1
0.99915
0.995126
0.9995
0.783343
0.998171
0.99813
0.980295
0.999037
0.958559
0.993064
0.573927
0.966373
0.410544
0.984965
0.99927
0.832877
0.993256
0.99499
0.9999
1
0.997765
1
0.999267
0.981049
0.722117
1
0.996352
0.986441
0.771606
0.99815
0.67439
0.98894
0.997781
0.977783
0.984633
0.994056
0.992592
0.974849
0.999017
0.976967
0.953677
0.9803
0.9999
0.9996
0.894678
0.958407
0.986917
0.821873
0.977098
1
0.914385
0.988026
0.991277
0.967565
0.994697
1
0.997627
0.992456
0.974626
0.981394
0.904488
0.985061
0.989408
0.988458
0.99955
0.935244
1
0.999596
0.987051
0.895402
0.996752
0.994109
0.977608
0.990726
0.997513
0.97404
0.997114
0.993647
0.961726
0.992069
1
0.997241
0.965989
0.985605
0.983733
0.979063
0.9998
0.999433
0.994545
0.926437
0.972973
0.991897
0.985818
0.998995
0.993568
0.995275
0.990598
0.99952
0.988634
0.980678
0.863792
0.979587
0.9999
1
0.900306
0.955495
0.796653
1
0.986892
0.999064
0.987435
0.99985
0.97049
0.964541
0.998683
0.999417
0.99515
0.99575
0.97629
0.95451
0.998768
0.999363
0.996315
0.978874
0.99169
0.984878
0.943751
0.995192
0.99303
0.992528
1
0.923304
0.998236
0.773302
0.623073
0.996375
0.946457
1
0.99287
0.986489
1
0.981992
0.906347
0.993258
0.990253
0.941675
0.999867
0.99915
0.936223
0.646081
0.981793
0.999367
0.988344
0.898869
0.992149
0.994776
0.964135
0.87662
0.994865
0.99584
1
0.992614
0.922326
0.610274
0.997439
0.791255
0.993379
0.9995
0.997095
0.988466
1
0.989982
0.980885
0.919002
0.999845
0.972493
0.993497
0.961791
1
1
0.985238
0.995268
0.792774
0.993725
0.987627
1
0.975372
0.821948
0.932065
0.892552
0.993111
1
0.9822
0.656126
0.99195
0.98566
0.991939
0.936384
0.987248
0.999767
0.980354
0.991113
0.980854
0.953632
0.871992
0.900522
0.994865
0.998917
1
1
0.928053
0.941644
0.999277
1
0.985148
0.996674
0.923848
0.935039
0.97284
0.985872
0.997221
0.995986
0.858008
0.985622
0.997924
0.996847
0.996357
0.979688
0.904906
0.998448
0.976289
0.980566
1
0.9988
0.999522
0.959991
0.99845
0.90278
0.991472
0.99574
0.977596
0.978708
1
0.990327
0.984314
0.992224
0.999038
0.947652
0.973531
0.997836
0.984901
1
0.799152
0.998977
0.95054
0.994304
0.9993
0.995978
0.99995
0.982735
0.999542
0.977126
0.996702
0.997388
0.997729
1
0.93322
0.966318
0.984198
0.967196
0.995854
0.997659
0.825197
0.865013
1
0.943544
0.937017
0.84967
0.99352
0.830725
0.98547
0.990436
0.998975
1
0.950229
0.998865
0.98789
1
0.992923
0.984985
0.980331
0.997836
1
0.996145
0.9999
1
0.98155
0.972158
0.996685
1
0.995426
0.990547
0.990458
1
0.996128
0.99995
0.97091
1
0.962083
0.996477
0.985034
0.948283
0.99945
0.971351
0.995976
0.993347
0.99745
0.792801
0.885527
0.961353
0.99078
1
0.992596
0.841459
0.961944
1
0.886732
0.987725
0.970435
0.953414
0.989236
0.988291
0.965679
0.990375
0.952461
1
1
0.994936
0.996076
0.997099
0.976844
1
0.876538
0.968056
0.995791
1
0.976021
0.996362
0.987737
0.973614
1
0.950651
0.999267
0.972613
0.576169
0.99945
1
0.995946
0.99985
0.984145
0.99975
0.994057
0.886031
1
0.99995
0.942968
0.895008
1
0.907256
1
0.995813
0.976758
0.896449
0.981608
0.99844
0.897473
0.990271
0.928168
0.99168
0.958628
0.8069
0.834378
0.985841
0.902854
0.471139
0.99995
0.99571
1
0.993887
0.998417
0.997968
0.992329
1
1
1
1
0.974108
0.735602
0.93795
0.994315
0.994171
0.99485
1
0.964886
1
0.993373
0.9983
1
1
0.992308
0.969691
0.989756
0.822048
0.99945
0.985039
0.99985
0.912101
1
0.996195
1
1
0.996521
0.977304
0.986406
0.99843
0.995425
1
0.989832
0.997665
0.99955
0.9948
0.861952
0.973763
0.934382
1
1
0.759835
0.544317
0.599092
0.921308
0.396376
0.644661
0.632777
0.62577
0.746324
0.592181
0.537171
0.815981
0.949018
0.947869
0.741096
0.983333
0.979537
0.707567
0.626472
0.526815
0.6639
0.982867
0.981671
0.960209
0.837403
0.918484
0.960702
0.992304
0.999263
0.998877
0.875452
0.986334
0.994951
0.967751
0.993327
0.988942
1
0.998229
0.988744
0.956182
0.9999
1
0.971756
0.999558
0.997939
0.999251
0.975553
0.999525
0.969449
0.997153
0.891107
0.990645
0.994758
0.9787
0.994326
0.808923
0.967225
0.991306
0.99817
0.998383
0.968872
0.992917
1
0.989638
1
1
0.866396
0.985646
1
1
0.990131
0.988826
1
0.99796
0.994466
0.993375
1
1
0.979261
0.737353
0.993645
0.975645
0.915369
0.838489
0.997045
0.99981
1
1
0.56375
0.995892
0.996523
0.967955
0.998754
1
0.9995
0.947312
0.756864
0.634014
0.988914
0.998783
0.99795
0.979179
0.997029
1
0.981829
0.994323
0.771593
0.979978
0.947496
0.511197
0.991812
0.9751
0.993193
0.959264
0.86877
0.992862
1
1
1
0.99926
0.999323
0.999192
0.997894
0.989683
0.973832
0.998315
0.999408
0.992886
0.982944
0.630702
0.927504
0.99399
0.996772
0.869486
0.994252
0.988876
1
0.987171
0.990184
0.917984
0.978262
0.99905
1
0.992585
1
0.987878
0.988206
0.98065
0.810104
1
0.90344
0.78327
1
1
0.997179
1
0.937013
0.534209
0.987294
1
0.998513
0.998131
0.974378
1
1
0.980547
0.993765
0.989496
0.991015
0.988352
0.992166
0.919372
0.989687
0.858841
0.999268
0.9995
0.986966
0.993437
1
0.998993
0.960335
0.999567
0.99732
0.985153
0.94136
0.997171
0.999396
0.992322
1
0.999013
0.99965
1
0.995341
0.990975
1
0.993946
0.998223
0.985336
0.997599
0.998963
1
1
0.999491
1
0.995938
0.9999
0.99945
0.978636
0.999229
0.999629
0.980791
0.996563
1
0.826648
1
1
1
0.9998
0.998791
1
0.971857
1
0.925535
0.991565
0.995281
0.976401
0.997813
0.99965
0.789375
0.966972
1
0.976574
1
0.998434
1
0.848861
1
0.990022
0.998106
0.998526
0.996126
0.998813
0.999633
1
0.987896
0.974219
0.989817
0.984663
1
1
1
0.978486
0.999532
0.99571
1
0.995709
1
0.999
0.9925
0.99955
0.991534
0.988052
0.677868
1
0.997446
0.995437
0.995948
0.975119
0.990589
1
0.92023
0.99915
0.960378
0.906237
1
0.979229
1
1
0.993632
0.976779
1
0.794583
0.988804
0.998956
0.9996
0.983997
0.704317
0.9991
0.97548
0.857287
0.809493
0.739515
1
0.984139
0.998408
1
0.990762
0.992667
0.998163
0.836899
0.987997
0.99995
0.994627
0.987418
0.99875
1
0.997572
1
0.982571
0.993311
0.991443
0.986729
0.988619
0.992668
0.512594
0.986003
0.836597
0.973719
0.982463
0.961073
0.990396
0.991434
0.950618
0.982397
0.968492
0.962855
0.989233
0.9851
0.985816
0.994492
0.994587
0.97902
0.990918
0.987813
0.983184
0.960672
0.990221
0.990845
0.987319
0.98942
0.989781
0.992807
0.988489
0.993646
0.614716
0.866946
0.992515
0.980957
0.992698
0.999076
1
0.977314
0.986482
0.993561
0.967675
0.993532
0.993766
0.993942
0.982547
0.990302
0.966592
0.973487
0.998172
0.992578
0.987485
0.985162
1
0.984789
0.983627
0.989507
0.995008
0.989185
0.997465
0.97785
0.990198
0.999
0.979513
0.978999
0.98136
0.963281
0.976479
0.990793
0.974026
0.946016
0.98883
0.993653
0.992209
0.969201
0.976333
0.964433
0.977598
0.953118
0.970347
0.967638
0.975612
0.993476
0.997038
0.992309
0.980922
0.991792
0.972753
0.96357
0.971067
0.992288
0.9997
0.740932
0.939987
0.984655
0.983905
0.990338
0.985179
0.998326
0.981099
0.987444
0.983876
0.99965
0.981758
0.8789
0.984452
0.962116
0.997294
0.965778
0.992823
0.986617
1
0.995301
0.970447
0.996509
1
0.990087
0.998898
1
0.989854
0.998433
0.988029
1
1
0.998679
1
0.989143
1
1
0.974012
0.99985
0.993743
0.992251
0.958423
0.896025
0.99326
0.341672
0.986707
0.975053
1
0.979641
1
1
0.991218
0.99435
1
0.990322
0.997469
0.997157
0.999359
1
0.999563
0.99659
0.998614
0.994994
0.986903
0.965129
0.990334
0.9872
0.984164
0.975295
0.996011
0.990054
0.997956
0.987913
0.9576
0.999317
0.98182
0.996909
0.997556
0.984768
0.963678
0.998393
0.993831
0.980457
0.978702
0.998353
0.948544
0.96685
1
0.993915
0.963656
0.888776
0.931315
0.998873
0.977095
0.988677
0.996031
0.987992
0.982281
0.980839
0.985037
0.988666
0.982709
0.972419
0.998623
0.95919
0.998105
0.9938
0.980219
0.976366
0.998633
1
0.985783
0.978084
0.951105
0.965706
0.987538
0.954669
0.981646
0.934251
0.987342
0.973224
0.980739
0.991081
0.973825
0.962278
0.942769
0.944867
0.968464
0.951078
0.953213
0.949082
0.981685
0.978127
0.981534
0.983585
0.986401
0.984164
0.982231
0.957016
0.88519
0.719414
0.972267
0.996813
0.994436
0.997554
0.9933
0.966185
0.872262
0.994461
1
0.99477
0.991196
0.983833
0.971721
0.968719
0.965628
0.983667
0.932693
0.808519
0.762088
0.734077
0.717483
0.704943
0.7389
0.9484
0.890379
0.6735
0.603712
0.582298
0.589992
0.607846
0.5575
0.569457
0.58094
0.608225
0.586788
0.564733
0.957277
1
0.989116
1
0.803437
0.677324
0.719317
0.676678
0.838417
0.992265
0.966271
0.998766
1
1
1
0.98665
0.969252
0.947199
0.953622
0.998324
0.96522
0.968814
0.985025
0.984049
0.986024
0.978027
0.968332
0.954523
0.96455
0.974488
0.933824
0.981838
0.987298
0.96515
0.973179
0.952322
0.954541
0.906564
0.972914
0.996228
0.980523
0.968155
0.977314
0.97271
0.938122
0.97062
0.9553
1
0.998875
0.998631
0.982443
0.998946
0.991522
1
0.998358
0.998475
0.997825
0.993116
0.996212
0.997515
0.998417
1
0.99915
0.988709
0.99339
0.993545
1
0.919746
0.988934
0.789812
0.74657
0.980561
1
0.986532
0.997421
0.928976
0.990194
0.985493
0.995844
0.999258
0.997013
0.989758
0.950485
0.878186
0.998078
0.584755
0.989863
0.896214
0.999508
0.9821
0.99727
0.996898
0.977697
0.989761
0.988401
0.992326
0.988567
0.992595
0.974779
0.993733
0.982913
0.97221
0.986287
0.985167
0.964076
0.934497
0.97788
0.967879
0.996471
0.979194
0.981399
0.991019
0.984902
0.980897
0.997467
0.973843
0.967692
0.983493
0.978468
0.958358
0.987689
0.975189
0.936215
0.976359
0.964025
0.976087
0.967683
0.981424
0.847033
0.870807
0.970131
0.994339
0.98031
0.958317
0.956857
0.863321
0.905609
0.987742
0.978451
0.963568
0.973613
0.983035
0.995653
0.984301
0.950463
0.97819
0.979771
0.951842
0.981286
0.930217
0.984961
0.980087
0.987501
0.974603
0.99111
0.990451
0.99815
0.978948
0.98888
0.994591
0.983608
0.969605
0.972426
0.997761
0.987427
0.9993
1
0.891293
0.965548
1
1
0.996393
0.983589
0.997763
0.979926
0.99208
0.994437
0.994936
0.917875
0.994099
0.9924
0.996809
0.998921
1
0.995425
0.989473
0.975857
0.996424
0.998046
0.982087
0.988877
0.923696
0.994865
0.98413
0.992943
0.969717
0.950279
0.991319
0.99051
0.983712
0.985852
0.995511
0.98977
0.989827
0.991673
0.999822
0.990194
0.986904
0.999217
0.978603
0.997664
1
0.9996
0.989553
0.988757
0.993679
0.999453
0.996358
0.9725
0.998574
0.991474
0.9988
0.961701
0.954745
1
0.993807
1
0.996494
0.984019
0.99373
0.983434
1
0.988859
0.997664
0.991036
0.984248
0.997551
0.99273
0.9999
0.983527
0.99955
1
1
1
1
0.996134
0.990543
0.984142
1
0.992168
0.98734
0.9975
0.979776
0.996228
0.978602
0.981055
0.972741
0.926093
0.984219
0.966137
0.980167
0.971956
0.980913
0.986517
0.972189
0.985576
0.971777
0.986527
0.993112
0.99815
0.973463
0.981187
0.958904
0.967604
0.982002
1
0.940071
0.986387
0.988684
0.960099
0.984829
0.969484
0.975659
0.982957
0.457109
0.993535
1
0.991153
1
1
0.975661
0.981554
0.991513
0.991817
0.986747
0.9996
0.998384
0.998463
0.997412
0.994594
0.987308
0.998829
0.995161
0.975875
0.964251
0.991975
0.967551
0.993026
0.982357
0.969483
0.99499
0.990347
0.951957
0.990272
0.971855
0.979477
0.986512
0.985374
0.968873
0.974306
0.990286
0.89364
0.988898
1
0.995928
0.99965
0.987744
0.965281
0.944505
0.908809
0.882645
0.861537
0.832434
0.810475
0.731556
0.995579
0.991106
0.994826
0.999325
0.98075
0.978029
0.996975
0.980492
0.99413
0.991089
0.999489
0.996321
0.997242
0.983898
0.732571
0.840872
0.991074
0.991617
0.988719
0.991494
0.976049
0.98517
0.997491
0.997783
0.461321
0.342805
0.269667
0.259403
0.270203
0.258158
0.262884
0.261851
0.288436
0.260119
0.278184
0.259278
0.306766
0.34451
0.360203
0.324137
0.348849
0.274185
0.241555
0.359525
0.351997
0.35751
0.364248
0.29478
0.261709
0.266179
0.992001
0.993711
0.996097
0.995786
0.995587
0.995175
0.992799
0.967347
0.995625
0.998611
0.997912
0.957704
0.999347
0.985429
0.991093
0.99162
0.99935
0.996742
0.99376
0.990663
0.969378
0.97556
0.983231
0.893651
0.998464
0.98926
0.99068
0.998413
0.995917
1
0.989553
0.982343
1
0.984868
0.995795
0.984226
0.95257
0.986098
0.98494
0.995056
0.985546
0.976473
0.994167
0.992605
0.991385
0.996795
1
0.974799
0.99942
0.9867
1
0.966858
0.9999
0.997668
1
0.99847
0.998772
0.992592
0.993778
0.994314
0.998296
1
1
0.905053
0.984508
0.989391
1
0.994246
0.969479
0.97541
0.998765
1
0.998829
0.885981
0.989951
0.993456
1
0.98609
0.844269
0.608023
0.753996
0.981157
0.957213
0.975827
0.990534
0.990227
0.993948
1
0.979378
0.914664
0.988096
0.99025
1
0.987146
1
0.991371
0.987307
0.998842
0.992411
0.981387
0.978829
0.987146
0.971665
0.973097
1
0.992085
0.999
0.990498
0.960052
0.922563
0.9302
0.607355
0.339163
0.347559
0.36454
0.504512
0.601243
0.952971
0.797178
1
0.942742
0.917282
0.68708
0.941903
0.933821
0.702297
0.936256
0.916267
0.84765
0.89675
0.885873
0.779538
0.360792
0.973059
0.93845
0.970536
0.786179
0.986915
0.992518
0.99745
0.99825
1
0.99106
0.994033
0.990231
0.98753
0.948189
0.982987
1
0.992026
1
0.99995
0.9976
0.997054
0.997833
0.99805
0.9914
0.995399
0.990986
0.993379
0.986808
0.99995
0.9995
0.998386
1
0.99875
0.998775
1
0.993425
1
0.997678
0.983761
0.99914
1
0.99985
0.9999
1
0.972103
0.997911
0.988749
0.997293
0.9975
0.9943
1
0.995336
1
1
0.996425
0.9994
0.972452
0.999161
0.997863
1
0.995554
0.966808
0.9992
0.998229
0.996464
0.99636
0.999556
1
0.998909
0.99995
0.89058
0.976387
1
0.997754
0.91389
1
0.998133
0.970854
1
0.997204
0.99719
0.9997
0.996715
0.992282
0.997018
0.994883
1
0.998996
0.989042
0.997937
0.995659
0.929591
1
0.984943
0.9997
0.942286
0.468794
0.958772
0.995723
0.915547
0.940816
0.98209
0.995751
0.9998
1
0.991241
0.984781
0.992326
0.988109
0.978751
0.99525
0.985458
0.983644
0.99033
0.987223
0.996357
0.984959
0.986393
0.979102
0.999321
0.985958
0.965196
0.98709
0.996055
0.986375
0.594157
0.977251
0.972405
0.98978
0.997487
0.978574
0.991466
1
0.976705
0.986307
0.992523
0.993726
0.996716
0.862519
0.979249
0.913297
0.989981
0.991087
0.970184
0.978001
0.976739
0.98593
1
1
0.988217
0.999495
0.955714
0.971118
0.984679
0.783584
0.996811
0.998738
1
0.881148
0.998833
0.9997
0.974156
0.997603
1
0.994788
0.9998
0.988445
0.988961
0.999592
0.999723
0.907434
0.690965
0.997012
0.994913
1
0.991156
0.974213
1
1
1
0.999517
0.995595
0.9997
0.996895
1
1
1
1
0.995626
0.998586
0.980776
0.991164
0.991813
0.995091
1
0.975369
0.978449
0.976761
0.99636
0.991538
0.996398
0.997739
0.993972
0.9886
0.9791
0.984652
1
0.994514
0.986301
1
0.998306
0.970819
0.959793
0.9997
0.991591
0.918101
1
0.391837
0.985309
0.99512
0.992885
0.994557
0.994343
0.561993
0.99295
0.9997
0.998556
0.990931
0.992409
0.984352
0.92593
0.987014
0.9176
0.964859
0.942854
0.99965
0.961163
0.81336
0.958245
0.994148
0.979503
0.995116
0.9887
0.988086
0.941521
0.742198
0.980504
0.993902
0.99475
0.9997
1
1
0.942891
0.999758
0.989455
0.98806
0.997831
0.996414
0.977251
0.99745
0.992302
0.983819
0.991212
0.989858
0.977326
0.997534
0.999442
0.9863
0.980431
1
0.732822
0.988773
0.984043
1
1
0.9937
0.98472
0.977926
0.992506
0.995988
0.995087
0.999233
0.979807
0.991513
0.978136
0.888686
0.994594
0.878095
0.99925
0.997312
0.995754
0.923157
0.870992
0.997692
1
1
0.982739
0.979834
0.993191
0.998863
0.976111
0.994801
0.975657
0.989629
0.959177
0.976798
0.998246
1
0.988353
0.859538
0.695016
0.963092
0.992833
0.911738
0.87529
0.911918
0.99985
0.992696
0.95899
0.946771
0.986078
0.705684
0.788581
0.831514
0.558979
0.727157
0.82067
0.967281
0.988813
0.711514
0.914475
0.985074
0.990994
0.786435
0.86322
0.9998
0.998113
0.96535
0.930513
0.995425
0.981399
0.98584
0.997318
0.970277
0.997657
0.930712
0.943842
0.956757
0.679452
0.981619
0.949852
0.97935
0.935604
0.958353
0.987313
0.964219
0.998307
1
0.987103
0.985293
0.98371
0.986422
0.98698
0.984495
0.981283
0.917965
0.563132
0.961532
0.997093
0.967054
0.976217
0.530556
0.889502
0.985799
0.985139
0.976157
0.9594
0.998395
0.971251
0.972952
0.986932
0.98991
0.990818
0.99955
0.98461
0.969625
0.993295
0.984993
0.943088
0.996121
0.993514
0.994936
0.962502
0.98051
0.885518
0.802697
0.963908
0.975016
0.974564
0.996924
0.975568
0.984799
0.993854
0.978185
0.980094
0.979042
0.976229
0.981266
0.98974
0.969463
0.980957
0.826637
0.972588
0.943786
0.985323
0.964285
0.999663
0.98285
0.98067
0.956089
0.990799
0.797113
0.969409
0.997914
0.99895
0.990967
0.998979
0.925328
0.9999
0.986759
0.981536
0.952343
0.981841
0.990901
0.97815
0.971895
0.99975
0.983505
0.962966
0.983744
0.948489
0.975105
0.978945
0.978166
0.989432
0.968713
0.99586
0.972755
0.976601
0.965997
0.968049
0.974944
0.993502
0.953984
0.985835
0.86825
0.954535
0.985344
0.789463
0.990151
0.999491
0.972197
0.976826
0.976791
0.985619
0.512322
0.967417
0.987215
0.988187
0.992468
0.95126
0.998255
0.990408
0.932409
0.985688
0.997046
0.975286
0.998313
0.992791
0.976849
0.993287
0.998064
0.99531
0.977799
0.99485
0.952881
1
0.998375
1
0.97602
0.983864
0.884517
0.641299
0.99451
0.999901
0.993409
0.988683
0.990912
0.888456
0.995498
0.997207
0.997088
0.960397
0.865941
0.946175
0.963009
0.972922
0.954308
0.997202
0.978116
0.828358
0.818256
0.95566
0.976727
0.98779
0.98133
0.959365
0.618665
0.987246
0.987432
0.976722
0.996063
0.99391
0.9994
0.995492
0.969771
0.984113
0.970856
0.718928
0.866528
0.973649
0.995168
0.981239
0.981365
0.990261
0.981237
0.987536
0.585724
1
0.996859
0.994021
0.750476
0.966915
0.996112
0.99439
0.982721
0.995559
0.575839
0.985405
0.99975
1
0.997337
0.998695
0.966553
0.99787
0.958762
0.95583
0.968825
0.997545
0.991523
0.999483
0.836789
0.913496
1
0.990148
0.997997
0.987502
1
0.9994
0.981572
0.99975
0.964146
0.870258
1
0.998618
0.985305
1
0.683788
1
0.998528
0.993691
1
0.987746
0.987434
0.996299
0.996671
0.991771
1
0.662632
0.6505
1
1
0.99995
0.993148
1
0.997904
0.907903
0.949065
0.996669
0.991295
0.975847
0.998783
0.993618
1
1
1
0.754317
0.996863
0.99995
1
0.998927
0.999671
1
1
1
0.99995
0.998018
1
0.944906
1
0.99995
0.993169
0.992044
0.998157
1
1
0.998208
1
0.993502
1
0.985345
0.981649
0.989985
0.997778
0.989726
0.995976
0.99965
0.995322
1
0.998985
0.981986
0.994693
0.984264
0.996336
0.977958
0.996208
1
1
0.989934
0.990141
0.9908
0.994893
0.991763
0.97056
0.98964
0.990081
0.998953
0.996069
0.989434
0.986642
0.980273
0.992016
0.992473
0.988582
0.992551
0.990208
0.998295
1
0.995939
0.986922
0.970801
0.995949
0.996126
0.994999
0.946544
0.987016
0.971285
0.99805
0.994269
0.977912
0.997342
0.995677
0.989966
0.977507
0.997039
0.964937
0.773248
0.982388
0.969496
0.9999
1
0.986196
0.99885
0.840332
0.971447
0.995695
0.993067
0.979928
0.782185
0.971942
0.984631
0.983074
0.985888
0.942431
0.821077
0.999488
0.99122
0.994572
0.948773
0.999233
0.9972
0.998119
0.861397
0.85316
0.937516
0.996208
1
1
0.945191
0.860577
0.99945
0.988694
0.994054
1
0.990712
0.993427
1
0.996904
0.988668
1
0.993484
0.99744
0.998926
0.994379
0.998249
0.996267
1
1
0.97902
0.96764
1
0.971296
0.848819
0.807153
1
0.997958
0.976476
0.999583
0.996339
1
0.999825
0.929976
0.961249
0.997103
0.9996
0.989625
0.988906
0.986594
0.995755
1
1
1
0.89544
0.983527
0.999665
0.985942
0.958137
0.526002
0.904344
0.905789
0.94495
0.975775
0.997003
1
0.970179
0.97772
0.998492
0.99168
0.990501
0.656433
1
0.998873
0.986936
0.98666
0.996994
0.994014
1
0.967329
0.96967
0.98684
0.994666
0.995024
0.992917
0.99995
1
0.913379
0.919775
0.996041
0.999725
0.981635
0.97681
0.912088
1
0.973372
0.997732
0.999517
0.807434
0.992333
1
0.980988
0.977917
0.964974
0.974808
0.997707
0.980837
0.997962
1
0.9532
0.999133
1
1
0.697667
1
0.999717
0.997311
0.996758
0.892618
0.669067
0.998017
0.990317
1
0.988481
0.992195
1
1
0.996272
0.926239
1
0.992207
0.995881
0.612024
0.751351
1
1
1
1
0.9998
0.992128
0.992896
0.999792
0.998645
0.994767
1
0.99955
0.994307
0.980919
0.998067
0.998526
1
0.998075
0.970292
0.998964
0.995894
0.969484
0.990817
0.98082
0.996065
0.999833
1
0.994439
0.97653
0.983569
0.974815
1
0.603813
0.854226
1
0.992565
1
1
1
1
0.992863
1
0.97848
0.99325
0.998564
0.9998
0.990018
1
1
0.995382
0.997891
0.998933
0.990732
0.987514
0.978197
1
1
0.987017
1
1
0.944094
0.998617
0.997041
0.997252
1
1
0.998571
0.996805
0.9999
0.986634
0.995498
0.994326
0.996242
0.991732
0.998925
0.998986
0.997901
0.991352
0.997599
1
0.991705
0.996204
1
0.99394
0.99762
1
0.987344
0.990339
1
0.9994
0.988284
0.996967
0.976255
1
0.996683
0.99963
0.997112
1
1
0.998871
0.993949
0.985885
1
0.9993
0.976091
0.97727
0.998173
0.99885
0.999905
0.835707
0.998168
0.992335
0.985477
0.982718
0.964186
0.99995
0.991519
0.994486
0.992533
0.780651
0.99701
0.994416
0.839388
1
1
0.989075
0.987462
0.950683
0.876155
0.97577
0.9993
0.992105
0.993694
1
0.998158
0.982632
0.86103
0.991784
0.974392
0.996945
0.972017
0.997529
0.968512
0.996919
0.998624
0.999808
0.998371
0.99945
0.989472
0.979124
0.996163
0.998335
0.980535
0.416874
0.972183
0.973405
0.995743
0.995526
0.962517
0.998891
0.996396
0.991726
1
0.969574
0.997287
0.99935
0.978351
1
0.9946
0.991078
0.997354
1
1
0.997778
0.986195
0.980799
0.999134
0.99975
0.9981
0.983379
0.995442
0.996116
0.996981
0.9998
0.894026
0.482346
0.983441
0.993485
0.997932
0.99903
1
0.914234
0.98848
0.934545
0.984885
0.99327
0.990272
0.994022
0.984617
1
1
0.995654
1
0.993017
1
0.999
1
0.893228
1
0.998476
0.995383
0.974873
0.984153
0.99945
0.993563
0.986881
0.955669
0.99383
1
0.995422
0.992353
0.981343
0.990972
0.94333
0.99985
0.967328
0.845415
0.997611
0.998834
0.952856
0.9999
0.992098
0.986751
0.99645
0.968022
0.999
0.984294
0.990262
0.988143
0.94942
0.878471
0.972724
1
0.482408
0.994446
0.977246
0.956773
0.947432
0.881083
0.932254
0.981514
0.993731
0.996257
0.989195
0.995484
0.987608
0.991552
1
0.973871
0.981846
0.979957
1
0.99975
0.991816
0.99838
0.994774
0.903845
0.987457
0.975657
0.997696
1
1
0.991412
0.998942
0.995861
0.994684
0.992851
0.988416
0.994444
0.996906
1
0.989972
0.992662
0.979768
0.991611
1
1
0.997615
1
0.995223
1
0.974145
1
0.9991
0.701075
0.861144
1
0.998378
1
0.998822
0.999167
1
1
0.97369
0.982039
0.99995
0.995354
0.991148
0.997576
0.985305
1
0.996106
0.99865
1
0.962634
0.99908
0.91929
1
1
0.985606
0.994136
0.987516
0.998513
0.987153
1
0.892949
1
0.987463
0.986435
0.755003
1
0.986784
0.9892
1
0.998079
0.990033
0.998438
0.987294
0.854385
0.998739
0.955596
0.984969
0.937658
0.600634
0.528618
0.778322
0.943428
0.997066
0.995855
0.995848
0.99985
0.98835
1
0.993728
0.95195
0.985069
0.859667
0.990696
0.986447
0.97016
0.887269
0.787023
1
0.991157
1
0.983807
0.994948
0.915092
0.516272
0.741681
0.460904
0.957054
0.794968
0.776824
0.996397
0.97818
0.99257
0.984597
0.824365
0.939032
0.987066
0.997991
0.994861
0.991879
0.996372
0.990785
0.970728
0.974348
0.964457
0.947598
0.935523
0.921124
0.954989
0.967801
0.976862
0.969717
0.977355
0.978442
0.962527
0.96808
0.978404
0.967031
0.994721
0.99935
0.974436
0.991015
0.996234
0.99678
0.847861
0.887885
0.961552
0.997607
0.999125
0.988774
0.947403
0.970048
0.992942
0.996285
0.959823
0.975029
0.999772
0.995363
0.988098
0.988671
0.99935
0.889716
0.9984
0.99153
0.958981
0.99664
0.819908
0.947906
0.989611
0.996499
1
0.997172
0.997039
0.782273
0.990218
1
1
0.984284
0.99025
1
0.757312
0.947574
0.993581
0.996462
0.983674
0.999002
0.96
0.956875
0.985241
0.999213
0.996205
0.93915
0.858214
0.982435
0.99086
0.981132
0.994948
0.995382
0.988106
1
0.993125
0.991702
0.99985
0.99624
0.998082
0.950269
0.873656
0.996627
1
0.875775
0.981765
1
1
0.997244
1
0.989071
0.959183
0.979197
0.997683
0.851761
0.9997
1
1
0.998486
0.926168
0.87662
0.995308
0.998438
0.978
0.896373
0.998791
1
0.999913
0.992114
0.99762
0.992174
0.996003
1
0.964416
0.949645
0.953002
0.943425
0.970645
0.972725
0.989395
0.838339
0.813242
0.998553
0.938987
0.992609
0.992353
1
0.997142
0.994674
0.987917
0.992384
0.989286
1
0.53884
0.996042
0.986374
0.996439
0.978011
0.987444
1
0.996647
0.99007
0.953167
0.994911
0.996256
0.992211
0.988661
0.980391
0.9995
0.995103
0.982775
0.999817
0.99456
0.989465
0.970953
0.959097
0.997569
0.9997
0.998961
0.99478
0.976064
0.9999
1
0.988961
0.992549
0.988579
0.999817
1
0.987186
0.994824
0.9858
0.999537
1
0.993535
1
1
1
0.988055
0.995398
0.992529
0.983033
0.976314
0.990519
1
0.99995
0.997943
0.995619
0.991836
0.997813
0.992638
0.759076
0.706248
0.424431
0.995854
0.999863
0.994044
1
0.991616
0.9998
0.96736
0.944289
0.996204
0.990914
0.982115
0.994276
1
0.997808
0.990938
0.88361
0.910899
0.91835
0.99752
0.983918
0.98545
0.996959
0.918172
0.99965
0.974043
1
0.99895
0.999183
0.99865
0.9997
0.929957
0.994996
0.992277
0.996567
0.977709
0.994413
0.998011
0.595423
0.998042
0.9907
0.842686
0.800833
0.832511
1
0.995338
0.988481
0.995489
0.995101
0.825978
0.163848
0.138427
0.111684
0.0891778
0.0996416
0.937518
0.983265
0.99537
0.992836
1
0.994338
0.994301
1
0.964225
0.99995
0.99137
0.996305
0.99878
0.987096
0.895683
0.977954
0.986304
0.978744
0.97274
0.98477
0.986985
0.994245
0.981711
0.986763
0.838529
0.995209
0.997553
0.999037
0.972568
0.999706
0.995267
0.987309
0.976791
0.962461
0.970101
0.593573
0.971275
0.998234
0.861317
0.990076
0.99865
0.982366
0.986079
0.96623
0.926478
0.866996
0.983672
0.998495
1
0.986775
0.500775
0.981925
0.996385
0.996295
0.986316
0.989641
0.996734
0.994701
0.960797
0.994023
0.999623
1
0.995681
1
0.787201
0.672307
0.999038
0.984038
0.97545
0.998263
0.997875
1
1
0.952349
1
0.885763
0.662991
1
0.944781
0.855451
0.996151
0.985149
1
1
0.675899
0.778489
0.986686
0.559677
0.851166
0.996702
0.989504
0.995978
0.753302
0.727415
0.987075
1
0.997353
0.95102
1
0.949671
0.989546
0.972206
1
0.882925
0
0
0
0
0.1065
0.9997
0.980853
0.877083
0.989934
0.987077
0.986964
0.992877
0.990637
0.984423
0.982308
0.996873
0.9957
0.976825
0.962204
0.998931
0.823708
0.999583
0.990511
0.995346
0.987468
0.969019
0.998438
0.986844
0.983834
0.990799
0.833146
0.980506
0.872822
0.146878
0.196949
0.100763
0.102339
0.114958
0.0811096
0.110886
0.0752014
0.0902602
0.120511
0.301753
0.428343
0.671318
0.400228
0.331992
0.909337
0.967365
0.990647
0.992119
0.970654
0.987486
0.860679
0.979512
0.972014
0.971601
0.957968
0.962085
0.952584
0.924436
0.981065
0.966651
0.931728
0.959289
0.958855
0.978898
0.95872
0.977766
0.982528
0.961358
0.970646
0.967403
0.971529
0.989004
0.981887
0.945642
0.851351
0.908674
0.979595
0.94678
0.9938
0.978992
0.977576
0.974698
0.979464
0.970986
0.962938
0.978812
0.973699
0.972179
0.977978
0.992645
0.995474
0.978888
1
0.986921
0.9969
0.957405
0.918072
0.989922
0.992174
0.998581
0.984428
0.993472
0.985775
0.992869
0.991198
0.986816
1
1
0.957305
0.991532
0.996808
0.9999
0.998764
1
0.993509
0.991448
0.976226
0.993544
0.997968
0.940636
0.966193
0.992898
0.945927
0.968381
0.726698
0.989767
0.993545
0.9939
0.952732
0.925236
0.992631
0.99935
0.968804
0.990098
0.582105
0.986812
0.986673
0.742171
0.898856
0.983075
0.907534
0.923421
0.996629
0.967777
0.989386
0.615319
0.90294
0.956937
0.986187
0.994945
0.559227
0.99445
0.657241
0.914995
0.985717
0.977944
0.925044
0.669572
1
0.959352
0.983152
0.618976
0.887648
0.965734
0.90978
0.990332
0.841191
0.932275
0.986475
0.999577
0.990238
0.839168
0.978444
0.98805
0.992106
1
0.991097
0.986865
0.738628
0.959319
1
0.995941
0.978743
0.951904
0.986689
0.945467
0.980991
0.923368
0.992394
0.974976
0.99975
0.999266
0.982377
1
0.98092
0.948306
0.964844
0.97583
0.993091
0.988757
0.992967
0.88962
0.962689
0.999683
0.986498
0.992236
0.974336
0.951466
0.98901
0.975653
0.942245
0.972525
0.951722
0.974466
0.91697
0.988735
0.981245
0.987205
0.9207
0.844212
0.935061
0.968114
0.982511
0.957352
0.984508
0.987881
0.989145
0.986055
0.918927
0.975178
0.972682
0.983211
0.961874
0.919964
0.976634
0.977403
0.8963
0.92109
0.986999
0.984178
0.97628
0.961528
0.963155
0.953968
0.977983
0.965773
0.982972
0.92435
0.948748
0.993612
0.962734
0.855266
0.985654
0.968781
0.939399
0.979896
0.981524
0.968368
0.973088
0.938092
0.993905
0.979748
0.96727
0.976215
0.968841
0.957599
0.982372
0.98085
0.975332
0.970061
0.988364
0.970177
0.978881
0.966327
0.957326
0.989586
0.996475
0.998199
0.997418
0.991809
0.998906
0.990853
0.947343
0.936471
0.993216
0.998824
0.982346
0.986849
0.999429
0.943742
0.644896
0.990247
0.99289
0.995571
0.998833
0.985103
0.9964
0.997699
0.997063
0.991459
0.994949
0.980971
0.986339
0.99932
1
1
0.994761
0.996666
1
0.99975
0.969366
0.994866
0.985472
0.995665
0.958824
0.984403
0.993881
0.991555
0.984902
0.896684
0.998354
0.987343
0.982429
0.885273
0.978719
0.812676
0.985529
0.981772
0.998311
0.994267
0.983898
0.991477
0.619454
0.93998
0.99955
0.912625
0.98249
0.976628
1
0.842992
0.994174
0.988303
0.980341
0.980953
0.999222
1
0.967282
0.998034
0.9957
0.999717
0.999016
0.998463
0.995787
0.871244
0.992125
0.996336
0.985053
0.977534
0.99615
0.963237
0.728108
0.987721
0.998172
0.877365
0.989919
0.99235
0.982265
0.892581
0.986315
0.959923
0.992748
0.986423
0.972472
0.966719
0.974065
0.993361
0.982149
0.994527
0.976685
0.989405
0.884181
0.982823
0.998196
0.988264
0.970291
0.994182
0.998454
0.836475
0.987395
0.681201
0.686845
0.966796
0.957532
0.936895
0.990917
0.813588
0.99064
0.980405
0.979301
0.744053
0.965132
0.989497
0.854214
0.920182
0.991835
0.9993
0.995816
0.939975
0.804676
0.994502
0.816932
0.780981
0.914763
0.990795
0.985353
0.990631
1
1
0.982849
0.994636
0.99411
0.973957
0.972829
0.970401
0.987003
0.994496
0.917044
0.768026
1
1
0.9999
0.99821
1
0.992789
1
0.9983
0.41829
0.191925
0.456577
0.969738
1
0.995796
1
0.9994
0.990479
0.991246
0.988483
1
0.992848
1
0.9985
0.969616
0.980337
0.972315
1
0.988491
0.992479
0.963391
0.984124
0.97611
0.995075
1
0.989962
0.984897
0.967071
0.967594
0.9736
0.99735
0.998988
0.9998
0.9998
1
1
0.988463
1
0.9963
1
1
0.955266
0.999825
0.998436
0.995088
0.984135
0.975061
0.995336
0.985095
0.982551
0.989067
0.98377
0.990952
0.855353
0.996375
0.492153
0.978907
1
0.638485
0
0
0
0
0.00965904
0.0606045
0.0732484
0.0619072
0.375829
0.972476
0.884282
0.839831
0.917488
0.983114
0.734523
0.733708
0.991117
0.994901
1
1
0.994931
0.916393
1
0.992661
0.995348
0.999163
0.9988
0.996288
0.976591
0.9971
0.980437
0.998438
0.995925
0.847773
0.996198
0.990125
0.998046
1
0.830901
0.820878
0.957369
0.98575
0.996959
0.991293
0.98484
0.992484
0.99672
1
0.991058
0.989992
0.999646
0.997507
1
0.9991
0.995688
0.995064
0.998932
0.989554
1
0.997409
0.995381
0.538379
0.982107
0.979244
0.996658
0.986454
0.984086
0.96912
0.970526
0.993143
0.998083
0.994591
0.995415
0.976892
0.99082
0.987301
0.992529
0.977701
0.986743
0.898545
0.972761
0.985515
0.995392
0.950715
0.987867
0.580555
0.976634
0.978885
0.982751
0.998716
0.990476
0.970093
0.9923
0.991872
0.984728
0.8879
0.957827
0.986125
0.974704
0.994245
0.968241
0.958353
0.986779
0.980663
0.99495
0.985539
0.999176
0.9863
1
0.997926
0.997576
0.97624
0.978932
0.957417
0.921658
0.986877
0.990744
0.87322
0.989353
0.99495
0.998945
0.98353
0.975872
0.972797
0.99995
0.998824
1
0.996316
0.998896
0.9995
0.896775
0.999028
1
0.999021
0.970633
0.983662
0.982947
0.897794
0.997117
0.904677
1
1
0.993668
0.99869
0.999528
0.974214
1
0.989416
0.980799
0.988958
0.995543
0.996481
1
0.990589
0.990121
0.994953
0.999333
0.986361
1
0.997533
0.996199
1
0.991852
0.990158
0.991552
0.999813
0.985582
0.991491
0.991298
0.981507
0.994804
0.995375
0.995462
0.7576
0.987637
0.993181
0.996713
0.961614
0.98583
0.999675
0.983546
0.992699
0.986037
0.975334
0.975846
0.979339
0.996538
0.985745
0.995704
0.9903
0.969207
0.837995
0.99409
1
0.9994
0.992202
0.767435
0.969661
0.99995
0.980057
0.992884
0.99995
0.99413
0.993698
0.426503
0.995941
1
0.988272
0.993674
0.847244
0.99755
1
1
0.997377
1
0.967643
0.988821
0.969247
0.992983
0.996273
0.990857
0.997241
0.99723
0.989748
0.985269
0.999568
0.991322
0.997605
0.968682
1
1
0.988129
0.973369
0.997247
0.973138
0.9986
0.979965
0.994874
0.98792
0.978715
0.98703
0.975358
0.966767
0.985038
0.979641
0.991795
0.924675
0.995479
0.966759
0.961666
0.986023
0.949351
0.904348
0.990356
0.979181
0.993078
0.850762
0.987749
0.987885
0.991565
0.974683
0.992656
1
0.989647
0.98782
0.962976
0.977443
0.99468
0.982978
0.955905
0.985293
0.973569
0.895049
0.985444
0.988504
0.98205
0.986496
0.995743
0.991682
0.989311
0.990244
0.989092
0.981534
0.970141
0.995119
0.998359
0.990588
0.959
0.989756
0.881408
0.986327
0.923919
0.989522
0.951446
0.985297
0.96783
0.994017
0.989282
0.98259
0.981025
0.988173
0.949535
0.951485
0.898353
0.966832
0.995627
0.987854
0.975336
0.698902
0.884602
0.989622
0.991444
0.96362
0.997692
0.976941
0.993706
0.954383
1
0.999049
1
0.997667
0.986091
0.913841
0.982261
0.982899
1
0.965203
0.637205
0.995646
0.9994
0.992394
0.988002
0.994049
0.99995
0.800424
0.800116
0.952099
0.997822
0.821439
0.997278
0.952255
0.967234
0.997584
0.895972
0.991116
1
0.971301
1
0.992908
0.997269
0.998205
0.878435
0.789675
0.967953
0.983326
0.862595
0.657935
0.989566
0.991218
0.950256
0.979421
0.997058
1
0.957067
0.972989
0.991332
0.966432
0.581627
0.99949
0.9997
0.994983
1
0.97073
0.99955
1
0.992612
0.996011
0.86117
0.821868
1
0.988004
0.998793
0.984459
0.994938
1
0.973672
0.984841
1
0.986588
0.991145
0.992945
1
0.997085
0.994371
0.988078
0.954142
1
0.998505
0.988137
0.995593
0.992736
0.996933
0.999183
0.990928
0.983346
0.981532
0.990055
0.975375
0.990236
0.995458
0.982
0.999238
0.986218
0.990493
0.980037
0.948855
0.989309
0.975037
0.975049
0.997925
0.996486
0.990482
0.902526
0.995703
0.99916
0.990632
0.854526
0.994533
0.976501
0.997846
0.991087
0.892352
0.994196
0.992942
0.9999
0.974135
0.994187
0.968003
0.999139
1
0.996432
0.99985
0.975081
0.989444
0.871839
0.983802
0.990801
0.984737
0.903711
0.989462
0.986494
0.95865
0.988532
0.992687
0.995637
0.968601
0.979947
0.991604
0.996349
0.983308
0.97841
0.944954
0.990731
0.994453
0.982363
0.987697
0.986332
1
0.988292
0.999755
0.998619
0.963602
0.965654
0.985877
0.998175
0.998505
0.991291
0.975215
0.891361
0.987898
0.997698
0.992861
0.997494
0.987803
0.99764
0.986846
0.988897
0.99012
0.990695
0.976501
0.989856
0.977243
0.998691
0.997492
0.994451
0.962709
0.991309
0.9997
0.9996
0.999503
1
0.998833
0.9999
0.97684
0.995956
0.986112
0.99945
0.990728
0.988193
1
0.974045
0.996949
0.567886
0.978866
1
0.99995
0.935211
0.979688
0.972869
0.99865
0.710864
0.999475
0.96361
0.948732
1
0.999696
0.83719
0.978667
1
0.993123
0.98774
0.996754
0.990639
0.993585
0.993143
0.993125
0.641794
0.933595
0.960731
0.989258
0.986409
0.992179
0.998779
0.985649
0.9916
0.925683
0.999575
0.940384
0.975827
0.617558
0.989087
0.975818
0.982757
0.979202
0.996057
0.979706
0.958257
0.987736
0.993356
0.965852
0.988163
0.985467
0.983116
0.966213
0.998612
0.983995
0.989856
1
0.973992
0.975816
0.845638
0.99945
0.9964
0.991692
0.991105
0.997924
0.993304
0.985124
0.970578
0.992092
0.982706
0.984607
0.980157
0.948008
0.986624
0.971069
0.98372
0.995234
0.995852
0.973714
0.98715
0.992431
0.981684
0.985949
0.981958
0.975258
0.991068
1
0.997809
0.987014
0.98674
0.987041
0.993981
0.981587
1
0.997063
0.989322
0.988022
0.99351
1
0.993714
1
0.999297
0.985498
0.991941
0.993604
0.993572
0.992249
0.990376
1
0.961933
0.982629
0.693317
0.518407
0.534
0.498198
0.960019
0.995097
0.996494
0.993534
0.982362
0.993275
0.997404
0.994647
0.987122
0.98897
0.987594
0.973785
0.988851
0.998514
0.980398
0.98735
0.983724
0.972
0.989203
0.993497
0.990716
0.989244
0.984658
0.972388
0.965855
0.994808
0.953727
0.970924
0.975574
0.924856
0.977701
0.969871
0.85867
0.984527
0.969794
0.981617
0.972898
0.968961
0.989386
0.990965
0.985101
0.983638
0.975022
0.994107
0.985299
0.985813
0.990012
0.981143
0.84509
0.979534
0.990629
0.968967
0.923422
0.965512
0.980463
0.928766
0.44269
0.962308
0.978979
0.975734
0.955145
0.969238
0.975118
0.985171
0.978749
0.983815
0.99775
0.979776
0.988454
0.954718
0.941288
0.995118
0.975511
0.973894
0.978411
0.953441
0.992974
0.952189
0.992329
0.989279
0.971062
0.959336
0.989272
0.9761
0.992673
0.997675
0.987206
0.936677
0.981757
0.992923
0.972069
0.992833
0.9892
0.990571
0.989705
0.98935
0.931651
0.980732
0.99995
0.988073
0.992613
1
0.88425
0.964135
0.982883
0.988474
0.964846
0.938175
0.9569
0.965476
0.99724
0.981983
0.986709
0.982504
0.867758
0.995429
0.983515
0.985399
0.972313
0.98777
0.987843
0.91913
0.968989
0.97034
0.967196
0.962308
0.977973
0.959508
0.985271
0.979703
0.986917
0.983555
0.998379
0.977508
0.970239
0.976368
0.824848
0.906271
0.989706
0.993695
0.993638
0.986127
0.971911
0.986414
0.980976
0.989421
0.994613
0.967856
0.979759
0.993726
0.978223
0.993382
0.980666
0.958376
0.982271
0.959504
0.795173
0.986797
0.97399
0.968281
0.923542
0.971348
0.985542
0.986311
0.984638
0.980133
0.979234
0.976815
0.895292
0.997355
0.988543
0.957152
1
0.997705
0.997528
0.97985
0.98285
0.993675
0.998089
0.997875
0.998404
0.987125
0.97477
0.978638
0.952416
0.997391
0.990382
0.990456
0.993315
0.859384
0.982382
0.99581
0.951562
0.845997
0.993312
0.972746
0.99745
0.988501
0.9999
0.990415
0.986606
0.998963
0.981321
0.979649
0.9999
0.997112
0.992179
0.996803
0.993692
0.983689
0.998
0.574531
0.994061
0.991344
0.998235
0.973584
0.995367
0.991886
0.992561
0.918503
0.469759
0.999557
1
0.989133
0.987548
0.523359
0.879009
0.993173
0.982277
0.96828
0.836868
0.98255
0.992458
0.96859
0.991386
0.985821
0.992824
0.987203
0.99704
0.989101
0.983726
0.99945
0.996757
0.995585
0.964621
0.99916
0.922045
0.996147
0.939155
0.98569
0.993695
0.989593
0.99675
0.998365
0.998433
0.966848
0.9748
0.97236
0.99306
0.988136
0.994944
0.990418
1
0.999496
1
0.990174
0.991408
0.966267
0.92259
1
0.991674
0.951261
0.966286
0.984876
0.995516
0.990412
0.996392
0.992612
0.654173
0.99935
0.971758
0.993063
0.976743
0.991862
0.885606
0.977161
0.992647
0.986248
0.995288
0.979233
0.95483
0.999675
0.996521
0.995257
0.997498
1
0.999883
0.9997
0.966309
0.99544
0.802188
0.995878
0.992814
0.994165
0.971473
0.998888
0.99294
0.981494
0.984099
0.803277
0.994376
0.988236
0.994933
0.987391
0.994984
0.9999
0.99079
0.997352
0.925176
0.998953
0.99155
0.670927
0.627953
0.983302
0.998409
0.994102
0.990411
0.995587
0.977935
0.988733
0.979436
0.983786
0.99045
1
1
0.98653
0.997434
0.992965
0.816989
0.99393
0.994042
0.983123
0.993909
0.996517
0.9763
0.955813
0.987047
0.983203
1
0.997505
0.920034
0.996866
0.984488
0.997848
0.979917
0.962659
0.986609
0.966146
0.97558
0.997588
0.937598
0.996578
0.994494
1
0.999925
0.998484
0.985077
0.980665
0.962846
0.995526
0.997204
0.99422
0.955854
0.990966
0.994594
0.97668
0.982239
0.983737
0.962397
0.994135
0.989606
0.934594
0.9714
0.987896
0.981661
1
0.859467
0.99242
0.997331
0.998044
0.992858
0.985654
0.997576
0.987319
0.923613
0.989885
0.993352
0.961554
0.982285
0.9976
0.9998
0.991231
0.981317
0.883532
1
0.959995
0.97869
0.992578
0.760555
0.999047
0.982738
0.999076
1
0.98656
0.994072
0.975706
0.999017
0.984818
0.998475
1
1
0.97352
0.991853
0.991055
0.999117
0.997032
0.973921
1
0.655397
0.990629
0.962147
1
0.987521
0.987616
0.975982
0.982939
0.986927
0.994622
0.997756
0.994018
0.993846
0.996095
0.986096
0.993252
0.9997
0.989665
0.995006
1
0.981406
0.995708
0.99849
0.990045
0.992233
0.979745
0.99885
0.99289
0.998602
0.990718
0.973121
0.989064
0.974795
0.977335
0.993227
0.984422
0.991259
0.995404
0.992037
0.990351
0.926619
0.989774
0.993208
0.977926
0.984074
0.991824
1
1
0.995335
0.993486
0.987254
0.967456
0.384646
0.789331
0.673167
0.997338
0.983561
0.994346
0.998813
0.990859
1
1
1
0.935533
0.977245
0.986128
0.995705
0.994332
0.998057
0.997012
0.984483
0.974621
0.998026
0.997117
0.9999
0.9995
0.979227
0.980801
0.975843
0.99995
1
1
0.990866
0.974087
0.954935
0.991276
0.998879
0.978709
0.99337
0.963695
0.981653
0.9892
0.998973
0.9821
0.960793
0.990144
0.965528
0.96954
0.963885
0.985752
0.979384
0.978295
0.986883
0.997068
0.975924
0.9934
0.994762
0.993583
0.975581
0.988222
0.928923
0.984621
0.863034
0.998788
0.976085
0.996938
0.98331
0.961328
1
0.996224
0.995821
0.998183
0.995449
0.998331
0.995217
0.997684
0.964517
0.987705
0.978009
0.998051
0.975938
0.968369
0.984761
0.988674
0.992704
0.967965
0.99408
0.980073
0.989485
0.977296
0.977822
0.981472
0.99322
0.971596
0.974899
0.996484
0.99486
0.986953
0.976827
0.990247
0.946612
0.99725
0.968996
0.991413
0.976839
0.989842
0.967151
0.971486
0.959518
0.975564
0.979273
0.978793
0.973878
0.989075
0.984677
0.945216
0.916752
0.949058
0.911223
0.987536
0.999667
0.99255
0.993514
0.975015
0.994493
0.990572
0.986787
0.997872
0.934238
0.67878
0.927691
0.980871
0.955197
0.959279
0.995836
0.989153
1
0.950117
0.974108
0.994196
0.973234
0.981937
0.998122
0.997552
0.990125
0.99915
0.986703
1
0.943806
0.988835
0.979489
0.99995
0.963966
0.976614
0.984203
0.999204
0.95123
0.999292
0.981435
0.970099
0.98064
0.993884
0.985266
0.99865
0.903802
0.990618
0.973711
0.97206
0.993147
0.976224
0.983972
0.987782
0.997431
0.995056
0.989794
0.997188
0.987913
0.997688
0.981667
0.999279
0.980984
0.937692
0.825769
0.57403
0.996584
0.999613
0.983742
0.984772
0.985535
0.998073
0.99785
0.992963
1
0.996886
0.998362
0.993655
0.997353
0.99827
0.979914
0.9992
0.995682
0.994265
0.9847
0.999796
0.986125
0.968454
0.998838
0.981531
0.962427
0.992142
0.977848
0.999467
0.990128
0.989081
0.99092
0.924533
0.991086
0.9741
0.985608
0.982412
0.993747
0.987866
0.996058
0.975863
0.983946
0.93151
0.98528
0.947191
0.988163
0.990451
0.965315
0.979322
0.970708
0.981251
0.951472
0.954614
0.976254
0.962197
0.961348
0.979399
0.981193
0.941272
0.964137
0.971352
0.523518
0.802808
0.971305
0.978077
1
0.803992
0.984526
0.972002
0.945738
0.99156
0.995788
0.809773
0.986664
0.714426
0.988093
0.978807
0.985825
0.953839
0.986067
0.9999
0.906123
0.663037
0.6733
0.646243
0.667012
0.63689
0.677571
0.62713
0.658576
0.721829
0.64474
0.63954
0.8059
0.791992
0.979357
0.902769
0.988908
0.973385
0.993305
0.993728
0.995828
0.861376
0.965116
0.975118
0.512109
0.9998
0.985965
0.98702
0.999477
0.992281
0.984546
0.982765
0.999273
0.998
0.932559
0.851275
0.995785
0.722583
0.980903
0.98467
0.989114
0.868701
0.984232
0.978033
0.987332
0.965791
0.980106
0.916847
0.990955
0.98638
0.86847
0.982167
0.992981
0.981122
0.985176
0.813168
0.667833
0.655467
0.93747
0.992486
0.987386
0.941584
0.946102
0.968114
0.640439
0.587803
0.617098
0.656644
0.687948
0.620222
0.607125
0.54556
0.463502
0.369582
0.394134
0.123226
0.193329
0.120281
0.146824
0.0828265
0.0950097
0.107341
0.0869976
0.081758
0.0806609
0.103514
0.5895
0.67422
0.5916
0.597672
0.62678
0.621319
0.594612
0.62949
0.578069
0.598
0.632667
0.850295
0.994965
0.994459
0.961278
0.987702
0.967255
0.99449
0.97235
0.972889
0.990121
0.995337
0.96945
0.99735
0.985282
0.987213
0.957379
1
0.982349
0.999423
0.997492
1
0.998259
0.97885
0.997686
0.997353
0.994414
0.999059
0.990057
0.995741
1
0.995669
0.99985
0.984113
0.99985
0.998411
1
0.984536
0.996248
0.991823
0.983733
0.995237
0.98003
0.99815
0.957019
0.894248
0.744081
0.988492
0.920089
0.998037
0.995606
0.993689
0.999528
1
0.977904
0.996385
1
0.878686
0.996437
0.972069
0.779273
0.752744
0.944851
0.998269
0.993061
0.990677
0.987843
0.920553
0.977827
0.992441
0.960584
0.980688
0.992652
0.99902
0.987875
0.993144
0.997055
0.97994
0.988187
0.970221
0.99955
0.976922
0.997792
0.985927
0.98475
1
1
0.959458
1
0.99995
0.984332
0.993427
0.997492
1
0.998779
0.992573
0.993757
0.99728
0.995509
0.979335
0.995679
0.993033
0.981465
0.99915
0.966199
0.977482
0.98875
0.976728
0.982491
0.97909
0.991102
0.98016
0.976966
0.979546
0.987178
0.966998
0.978292
0.97418
0.989454
0.986231
0.985359
0.996875
1
0.988227
0.961093
0.949884
0.987585
0.981731
0.926909
0.619004
0.950172
0.982375
0.626328
0.921375
0.804679
0.981157
0.813513
0.985484
0.985688
0.977332
0.989105
0.994115
0.97022
0.990961
1
0.9987
0.890945
0.993374
0.965535
0.971663
0.976013
0.975662
0.987657
0.960165
0.965938
0.972962
0.98807
0.959494
0.974022
0.960414
0.975425
0.959636
0.982641
0.983262
0.989136
0.9797
0.990872
0.968406
0.966143
0.939291
0.962563
0.963651
0.995307
0.954863
0.986577
0.973738
0.984533
0.962084
0.988627
0.990584
0.986548
0.984692
0.982336
0.990203
0.991124
0.994065
0.983964
0.997113
0.984373
0.998189
0.909642
0.981243
0.981564
0.965189
0.980625
1
0.980307
0.983824
0.981023
0.983358
0.984456
0.998154
0.963008
0.978033
0.993742
0.985162
0.976275
0.9381
0.832604
0.977648
0.953694
0.965911
0.967183
0.990922
0.994748
0.984432
0.987577
0.984752
0.981078
0.99724
0.987393
0.995952
0.990705
0.983499
0.890704
0.989102
0.973985
0.958565
0.997063
0.977105
0.973964
0.995924
0.95568
0.97117
0.983333
1
0.98527
0.949543
0.977201
0.789543
0.982997
0.938788
0.941679
0.982938
0.98254
0.99995
0.988213
0.97397
0.966685
0.99395
0.9972
0.986065
0.980166
0.994157
0.886703
1
1
0.926754
0.9993
0.963338
0.975606
0.672701
0.756574
0.983452
1
1
0.998655
0.99137
0.958729
0.993651
0.996325
0.947873
0.982387
0.998051
0.956469
0.981615
0.996634
0.709333
0.9983
0.912865
0.966031
0.992424
0.911635
0.98544
0.854934
0.980476
0.998319
0.965007
0.921316
1
0.985205
0.987611
0.986962
0.980402
1
0.988887
0.998012
0.91695
0.991883
0.992369
0.994725
0.989089
0.998224
0.760532
0.787736
0.901787
0.985689
0.861279
0.966897
0.955269
0.977941
0.991404
0.895036
0.999671
0.988149
0.972914
0.83785
0.975708
0.792989
0.996207
0.882727
0.842538
0.950152
0.982017
0.994732
0.984508
0.990485
0.933704
0.870525
0.963575
0.988095
0.980421
0.78434
0.984247
0.98217
0.99277
0.935719
0.976209
0.912278
0.996482
0.894241
0.951952
0.92585
0.903566
0.956983
0.970317
0.98105
0.976045
0.971275
0.964221
0.960283
0.447866
0.875223
0.973493
0.941368
0.963994
0.968215
0.993552
0.943008
0.983098
0.980228
0.903224
0.99621
0.932268
0.928062
0.906838
0.917373
0.987783
0.964096
0.979559
0.973299
0.96828
0.937385
0.978092
0.949244
0.965424
0.96948
0.959035
0.978806
0.981747
0.985902
0.783123
0.681343
0.874165
0.981701
0.97005
0.962446
0.953566
0.963905
0.960894
0.934366
0.689941
0.720146
0.950492
0.987781
0.962872
0.968284
0.861707
0.924927
0.980443
0.962218
0.934891
0.869239
0.913289
0.852483
0.972521
0.98792
0.965333
0.943603
0.96827
0.993601
1
0.992484
0.994827
0.974852
0.930645
0.941408
0.961168
0.972459
0.968716
0.99137
0.987415
0.953304
0.980428
0.986179
0.979389
0.984622
0.93301
0.993394
0.991896
0.909608
0.928109
0.906849
1
0.992401
0.986086
0.907859
0.939186
0.917088
0.927349
0.970687
0.999155
0.99965
0.832724
0.937209
0.95833
0.958389
0.997577
0.718591
0.547379
0.94623
0.990814
0.706437
1
0.993808
0.899309
0.989237
0.926399
0.973293
1
0.666368
0.870371
0.999733
0.973671
0.995058
0.995741
0.985129
0.916415
0.806691
0.508737
0.711639
0.992041
0.938895
0.978896
0.941579
0.60314
0.886684
0.969408
0.838628
0.957974
0.934427
0.930631
0.77534
0.960105
0.843323
0.98602
0.731516
0.551171
0.895528
0.974695
0.960909
0.803392
0.832833
0.950115
0.946945
0.837606
0.610736
0.753962
0.848979
0.959341
0.93683
0.935442
0.927282
0.985428
0.998068
0.471511
0.951789
0.902736
0.96563
0.535396
0.909299
0.977974
0.939697
0.751722
0.957712
1
0.969168
0.99634
0.863555
0.910242
0.90725
0.9621
0.796589
0.6406
0.6253
0.566689
0.83357
0.62925
0.539383
0.5126
0.52
0.290987
0.748935
0.318796
0.5236
0.50515
0.568658
0.669733
0.866906
0.996622
0.99074
0.999505
0.998445
0.662988
0.610317
0.6129
0.758
0.776784
0.997806
0.972311
0.993054
0.979141
0.787098
0.983039
0.752986
0.9999
0.427065
0.988494
0.987464
0.96259
0.916399
0.994872
0.980221
0.945881
0.973362
1
0.996726
0.950601
0.906809
0.976017
0.973192
0.910927
0.658364
0.120656
0.118903
0
fixedStep chrom=chr2 start=1 step=10000 span=10000
0
0.816665
0.925716
0.9975
0.997361
0.999625
0.908639
0.99725
1
0.741591
0.987482
0.992192
0.881766
0.998977
0.976521
0.748552
0.906466
0.86285
0.997829
0.890187
0.947791
0.995458
0.97795
0.95182
0.985175
0.996112
1
0.99555
1
0.869755
0.747806
0.996243
0.971747
0.944267
1
0.997094
0.974259
0.985494
0.952374
0.839385
0.905743
1
0.866609
0.98834
0.954463
0.990911
0.990089
1
0.936658
0.944549
0.998045
0.988314
0.99681
0.999084
0.976894
1
1
0.992348
0.99325
0.961123
0.98499
0.999617
1
1
0.991867
1
0.9957
0.957755
0.9975
1
0.904893
0.995332
0.978289
0.924539
0.92484
0.984035
1
1
0.967389
0.957871
0.455735
0.991829
0.99679
0.95434
0.870651
0.985892
0.89021
0.95869
1
0.99355
0.973523
0.867111
0.932749
0.816058
0.998636
1
0.966893
0.940182
1
0.986967
0.938856
0.80429
0.935759
0.999263
1
0.982244
0.998696
0.957991
0.99625
0.907991
0.730379
0.897519
0.997659
0.945648
0.97549
0.998746
0.86803
0.838608
0.89079
0.96653
1
0.918721
0.870696
0.955649
0.960581
0.996945
0.99925
0.993492
0.980962
0.993977
0.9972
0.92612
0.990335
0.999033
0.623464
0.98005
0.970427
0.998108
0.530803
0.866988
0.996976
0.893355
0.953732
0.988053
0.834279
0.892795
0.951546
0.983808
0.944903
0.955333
0.697496
0.959408
0.990092
0.910833
0.998274
0.93791
0.850862
0.981979
0.902966
0.996297
1
0.917224
0.972141
0.990883
0.976407
1
0.949543
0.9956
0.999813
0.948915
0.864488
0.940066
0.854254
0.996214
1
0.980428
0.58702
0.972658
0.940153
0.972935
0.993185
0.969146
0.952587
0.974262
0.972596
1
0.995806
1
1
0.996399
0.979323
0.991109
0.99985
0.976199
0.968613
0.999933
0.986728
0.983086
0.986221
0.962376
0.959567
0.99975
0.982911
0.661758
0.9998
0.99175
0.9787
0.998232
0.983007
0.899383
0.996982
0.960758
0.97901
0.798712
0.975469
0.98935
0.994272
0.997954
0.962582
0.987943
0.725634
0.969848
0.99463
0.993038
0.987333
0.830435
0.986812
0.9996
0.993529
0.993318
0.99755
0.996768
1
0.970236
0.996142
0.991002
0.998617
0.832394
0.990271
0.989479
1
0.95826
1
0.991091
0.956368
0.9796
0.974103
0.99594
0.997206
0.994427
0.989206
0.997854
1
0.991963
0.991748
1
0.997067
0.992174
0.964487
0.985667
0.99587
0.972928
0.993712
0.994799
0.983616
0.973527
0.988494
0.963482
1
0.997167
0.9997
0.984412
0.992053
0.882229
0.980046
0.994751
1
0.998837
0.945583
0.969127
0.999046
0.657292
1
0.99935
1
0.9993
0.990267
1
0.980018
0.992336
0.961994
0.996695
0.98984
0.982687
0.9978
1
0.995025
0.994336
0.94481
0.968461
0.984261
0.973783
0.952315
0.8111
0.998026
0.979346
0.993223
1
0.592937
0.996789
0.945306
0.993572
0.992311
0.989138
0.957786
0.96389
0.994587
1
0.962188
0.945699
0.988375
0.922743
0.929964
0.9994
0.926172
0.984504
0.987668
0.99985
0.941026
0.9898
0.971985
0.899404
0.963489
0.902505
0.995102
0.949637
0.898422
0.508546
0.997168
0.99649
0.965006
0.95629
1
0.886117
0.994025
0.990667
1
0.996107
0.99945
0.982004
0.991261
0.946054
0.994671
0.951357
0.960238
0.990744
0.869808
0.968792
0.958189
0.79432
0.985234
0.856058
0.996958
0.99194
0.932223
0.995912
0.968837
0.905004
0.980295
0.995215
0.9871
0.99645
0.99225
0.989308
0.995705
0.9994
0.982729
0.926589
0.961497
0.462325
0.958783
0.831473
0.956051
0.989853
1
0.986729
0.975166
0.990897
0.970564
0.979535
0.968356
0.994353
0.998537
0.877747
0.980427
0.99962
0.983617
0.96854
0.993997
0.992052
1
0.975657
0.999763
1
0.992725
0.978518
0.942395
0.917597
0.822498
1
0.97005
0.879348
0.9829
0.99985
0.930598
0.810096
0.636339
0.99172
0.988301
0.999075
0.993937
0.994223
0.99965
0.911177
0.995602
1
0.928766
0.985794
0.980637
0.990373
0.967953
0.926007
0.993748
0.996872
1
0.994922
0.996819
0.997155
0.987338
0.992302
0.996245
0.986332
0.996043
0.996663
0.97594
0.985329
0.986643
1
0.965374
0.989086
0.999267
0.977725
0.99148
1
1
0.994541
0.955716
0.952679
0.9999
0.997129
0.989633
0.922517
0.951044
0.977935
0.445638
1
1
0.984838
0.99478
0.984635
0.980875
0.992796
0.990528
0.396238
0.99955
0.99965
0.981449
0.977181
0.99975
0.778818
0.983518
0.996076
1
1
0.999925
1
1
1
0.996358
0.994968
1
0.995471
0.992719
0.909354
0.996802
0.995371
1
0.997116
0.994021
1
0.554733
0.993823
0.976974
0.994808
0.975866
0.924589
0.97731
0.970011
1
1
0.972893
1
1
1
0.894384
0.9999
0.988037
0.984911
0.993386
0.710812
0.99696
1
0.99995
0.997272
0.99985
0.954546
0.927296
0.95965
0.953227
0.995776
0.994826
1
0.998323
0.993919
0.972834
0.993863
0.979584
0.99212
0.975135
0.998371
0.977874
0.988437
0.957047
0.995587
0.975805
1
1
0.992797
0.992232
0.998297
0.99645
0.979533
0.996431
0.999221
0.999305
0.980551
0.995431
0.995536
0.993127
1
0.985218
0.994683
0.639099
0.306765
0.290582
0.47931
0.99176
1
0.9992
1
0.988742
1
0.9999
0.94907
0.966131
1
0.979089
0.999175
0.993885
0.99975
0.998126
1
0.992402
0.966624
0.990829
0.872045
0.990917
0.998221
0.981265
0.737833
0.99411
0.99985
0.994083
0.997
0.999913
1
0.995834
0.996874
0.98945
0.977248
0.989403
0.9999
0.993327
1
0.995671
1
0.999713
0.996897
0.990457
0.99083
0.99509
0.992868
0.948785
0.988631
0.98895
0.993311
0.934693
0.9998
0.989891
0.925338
0.992567
0.98579
0.990993
0.933215
1
1
0.987509
0.981178
0.98394
0.994708
0.996971
0.998085
0.845109
0.839483
1
0.996801
0.997187
0.982106
0.997262
0.979745
0.994781
0.988225
0.986517
0.98366
1
0.996967
1
0.998913
0.994322
0.986779
1
0.9991
0.999045
0.982364
0.986306
1
1
1
1
0.982345
0.996865
0.955964
0.9993
1
1
0.992943
0.995801
0.997619
0.994694
0.998383
0.98619
0.999625
1
1
1
1
0.981652
0.993941
1
1
1
1
0.985614
0.99435
1
0.963625
0.998188
1
0.996472
0.947255
0.851459
0.973601
0.991572
0.981434
0.996677
0.996194
0.922067
0.999633
0.987457
0.998854
0.991197
1
1
0.969382
0.99765
0.990947
0.989931
0.999196
1
0.99915
0.9998
0.997854
0.899134
0.960782
0.945358
1
1
0.794221
0.990534
0.991858
1
0.981634
0.997435
1
0.999333
0.978201
0.997251
0.99743
0.98116
0.990792
1
0.993769
0.950094
0.95071
0.984542
0.993272
0.995687
0.98935
0.987375
0.994455
1
0.980989
0.993252
0.9983
1
1
0.975117
0.979594
0.943246
0.996194
0.996294
1
0.992085
0.989614
0.98427
0.993206
0.970618
0.996681
0.970406
0.97611
1
0.999551
1
0.996667
0.969357
0.997687
1
0.998731
0.997375
0.987359
0.985632
0.945327
0.995424
0.989552
1
1
0.983534
0.999279
0.992229
0.9812
0.99995
0.998542
1
1
0.984254
0.94879
0.993868
0.542466
1
0.997086
0.992167
0.992921
1
1
1
1
0.99372
0.991582
0.99832
0.978436
0.975562
1
1
0.995879
0.923545
0.9997
0.995451
0.989203
0.990752
0.999085
0.99985
0.991512
0.7351
0.827033
0.99995
0.992407
0.984239
0.992441
0.615698
0.99286
0.99205
1
1
0.994736
0.999175
0.996944
0.994626
0.99955
0.986612
0.993082
0.99459
1
1
0.995209
0.9999
0.976534
0.991236
0.998305
0.961886
0.99935
0.990894
0.99809
0.99513
0.972711
0.980615
0.998931
0.985294
0.976477
0.99001
0.986852
0.987004
0.990002
1
0.993776
1
0.99755
0.917751
1
0.985631
0.998451
0.992218
0.997467
1
0.991
0.99975
1
0.992369
1
0.9747
0.990981
0.987844
0.98881
0.9786
0.9994
0.9966
0.997662
0.984014
0.995912
0.991886
1
0.993976
0.992458
0.986014
0.998359
0.993189
0.997791
0.9999
0.978384
1
0.806535
0.886817
0.940881
0.992254
0.939074
0.987588
0.991935
0.831225
0.708729
1
0.99024
0.998454
0.990656
0.997004
0.85825
0.575704
0.982155
0.994107
0.995352
0.979022
0.979127
0.99169
0.987941
0.992315
0.943519
0.993429
0.983278
0.977619
0.986319
0.996511
0.990379
0.95559
0.977931
0.990533
0.99885
0.980981
0.978442
0.995977
0.96377
0.998425
0.996542
0.957483
0.997011
1
0.998179
0.994787
1
0.994444
0.991564
0.976722
0.958694
0.95389
0.984244
0.974526
0.986627
0.978714
0.963054
0.982301
0.98642
0.991215
0.984087
0.985962
0.953027
0.997187
0.981991
0.99356
0.966036
0.967318
0.959444
0.929072
0.986948
0.991418
0.986133
0.98426
0.993554
0.960754
0.954201
0.982429
0.9747
0.990529
0.986903
0.988541
0.990535
0.975202
0.981652
0.996847
0.998697
1
0.99935
0.986722
0.996643
0.9979
0.963991
0.989355
0.969935
0.995926
0.997379
0.535248
0.990622
0.995521
0.994117
0.987156
0.977073
0.791504
0.803706
0.986315
0.995801
0.982772
0.989166
0.999235
0.987398
0.995508
0.910034
0.985105
0.981992
0.99578
0.979901
0.98782
0.982648
0.972754
0.958537
0.989767
0.947355
0.981594
0.974837
0.985526
0.947472
0.9911
0.976854
0.990702
0.976778
0.981633
0.974464
0.988719
0.994641
0.99627
0.991733
0.96876
0.993547
0.992218
0.985904
1
0.976295
0.996118
0.977769
0.983385
0.974722
0.996351
0.991991
0.990356
0.985395
0.991608
0.993492
0.980562
0.994962
0.995655
0.983508
0.961055
0.980892
0.958592
0.992054
0.9994
0.973046
0.984978
0.974822
0.958237
0.96156
0.988975
0.993547
0.989742
0.990734
0.993403
0.993248
0.953846
0.984101
0.994329
0.990737
0.980363
0.979095
0.993156
0.933435
0.978952
0.972368
0.984178
0.98146
0.979784
0.986066
0.991283
0.994836
0.988858
0.984322
0.8172
0.992793
0.97661
0.998181
0.995742
0.984259
0.996855
0.998734
0.99362
0.993668
0.845129
0.992917
0.984473
0.998038
0.980065
0.974476
0.99845
0.998083
0.989226
0.612737
0.77885
0.997461
0.996542
0.995377
0.9998
0.988545
0.941989
0.969698
0.992438
0.924763
0.974731
0.973524
0.990617
0.972131
0.967602
0.982382
0.866455
0.936706
0.975173
0.998928
0.988414
0.99116
0.997753
0.996825
0.993658
0.908882
0.986883
0.986675
0.970901
0.979649
0.934761
0.834161
0.963803
0.987388
1
0.979264
0.973758
0.990405
0.97584
0.991796
0.971696
0.978906
0.985417
0.961528
0.889686
0.979527
0.973883
0.990357
0.997723
0.995176
0.962675
0.98576
0.997105
0.998696
0.99192
0.978946
0.972504
0.986097
0.990839
0.968936
0.989129
0.986775
0.991819
0.984406
0.978736
0.982564
0.979333
0.995004
1
0.997418
0.99995
0.998163
0.975017
0.88768
0.9997
0.879765
0.935987
0.997604
0.990428
0.996705
0.987711
0.969763
0.984526
0.995967
0.829485
0.944216
0.997939
0.987311
0.510041
0.983547
0.973389
0.994814
0.979785
0.992805
0.988069
0.992336
0.992398
0.9988
0.997299
0.992941
0.999639
0.998742
0.869844
0.990065
0.992551
0.996351
0.980578
1
0.989898
0.984917
0.999426
0.984189
0.965899
0.808307
0.998658
0.981125
0.998762
1
1
1
0.991501
0.994579
0.997292
1
0.993491
0.996256
0.99955
0.976445
1
0.989991
0.987428
0.99995
0.99785
0.991776
0.927071
1
0.977358
1
0.988358
1
0.992736
0.994637
0.969303
0.99494
0.986373
0.987837
0.973498
0.974347
0.998363
0.914553
0.997784
0.974958
0.416714
0.999013
0.996599
0.980835
0.970159
0.6412
1
0.998867
0.996405
1
0.712238
0.821823
0.992752
0.995835
1
1
0.990132
0.992962
1
0.999283
1
1
0.98485
1
1
0.994803
0.948676
0.916536
0.997175
0.983713
0.98079
0.990695
0.991091
0.973459
0.987992
0.908755
0.992855
1
0.982268
0.991721
0.929654
0.9999
0.998742
0.999675
0.998005
0.988848
0.991957
0.998954
1
1
1
0.995446
0.977424
0.989124
0.989283
0.991915
0.999069
1
1
0.993056
0.979537
1
0.924016
0.999019
0.618739
0.997446
1
0.993271
0.99822
0.990495
1
0.909089
0.998204
1
0.998618
0.786921
0.982304
1
0.966132
0.995655
1
0.996167
0.983397
1
0.958569
0.790417
0.833445
0.8574
0.869807
0.85195
0.886687
0.9902
0.675436
0.8619
0.9999
0.88075
0.998538
0.99079
0.995658
0.966093
0.802371
0.88051
1
0.998126
0.922843
0.96325
0.92013
0.99975
0.98751
0.95488
0.967832
0.779743
0.900853
0.991317
1
0.989072
0.973381
0.997055
0.999725
0.867804
0.932639
0.455397
0.92353
0.938616
0.99749
0.995026
0.992552
0.997464
0.719932
0.97343
0.9984
0.997814
0.975605
0.994754
0.88237
0.998558
0.939566
0.999189
0.994551
0.826535
0.989036
0.945971
0.899627
0.879102
0.9992
0.969681
1
0.986879
0.993466
0.989951
0.997893
0.975273
0.941218
0.994173
1
0.997105
0.872971
0.953058
0.526309
0.972803
0.976866
0.995887
0.993434
0.882428
0.953032
0.958046
1
1
0.953105
0.927687
0.998875
0.996019
0.94726
0.996753
0.995209
0.998546
0.997683
1
0.999713
0.996841
0.999512
0.98658
0.990171
0.999017
0.939855
0.898377
0.880159
0.992876
0.977134
0.956725
0.961222
0.934424
0.99945
0.998717
0.997221
1
0.873577
0.83489
0.453191
0.976092
0.99915
0.99715
0.998967
0.979413
1
0.981339
0.99975
0.994134
0.99764
0.995424
0.997726
1
1
0.99759
0.899942
0.998083
0.952465
0.952571
0.994593
1
0.99985
0.9997
0.956054
0.999167
0.998143
0.996991
0.462066
0.995836
0.888979
0.99906
0.99703
1
0.812147
0.616897
0.998855
0.987271
0.99985
0.987783
0.964803
0.994156
0.987697
0.99995
0.983871
0.993435
0.997542
0.991154
1
0.982638
0.938186
0.9993
0.973983
0.991865
1
0.98883
0.999083
0.99155
0.995438
0.992689
0.979175
0.995998
1
0.998696
0.992561
0.997938
0.993677
0.992107
0.998958
0.995542
0.972664
0.932195
0.976053
0.996147
0.920135
0.913405
1
0.995262
0.992275
0.999833
0.972831
0.86121
0.859995
0.985291
0.973027
1
0.984666
0.994645
0.994779
0.999494
1
0.987915
0.997943
0.985111
0.495757
0.978213
0.951436
0.997031
0.997825
0.985711
0.989542
0.999713
1
0.987138
0.913653
0.993968
0.982157
0.990929
0.985757
0.988864
0.997358
0.815182
0.997915
0.9991
0.990971
0.985154
0.97989
0.973921
0.910621
0.955746
0.998367
0.96777
0.985969
0.99643
1
1
0.999375
0.90838
0.999783
0.996092
1
1
0.998843
0.995177
0.96807
0.976123
0.993376
0.955199
0.981088
0.999913
0.981071
0.990281
0.985755
0.998776
0.989695
0.970284
0.73511
0.983068
0.984158
0.982697
0.990153
0.989608
0.996098
0.997988
0.988815
0.978601
0.990209
0.975256
0.988337
0.96539
0.987652
0.977404
0.998101
0.955898
0.8847
0.977302
0.9992
0.970562
1
0.986989
1
0.996528
0.98755
0.486901
1
0.997845
0.998146
0.990984
0.993494
0.994814
0.996237
0.998956
0.998348
0.993386
0.999475
0.974757
1
1
0.995462
0.997151
0.997199
0.982601
1
1
0.956893
0.994249
1
0.997228
0.990754
0.998863
1
1
1
0.996915
0.995835
1
0.993398
0.977033
1
0.41389
1
0.997717
1
1
1
1
0.998385
0.9998
0.949324
0.99925
0.997458
1
0.99292
0.994565
0.975348
0.966201
0.999231
1
0.99955
0.492106
0.95846
0.976837
0.989159
0.99995
0.996671
0.984593
0.972191
0.658247
0.991741
0.99945
0.96599
0.957984
0.99995
1
0.995672
0.999042
0.9998
0.998154
0.996631
0.956189
0.9985
0.980896
0.990958
0.985144
0.997431
1
0.903876
0.990716
0.997625
0.988772
0.997416
1
1
0.919425
0.9998
0.917536
0.970936
0.995446
0.998667
0.964327
0.922358
0.977736
0.998955
1
0.997405
0.9999
0.99555
0.99975
0.991709
0.958423
0.996306
1
0.997295
0.949658
0.696782
0.968992
0.831603
0.84004
0.973824
0.998485
0.988304
0.99985
1
0.998586
0.970088
0.914541
0.919348
0.997942
0.957498
0.919338
0.9997
0.996386
0.99955
1
1
0.983
0.989302
0.983131
0.994202
1
0.996465
1
0.977024
0.992024
0.990721
1
0.996754
0.987692
0.99965
0.837562
0.999217
0.996235
0.990814
0.982267
0.994635
0.993792
0.984917
0.998067
0.996281
0.954566
0.999333
0.993166
0.986387
0.997826
0.993578
0.97203
0.977512
0.996704
0.859692
0.955062
0.51824
1
0.999058
0.998865
0.987714
0.99745
0.936756
1
0.532074
0.993938
0.97136
0.453512
0.98141
0.978023
0.995004
0.98599
0.993454
0.973665
0.91041
0.988854
1
0.975506
1
0.960958
0.789011
0.979877
0.806638
0.972539
0.977722
0.998638
0.984552
0.986424
0.983445
0.998581
0.994921
0.980217
0.943825
0.9998
0.915883
0.956498
0.99585
0.894586
0.973881
1
0.988897
0.997488
1
0.994789
1
0.988437
1
0.998928
1
1
1
0.932914
0.891186
0.995768
0.994465
0.995795
0.95151
0.990405
1
1
0.99039
1
1
0.997271
0.996543
0.9992
0.991866
0.82734
0.978445
0.976219
0.994992
0.995364
0.987719
0.955922
0.99915
0.535657
0.9984
0.996
0.993921
0.878108
0.99885
0.931049
0.9823
0.987919
1
1
0.986892
0.99003
0.923885
1
0.9989
1
0.958511
0.961037
0.963774
0.999069
0.99976
0.992823
0.998116
0.967381
0.980009
0.895521
0.908318
1
1
0.993156
0.989384
0.830885
0.996254
1
0.988415
0.98916
1
0.988514
0.832322
0.804846
1
0.989869
1
1
0.994785
1
0.486185
0.995307
0.987612
1
0.965062
0.827236
1
0.998991
0.991761
0.875833
0.957886
0.97269
0.991984
0.981708
0.600584
0.829964
1
1
0.97068
1
1
1
0.513842
0.994322
0.993719
0.877876
0.997395
1
0.9997
0.999421
0.994529
0.995337
1
1
1
0.977708
1
0.990309
0.99975
0.99935
0.986862
0.9997
0.818735
0.988521
0.990048
0.944246
0.997234
0.99545
0.991622
1
0.995444
1
0.997641
0.998746
1
0.99995
1
1
1
0.9992
0.995541
1
0.992019
0.991385
1
0.990544
0.99451
0.823425
0.973962
0.999288
0.999825
0.992002
0.997964
0.996162
0.984436
0.88807
0.628187
1
0.997799
0.970394
0.981678
0.997043
0.973794
0.998368
0.986362
0.992441
0.869722
0.99696
0.960711
0.991423
0.991147
0.985332
0.783938
0.982609
0.986472
0.978295
0.978529
1
0.998191
0.996044
0.998084
0.999138
0.999212
0.985843
0.997808
0.997131
0.999605
0.975735
0.979705
0.974516
0.978027
0.998449
0.999073
0.972151
0.991799
0.971572
0.986356
0.997225
0.995266
0.976422
0.988569
0.979765
0.992248
0.992513
0.988098
0.953529
0.995879
0.995582
0.94905
0.949155
0.787926
0.993983
0.994725
0.991771
0.935185
0.994784
0.984775
0.998401
0.920446
0.992619
0.992182
1
0.994499
0.976156
0.986677
1
1
0.996153
1
0.97849
1
1
0.984839
0.993664
0.997986
0.693875
0.997549
0.995231
0.999157
0.989303
1
0.997081
0.99719
0.998548
0.987005
0.933668
0.809533
0.99845
0.99325
1
0.998426
0.724234
0.979875
0.993319
0.618348
0.940572
0.996957
1
0.998719
0.996497
1
0.880821
0.979635
1
0.974811
0.990007
0.991062
1
0.997641
0.997381
0.996721
0.960531
0.949798
0.997054
0.979457
0.998239
0.980458
1
0.994659
0.972134
0.991806
0.991585
0.779455
0.915908
0.857213
0.585234
0.991901
1
0.962229
1
0.97555
0.998179
0.982642
0.996897
1
0.995277
0.966348
0.707141
0.81898
0.988154
0.980555
0.984893
0.99895
1
1
1
0.9887
0.991676
0.996278
1
1
0.986327
1
0.860602
0.979317
1
0.619361
0.9995
1
0.98689
0.999513
0.998968
0.928234
0.960812
1
0.992022
0.962142
1
0.983156
1
1
0.98757
0.998148
0.999173
1
1
1
1
0.99905
1
0.99965
1
0.9992
0.991501
1
1
0.955915
0.980552
0.991774
0.995816
0.9991
0.981255
0.999825
0.998267
0.406555
0.9999
0.998009
0.985713
0.998559
0.996489
1
0.99995
0.989503
0.998384
0.997436
0.987721
0.984994
1
0.998945
0.983434
1
0.999205
0.988056
0.952354
0.991379
0.989604
1
0.990765
0.99955
0.68753
0.766297
0.993492
0.934195
0.993732
0.99705
0.99995
0.983072
0.999325
1
0.994977
0.962634
0.970683
1
0.996854
0.690781
0.976427
0.999325
0.979137
0.984321
0.987828
0.998766
0.993923
0.99881
1
0.999458
0.960797
0.99685
0.997045
0.959298
0.985117
0.999342
0.985685
1
1
1
1
0.826829
1
0.932408
0.998281
0.997278
1
0.989242
0.987225
1
0.999
1
0.981641
0.980552
0.997605
0.981982
1
0.970167
0.995747
0.964034
0.999767
0.972071
0.849227
0.996264
0.991129
0.973063
0.999296
0.978211
0.984
0.988808
0.991653
0.997942
0.983651
0.995354
0.9989
0.997124
0.99985
1
0.990425
0.997839
0.981972
0.994061
0.988207
0.981066
0.9999
1
0.991103
0.442701
0.992404
0.995228
0.99717
1
0.997806
0.960076
0.98673
0.995328
1
0.995904
1
0.995944
0.974798
0.986489
0.996076
1
0.990082
0.9956
0.622404
0.986809
1
1
1
0.489673
0.922618
0.9999
0.979922
0.987487
0.998392
0.993876
1
0.997928
1
1
0.991891
0.967308
0.990831
0.977806
0.99975
1
0.988016
0.995029
1
0.997579
0.752026
0.879016
0.988016
0.991583
0.997008
0.998954
0.993337
0.99335
0.994644
0.995054
1
1
0.996844
0.999174
0.982664
0.940971
0.994439
0.994022
0.995575
1
1
0.994928
0.995438
0.995775
0.993736
0.991327
1
0.984958
0.969592
0.980382
0.694072
0.738639
1
0.985985
0.976845
0.999163
0.979789
0.992141
0.977167
0.992936
0.990214
0.890729
0.983239
0.992125
0.961911
0.969814
0.956169
0.774129
0.968911
0.981661
0.940446
0.983938
0.985593
0.937074
0.940376
0.955556
0.964677
0.955517
0.967745
0.967508
0.981672
0.956657
0.975755
0.961927
0.988267
0.97279
0.735384
0.910416
0.996081
0.985905
0.954312
0.969192
0.980181
0.994168
0.997212
0.976685
0.51445
0.986581
0.988441
0.978738
0.977119
0.979339
0.976808
0.987878
0.991249
0.980714
0.986682
0.967168
0.99356
0.969623
0.918399
0.992595
0.972405
0.988595
0.954869
0.962598
0.969016
0.986402
0.974093
0.984368
0.993521
0.986815
0.975874
0.982667
0.959181
0.951246
0.99738
0.989542
0.974316
0.977805
0.691443
0.971474
0.983015
0.997198
0.988055
1
0.982347
0.989604
0.99995
0.983856
0.958867
0.994973
0.978709
0.983752
0.976474
0.987657
0.991713
0.997609
0.974301
0.991536
0.986794
0.970095
0.991718
0.976494
0.973542
0.961821
0.986133
0.502695
0.980373
0.971302
0.989817
0.946671
0.9998
0.973733
0.994052
0.979449
0.98567
0.976462
0.994027
0.983403
0.95623
0.986203
0.992988
0.975684
0.996089
0.976045
0.975222
0.947508
0.950435
0.98464
0.980288
0.970045
0.983299
0.948043
0.97046
0.985483
0.990896
0.990311
0.982709
0.965097
0.991667
0.956622
0.988799
0.993176
0.985788
0.978879
0.990011
0.962699
0.967213
0.972812
0.985016
0.991286
1
0.980631
0.987936
0.995122
0.994447
0.991982
0.976466
0.995495
0.994515
0.971894
0.959186
0.990211
0.99587
0.995058
0.943235
0.978642
0.916463
0.981998
0.996422
0.978341
0.979475
0.963524
0.995352
0.993694
0.997059
0.991535
0.969118
0.984431
0.928325
0.951204
0.946931
0.982486
0.963695
0.987112
0.980236
0.98885
0.970354
0.980834
0.740306
0.958264
0.988496
0.975714
0.987913
0.974968
0.96176
0.875297
0.979626
0.862124
0.999067
0.994413
0.987836
0.977143
0.956824
0.983943
0.985626
0.989345
0.984791
0.987097
0.99995
0.976026
0.952276
0.955391
0.978933
0.983708
0.967582
0.944764
0.796071
0.979095
0.966215
0.944766
0.958777
0.988045
0.96848
0.97841
0.968723
0.981117
0.972908
0.951818
0.976195
0.95782
0.976086
0.982179
0.98001
0.989156
0.982162
0.979144
0.968294
0.975687
0.965986
0.984955
0.97003
0.971931
0.993203
0.996
0.990251
0.990574
0.984543
0.995653
0.980477
0.977955
0.972462
0.980929
0.978595
0.972427
0.942037
0.952673
1
0.977354
0.98349
0.962787
0.989478
0.967053
0.838986
0.998459
0.994441
0.982923
0.982271
0.983958
0.990939
0.971082
0.973112
0.990269
0.990623
1
0.997501
0.997178
1
0.998473
0.990129
0.989686
0.992594
0.997576
1
0.975643
0.996358
0.998911
0.9955
0.983691
0.994481
0.997571
0.961124
0.933351
0.996798
0.997546
1
0.993458
0.987141
0.999517
0.971538
0.986668
0.955232
0.990317
0.989004
0.964216
0.927451
0.94049
0.949969
0.98151
0.993741
0.991439
0.977154
0.958675
0.994638
0.97125
0.9999
0.994877
0.999883
0.993805
0.970884
0.98972
0.98433
0.970539
0.977889
0.990434
0.977499
0.989163
0.972384
1
0.993996
0.990803
0.994068
0.977925
0.989626
0.997169
0.995825
0.955591
0.947011
0.972209
0.997869
0.963397
0.974988
0.988665
0.995818
0.9822
0.934754
0.99105
0.955989
0.98366
0.986349
0.963872
0.980956
0.978509
0.970914
0.996913
0.987733
0.974038
0.977393
0.984971
0.979041
0.961673
0.877662
0.939071
0.997074
0.969728
0.957248
0.971936
0.947327
0.97119
0.946668
0.965492
0.966379
0.887331
0.953181
0.981269
0.98801
0.982464
0.967759
0.981659
0.90988
0.86101
0.761654
0.977426
1
0.991393
0.932415
0.97616
0.981288
0.92015
0.995557
0.985655
0.993291
0.976892
0.976768
0.989193
0.978576
0.991151
0.982905
0.994723
0.974187
0.94003
0.969127
0.972453
0.991038
0.943928
0.995525
0.998851
0.930606
0.9912
0.977691
0.985102
0.995129
0.982646
0.919387
0.984461
0.995918
0.983957
0.999313
0.998084
0.930197
0.994414
0.998961
0.983211
0.9999
0.997432
0.986862
1
0.931307
0.947539
1
0.953467
0.994071
0.981893
0.974467
0.999133
0.999683
0.886259
0.881455
0.875669
0.961255
0.981438
0.994779
0.996015
0.997158
0.948416
0.956148
0.997283
0.997189
0.997534
0.989261
0.97948
0.987668
0.997184
0.993738
0.970756
0.991176
0.986261
0.988779
0.984154
0.963368
0.985792
0.98236
0.9995
0.943129
0.990301
1
0.998483
0.999563
0.988424
1
0.995246
0.958538
0.996346
0.918805
0.972932
0.996331
0.994889
0.999275
0.989483
0.978528
0.992915
0.998095
0.985847
0.989937
0.983913
0.991553
1
0.997167
0.992971
0.998233
0.995119
0.98992
0.984231
0.987268
0.999263
0.973454
0.98302
0.966858
0.992441
0.975058
0.982983
0.992802
0.976667
0.99326
0.964023
0.985095
0.979068
0.971255
0.946285
0.981046
0.983398
0.964254
0.975338
0.970049
0.944887
0.991263
0.985536
0.954452
0.98156
0.984063
0.992774
0.987824
0.976678
0.966099
0.990602
0.998117
0.99464
0.99915
0.976493
0.997074
0.99379
0.961911
0.996097
1
0.985677
0.720298
0.986426
0.999158
0.997293
0.9998
0.92999
0.998596
0.987123
0.977072
0.986561
0.996484
0.991041
0.993207
0.99955
0.990875
0.974
0.99995
0.992148
0.9995
0.990947
1
0.986488
0.99365
0.996803
0.994619
0.997537
0.989533
1
0.991385
0.986683
0.994205
0.996395
0.992264
0.99955
0.994051
0.968715
1
0.997378
0.998652
0.999763
1
0.980488
0.788778
0.994929
1
0.998633
0.997809
1
0.994633
0.990918
0.96784
1
0.998658
0.995847
0.99965
0.954853
1
0.997929
0.719879
0.998972
0.979398
0.988559
0.99347
1
0.99937
0.999329
0.975914
0.996071
0.974936
0.993903
0.97285
0.992806
0.985683
0.844818
0.995084
0.999051
0.998466
1
0.991744
0.996824
0.991472
0.996652
0.998248
0.96293
0.990716
0.991242
0.99965
0.9998
0.983533
0.996116
0.97431
0.841914
0.986302
0.969482
0.972559
1
0.977698
0.996188
0.98321
0.973779
0.987243
0.967968
0.975437
0.986958
0.984222
0.977119
0.98679
1
0.989003
0.972241
0.978197
0.999037
0.987232
0.991101
0.999432
0.9986
0.994549
0.941527
0.964528
0.985755
0.971372
0.991904
0.976617
0.982815
0.998044
0.943028
0.982052
0.998156
0.985215
0.989445
0.992074
1
0.987056
0.976858
0.971903
0.985217
0.979098
0.862993
0.99083
0.988486
0.996579
0.994092
0.929709
0.988609
0.973123
0.995333
0.962388
0.984496
0.99955
0.997531
0.929848
0.9354
0.912114
0.972458
0.979043
0.954836
1
1
0.98602
0.991299
0.9563
0.995692
0.833565
0.913427
1
0.998194
1
0.999665
0.99581
0.994831
0.990823
0.992991
0.569799
0.983822
0.996683
0.92086
0.663435
0.968177
0.981494
1
1
0.451255
0.974855
0.990992
1
1
0.958434
0.999069
0.999024
0.99683
1
0.999083
0.98823
0.993953
0.999683
0.990292
1
0.948678
1
0.993968
0.974503
0.997603
0.9813
0.980847
1
0.998493
0.986676
1
0.983477
0.799726
0.998573
0.997936
0.989222
0.999083
1
0.98529
0.991516
0.995997
0.990873
0.951161
0.998975
0.969628
0.992338
1
0.999867
0.999138
0.9779
0.976077
0.993354
0.998475
0.994264
0.995715
0.97898
0.9863
0.780525
0.992505
0.9999
0.993536
0.996256
0.988062
0.422677
0.775644
0.989529
0.982171
0.995411
0.993169
1
1
0.902368
0.983022
0.860786
0.994111
0.980879
0.857911
0.875505
1
0.99975
0.928539
0.935986
0.864811
0.960921
0.999383
0.973679
0.946166
0.968584
0.6488
0.666917
0.984014
0.993597
0.964263
0.718871
0.806631
0.980439
0.826314
0.961474
0.934994
0.987806
0.938655
0.995908
0.996747
0.888574
0.97446
0.995864
0.989541
0.987301
1
0.995734
0.980093
0.981017
0.977647
0.992635
0.968454
0.951903
0.977133
0.952511
0.969083
0.97037
0.961769
0.966926
0.971847
0.97172
0.613219
0.935827
0.967592
0.962532
0.966607
0.953154
0.985533
0.967665
0.980424
0.989944
0.922773
0.983257
0.984748
0.996908
0.954195
0.958017
0.970339
0.913512
0.964455
0.839625
0.964156
0.946768
0.950141
0.95686
0.931713
0.966718
0.988188
0.969435
0.991857
0.988553
0.996964
0.980883
0.990837
0.987295
0.840149
0.990299
0.989788
0.99935
0.996043
0.985354
0.983372
0.992751
0.995144
0.836676
0.997938
0.974291
0.986625
0.986345
0.993057
0.992736
0.981888
0.996349
0.970796
0.96827
0.97276
0.96427
0.824367
0.975175
0.974555
0.978021
0.986631
0.990763
0.970412
0.998779
0.992788
0.892259
0.97769
0.981999
0.999517
0.974816
0.98157
0.988383
0.991656
0.999386
0.977008
0.992596
0.70696
0.901877
0.953462
0.99995
0.9999
0.844779
0.994425
0.9995
0.986499
0.995643
0.981674
0.996204
0.975774
0.971869
0.997712
0.985533
0.996918
0.992689
0.78151
0.803365
0.99975
0.986097
0.990629
1
1
0.998706
0.993976
0.977491
0.981543
0.988088
0.991222
0.436845
0.976554
0.832399
0.837175
0.99549
0.995974
0.908611
0.976368
0.916385
0.993164
0.970763
0.933416
0.997245
0.982709
0.992224
0.99956
0.990109
0.9772
0.979043
0.996407
0.987977
0.991132
0.879847
0.984325
0.959816
0.931965
0.988793
0.99154
0.972724
0.986794
0.976973
0.945698
0.999108
0.983714
0.989912
0.989507
0.988481
0.960796
0.93571
0.973676
0.975933
0.998604
0.996786
0.972255
0.957399
0.984248
0.966232
0.990606
0.90837
0.830239
0.986874
0.982306
0.968835
0.987026
0.977491
0.994925
0.954924
0.913427
0.967097
0.929505
0.961278
0.971424
0.964572
0.972218
0.977503
0.828542
0.996996
0.986909
0.987197
0.983192
0.996322
0.972994
0.950204
0.945358
0.82512
0.960998
0.985924
0.976992
0.98248
0.994976
0.959715
0.967168
0.995064
0.990969
0.994759
0.989461
0.972831
0.959432
0.993417
1
0.995
0.946288
0.970056
0.996772
0.96238
0.944597
0.900916
0.966907
0.978416
0.995278
0.997674
0.932344
0.99733
0.99851
0.96649
0.971369
0.954155
0.999117
0.984105
0.970843
0.996263
0.987174
0.977094
0.868079
0.987961
0.994992
0.993562
0.996938
0.978821
1
0.99995
0.995726
0.998662
0.990997
0.958903
1
0.973153
0.997003
0.998667
0.915144
0.907966
0.989926
0.912578
0.735751
0.894771
0.978131
0.991379
0.953436
0.537127
0.924319
0.610262
0.992045
0.92905
0.960104
0.988704
0.996261
0.635831
0.867074
0.82893
1
0.962545
0.992059
0.826983
0.874423
0.948473
0.9921
0.964109
0.93773
0.946418
0.963711
0.987974
0.978962
0.797159
0.771593
0.9192
0.99359
1
0.991672
0.995089
0.999444
0.999048
0.987439
1
0.996178
0.9986
0.968394
0.803978
0.933301
0.999288
1
0.974019
1
0.997824
0.997969
0.571342
0.966184
1
1
0.991617
0.999
1
0.959645
0.994227
0.690925
0.796908
0.95884
0.988771
0.99975
0.99975
0.992051
0.977141
0.900377
0.998008
0.988649
0.92015
1
0.672822
0.999175
0.996442
0.996813
0.996671
1
0.933453
0.991805
0.991924
0.552121
1
0.9997
0.969459
0.98513
0.996426
0.99995
0.976074
0.998338
0.904404
0.989343
0.793147
0.888238
0.979416
0.99392
0.98048
0.952777
0.983741
0.97696
0.943398
0.981697
0.874016
1
0.999817
0.55313
1
0.99609
0.969502
0.984771
1
1
0.960045
0.99265
0.995371
0.987966
0.973367
0.998033
1
0.977941
1
1
0.969908
0.900889
0.905839
0.798636
0.810057
0.972095
0.994517
0.9215
0.760981
0.998163
1
0.876405
0.95998
0.976675
1
0.999583
1
0.66571
0.990013
0.999033
0.989159
1
0.925367
1
1
1
0.998483
0.999475
0.996031
0.9984
1
0.999133
0.988275
0.669862
1
0.993873
0.674211
0.43577
0.410726
0.988174
0.999105
0.987187
0.99669
0.986988
0.937708
0.738227
0.979749
0.981705
0.788364
0.997621
0.998688
0.996547
0.9995
1
0.96612
0.996578
0.998694
0.985397
0.797842
0.934224
0.999429
0.990758
0.998043
0.997568
1
1
0.99426
0.99985
0.999175
0.998383
0.995207
1
1
0.988558
1
1
1
0.9826
1
0.99677
1
1
1
0.985917
0.995491
0.994836
0.901721
0.634699
0.997502
0.984793
0.996002
0.978984
0.997566
1
0.989262
0.915406
0.96298
0.998019
0.993379
0.970962
0.984682
0.99995
0.985115
0.989539
0.981191
1
0.992421
0.981195
0.995235
0.985412
0.981581
1
0.994297
0.979843
0.975543
0.995527
0.858028
0.987276
0.985846
0.605113
0.78866
0.993161
0.977245
0.999533
0.966431
0.981805
0.966777
0.992146
0.981328
0.991143
0.952638
0.997623
0.982065
0.993616
0.984512
0.99502
0.977314
0.985715
0.985918
0.959455
0.987489
0.9658
0.966816
0.960176
0.977491
0.994816
0.992608
0.964606
0.975689
0.895331
0.975756
0.994635
0.995331
0.988828
0.9882
0.982278
0.988096
0.9944
0.991603
0.995354
0.992078
0.993412
0.984855
1
0.994662
0.760395
0.979989
0.995918
0.992593
0.876739
0.941134
0.962508
0.988811
0.992628
1
0.998283
0.877501
0.99955
0.905982
1
0.989879
0.963503
1
0.996026
0.990182
0.996982
0.696826
0.999413
0.9995
1
1
0.993936
0.981632
0.994086
0.995264
0.996847
0.860841
0.922461
0.985958
0.507547
0.7918
0.776286
0.707498
0.766908
0.87486
0.999867
0.994497
0.8335
0.972346
0.99995
0.979843
1
0.988629
1
0.9997
0.997898
1
0.991743
0.991932
1
0.742723
0.977011
0.875342
0.890694
0.914957
0.990756
0.991235
0.564751
0.977747
0.96336
0.99684
0.9997
0.99945
0.91418
0.997092
0.578306
0.983578
0.983395
0.936547
0.996117
0.543772
1
1
0.993056
0.997243
0.978454
0.993048
0.996653
0.9987
0.998724
0.980928
0.997704
0.984063
1
0.95714
0.985045
0.995343
0.996266
0.984345
0.988608
0.985007
0.90383
0.978973
0.93621
0.987557
0.922281
0.967979
0.828269
0.938047
0.972247
0.989096
0.978188
0.97988
0.983076
0.974227
0.955162
0.928422
0.992297
0.984734
0.978148
0.982108
0.993828
0.986125
0.997664
0.995845
0.990423
0.971396
0.973842
0.9996
0.956663
0.961382
0.969527
0.97858
0.957815
0.955827
0.971799
0.964067
0.948644
0.918491
0.962307
0.988342
0.987708
0.850696
0.981322
0.969364
0.927411
0.964268
0.966991
0.962981
0.972732
0.971275
0.960097
0.990583
0.98519
0.965687
0.990243
0.99137
0.983646
0.981954
0.990867
0.987031
0.998546
0.978342
0.993307
1
0.99955
0.992445
0.994638
0.996219
0.993169
0.984772
0.973638
0.979668
0.985058
0.984373
0.994118
0.981061
0.974794
0.986165
0.983188
0.964647
0.975499
0.990809
0.967942
0.977472
0.987044
0.972356
0.971808
0.979596
0.98926
0.967471
0.952616
0.988658
0.978772
0.976713
0.984479
0.997592
0.979502
0.997058
0.931402
0.998921
0.985577
0.99411
0.975498
0.999183
0.997603
0.977645
0.99895
0.988145
0.984793
0.998208
0.964559
0.976874
0.972242
0.989213
0.97919
0.932006
0.987062
0.99001
0.969592
0.989441
0.997381
0.992842
0.985292
0.623002
0.838688
0.995936
0.985804
0.997357
0.848247
0.985528
0.994246
0.872084
1
1
1
1
0.974637
1
0.970828
1
0.998525
0.996778
0.976935
0.992099
0.984586
0.881004
0.899715
0.932503
0.890447
0.989197
0.981255
1
0.992231
0.96244
1
1
0.9993
0.998575
1
1
1
0.989813
0.971706
0.764177
0.567441
1
0.858273
0.580796
0.769463
0.999317
0.992927
0.926748
0.9962
0.926233
0.99845
0.998114
0.997926
0.981785
1
0.991083
1
0.99004
1
0.997687
0.995477
1
1
0.967212
0.908979
0.45039
0.999
0.993359
0.864353
0.995057
0.998056
1
0.984754
1
0.998567
0.997243
0.98939
1
0.999333
1
0.999159
0.98763
0.988091
0.962531
0.999913
1
0.9767
0.98062
0.995083
0.988579
0.980797
0.78413
0.99883
1
0.987098
0.990785
0.988553
1
0.971357
0.997356
0.9999
1
0.9993
1
1
1
1
1
0.999393
0.795821
0.939338
0.804499
0.967167
0.945182
1
0.994651
1
0.975605
1
1
0.806146
0.974876
0.932374
1
0.998775
0.991965
0.983301
0.837857
0.993901
1
0.977088
1
0.997612
1
0.932131
0.99995
0.945558
0.99783
0.967879
1
0.999363
0.994089
0.9991
0.984901
0.994185
0.995942
0.980381
0.775047
1
1
0.792635
0.947971
0.998798
0.94393
0.995391
0.998354
0.99125
0.929052
1
0.996573
1
1
0.99986
0.984801
0.965148
0.996799
1
0.988796
1
0.769504
0.987612
0.993813
1
0.984919
0.987437
0.921692
0.987649
0.939922
0.748707
0.982576
0.924649
0.99515
1
0.995147
0.993603
0.95348
0.993864
0.991186
0.994276
0.999775
0.9993
0.998183
0.990601
0.634231
0.9981
0.99975
0.997933
0.607978
0.972934
0.993023
0.986247
1
0.851917
0.995668
0.993737
0.991376
0.944094
0.994748
0.962444
0.988176
0.993046
0.992215
0.998492
0.980508
0.998519
0.949497
0.670874
0.98829
0.99761
0.993871
0.971121
0.992297
0.989963
0.999733
0.989873
1
0.997275
0.988787
0.993641
0.998196
0.995783
1
1
0.998767
0.984974
0.992946
0.988888
0.998837
0.997571
0.979344
0.981371
0.909103
0.973598
0.799161
0.995272
0.9603
0.997568
0.99985
0.889018
0.984165
0.999208
0.996525
1
0.993418
0.954359
0.992336
0.974082
0.957482
0.997082
0.995434
0.983323
1
0.981422
0.992207
0.992204
0.990511
0.996174
0.981823
0.990671
0.949088
0.993481
0.994447
0.983365
0.992966
0.985452
0.998696
0.990315
0.997859
0.991251
0.978667
0.986769
0.961261
0.981121
0.988637
0.996266
0.98648
0.988979
0.977389
0.972471
0.966238
0.981483
0.983518
0.979602
0.964184
0.976966
0.90115
0.974407
0.94752
0.989386
0.955852
0.964154
0.960328
0.778978
0.985714
0.880304
0.974697
0.979728
0.990308
0.974181
0.994069
0.998567
0.998027
0.962514
0.990951
0.969022
0.903938
0.993467
0.992814
0.98083
0.971518
0.973585
0.994511
0.982631
0.989553
0.949587
0.965594
0.982487
1
1
0.994198
0.996147
0.986253
0.983744
0.983661
1
0.985009
0.976789
0.989687
0.985044
0.992643
0.934168
0.449976
0.998783
0.994419
0.999783
0.984538
0.989534
0.999022
0.856756
0.968181
0.995938
0.986854
0.994549
0.980603
0.981879
0.993812
0.985897
0.978617
0.966652
0.99295
0.988214
0.96777
0.991924
0.988539
0.996611
0.938813
0.986403
0.994369
0.985419
0.982602
0.990363
0.83332
0.992142
0.992314
0.98991
0.976858
1
0.979592
0.985612
0.996513
0.988674
0.998092
0.994002
1
0.990173
0.93871
0.997452
0.999208
0.978316
0.991545
1
0.977934
0.996154
0.990237
0.987905
0.940418
0.4566
0.999438
0.992826
0.995414
0.996364
0.974907
0.948356
0.989134
0.984002
0.993613
0.996882
0.980103
0.409281
0.882519
0.988437
0.996958
0.983785
0.987951
0.990868
0.992422
0.984522
0.983934
0.994381
0.990991
0.986689
0.988327
0.998511
0.98345
0.993513
0.986151
0.983785
0.996513
0.867727
0.993883
0.997754
0.990745
0.995435
0.991661
0.99609
0.991821
1
0.978726
0.980714
0.996831
0.990758
0.987981
0.976727
0.933888
0.847878
0.996092
0.981125
0.990659
0.815552
0.996179
0.995423
0.988209
0.98699
0.966179
0.981692
0.991936
0.984028
0.974776
0.971352
0.981088
0.969068
0.976797
0.98579
0.957318
0.96967
0.988707
0.97731
0.962243
0.797733
0.957381
0.991948
0.994033
0.967428
0.999717
0.995724
0.983838
0.996699
0.995087
1
0.983649
0.904158
0.991695
0.994144
0.993536
0.971183
0.985122
0.997438
0.992425
0.993762
0.984403
0.996695
0.981765
0.990199
0.993364
0.965026
0.978145
0.995723
0.970459
0.952786
0.986937
0.796185
0.744592
0.97018
0.993231
0.907717
0.877103
0.960536
1
0.990212
0.99436
0.974041
0.999275
0.997737
1
0.99955
0.998792
0.995123
0.983167
0.99095
1
0.988909
0.915776
1
0.981079
0.99186
0.998538
0.998946
0.998689
1
0.996054
1
0.984693
0.994794
0.991204
1
1
1
0.993992
0.992341
0.988573
0.980666
0.999933
1
1
0.99427
0.622748
0.994104
0.952232
0.47281
0.585972
0.806132
0.992762
0.99548
0.988986
0.996709
0.997197
0.903627
0.998894
1
0.999422
0.989348
0.9997
1
0.99815
0.99905
0.991072
0.988148
0.9999
0.998588
1
1
0.993963
0.994589
0.976736
0.996627
0.999725
0.99361
0.996526
0.995474
0.995233
0.998374
0.986367
1
0.950991
0.902339
0.929267
0.998608
1
0.992961
0.999317
0.987957
0.981854
0.931061
1
1
1
0.988473
0.993995
0.999438
0.99889
0.983561
0.974748
0.993078
0.999165
0.989829
0.988433
0.992023
1
0.982429
0.981029
0.998105
0.990104
0.990182
0.996478
0.979581
0.9995
0.992888
0.977709
0.975899
1
0.997463
0.977725
0.998724
0.970171
0.978354
0.996673
0.997336
0.989288
0.986872
1
0.977948
0.988341
1
0.923645
0.995974
0.983262
0.997877
0.993645
0.995925
0.998459
0.995309
0.991543
1
0.997209
0.973404
1
1
0.99995
0.988414
0.997451
0.996766
0.98772
1
0.989465
0.994264
0.998194
1
0.984735
0.986867
0.997226
0.999856
0.979153
0.989586
0.969196
0.721887
0.998504
0.954877
0.989138
1
0.966232
0.957947
0.993549
0.991677
0.988324
0.996342
1
1
0.986173
1
1
1
0.998419
1
0.982669
0.976023
1
1
1
0.98345
0.62334
1
0.996738
0.993429
0.993211
0.909104
0.995421
0.982258
0.998612
0.9998
0.992199
0.873159
0.987937
0.996613
0.976986
0.982486
0.988478
0.929304
0.995197
0.991455
0.992535
0.977783
0.994649
0.999533
0.994278
0.991626
0.99571
0.988413
0.970134
0.959916
0.993907
0.996174
0.9996
0.997485
0.957321
0.892693
0.99995
0.999316
0.997147
0.999097
0.957574
0.988757
0.977463
0.952062
0.994043
0.987679
0.989084
0.995009
0.997877
0.96629
0.997286
1
0.99972
0.99955
0.993958
1
0.992804
0.99848
0.99882
0.98584
0.99915
0.993473
0.976992
0.480547
0.969964
0.985598
0.967545
0.967309
0.995522
0.974349
0.986721
0.985418
1
0.976493
0.953935
0.986134
0.998343
0.991701
0.971776
0.994223
0.986147
0.969161
0.980097
0.983426
0.975304
0.983613
0.964403
0.961965
0.957744
0.950326
0.99066
0.96878
0.971166
0.932045
0.98217
0.948119
0.824865
0.988661
0.936282
0.977928
0.984632
0.989781
0.969645
0.992699
1
0.993056
0.981739
0.992896
0.99314
1
0.979784
0.757672
0.983729
0.991764
0.986836
0.988611
0.990929
0.967993
0.994974
0.959443
0.976136
0.970563
0.933909
0.981099
0.940447
0.914151
0.985063
0.992488
0.977374
0.979082
0.979097
0.981525
0.989811
0.998546
0.987348
0.974402
0.987939
0.971279
0.991141
0.980043
0.997322
0.989265
0.977596
0.989788
0.742317
0.979586
0.994094
0.983877
0.975962
0.985377
0.680518
0.994222
1
0.99254
0.999817
0.999106
0.966011
0.984348
0.566697
0.988291
0.9998
0.994356
0.9915
0.987037
0.995668
0.983007
0.998525
0.989285
0.982286
0.941784
0.986847
0.995473
0.993779
0.972948
0.987863
0.998005
0.932318
0.996167
0.991517
0.980966
0.983391
0.985287
0.887734
0.915204
0.9992
0.98215
0.997421
0.993283
0.986578
0.991929
0.994349
0.810356
0.986739
0.971943
0.996166
0.974303
0.992858
0.996632
0.98121
0.997269
0.982353
0.993453
0.974893
0.966367
0.991809
0.941081
0.989477
0.995605
0.715666
0.951195
0.962537
0.995546
0.989068
0.99975
0.859616
0.999009
0.988656
0.981778
0.989582
0.998567
0.996042
0.9987
0.99218
0.780192
0.991234
0.991233
0.929074
0.456013
0.982467
0.778864
0.982156
0.997854
0.99975
1
0.992306
1
0.982249
0.999775
0.989142
0.9999
0.996062
0.992665
0.98941
0.998614
0.884231
0.79181
0.958582
0.999738
0.99392
1
0.941505
0.976695
1
0.807055
0.854214
0.994642
0.987469
1
0.996701
1
0.996291
0.636232
0.996652
1
1
0.983726
0.879096
0.99985
0.986423
0.980556
0.988769
0.825426
1
0.98373
0.799359
0.869986
0.897054
0.869838
0.998716
0.99677
0.990679
0.878376
0.958895
0.666901
0.557858
1
0.9999
0.997532
0.996252
0.987468
0.888236
0.945017
0.994764
0.992888
0.992519
0.939707
0.916909
0.993246
0.996729
1
0.948028
0.580317
0.959718
0.993415
0.97968
0.978332
0.996799
0.866718
0.99995
1
0.958353
0.947978
1
0.999302
0.957736
0.98931
0.881428
1
0.99885
1
0.975868
0.990277
0.985387
0.997742
1
0.958622
0.991438
0.989008
0.992884
1
1
0.993056
0.99539
0.973507
0.965768
0.969484
0.986336
0.9997
0.995609
0.967428
0.831445
0.8456
1
1
0.9997
1
0.995003
0.958655
1
0.990998
0.999163
0.998932
0.988606
0.973137
0.978599
0.991602
0.997351
0.993794
0.999209
0.988379
0.979168
0.987196
0.987905
1
0.993306
1
0.99527
0.992464
1
0.99573
0.998575
0.957386
0.996962
0.99991
1
1
1
0.99985
0.988863
0.9994
0.98592
0.983373
1
0.996638
1
0.994168
1
1
0.977343
0.893536
0.997717
0.997676
1
1
0.913902
1
0.99221
1
0.999588
1
0.994825
0.977514
0.987889
0.99985
0.999171
0.998213
1
0.98591
0.987912
0.999209
1
0.98835
0.997007
0.998346
0.990275
0.987353
0.995539
0.9969
0.930803
1
0.996147
0.995578
0.9986
0.996784
0.99424
1
0.985846
1
1
0.997637
0.977386
0.989739
1
0.99875
1
0.861975
1
1
1
0.998587
1
0.9956
0.97154
0.995305
1
1
0.993844
0.998505
0.980007
1
0.995117
0.996781
0.995635
0.977235
0.961246
1
1
0.962253
0.986969
1
0.980975
0.973794
1
1
0.997076
0.978787
0.992905
0.993223
0.964815
1
0.971553
0.978486
0.995172
0.99492
0.99691
0.9894
0.975204
0.997775
1
0.987497
0.984748
0.977355
1
0.998135
0.549499
0.996305
0.996485
0.996489
0.994381
0.719978
1
0.73321
0.924546
0.991515
0.834573
0.992051
0.995412
0.989051
0.988379
0.98583
1
0.988544
0.807057
0.978905
0.99489
0.998137
0.988921
0.907222
0.739028
0.991055
0.997127
0.985838
0.987553
0.9962
0.981115
0.984867
0.857773
0.960724
0.999169
0.996905
1
1
0.99592
0.978127
0.993746
0.998181
0.666132
0.98642
0.972285
0.941305
0.721036
0.977993
0.99391
0.967109
1
0.99594
0.980419
1
0.579323
0.966702
0.958728
0.99955
0.921111
0.994269
0.959528
0.999883
0.916944
0.9991
0.9998
0.998455
0.977798
0.996587
0.987432
0.938555
0.953278
0.791937
0.949498
0.508942
0.954873
0.983364
0.99473
1
1
0.991318
0.987573
0.99555
0.991777
0.990734
0.97263
0.998324
0.972286
0.9975
0.997002
1
0.994976
0.99755
0.950936
0.986628
0.986282
0.997192
0.857514
0.985216
0.998875
0.976426
0.982108
0.993292
0.97135
0.977815
0.9998
1
0.993443
0.997175
0.997996
0.981381
0.920195
0.802369
0.954058
0.977912
0.993039
1
0.987731
0.998273
0.99047
0.982023
1
0.998795
0.7922
0.9993
0.994049
0.978351
0.993503
0.95018
0.955234
0.981403
0.995683
0.993767
0.972768
0.964277
0.953232
0.984365
1
0.999186
0.9913
0.9997
0.807814
0.99975
0.973416
0.998615
0.972552
0.946091
0.995445
0.993742
0.987521
0.99247
1
1
0.993776
0.946393
0.988131
0.999544
1
0.99425
1
0.961011
1
0.777946
0.992587
0.996768
0.996946
0.994633
0.9978
0.830308
0.999417
0.994467
0.99975
0.983646
1
0.776131
0.99955
0.916645
0.95633
0.994888
0.995325
0.997611
0.928298
0.977208
0.996835
0.997916
0.99635
0.661384
0.998584
0.990896
0.99975
0.997145
0.961611
1
0.99965
0.994471
0.990087
0.980663
0.997276
0.997369
0.780496
0.959726
0.99805
0.935154
0.972876
0.996282
0.924638
0.995028
0.99118
0.941145
0.870054
0.924049
0.762439
0.986219
1
1
0.998713
0.997857
1
0.934517
0.999589
0.962673
0.989711
0.986008
0.934796
0.999813
0.997692
0.985306
0.993876
0.730229
0.721078
0.97942
0.991262
0.997359
0.992662
0.975672
0.988137
0.834987
0.994232
0.970996
1
0.995183
0.990226
0.988242
0.970746
0.996091
0.93878
0.958538
0.975659
0.99673
0.982871
0.989227
0.980202
0.987126
0.965837
0.98709
0.966219
0.9999
0.932315
0.989645
0.99271
0.993071
0.993919
0.957136
0.997298
0.982431
0.979073
0.974952
0.950598
0.997803
0.978357
0.9655
0.965979
0.972909
0.863735
0.990861
0.99374
0.979908
0.990309
0.99283
0.844424
0.99874
0.995523
0.983558
0.989361
0.987417
0.975319
0.997155
0.800716
0.988092
0.995148
0.987233
0.996931
0.98867
0.967887
0.995489
0.991538
0.99024
0.984472
0.998409
0.999055
0.994985
1
0.980753
0.998383
0.99965
0.996265
1
0.99985
0.990463
0.992322
0.9967
0.985897
0.991504
1
0.974949
0.991749
0.976382
0.98488
0.864707
0.997379
0.894205
0.996152
0.991569
0.989635
0.958421
0.997656
0.994579
0.998984
0.994076
0.989739
1
1
0.9968
1
1
1
1
0.992857
0.993899
0.884398
0.992245
0.995441
1
0.99047
1
0.998313
0.995726
0.995297
0.978816
0.962787
0.991497
0.993562
0.997344
1
0.991852
1
1
0.9776
0.965056
1
0.999058
0.9986
0.989199
0.976516
1
0.987264
0.991938
0.998756
0.992
0.989236
1
0.996232
1
0.998158
0.989431
0.983833
0.992627
0.947781
0.996642
0.984837
0.977766
0.993765
0.983755
0.991188
0.995424
0.990763
0.996558
0.973224
0.989776
0.964095
0.981974
0.977437
0.972637
0.978479
0.9881
0.981917
0.973719
0.903767
0.961222
0.99748
0.964095
0.992043
0.97979
0.998369
0.992095
0.98537
0.99243
0.987558
0.99032
0.943076
0.975019
0.99037
0.992905
0.986426
0.468916
0.924048
0.656843
0.987329
0.981944
0.97995
0.999014
0.991434
0.950795
0.995919
0.9247
0.97332
0.953427
0.969086
0.981068
0.974086
0.97209
0.992878
0.988274
0.968863
0.96195
0.839065
0.974737
0.960978
0.984236
0.959283
0.919743
0.97305
0.994133
0.638353
0.761186
0.98452
0.996757
0.838096
0.832459
0.58976
0.992165
0.557175
0.988823
0.678524
0.999763
0.978212
0.99935
1
0.999325
0.957405
0.994946
0.997314
0.979066
0.983723
0.988433
0.924556
1
1
0.981932
0.993031
0.994063
1
0.986526
0.983137
1
0.986507
0.862844
0.994886
0.960484
0.656746
1
0.98373
0.977242
0.750153
0.799193
0.986434
0.779879
0.768367
0.99396
0.99755
0.9952
1
0.995185
0.996042
0.998435
0.985763
0.991374
0.996639
0.994838
0.98217
0.9994
0.980794
0.766347
0.994987
0.99274
0.884359
0.994424
0.994307
1
0.995994
0.994806
1
0.66194
0.914185
1
0.999413
0.9993
0.9989
1
0.979333
1
0.996867
0.986644
1
0.950397
0.509128
1
1
1
0.881599
0.714036
0.977111
0.94665
0.554073
0.998257
0.847871
0.575488
0.985697
0.873497
0.99975
1
0.955971
0.67683
0.965704
1
0.984936
0.953873
0.885569
0.99995
0.821979
0.997088
0.957337
0.92749
0.998717
0.974417
0.9998
0.95563
0.999517
0.983104
0.85101
0.991344
0.89434
1
1
0.995274
0.976362
0.983214
0.9942
0.990119
0.971545
0.987964
0.740131
0.962876
0.981791
0.992029
0.998591
0.854889
0.999913
0.993785
0.911873
0.9987
0.976902
1
0.998835
0.982294
0.995018
0.99965
1
0.99795
0.446689
0.978449
0.996551
0.93149
0.778071
0.974445
1
0.98808
0.669523
0.646056
0.991
0.748984
1
0.870245
0.9623
0.994453
0.983306
0.999368
0.977626
0.929595
0.991342
1
0.890222
0.550403
0.979224
0.973032
0.9899
0.99795
0.995453
0.991442
0.986804
1
1
0.994345
0.997731
0.997385
0.804418
0.851208
1
0.717554
0.768724
0.885334
0.548083
0.990584
1
0.926144
0.998131
0.977955
1
0.973826
0.989008
0.991469
0.994917
0.979205
0.998583
0.995291
0.990219
0.998645
1
0.981267
1
0.999288
1
0.949709
0.921525
0.998179
0.996357
0.995403
1
1
1
0.989588
0.995938
0.99995
0.990065
0.989568
0.997637
0.991245
0.992353
0.997004
0.978151
0.996284
0.972111
0.962505
1
0.99508
0.9998
1
1
0.990796
0.81635
1
0.533278
0.996013
0.977361
0.974442
1
0.977014
0.434213
0.967947
0.994877
0.9995
0.972688
0.990424
1
0.994751
0.957261
0.768438
0.969489
0.998503
1
0.988402
0.605206
0.63644
0.903209
1
1
0.999708
1
0.436751
0.988487
0.997804
0.989998
0.990947
0.996397
0.9999
0.990076
0.988652
0.996301
1
0.977279
0.988486
0.997392
0.992218
0.994843
0.994007
0.984942
0.991981
0.985781
0.898644
0.984946
0.996179
0.994115
0.99845
1
1
1
1
1
0.986734
0.89301
1
1
0.9919
0.985143
0.997927
0.996387
1
0.995732
0.990044
0.978242
0.999817
1
0.822464
1
1
1
0.997096
1
0.98871
0.974557
1
0.9995
0.998213
1
0.991716
1
0.989262
1
0.997803
0.996167
0.9996
0.999322
0.997085
0.999425
0.97842
1
0.979685
0.940238
0.731711
0.852726
0.992827
1
0.751569
0.993766
0.9999
0.989116
0.89147
0.965913
1
0.989483
0.991879
0.995838
0.997145
1
1
0.997651
0.631822
0.99965
1
1
0.999213
1
0.741227
0.786656
0.968473
0.941554
0.997846
1
1
0.982552
0.970136
0.961126
0.991735
0.904664
0.997014
0.989349
0.993364
0.958395
1
0.99955
0.983013
0.999133
0.9969
0.999813
0.995358
0.5752
0.9995
1
0.993922
0.9929
0.995198
0.98219
1
0.878184
0.923216
0.999408
1
0.998763
0.792689
0.997854
0.998326
1
1
1
1
0.993846
0.982411
1
0.990842
1
0.994686
1
1
0.873153
1
0.997484
0.988466
1
0.9972
0.99845
0.98303
1
1
1
1
1
0.997343
0.968834
0.967223
0.988397
0.99615
0.956794
0.997125
0.652454
0.924818
0.992192
1
0.987352
0.411598
1
1
0.99915
0.996771
0.648199
0.426631
0.993688
0.990967
1
0.917335
0.5055
0.82553
0.998525
1
0.897726
1
0.999083
0.983365
1
0.999573
0.997165
0.996515
0.99616
1
1
0.997025
0.998373
0.994972
0.995434
0.991832
0.979325
0.99901
0.789071
0.729245
0.997935
0.985536
1
0.975429
0.998397
0.995318
1
0.994005
1
1
1
0.995183
0.999161
0.999763
0.998667
0.99975
0.9999
0.996608
0.996669
0.994308
0.996789
0.998411
0.993365
0.983466
0.983503
0.983531
0.973957
0.979702
0.936381
0.960121
0.970914
0.971117
0.984685
0.995257
0.983589
0.948482
0.98592
0.990678
0.997655
0.984849
0.977996
0.975989
0.979336
0.993948
0.980693
0.957361
0.972056
0.956941
0.979157
0.841757
0.997714
0.988679
0.992498
0.99507
0.978781
0.990058
0.988665
0.989485
0.988681
0.947334
0.800971
0.960194
0.941775
0.967874
0.981468
0.974064
0.994048
0.971094
0.974401
0.970132
0.957035
0.984799
0.927456
0.946036
0.968168
0.97585
0.979659
0.998533
0.981297
1
0.996967
0.995292
0.984212
0.99935
0.987385
0.996447
0.991303
0.885536
0.999213
0.976038
0.9998
0.98033
0.999188
0.998956
0.986157
0.959972
0.961986
0.974376
0.958498
0.956823
0.989911
0.974488
0.961502
0.979038
0.984646
0.977447
0.995108
0.978753
0.968979
0.988666
0.97719
0.969609
0.946983
0.951903
0.945646
0.959751
0.904191
0.974039
0.97287
0.9635
0.976597
0.977484
0.956815
0.995902
0.973735
0.992867
0.977994
0.993527
0.976962
0.99325
0.984112
0.978898
0.972451
0.976832
0.985821
0.98104
0.964473
0.96705
0.980866
0.933753
0.980188
0.973282
0.978025
0.98001
0.979416
0.979738
0.973443
0.970758
0.978611
0.977061
0.967407
0.982148
0.981379
0.984158
0.939719
0.905622
0.998413
0.892051
0.989895
0.984578
0.99582
0.984161
0.997292
0.970163
0.991287
0.967666
0.971145
0.988683
0.989415
0.937567
0.981048
0.921016
0.995031
0.966667
0.9727
0.997291
0.989586
0.99931
1
0.990568
0.960711
0.973547
0.973744
0.982337
0.991995
0.973876
0.969748
0.993363
0.949814
0.990197
0.98045
0.993493
0.966915
0.956727
0.977016
0.982524
0.968181
0.985911
0.991714
0.986425
0.998957
0.9996
0.983727
0.99995
0.997597
0.995348
0.972089
0.988562
0.644722
0.930227
0.896854
0.9998
0.991541
0.966265
0.995356
0.581025
0.983156
0.609509
0.776334
0.909298
0.81467
0.492928
0.714228
0.982749
0.99875
0.990121
0.991651
1
0.991567
0.995477
0.996826
0.921022
0.694083
0.998682
0.996027
0.99975
0.985236
0.987158
0.992444
0.989597
0.554077
0.863885
0.99985
0.990782
0.998953
0.98086
0.994072
0.9986
0.998254
0.997703
0.994065
0.988383
0.978142
1
0.995423
0.996649
1
0.998399
0.987303
0.978028
0.981646
1
1
1
0.978979
0.764096
0.784402
0.999905
0.975983
0.98844
0.96318
0.924972
0.9969
0.991987
0.997044
1
0.989147
0.989772
0.659905
0.866246
0.841744
1
0.9928
0.992626
0.974081
0.95306
0.986187
0.885265
0.993216
0.804718
0.980357
0.983242
0.980562
0.997186
0.994266
0.945513
0.795749
0.966491
0.912859
0.996438
0.994431
0.99645
0.782067
0.954801
0.992713
0.962747
0.980668
0.921302
0.911386
0.817568
0.67591
0.995921
0.931749
0.927019
0.92603
0.998125
0.989936
0.979699
0.998247
0.834444
0.9989
0.971411
0.989046
0.993712
0.999458
0.980641
0.998276
0.515652
0.996616
0.855522
0.972843
0.956083
0.990178
0.994722
0.9995
0.999665
0.993041
0.790847
0.998729
0.9882
0.99317
0.968125
1
0.995341
0.976191
1
0.994267
0.980915
1
0.864611
0.843833
0.996381
0.983833
0.99482
0.986506
0.964321
0.797958
0.968466
0.9997
0.991763
0.981164
0.894919
0.962383
0.95852
0.64287
0.976032
0.988911
0.992763
0.994131
0.984895
0.995402
0.988025
0.995892
0.993644
1
0.982408
0.975525
0.979312
0.976502
0.999363
0.97205
0.983297
0.584632
1
0.988446
0.9824
0.991127
0.98579
0.998198
0.997327
0.991055
0.990202
0.989538
0.999221
0.964626
0.993813
0.997839
0.996452
1
0.979322
0.989355
0.993904
1
0.999078
0.999925
1
0.995281
0.986266
0.79164
0.998353
0.994821
0.954681
0.998589
0.986737
0.973673
0.985276
1
0.993514
0.99826
0.991839
1
0.984952
0.996341
0.99278
0.989331
0.997075
0.984986
0.973569
0.98331
0.964451
0.969801
0.992453
0.97591
0.991109
0.997002
0.98892
1
0.987736
0.991999
0.99851
0.996024
0.943464
0.989487
1
0.996642
0.976849
0.610798
0.985554
0.99887
0.971713
0.998625
0.99905
0.999047
0.933174
0.98275
1
0.976737
0.968636
0.97029
0.99461
0.987854
0.978607
0.999908
0.973819
0.988119
0.967959
0.986336
0.956938
0.958746
0.977332
0.978378
0.982499
0.963007
0.970197
0.980778
0.934045
0.982705
0.960815
0.978164
0.995237
0.962471
0.96589
0.927565
0.929648
0.963166
0.973292
0.971545
0.982985
0.991902
0.976823
0.871189
0.983351
0.997852
0.987489
0.984257
0.993468
0.981721
0.968052
0.983643
1
0.995343
0.967003
0.984364
0.974583
0.978107
0.997301
0.98056
0.991937
0.994518
0.9806
0.972153
0.987417
0.975756
0.953315
0.967902
0.920079
0.991394
0.832046
0.996278
0.998495
0.98952
0.963706
0.980187
0.989602
0.974436
0.985079
0.994443
0.99655
0.991403
0.99875
0.98689
0.991029
0.943997
0.974322
1
0.987595
0.994055
0.984719
1
1
1
0.970595
0.985209
1
0.998365
0.993741
0.811277
1
0.9927
0.509818
0.975473
0.976598
0.998012
0.543713
0.996409
0.997244
1
1
1
0.992301
0.988723
1
0.99438
0.972307
0.988366
0.976808
0.892002
0.99995
0.844372
0.995175
0.897164
0.562306
0.958898
0.980545
0.742071
0.696855
0.99736
0.662417
0.792233
0.999554
1
0.522213
0.9914
0.995834
1
1
0.996227
1
0.967964
1
0.9578
0.753551
0.829207
0.9997
0.99543
0.99866
0.444862
0.997097
0.999825
1
1
1
1
0.998664
0.999867
0.885479
1
0.996755
1
0.997527
0.980059
0.990364
0.99813
0.992813
1
0.997454
0.974638
0.969658
0.572355
0.5655
0.735772
0.568045
0.986147
0.994381
1
1
1
1
0.857087
1
0.992744
0.98702
0.983595
0.997667
0.951455
0.995431
0.813573
0.98915
0.998175
0.99814
1
1
0.887541
0.996779
0.995045
0.99945
1
0.845389
0.847981
1
1
1
0.995808
1
0.96048
0.996955
1
0.99985
0.996337
0.956961
1
1
0.998165
0.997392
0.998644
0.994785
0.936716
0.999505
0.981758
0.936849
0.958533
0.99975
0.992476
0.981654
0.940075
0.978421
0.554234
0.998317
1
0.998591
1
1
0.991106
0.993299
1
1
0.99975
0.973818
0.991916
1
0.639621
0.987531
0.654765
0.791625
0.899641
0.935419
0.984605
1
0.997824
0.991003
0.997958
1
0.989541
0.985182
0.989409
0.912661
0.99015
0.724613
0.999319
0.991868
1
0.977343
0.985478
1
0.989162
0.976412
0.781545
1
1
0.940771
0.982671
1
0.830693
0.997852
0.998526
0.987139
0.768798
1
0.983558
0.9987
0.948831
0.738832
0.994762
0.990821
0.99202
0.993509
1
0.993345
0.951114
0.996844
0.992885
0.99975
1
0.995235
1
0.997064
0.998768
0.983618
0.991047
0.987919
0.88017
0.991035
1
1
0.997152
0.978528
0.996331
0.922788
0.858914
0.999408
0.978983
0.943596
0.998229
0.642998
0.99815
1
0.995223
0.996056
0.981609
0.966421
0.975295
0.9992
0.983138
0.961353
0.984909
0.997249
0.997636
0.961827
0.985192
0.998311
0.995899
1
0.995971
0.970627
0.990679
0.999313
0.99727
0.951508
0.99712
0.979326
0.99476
0.946452
0.981643
0.993087
0.998273
0.999725
0.909566
0.72204
0.958574
0.998546
1
0.86462
0.921964
0.96975
0.991197
0.993102
0.968009
0.877714
0.967374
0.782386
0.934089
0.976987
0.977072
1
0.871661
1
0.777976
0.906512
0.486542
0.944285
1
0.995006
0.979348
0.995065
0.688405
0.984151
0.992524
0.997279
0.874766
0.99915
0.998706
0.9999
0.989976
1
1
0.992852
0.99975
0.999633
0.998252
0.986063
0.986386
0.996904
1
1
0.995493
1
0.891118
0.998731
0.985008
0.940611
0.949465
0.986025
0.983664
0.996048
0.999567
0.987308
0.988104
0.862544
0.999226
0.99995
0.995806
0.999458
0.99793
0.989011
1
0.991665
0.978338
0.998637
0.998633
0.974485
1
0.9982
1
1
1
0.990914
0.994137
1
1
1
0.978528
0.9975
0.984137
0.970883
0.996153
0.92825
0.994635
0.993733
0.978663
0.976947
0.989329
0.995229
0.992198
0.977041
0.959267
0.991721
0.983628
0.971638
0.962312
0.963783
0.947879
0.747569
0.972248
0.970885
0.99945
0.984554
0.988468
0.982369
0.981647
0.988576
0.9993
0.977343
0.993938
0.98603
0.986144
0.983223
0.982268
0.986756
1
0.949344
0.978493
0.988684
0.861333
0.953392
0.9532
0.993633
0.960164
0.929616
0.950929
0.997916
0.946551
0.980428
0.986054
0.984702
0.976806
0.972121
0.984829
0.977601
0.992958
0.996785
0.986691
0.99083
0.994952
0.97124
0.985747
0.979999
0.989366
0.981499
0.988059
0.995259
0.993853
0.996457
0.982016
0.99606
0.975536
0.979002
0.972315
0.987971
0.980183
0.981915
0.962502
0.957638
0.955407
0.976323
0.963604
0.993511
0.967991
0.954902
0.954465
0.926187
0.970275
0.867468
0.927647
0.915504
0.954823
0.882323
0.959401
0.949502
0.994456
0.993427
0.93725
0.994268
0.939112
0.896797
0.933246
0.982027
0.932063
0.983991
0.9852
0.960258
0.975625
0.992273
0.931909
0.995326
0.994254
0.997589
0.990302
0.925935
0.993313
0.934326
0.818753
0.963194
0.990422
0.987828
1
0.983331
1
0.950659
1
0.997746
0.997991
0.997376
0.964723
0.993947
0.998339
0.995465
0.966115
0.936087
0.987393
0.579557
0.99816
0.99041
0.988742
0.990828
0.998533
0.996885
0.996941
0.998532
0.990058
0.982133
0.923386
0.97596
0.988517
0.976184
0.990316
0.983947
0.953164
0.958929
0.966714
0.99322
1
0.65785
0.991742
0.985329
0.800037
0.868664
1
1
0.981977
0.996686
0.9985
0.993083
0.992201
0.984936
0.983335
0.986749
0.973155
0.91446
0.763995
0.360594
0.325204
0.74833
0.737435
0.994573
0.949817
0.62051
0.8322
0.998896
0.98115
0.985405
0.967678
0.990022
0.814769
0.596463
0.952542
0.901165
0.960309
0.986574
0.971753
0.991945
0.951737
0.753718
0.963965
0.791994
0.939735
0.996872
0.970821
0.978052
0.943581
0.965913
0.984747
0.997921
0.992281
1
0.999533
0.99506
0.984924
0.99995
0.419405
0.999084
0.985704
0.962943
0.992523
1
0.95426
0.995834
0.986721
0.998789
0.9928
0.99349
0.9999
0.889081
0.9994
0.991583
0.980983
0.997893
0.99825
1
0.9994
0.979612
0.990069
0.9814
0.911051
1
1
1
0.990093
0.99678
1
0.999906
0.998005
0.997037
0.990235
0.884332
0.989433
0.998469
1
1
1
0.999758
1
1
1
0.999843
0.998725
0.996615
1
1
0.847362
0.998161
1
0.995793
0.996762
0.997199
0.936843
0.986446
1
0.999383
0.605425
0.8349
1
0.995341
0.964154
0.429054
0.960681
0.923586
0.99995
0.99918
0.945681
1
1
1
1
1
0.998497
0.950402
0.998335
0.991764
0.966454
0.925258
0.987766
0.972943
0.990992
0.766459
1
0.993556
0.90571
0.997366
0.998265
0.940235
0.998663
0.996064
0.997313
0.83753
0.927319
0.993508
0.99345
0.519908
0.978547
0.834304
0.847524
0.978284
0.909169
0.866408
0.906351
0.971287
0.998454
0.999188
0.991652
0.98596
0.976106
0.97764
0.906512
1
0.997002
0.991399
0.999537
0.987562
0.99382
0.99925
0.997533
0.568832
0.931053
0.998276
0.99116
0.992372
0.980997
0.655718
0.984429
0.99975
0.998496
0.982312
1
0.99241
0.998379
0.976354
0.992176
0.990372
0.973524
0.990544
0.991843
0.97592
0.99965
0.998967
0.99261
0.99757
0.983913
0.998211
1
1
1
1
1
0.991655
0.985939
0.998405
0.998325
0.998888
0.994958
0.984376
0.989896
0.984473
0.98416
0.982277
1
1
0.996871
0.99341
0.948474
0.937736
0.959547
0.993243
0.956407
0.796515
0.893974
0.865602
0.985503
0.949256
0.997156
0.99585
0.962048
0.983277
0.992393
0.99486
0.980773
0.996882
0.99383
1
0.954722
0.998012
0.989813
0.977968
0.946097
0.990062
0.989745
0.995957
0.972161
0.99955
0.99165
0.995053
0.98778
0.995509
0.992368
0.504285
0.985724
0.446569
0.989978
0.746797
0.965866
0.978196
0.923537
0.655029
0.978582
0.956823
0.991865
0.991323
0.98035
0.921733
0.951175
0.789307
0.844672
0.702595
0.932167
0.655001
0.864297
0.791535
0.8374
0.888683
0.922623
0.453805
0.976662
0.974328
0.952715
0.971536
0.948901
0.498602
0.19986
0.26219
0.987647
0.993433
0.979368
0.99701
0.994105
0.991732
0.969698
0.98478
0.984862
0.989161
0.99598
0.978356
0.990592
0.99711
0.986698
0.991998
0.989225
0.999267
0.976933
1
0.984825
0.979427
0.976671
1
0.997597
0.853518
0.96992
0.981909
0.99512
1
0.987439
0.913005
0.987983
0.96973
0.997823
0.977224
0.962394
0.964817
0.985964
0.97816
0.963168
0.956338
0.983785
0.989468
0.99677
0.993111
0.981229
0.970204
0.995979
0.958209
0.998708
0.984981
0.985911
0.990311
0.987036
0.995049
1
0.97667
0.985191
0.967908
0.975721
0.99905
0.980275
0.976845
0.973826
0.937756
0.96689
0.982151
0.994751
0.991609
0.973804
0.9993
0.997416
0.989049
0.993292
0.984836
0.983559
0.981545
0.98238
0.986708
0.988317
0.979622
0.991362
0.981238
0.961275
0.994655
1
0.93343
0.991527
1
0.991374
0.970696
0.996421
0.995054
0.950278
0.983388
0.952188
0.966886
0.638779
0.948486
0.985842
0.974714
0.965903
0.990333
0.99069
0.997724
0.989359
0.9868
0.965392
0.922663
0.998279
0.984126
0.999263
0.986713
0.991537
0.998585
0.647607
0.852286
0.986482
0.994096
0.985864
0.998022
0.990058
1
0.987128
0.9997
0.992411
0.729137
0.99975
1
0.978218
0.997322
0.989097
0.944478
0.970962
0.988146
0.969148
0.99945
0.99265
0.995889
0.537787
1
0.977661
0.99985
0.998683
0.998725
1
0.984938
0.999825
0.996763
0.998639
0.853706
0.7822
1
0.997296
0.95115
0.80425
0.981748
0.965335
0.9953
1
0.987243
0.915337
0.982236
0.96758
1
0.995319
0.991113
1
0.917445
1
0.99995
0.970488
0.99161
0.999875
1
0.977954
0.995383
0.979611
1
0.992133
0.989215
0.994941
0.99421
1
1
0.969041
0.906851
0.991813
0.989269
0.908728
0.910459
0.982526
0.993535
0.994056
0.976015
0.997418
0.97322
0.996904
0.94296
0.97572
0.983183
0.819435
0.995058
0.99875
0.995892
0.724435
1
0.993799
0.963035
0.989184
0.992308
0.996164
0.950052
0.997412
1
0.917403
0.995038
0.951157
0.818433
0.947583
0.99696
1
0.99825
0.993129
0.974654
0.959589
0.992695
0.462614
0.988754
0.989867
0.858697
0.768136
0.99915
0.991184
0.997658
0.944105
0.998248
0.988947
0.964657
0.977327
0.772166
0.973397
0.99965
1
0.99945
1
1
0.937912
0.8307
0.986758
0.987392
0.975921
0.582778
0.89612
0.995663
0.981321
0.993712
0.99416
0.983588
0.996521
0.999304
0.986489
0.780173
1
0.986228
0.981341
0.910389
1
0.999845
0.991637
0.994828
1
1
0.998915
0.967922
0.512092
0.999563
0.77703
0.994713
1
1
1
0.781725
0.642148
1
0.974147
0.9995
0.993347
0.49455
0.996855
0.524674
0.996215
0.97861
1
0.993123
0.593344
0.866924
0.649979
0.860606
1
1
0.919782
0.940408
0.997943
0.984667
1
0.991551
1
0.540374
0.961316
1
0.963024
0.973911
0.990877
1
1
1
0.99685
0.998883
0.988957
0.98401
0.986143
0.9997
0.927724
0.991913
0.976584
0.882463
0.676752
0.961943
0.950207
0.990158
0.768869
0.882707
0.991036
0.70217
0.97313
0.875251
0.996344
0.999297
0.97018
0.56885
1
0.933351
0.996739
1
1
1
0.890732
0.943337
0.985479
1
0.99945
1
0.976258
0.993679
1
0.996663
1
1
0.933719
0.979747
0.977568
0.990818
0.994192
0.999
0.993612
0.992172
1
0.998317
1
0.997223
0.997044
1
0.983319
0.997219
0.952776
0.998456
0.42977
0.995158
0.98789
0.988109
0.997237
0.799606
0.989102
0.852391
0.5223
0.53045
0.998124
1
1
0.982519
0.967522
0.976515
0.457939
0.99985
0.987186
0.992052
0.838354
0.965148
0.935568
0.996241
1
0.710975
1
0.978826
0.952855
1
0.996503
0.986594
0.998723
0.998424
0.966338
0.9994
0.933056
0.612554
0.957338
0.987182
0.999359
0.969682
1
0.99945
0.99995
0.989227
0.997069
1
0.986725
0.99955
0.994427
0.9982
0.991695
0.9982
1
1
0.893661
0.806174
0.797094
0.99945
0.992352
1
1
0.990188
1
0.945591
0.997659
0.98832
0.858999
0.9959
1
0.993998
0.985267
0.872752
0.999
0.998738
0.9957
0.99955
0.982438
0.968067
0.996785
0.991066
0.967519
0.918221
1
0.989286
0.997396
0.980416
0.815759
0.894457
0.88331
0.892958
0.988081
0.987874
0.995844
0.992782
0.983058
1
0.989564
1
0.976804
0.98984
0.970528
0.734224
0.985314
1
0.952941
0.978834
0.979025
0.985296
0.916339
0.836651
0.99767
0.703475
1
0.998571
0.89112
0.866629
0.988219
0.990562
0.99955
0.997079
0.995639
0.94667
0.97612
0.987842
0.988565
0.982975
0.985172
0.977594
0.995904
0.973688
0.9998
0.997267
0.992714
0.986016
0.998366
0.991539
0.970121
0.999069
0.989722
0.995187
0.99915
0.998
0.959426
1
0.618176
1
0.940817
0.930819
0.954809
0.573196
0.868108
0.99825
0.9997
0.976405
0.9973
0.75537
0.982553
0.993154
0.999383
0.99955
0.636507
0.994969
0.995966
0.98749
1
1
0.995701
0.45155
1
0.985524
0.984079
1
0.999695
0.985838
0.999125
0.999
0.952322
0.97723
0.990826
0.839394
0.791922
1
0.99799
1
0.983925
0.608168
0.987358
0.942096
0.987473
1
0.99995
1
0.988485
0.998472
1
0.996788
0.990705
0.99305
0.989863
0.997303
0.996996
1
0.971618
0.995404
0.969876
0.958324
0.998425
0.990229
0.934561
0.974468
0.997859
0.878255
0.992002
0.992179
0.999467
0.982988
0.993241
0.997987
0.99824
0.923751
0.875448
0.99503
0.993039
0.983007
0.987667
0.995311
0.968898
0.963003
0.997584
0.997521
0.975406
0.998803
0.988799
0.994776
1
0.967974
1
1
0.978401
0.996655
0.997906
0.987609
0.999414
0.993345
1
0.985595
0.982107
1
0.522257
0.994068
0.997577
0.99995
0.985783
0.981405
0.994503
0.95655
0.975125
0.998129
0.999913
0.973492
0.638551
0.990836
0.985953
0.993043
1
0.993576
0.988615
1
1
0.991885
0.994686
1
0.998179
1
0.995263
1
0.98898
0.975547
1
0.986091
1
0.997434
0.995548
1
0.9998
0.990338
1
0.981866
0.995957
1
0.997264
0.990982
0.946757
0.9999
1
0.985916
0.99975
1
0.962189
1
1
0.96083
0.994429
1
0.99995
0.992791
0.992095
1
0.813057
0.99123
0.979062
0.993595
0.982594
0.966612
1
0.98342
0.9995
1
0.999913
0.925725
0.853356
0.97514
0.999225
0.990249
0.9968
0.99855
0.658695
0.962704
0.989599
0.97835
0.965711
0.986117
0.97406
0.977395
0.963263
1
0.999346
0.991002
0.991667
0.99965
0.983869
0.785045
0.846939
0.995357
1
0.998672
1
0.986785
0.999067
1
0.990597
0.999046
1
0.992888
0.987541
0.998806
1
0.99692
0.975048
0.878815
0.928591
0.922528
0.999662
0.969796
0.984369
0.991262
0.948709
0.99995
0.9989
0.978844
0.931717
1
0.993929
0.999025
0.635805
0.866257
1
0.98099
0.987094
0.986195
0.995784
1
0.9998
1
1
1
0.968537
0.921193
0.980738
1
0.996627
0.978874
0.961756
1
0.840348
0.931673
1
0.978527
1
0.801022
0.915075
0.981852
0.93788
0.996653
0.912564
0.999
1
0.979965
0.992533
1
0.98625
0.906385
0.983918
0.992746
0.981471
0.903571
0.992208
1
0.996907
0.982993
1
0.986967
0.975643
0.595957
0.995527
0.977868
0.99995
0.99359
0.999133
0.999332
0.756583
0.886515
0.991927
0.87051
0.990567
0.977735
0.991061
0.98604
0.996974
0.9776
0.99498
0.905805
0.969694
0.974202
0.997422
1
1
0.9991
0.99965
0.999397
0.978057
0.99342
0.967645
0.996183
0.995743
0.990526
1
0.935419
0.991945
0.983915
0.989094
0.997399
0.988676
0.743815
0.999304
0.9999
0.996961
0.993325
0.998368
0.993546
0.984357
0.959393
0.99955
0.998393
0.994203
0.971109
0.985974
0.999038
0.965744
0.981776
0.985276
0.9987
1
0.994535
0.9915
0.988069
0.987853
1
0.994267
0.994858
0.754219
0.943404
0.995933
0.998187
0.997333
0.919734
0.982323
1
1
1
0.993846
0.996663
0.9999
0.990486
0.988275
0.997557
0.959211
0.998366
0.999183
1
0.969043
0.894334
0.977406
0.99975
1
0.985942
0.9973
0.99975
0.986843
0.99995
0.99925
0.997809
0.942943
0.907121
0.987287
1
0.984908
0.969005
1
0.99616
1
0.964904
0.895885
0.855822
1
0.977614
0.996271
0.98432
1
0.993026
0.993434
0.990512
0.992673
0.96442
0.96255
0.982731
0.996114
0.897528
0.51262
0.947429
0.997228
0.994174
1
0.949924
1
0.977354
0.980447
0.959392
0.980598
0.995193
0.988035
0.98804
0.985682
0.896645
1
0.99995
1
0.994232
0.987164
0.9999
0.937213
0.99935
1
0.695749
0.682489
0.974
1
0.9995
0.999733
0.979139
0.99995
0.995092
0.9983
1
0.988314
1
0.994685
0.825537
0.839678
0.99811
0.981277
0.993928
0.992246
1
0.956625
1
0.984947
0.99915
0.991865
0.983064
0.977276
0.991331
0.99995
1
1
0.9916
0.999808
0.999015
0.980018
0.997263
0.971498
0.9995
0.996125
0.956994
0.9996
0.811287
0.579388
0.93359
0.701843
0.984149
0.966079
0.991386
0.867545
0.93243
0.981313
0.9999
0.84279
0.998213
0.987867
0.998367
0.951484
1
0.992052
0.998601
0.972114
0.930826
0.741878
0.783499
1
0.9571
0.987414
0.999833
1
0.994648
0.99965
0.996452
0.995164
1
0.99172
0.504742
0.97974
0.983136
0.998738
0.994538
1
0.98936
0.996903
0.993066
0.983884
0.99049
0.995989
0.548129
0.926456
0.990675
0.997213
0.583507
1
0.992995
0.988986
0.966438
0.989072
0.987733
0.984464
0.958854
0.84522
0.938864
0.782503
0.986858
0.939419
0.908135
1
0.984824
0.99585
0.935847
0.96423
0.948923
0.860406
0.994482
0.993546
0.62778
0.886661
0.998211
0.981991
0.99805
0.966902
0.867441
0.983962
0.990984
0.990113
0.997533
0.981667
0.99985
0.99965
0.988703
1
0.617317
0.9997
0.994485
0.989029
0.997046
1
0.956543
0.992647
0.993569
0.979986
1
0.957733
1
0.868723
0.94803
0.9988
0.998228
0.991325
0.994192
1
0.907098
0.992322
0.984776
0.988796
0.985013
0.907884
0.959394
0.963959
0.975633
0.957998
0.968673
0.985541
0.963651
0.974216
0.970974
0.971398
0.956336
0.984032
0.990739
0.98927
0.98978
0.978366
0.967283
0.900382
0.93023
0.979676
0.956413
0.983064
0.976145
0.976166
0.993686
0.986836
0.985942
0.995435
0.979996
0.997579
0.830413
0.988418
0.992452
0.995011
0.988861
0.9914
0.964096
0.948867
0.98326
0.931782
0.99679
0.922168
0.926006
0.991156
0.96669
0.981342
0.942994
0.981313
0.967044
0.986187
0.990587
0.978351
0.97723
0.992281
0.984812
0.992038
0.562126
0.972889
0.987168
0.973057
0.969125
0.960794
0.91835
0.988905
0.958245
0.98717
0.970228
0.987632
0.977649
0.95431
0.960019
0.969625
0.982833
0.952598
0.993182
0.974125
0.978691
0.994329
0.997179
0.978686
0.995658
0.973359
0.98735
0.999183
1
1
0.98944
0.999513
0.99995
0.983216
0.974182
0.996353
0.973371
0.986709
0.990121
0.991541
0.963522
0.998048
0.984949
0.946238
0.970739
0.994403
0.989888
0.99649
0.508233
0.986219
0.982938
0.986612
0.999347
0.996598
0.98845
1
0.9988
0.985795
0.995027
0.998256
0.979602
0.983702
0.974186
0.965023
0.994624
0.997442
0.975271
0.988578
0.971142
0.980925
0.984332
0.975686
0.980433
0.995258
0.987982
0.976179
0.957325
0.992908
0.885491
0.989571
0.99995
0.990361
0.997887
0.992664
0.980289
0.990422
0.957763
0.972053
0.995566
0.987694
0.987542
0.900067
0.977476
0.993749
1
0.999905
1
1
1
0.998848
0.99975
0.999025
0.995485
0.984619
0.976081
0.975275
0.859495
0.988284
0.982714
0.969941
0.991468
0.988199
0.98969
0.999375
0.995541
0.979114
0.994064
0.473296
0.551663
0.986648
0.991792
0.989855
0.93936
0.521607
0.531726
0.507764
0.85125
0.989105
0.988415
0.99347
0.980375
0.97969
0.993408
0.988665
0.997153
0.764104
0.583073
0.610862
0.571565
0.568165
0.565769
0.459985
0.339302
0.374239
0.341267
0.41991
0.332258
0.167762
0.164533
0.16229
0.144306
0.166395
0.178026
0.316753
0.371614
0.303635
0.280577
0.509581
0.518926
0.522453
0.531732
0.551845
0.5213
0.472822
0.275518
0.413448
0.415543
0.26395
0.435599
0.498407
0.499701
0.524895
0.548538
0.522267
0.549146
0.518527
0.543807
0.524657
0.519617
0.381134
0.556254
0.547996
0.551898
0.535217
0.53955
0.430102
0.166586
0.097579
0.190877
0.0819647
0.138586
0.246765
0.601123
0.36777
0.309456
0.49353
0.542867
0.52535
0.5505
0.551207
0.553602
0.567777
0.506597
0.5219
0.528614
0.5349
0.513825
0.527076
0.5339
0.526985
0.536733
0.519825
0.503967
0.512425
0.507046
0.52765
0.533879
0.524183
0.523895
0.539632
0.529372
0.436316
0.367702
0.393233
0.291557
0.304306
0.345181
0.290042
0.169687
0.163831
0.143065
0.161538
0.165011
0.164209
0.395682
0.529325
0.394891
0.51016
0.519359
0.514939
0.522
0.508267
0.494889
0.525175
0.509926
0.516757
0.506168
0.513072
0.439974
0.402848
0.322725
0.593962
0.960313
0.886747
0.873559
0.984455
0.989693
0.99659
0.968618
0.980147
0.981085
0.998843
0.973577
1
0.994262
1
0.984017
0.825265
0.982002
0.998004
0.976125
0.996813
0.978122
0.998648
1
0.995327
0.985197
0.99653
0.993275
0.974106
0.994594
0.983227
0.948641
0.970561
0.99595
0.980197
0.873367
0.957314
0.96005
0.997183
0.92921
0.990096
0.981144
0.985894
0.956095
0.97806
0.990862
0.986312
0.961007
0.98221
0.970603
0.980122
0.966643
0.941908
0.987244
0.96714
0.984349
0.997213
0.993449
0.993316
0.989557
0.992026
0.994365
0.989296
0.988077
0.9999
0.967978
0.992523
0.986882
0.993432
0.988067
1
0.964976
0.981499
0.923994
0.735361
0.980129
0.952936
0.714874
0.67847
0.619115
0.474443
0.602086
0.872421
0.874133
0.993106
1
0.995998
0.944719
0.988717
0.977563
0.989385
0.993652
0.992572
0.917065
0.922125
0.881382
0.969225
0.855807
0.830953
0.549799
0.705638
0.744903
0.588756
0.571514
0.541587
0.517615
0.501316
0.515946
0.535857
0.50376
0.503906
0.517564
0.51167
0.582974
0.627004
0.625065
0.568193
0.507009
0.545031
0.50021
0.602295
0.604839
0.567699
0.530369
0.521483
0.567188
0.509236
0.536169
0.493755
0.50396
0.512357
0.520817
0.501906
0.494284
0.0312833
0
0
0
0
0
0
0
0
0
0
0
0
0
0
0
0
0
0
0
0.173707
0.182087
0.17863
0.209801
0.213184
0.175659
0.191252
0.224223
0.183751
0.181994
0.169837
0.187075
0.185594
0.250577
0.30666
0.164253
0
0
0
0
0
0
0.164425
0.516754
0.812243
0.924438
0.991691
0.868374
0.993698
0.948035
0.965394
0.987116
0.585525
0.494019
0.520732
0.512537
0.5187
0.477698
0.505264
0.5186
0.557649
0.524894
0.530155
0.543066
0.598226
0.597201
0.539842
0.553269
0.504459
0.557817
0.617245
0.607297
0.605887
0.84445
0.983375
0.601558
0.524393
0.493492
0.497207
0.53959
0.520559
0.51151
0.520729
0.52968
0.556986
0.602083
0.949218
0.963192
0.62192
0.598272
0.342582
0.131267
0.165296
0.0813547
0.119125
0.229114
0.421708
0.250693
0.164783
0.321882
0.149433
0.11222
0.228609
0.183378
0.198537
0.489736
0.545476
0.106151
0
0
0
0
0
0
0
0
0
0
0
0
0
0
0
0
0
0
0
0
0
0
0
0
0
0
0
0
0
0
0
0
0
0
0
0
0
0
0
0
0
0
0
0
0
0
0
0
0
0
0
0
0
0
0
0
0
0
0
0
0
0
0
0
0
0
0
0
0
0
0
0
0
0
0
0
0
0
0
0
0
0
0
0
0
0
0
0
0
0
0
0
0
0
0
0
0
0
0
0.418683
0.721586
0.328044
0.107229
0.307443
0.119688
0.115464
0.270916
0.100226
0.317538
0.27921
0.124201
0.215054
0.16488
0.0973261
0.0997772
0.0928563
0.216842
0.241295
0.233737
0.193864
0.176599
0.178474
0.195326
0.219245
0.215678
0.147854
0.208651
0.195226
0.159867
0.143683
0.164062
0.175461
0.254101
0.546233
0.449616
0.473391
0.305786
0.211709
0.0759912
0.103915
0.0947981
0.0990201
0.153239
0.357363
0.285486
0.231429
0.233144
0.263738
0.25155
0.208706
0.220046
0.192482
0.257731
0.221771
0.243696
0.226944
0.242367
0.353749
0.201195
0.160422
0.129569
0.109369
0.0832566
0.118922
0.0750654
0.118045
0.418984
0.482037
0.220388
0.0914251
0.0891773
0.0716888
0.0444001
0
0
0
0
0.00910605
0.0606194
0.0581926
0.043546
0.0600032
0.0523023
0.0364698
0.0382179
0.0406035
0.0946482
0.0420775
0.0151537
0.0371523
0.0504001
0.0410863
0.0522466
0.0495345
0.0652809
0.0373496
0.0329164
0.0242424
0.0395707
0.0413237
0.0181822
0.043521
0.0360251
0.0415143
0.0484925
0.0487798
0.0533618
0.0309516
0.0408505
0.0343748
0.0338706
0.0466733
0.048609
0.0560822
0.0366295
0.0268312
0.0328012
0.048071
0.0465012
0.0436103
0.0468712
0.0317046
0.0542842
0.0301061
0.0330789
0.023012
0.0335918
0.0385434
0.0453494
0.0261394
0.0611061
0.0455875
0.0572536
0.0329259
0.0387734
0.0303012
0.0418009
0.0367714
0.0404779
0.0420967
0.0341209
0.0359183
0.0413182
0.0477995
0.0394463
0.0413626
0.0576397
0.0557692
0.0385974
0.0371978
0.061039
0.0434962
0.0458151
0.0491188
0.0637093
0.0539678
0.0305857
0.0436696
0.0429053
0.0548268
0.0339052
0.033987
0.0602129
0.045023
0.0395414
0.0409316
0.0282839
0.0474308
0.0603826
0.0523477
0.0304174
0.0460905
0.0373935
0.064413
0.0414412
0.0398397
0.0486011
0.047982
0.0342843
0.0475725
0.0743297
0.0534047
0.0459584
0.0708841
0.0359622
0.0406451
0.038864
0.0421199
0.0782017
0.0319653
0.0608624
0.0589196
0.0390029
0.0517724
0.0363838
0.0461918
0.0377423
0.0424039
0.0304605
0.0529866
0.0526035
0.0365913
0.0454026
0.0673592
0.0287905
0.0551302
0.0330204
0.0489414
0.0543483
0.0606712
0.02862
0.0370677
0.0590781
0.0342305
0.0424651
0.0529504
0.0446244
0.0214547
0.0707168
0.0482963
0.0336817
0.0345314
0.0341568
0.0448572
0.0352634
0.0570716
0.0362669
0.0551549
0.0649513
0.0505609
0.0424703
0.0412409
0.038451
0.0495182
0.0524127
0.0387319
0.0349823
0.0189218
0.0477184
0.0542724
0.0561793
0.0444593
0.0458382
0.0441313
0.0539573
0.0595655
0.0512593
0.0440989
0.038567
0.0283069
0.0419811
0.0405962
0.0418426
0.0423582
0.0347157
0.049942
0.0392309
0.0248846
0.0450166
0.032702
0.0582342
0.0347692
0.0442282
0.0250062
0.0448531
0.0574906
0.0401495
0.0572171
0.000587106
0
0
0
0
0.104684
0.0786734
0.136949
0.254014
0.341019
0.130566
0.202091
0.150097
0.187703
0.125298
0.146093
0.105266
0.0806685
0.143396
0.0781878
0.0249103
0
0
0
0
0
0
0
0
0
0
0
0
0
0
0
0
0
0
0
0.0994273
0.776321
0.770019
0.67974
0.683914
0.41152
0.485504
0.422254
0.186842
0.194943
0.254472
0.301482
0.206882
0.256121
0.196505
0.19352
0.334238
0.291715
0.401495
0.316566
0.418434
0.406822
0.266009
0.348698
0.325009
0.415761
0.77518
0.826801
0.844033
0.56329
0.45533
0.299952
0.220757
0.19809
0.217902
0.195913
0.339559
0.759254
0.839827
0.70568
0.671501
0.709513
0.934398
0.668442
0.694564
0.83902
0.776748
0.992069
0.981694
0.989796
1
1
0.985572
0.994864
0.962481
0.996966
1
0.987623
0.985966
0.932973
0.656686
0.992953
0.954374
0.97793
0.916412
0.989527
0.9962
0.96516
0.986685
0.967291
0.814938
0.965345
0.997304
0.9998
0.963472
0.842
0.516604
0.997729
0.990269
1
0.9999
0.996412
1
0.991526
1
0.994481
0.912274
0.97233
0.98283
0.997277
0.988341
0.756312
0.621767
0.459984
0.469825
0.471383
0.360633
0.386446
0.366262
0.428624
0.701817
0.962881
0.818606
0.854059
0.925301
0.768609
0.96872
0.929559
0.942327
0.532854
0.446493
0.401133
0.401506
0.396755
0.484907
0.443725
0.49675
0.67395
0.7501
0.744369
0.767565
0.770948
0.796499
0.775651
0.800835
0.774127
0.652343
0.590521
0.363357
0.374208
0.532467
0.455427
0.532213
0.41066
0.654424
0.494277
0.343515
0.356439
0.220693
0.41618
0.312718
0.191209
0.425603
0.420785
0.498367
0.39568
0.457226
0.345978
0.300391
0.398167
0.409257
0.689653
0.553945
0.587933
0.500367
0.277766
0.364179
0.5384
0.877175
0.983383
0.990621
0.982702
1
0.99415
0.987152
0.989707
0.99952
0.986861
0.974506
0.974442
0.996135
0.978099
0.888557
0.859371
0.988243
0.98562
0.986521
0.987252
0.956832
0.992132
0.998388
0.985393
0.994013
0.991448
0.950171
0.986333
0.976456
0.991654
0.908828
0.500073
0.995553
0.977434
0.928542
0.962429
0.981268
0.459455
0.852572
0.743643
0.990345
0.972805
0.994299
0.985783
0.985067
0.998851
1
0.98258
0.983567
0.991248
0.998764
0.988585
0.991777
0.992499
0.978325
0.977596
0.993046
0.961582
0.965544
0.98553
0.961173
0.966451
0.996179
0.984108
0.988815
0.939223
0.976653
0.963528
0.964008
0.966026
0.975757
0.974679
0.963824
0.919267
0.969333
0.989262
0.96844
0.961518
0.970878
0.987152
0.993509
0.978213
0.991918
0.956856
0.990551
0.994497
0.98013
0.985588
0.957836
0.995795
0.96068
0.977068
0.95399
0.731671
0.561998
0.504531
0.464783
0.435487
0.373065
0.470934
0.441937
0.611676
0.637242
0.530034
0.411583
0.381531
0.340515
0.475812
0.477258
0.497759
0.271546
0.428455
0.499312
0.423538
0.437184
0.208135
0.31567
0.313505
0.350141
0.492532
0.42224
0.401421
0.303032
0.417223
0.3606
0.350911
0.364755
0.571315
0.986013
0.47153
0.343492
0.341364
0.351081
0.41131
0.307787
0.386572
0.399521
0
0
0
0
0.0177283
0.409543
0.31565
0.328009
0.288047
0.391197
0.412759
0.447858
0.348674
0.305838
0.365254
0.365713
0.349679
0.411533
0.529317
0.584285
0.85578
0.981459
0.975727
0.946476
0.891014
0.982969
0.94778
0.978751
0.992988
0.989156
0.965458
0.985393
0.996512
0.983211
1
0.97889
0.997063
0.995748
0.709736
0.993606
1
0.997363
0.995293
0.826703
0.992471
0.894436
0.994117
0.992529
0.988266
0.83932
0.81842
0.985332
0.984959
0.998236
0.995345
0.988364
0.996324
0.980355
0.9994
0.971098
0.941372
0.9813
0.846251
0.748338
0.992935
0.993395
0.948615
0.986132
0.989077
0.864737
0.971347
0.988361
0.989576
0.99847
0.991996
0.95479
0.98486
0.992906
0.977905
0.998958
0.992519
0.992409
0.691667
0.9956
1
0.991178
0.97044
0.986968
0.994677
0.987813
0.995924
0.996366
0.944006
0.997632
0.997404
0.998632
0.992385
0.948304
0.971667
0.907421
0.972546
0.990785
0.987923
0.991519
1
0.989608
0.995177
0.999408
0.954649
1
0.97692
1
1
0.997472
0.994585
0.880393
0.993313
0.996418
0.984092
0.993387
0.980787
0.980089
0.950266
0.979633
0.973505
0.996567
0.973182
0.992028
0.99803
0.990289
0.985541
0.99703
0.995745
0.993768
0.991122
0.987248
0.994446
0.983058
0.993965
0.992912
1
0.995152
0.996268
0.998383
0.998233
0.991556
0.968008
0.99423
0.996457
0.986981
0.976586
0.985802
0.992738
0.856184
0.428595
0.74338
0.565173
0.932336
0.982679
0.981048
0.699874
0.976503
1
0.980451
0.978975
0.952952
0.94506
0.99564
0.988127
0.833377
0.963988
0.978356
0.998605
0.98892
0.983548
0.927675
0.957348
0.994738
0.656291
0.856529
0.89198
0.973518
0.953681
0.746329
0.979881
0.982441
0.811503
0.962547
0.951602
0.968492
0.983133
0.981592
0.985678
0.979259
0.981213
0.998381
0.996089
0.985188
0.986277
1
0.975423
0.973254
0.955567
0.951506
0.98982
0.922628
0.93174
0.97911
0.977152
0.978614
0.983722
0.993799
0.983353
0.990477
0.974111
0.994685
0.982737
0.987704
0.989313
0.992446
0.992953
0.988245
0.986411
1
0.985079
0.979959
0.99733
0.949272
0.987751
0.955187
0.83858
0.989964
0.985822
0.978119
0.998735
1
0.99935
0.9999
0.959353
0.99312
0.977726
0.997322
0.990401
0.986669
0.994906
0.955558
0.900985
0.9991
0.989437
0.977286
0.982069
0.945589
0.973956
1
0.985604
0.986601
0.995051
0.986081
0.905862
0.974925
0.999024
0.988978
0.993146
0.993715
0.399995
0.359202
0.6662
0.993714
0.970587
0.9873
1
0.508656
0.962514
0.982138
0.99846
0.986158
0.995269
0.999205
0.999713
0.998905
0.999039
0.983695
0.98926
0.989633
0.99644
0.993122
0.976749
0.985176
0.99564
0.972927
0.981995
0.986632
0.830645
0.977721
0.976611
0.992733
0.995315
0.994241
0.967783
0.987657
0.99846
0.951832
0.972317
0.996355
0.997369
0.984873
0.987232
0.985152
0.986952
0.967097
0.983428
0.966968
0.957348
0.938989
0.964572
0.922626
0.953799
0.973646
0.996573
0.99995
1
0.991034
0.968022
0.999463
0.947394
0.983344
0.9996
0.937575
0.995211
0.988751
0.994405
0.97852
0.982374
0.98511
0.988404
0.970048
0.997671
0.99985
0.995688
0.983574
0.975394
0.972091
0.993147
0.975683
0.978679
0.982363
1
0.994446
0.99955
0.996538
0.997247
0.972938
0.987223
0.988617
0.998357
0.994585
0.961395
0.87222
0.990636
0.988899
0.980667
0.969122
0.988519
0.945413
0.977171
0.936792
0.953852
0.973207
0.983787
0.958503
0.993107
0.980094
0.961444
0.951901
0.969956
0.972633
0.978668
0.950735
0.962724
0.867662
0.759234
0.955741
0.980855
0.959047
0.988422
0.973404
0.991154
0.687332
0.885918
0.965733
0.983992
0.954678
0.998372
0.999867
0.992074
0.993832
0.96972
0.995791
0.949359
0.996481
0.988637
0.689129
0.997194
0.978096
0.963066
0.978997
0.96306
0.996614
0.999513
0.998091
0.990774
0.970433
0.986327
0.965428
0.991147
0.977499
0.960255
0.969769
0.96037
0.977946
0.930644
0.960059
0.976423
0.968138
0.986484
0.990679
0.990298
0.949098
0.997017
0.993537
0.824362
0.924036
0.985442
0.995963
0.987561
0.9998
0.991771
0.985707
1
0.986203
1
1
1
0.992107
0.987387
0.999069
0.989178
0.99812
0.990763
0.853858
0.975014
0.99965
0.996314
0.995442
1
1
0.96546
0.991058
0.992975
0.982256
0.9849
0.99788
0.982321
0.987907
0.975849
0.993872
0.96515
0.996882
0.995879
0.989584
1
0.986554
0.982975
0.999825
0.991383
0.994282
0.995278
0.990377
1
0.99423
0.999375
0.996257
0.996433
0.996987
0.99976
0.982122
0.9932
0.984964
0.546765
0.977543
0.99861
0.9934
0.998506
0.979404
0.997464
0.991067
1
0.992804
1
0.99258
0.984066
0.997262
0.999564
1
0.99605
0.993431
0.991425
0.99665
0.99684
0.885659
0.988279
0.999033
0.633702
0.769185
0.950058
0.996634
0.994477
1
0.886454
1
0.890329
0.990085
0.985351
0.988816
0.989038
1
0.96777
0.998037
0.999194
0.989851
0.998646
0.996832
0.999174
0.937672
0.993066
0.993598
0.998738
1
0.984846
0.982531
0.997716
0.98777
0.980465
0.461948
0.993284
0.779844
0.971752
0.965408
1
1
1
0.984919
0.990396
0.984791
1
1
0.998041
1
1
0.994196
0.954384
0.981334
0.911357
0.881352
0.995559
1
0.99625
0.977352
1
0.990422
0.992645
0.998653
1
0.923193
0.992638
0.995014
0.592684
0.979435
1
0.986921
1
0.987568
0.994242
0.993538
0.996182
1
0.924608
0.992011
1
0.9999
0.993017
0.996264
0.993612
1
0.99624
0.924155
0.990695
0.941519
0.967823
0.987801
1
0.992026
0.969919
0.77108
0.990145
0.987697
0.996548
0.903075
0.993512
0.896531
0.97586
0.99304
0.927326
0.978969
0.988766
0.973607
0.988958
0.993044
0.992274
0.950761
0.971461
0.97884
0.999715
0.997415
0.824479
0.967479
0.997058
0.996378
0.99798
0.99519
0.976839
0.998187
0.982198
0.993971
1
0.998208
0.984947
1
0.993076
0.993271
0.99985
0.997038
0.984169
1
1
0.993797
1
0.972387
0.9932
0.996329
0.945112
0.981792
0.998425
0.9999
0.955375
0.997992
0.991436
0.993185
0.998909
1
1
0.995419
0.983096
0.998366
0.997208
0.972292
0.952688
0.996103
0.997932
0.935022
0.978479
1
0.986325
0.984037
0.978016
1
0.997097
0.995105
0.977627
0.989298
0.996708
0.997783
0.993887
0.984592
0.997348
0.991744
0.99622
0.985865
0.998283
0.966157
0.996144
0.987376
0.996494
0.996732
0.987971
0.853383
1
0.998108
0.978177
1
0.982215
1
0.989882
0.992439
0.995047
0.99265
0.990457
0.995723
0.99975
0.991545
0.987141
0.99875
0.983757
0.993764
0.940057
0.943368
0.909258
0.990663
0.801552
0.9998
0.914651
0.997946
0.989242
0.993904
0.9969
0.998048
0.998334
0.98946
0.984546
0.970568
0.9999
0.998172
1
0.983676
0.990206
0.9993
0.999272
0.997997
0.987721
0.992125
1
0.9971
0.99955
0.987373
0.993588
0.998613
1
0.986137
0.952941
1
0.964157
0.640437
0.986802
0.968681
0.966728
0.997043
0.989371
0.951167
0.998105
0.979671
0.951671
0.898012
0.98762
0.991379
1
0.988309
0.995213
0.995226
0.997597
0.983545
0.98031
0.989495
0.990901
0.949427
0.989586
0.976399
0.618804
0.627247
0.998332
0.985185
0.998487
0.878964
0.983107
0.997908
1
0.997972
0.980531
0.95612
0.998124
0.99995
0.991654
0.992452
0.974943
0.987983
0.990108
0.997617
0.984027
0.989455
0.844521
0.993141
0.999297
0.981099
0.968261
0.995767
0.996602
0.998636
0.984602
0.992168
0.941291
0.951169
0.977336
0.987117
0.997805
0.992423
0.90132
0.9998
0.995019
0.998608
0.997391
0.9999
0.999833
0.985461
0.971526
0.973758
0.985915
1
0.992135
0.993466
0.993815
0.989831
1
0.994854
0.999176
0.976525
0.98987
0.999053
0.990762
0.924365
0.985238
1
0.99895
0.989814
0.995708
0.995061
1
0.991664
0.994693
0.99985
0.998165
0.985689
0.99314
0.9996
0.991869
0.982577
0.832202
0.974851
0.981433
0.979256
0.995714
0.987075
0.997177
0.995993
0.994082
0.996218
1
1
0.993123
1
1
0.403698
0.99367
0.997971
0.992982
0.996965
0.993711
0.955532
0.894257
0.677549
0.924139
0.870946
0.516243
0.699799
0.942929
0.96395
0.930476
0.96738
0.967918
0.97297
0.966276
0.961086
0.998267
0.991983
0.856677
0.417468
0.346555
0.231083
0.236342
0.176539
0.139725
0.16285
0.180044
0.170161
0.245245
0.405478
0.601805
0.609714
0.584125
0.795451
0.98987
0.983227
0.976887
0.956247
0.995331
0.996573
0.987116
0.989609
1
0.975897
0.989204
0.991513
0.994722
0.99995
0.998767
0.979612
0.954576
0.885421
1
0.9886
1
1
1
0.994939
0.995911
0.991625
1
0.984297
0.98994
1
0.995924
0.99985
1
0.99415
1
0.99985
0.976142
0.993419
0.851479
0.796213
0.959743
0.989827
0.802306
0.997495
1
0.993306
1
0.998916
0.993855
0.987229
0.997114
0.976734
0.995753
0.950887
0.997468
0.993694
0.99995
0.9939
0.993896
0.988303
0.985501
0.952619
0.70635
0.994434
0.990772
0.99865
0.921322
0.95687
0.996423
0.996601
0.987581
0.948687
1
1
0.998454
0.9995
0.9996
0.63154
0.984415
0.928777
0.990469
1
0.99895
0.9997
0.989398
1
0.997591
0.981171
1
0.997291
0.997418
0.992827
0.996179
0.984074
0.981166
0.994389
0.979377
0.9999
0.990162
0.994034
0.9999
0.971905
0.990743
0.99675
0.997804
0.923652
0.934349
0.984593
0.987108
0.99877
0.991825
0.99945
0.993844
0.999209
0.977975
0.994818
0.985371
0.9992
0.993434
0.993962
0.979721
0.973881
0.932824
0.9974
0.994546
1
0.995121
0.91867
0.988929
0.898145
0.676801
0.187992
0.191828
0.164727
0.151103
0.150635
0.178769
0.234869
0.386451
0.536681
0.81385
0.994682
0.862147
0.99355
0.745743
0.863311
0.999185
0.992199
0.974191
0.994465
0.997524
0.97284
0.99258
1
0.902145
0.908988
0.984343
0.994669
0.996069
0.997401
0.991913
0.9998
0.9989
0.99315
0.999475
0.961537
0.997948
0.835226
0.555778
0.931567
1
0.9999
0.98777
1
1
0.95233
0.980662
0.998352
0.987683
0.989039
0.974257
0.776705
0.970897
0.9671
0.974694
0.969259
0.99509
0.98219
0.981282
0.989736
0.983044
0.861916
0.983388
0.986587
0.969172
0.992222
0.921771
0.490899
0.35554
0.392213
0.491038
0.946439
0.989193
0.976129
0.992734
0.975549
0.985671
0.786678
0.906427
0.990341
0.996248
0.989515
0.792807
0.395684
0.458712
0.450054
0.74196
0.858369
0.965718
0.813656
0.340279
0.328842
0.30303
0.248006
0.44261
0.869125
0.976903
0.962775
0.759937
0.991459
0.992706
0.970386
0.989545
0.985409
0.988522
0.9999
0.998706
0.99905
0.997351
0.97395
1
0.979047
0.998017
0.99051
0.971459
0.965625
1
0.948274
0.977149
0.973162
0.962799
0.988368
0.968716
0.980056
0.992159
0.977057
0.972603
0.987494
0.952664
0.444433
0.993223
0.999755
0.987472
0.988491
0.954585
0.993538
0.996127
0.95947
0.995999
1
0.988157
0.99573
0.988267
0.994206
0.971533
0.99275
1
0.986683
0.765198
0.851724
1
0.999654
1
0.989276
0.995981
0.99895
1
0.997297
1
0.995032
0.990132
0.99765
0.992442
0.972395
0.966234
0.996624
0.991511
0.998181
1
0.990609
0.971372
0.989087
0.966423
0.950163
0.981617
0.977894
0.978872
0.979939
0.97704
0.996871
0.982366
0.898169
0.975436
0.976262
0.982092
0.935683
0.940772
0.962747
0.983409
0.971751
0.985452
0.813816
0.520684
0.450472
0.377933
0.352716
0.435363
0.27802
0.157843
0.15255
0.15051
0.131946
0.147509
0.18489
0.231599
0.361399
0.35897
0.354122
0.344975
0.358627
0.417954
0.336034
0.337896
0.219771
0.331502
0.396302
0.506835
0.209574
0.44712
0.328653
0.501833
0.5056
0.5171
0.470329
0.45871
0.344505
0.454937
0.675777
0.920258
0.902831
0.998424
0.790659
0.982148
0.971545
1
1
0.919525
0.503838
0.982753
0.956904
0.822521
0.332475
0.335111
0.228369
0.329746
0.420715
0.463157
0.348109
0.456024
0.469127
0.515617
0.50435
0.500517
0.328008
0.449758
0.192251
0.5047
0.418965
0.329001
0.223337
0.34062
0.331938
0.427042
0.370811
0.359424
0.360011
0.356666
0.35231
0.241522
0.196849
0.150217
0.13222
0.149415
0.145384
0.156279
0.249786
0.436158
0.349589
0.347623
0.43186
0.509644
0.687272
0.99975
1
0.983015
0.989056
0.952397
0.765731
0.997128
0.9996
0.998683
0.986066
0.99945
0.971244
0.988476
1
0.992909
0.978556
0.99995
0.996047
0.986511
0.971204
0.991144
0.998113
0.996245
0.991768
0.999383
1
0.9986
0.854784
0.99345
0.991986
0.99885
0.998218
0.986653
0.983849
0.994667
0.996037
0.998354
0.999064
0.997726
0.998511
0.999356
0.983593
0.982688
0.991917
0.876644
0.997115
0.996829
1
0.997781
0.990425
0.961293
0.997912
1
0.997726
0.998745
0.994102
1
0.93925
0.79367
0.993485
0.991863
0.663013
0.526375
0.543234
0.523493
0.520775
0.536527
0.5267
0.508721
0.512482
0.505033
0.512831
0.538401
0.522419
0.536317
0.528693
0.514567
0.53685
0.529279
0.51795
0.505753
0.544934
0.560184
0.55175
0.54652
0.522638
0.54075
0.5777
0.774603
0.682144
0.53435
0.529699
0.553669
0.559352
0.45555
0.448411
0.523155
0.757293
0.973712
0.999775
0.960029
0.994465
1
0.889672
0.897412
0.99595
0.991678
0.962677
0.530524
0.519711
0.558319
0.520621
0.53915
0.527128
0.499868
0.509389
0.321694
0.291095
0.509196
0.506556
0.431983
0.487278
0.613275
0.622398
0.777845
0.99537
0.983051
0.978715
0.976236
0.938034
0.999104
0.984855
0.904776
0.997168
0.971359
0.998122
0.976411
0.974664
0.991611
0.957357
0.781356
0.972092
0.940791
0.983469
0.981134
0.981663
0.993909
0.827163
0.966752
0.887589
0.975197
0.979265
0.975613
0.980748
0.981629
0.993002
0.977602
0.971953
0.961849
0.990241
0.998396
0.978317
0.996155
0.913238
0.626584
0.874957
0.988979
0.995497
0.986056
0.993021
0.818973
0.480035
0.210099
0.167256
0.14172
0.14184
0.145378
0.15537
0.184518
0.47693
0.423506
0.985138
0.99942
0.974466
0.988304
0.733982
0.301925
0.960567
0.654102
0.979732
0.966183
0.981156
0.981925
0.989351
0.980726
0.944385
0.900798
0.809213
0.980442
0.991726
0.998653
0.991441
0.974834
0.9898
0.978083
0.969149
0.993528
0.895648
0.999004
0.989539
0.970767
0.993242
0.996284
0.955401
0.991926
0.981563
0.980676
0.986673
0.977674
0.9879
0.974399
0.878277
0.988429
1
0.972967
0.955062
0.96708
1
0.987039
0.920836
0.999084
0.998242
0.97693
1
0.966394
0.998645
0.947767
0.991112
0.997284
0.993577
0.99607
0.99014
1
1
0.999438
0.886061
0.962861
0.99955
0.9997
0.970743
0.98271
0.98048
0.986249
0.990246
0.959217
0.966719
0.975815
0.993711
0.999115
0.946067
0.993685
0.988972
1
1
0.807896
0.678178
0.713033
0.74125
0.744237
0.7686
0.772743
0.79791
0.782657
0.788848
0.738543
0.443204
0.757099
0.32923
0.214202
0.222129
0.283418
0.191209
0.165058
0.0909419
0.168936
0.220765
0.387585
0.344716
0.307523
0.3041
0.345304
0.306316
0.356939
0.255368
0.170195
0.147808
0.272378
0.0920336
0.371591
0.552252
0.535949
0.340068
0.460567
0.914196
0.826052
0.988922
0.953922
0.978545
0.98983
1
0.990024
0.977714
0.987488
0.969257
0.936154
0.981245
0.990611
0.9503
0.970942
0.982793
0.970967
0.990713
0.969
0.982518
0.971674
0.997812
0.992175
0.990923
0.980649
0.970439
0.980501
0.984298
1
0.984308
0.986207
0.964123
0.999324
0.492949
0.993896
0.972676
0.99985
0.905297
0.990532
0.985351
0.923342
0.644019
0.826056
0.996467
0.992933
0.842687
0.999363
0.988021
1
0.990484
0.9978
0.992119
0.959986
1
0.995174
0.978022
0.997636
1
0.99995
0.98444
0.765313
0.995041
0.904133
0.987927
1
0.728616
0.985205
0.721067
0.996775
0.948758
0.995381
0.852126
0.87515
0.861533
0.988934
1
0.996794
0.9997
0.999514
0.946205
0.93803
1
0.998659
0.98815
0.965367
0.99385
0.99313
0.99693
0.999297
0.992297
0.972043
0.989158
1
0.98218
1
0.993435
0.987752
1
0.970874
0.94397
0.99965
0.917924
1
0.994786
0.978411
0.991801
0.878197
0.982786
1
0.988052
0.993854
0.966505
0.970644
0.9988
0.99985
0.848634
1
0.99985
0.99985
0.997296
0.99427
0.759097
0.996227
0.980376
0.957659
0.997129
0.986552
0.981701
0.988439
0.982223
0.982369
0.997012
0.521801
0.823392
0.989981
0.986653
0.991966
0.99628
0.95431
0.998875
0.983045
0.998293
0.963476
0.999316
1
1
0.983881
0.999208
1
0.990789
0.981351
0.956285
0.998416
0.950727
1
0.990918
0.980179
0.992283
0.9998
0.970101
1
1
1
0.997981
0.959718
0.683274
0.989479
0.982721
1
0.67345
0.808438
1
1
1
0.946323
0.950774
0.970436
0.935898
0.995755
1
0.831895
0.99603
0.999717
1
0.980822
0.819119
1
1
0.985495
0.982484
0.996258
0.89037
0.999464
1
0.922496
0.91149
0.986194
0.9936
0.995159
0.99556
1
0.991215
1
0.993154
1
0.99347
0.997722
0.99706
0.997922
0.984232
0.980442
0.927617
0.562936
0.967261
0.985216
0.985636
0.99875
1
1
0.996131
0.977692
0.940142
0.982935
0.991538
0.990914
0.912642
0.949134
0.987482
0.807954
0.9999
0.967424
0.935623
0.986268
0.971519
0.988704
0.70734
0.895826
0.524847
0.994859
0.985993
0.970133
0.997408
0.967644
0.958934
0.658188
0.9936
0.970192
0.997475
0.989292
0.983386
0.691355
0.982981
1
0.999279
0.991708
0.908325
0.997437
0.81726
0.936495
1
0.877909
0.988981
0.996461
0.983994
0.999825
0.787263
1
0.97326
0.84692
1
1
0.987332
0.991429
0.992081
0.901787
0.992225
0.996767
0.99297
0.985397
0.971689
0.996874
0.996877
0.997474
1
0.995995
1
1
0.703595
0.999883
0.969684
0.901575
0.987598
0.938769
0.982365
0.970537
0.981903
0.791615
0.981871
0.99947
0.996615
0.959281
0.996997
0.996517
0.941393
0.996366
0.99625
0.973835
0.995458
0.998771
0.995569
0.999117
0.986107
0.951734
1
0.933706
0.960557
0.996467
1
0.958043
0.928254
0.987852
0.997953
0.905549
0.990965
0.92952
0.774347
0.98835
0.9882
1
0.99995
0.827775
1
0.707023
0.971808
0.988867
0.983788
0.970242
0.99748
0.996425
0.954232
0.979864
0.983423
0.973832
1
1
0.869663
0.984597
0.642525
0.792041
1
0.949925
0.995225
0.993607
0.999077
0.830392
0.910414
0.902976
0.99985
0.995173
0.899745
0.632008
0.99825
0.9992
0.991487
1
0.97677
0.976645
0.998574
0.993946
0.998944
0.9999
0.99975
0.997016
0.961587
1
0.994069
0.987387
0.898408
0.771202
0.913174
0.998271
1
0.996079
0.986764
0.572992
0.895064
0.963069
0.998767
0.833473
0.99046
0.792023
0.822581
0.958077
0.984979
0.452751
0.991272
0.941369
0.529659
0.988544
0.993062
0.99995
0.99935
0.999226
0.991432
0.989898
0.998684
0.893735
0.78939
0.666623
0.86022
0.556073
0.905084
0.438818
0.998617
0.95833
0.977433
0.982737
0.992035
0.986309
0.645217
0.996303
0.795801
0.617032
0.77654
0.548559
0.999454
0.979373
0.9999
0.993265
0.993116
1
0.99347
0.99482
0.983044
0.973755
0.994138
0.988487
1
1
0.996454
0.998229
0.920823
0.993053
0.986076
1
0.694505
0.706818
0.9967
0.972655
0.985106
0.99795
0.996089
0.993722
0.995612
0.99975
0.97874
0.997766
0.997275
1
0.99359
0.99867
0.99801
0.790663
1
0.992087
0.988651
0.992657
0.982785
0.98406
0.999105
0.999068
0.988385
0.99925
0.685519
1
1
1
0.80126
1
0.9833
0.805054
1
0.992336
0.984169
0.998672
0.996361
0.976789
1
0.994452
0.991438
0.995374
0.994975
1
1
0.988981
0.971242
1
1
1
0.999563
0.992142
0.994201
0.845418
0.988633
1
1
0.9847
0.996336
0.994794
0.969416
0.995365
0.991482
0.999333
1
1
1
1
1
0.963467
0.993171
0.969837
0.575066
0.837521
0.990656
0.937673
0.99865
0.987891
0.896911
0.980273
0.990367
0.992156
0.613238
0.670197
0.977995
1
0.887514
0.94897
0.961218
1
1
0.987718
0.730857
0.85693
0.998283
0.994857
0.987815
1
0.999809
0.999533
0.985105
0.993538
0.985857
0.988139
0.997501
0.995075
0.995305
1
0.987834
0.994615
0.964799
0.969023
0.995943
0.988363
0.997156
0.998396
0.995281
0.989333
1
0.984966
0.872143
0.965026
0.98641
0.981428
0.992113
1
1
0.953281
0.990491
0.998487
0.998912
1
0.994264
0.931256
0.983545
0.993963
0.998082
0.99985
0.950787
0.98602
0.99855
1
0.987436
0.994424
0.948786
0.773509
0.999596
0.994183
0.997914
0.939899
0.995435
1
0.987644
0.97542
0.978786
0.993383
0.977452
0.9922
0.986656
1
0.978518
0.978371
0.957509
0.780104
0.985728
0.982891
0.988572
0.799056
0.989664
0.964122
0.984249
0.97761
0.992133
1
1
0.987238
0.97957
0.994815
0.983754
0.958677
0.973934
0.989816
0.940955
0.9768
0.980688
0.879179
0.985759
0.726972
0.924035
0.931647
0.904884
0.641146
0.977511
1
0.99338
0.896074
0.999085
0.995232
0.961241
0.986679
1
0.690894
0.868063
0.978065
0.97733
0.997352
0.930889
0.988068
0.897564
0.970872
0.998266
0.977615
0.987029
0.94989
0.988011
0.979385
0.985236
1
1
0.987981
0.99786
0.999508
0.97419
0.984271
0.968692
0.995818
1
1
0.9976
0.99785
0.993719
1
0.90923
0.987307
0.98185
1
1
0.998308
0.996791
1
1
0.998607
0.995455
0.994692
0.997104
1
0.989535
0.973292
1
0.993635
0.994209
0.987136
0.996954
0.998633
0.996827
0.995652
0.985049
1
0.989639
1
0.9934
0.995034
0.989068
0.978161
0.997578
1
0.982724
0.990414
0.999202
0.994711
0.989142
1
0.997899
0.983704
0.998946
0.981123
0.992044
1
1
0.97841
1
0.998506
1
1
0.995135
0.962953
1
0.991266
0.997629
0.995931
0.994346
0.976896
0.991603
0.952992
0.99314
0.997741
1
0.997222
0.997211
0.971857
0.977041
0.998875
0.96053
0.975667
0.9997
0.964968
0.982659
0.995286
0.973357
0.99001
0.963585
0.996013
0.990824
0.99066
0.977404
0.977868
0.986252
0.985467
0.993013
1
0.99044
1
0.984817
0.996272
1
0.9998
0.869837
0.999247
0.984676
0.797309
0.990126
1
0.985784
0.994069
0.991034
0.999058
0.967953
0.979093
0.975933
0.991839
0.969693
0.969922
0.95725
0.991847
0.915085
0.987148
0.95311
0.985132
0.979242
0.992744
0.948547
0.924989
0.958401
0.903439
0.984964
0.978488
0.976081
0.920297
0.976746
0.976476
0.957308
0.978794
0.994577
0.964124
0.973519
0.983945
0.987751
0.990907
0.988874
0.99455
0.987093
0.932853
0.836983
0.994217
0.994626
0.997434
0.978752
0.983921
0.977147
0.981281
0.99905
0.996331
0.992784
0.976084
0.418962
0.991001
0.811863
0.637605
0.715026
0.992358
0.990583
0.98737
0.995199
1
0.970999
0.861505
0.999383
0.827721
0.993699
0.980892
0.9981
0.997463
0.996567
1
0.993124
0.995858
1
0.994132
0.976701
0.904561
0.982712
0.97581
0.9999
0.995395
0.886648
0.992588
0.998629
0.631347
0.779147
1
0.98091
0.970772
0.960983
0.995597
0.99975
0.999035
0.986857
0.985394
1
0.999383
0.9996
0.998487
0.979283
0.999674
0.969284
0.98593
0.994971
0.996098
0.603164
1
0.9872
0.983816
1
0.995409
1
0.977367
0.980216
0.983565
0.998911
0.949452
0.988825
0.975163
0.954299
0.989333
0.988873
0.993142
0.999067
0.999589
1
0.999008
0.948309
0.829735
1
0.995728
0.958681
1
1
0.990419
0.988075
0.99985
0.996425
0.993705
1
0.997354
1
0.999319
1
0.9998
0.998048
0.931283
0.980405
0.984406
0.987355
1
0.99038
0.99023
0.971126
1
0.996118
0.953257
0.977471
1
1
1
0.970466
0.970478
0.994543
0.939263
1
1
0.998825
0.974535
0.945986
0.9997
0.99695
0.997459
0.965334
0.926334
0.858618
0.99559
0.975446
0.999663
0.99617
0.934347
0.948019
1
0.997908
0.998014
0.949099
0.980819
0.99304
0.82413
0.947187
0.978392
0.999039
0.686181
1
0.992968
0.993247
0.959346
0.990969
1
0.967942
0.996704
0.998352
0.993572
0.858302
0.946373
0.97401
0.996439
0.996685
0.979803
0.995833
0.999783
0.965229
0.881335
0.571484
1
0.993656
0.994513
0.99925
0.744496
0.938473
0.840904
1
0.999138
1
0.998499
0.91287
0.97912
0.986729
1
0.904424
0.792743
0.998278
0.979737
0.998239
0.996359
0.963566
0.993544
0.9995
0.982958
0.990509
0.968509
0.9998
0.9968
0.988274
0.9998
0.96375
0.989213
0.996726
0.992327
0.979468
0.99626
0.999145
1
0.977291
0.999088
0.994436
1
1
0.969157
0.979788
1
1
0.656494
0.97814
0.437107
0.9994
1
0.997432
0.987827
0.980344
0.992235
0.941671
1
0.996469
0.995152
0.916627
0.859235
0.997046
0.99935
0.989305
0.990735
0.984624
0.983212
0.848824
0.999813
0.652515
0.792203
0.99995
0.968129
0.98189
0.79938
0.612514
0.975128
0.995083
0.998854
0.961157
0.941499
0.998011
0.987753
0.999446
0.999633
0.999454
1
0.99955
1
1
0.973336
0.996059
0.998836
0.417279
0.99787
0.996709
0.994683
0.995597
0.999463
0.986128
0.981892
0.98256
0.998969
1
0.993266
0.993659
0.998969
0.998798
0.9992
0.997754
1
1
0.993295
0.9999
0.995106
0.980573
0.9993
1
0.991768
0.873269
0.985484
0.9999
0.98195
1
0.996828
1
0.99651
0.995411
0.983677
0.996088
0.995168
0.981505
0.944688
0.995139
0.997829
1
0.763878
0.920598
1
0.9998
0.997583
0.942803
0.880843
1
0.991134
1
0.913133
0.988368
0.970974
0.984931
0.99915
0.970353
0.992981
0.996622
1
1
0.9999
1
1
0.891035
0.97179
0.913069
0.975447
0.987895
0.855439
0.992802
0.92914
0.998399
1
0.853383
0.74815
0.983987
0.98059
0.904081
0.996912
0.886321
0.8718
0.993179
0.988418
0.998987
1
0.934981
0.998435
0.969124
0.925413
0.997446
1
0.991987
0.993703
0.986861
0.993111
1
0.99975
0.989896
0.996999
0.998387
0.916465
0.998763
0.997475
0.99302
0.996425
0.936989
0.998992
1
0.983761
0.990867
0.993479
0.984948
1
0.923196
0.843251
0.991525
0.997326
0.994378
0.993791
0.995956
0.639298
0.864598
0.966823
1
0.996083
0.90521
0.972128
0.913699
0.994342
1
0.976504
0.955526
0.986276
1
0.998963
0.97621
0.995512
0.99519
0.962023
0.98527
0.996851
1
0.998693
0.970072
0.994778
0.997817
0.76008
0.959296
0.846338
0.969498
1
0.989696
0.998325
0.995926
0.678488
0.806333
0.609403
0.767647
0.899877
0.954826
0.979324
0.993153
0.993846
0.98351
0.996913
0.992233
0.999235
0.972204
0.985547
0.996067
0.99829
1
0.989548
0.995314
0.9959
0.992255
0.969693
0.978187
0.999158
0.986997
0.996231
0.993011
0.992697
0.513116
0.992786
0.988016
0.99485
0.959763
1
0.99975
0.991822
1
1
0.881043
0.992327
1
0.995229
0.979922
0.998114
0.892202
0.99534
0.990148
0.955994
0.968938
0.981131
0.992754
0.944835
0.86495
0.996572
0.995359
1
0.992843
0.993789
1
0.999285
0.984849
0.997042
0.972543
0.983584
0.991259
1
1
0.997642
0.997941
0.984261
0.978059
0.996064
0.9906
0.991903
1
0.983606
1
0.986762
0.9535
0.948731
0.9998
0.995513
0.975375
0.996309
0.992931
0.990349
0.992303
0.992678
1
1
0.995755
1
0.991724
0.995796
0.879611
0.936769
0.993583
0.987624
0.995512
0.979675
0.972423
0.995054
0.981127
0.967035
0.865897
0.956668
0.981122
0.983967
0.981261
0.954757
0.986342
0.996794
0.987179
0.9919
0.996103
0.978605
0.997783
0.977867
0.895419
0.973911
0.974601
0.991532
0.955931
0.999763
0.998696
0.997559
0.976712
0.986523
0.976835
0.992971
0.994622
0.993339
0.981299
0.99146
0.99985
0.984803
0.993862
0.932869
0.947669
0.987097
0.988995
0.993057
0.994346
0.991829
0.955184
0.9996
1
1
0.990228
0.985368
0.992703
0.959195
0.993167
1
0.987703
0.994332
1
0.994016
0.969708
0.984739
0.968508
0.692136
0.971988
0.950596
0.946362
0.967009
0.987562
0.960339
0.988676
0.994345
0.988772
0.848194
0.964665
0.968519
0.951308
0.972905
0.992562
0.983051
0.98867
0.937617
0.956356
0.989377
0.996519
0.998111
0.995595
0.992579
0.984339
0.868627
0.953451
0.975559
0.961297
0.975502
0.990707
0.983649
0.965604
0.979093
0.985435
0.990258
0.998716
0.984694
0.996965
0.980929
0.976788
0.927996
0.98436
0.945453
0.988887
0.982484
0.978399
0.84032
0.998144
0.996436
0.999033
1
0.96665
0.988053
0.98872
0.936416
0.986168
0.998691
1
0.982036
0.984106
0.987699
0.839141
1
0.990836
0.985556
0.996701
0.995192
0.94465
0.986757
0.994752
0.998034
0.907743
0.983665
0.986227
0.997646
1
0.980789
0.974097
0.994015
0.981498
0.98448
0.947917
0.99139
0.993267
0.998193
0.997236
0.976469
0.93397
0.977832
0.990884
0.971163
0.990099
1
0.995476
0.993841
0.982353
0.92047
1
0.981877
1
0.998398
0.998637
0.77746
0.977822
0.939877
0.568354
0.511747
0.996776
0.923645
0.99865
0.954394
0.994345
0.991527
0.998926
0.594155
0.982049
0.731816
0.968212
0.995823
0.988427
0.993926
0.998158
0.982714
0.829602
0.589325
0.987198
0.993428
0.997464
0.994598
0.990562
0.988806
0.95582
0.972234
0.9995
0.997283
0.991966
0.990425
0.999783
0.999863
0.9951
0.980856
0.963463
0.984475
0.973695
0.998865
0.988383
0.992138
0.9993
0.916002
0.91115
0.99965
0.994231
0.997635
0.968083
0.999183
0.954158
1
0.996927
0.998917
0.932771
0.991219
0.369915
0.945206
0.96812
0.976462
0.996759
0.995796
0.998471
1
0.976253
0.969278
0.976093
0.985078
0.69757
0.981528
1
0.965172
0.851289
0.994663
0.994201
0.970934
1
0.997798
0.993085
0.970607
0.991627
0.99966
1
0.531892
0.989623
0.936897
1
0.996197
0.993123
0.997517
0.995682
0.962197
0.986042
0.987447
0.98965
0.961123
0.993073
0.993495
0.907502
0.858782
0.990548
0.99484
0.986879
0.997686
0.986496
1
0.989866
0.978667
0.813693
0.891953
0.714479
0.489955
0.80867
0.573017
0.556039
0.579151
0.558861
0.505798
0.453933
0.284351
0.321483
0.26375
0.216941
0.237589
0.241157
0.217792
0.285513
0.485048
0.630788
0.668676
0.746179
0.787508
0.779375
0.803743
0.699917
0.639059
0.591335
0.668674
0.652309
0.707906
0.8664
0.815929
0.740842
0.850011
0.989441
0.969943
0.974235
0.989186
0.991242
0.984892
0.948284
0.970933
1
0.971429
0.842016
0.43683
0.343193
0.345383
0.263038
0.291553
0.265848
0.216189
0.228244
0.251332
0.209842
0.306826
0.487898
0.495139
0.491669
0.495997
0.503461
0.533263
0.495171
0.493838
0.494644
0.490469
0.317649
0.200016
0.245257
0.231627
0.21004
0.272809
0.302092
0.26106
0.353807
0.298596
0.392938
0.964203
0.965561
0.963736
0.97221
1
0.94828
0.963283
0.980063
0.960858
0.955587
0.982304
0.984945
0.994739
0.844003
0.772896
0.982304
0.979477
0.999569
0.984734
0.990141
0.984019
0.988507
0.948616
0.755196
0.975752
0.985798
0.974555
0.909169
0.984193
0.980516
0.873932
0.99435
1
0.998968
0.973064
0.980034
0.945027
0.95771
0.974118
0.96163
0.98364
0.967699
0.969434
0.962664
0.839975
0.630228
0.263173
0.551112
0.614293
0.451113
0.259114
0.213209
0.2397
0.234311
0.200555
0.298721
0.303431
0.28829
0.45167
0.525939
0.535841
0.677166
0.425802
0.52226
0.662801
0.43454
0.727181
0.6861
0.932843
0.984087
0.850975
0.764693
0.673899
0.636959
0.565092
0.668193
0.75311
0.802303
0.80181
0.73377
0.716308
0.59561
0.714809
0.837584
0.804408
0.78798
0.831493
0.517464
0.489215
0.435537
0.483649
0.671855
0.598814
0.595864
0.52338
0.579102
0.514268
0.456862
0.548922
0.542003
0.532016
0.692875
0.493819
0.585178
0.215625
0.407613
0.320312
0.287296
0.402796
0.334564
0.550856
0.595923
0.541319
0.490007
0.390408
0.478581
0.447578
0.597952
0.62127
0.569202
0.583244
0.678191
0.426194
0.350163
0.503888
0.347479
0.306585
0.405629
0.424482
0.220339
0.293295
0.516528
0.317867
0.193816
0.21694
0.35992
0.210504
0.262526
0.210172
0.305253
0.289477
0.33267
0.266205
0.282175
0.353811
0.356986
0.279947
0.229073
0.161676
0.392747
0.399915
0.448345
0.781031
0.553041
0.545792
0.805356
0.56735
0.5671
0.5167
0.533052
0.550435
0.495388
0.522978
0.359134
0.713008
0.993183
0.963546
0.92046
0.985933
0.995435
0.998839
1
1
0.744749
1
0.985585
1
0.976359
0.987041
0.998281
0.905709
0.567545
0.9954
0.989611
0.900199
0.998096
0.995717
0.973724
1
0.994197
0.988857
1
0.997177
0.979845
1
1
0.9986
0.93682
0.956472
0.985482
0.996087
0.993757
0.999417
0.997117
0.979608
0.993674
0.990724
0.985612
0.937905
0.984745
0.987625
0.983196
0.9999
0.990076
0.992387
0.994353
0.993631
0.987506
0.982924
0.99975
0.998628
0.989445
1
0.987971
0.981383
0.995389
1
0.999567
0.96591
0.997237
0.99995
1
0.999715
0.990247
0.993682
0.988931
1
0.988768
0.925254
0.971769
0.953701
0.982717
1
1
1
0.982563
0.865151
0.862686
0.831657
1
0.997837
0.999112
0.997818
1
0.984124
0.99945
0.982378
0.98733
0.684731
1
0.987636
0.99995
0.985441
1
0.996442
0.99977
0.609035
1
1
1
0.993447
0.996153
0.993853
1
0.519509
0.910343
0.991348
0.998405
1
0.9862
0.997607
0.978841
0.710915
0.738946
0.991686
0.990529
0.982697
0.990224
0.995043
0.531948
0.955491
0.998366
0.999867
0.996149
0.974243
0.98945
0.99995
0.995553
0.977633
0.998678
0.97547
0.997721
0.938914
1
0.962946
1
0.954611
0.998589
0.986034
0.967268
0.999341
1
0.991365
0.978595
0.987748
0.996963
0.985935
0.897984
1
0.417827
0.991105
0.970949
1
0.99965
0.998609
1
0.986514
0.996625
0.980585
0.994171
0.991185
0.999475
0.548224
0.992921
0.518102
0.9999
0.989425
0.974311
0.93775
0.959167
0.99985
0.973081
0.99293
0.972262
0.988917
0.993195
0.99087
1
0.917252
0.743633
0.992528
0.988694
0.989171
0.998568
0.986816
0.99995
0.998271
0.983809
1
1
1
0.844869
1
1
1
0.99892
0.985525
0.997349
1
1
0.99965
0.996294
0.999374
1
1
0.963549
0.994449
0.991959
0.998933
0.991563
0.983459
0.998288
0.988077
0.999813
0.981774
1
0.989767
0.749388
0.726058
0.999386
0.975463
0.994465
0.997235
0.412707
0.992498
1
0.998935
0.989136
0.99516
1
0.983312
0.962695
0.747173
0.858317
0.940282
1
0.997054
0.9983
0.759903
0.951024
0.488844
0.863992
0.938991
0.993832
0.994465
0.9998
0.986465
0.995228
0.996229
0.996395
0.992151
0.978308
0.993721
0.995876
0.788667
0.972736
0.992409
0.973893
0.99238
0.973726
0.973249
0.810412
0.97285
0.964679
0.983294
0.977419
0.944507
0.993104
0.867871
0.994654
0.966794
0.970868
0.976137
0.997053
0.997882
0.930642
0.957117
0.967693
0.987542
0.99865
0.969637
0.510139
0.988273
0.961945
0.989848
0.917654
0.965329
0.540684
0.968556
0.981506
0.842049
0.937888
0.943301
0.982008
0.9681
0.960528
0.647354
0.95383
0.6083
0.606723
0.996566
0.988226
0.919502
0.974486
0.961629
0.983315
0.648412
0.95713
0.990119
0.910274
0.959032
0.991164
0.983017
0.987307
0.982639
0.993506
0.996946
0.987765
0.989949
0.984517
0.9903
0.998735
0.978152
0.982305
0.994992
0.985876
0.981386
0.986197
0.914925
0.974504
0.980044
0.973447
0.998454
0.95225
0.989984
0.956654
0.974431
0.993089
0.993799
0.981738
0.983533
0.976459
0.984471
0.989043
0.965247
0.991771
0.975482
0.968951
0.972509
0.996243
0.989988
0.807298
0.78695
0.995333
0.990352
0.990584
0.981524
0.969307
0.979496
0.995705
0.995792
0.998592
0.974495
0.9989
1
0.929117
0.96423
0.994874
0.984019
1
0.994258
0.997443
0.986193
0.984368
0.996374
0.993661
0.959982
0.967863
0.929753
1
0.988902
0.99742
0.988811
0.998687
0.777658
0.992877
1
0.973223
0.964359
0.975588
0.96715
0.990281
0.983611
0.999608
0.994637
0.999489
0.992021
0.964043
1
0.988037
0.990804
0.992526
0.993113
0.996931
0.96096
0.753255
0.98178
1
0.992922
1
0.997715
1
0.996252
0.986675
0.980997
0.99805
0.983957
0.757415
0.781337
0.99985
0.998963
0.999145
0.998021
0.998708
1
0.995801
0.948158
0.993948
0.944165
0.81405
0.99955
0.979201
0.973303
0.946338
1
1
0.999733
1
0.987275
0.881453
0.9995
0.994597
0.993085
0.996873
0.996313
0.837188
0.984527
0.973198
0.999933
0.989555
1
0.997333
0.704076
0.98655
0.987681
0.970115
0.966733
0.9864
0.988673
1
0.9998
0.974574
0.991174
0.982849
1
0.427145
0.986241
0.994813
0.860946
0.997688
0.999513
0.818481
0.991098
0.99925
0.946254
0.999091
1
1
0.995609
0.962099
0.990233
0.965946
1
0.988582
0.939074
1
0.666529
0.982872
0.944195
0.477058
0.994479
0.91479
1
1
0.688829
0.860251
0.99995
0.44277
0.998098
0.989525
0.986037
0.998465
0.991374
0.992224
1
0.99753
0.645922
0.999483
0.990258
0.969922
0.9997
1
0.99995
0.682315
0.946786
0.993957
0.60922
0.93481
0.994045
1
0.781634
0.980965
0.985172
0.999362
0.995862
0.965707
0.733078
0.949626
0.977244
0.973545
0.993828
0.987995
1
0.997897
0.99965
0.999663
0.99395
0.982946
0.935125
0.993695
0.975412
0.997794
0.998
0.983365
0.99925
0.99995
0.905419
0.905775
0.876945
0.909145
0.908198
0.916801
0.968058
0.985865
0.995703
0.948885
0.992268
0.9288
0.982659
1
0.9997
1
0.982909
0.998705
0.950243
0.982181
0.991745
0.99965
0.998956
0.985084
0.991381
1
0.883232
0.99955
1
1
0.991258
0.989485
0.965564
0.995726
0.984393
0.994634
0.960533
0.731096
0.936232
0.959886
0.862128
0.891933
0.995081
0.96729
0.994385
0.995861
1
0.995922
0.990436
0.942327
0.999
1
0.998467
0.988267
0.965239
0.977927
0.996853
0.974632
0.853462
0.997062
0.872171
0.999913
0.99515
0.996226
0.995756
0.880642
0.630453
0.993884
0.994097
0.878277
0.998002
0.998754
0.995166
0.9999
1
0.992355
0.986202
0.997775
1
0.998726
0.86477
1
0.995447
0.995559
0.998655
0.977501
1
0.998352
1
0.996386
0.996488
0.935399
0.91565
1
0.99945
1
0.996346
0.992136
0.985729
0.953626
0.967593
0.952998
0.99655
0.981347
0.99985
0.849252
0.923924
0.992012
0.99901
1
0.977474
0.997813
0.999564
0.976274
0.950517
1
1
0.99995
1
0.992
0.99915
0.99477
0.854372
0.996402
1
1
0.985478
1
1
0.997216
0.997619
1
0.87505
0.928444
0.995
0.991882
0.974197
0.97985
0.989671
0.993706
0.988996
0.997778
0.80744
0.904798
0.992563
0.99373
0.899896
0.986425
0.99704
0.886571
0.990753
0.977962
0.987504
0.939836
0.993594
0.99985
0.938261
0.995226
0.979653
1
0.998514
0.998463
1
0.999383
0.9995
0.445574
0.983425
0.99975
1
0.999248
1
1
0.984079
0.999612
0.932096
0.998407
0.957621
0.925071
0.995902
0.982469
0.981847
0.960182
1
0.983638
0.987644
1
0.990035
0.997218
0.997669
0.999913
0.993156
1
0.996478
0.999218
0.857167
0.999533
0.985079
0.997338
0.963849
0.861021
0.946751
0.988762
0.99953
0.929643
0.806577
0.810097
0.998358
0.990036
0.983105
0.998104
0.933685
0.975138
0.972197
0.997537
0.996321
0.995811
0.997497
0.999309
1
0.926912
0.995749
0.980516
0.999225
0.993032
0.9998
0.99223
0.9998
0.995118
0.986034
0.999186
1
0.999417
0.9992
0.91915
0.99029
1
1
0.998277
0.99965
1
1
0.934105
0.782364
0.9954
0.993406
0.995775
0.9967
1
1
1
0.998738
0.99995
0.998322
0.95892
0.778793
0.878581
0.999058
1
0.99631
0.9834
0.996911
0.99991
0.998234
0.907532
0.976839
0.9994
0.998089
1
0.9991
0.997358
0.9995
1
1
0.995681
0.989421
0.998772
0.901736
0.966567
0.993302
0.986084
1
0.9941
1
1
0.982523
0.969651
0.990724
0.989101
0.996013
0.997433
0.977403
0.984818
0.983892
0.986263
0.965773
0.988116
0.997119
0.988937
0.999695
0.992628
0.995006
0.999213
0.99526
1
1
0.999086
0.992295
0.999913
0.648196
0.975375
0.998804
0.995321
0.996402
1
1
0.914566
0.854804
0.992972
0.980887
0.824282
0.977964
0.998517
0.986653
0.999583
0.850625
0.987692
0.995189
0.997095
0.99925
0.998639
0.999908
0.998542
0.962704
0.995045
0.973214
0.99764
0.993018
0.999458
0.99631
0.988326
0.9648
0.974847
0.997952
0.991019
0.984363
0.998035
0.978715
0.997595
0.993076
0.9997
0.99525
0.999621
0.995067
0.987164
0.842526
0.98485
0.868588
0.999342
0.987774
1
0.830546
1
0.995014
0.988233
1
0.998957
0.99471
0.991322
0.999496
0.966278
0.972887
0.975782
0.999358
0.99547
0.983679
0.9844
0.99995
1
0.984536
0.998633
0.976914
1
0.999229
0.994828
1
0.999075
0.999317
0.999117
0.991262
0.986617
0.965227
0.995106
1
0.9787
0.982913
1
0.998661
1
0.971608
1
0.999433
0.999472
1
0.9897
1
0.999667
0.998786
0.966904
0.77402
0.999272
0.998601
1
1
0.929315
0.99965
0.987919
0.9912
0.999613
1
1
0.980016
1
0.998168
0.994433
1
0.995938
0.994893
0.980757
0.976772
0.977539
0.99689
0.983139
0.992646
1
0.994835
1
0.99995
1
0.998917
0.99935
0.974972
1
0.99991
0.996797
1
1
0.994488
0.997226
0.988932
0.994563
0.982682
0.999517
0.973568
0.998912
0.996659
0.777007
0.97847
0.965619
0.998867
0.99985
0.986086
0.775214
0.986699
0.989376
0.994553
1
0.97819
1
0.995835
0.9993
0.994979
0.969703
0.791626
0.637813
0.995396
0.966515
0.998365
0.945623
0.9997
0.973675
0.990304
0.975388
0.864611
0.905133
0.871094
0.671151
0.986647
0.99985
1
0.996461
0.996417
0.998921
0.63382
0.824618
0.99037
0.996156
1
0.994995
0.934885
0.989597
0.934124
0.975027
0.827788
0.986796
0.993834
0.980184
0.992737
0.98356
0.9995
0.999283
0.998833
1
0.609877
0.800756
0.992149
0.96565
0.94066
0.985518
1
0.993151
0.948716
0.996167
0.999238
0.995983
0.994124
0.997917
0.99686
0.998441
1
1
0.990134
0.998567
1
0.996353
0.989538
0.996018
1
1
1
0.998556
1
1
0.889032
0.999608
0.964294
1
1
0.997638
1
0.985689
0.999367
1
1
0.99947
1
0.993022
0.959274
1
0.999417
1
0.997755
0.98105
0.995996
0.997534
1
0.686909
0.85447
1
0.912238
0.9995
0.99493
0.990708
1
0.9997
0.994612
0.917896
1
0.994718
0.433386
1
0.996853
1
1
0.974989
0.9896
0.999863
0.995197
0.998716
1
1
0.990593
0.982055
0.971108
0.97548
1
0.998667
0.999
0.984042
0.412753
0.998201
0.993927
0.991011
0.993408
0.997212
0.863144
0.989443
0.96301
1
0.996826
0.984497
0.988722
0.906227
1
0.988352
0.994881
0.999613
0.997775
0.992073
0.992154
0.98533
0.99985
0.985066
0.629157
0.949686
1
0.9978
1
0.996851
1
0.997751
0.99935
0.9995
0.903959
0.993629
0.982698
0.99765
0.974151
0.989454
0.997585
0.977666
0.973415
0.975727
0.992417
0.989709
0.984242
0.98144
0.99885
0.994923
0.988897
0.994595
0.9643
0.987335
1
0.972872
0.997764
1
0.996292
0.997508
1
1
0.999913
0.968495
1
1
0.989628
0.991804
0.986626
0.996013
0.994532
0.99712
1
0.99466
0.99371
0.996599
0.999011
0.849008
0.99985
0.996522
1
1
0.995447
1
0.994512
0.951556
0.696325
1
0.925873
0.998051
0.97805
1
0.858174
0.969776
1
0.985377
0.99995
1
1
0.990011
0.975512
0.95455
0.998909
0.781364
0.71768
1
0.998522
0.9998
1
0.993557
0.987387
0.991515
0.998774
0.992361
0.994412
0.998567
0.996232
0.996903
0.984951
1
1
1
0.99747
0.996424
0.9999
0.998745
0.99813
1
0.978383
0.999541
1
0.988749
0.999006
1
0.978002
0.933667
0.992064
0.997611
0.999475
1
1
1
1
1
0.997979
0.992535
1
1
1
0.992886
0.997799
0.999863
0.99387
1
1
1
0.992505
0.967948
0.771694
1
0.995656
0.995885
0.99955
0.976921
0.805861
0.955504
0.868378
0.997194
0.988131
0.99744
1
0.998588
0.997635
1
0.937502
0.99652
1
0.998662
0.997522
0.998873
0.998513
0.998125
0.992401
0.980444
1
0.994248
0.990255
1
0.998734
1
0.98445
1
0.783485
1
0.991952
1
0.995415
0.99017
0.996957
0.994544
1
1
0.935542
0.990487
0.996617
0.997995
0.99995
0.996541
0.797721
0.914841
0.9956
0.9945
1
0.97122
1
1
0.993802
0.984739
0.999188
0.993235
0.985228
0.888517
0.959257
1
1
1
0.99292
0.978612
0.999145
0.75666
0.9963
0.99332
0.986752
0.999217
0.999174
0.992028
0.992241
0.99889
0.997484
0.998266
0.988426
0.995124
0.998217
0.992586
0.847313
1
1
0.896257
1
0.980429
0.997714
0.995462
0.979824
0.975044
0.497335
0.885035
0.990409
0.98362
0.999023
0.983488
0.999289
0.993703
1
0.998655
0.993486
1
1
0.987465
0.923422
1
0.999901
0.99143
0.993882
0.992629
0.949703
0.915502
1
0.988363
0.761944
0.955047
0.997425
0.997384
0.984398
0.997804
0.996936
0.990494
0.987776
0.999933
0.9994
0.989789
0.998767
0.990405
0.916059
0.64018
0.985266
0.916733
0.993962
0.966384
0.997862
0.99935
0.982283
0.996304
0.975588
0.988414
0.981493
0.980815
0.984976
0.992391
0.992888
0.97652
0.982907
0.95994
0.995293
0.95572
0.96113
1
0.963913
0.993352
0.991215
1
0.998726
0.99855
0.996238
0.993842
1
0.922557
0.995229
0.975573
0.942079
0.496462
0.99185
0.99911
0.868541
1
0.987787
0.983808
0.992844
0.986671
0.971297
1
0.991269
0.994861
0.965168
1
0.977507
0.704294
0.99945
0.983842
0.99985
0.983917
0.970578
0.99514
1
0.994568
0.999658
0.942935
0.998467
1
0.9999
1
1
0.998558
1
0.99399
0.953938
0.925357
0.997135
0.990683
1
1
1
0.999467
0.866745
0.9999
0.980003
1
0.991589
1
1
1
0.99505
1
0.974673
1
0.993446
0.997501
0.706003
0.685284
0.778538
1
0.737272
0.763732
0.9978
0.994963
0.988515
0.974628
0.9521
0.999763
1
0.99975
0.998812
1
0.995523
0.99505
0.976102
1
0.999433
0.856769
0.995752
0.954982
1
0.9994
0.971343
0.989038
0.851894
0.985415
1
1
0.994494
0.979644
0.990573
0.990459
0.97616
0.994001
1
0.999758
0.988111
0.987386
0.723589
0.550764
0.986235
0.977767
0.879947
0.537175
0.998139
0.971471
0.734059
0.988099
0.981226
0.997023
1
0.991717
0.978539
0.981366
0.930245
0.921988
0.490703
0.99615
0.992896
0.953202
0.837343
0.984803
0.516582
0.780036
0.999143
0.998784
0.66449
0.988574
0.838783
1
0.996153
0.999313
1
0.994706
0.983996
1
0.998109
0.997758
0.993946
0.981662
0.83405
0.995113
0.991177
0.953901
0.990401
0.984503
0.992603
0.971038
0.990967
0.999177
0.93872
0.927749
0.931177
0.993273
0.719763
0.92854
0.98458
1
1
0.994037
0.996824
0.974639
0.995034
0.912418
0.99198
0.988374
0.988301
0.977129
0.992113
0.996281
0.996842
0.982206
0.974895
0.989044
0.998679
1
1
0.9994
0.987753
0.980374
0.993344
0.996094
0.998046
0.992236
0.996572
0.993485
0.99826
0.970573
0.9997
0.993452
0.96011
0.993422
0.997769
0.995264
0.9983
0.99774
0.97863
0.992944
1
0.998975
1
0.977463
0.992985
0.987297
1
0.996629
1
0.961491
0.956618
0.816895
0.990384
0.984997
0.913965
0.96089
0.977006
0.855265
0.931145
0.997433
0.990916
0.99315
0.99934
0.99965
0.977849
1
0.505357
1
1
0.996533
0.984515
0.992033
1
0.99421
0.998273
0.864345
0.47916
0.936576
0.971039
0.982966
0.538668
0.916915
0.9958
0.983665
1
1
1
0.997961
0.99695
0.78242
0.749695
0.998983
1
0.891789
0.997275
0.99939
0.981627
0.984052
1
1
0.995686
0.901526
0.979675
0.972626
0.983212
0.602008
0.999313
0.9981
0.881765
0.915106
0.991828
0.44977
0.933662
0.930681
0.86327
0.975558
0.972885
0.927105
0.992006
0.984244
0.536352
0.859811
0.722477
0.837156
0.910703
0.999475
0.961518
0.912662
0.964263
0.980048
0.999263
0.992249
0.991147
0.942211
0.96906
0.988246
0.994821
0.676895
0.995337
0.999713
0.996425
0.9998
1
0.91844
0.888123
0.851582
0.994909
0.990937
1
1
0.968971
0.989391
0.998175
0.9988
0.9975
0.993916
1
0.906646
0.99401
0.990058
0.985399
1
0.997571
0.999531
0.994892
0.985349
0.980038
0.995927
0.996286
0.977165
0.995957
0.992298
0.995977
1
1
0.983889
0.977209
0.998303
0.990948
0.980224
0.944936
0.967887
0.987764
0.976687
0.977889
0.980721
0.993971
1
0.995319
0.982473
0.996962
0.977878
0.925469
0.977941
0.999396
1
0.994714
0.995242
0.964383
0.994264
0.998859
0.99899
0.995131
0.998983
0.99965
0.923958
0.992795
0.9975
0.992824
0.892855
0.981588
0.99715
0.99494
0.987504
0.996166
0.99575
0.999583
0.996957
0.9971
0.996429
0.966779
0.840332
0.898369
0.991152
0.988979
0.991614
0.99328
0.980431
0.999163
1
0.980996
0.991806
0.971316
0.997037
0.989406
0.991357
0.99721
0.996852
0.997792
0.997446
0.984315
0.995963
1
0.995708
0.983522
0.971014
0.981469
0.996129
0.972483
0.983738
0.978941
0.974699
0.986437
0.989528
0.990453
0.929058
0.955462
0.816006
0.967244
0.976927
0.953167
0.978679
0.969968
0.955065
0.9658
0.988081
0.976022
0.978808
0.993553
0.978149
0.967131
0.990816
0.988399
0.869167
1
0.970634
0.99619
0.98878
0.997604
0.99905
0.988711
0.849745
0.9999
0.876728
0.355028
0.349398
0.399127
0.995015
0.982958
0.976004
0.964676
0.99995
1
0.997373
0.99725
0.846014
0.549834
0.995408
1
1
0.59467
0.984255
0.977996
0.958978
0.978711
0.966745
0.973465
0.99578
0.989512
0.977811
0.998738
0.995068
0.995951
0.913755
0.982795
1
0.982557
0.893293
0.989546
0.997515
0.942522
0.98713
0.977259
1
0.993984
0.975867
0.988161
0.971288
0.976063
0.964005
0.996653
0.953269
0.903933
0.958548
0.995419
0.991333
0.982115
0.967343
0.985605
0.976027
0.986575
0.953124
0.86008
0.872297
0.95686
0.787718
0.965409
0.991872
0.99806
0.969919
0.9868
0.995524
0.955401
0.715274
0.991499
0.995596
0.981
0.997784
0.992537
1
0.959913
0.911757
0.982336
0.99327
0.998963
0.995484
0.993802
0.99975
0.995262
0.99903
0.9996
0.988116
0.9998
0.99763
0.99268
1
0.9979
1
1
0.994874
0.982912
0.994522
0.991901
0.996696
1
0.984049
0.996869
0.982632
0.998171
0.991886
0.990771
0.989056
0.986865
0.995631
0.996214
0.99605
0.991717
1
0.99935
0.977796
0.998941
0.967081
0.966702
0.984883
0.986522
0.968095
0.990416
0.992458
0.986719
0.983925
1
0.996755
0.997317
0.994581
0.974679
0.912966
0.904401
0.994645
0.99694
0.993554
0.998875
0.995705
0.994062
0.984123
1
0.652096
0.61638
0.620668
1
0.999708
0.970604
0.995353
1
0.992942
0.99064
0.866652
0.930935
0.982019
0.994245
0.99475
1
0.855998
0.98255
0.999004
0.991263
0.960173
0.978747
1
0.996536
1
0.968495
0.456658
0.987217
0.927204
0.998617
1
1
0.999363
0.853913
0.987521
0.991497
0.996773
0.969964
0.992211
0.993357
0.781766
0.654143
0.997429
1
0.530481
0.928665
1
1
0.997665
0.995949
0.989834
0.984252
1
0.99895
0.752502
0.994746
0.971248
0.987381
0.998909
0.971471
0.997715
1
0.969061
0.800436
0.871032
0.713475
0.943359
0.970858
0.809439
0.999263
0.982729
0.981451
0.945197
0.4283
1
0.998396
0.999267
0.996741
1
0.997558
0.997552
0.984585
0.986227
0.990371
0.923899
0.994047
0.99139
0.822516
0.99925
0.98396
0.999906
0.908888
1
0.965258
0.998323
0.991526
0.999359
0.993692
0.996497
0.981991
0.908432
0.99975
0.956889
0.596151
0.99452
1
0.96627
0.99215
0.99819
0.965298
1
1
0.967764
0.991993
0.996761
0.804718
0.661185
0.900456
0.986005
1
0.996887
0.996549
0.99842
0.971392
1
0.99824
0.992266
0.998327
0.997055
0.993032
0.979601
0.99417
0.900108
0.998273
1
0.99995
0.985517
1
0.99975
1
0.972546
1
0.999825
0.960774
0.993322
1
1
1
0.993689
0.998133
0.984768
0.983111
0.99613
0.992046
0.991424
0.993856
0.979819
0.9997
0.940319
0.804296
0.991079
0.99589
0.984896
0.998032
1
0.993427
0.998883
1
0.989769
0.993609
1
1
0.995917
0.996705
0.996189
1
0.994967
0.795079
0.99792
0.998754
1
0.999733
0.990304
1
0.95176
0.78516
0.99915
0.832439
0.683615
1
0.980142
0.9997
1
0.990156
0.964268
0.989765
0.645598
0.99854
1
0.808495
0.948583
0.998685
1
0.99965
0.966141
0.975922
0.985464
0.998878
0.997525
0.894686
1
0.996114
0.863972
0.991992
0.998037
0.994016
0.944441
0.987704
0.932437
1
0.87457
1
1
0.971753
0.990009
0.997028
0.9994
0.9973
0.976771
0.99861
0.936557
0.995034
0.9985
1
0.963128
0.932136
0.985947
0.988144
1
1
0.99975
0.9947
0.971307
1
0.9997
0.689472
1
0.671751
0.46081
0.991618
0.999763
0.898005
1
0.99895
0.998337
1
0.996727
0.992602
0.7202
1
0.994244
0.997257
0.997213
1
0.993273
0.963981
1
0.964369
0.995524
0.99258
0.998714
1
0.993733
1
0.999675
0.99995
0.978835
0.946877
0.990362
0.998761
0.997965
1
0.998604
0.998363
1
0.985781
1
0.997056
0.790479
0.842075
1
1
0.999312
0.97261
1
0.9999
0.99007
0.621044
0.821225
1
0.997558
0.997889
0.997307
0.986264
1
0.951541
0.980635
0.996739
0.981145
0.953581
1
0.910243
0.991139
0.977013
0.992012
0.746212
1
1
0.99945
0.98767
0.982535
0.997593
0.999083
0.9768
0.986311
0.984662
0.475273
0.875797
0.987241
0.989866
0.880426
0.97338
0.998808
1
1
0.999158
1
0.762792
0.601219
0.994607
0.995582
0.997554
0.975843
0.983695
0.995469
0.994184
0.858447
0.992928
0.998147
0.997963
0.997448
0.994639
0.99785
0.840707
0.919987
1
0.995586
0.994506
0.998592
0.9955
1
0.997985
0.900167
1
0.994854
0.979873
0.99352
0.996707
0.992934
0.978791
0.988081
1
0.959613
0.603723
0.999815
1
0.996533
0.993971
0.536936
0.973591
0.996872
0.997128
1
0.984738
1
0.998376
0.97478
1
0.975968
0.995911
0.98623
1
0.997286
0.995765
0.992988
0.99895
0.99995
0.462674
0.984384
0.974854
0.705401
0.998967
1
0.979737
0.993838
1
0.974806
0.949176
0.817665
0.994
0.833545
0.831724
0.975362
0.98888
0.985131
0.954629
0.992456
1
0.987696
0.995644
0.984602
0.990793
0.99425
0.949113
0.99858
0.992058
1
0.985231
0.715824
0.989371
1
1
0.993281
0.995346
0.995462
0.900746
0.99925
0.854641
0.452883
0.944966
0.80173
0.710086
0.997695
0.97808
0.998727
1
0.984894
0.998432
0.985001
0.999341
0.988038
0.989899
0.540198
0.90229
0.99665
0.814471
0.963883
0.607706
0.739386
0.99972
0.998871
0.993146
1
0.993897
0.960055
0.958029
0.996889
0.953591
0.9277
0.997157
0.999038
0.779206
0.964334
0.981137
0.922102
0.997219
0.982923
0.998753
0.990561
1
0.996037
1
0.972502
0.992767
0.99359
0.997315
0.983482
0.975087
0.986705
0.986556
0.997269
0.971914
0.988029
0.995156
0.981212
0.99384
0.98681
0.953488
0.961954
0.977738
0.997232
0.995534
0.995483
0.961048
0.992456
1
0.985329
0.903583
0.996547
0.910902
0.973601
0.99805
0.931905
1
0.99612
0.931428
0.982074
0.99808
0.99516
1
0.995836
0.978928
0.954497
0.543353
0.99995
0.991122
1
0.99474
0.851603
0.587408
0.930799
0.951559
0.925946
0.848023
0.768965
0.992512
0.442671
0.781285
1
0.997041
0.871554
0.916579
0.98963
0.676128
0.651272
0.999078
1
0.997552
0.978253
0.979301
0.99834
0.987056
0.989475
0.419005
0.996988
1
0.987702
0.99423
1
1
0.990616
1
1
0.991443
0.988422
0.997199
1
1
0.96435
0.982096
0.989963
0.996364
0.99755
1
0.990094
0.996291
0.9997
0.996781
0.999913
0.915772
0.988898
0.984731
0.99613
0.97365
0.961331
0.777669
0.4559
0.396548
0.502251
0.713823
0.963851
0.989278
0.996549
0.991557
0.995464
0.982325
0.97458
0.979837
0.985608
0.959392
0.981184
0.959915
0.972253
0.993239
0.776498
0.926282
0.993985
0.966858
0.996058
0.994084
0.992657
0.919374
0.985417
0.994505
0.99689
0.992673
1
0.998567
0.990549
0.986939
0.984083
0.996399
0.992294
0.989951
0.991549
0.981089
0.986387
0.979793
0.997701
0.955056
0.752589
0.983646
0.907652
0.994543
0.999096
0.981269
0.89744
0.885599
0.959318
0.997025
1
0.977736
0.984899
0.991332
0.977508
0.999365
0.980816
0.978858
0.90456
0.999042
0.937376
0.97846
0.971382
0.990723
0.997853
0.993595
0.982153
0.984904
0.90709
0.851958
0.97421
0.9961
1
0.810719
0.979129
0.932903
0.998151
0.813616
0.990294
0.979303
0.996146
0.984209
0.990319
0.947249
0.991058
0.965682
0.98273
0.99758
0.987838
0.988383
0.975119
0.988378
0.980102
0.775654
0.993983
0.993001
1
0.982178
0.944217
0.98594
1
0.989212
0.991978
0.970906
0.983433
0.960382
0.997118
0.935658
0.981886
0.998983
0.861608
1
0.994978
0.996375
0.99975
0.9783
0.992608
0.9938
0.993579
0.973339
0.984051
1
0.511777
0.91794
0.669567
0.965041
0.75651
0.983691
0.979508
0.679888
0.97851
0.999092
0.995653
1
0.998367
1
0.992743
0.999303
0.96375
0.990046
1
0.987185
0.994907
1
1
1
0.960939
0.99545
0.99744
0.980688
0.980643
0.9969
0.989617
0.941588
0.853605
0.900256
0.958896
0.996191
0.978007
0.977475
1
0.997879
0.999688
0.729926
0.987657
0.991972
0.996715
0.996837
0.991707
0.997178
0.986536
0.990121
1
0.8185
0.990378
0.9766
0.996121
1
0.999017
0.981714
0.990607
0.995324
0.852202
0.948987
1
1
0.702546
0.54139
0.77123
0.99995
0.764458
0.659971
1
1
0.995692
0.988436
0.43677
0.952212
0.985847
1
1
0.990653
0.96081
1
0.968544
0.946521
0.870039
0.976948
0.941221
0.935015
0.754968
0.693206
0.7703
0.993663
0.999906
1
0.983627
0.997359
0.958762
0.960018
0.920837
0.993736
1
0.996713
0.995888
0.900724
0.999425
0.995846
1
0.978297
0.992563
0.989693
0.999067
0.989014
1
0.976495
0.993041
0.996673
0.913157
0.588002
0.808987
0.998495
0.99671
0.998498
0.967177
0.946979
0.99995
0.993255
1
1
0.99944
1
1
1
0.99975
0.997192
0.893575
0.924805
0.975464
0.985123
0.972368
0.752777
0.932219
0.76204
0.616014
0.843574
1
0.805708
1
0.99659
0.817942
0.995251
0.9943
1
0.999415
1
0.973252
0.9947
0.999314
0.997078
0.788801
0.99665
0.87096
0.959384
0.987184
0.998297
0.9998
1
1
0.982
0.996083
0.985098
0.786668
0.990703
0.976365
0.997813
0.988337
0.991435
0.9998
0.878001
0.778216
0.946531
1
0.697148
0.996647
1
0.996405
0.99995
1
0.999815
0.995001
1
1
0.99823
0.997889
0.999413
0.996797
1
0.962404
1
0.962561
0.98685
0.9998
0.99477
0.996234
0.9996
0.995684
0.997421
0.99895
0.998022
1
0.987405
0.9963
1
0.95961
1
0.991404
0.991191
0.992481
1
1
0.991421
0.993215
0.838365
0.987826
1
0.999063
1
0.99975
1
0.992974
1
1
0.998208
0.9999
0.988198
0.925654
0.972523
0.774097
1
0.99885
1
0.9996
0.926639
1
0.948734
0.972
0.87468
0.727725
1
0.995414
0.997081
0.981412
1
1
0.992995
0.988858
0.991931
1
0.931222
0.998913
1
0.997808
0.965674
0.999905
0.988066
0.98114
0.98755
0.992155
1
0.994867
0.976907
0.984551
0.995871
1
0.98509
0.958857
0.985604
0.949256
1
0.983984
0.971362
1
1
0.952975
0.994578
0.996894
0.964943
1
0.758824
0.997022
0.990495
0.898941
0.917037
1
0.997662
0.973073
0.904896
0.903441
0.996956
0.975315
0.954388
1
0.904398
0.999033
0.976508
0.986314
0.998452
0.990801
0.989593
0.982082
1
0.986191
0.996129
0.986568
0.9979
0.983642
0.991471
0.979919
0.851744
0.990254
0.999575
1
0.992134
1
1
0.997401
0.984253
0.938998
0.986827
1
0.99995
0.997921
0.996417
1
0.9998
0.988594
1
0.996483
0.99123
0.952624
0.842449
0.999459
0.995781
0.99133
0.992804
0.993135
1
0.975446
0.976579
0.9994
1
1
0.9984
0.992423
0.999163
0.996064
0.949803
0.996797
0.998179
0.999641
0.99995
1
0.992631
1
1
1
1
0.999099
0.9259
0.932898
1
0.85071
0.984686
0.99081
1
0.929123
0.993648
0.999359
1
0.994561
0.988994
0.922033
0.999813
0.999583
1
0.988962
0.977536
0.999169
0.996312
1
0.999055
0.972545
0.998296
0.996515
0.984786
0.99995
1
0.987657
0.940373
0.983846
0.981699
1
0.747808
0.982869
0.9909
0.997952
0.993998
0.941562
1
0.998586
1
0.994608
0.996799
0.997597
0.997686
0.996431
0.476715
0.999125
0.990552
0.590346
0.886622
1
0.983142
1
0.990597
0.995144
0.979641
0.996648
1
0.986312
0.99385
0.995289
1
0.999092
0.98509
0.915451
0.718378
0.994082
0.997731
1
1
0.985434
0.9997
0.988831
0.994446
0.993628
0.997779
0.979489
0.996322
0.99255
0.995898
0.991264
0.910242
0.965954
0.989672
0.89573
0.998684
0.977631
1
1
0.990188
0.994607
0.998359
0.994769
0.996474
1
0.992103
0.999322
1
0.992101
0.955134
0.999783
0.993022
0.984778
0.996403
0.996085
0.97677
0.977669
0.999433
0.998963
1
1
0.952512
0.998063
1
0.994547
0.983151
0.855367
0.720151
0.727647
0.996731
0.979607
0.979505
0.932718
0.710949
1
0.998624
1
0.993263
0.962407
1
0.985753
0.99262
0.840579
0.996896
0.96003
0.993061
0.9975
0.989344
1
0.998667
0.970899
0.99985
0.999293
0.993417
0.995525
0.987455
0.99286
0.989899
0.998784
0.987693
0.983544
0.989176
0.995664
0.897587
0.97961
1
1
0.97235
1
1
0.968372
0.942849
0.935519
0.99945
0.999933
1
0.99941
0.600911
0.81514
1
0.996404
0.99565
0.855749
0.999227
0.987097
0.997955
0.998266
0.990105
0.969095
0.909602
0.997162
0.988899
0.99915
0.996422
0.992727
0.988983
0.989995
1
1
0.777522
0.488812
1
0.414149
1
1
0.988837
1
0.998723
1
0.961285
1
0.9998
1
0.996036
0.99995
0.992547
0.994377
0.9991
1
0.998404
0.983176
0.991261
1
0.996793
0.996558
0.944451
0.871198
0.9997
0.977608
1
0.995369
0.982416
0.99775
0.986621
0.9996
0.999546
0.990345
0.998633
0.901887
0.844865
0.987576
0.995736
0.974448
0.980085
1
0.985308
1
0.972816
0.980364
0.844085
0.949049
0.972236
0.994117
0.999075
1
1
0.991034
0.984319
0.970022
0.941132
0.88991
1
1
0.991064
0.990944
0.991955
0.995532
0.975837
0.976219
1
0.933564
1
0.99985
0.973464
0.984417
0.999156
0.996109
0.992093
0.991149
0.715683
0.994897
1
0.99975
1
0.981895
0.9985
0.997237
0.749545
0.998529
0.993498
0.972498
0.98423
0.986982
0.996782
0.995
0.989814
0.99716
0.795597
0.864422
0.46329
0.856526
0.978383
0.94115
0.886245
0.994106
0.985068
0.998098
0.998389
0.994332
0.989219
0.998985
0.955965
0.995793
0.950711
0.475254
0.99975
1
0.99975
1
0.828915
0.795675
1
0.720404
0.956094
0.998919
1
0.986982
0.845433
0.548109
0.92125
0.797449
0.57123
0.935915
0.99985
0.997208
1
0.996487
0.44287
0.883487
0.992586
0.938534
0.999325
0.999446
0.990815
0.736777
0.972723
0.88864
1
0.996888
0.976555
0.873196
0.998993
1
1
1
0.983717
0.99365
1
0.999688
0.998053
0.999588
0.999167
0.99955
0.9997
0.975301
0.982109
0.994277
0.9998
0.983845
0.979888
0.98387
0.985863
0.996909
0.590084
0.995567
0.993596
0.992642
0.986263
0.98223
0.98688
0.992341
0.999306
0.999583
0.976293
0.881868
0.552453
1
0.992973
0.98337
0.99995
1
0.991413
0.843478
0.983308
1
0.491985
0.975561
1
0.999346
0.988499
0.841931
0.998715
0.99995
0.9995
1
1
0.983868
0.9997
0.985522
0.511642
0.996876
0.968289
0.549904
0.821627
0.99149
0.96721
0.964305
0.942937
0.971911
0.989323
0.99323
0.97495
0.991403
0.997994
0.984099
1
0.985231
0.99817
0.990508
0.989858
0.994123
0.996087
0.973253
0.983487
0.996019
0.991646
0.974654
0.976842
0.995311
0.94639
0.999399
0.985801
0.992864
1
0.99606
0.992856
0.997693
0.982167
0.98547
0.995805
0.997361
0.989573
0.796718
1
0.956428
0.898215
0.98089
0.984762
0.959878
0.98591
0.999913
0.994486
0.996165
0.993246
0.995101
1
0.969713
0.899137
0.997547
0.881497
0.89911
0.997861
0.994587
0.985399
0.994098
1
0.992857
0.994296
0.926455
0.992924
0.9978
0.998746
0.954316
0.989798
0.989234
0.953692
1
0.995949
1
0.986382
0.974089
0.993193
0.996165
0.993555
0.876776
0.982924
0.959031
1
1
0.991271
1
0.924664
0.99755
0.974769
1
0.96163
1
0.994986
0.910843
1
1
0.985502
0.996708
0.973533
0.995402
0.600462
0.881857
0.978578
0.997647
0.993712
0.991841
0.985773
0.977219
1
0.99995
1
0.985464
0.987149
1
0.953329
1
0.978056
1
0.969879
0.96784
0.912584
0.982286
0.992599
1
0.997908
0.99975
0.982518
0.811579
0.9908
1
0.995928
0.99289
1
0.994597
0.98639
0.989837
0.998696
0.965455
0.85753
0.545921
0.578398
0.956032
0.998296
0.995887
0.854581
0.751187
0.802919
0.999413
0.991127
0.991865
0.778687
0.988502
0.997841
0.938333
0.559599
0.999933
0.962648
0.84388
0.981819
0.550427
0.949816
0.965203
0.981982
0.942445
0.894134
0.988162
0.991214
0.981825
0.972486
0.991818
0.946681
0.86919
0.964057
0.952171
0.984733
0.840206
0.992475
0.980823
0.992553
0.97138
0.988245
0.9934
0.959139
0.974582
0.989633
0.988678
0.952657
0.991418
0.976367
0.975758
0.974562
0.983427
0.775789
0.972792
0.977729
0.902208
0.972233
0.980147
0.865282
0.877183
0.97752
0.970056
0.982248
0.967728
0.954052
0.951678
0.970945
0.881743
0.99332
0.962701
0.993352
0.709005
0.992261
0.984388
0.976031
1
0.998095
0.995142
0.997968
0.98501
0.982502
0.939129
0.995274
0.995562
0.992761
0.936853
0.826427
0.866505
0.912492
0.918808
0.990883
0.994024
0.997084
0.997767
0.993498
0.9714
0.9826
0.975944
1
0.9997
0.962771
0.998209
0.996782
0.991737
0.997612
0.999733
0.980146
0.999913
0.993226
0.974819
1
0.998892
1
0.982252
0.988004
0.977841
0.980527
0.969898
0.894946
0.989384
0.984246
0.980055
0.964727
0.977344
0.9958
0.977474
1
0.995666
0.988938
0.978347
0.99653
0.985565
0.990249
0.992773
0.954892
0.76256
0.582892
0.699926
0.968616
0.964279
0.955382
0.982037
0.961195
0.969583
0.994057
0.99635
0.988517
0.989384
0.98692
0.920451
0.963053
0.996795
0.996322
0.982063
0.996595
0.998533
0.997114
0.997337
0.996026
0.989936
0.993412
0.976236
0.998473
0.997268
0.969106
0.925911
0.998871
0.986768
0.999763
0.991719
0.998437
0.805444
0.786233
0.987676
0.973629
0.991219
0.995691
0.983473
0.993786
0.9999
0.975485
0.972447
0.993149
0.978719
0.988253
0.975884
0.994693
0.994459
0.991834
0.98069
0.975037
0.993752
0.985615
0.942232
0.984795
0.972761
0.99397
0.988918
0.985428
0.978688
0.972731
0.994226
0.99505
0.979832
0.981674
0.966768
0.975999
0.948172
0.974162
0.60425
0.983234
0.793147
0.937982
0.996035
0.999633
0.979996
0.970496
0.996566
0.971839
0.98169
0.983926
0.998351
0.985479
0.971824
0.999833
0.967183
0.981108
0.98788
0.99475
0.994933
0.917026
0.985721
0.990809
0.98652
0.97398
0.953992
0.996821
0.990281
0.543442
0.988351
0.999638
0.975104
0.984822
0.970525
0.989562
0.968178
0.9844
0.985323
0.955404
0.797294
0.96361
0.853746
0.976238
0.99655
0.936771
0.999459
0.963317
0.993417
0.974381
0.991654
0.821018
0.984876
0.960157
0.916008
0.909023
0.952743
0.977883
0.983538
0.976877
0.976561
0.996615
0.980431
0.981861
0.997817
0.969299
0.972721
0.984972
0.960587
0.974833
0.989878
0.990985
1
1
1
0.996232
0.953
0.903133
0.998302
0.982906
0.947069
0.927154
0.993905
0.729272
0.694561
0.98205
0.99975
0.983205
0.990868
0.99742
0.975444
0.685009
0.963027
0.998663
0.99865
0.98135
0.515727
0.858368
0.995229
0.972441
0.99743
0.982784
0.992808
0.946688
0.984303
0.993908
0.991266
0.991519
1
0.981782
0.99395
0.991485
0.998442
0.994727
0.9999
0.99132
0.976868
0.740201
0.847697
0.891481
0.983635
0.993406
0.98736
0.992799
0.91112
0.992005
0.979283
0.952917
0.985951
0.921126
0.639732
0.975577
0.994677
0.9372
0.927019
0.916912
1
0.995011
0.999819
0.989437
0.979444
0.97353
0.996421
0.981196
0.99535
0.982814
0.978289
0.99995
0.99594
1
0.992463
0.995804
0.745264
0.998964
0.997012
0.99847
0.9988
0.992932
0.992579
0.99815
0.982998
1
1
0.99935
0.999906
0.996341
1
0.971106
0.975838
0.975476
0.994254
0.974079
0.992486
0.998866
0.954841
0.993743
0.881436
0.960173
0.997748
0.969062
0.998775
0.970213
0.968616
0.997915
1
0.975701
0.976533
0.998553
0.994595
0.983249
0.996766
0.997216
0.998575
0.958741
0.975611
0.91854
0.978665
0.980764
0.971759
0.961178
0.978886
0.995256
0.980836
0.953633
0.996614
0.994505
0.98484
0.987072
0.992008
0.982668
0.985767
0.986724
0.997845
0.987165
0.990672
0.991739
0.987649
0.729931
0.694096
0.993024
0.984724
0.711273
0.9994
0.990441
0.994137
0.962812
0.999006
0.995511
0.981999
0.9943
0.988852
0.99405
0.961316
0.989605
0.916051
0.465006
1
0.943998
0.90794
0.99905
0.998322
0.985974
0.988018
0.99995
0.989607
0.973651
0.982019
1
0.996665
0.99965
0.99201
0.989575
0.994518
0.993927
0.985563
0.97855
1
0.987034
0.990887
0.997854
0.9905
0.995204
0.971
0.986105
1
0.996453
0.987099
0.992023
0.993679
0.99568
0.9995
0.984516
0.988517
0.992892
0.992269
1
0.99164
0.9814
0.995064
0.988012
0.998003
0.989355
0.990623
0.998321
0.997233
0.989942
0.992687
0.966225
1
0.987114
0.944363
0.922772
0.562958
0.841892
0.83541
0.93978
0.970795
0.987397
0.993917
0.987621
0.964189
0.974264
0.983401
0.991448
0.992014
0.451313
0.944488
0.989599
0.980821
0.943626
0.969174
0.98845
0.974183
0.983089
0.99147
0.995705
0.988219
0.98831
0.957202
0.935723
0.989548
0.991815
0.997209
0.99805
0.996949
0.991808
1
1
0.985629
0.966702
0.989906
1
0.95335
0.988731
0.997483
0.978391
0.984504
0.918528
0.998267
1
0.975904
0.997763
1
0.987035
1
0.978756
0.952066
0.946349
0.975711
0.99985
0.999763
0.995631
0.99935
0.980497
0.993218
0.980195
0.990813
0.964919
0.99163
0.993618
0.988015
0.990079
0.97584
0.895981
0.9994
0.995163
0.9999
0.982652
0.994321
0.945529
0.985277
0.997208
0.947194
0.845708
0.989288
0.858915
0.989071
0.995638
0.998289
0.993999
0.982031
0.978476
0.992863
0.974782
0.783172
0.998171
0.984804
0.991017
0.967365
0.985727
0.978119
0.978566
0.996112
0.984771
0.969475
0.992328
0.986405
0.912743
0.970126
0.988064
0.997368
1
1
0.933765
0.987287
0.999024
0.929251
0.985862
0.966001
0.989433
0.986103
0.984022
0.990702
0.406224
0.985696
0.751609
0.986087
0.983049
0.99915
0.973968
0.996021
1
0.99748
0.822736
0.585238
0.907759
0.993528
0.995802
1
0.991404
0.961229
0.968331
0.879651
1
0.628494
0.527988
0.656108
0.779126
0.982816
0.998298
0.96538
0.463063
0.968539
0.953086
0.97751
0.990302
0.938752
1
0.9984
0.932157
0.993496
0.99955
1
0.9982
0.857776
0.973667
0.952776
0.987867
1
0.99054
0.901311
0.739701
0.998933
0.948373
0.984028
0.999221
0.982179
1
0.9947
0.965029
0.994032
0.994268
1
0.9999
1
1
1
1
1
0.988595
1
0.995307
1
0.982498
0.965305
0.964223
0.893484
0.809261
0.986916
0.993185
0.957534
0.988221
0.985406
0.986138
0.967485
0.761414
0.94792
1
1
0.990638
0.909431
0.992442
0.985946
0.990607
0.980007
0.996745
0.954895
0.996722
0.976041
1
0.999023
0.9998
0.997448
0.924094
0.997955
0.999256
0.993458
0.992821
0.994094
0.993054
0.99955
1
0.973813
1
1
0.985164
0.996092
0.875089
0.977773
0.987527
1
0.986057
0.999436
1
0.982901
0.974148
1
0.997718
0.964733
1
0.998783
0.976152
0.993784
1
0.668356
0.773747
0.969842
1
0.998217
1
0.9989
1
0.997208
0.944737
0.99643
0.999226
0.970115
0.937844
0.999046
0.99915
0.89471
0.990873
0.995415
1
0.9845
0.968845
0.997603
0.997415
0.958613
0.994432
0.97409
1
1
0.974214
0.986825
0.984831
0.994514
1
0.99277
0.998546
0.989726
0.980554
0.988953
0.970658
0.962822
0.973216
0.902166
0.931653
0.994492
0.978589
0.977321
0.990301
0.994729
0.986205
0.973442
0.990009
0.980562
0.987921
0.986546
0.991263
0.938231
0.91924
0.877787
0.997838
1
0.974993
0.900425
0.949873
0.972036
0.977748
0.832427
0.979713
0.992165
0.951715
0.995224
0.988959
0.99325
0.980993
1
0.995063
0.9428
0.981823
0.992687
0.9984
0.971726
0.982988
0.94335
0.995523
0.97902
0.98056
0.998442
0.997601
1
0.985558
1
0.99984
0.983383
0.99875
0.991472
1
0.993735
0.998883
0.992146
0.565736
0.855417
1
0.992878
0.998763
0.954536
0.833725
0.758818
0.999233
0.992652
0.9999
0.9994
0.984108
0.992911
0.891154
0.998581
0.729642
0.871711
0.983113
0.405974
0.994583
0.960021
0.995242
0.997988
0.987684
0.801265
0.981871
0.59831
1
0.992816
0.974224
0.976309
0.987775
0.996054
0.999251
0.995685
0.979542
0.967108
0.964917
0.987786
0.95201
0.995209
0.977103
0.999475
0.988347
0.987587
0.993602
0.990667
0.994355
0.992654
0.972281
1
0.999559
0.977794
0.995309
0.997252
1
0.730899
0.989529
0.995267
0.974887
1
0.993332
0.994447
0.996639
0.995569
0.972088
0.982122
0.966925
0.990068
0.991
0.976364
0.9742
0.9974
0.908784
1
0.997348
0.999593
1
1
0.963783
0.994311
1
1
0.989076
1
0.992229
0.482553
0.747337
1
0.97769
0.963906
1
0.998448
1
0.995239
0.9998
0.998535
1
1
1
1
0.998421
0.990187
0.934885
0.999317
0.99995
0.985042
0.997366
0.999388
0.998783
1
0.767567
1
0.978099
0.990823
1
0.97499
0.854379
0.925256
0.432445
0.992227
0.990204
0.909734
0.975648
1
0.93187
0.700607
0.487733
0.917914
0.700201
0.74367
0.992611
0.988968
0.992241
0.992974
0.992838
0.962185
0.991739
1
0.989059
0.682379
0.821394
0.740253
0.99608
0.999622
0.991466
0.987259
0.999481
0.990498
0.990423
0.99645
0.998463
0.670907
0.898536
0.9984
0.992129
1
0.997605
1
0.648162
0.811854
0.99908
0.996854
0.98595
0.994882
0.935688
0.883375
0.908289
0.988891
1
1
0.892592
0.994933
0.985799
0.999299
0.98785
0.990117
0.995896
1
0.985635
0.99955
0.987992
1
0.996128
0.791167
0.9973
0.999114
0.984857
0.963498
0.999625
0.978657
1
1
0.99995
0.881517
1
0.580562
0.997497
1
0.997076
0.991285
0.97165
0.99965
0.983183
0.977907
1
1
0.99204
0.992892
0.961569
1
0.995125
0.9915
0.986634
0.986896
0.997237
0.998684
0.975897
0.990686
0.989525
0.99343
0.982839
1
0.99965
1
0.977353
0.882374
0.991922
0.9996
0.994627
0.997719
0.983522
1
0.999151
0.997986
0.991218
0.987953
0.996215
0.997426
1
0.857998
0.997738
0.995981
0.997444
0.798575
0.9995
0.946705
0.991906
0.962131
0.986515
0.928772
0.74303
1
0.991095
0.990829
0.994
1
0.99583
0.983043
0.993728
0.981545
0.980342
0.978513
0.965422
0.996692
1
0.949336
1
0.99927
1
0.949323
0.999083
1
0.783825
0.875003
0.9984
0.996949
1
1
0.616414
0.935276
1
1
0.940681
0.99865
0.850755
0.997722
0.999542
1
0.9788
0.945086
0.997478
0.987874
0.99955
0.994868
0.985636
1
0.777823
1
0.751813
0.994582
0.989077
0.9997
0.980588
0.221911
1
0.979316
0.995553
0.958312
1
1
0.999669
0.981344
0.960928
0.99985
1
0.994489
0.994057
1
0.99285
1
0.991015
0.99805
1
0.843477
0.998621
0.9978
0.947399
0.9992
0.972034
0.820033
0.996888
0.988567
0.982427
0.998102
0.994451
1
0.994504
0.992593
0.834237
1
0.994044
1
1
0.998021
0.998104
0.99614
0.995265
0.98767
0.972649
0.993424
0.983471
0.994802
0.999333
0.995539
0.835319
1
0.981059
0.995521
0.998788
0.995832
0.984564
0.919999
0.97811
0.99821
0.898051
0.853561
0.947005
1
0.987472
0.968083
1
1
0.9997
0.97357
0.999913
0.891002
0.986653
1
0.99625
0.9898
0.990104
0.995016
1
1
1
0.989367
0.864244
1
0.996078
0.991345
0.964924
0.974689
0.971977
0.73531
0.942607
0.984187
0.742373
0.994098
1
0.913605
0.807947
0.992992
0.997523
0.99693
1
0.992354
0.994402
1
0.995489
1
0.99975
0.99671
0.955095
0.954446
0.999125
0.959526
0.981651
0.9999
0.978538
0.989198
0.992926
0.999638
0.520379
0.88831
0.99284
0.996897
1
0.98444
1
0.995688
0.995093
0.909782
0.912684
0.999167
0.98801
0.9854
1
0.767205
0.975334
0.991629
0.988549
0.424044
1
0.993359
0.98264
0.947519
0.994123
0.975108
1
0.983761
0.998513
1
0.99985
0.835953
0.995815
0.970981
0.993061
0.984647
0.912857
0.973336
0.904834
0.992934
0.99955
0.908223
0.989062
0.784642
0.985243
0.970642
1
0.97201
0.936157
1
0.992123
0.993985
0.998423
0.95902
0.509263
0.972458
0.98568
1
0.975327
0.99517
0.975324
0.987338
0.982953
0.998528
0.99327
0.977168
0.764666
0.80543
0.981196
0.990866
0.983489
0.99005
0.660342
0.994346
0.922992
0.78298
0.932128
0.995811
0.99648
0.999592
0.99363
1
0.975537
0.999833
0.996245
0.696084
0.947657
0.990681
0.969848
0.997573
0.995275
0.989276
0.989243
0.935844
0.854959
0.977744
0.993057
0.985206
0.989858
0.999213
0.997981
1
0.814223
0.894577
0.989153
0.980454
0.992803
0.993148
0.893397
0.995435
0.990402
0.99955
0.983801
0.978599
0.973561
0.852767
0.991238
0.995893
0.986411
0.930888
0.996772
0.982012
1
0.986387
0.861733
0.999867
0.96551
0.880449
0.981842
0.997272
0.881372
0.912553
1
0.984547
0.928473
0.994198
0.972995
0.989619
0.881261
0.939695
0.929543
0.968616
0.844485
0.625739
0.991195
0.927887
0.981764
0.982708
0.908744
0.909721
0.989002
0.977503
0.864969
0.966284
0.988921
0.988004
0.621516
0.790549
0.980967
0.929369
0.976521
0.958261
0.996191
0.988512
0.9997
0.990086
0.986284
1
0.994856
0.998412
0.999775
0.975344
0.792557
0.999543
1
0.903691
0.931245
0.586353
0.990515
0.989794
0.985044
1
0.87442
0.491021
0.996048
0.997831
0.862133
0.89034
0.992891
0.547143
0.990305
1
0.995333
1
0.962638
0.506667
0.969195
0.980726
1
1
1
0.99935
0.9999
0.949387
0.902207
1
1
0.990417
0.926165
0.994695
0.998365
0.993801
0.997452
0.995249
0.955703
1
0.987339
0.987183
0.983567
0.981742
0.954432
0.589489
0.66457
0.997215
0.986599
1
0.902208
1
1
0.99975
0.997876
0.998883
0.999708
0.997891
1
1
0.99991
0.987429
0.955465
0.998933
0.989872
0.994132
1
0.997817
0.991968
1
1
0.898576
0.902869
1
1
1
0.944503
0.99666
0.970809
0.99645
0.994792
1
0.965641
0.924028
0.993473
0.993151
0.99905
1
1
0.995321
0.997622
0.990242
0.988532
0.995158
1
0.985298
1
0.986905
0.979606
1
0.996666
0.97761
0.997647
0.989208
0.993432
1
0.993061
1
0.999467
0.9988
0.992896
1
1
0.99985
1
1
0.732521
0.911106
0.996493
0.710584
1
1
0.971522
0.999425
0.971133
0.868986
1
0.814065
0.967806
0.99055
0.995782
0.99096
1
0.911423
0.928077
0.977036
0.997946
0.998551
0.994406
1
0.999683
0.929163
1
0.992545
0.981074
1
1
0.998514
0.999392
0.945233
0.997043
0.819809
0.995539
1
0.986971
0.984938
0.98775
0.98084
0.964422
0.986276
0.97824
0.985564
0.985923
0.924532
0.489877
0.99985
0.999535
0.996506
0.9999
0.99435
0.98069
0.997191
0.979307
0.977634
0.975776
1
0.938617
0.987234
0.995121
0.974843
0.594462
0.73223
1
0.981076
0.881553
0.993001
0.996074
1
0.987538
0.99895
0.828508
0.998159
0.987646
0.97934
0.987983
1
1
1
0.811174
0.912817
0.994319
1
1
0.999575
1
0.975324
0.35777
0.984688
0.486032
0.948728
0.822048
0.998649
1
0.99123
0.940317
1
0.996022
0.996196
0.99908
0.86798
0.882905
0.965216
0.965055
0.988847
0.881181
0.988532
0.987385
0.99763
0.969923
0.914866
0.96595
0.876577
0.996817
0.978438
0.989091
0.998973
0.967171
0.858226
0.988178
0.985881
0.990777
0.999717
1
0.994102
0.97887
0.563847
0.991703
0.872492
0.909522
0.983249
1
0.988988
0.99226
0.590627
0.92325
0.99945
0.995304
0.990211
1
0.789152
0.999933
0.751904
0.869562
0.932358
0.987958
0.993704
0.993138
1
0.978792
0.643267
0.99995
0.986511
0.99985
0.972325
0.961299
0.99013
0.989308
0.9992
0.981164
0.97928
0.991651
0.998373
0.993761
0.971996
0.996171
1
0.989859
0.970732
0.992453
0.990009
1
0.99716
0.999553
1
0.984113
0.995389
0.998883
1
1
0.993626
0.991923
0.875491
0.986638
0.856421
0.993921
0.953069
1
0.9999
0.993304
0.971824
1
0.756487
0.916953
0.982215
0.918916
0.990277
0.986723
0.868344
0.975766
0.968869
0.913014
0.985147
0.986345
0.997443
0.996125
0.992452
0.994995
0.98351
0.99435
0.993947
0.980423
0.935731
1
0.99995
1
0.971654
1
1
0.997051
0.987958
0.880328
0.98285
0.9908
0.9962
0.97449
0.913435
0.98369
0.984
0.998882
1
0.927815
0.992647
0.986043
0.9981
0.982502
1
1
0.915997
0.977846
0.977238
0.997564
1
1
0.996066
0.987767
1
1
0.999037
1
0.996545
1
0.986612
0.945795
0.821183
0.986103
0.85848
0.99965
0.675469
0.546782
0.960865
0.994572
0.89468
0.993926
0.987708
0.985143
0.913876
1
0.969341
0.895561
0.578514
0.999121
0.995593
0.9988
0.998121
0.999904
0.817514
0.942343
0.98406
0.99925
0.990485
0.975771
0.994579
0.997546
0.990618
0.956365
0.993688
0.993748
0.997106
0.978983
0.980418
0.996387
0.99015
0.990325
0.940514
0.981392
1
0.996986
0.84654
1
0.992532
0.991428
0.998522
0.992577
0.992065
0.980835
0.759368
0.984085
0.990738
0.999429
1
0.99995
0.996117
0.998344
0.986543
0.395102
0.999418
1
0.989011
0.848984
0.757811
0.995464
0.99692
0.992627
0.983871
0.989159
0.931129
0.995151
1
0.969751
0.996206
0.992709
1
0.996831
0.967595
0.999713
0.996238
0.995885
0.9997
0.983753
0.992269
0.96467
1
1
0.977276
0.994388
1
0.993826
0.98263
0.994898
1
1
1
0.9996
1
0.987005
0.9997
0.995735
0.963192
0.995455
1
0.974674
1
0.955227
0.988268
1
0.998635
0.89406
0.994613
0.872423
0.884671
0.860024
0.97534
0.997311
0.862964
1
0.99985
0.95829
0.993815
0.925398
0.977742
0.985683
0.988645
0.955116
1
0.716203
0.998967
0.981729
0.99895
0.962435
1
0.998622
0.962384
0.948249
0.978566
0.947202
0.986421
0.991964
0.999578
0.982492
0.990305
0.9992
0.998843
1
1
0.684816
0.995518
0.999496
0.999454
0.997469
0.995527
1
0.990357
1
0.999333
0.99595
0.985391
1
1
0.986997
0.998322
0.991437
0.943416
0.963087
0.990827
0.999663
0.963548
0.973622
0.90805
0.984281
0.901673
0.992689
0.918859
0.998911
0.95125
0.631129
0.973445
1
0.831888
0.9975
0.984029
0.997786
0.991855
0.989976
0.947814
0.99124
0.652473
1
0.969247
1
0.99584
0.99124
0.989335
0.987156
0.986545
0.988094
0.986699
0.990638
0.993034
0.976848
1
0.992453
0.996793
0.967978
0.97383
0.993603
0.990358
0.984945
0.876681
0.998936
0.987895
0.995727
0.99403
0.998254
0.595582
0.984086
0.994669
0.98527
0.959429
0.965555
0.992747
0.973533
0.992943
0.999107
0.991468
0.974388
0.99327
0.990124
0.997744
0.98972
0.994222
0.875459
0.929743
0.998283
0.982576
0.907712
0.993743
0.994149
0.969456
0.979638
0.572887
0.917386
0.977535
0.971129
0.991015
0.995692
0.986097
0.993629
0.885045
0.997449
0.992365
0.99855
0.99257
0.998035
0.858975
0.998817
0.985725
0.869893
0.967706
0.961379
0.991292
0.999625
0.99995
0.994859
0.990603
0.715279
0.960301
0.958639
0.996191
0.968659
0.966822
0.990327
0.963374
0.988445
0.991028
0.998743
0.998385
0.98277
0.995606
0.98849
0.979252
0.955176
0.993944
0.991959
0.998542
0.983514
0.87696
0.955047
0.995916
0.998374
0.528952
0.965518
0.899771
0.997394
0.995809
1
0.99766
0.996906
0.843944
0.987285
0.990319
1
0.942667
0.983418
0.975957
1
0.98666
0.999287
0.99365
0.991772
0.990278
0.995501
0.9803
0.998021
0.973188
0.99767
0.987345
0.966517
0.919872
0.914199
0.506236
0.966493
0.9915
0.998618
0.998279
0.9761
0.951578
0.963832
0.986766
0.988893
0.976742
0.987552
0.980711
0.981751
0.994035
0.99107
1
0.989061
0.819356
1
0.998667
0.996876
0.972704
1
0.9981
0.998822
0.991631
0.971376
0.988388
1
0.991285
0.967333
0.713995
0.996867
1
0.895362
0.981992
0.997414
0.997051
0.778783
0.999005
0.997469
0.983142
0.950187
0.980392
0.998583
0.998533
0.993219
0.996128
1
0.989442
0.996674
0.99975
0.994983
0.97773
1
0.989701
0.97746
0.997928
1
0.974673
0.99925
0.842474
1
0.973476
0.998825
0.993744
0.977274
0.923741
0.989348
0.981254
1
0.990961
0.910206
0.980542
0.966193
0.991945
0.963653
0.988159
0.997428
0.978879
0.992839
0.979168
0.99945
0.993357
0.997338
0.991376
0.976776
0.9998
0.92924
0.865318
1
0.950152
0.993601
1
1
1
0.801946
0.996879
0.432327
0.973458
0.958002
1
0.946132
0.996022
0.990391
1
0.9999
1
0.999117
1
0.976892
0.993261
0.979301
0.995761
0.945541
0.9996
1
0.982006
0.997987
0.998892
0.99724
1
0.99817
0.994367
0.994152
0.983737
0.988832
0.997963
1
1
0.99223
1
1
0.99596
0.997164
0.56464
0.978258
1
0.994042
1
1
1
0.98289
0.97753
0.955073
0.822933
0.999433
1
0.839423
0.585701
0.994449
0.997246
0.978768
0.955767
0.95656
1
0.998933
1
0.811297
1
0.873011
0.984411
0.980146
1
0.927359
0.946388
0.991148
0.956337
0.995144
0.998454
0.975573
0.963506
0.82041
0.792675
0.866618
0.983865
0.932653
0.99935
0.996282
0.997934
0.993425
0.929415
0.943617
0.977631
0.981521
0.999533
0.98197
0.998413
0.977276
0.99155
0.950377
0.937831
0.99646
1
0.998
0.994128
1
0.971444
1
0.998772
0.999235
1
1
0.985509
0.999933
0.651693
0.960233
0.976011
0.871197
0.99725
0.99825
0.926779
0.983714
0.859171
0.585453
0.972483
1
0.973952
0.990582
0.97749
0.945957
0.923106
0.965818
1
0.971688
0.465271
0.999474
0.99975
0.791555
1
1
0.980591
1
0.998129
1
0.99995
0.945925
0.994021
0.997876
0.914362
0.9994
0.997654
0.995149
0.365563
1
0.9998
0.960834
0.997158
0.992825
0.987337
0.939332
0.885065
0.998488
0.995325
0.999408
0.989468
0.993486
0.998775
1
0.996535
0.99935
1
0.953324
0.97567
0.960495
0.999386
0.975301
0.938026
0.994809
0.971401
0.999267
0.9995
0.976623
0.962781
0.969618
0.914395
0.943574
0.999283
0.99147
0.991652
0.985355
0.94415
0.92649
0.967568
0.878817
0.80219
0.761404
0.99985
0.9856
0.977655
0.991132
1
0.533353
0.935953
0.996123
0.999038
0.979871
1
0.894115
0.997333
0.989864
0.968945
1
0.989409
0.840781
0.67841
1
0.994609
0.97585
0.840552
0.996731
1
0.86839
0.871786
0.998034
0.986346
1
0.986172
1
0.928464
1
0.997989
0.960396
0.85867
0.934554
0.99905
0.981193
0.978684
0.879407
0.755331
1
0.996378
0.988632
1
0.996788
0.66468
1
0.997833
0.9996
0.983025
0.922625
0.999638
0.995415
1
0.942713
1
0.976759
0.951831
1
0.995434
0.918423
0.995648
0.99675
1
1
0.985956
1
0.998635
0.950172
1
0.999733
0.64684
0.921409
1
0.952555
0.980468
0.661382
0.997007
0.821102
0.647461
1
0.99995
0.921572
0.959747
0.974921
0.964563
0.932328
1
1
0.99738
0.992406
0.982981
0.99965
0.981898
0.973873
0.937421
0.742635
0.994518
0.9992
0.997276
0.99163
0.949525
0.948267
0.994904
1
0.945334
1
0.978538
0.996529
0.979023
0.964074
0.996279
0.657441
0.841008
1
0.786894
0.997763
0.747016
0.966599
0.997067
0.963622
0.99995
0.994683
0.987117
1
0.969176
0.90165
0.719862
0.984121
0.801165
0.998538
0.999518
1
1
1
0.97616
0.99995
1
0.611064
0.456261
0.891144
1
0.9999
0.999167
0.983334
0.96075
1
0.925144
0.979153
0.937153
0.916039
0.860547
0.96225
0.99795
0.549136
0.577895
0.978259
0.996399
0.663684
0.991243
0.995795
0.969198
0.989338
0.995552
0.966431
0.879186
0.977928
0.987888
0.99995
0.443692
0.979425
1
1
0.991082
0.977203
0.99985
0.996885
0.978426
0.998186
0.975612
1
0.976102
0.984117
0.963654
0.486929
1
0.958943
0.992571
0.813743
0.986613
0.997942
0.978004
0.981248
0.960114
0.987966
0.984213
0.972652
0.982656
0.995797
0.993279
0.988167
0.991072
0.999557
0.977331
0.997626
0.997726
0.476306
0.99885
0.9996
0.974916
0.98819
0.98552
0.992191
0.995782
0.99028
0.995785
0.98914
0.989586
0.980651
0.982775
0.978644
0.995555
1
0.982908
0.973707
0.788329
0.826841
0.789426
0.995456
0.999483
0.998979
0.982564
0.987532
1
0.997616
0.97303
0.997642
0.978133
0.99565
0.99371
0.959399
0.615731
0.996491
0.981696
0.977257
0.978189
0.976421
0.992382
0.997683
0.992101
0.990258
0.9998
0.993061
0.992145
1
0.967383
0.986997
0.9999
1
0.924281
0.997103
0.974381
0.98456
0.998454
0.99563
1
0.987492
0.994583
0.999201
0.958188
1
0.912751
0.977846
0.980043
1
0.989824
0.999107
0.979725
0.996337
0.994343
1
1
0.99062
0.997825
0.435946
0.966808
0.996659
0.976232
0.946761
0.987989
0.993747
0.985655
0.994265
0.973574
0.996034
0.994124
0.996534
0.99925
0.996187
0.993777
0.849021
0.938459
0.734355
0.991431
0.984553
0.973107
0.94508
0.747287
0.976208
0.992072
1
0.983926
0.976569
0.846548
0.967889
0.98063
0.978189
0.988465
0.859993
0.999051
0.961527
0.986181
0.533502
0.845776
0.990788
0.9934
0.954496
0.989427
1
0.976534
0.987078
0.98753
0.993087
0.995166
0.938033
0.989862
0.926881
0.996809
0.495355
1
0.994124
1
0.989051
0.991033
0.989127
0.971047
0.951188
0.956978
0.999767
0.995416
0.995354
0.983037
0.989063
0.994523
0.993539
0.995212
0.9996
0.98922
0.882195
0.979534
0.973805
0.974478
0.999314
0.993487
0.97455
0.989133
0.988739
0.985543
0.987598
0.922785
0.955486
0.980951
0.997761
0.982321
0.981117
0.975221
0.944049
0.953188
0.977044
0.960283
0.901199
0.973699
0.968226
0.990504
0.909927
0.97179
0.95348
0.962526
0.754941
0.945139
0.728072
0.961704
0.817007
0.71969
0.946994
0.489857
0.934324
0.981861
0.998226
0.99691
0.699259
0.447723
0.974799
0.979226
0.91178
0.540874
0.785022
0.8057
0.901236
0.908449
0.972375
0.99192
0.9955
1
1
0.83013
1
1
0.983645
0.99955
0.998167
0.957999
0.897342
0.93342
0.8069
0.999195
0.995083
0.96606
0.995256
0.961752
0.999703
0.996834
1
0.968317
0.829126
0.968418
1
0.985795
0.990028
0.999367
1
0.985164
1
1
0.995052
0.931667
1
0.992558
0.999906
0.988363
0.9942
0.766125
0.825599
0.969579
1
0.9998
0.99985
1
0.998892
0.996562
0.977381
1
0.986166
0.997933
1
1
0.995281
1
0.9999
0.994213
1
0.997
0.982335
0.966918
0.891429
0.984315
0.982516
0.920539
0.984614
1
1
1
0.932664
0.946393
0.972417
0.951442
0.997246
0.996867
0.99922
0.878232
0.569931
1
0.955005
0.996557
0.987059
0.997384
0.989483
1
0.973515
0.895824
0.842302
0.977655
0.994417
0.98972
0.982116
0.994576
0.99995
0.993639
1
0.999233
0.924331
0.993219
0.995258
1
0.964252
1
0.898996
0.992508
0.972518
0.993959
1
0.942816
1
1
0.992022
0.94021
0.9986
0.997373
1
1
0.997906
1
0.920293
0.9871
0.837849
0.788012
1
0.981111
0.995778
0.832813
0.99085
1
0.998354
0.997767
1
0.981632
0.999046
0.963549
0.999461
0.968813
0.59071
0.991233
1
0.9993
0.998345
0.984291
0.455107
0.782323
0.952299
0.996383
0.919009
0.99995
1
1
1
1
0.988557
0.995686
1
0.99975
1
0.990637
0.986629
0.993367
0.993952
0.998188
0.995236
1
1
0.981782
0.959114
0.976492
0.996605
0.983708
0.979371
0.822822
0.993637
0.988423
0.779203
0.999165
0.99975
0.99884
0.98355
0.979501
0.993927
0.994715
0.940668
0.988823
0.955687
0.998602
0.983266
0.978204
0.98258
0.982352
0.944719
0.938484
1
1
0.992266
0.988215
0.990199
0.997139
0.994313
0.993077
0.99756
0.99995
0.9998
0.967979
1
0.978157
0.906101
0.883957
0.985831
0.981811
0.975154
0.993425
0.983148
0.972877
0.999633
0.999022
0.994935
1
1
0.986793
1
0.993755
0.99213
0.99985
0.9993
0.998371
0.989778
0.991648
0.996179
0.656329
0.962142
1
0.996408
0.980316
0.99995
0.97959
0.998356
0.998385
0.86863
0.984933
1
0.932029
0.976768
0.910849
0.999813
1
0.9857
0.998642
1
0.998948
0.995442
0.872206
0.992012
0.995536
1
1
0.97383
0.998969
1
1
0.997278
1
0.9987
0.999033
0.981164
0.993726
0.981638
0.944787
0.772342
0.991546
0.97841
1
0.987942
0.981014
0.586807
1
1
0.999489
0.932984
0.997293
0.997288
0.992706
0.921691
1
0.994035
0.99568
0.803746
0.996788
0.997997
0.952242
0.988322
0.983614
0.993054
0.994357
0.999229
1
0.965148
0.96287
0.934499
0.986492
0.881237
0.943251
0.955814
0.98757
0.959741
0.968072
0.985374
0.982351
0.984558
0.966028
0.96788
0.9849
0.971028
0.989505
0.994557
0.972506
0.994828
0.979659
0.958782
0.990504
0.706743
0.59472
0.893161
0.96623
0.85513
0.977111
0.932797
0.917576
0.990517
0.978428
0.965578
0.924124
0.976885
0.968551
0.91318
0.961024
0.992739
0.969185
0.984411
0.990172
0.939886
0.933199
0.973949
0.971007
0.987073
0.986582
0.737838
0.511156
0.597307
0.929648
0.993772
0.929579
0.9972
0.9681
0.99985
0.759645
0.9999
0.985217
0.99865
0.983018
0.838223
0.928998
0.982068
0.989494
0.993755
0.945378
0.898296
0.986596
0.964832
0.986757
0.992765
0.983659
0.960585
0.98995
0.851249
0.99234
0.969588
0.486807
0.969432
0.574394
0.990134
0.995275
0.991092
0.985935
0.982902
0.915272
0.988927
0.998556
0.9998
0.978387
0.963938
0.996596
0.979046
0.995521
0.964882
0.987085
0.976029
0.954731
0.990523
0.977476
0.985983
0.995776
0.990542
0.959818
0.92095
0.994789
0.99385
0.994077
0.971836
0.991019
0.999825
0.998872
0.991812
0.991217
0.998094
0.984331
0.977559
0.983204
0.99065
0.986073
0.885038
0.998883
1
0.981948
0.988658
0.991675
0.977666
0.983233
0.997864
0.993777
0.993787
0.964777
0.994366
0.972071
0.947689
0.984704
0.978006
0.971145
0.913969
0.945039
0.945541
0.984227
0.979134
0.95468
0.939069
0.971399
0.972363
0.973147
0.959566
0.964484
0.974392
0.962364
0.947248
0.977257
0.95892
0.978943
0.951277
0.960057
0.95961
0.965013
0.980863
0.946942
0.915438
0.969425
0.964145
0.960515
0.967413
0.807447
0.690596
0.964493
0.939724
0.843888
0.98835
0.988404
0.966996
0.94211
0.974077
0.974889
0.775263
0.981397
0.935894
0.983942
0.975263
0.988461
0.981418
0.979279
0.989754
0.991297
0.973418
0.869829
0.992315
0.940563
0.986677
0.942838
0.987697
0.961859
0.9695
0.973464
0.981536
0.942515
0.965458
0.971272
0.991052
0.675915
0.932138
0.973218
0.967513
0.963646
0.980606
0.84143
0.969488
0.997449
0.942284
0.972992
0.970018
0.966223
0.992383
0.977107
0.914393
0.980671
0.990737
0.97804
0.981868
0.988595
0.958918
0.987717
0.989248
0.961125
0.980187
0.966514
0.970201
0.994468
0.987316
0.981722
0.909467
0.979147
0.986073
0.941344
0.874693
0.978346
0.974624
0.918673
0.969923
0.954942
0.972925
0.968193
0.977644
0.932461
0.955182
0.978123
0.983241
0.991207
0.992704
0.993459
0.979903
0.860113
0.983478
0.991497
0.964863
0.982448
0.969152
0.982073
0.998689
0.989716
0.987985
0.97639
0.980889
0.978566
0.954541
0.973917
0.969794
0.970072
0.924326
0.967253
0.970503
0.971527
0.986901
0.973532
0.969789
0.952425
0.976668
0.970663
0.930778
0.973383
0.974637
0.986324
0.981229
0.918828
0.913367
0.997971
0.989595
1
0.978014
0.973304
0.957552
0.906828
0.916101
0.975302
0.998309
0.997139
0.984902
0.986806
0.969298
1
0.992117
0.998706
0.996156
0.97446
0.989182
0.987612
0.97212
0.994812
0.961632
0.9997
0.602487
0.99413
0.970718
0.992034
0.995176
1
0.999204
0.958384
0.977807
0.994807
0.989769
0.998564
0.999117
0.995968
1
0.996545
0.996383
0.997293
0.99946
0.954937
0.989762
1
0.9901
0.997255
0.991329
0.98425
0.99945
0.988779
0.987032
1
1
0.98447
0.924645
0.988838
0.999638
0.97919
0.993799
0.995146
0.987831
0.993951
1
0.979529
0.796466
0.991153
1
0.979195
0.99965
0.98544
0.936795
0.992811
0.830182
0.987239
0.988622
0.997847
0.981543
0.990959
0.993365
0.992802
0.9998
0.894184
0.987557
0.974781
0.933394
0.995852
1
0.9999
0.99908
0.988971
0.95876
0.98716
1
0.988883
0.99995
1
0.990022
0.987285
1
0.997017
0.869428
1
0.688532
0.944153
0.988392
0.990708
0.925496
1
0.944299
0.993308
1
0.996551
0.994963
0.981799
0.991165
1
0.981382
0.977093
0.999435
0.987264
1
0.988881
1
0.980813
0.99954
0.418843
0.975054
1
0.999333
0.962732
0.908941
0.990593
1
0.998546
0.9961
1
0.996794
1
0.979667
1
0.982693
0.716038
0.998637
0.994965
0.980197
0.999867
0.573473
1
0.977688
0.99847
0.979266
0.978835
1
0.986121
0.9962
1
0.97877
0.989944
0.998761
0.993565
0.989287
0.999629
0.991685
0.989725
0.968777
0.970795
0.994338
0.962399
1
0.990794
0.979412
0.993724
0.997667
0.996615
0.999558
0.882684
0.827478
0.998354
0.998975
0.9998
0.99967
0.995182
0.985083
0.997078
0.993056
1
0.974185
0.999175
0.991138
0.9997
0.996287
1
0.978304
0.99947
1
1
0.998484
0.99896
0.999632
0.998571
1
1
1
1
1
0.979287
1
0.988979
0.994005
0.983208
0.978237
0.999195
0.973182
0.98563
0.998355
0.990075
0.982595
0.998143
0.997813
0.942523
0.972173
0.921782
0.998008
0.956215
0.968109
0.998867
0.993216
0.977896
0.978954
0.911613
0.955645
0.977518
0.982119
0.967676
0.950875
0.988692
0.97535
0.94854
0.982939
0.97651
0.98176
0.967666
0.961987
0.792508
0.990422
0.982618
0.951293
0.98506
0.972065
0.978916
0.957644
0.97541
0.978195
0.993712
0.988748
0.988771
0.999123
0.973121
0.879261
0.974839
0.994354
0.824993
0.988655
0.919223
0.994585
0.992816
0.749126
0.691408
0.897288
0.974689
0.996225
0.998284
0.996705
1
1
0.568665
0.987046
1
0.999146
0.993029
0.990933
0.975732
0.993573
0.895589
0.892857
0.990088
0.988341
0.998794
1
0.999155
0.985007
0.994921
0.997853
0.976726
0.963387
0.997975
0.981231
0.967216
0.99965
0.980917
0.969165
0.996713
0.995142
0.986045
0.997422
0.984742
0.725356
0.784747
0.975585
0.997748
0.994667
1
0.968414
0.988954
0.999638
0.763228
0.743603
0.610171
0.978246
0.978269
0.999378
0.940191
0.994783
0.976186
0.9998
0.99305
0.476173
0.79133
0.714701
0.915275
0.981085
0.998063
0.997576
0.9757
0.988711
0.992621
0.991458
0.999407
0.9913
1
0.996706
1
0.9995
0.979517
0.992362
0.992743
1
0.999317
0.993236
0.994224
1
1
0.980542
0.919405
1
0.998703
0.99975
0.99296
0.981307
1
0.848314
0.973914
1
0.884865
0.986043
0.972759
0.99985
1
0.989913
0.996367
0.983071
0.942039
0.982987
0.973972
0.977356
0.987034
0.995355
0.98906
0.996654
0.988453
0.977149
0.993818
0.998724
0.994375
0.990894
0.986338
0.96558
0.784299
0.977432
0.964752
0.978298
0.957176
0.960603
0.955671
0.946019
0.975528
0.940867
0.960684
0.982382
0.97498
0.971272
0.945071
0.9996
0.984553
0.984012
0.947863
0.970315
0.989486
0.994292
0.96662
0.971623
0.975133
0.985017
0.987498
0.967951
0.996456
0.988558
0.989126
0.959102
0.99925
0.964119
0.999579
0.986176
0.96637
0.975233
1
0.990355
0.975281
0.99052
0.982805
0.969268
0.926678
0.982749
0.976193
0.979008
0.94999
0.937697
0.866043
0.985175
0.931038
0.991208
0.990645
0.972763
0.979271
0.997694
0.901151
0.947546
0.725568
0.851681
0.950977
0.976761
0.965492
0.982166
0.979301
0.980678
0.992421
0.997563
0.876768
0.907728
0.991045
0.994419
0.998442
0.996031
0.87146
0.998623
0.87862
1
0.901091
0.972831
0.985903
0.99294
0.997907
0.995833
0.985977
0.945112
0.970558
0.994611
0.978836
0.86491
0.992535
0.997173
0.982192
0.97647
0.995639
0.976655
0.99309
0.992984
0.959748
0.99415
0.970876
1
0.988683
0.821744
1
0.639549
0.930168
0.993604
1
0.969408
0.99985
0.687285
0.68081
0.59872
0.749769
0.54438
0.972671
0.505222
0.454963
0.995992
0.509585
0.991449
0.979657
0.868057
0.996978
0.990334
0.463542
0.724828
0.995318
0.9983
1
0.998204
0.99955
0.997571
0.997527
0.9999
0.905169
0.997087
0.938727
0.875778
0.990333
0.998002
0.983372
0.994752
0.855478
0.661471
0.997013
0.988611
0.998563
0.866394
0.410526
0.965623
0.998899
0.481224
0.985628
0.972779
0.992921
0.924168
0.969099
0.97349
0.896388
0.831216
0.996834
0.612718
0.966428
0.658383
0.939074
0.582262
0.9998
0.984744
0.864448
0.985171
0.89419
0.997336
0.874337
0.96462
0.990394
0.983252
0.980259
0.984884
0.9995
0.9965
0.988963
0.98913
1
0.978758
0.898453
0.998261
1
1
0.998242
0.975154
0.98449
0.99905
0.980108
1
0.88796
0.999616
1
0.996469
1
0.998292
0.988058
0.971466
0.999329
0.999012
0.995675
1
0.998328
0.989638
1
0.628229
0.796753
0.986049
0.9999
0.992015
0.92839
0.973271
0.990807
1
0.98404
0.993899
0.981502
0.935184
1
0.9704
0.998383
0.989748
0.98771
0.98884
0.994934
0.993151
0.99219
0.985579
0.988539
0.987861
0.98226
0.968005
0.971881
0.957603
0.987505
0.999296
0.913965
0.980345
0.975037
0.988955
0.99975
0.890256
0.956894
0.993049
1
1
0.987952
0.98969
0.993096
0.826015
0.9997
0.9885
0.996513
0.992027
0.999193
0.947638
0.864513
0.985393
0.941838
0.996333
0.9906
0.997605
0.998596
0.998407
0.954817
0.877407
0.529143
0.945997
0.996038
0.987805
0.999725
0.865102
0.999139
0.873056
0.947565
0.874686
0.967762
0.978685
0.986757
0.972698
0.994384
0.658182
0.877864
0.990224
0.993255
1
0.995091
0.980909
0.995354
0.998958
0.998343
1
0.978732
0.973048
0.971584
1
0.990166
0.816989
0.988768
0.986818
1
0.998036
1
1
0.988466
0.983945
0.905801
0.797938
0.943419
0.985554
0.985555
0.9998
0.993068
0.96856
0.995921
0.996647
0.999483
0.992794
0.994694
0.991099
0.996396
0.666662
0.995132
0.99695
0.99995
0.990705
0.895622
0.99946
0.866167
0.679215
0.990515
0.948912
0.997842
0.953696
0.952989
1
0.996078
0.994791
0.988298
0.99538
1
0.99945
0.99985
0.995501
0.975042
0.987201
0.995218
0.998172
0.997046
1
0.962523
0.97678
0.920186
0.480228
0.996369
0.960512
0.764977
0.848131
1
1
0.997969
0.99975
0.99596
0.993821
0.988606
0.9991
0.996356
0.998183
1
0.992989
0.99678
1
0.971207
0.99729
0.990124
1
0.989116
1
1
0.981555
0.996947
0.94117
0.988441
0.93047
0.998989
1
0.989534
0.973998
0.990709
0.96955
0.974592
0.994055
0.989416
0.839369
0.97198
1
0.987858
0.976515
0.969128
0.969827
0.991764
0.989762
0.963083
0.999335
0.985272
0.991833
0.976836
0.997413
0.992284
0.885925
1
0.843757
0.888132
1
0.996301
0.9997
0.982633
0.991178
0.938546
0.845437
0.559773
0.999565
0.995709
0.998509
0.997622
0.992376
0.996872
0.996449
0.985896
0.9992
0.986672
0.991714
0.951725
1
0.995979
0.996295
0.697272
0.957501
1
0.999282
0.983717
0.986546
0.993037
0.992984
0.993644
0.96001
1
0.97048
0.999913
0.997537
0.982196
0.984297
0.986829
0.998525
0.91445
1
0.999649
0.990794
0.950993
1
0.99975
1
1
1
0.993871
0.988234
0.997033
0.986863
0.992901
0.998946
0.995952
0.997983
0.997238
1
0.996385
0.935832
0.993499
0.983708
1
0.996544
0.997605
0.998393
0.99218
0.976202
1
0.985144
0.990509
0.992705
0.990404
0.781774
0.993307
0.996566
0.99975
0.996165
0.945221
0.994226
0.998783
0.981158
0.991724
0.975967
0.996951
0.924326
0.981196
0.987599
0.991194
0.971503
0.651913
0.868942
1
0.666826
0.893492
1
1
0.99985
0.994725
1
0.924611
0.844979
0.743743
0.716833
0.996136
0.989588
1
1
0.983373
0.992364
1
0.99132
1
0.992479
0.9997
1
0.999404
0.999408
0.991762
0.995351
0.99995
1
0.982663
0.938355
1
1
0.995081
0.994801
0.998929
1
0.999588
0.999225
0.9996
1
0.943456
0.9958
0.989904
0.998842
0.996712
0.985695
0.954519
0.976394
0.983168
0.994822
0.974103
0.949785
1
0.976509
0.982445
0.649163
0.782286
0.82257
0.977015
0.97866
0.993412
0.768485
0.965132
0.987186
0.989733
0.903371
0.998663
0.991804
0.956277
1
0.989669
0.89956
0.985942
0.979841
0.922065
0.984522
0.99406
0.720612
0.686674
0.976413
0.998704
0.94675
0.995903
0.980386
0.98162
0.976123
0.982693
0.991374
0.62947
0.984801
0.99865
0.977861
0.886197
0.983032
0.96731
0.983681
0.98418
0.99423
0.982342
0.913024
0.997569
0.988864
0.994135
0.978675
0.992181
0.998274
0.99955
0.987074
1
0.995351
0.997482
0.911219
0.934155
0.994097
0.992425
0.995095
0.99705
0.991033
1
0.980859
0.962918
0.994073
0.997242
1
0.88343
0.99795
0.998115
1
0.991405
0.98266
1
1
0.811584
1
0.994415
0.992427
0.937303
0.999383
0.799134
0.99975
0.999379
0.997834
1
0.995396
0.994196
0.9998
0.930181
0.990237
0.731274
0.992815
0.976771
0.978025
0.998925
0.984085
0.990745
1
0.8135
1
0.987458
0.999183
0.996593
0.9997
0.9993
0.979743
1
0.998035
0.992212
0.998322
0.997488
0.99554
0.982644
0.990331
0.993859
0.977388
1
0.997798
0.963301
0.984847
0.9995
0.979582
0.912456
0.990472
0.994198
0.98467
0.64605
1
0.996815
0.964439
0.99291
0.401803
0.998673
0.987221
0.960634
0.892552
0.997841
0.882275
0.992564
0.978816
0.998875
0.931553
1
0.916073
0.998312
0.990209
0.821682
0.936847
0.986458
0.979578
0.917169
0.976291
0.991332
0.975223
0.998194
0.990085
0.894311
0.955699
0.990459
0.984857
1
0.985577
0.992313
0.997955
0.979621
0.992472
0.980925
0.978182
1
1
0.976987
0.987349
0.909581
0.979843
0.985087
0.914463
0.998888
0.977427
0.944226
0.84931
0.950735
0.993618
0.847411
0.934438
0.957112
0.533054
0.98589
0.941229
0.517384
0.99054
0.964681
0.975356
0.926761
0.95228
0.985397
0.979282
0.977072
0.99852
0.991773
0.984368
0.978953
0.976394
0.999466
0.999509
0.985125
0.962636
0.997241
0.9907
0.998042
0.963856
0.980668
0.988765
0.917924
0.972354
0.987619
0.996693
0.982782
0.987252
0.991566
0.988347
0.986306
0.995931
0.998296
0.940262
0.998553
0.998304
0.9995
0.994997
0.99617
0.993074
1
0.991763
0.997221
0.974083
1
0.992127
0.974407
1
1
0.990937
0.996016
0.992651
0.987344
0.988423
0.981601
0.836519
0.99829
0.994532
0.997944
0.984734
0.991083
0.989972
0.983523
0.99915
0.986295
0.515411
0.974742
0.990146
0.958005
0.980849
0.853226
0.949656
0.819686
0.944713
0.95748
0.989057
0.996386
0.978626
0.954936
0.987276
0.965378
0.976799
0.990671
0.987032
1
0.987966
0.991678
0.993291
0.996078
0.998199
0.998659
0.995806
0.996184
1
1
0.740214
0.988574
0.977211
0.995657
0.999333
0.993564
0.988444
0.999189
0.991757
0.996899
0.646611
0.994863
0.996607
0.983642
1
0.99196
0.997946
0.987995
0.989729
0.983307
0.996489
0.990375
0.996134
0.583394
0.904176
0.997035
0.994744
0.990055
0.996324
0.9869
0.996592
0.987556
0.998808
0.995594
0.955127
0.986983
0.998467
0.990938
0.992984
0.977769
0.990914
0.984994
0.952228
0.994309
0.990046
1
0.985935
0.99985
0.992902
0.988402
0.982841
0.993819
0.938674
0.961562
0.999096
0.998828
0.979321
0.992878
0.992538
0.987376
0.998308
0.999123
1
1
0.9999
0.998033
0.98256
1
0.999358
0.989664
0.994471
1
0.99439
0.991755
0.985483
0.872355
0.941911
1
0.902534
0.985722
0.974279
0.99329
0.993334
1
0.99985
0.9997
0.986038
0.994899
0.992579
1
0.9994
0.9512
0.979313
0.981804
0.949587
0.938773
0.998967
0.99995
0.995467
0.994698
0.995083
0.975238
0.980407
0.998742
0.998979
1
0.987143
0.984452
0.993034
0.953223
0.995994
0.995907
0.993832
0.993123
1
0.870205
0.999508
0.973146
0.967245
1
1
0.99885
0.990853
1
1
1
1
0.997324
0.993495
0.983509
0.983052
0.994796
0.998225
0.997609
0.953584
0.9997
0.994129
0.94379
1
0.99995
0.999438
1
0.999333
1
0.998738
0.674938
0.972014
0.99458
1
1
0.998816
0.9999
1
0.972665
0.974275
0.998925
0.979167
0.999667
0.975235
1
0.992981
1
1
0.992408
1
1
0.978958
0.992801
1
0.995736
1
1
0.99615
1
0.970947
1
0.992776
1
1
0.994349
1
0.968198
0.98223
0.99373
0.952988
0.984491
0.993592
0.964597
0.560007
0.588328
0.927395
0.964649
0.955233
0.977505
0.985267
0.554338
0.992236
0.969498
0.976612
0.931282
0.985432
0.984879
0.982862
0.991553
0.9889
0.997723
0.979961
0.976081
0.966881
0.939259
0.996532
0.966148
0.926109
0.933277
0.970291
0.95921
0.970085
0.993602
0.994714
0.971995
0.964514
0.986521
0.971225
0.982616
0.950181
0.98892
0.961718
0.985367
0.994806
0.946795
0.967747
0.988951
0.993696
0.975825
0.98893
0.98363
0.978899
0.996371
0.967318
0.945538
0.968539
0.991276
0.975888
0.977441
0.995289
0.957914
0.94885
0.983404
0.960752
0.967588
0.99025
0.994156
0.992041
0.988085
0.762336
0.823154
0.994643
0.962563
0.989513
0.985263
0.997165
0.998187
0.860727
0.997453
0.994563
0.991185
0.985801
1
0.975546
0.990029
0.973528
0.837025
0.979113
0.993503
0.972727
0.956048
0.995745
1
0.995252
0.995794
0.999529
0.997858
0.967124
0.998588
0.994799
0.991277
0.989492
1
0.979329
0.998435
0.996533
0.984381
0.975512
0.983648
0.994064
1
0.980302
0.943145
0.883646
0.972581
0.979336
0.990536
0.976525
0.972426
0.97388
0.976499
0.999619
0.997132
0.997059
0.895559
0.991692
0.986531
0.942137
0.989972
0.983189
0.968228
0.997093
0.98495
0.996453
0.980646
0.972629
0.987573
1
0.996438
0.996159
0.994598
1
0.998251
0.998579
0.992164
0.997967
0.99812
0.994674
1
0.99935
0.995075
0.948798
0.967208
0.984057
0.982387
0.987205
0.993926
0.974426
0.976066
0.977266
0.992602
0.984067
0.993239
0.989211
0.986738
0.983761
0.985842
0.9999
0.923274
0.999276
0.975059
0.989401
0.995856
0.981973
0.479631
0.998113
0.989226
0.99636
0.998983
0.985811
0.996032
0.998283
0.986202
0.991388
0.99945
0.9999
0.441797
1
0.97509
0.99965
0.999063
0.98538
0.9999
1
0.845745
0.997367
0.989133
1
0.979444
0.999413
0.9942
0.983673
1
0.99225
0.9997
0.98206
0.998433
0.977589
1
0.998717
0.989588
0.97129
0.985525
0.980692
0.99905
0.995895
0.978647
0.999346
0.927996
0.99625
0.985959
0.998643
0.993578
0.999655
0.996909
0.994002
0.985995
1
0.944067
0.902572
0.9977
0.590689
1
0.973689
1
1
0.996553
0.995287
0.99905
0.99975
1
0.958838
0.995544
0.999219
1
0.977733
0.985725
0.943788
0.997502
0.990603
0.979683
0.998064
0.998088
0.991221
0.981619
0.998357
0.987408
1
1
0.978307
0.9994
0.977783
0.994101
0.992276
0.991673
0.985623
0.998294
0.983282
0.959103
0.995735
0.998771
0.994496
0.988566
0.993827
0.99965
0.906152
0.922179
0.996159
0.991582
0.991041
0.968481
0.98719
0.999463
0.997694
0.996662
0.9919
0.995833
0.988525
0.994736
0.992105
0.992088
0.990428
0.990128
0.995376
0.999521
0.905776
0.991679
0.994322
0.989711
1
0.998635
0.995545
0.90785
0.991373
1
0.984702
1
0.970735
0.991373
0.972213
1
0.998868
0.970685
0.981371
0.995787
0.973913
1
0.984026
0.954625
1
1
1
0.990964
0.996673
1
0.980147
0.988843
0.97981
0.998789
0.766748
0.995623
0.868662
0.99995
0.997628
0.991808
0.992083
0.993499
0.996913
0.995539
1
1
0.995898
0.987748
0.996096
0.996312
0.983469
0.998771
0.993085
1
0.976366
0.995891
0.997176
0.996783
0.998942
0.981313
0.999224
0.991858
0.98192
0.999178
0.995979
0.998193
0.99925
1
0.997308
0.9992
0.999717
0.966646
0.997491
0.986876
0.99901
0.99975
1
0.976413
0.997201
0.997347
0.992162
1
0.991178
0.987229
0.967507
0.993132
0.99548
0.896983
0.996588
0.992867
0.9999
0.986791
0.974428
0.997379
0.978717
0.99532
0.466654
0.950861
0.837974
0.999026
0.994197
0.966772
0.994019
0.975598
0.99827
0.997105
0.966906
0.951463
0.995936
0.978438
0.991147
0.998693
0.794639
0.431349
1
0.99923
0.991407
1
1
1
1
0.98128
0.998123
0.944974
0.994362
0.9961
0.999625
1
1
1
0.995069
1
0.996097
1
0.921664
0.951
0.992954
0.994682
0.996953
0.916878
0.997408
0.918689
0.993443
0.978486
0.969131
0.966057
0.987907
0.997447
1
0.97927
0.973688
0.979252
0.993763
0.967524
0.986347
0.994679
0.631743
0.974474
0.982919
0.964485
0.992013
0.984128
0.941625
0.99935
0.971558
0.971814
0.984057
0.985381
0.965091
0.966714
0.961178
0.988525
0.990349
0.978703
0.989939
0.991661
0.996068
0.987576
0.98439
0.831354
0.971974
0.985947
0.962752
0.9746
0.992133
0.994525
0.995126
0.77242
0.974346
0.995102
0.989654
0.973234
0.999483
0.978128
0.959437
0.994551
0.980208
0.997025
0.998018
0.572682
0.984882
0.967132
0.991242
0.98962
0.995284
0.973222
0.995487
0.999283
0.992509
0.993117
0.996883
0.907728
0.9995
0.988534
0.958437
0.950991
0.928926
0.560759
0.942958
1
0.998901
0.996662
0.995489
0.918695
0.99235
0.998652
0.906671
0.904003
0.967755
1
0.837689
0.732317
0.842605
0.933423
1
0.994163
0.997157
0.992971
0.975828
0.93931
0.988846
0.990245
0.990724
0.998867
0.975857
0.99965
0.93823
0.97425
0.990815
0.996751
0.976549
0.99991
0.9992
0.994014
0.986543
0.992272
0.995245
0.942977
0.984713
0.999217
0.991057
0.947208
0.966584
0.984917
0.973474
0.986731
0.988845
0.98418
0.991434
0.988326
0.957464
0.990137
0.994282
0.983328
0.927402
0.986701
0.985014
0.98851
0.977571
0.983581
0.965797
0.963574
0.982665
0.972507
0.96834
0.977168
0.975813
0.988303
0.997161
0.989108
0.970438
0.976527
0.945638
0.992017
0.99622
0.987217
1
0.996481
0.989162
0.997136
0.979061
0.997202
0.98843
0.989987
0.990133
0.9993
0.900044
0.887043
0.994688
0.993234
0.990119
0.977096
0.999658
0.994455
0.998014
0.991811
0.99945
0.982337
0.994447
0.976506
0.65276
0.927685
0.999346
0.992748
0.96179
0.999625
0.997614
0.77289
0.817632
0.991186
0.99875
0.991731
0.998818
0.980876
0.980429
0.994109
0.997833
0.974241
0.993346
0.983708
0.990872
0.988149
0.975391
0.991347
0.993347
0.98584
0.885553
0.991357
0.987652
0.977804
0.9819
0.985993
1
0.991372
0.993646
0.991538
0.993984
0.974142
0.92084
0.968431
0.77934
0.960958
0.995928
0.948807
0.964987
0.977291
0.98849
0.974467
0.974258
0.963268
0.980593
0.969025
0.923653
0.955547
0.98221
0.990512
0.96731
0.985199
0.9993
0.752213
0.984718
0.971556
0.979096
1
0.985371
0.994879
0.997542
0.996214
0.950128
0.989061
0.999608
0.999443
0.99568
0.977396
0.967915
0.988047
1
0.999272
0.992967
0.985624
0.995321
0.998162
0.957577
0.981512
0.994345
1
0.992696
0.987709
0.969773
0.985229
0.933753
0.880305
0.982873
0.976597
0.995794
0.9614
1
0.992552
0.997961
0.982
0.935804
1
0.963689
1
0.798514
0.996828
0.995401
0.994676
0.975646
0.995759
0.811182
0.957296
0.998104
0.973348
0.99659
1
0.980998
0.999763
1
0.997259
0.9999
0.991447
0.998271
0.995839
0.959373
0.787483
0.996767
1
1
0.935506
0.797224
0.955794
0.99739
0.999216
0.994452
0.986509
0.999067
0.995497
0.999733
0.999338
0.973091
1
0.855197
0.980671
0.969342
0.998498
1
1
1
0.691552
0.995232
0.996592
0.883266
1
0.991551
1
0.997133
0.985353
0.998911
1
0.940266
0.98072
1
0.922663
0.999238
0.843973
1
0.997233
0.9997
1
0.991516
0.988246
0.98174
0.904213
0.999438
0.982991
0.928427
0.997838
0.998925
0.986823
0.99995
0.997253
0.997285
1
1
1
0.989477
1
0.825297
0.702176
0.996113
0.997667
0.968706
0.982608
0.993781
0.998883
0.9995
0.999207
1
0.989757
0.993771
0.997438
0.989494
0.886154
1
0.997104
0.996797
0.965821
0.989434
0.998721
0.956779
0.9994
0.993263
1
0.956555
0.986039
0.992475
0.997706
0.99628
0.993521
0.99975
0.983198
0.995615
0.859662
0.931227
0.895083
0.990415
0.9876
0.985047
0.992714
0.995711
0.991435
0.996459
0.995917
1
0.84114
0.987255
0.957293
1
0.999479
0.997308
0.991547
0.978678
1
0.990381
0.987995
0.976611
0.995909
0.998417
0.998752
0.996783
0.966246
0.995085
0.978606
0.997373
0.9928
0.941186
1
0.9999
0.989204
0.990867
0.996551
0.983895
0.999625
0.993904
1
0.990077
0.998018
1
0.9999
0.987836
0.985409
0.799084
0.993349
0.99303
0.986145
0.968649
1
0.999022
0.991195
0.94108
0.927345
0.987279
0.978504
0.526336
0.867384
0.996871
0.994714
0.92867
0.979195
0.99395
0.982886
0.998427
0.995591
0.920918
0.991004
0.990777
0.987337
0.935194
0.96295
0.98601
0.996379
0.99825
0.9956
0.999213
0.974671
0.993512
0.955186
1
0.991196
0.955298
0.969785
0.9998
0.989259
0.975099
0.993883
0.974216
0.975444
0.958036
0.998197
0.964783
0.981127
0.926205
0.982759
0.996399
0.995424
0.99332
0.983052
0.988732
0.998673
0.99013
0.989218
0.671603
0.998925
0.997598
0.997177
0.989977
0.983378
0.976277
0.973447
0.995507
0.98725
0.974694
0.990408
0.969073
0.910859
0.984845
0.970959
0.989708
0.992709
0.929543
0.817277
0.978269
0.974833
0.978669
0.946885
0.983943
0.974415
0.97166
0.998932
0.993431
0.869286
0.981938
0.97992
0.988248
0.98585
0.9992
0.98014
0.987687
0.991334
0.9993
0.975326
0.986371
0.932158
0.735386
0.995038
0.997367
1
0.632693
0.952345
0.973129
0.543326
0.909462
0.995834
0.998466
0.985707
0.978792
0.951258
0.989837
1
0.929067
0.983045
1
0.934078
0.995184
0.997876
0.994573
0.923473
0.546142
0.939365
0.907769
0.570062
0.997731
0.996244
0.952093
0.999285
0.994992
0.995004
0.987508
0.992427
0.949795
1
0.99579
0.975245
0.902289
0.998468
0.843891
0.920802
0.992239
0.984196
0.470682
0.992029
0.893766
0.997979
0.99062
0.993277
0.806967
0.983505
0.993055
0.98965
0.995736
0.992864
1
0.992562
0.830125
0.550417
0.985972
0.978563
0.875592
0.983992
0.994525
0.983494
0.994879
0.9993
0.9973
0.986319
0.99377
0.85611
0.978886
0.95134
0.998417
1
0.825185
0.574684
0.833031
0.99825
0.956376
0.998907
0.996747
0.992786
0.994373
0.801217
0.965458
0.787738
1
0.997246
0.99799
0.96655
0.992524
0.995706
1
0.906876
0.796584
1
0.999512
0.997097
0.998346
1
1
0.997372
0.927597
0.98687
0.996055
0.997531
0.999633
0.954452
0.9988
1
0.989398
0.98281
0.990094
0.981179
0.920626
0.979579
1
1
0.924668
1
1
0.997678
1
0.999467
0.997371
0.99385
1
0.999906
0.939088
0.980998
0.984645
0.996233
0.994706
0.992194
0.992138
0.973588
0.972431
1
0.787905
0.983172
1
0.984512
0.978454
0.991211
0.995658
0.987702
0.988635
0.985253
1
0.996751
0.960543
0.988648
0.997837
0.988407
0.969798
0.992947
0.980167
0.99975
0.993072
0.987915
0.987702
0.967749
0.978925
0.998195
0.978852
0.987607
0.965189
0.992
0.997541
0.987509
0.983315
1
0.925978
0.993558
0.832532
0.984878
0.986626
0.991256
0.97857
0.984797
0.994156
0.994306
0.99385
0.989403
1
0.95342
0.99935
0.979476
1
0.968756
0.971432
0.989478
0.989227
0.968943
0.950727
0.951902
0.747569
0.973505
0.958084
0.943743
0.984654
0.978441
0.954237
0.983045
0.981686
0.973867
0.992925
0.984806
0.986486
0.988067
0.905038
0.715201
0.91841
0.991432
0.968774
0.991175
0.981545
0.995904
0.983738
0.829191
1
0.986434
0.97771
0.984981
0.9862
0.919495
0.886862
0.990623
0.937796
0.94795
0.959857
0.87495
0.919983
0.702462
0.762957
0.9809
0.994166
0.975115
0.9529
0.93545
0.869575
0.960367
0.975417
0.994339
0.98855
1
0.964759
0.991753
0.92561
0.970071
1
0.97757
0.834733
0.895578
0.981262
0.975242
0.975457
0.917514
0.968776
0.983213
0.816698
0.96043
0.741702
0.981888
0.975171
0.959664
0.991764
0.965997
0.976765
0.992337
0.984865
0.992659
0.962458
0.977648
0.979826
0.987242
0.998743
0.988695
0.982767
0.998982
0.808845
0.99995
0.99117
0.986528
0.907968
0.980069
0.994428
0.987941
0.979924
0.996911
0.999361
0.997289
0.996144
0.999763
0.991323
0.998479
0.960713
0.947256
0.973776
0.9862
0.994029
0.967864
0.97406
0.981729
0.987858
0.992506
0.983765
0.993603
0.985395
0.92155
0.984382
0.999092
0.991861
0.976896
0.98869
0.982628
0.988585
0.981048
0.995663
0.976656
0.986929
0.978833
0.992328
0.971332
0.95073
0.958884
0.971919
0.975342
0.990931
0.989453
0.997817
0.971596
0.982907
0.976565
0.988036
0.946586
0.955415
0.912446
0.993817
0.994334
0.646624
0.977813
0.985081
0.941756
0.977534
0.959576
0.996745
0.973226
0.966068
0.950642
0.949927
0.985492
0.999567
0.943831
0.957702
0.963833
0.950455
0.85254
0.975377
0.971037
0.974141
0.964666
0.95709
0.98923
0.956338
0.954409
0.987287
0.961625
1
0.971999
0.974451
0.944246
0.982668
0.964972
0.961276
0.973392
0.976656
0.978055
0.998175
0.956231
0.990045
0.993877
0.363966
0.24996
0.215332
0.967681
0.98087
0.961082
0.984713
0.985589
0.990923
0.980442
0.996668
0.998185
0.973473
0.986129
0.977034
0.960186
0.962158
0.999558
0.996424
0.995999
1
0.814471
0.992446
0.971419
0.999763
0.986336
0.975044
0.986093
0.990541
0.997587
0.990855
0.996971
0.893986
0.475363
0.987636
0.679228
0.836133
0.999063
0.990923
0.993455
0.993657
0.998445
1
0.988956
1
0.99644
0.979024
0.994042
0.988296
0.999683
0.875283
0.783867
0.952601
0.548118
0.787986
0.933784
0.909634
0.986667
0.875553
0.984692
0.933569
0.908088
0.762133
0.917649
0.98898
0.992702
0.99795
0.999125
0.997745
0.991379
0.994839
0.997128
0.987337
0.980394
0.975045
0.973661
0.992405
0.955453
0.966308
0.970272
0.964886
0.990084
0.978238
0.963668
0.962837
0.984073
0.988137
0.973357
0.966114
0.983998
0.975963
0.964705
0.995612
0.977693
0.998686
1
0.990531
0.99935
0.975139
0.995197
0.944301
0.999933
0.994807
0.997421
0.991701
1
1
0.97228
0.836555
0.983626
0.983949
0.981381
0.95666
0.973262
0.977118
0.99245
0.979976
0.993333
0.977497
0.959959
0.978532
0.984247
0.9992
0.996652
0.981404
0.978581
0.988512
0.988457
0.96695
0.985964
0.985926
0.997023
0.996257
0.987807
0.991864
0.987141
0.976217
0.972953
0.985641
0.860114
0.987314
0.964257
0.965043
0.996038
0.987149
0.989197
0.982595
0.984958
0.994397
0.969394
0.990789
0.98526
0.989826
0.990493
0.998791
0.984524
0.997076
0.979234
0.975351
1
0.987571
0.985938
0.99511
0.998784
0.974426
0.996353
1
0.995795
0.996639
0.976984
0.998198
0.998755
1
0.978288
0.743212
0.7569
0.585608
0.933114
0.94637
0.782703
0.874632
0.772993
0.93715
0.925476
0.823361
0.946615
0.972328
0.99749
0.895356
0.907551
0.775047
0.735203
0.89469
0.900751
0.997478
0.992074
0.95743
0.993904
0.99976
0.994504
0.95103
0.993139
0.997692
0.975684
0.988049
0.980629
0.98484
0.998784
0.99228
0.997254
0.971188
0.998238
0.968526
0.991042
0.988897
0.908318
0.993426
0.99765
0.989697
0.988428
0.963433
0.958209
0.941482
0.973408
0.980726
0.961129
0.859644
0.996525
0.965473
0.974601
0.99626
0.998651
0.99424
0.972254
0.934154
0.9844
0.997718
0.856204
0.992731
0.979138
0.98537
0.994723
0.980045
0.988151
0.977983
0.976912
0.984999
0.970013
0.992397
0.962231
0.994947
0.991591
0.977518
0.951691
0.986573
0.9794
0.934368
0.974398
0.98689
0.989651
0.977747
0.954144
0.98743
0.993819
0.996704
0.979566
0.990421
1
0.994864
0.984286
0.999683
0.988698
0.996599
0.969078
0.8841
0.992891
0.984265
0.984846
0.980799
0.983671
0.994549
0.980772
0.639213
0.993025
0.95052
0.999062
1
0.978037
0.981233
1
0.983907
0.993481
0.974417
0.743689
0.993094
0.709121
0.857752
1
0.989512
0.992516
0.982376
0.982856
0.998816
0.96673
0.994272
0.980923
0.832271
0.56804
0.966012
0.989334
0.99838
0.993966
0.997142
0.999163
0.99467
0.983988
0.992824
0.990403
0.998969
0.990296
0.998792
0.988124
0.969075
0.923778
0.987498
0.950077
0.995519
0.999152
0.993323
0.964553
0.997724
0.99748
0.993979
0.98963
0.997288
1
0.913747
0.955394
0.991662
0.999521
0.998378
0.996195
0.997627
0.966891
0.98265
0.997067
0.989654
0.995768
0.879041
0.998605
0.981649
0.997533
0.997732
0.967317
0.98741
0.992246
0.992218
0.980574
0.986473
0.989995
0.997426
0.994897
0.985488
0.987441
0.989643
0.973335
0.943469
0.991364
0.987526
0.993182
0.939397
0.991
0.979573
0.995844
0.979708
0.985974
0.998505
0.952904
0.976736
0.987091
0.994105
0.990172
0.972042
0.97402
0.995532
0.995168
0.970053
0.993437
0.991885
0.992118
0.998125
0.986474
0.986358
0.983934
0.955407
0.990751
1
0.994335
1
0.993123
0.984779
0.992658
0.999024
0.999763
0.99415
0.994484
0.994956
0.991841
0.978136
1
0.99965
0.996649
0.995247
0.995921
0.993742
0.993673
0.9506
0.991201
0.997136
0.996579
0.992371
0.997583
0.994628
0.9996
0.96713
0.995637
0.987327
0.988685
0.980141
0.985331
0.974001
0.991365
0.985595
0.979232
1
0.995799
0.985279
0.99139
0.993417
0.99653
0.99474
0.9989
0.984825
0.998825
0.984609
0.990163
0.995071
0.995448
0.989608
0.979837
0.97414
1
0.973633
0.9426
1
0.947134
0.424775
0.99857
0.914824
0.778791
0.719655
0.779597
0.985351
0.987042
0.99567
0.997504
0.98351
0.982012
0.998558
0.989164
0.977501
0.998919
0.999258
1
0.993585
0.98638
1
1
0.989219
0.997787
0.9894
0.993823
0.991208
0.99905
0.997075
1
0.99985
0.998474
0.9993
0.988342
0.980571
0.990378
0.995167
0.992541
1
0.978861
0.996236
0.997114
0.988696
0.995522
0.992599
0.99554
0.994379
1
0.948323
0.997847
0.995519
0.982167
0.995061
0.983402
0.99368
0.962522
0.99573
0.9985
0.985967
0.9999
0.995136
0.999266
0.988072
0.996488
0.992485
0.962376
1
1
0.99636
0.997777
0.988817
0.990606
1
0.996755
1
1
1
0.993884
0.983944
0.994731
0.832025
0.996719
0.998146
0.973753
0.986304
0.989259
0.820074
1
0.997938
0.987732
0.995245
0.9999
0.988624
0.996118
0.997256
1
0.992572
0.997932
1
0.988102
0.9994
1
0.996579
0.99985
0.984992
0.996366
1
0.993843
0.782666
1
0.993565
1
0.976951
1
0.927231
0.9998
0.864105
0.990961
0.988869
0.999812
0.995901
0.99995
0.76544
0.774148
0.980749
0.99905
0.997013
0.995322
0.986243
0.989694
0.977357
0.993203
0.994346
0.998695
0.990129
0.997207
0.99439
0.99324
0.956867
0.986253
0.892277
0.966227
0.99013
1
1
0.982426
0.564355
0.978176
0.99975
0.993979
0.994458
0.977067
0.971802
0.993397
0.991025
0.985653
0.979209
0.991146
0.99649
0.992548
0.996195
0.985589
0.965592
0.995648
0.991154
0.992003
0.987969
0.932115
0.989275
0.978647
0.994168
0.996865
0.98058
0.943373
0.9998
0.98956
0.993169
0.991149
0.988678
0.989116
0.982257
0.981
0.980821
0.96161
0.99027
0.937686
0.976859
0.993246
0.979097
0.972584
0.989111
0.924734
0.989794
0.982771
0.996295
0.99643
0.981097
0.991049
0.98197
0.772852
0.97129
0.85006
0.989506
0.943683
0.991113
0.985565
0.99788
0.98051
0.993723
0.987017
0.989379
0.992141
0.975037
0.979306
0.997954
0.980966
0.957948
0.985798
0.999479
0.998617
0.990407
0.992211
0.978897
0.985295
0.991805
0.98691
0.9998
0.9898
0.99875
0.979045
1
1
0.992672
0.885211
0.985342
0.998859
0.997333
0.931718
0.952904
0.892679
0.965947
0.913722
0.998012
0.977676
0.991607
0.99599
0.995235
0.993374
0.995287
0.95985
0.944791
0.9979
0.951573
0.995107
1
0.984669
1
0.983622
0.983235
0.999258
0.928677
0.991721
0.995958
0.98165
1
0.957846
0.998772
1
0.905241
0.981734
0.949675
0.989252
0.995389
0.999423
0.988
0.993674
0.996845
0.988625
1
0.99125
0.977483
0.994024
0.990285
0.876076
0.994661
0.941819
0.986695
1
1
1
0.935575
0.967052
1
0.9999
0.978331
0.990035
0.984276
0.99725
0.995017
0.962098
0.989233
1
0.985749
0.992425
0.989078
0.983561
0.915166
0.956859
0.998512
0.960826
0.995682
1
1
0.990582
0.950705
0.99469
0.9914
0.975384
0.998563
0.985745
0.98961
0.963073
0.9994
0.998955
0.988846
0.996151
0.913243
0.929001
0.975985
1
0.998482
0.99805
0.982892
0.9865
1
0.961143
1
0.97172
1
1
0.998937
0.960448
0.991566
0.945141
0.984669
0.842061
0.977553
0.993005
0.991408
0.973537
0.997589
0.975901
0.874946
0.98752
0.989354
0.954992
0.99985
0.98355
1
0.986105
0.994586
0.991923
0.998925
0.969034
0.940441
0.9783
0.894738
0.998938
1
0.974405
0.979742
0.993474
0.938829
0.988398
0.900614
1
0.991883
0.86103
1
0.999669
0.97665
0.990251
0.977696
0.98261
1
0.994852
0.998196
1
0.990893
1
0.996928
1
0.957148
0.960397
0.996035
0.988259
0.997481
0.937025
1
1
0.991527
0.980196
0.999
0.976441
1
1
0.983517
0.994833
1
0.984428
0.911795
0.975197
0.995038
0.990813
0.980669
0.984486
0.459707
0.943534
0.992849
1
0.997603
0.99715
0.997507
0.972721
0.942395
0.994348
0.920558
0.988985
0.984273
0.65438
0.705533
0.53473
0.953551
0.99995
0.996503
1
0.999867
1
1
0.989823
0.983802
0.9988
0.990121
0.99955
0.999467
0.98463
0.911297
0.9945
0.991417
0.985303
0.98077
0.999203
0.842662
0.991708
0.931994
0.9998
0.984252
0.996983
0.9957
0.6239
0.813282
0.9998
0.998499
0.953814
0.971408
0.988982
0.978809
0.95997
0.996459
0.964204
0.994012
0.991098
0.975562
0.969062
0.970472
0.986817
0.983395
0.996024
0.93415
0.979549
0.96984
0.984782
0.867212
0.98604
0.97577
0.998575
0.987045
0.980123
0.980642
0.996752
0.968527
0.985294
0.977171
0.997029
0.97708
0.983333
0.9788
0.953657
0.994173
0.975166
0.98761
0.859456
0.985271
0.9996
0.9824
0.954991
0.994341
0.933853
0.995186
0.966049
0.979362
0.994157
0.982558
0.960989
0.924194
0.988665
0.989662
0.979103
0.956536
0.882896
0.954635
0.949634
0.964924
0.992559
0.976735
0.992037
0.970408
0.989808
0.983682
0.997787
0.970605
0.948487
0.954494
0.990534
0.985187
0.93785
0.936238
0.990519
0.758642
0.935199
0.981335
0.962006
0.744939
0.936327
0.845303
0.971563
0.77679
1
0.99425
0.939622
0.97646
0.994463
0.989465
0.983566
0.832294
0.992771
1
0.992577
0.95851
0.999104
0.970604
0.997496
0.583243
0.899765
0.823279
0.977717
0.854061
0.988021
0.772215
0.711663
0.539505
0.70605
0.590743
0.328394
0.116933
0.0596153
0.11232
0.106865
0.173745
0.0865137
0.0629218
0
fixedStep chrom=chr3 start=1 step=10000 span=10000
0
0.712294
0.799563
0.749002
0.727333
0.806199
1
1
0.99985
0.99985
1
0.997659
0.996208
0.870954
1
0.999289
1
0.992796
0.975182
0.99935
0.993314
0.993305
0.99965
0.98216
0.982448
0.998718
0.943281
0.999796
0.994063
1
0.914639
1
1
0.970743
0.999003
1
0.894745
0.977819
0.990921
0.988842
0.999775
1
1
1
0.937989
0.997471
0.998763
0.936516
0.933992
1
0.97619
0.979382
0.996734
0.974452
0.991914
0.993945
0.991234
0.428057
0.326601
0.415765
0.402943
0.34431
0.940696
1
1
0.958095
0.9879
1
0.993871
0.890715
1
0.976722
1
0.998654
1
0.984639
0.761948
0.921062
0.967057
1
0.951482
0.426832
0.95159
1
0.990992
0.948646
0.996396
0.955537
0.996424
0.58298
0.99965
0.960187
0.988217
0.9949
0.977901
0.948793
0.939659
1
0.956286
1
1
0.985312
0.998759
0.906802
0.99298
0.952889
0.936868
0.990859
1
0.976587
0.961558
0.998663
1
0.9999
0.9934
0.988833
0.997984
0.996717
0.99695
1
0.988885
0.992573
1
0.980491
0.67196
1
0.988236
0.99985
0.96014
1
0.99652
0.988488
1
1
1
1
0.9994
0.995909
0.777291
0.661503
0.99782
0.983108
1
0.983352
1
0.933451
0.899295
0.861106
0.735367
0.99995
0.994942
0.998076
0.971003
0.973542
1
0.996112
0.846743
1
0.971707
0.98678
1
1
0.985974
0.922438
0.993975
0.519519
0.959643
0.683814
0.610405
0.997162
0.974963
0.980942
1
0.980318
0.978745
0.966069
0.97011
0.998917
0.996574
0.993604
0.958431
0.908967
1
0.99995
0.997844
0.800943
0.982063
0.993052
0.98555
0.997744
0.984651
0.794748
0.941678
0.855693
1
0.930191
0.999177
0.970208
0.970574
0.999133
0.843235
1
0.999913
0.994848
0.982659
0.995905
0.929154
0.9999
0.935942
0.99727
1
1
0.981934
0.997744
0.9945
0.999508
0.987511
0.981426
0.883724
0.924735
0.99995
0.997169
0.993543
0.980928
1
0.896178
0.991768
0.981684
0.990927
0.854457
0.988357
0.9911
0.984014
0.992576
0.995724
0.978921
0.971492
0.995193
0.958475
0.999863
0.997808
0.994649
0.653927
0.988176
0.998495
0.953233
0.99541
0.993817
0.983701
0.996358
0.993788
1
0.9809
0.890106
0.944695
0.958053
0.999333
0.991126
0.950009
0.976186
0.831789
0.968792
0.970578
0.995925
0.992936
0.999713
0.713686
0.835991
1
0.99935
0.989972
0.9995
0.999019
0.992332
0.986005
0.992579
0.988694
0.981068
0.980945
0.993282
0.987606
0.949748
0.992409
0.986208
0.983434
0.994605
0.992329
0.99925
0.977821
0.989246
1
0.91883
0.998896
0.976124
0.999617
1
0.982912
0.998679
0.970225
0.9994
0.979098
0.997449
1
1
0.789594
0.994502
0.993933
0.991176
0.99985
0.975715
1
0.995532
0.984029
0.886213
0.987513
1
0.993045
0.988875
1
0.99745
0.992415
0.996966
0.9989
0.996421
0.992784
0.974744
0.990737
0.998171
0.991284
0.950886
0.9998
0.990189
0.996838
0.99995
0.999283
0.989069
1
1
0.980114
0.9995
0.961453
0.847447
0.990464
0.99555
0.9997
0.984004
0.997821
1
0.758971
0.998884
1
0.990733
0.99975
0.99975
0.974013
0.997043
0.987266
1
0.982666
0.976145
1
1
0.982914
0.9996
0.987572
0.985354
0.982812
0.681856
0.98679
0.992733
0.997578
0.950003
0.500342
0.9997
0.998436
1
0.998148
0.993176
0.957793
0.986304
0.988266
1
0.985935
0.905582
0.996909
0.990916
0.804496
0.99995
0.857426
0.631865
0.944788
0.592729
1
0.79098
0.943389
0.989702
0.421649
0.91108
0.98638
0.858117
0.987831
0.941161
0.760866
0.963292
0.999161
0.9937
0.997836
0.798423
0.99895
0.991654
0.836032
0.931104
0.984898
0.688637
0.931007
0.99965
0.933675
0.73781
0.9568
1
0.979389
0.813662
0.998613
0.913394
0.896822
0.438389
0.745162
0.9969
0.998965
0.996639
0.985245
0.990217
0.992856
0.991872
0.870845
0.97818
0.527491
1
0.984426
1
0.963648
0.99299
0.995528
0.998419
0.983865
0.980092
0.971084
0.981218
0.991145
1
0.99654
0.997473
1
0.982363
0.992888
0.994958
0.996416
0.99392
0.9753
0.998542
0.994951
0.982624
0.960916
0.977241
0.99261
0.999333
0.998855
0.996726
0.999235
0.99286
0.987927
0.993557
0.992728
1
0.9994
0.995338
0.998754
0.998632
0.997839
1
0.993894
1
0.999913
0.991824
0.998943
0.997637
0.991067
0.931411
0.9997
0.997326
0.996761
0.646107
0.745364
0.992242
0.987391
0.984969
0.74012
0.864181
0.99985
0.987687
0.990293
0.979039
0.989333
0.985135
0.991209
0.990071
0.992704
0.992507
0.942952
0.991737
0.98916
0.810175
0.975007
0.991444
0.972043
0.975462
0.993115
0.983143
0.985926
0.990217
0.991957
1
0.994352
0.958318
0.827849
0.98026
0.995737
0.999583
0.862834
1
0.998624
0.995241
0.807831
0.996619
1
1
0.994272
0.770469
0.91299
0.877683
1
0.842465
0.988168
0.984251
0.993121
0.993804
1
1
0.998408
0.983896
0.98638
0.850346
0.661555
0.982566
0.983287
1
0.999663
0.989023
0.839453
0.583707
0.997661
0.993867
1
0.998355
0.992473
0.987539
0.995929
0.999033
0.994662
0.933838
0.772083
0.984247
0.985542
0.996
0.9985
0.998189
0.997843
0.932885
0.934474
0.998458
0.815559
0.992066
0.982489
0.998225
0.995009
0.99975
0.9999
0.99807
0.999169
0.982373
0.986186
0.785032
0.962754
0.617514
0.857192
0.995292
0.987947
0.96976
0.993765
0.983063
0.962997
0.930632
0.905733
0.946796
1
1
0.9666
0.98544
0.98226
0.995096
0.908309
1
0.943935
0.98825
0.947092
1
0.985355
0.859287
0.986075
0.993812
0.991263
0.985457
0.996898
0.99985
0.99995
0.978938
0.730809
0.765417
1
0.972937
0.968149
0.805884
0.911612
0.998253
0.477298
0.996423
0.990133
0.958739
0.958208
0.872538
0.761263
0.959282
0.913843
0.9997
1
0.997906
0.985702
0.979741
0.518252
0.751681
0.987746
0.989221
0.997299
0.794791
0.818292
0.992939
0.990177
0.980959
0.893695
0.799219
0.989699
1
1
0.980688
0.999545
0.996857
0.995784
0.994074
0.884134
0.96938
0.990868
0.992043
0.989409
0.993562
0.985118
0.99895
0.465369
0.983772
1
0.998139
0.998218
0.996291
0.925157
0.985838
0.990724
0.998008
1
0.972994
0.748243
0.823272
0.999325
0.993061
0.9997
0.998516
0.597062
0.943657
1
0.990032
0.989176
0.998013
1
0.993462
0.99976
0.992786
0.994308
0.98516
0.944246
0.971197
1
0.966425
0.998845
0.994276
0.9995
0.999283
0.997998
0.9941
0.973034
0.993966
0.997479
1
0.990826
0.988287
0.990241
0.979344
1
0.99665
0.99981
0.982481
0.953813
0.999363
0.968714
0.9997
0.999117
0.995372
1
0.998028
1
0.995839
0.999583
0.972927
0.987643
1
0.996478
0.992181
0.953318
1
0.984705
0.99955
0.994118
0.995323
1
0.995305
0.89548
0.905419
0.983597
0.997546
0.973114
0.982987
0.999563
1
0.996498
1
1
0.993062
0.982608
0.9996
0.974508
0.981675
0.994414
0.990992
0.996458
0.993733
0.995847
0.990343
1
0.991116
0.94787
0.991433
0.78715
0.9998
0.998364
1
1
0.99995
0.998063
0.976813
0.982541
1
0.982584
0.798012
0.901094
0.99985
0.996763
0.806713
0.931183
0.998717
1
0.999183
0.985167
0.997668
0.989767
0.968288
0.9997
0.975189
0.925375
0.961575
0.426106
0.982672
0.99925
1
0.992113
0.977534
0.997881
1
0.986283
1
0.99129
0.791295
0.766948
1
0.999167
0.999667
0.986817
0.992651
0.996231
0.976568
1
0.98843
1
1
1
0.989569
0.987563
0.738954
0.992893
0.996906
0.9996
0.804346
1
0.808171
0.992251
0.907662
0.994619
0.896479
0.872553
0.997533
0.999417
0.97649
0.988426
0.985163
0.99995
1
1
0.992581
0.98547
0.989181
1
1
0.997997
0.99895
0.99561
0.45458
0.995568
0.999633
1
0.951278
0.9994
0.711142
0.475818
0.634468
0.962221
0.635371
0.799091
0.99995
0.998281
0.99925
1
0.991199
0.999116
0.985878
0.994836
0.98894
0.999201
0.99895
1
0.998001
0.9976
0.992771
1
0.997553
0.998988
0.972905
0.504814
0.999333
0.98365
0.9994
1
0.998904
1
1
0.99764
1
0.995833
0.994933
0.980003
0.995426
0.991322
0.99621
0.99475
0.994181
1
0.99315
0.983183
0.996487
0.990574
0.980591
0.995795
0.999503
0.992336
1
1
0.989095
0.978036
0.992574
0.996392
0.997093
0.721658
0.996869
0.978638
0.988589
0.907384
0.985776
0.97659
0.998133
0.974378
0.979932
0.973163
0.9996
0.985202
1
0.992879
0.973476
0.997879
0.989987
0.988443
0.983738
0.975786
0.995657
0.97058
0.98402
0.982332
0.971113
0.96464
0.986069
0.968994
0.934658
0.922962
0.925086
0.947079
0.884113
0.966456
0.983388
0.978666
0.93405
0.908971
0.98021
0.97775
0.993725
0.992787
0.997398
0.971474
0.963726
0.985043
0.995038
0.988906
0.974443
0.981356
0.965012
0.952864
0.982227
0.953888
0.975267
0.96156
0.984165
0.815398
0.701622
0.907436
0.979791
0.932799
0.966407
0.980903
0.993213
0.962685
0.933762
0.931757
0.980878
0.984239
0.958492
0.89969
0.838095
0.91581
0.860669
0.953515
0.958516
0.834311
0.782987
0.799312
0.833351
0.979788
0.890537
0.948656
0.963554
0.963235
0.951576
0.953909
0.962066
0.958607
0.957876
0.948084
0.957978
0.960921
0.975184
0.961855
0.955007
0.952087
0.972633
0.984596
0.995693
0.99005
0.890273
0.99474
0.9995
0.992293
1
0.996679
0.975948
1
1
0.998845
1
1
1
0.994956
1
0.997688
0.98236
1
0.980825
0.987938
0.99985
0.999513
1
0.997506
0.877085
0.94791
0.994999
0.995814
0.992691
0.992251
0.894648
0.994413
1
1
0.993511
0.9984
0.773248
0.742876
0.997633
0.994728
0.9998
1
0.996253
0.998954
0.959286
1
1
1
0.980754
1
0.977813
0.9707
0.967361
0.995559
0.995835
1
0.991989
0.99253
0.997535
0.99955
0.977563
1
0.984378
1
1
1
1
0.9995
0.997446
0.994738
1
0.976803
0.990267
0.949037
0.992656
0.994006
0.991292
0.965919
0.936246
0.960878
0.977507
0.986961
0.884004
0.989233
0.938254
0.994654
0.995334
0.958389
0.973984
0.984846
0.990162
0.988085
0.978367
0.975906
0.968086
0.975329
0.982837
0.983475
0.905273
0.991613
0.969859
0.976004
0.983855
0.980453
0.97388
0.970362
0.949765
0.988162
0.983693
0.987113
0.985139
0.988097
0.996435
0.983714
0.996588
0.969097
0.98047
0.983225
1
0.535458
0.807063
0.951941
0.852625
0.96522
0.999467
0.98136
0.99329
0.999092
0.98665
0.998331
0.934641
0.983763
1
0.987175
0.993008
0.976799
0.989788
0.953707
0.97537
0.970619
0.988946
0.992908
0.960485
0.983098
0.97436
0.977761
0.955304
0.95804
0.965222
0.975023
0.996905
0.99895
0.991261
0.980151
0.998566
0.991285
0.984878
0.541236
0.851213
0.838076
0.61828
0.940316
0.895178
0.995338
0.926687
0.805286
0.999473
0.992015
0.979833
0.9972
0.999467
0.989048
0.998467
0.803293
0.675883
0.992134
0.966271
0.997714
0.969942
0.976816
0.948694
1
0.996503
0.995323
1
0.999445
0.98875
0.988555
0.991716
1
1
0.991243
0.961441
0.993692
0.982585
0.986171
0.973201
0.968405
0.977155
0.9991
0.966955
0.987581
0.97907
0.973274
0.9998
0.959654
0.991908
0.999196
0.996148
0.944401
0.987261
0.995028
0.983648
1
0.991614
0.973452
1
0.978484
0.997945
0.990392
0.98314
0.989288
0.986756
0.97971
0.986178
0.972514
0.990527
0.979285
0.985398
0.996691
0.981771
0.988596
0.963568
0.986945
0.891469
0.897195
0.983111
0.915635
0.911936
0.949125
0.955915
0.978222
0.952069
0.976459
0.941041
0.968023
0.972733
0.948624
0.938706
0.946293
0.945403
0.955464
0.976943
0.961938
0.99017
0.888317
0.901319
0.915226
0.968412
0.964149
0.99715
1
0.992847
1
0.992684
0.991945
0.998691
1
0.99495
0.977216
1
0.996808
0.995984
1
0.983888
1
0.994788
1
1
0.995334
0.97685
0.996409
0.991615
0.978689
1
0.996797
0.991174
0.984912
0.981316
0.931933
0.98428
0.988383
0.96
0.943215
1
0.988021
0.991476
0.98412
0.970483
0.994684
0.974053
0.968702
0.959897
0.992969
0.9959
0.9997
0.981153
0.992426
0.968567
0.985521
0.976669
0.99265
0.946134
0.992597
0.947985
0.854916
0.962525
0.993774
0.976977
0.986549
0.978539
0.989242
0.99515
0.995349
0.995334
0.999583
0.982655
0.998393
0.98926
0.995746
0.989123
0.86979
0.984314
0.995508
1
0.991206
1
0.983718
0.990744
1
0.987615
1
1
0.998104
0.764877
1
0.981131
0.9997
1
1
0.999435
0.985834
0.99878
1
1
0.99985
0.994406
1
0.9999
0.987233
0.99958
0.986283
0.9054
0.966376
0.939432
0.873513
0.720415
0.758741
0.965772
0.831075
0.492322
0.983653
0.967723
0.907534
0.97726
0.9989
0.871983
0.991823
0.467875
0.985825
0.893584
0.969047
0.9846
0.986783
1
0.989948
0.984806
0.997136
0.999858
0.913016
0.833846
0.978208
0.98994
0.930141
0.995505
0.99269
0.986947
1
0.935682
0.989262
0.921264
1
1
0.998351
1
0.999575
0.979501
0.995507
0.996988
0.982814
0.988702
0.977125
0.992518
0.998496
0.99314
0.982034
1
0.997205
0.998167
1
0.9965
0.99945
0.998813
0.999367
1
1
0.99885
1
0.97646
0.9949
1
0.998888
0.996946
0.968213
0.999297
0.9993
0.994174
0.996443
0.976811
0.997209
0.95397
0.979915
0.998493
0.986531
0.960787
0.964197
0.864973
0.989651
0.995801
0.996057
0.994622
0.9835
0.972733
0.970316
0.984767
0.989606
0.9975
0.997995
0.997629
0.988871
0.987645
0.959973
0.988907
0.987196
0.995979
0.99985
0.966778
0.8556
0.980932
0.984606
0.981523
0.972761
0.993235
0.993843
0.986093
1
0.963088
0.848868
0.98593
0.977988
0.994738
0.976776
0.987264
0.428291
0.206171
0.514724
1
0.815765
1
0.678386
0.649091
0.982058
0.99066
0.995596
0.984569
0.972736
0.99995
0.993323
0.986205
0.999117
0.989596
0.983871
0.988509
0.993217
0.995556
0.991388
0.974129
0.977268
0.899603
0.986507
0.508041
0.981233
0.982747
0.989642
0.993646
0.972533
0.996787
0.967484
1
0.621321
0.97122
0.981468
0.98959
1
0.9957
0.971262
0.976136
0.986297
0.980227
0.966027
0.940047
0.978253
0.968096
0.938954
0.99775
0.978022
0.980789
0.988693
0.996744
0.996508
0.834498
0.925967
0.990875
0.993576
0.960445
0.827288
0.999454
0.991148
0.989249
1
0.995598
0.992306
0.993322
1
0.997527
0.995078
0.970096
0.995376
0.987507
0.99915
0.993658
0.753959
0.780753
0.989511
0.992902
0.947978
0.991035
0.982858
0.982233
0.97292
0.942887
0.96206
0.950478
0.939753
0.9996
0.99267
0.979868
0.990111
0.983196
0.987527
0.989855
0.98003
0.954286
1
0.991343
0.968215
0.909616
0.663311
1
0.995274
0.971064
0.975664
0.980408
0.994295
0.98597
0.989215
0.993985
0.997067
0.999321
1
0.998176
1
0.990567
0.986853
0.988631
1
0.992057
0.98634
0.98925
0.9908
0.98927
0.961315
0.99425
0.968676
0.9922
0.99625
0.99325
0.9937
0.999067
0.994769
0.994233
1
1
1
0.972825
0.973245
0.960868
0.972012
0.970625
0.994387
0.973949
0.986956
0.973142
0.989227
0.991344
0.987179
0.994231
0.996492
0.702927
0.726759
0.991963
0.954449
0.987542
0.998803
0.755877
0.57444
0.991226
0.991934
0.810586
0.854772
1
0.9996
0.993386
1
0.99863
1
0.99908
0.977186
1
1
1
0.996264
0.9999
0.990335
0.997937
0.995518
0.618414
0.771822
0.757341
0.910349
0.99369
0.996983
1
0.99688
1
0.999384
0.9982
0.994766
0.991316
0.973123
0.667755
0.995037
0.997792
0.979341
1
0.993463
0.997556
1
0.96898
0.999363
0.999051
0.997876
0.995097
0.982783
0.9956
0.991836
0.995232
0.993908
0.99888
0.977658
0.981442
0.99901
0.94704
0.999363
1
0.709603
0.979185
1
0.995749
1
0.939108
0.998419
0.939087
1
0.997531
0.991395
0.961961
1
0.994878
0.89746
0.990937
0.986658
0.997925
0.9994
0.792966
0.989472
0.992602
0.980015
1
0.9988
0.96179
0.973631
0.780448
1
0.981238
0.962675
0.917164
0.993512
0.850516
1
0.641827
0.725577
0.987202
0.99788
0.983595
0.970429
0.9939
0.977313
0.797678
0.907064
0.981268
0.966063
0.960001
0.984506
0.997302
0.996016
0.822153
0.880841
0.95741
0.99995
0.901125
0.976608
1
0.986638
1
0.9988
0.993969
0.998591
1
1
0.986473
0.548507
0.990955
0.998214
1
1
0.989679
0.9995
0.947332
0.995336
0.982986
0.901839
0.878467
1
1
0.978817
1
0.977603
0.988691
0.998434
0.99265
0.987232
0.986808
1
1
0.999363
0.979512
0.994877
0.995644
1
0.9994
0.998492
0.989307
0.610763
0.879045
1
1
1
1
0.994315
0.982694
1
1
1
1
0.972343
0.981582
0.99672
0.991971
1
0.998305
0.997148
0.634262
0.981244
0.976647
0.9944
0.999288
1
0.982078
0.9999
0.962476
0.99931
0.987518
1
0.997254
0.99985
0.988776
0.937751
0.996955
0.979097
0.618171
0.9978
0.976825
0.998631
0.995552
0.99985
1
1
1
0.992825
0.9931
0.995473
1
0.969295
0.996575
0.988679
0.996586
1
0.993982
0.996542
1
0.7544
0.929633
0.932988
0.423387
[truncated: 2,027,960 more chars]
