# Supplementary material for: Nanopore-based consensus sequencing enables accurate multimodal tumor cell-free DNA profiling
Source: Genome Res. 2025 Apr;35(4):886–99. doi: 10.1101/gr.279144.124 (PMC12047234; doi:10.1101/gr.279144.124)
Supplement: Supplement 13 [file Supplemental_Code.zip › Supplemental_Code/NanoRCS/05_cna/ichorCNA/inst/extdata/map_hg38_500kb.wig]

fixedStep chrom=chr1 start=1 step=500000 span=500000
0.0950501
0.375332
0.930944
0.879287
0.973728
0.775659
0.983357
0.976245
0.96263
0.977557
0.97039
0.975163
0.963278
0.976755
0.974046
0.969382
0.976443
0.956983
0.979198
0.961658
0.963234
0.987104
0.957478
0.975453
0.978396
0.693119
0.506407
0.965995
0.963477
0.986215
0.973016
0.971372
0.950584
0.507819
0.97745
0.989319
0.989415
0.99
0.983185
0.969656
0.980652
0.968124
0.915862
0.956644
0.974279
0.985577
0.973043
0.946815
0.976768
0.970782
0.87742
0.96805
0.972762
0.952874
0.958815
0.964655
0.961997
0.956061
0.969623
0.977017
0.954013
0.978974
0.966795
0.981637
0.960466
0.958506
0.966286
0.966423
0.9657
0.960587
0.952746
0.979123
0.967601
0.988503
0.966741
0.961717
0.980399
0.962961
0.966389
0.9379
0.959841
0.973079
0.962169
0.97103
0.963807
0.969263
0.956676
0.983402
0.983451
0.967314
0.928472
0.952809
0.953815
0.87858
0.895072
0.982921
0.909849
0.983905
0.931605
0.900466
0.979923
0.955195
0.959406
0.977767
0.955988
0.968694
0.968899
0.983495
0.971669
0.956754
0.960083
0.972109
0.965447
0.980624
0.987006
0.973585
0.930844
0.969006
0.956845
0.937997
0.942081
0.952539
0.992111
0.964485
0.970538
0.953423
0.972381
0.979046
0.953229
0.982096
0.960115
0.929028
0.94166
0.96846
0.952778
0.98026
0.963744
0.932097
0.950033
0.942703
0.977431
0.953623
0.960926
0.964032
0.97983
0.956641
0.964369
0.990659
0.946063
0.94426
0.933709
0.928479
0.972541
0.955761
0.964491
0.966874
0.941037
0.963371
0.965076
0.938362
0.9513
0.953492
0.981574
0.983755
0.956286
0.978911
0.653151
0.977495
0.96297
0.989943
0.973704
0.89537
0.944411
0.924919
0.964604
0.98506
0.976321
0.968983
0.903196
0.961482
0.947568
0.974944
0.896389
0.973107
0.946141
0.935753
0.958053
0.937937
0.957558
0.966338
0.959851
0.984798
0.935511
0.947585
0.96023
0.984889
0.977181
0.957614
0.948995
0.958947
0.974635
0.939232
0.98076
0.970533
0.950239
0.938605
0.94559
0.774526
0.954328
0.925645
0.967694
0.94951
0.959799
0.974961
0.988465
0.966277
0.716512
0.959308
0.973018
0.937326
0.987636
0.976426
0.944771
0.981584
0.935348
0.948477
0.936876
0.953572
0.957312
0.960053
0.9652
0.966345
0.970222
0.886617
0.949691
0.96856
0.957873
0.908531
0.938334
0.914435
0.262342
0.278298
0.401535
0.221128
0.0394283
0.048406
0.0415591
0.0428247
0.0398232
0.141083
0.207861
0
0
0
0
0
0
0
0
0
0
0
0
0
0
0
0
0
0
0
0
0
0
0
0
0
0
0
0
0
0
0
0
0
0
0
0.107543
0.488755
0.186775
0.219307
0.236359
0.750166
0.313411
0.466119
0.841824
0.887274
0.515734
0.272611
0.239052
0.44457
0.968874
0.945986
0.968205
0.97
0.902665
0.940802
0.931028
0.968666
0.950674
0.970078
0.956034
0.911672
0.964811
0.981414
0.942373
0.962782
0.913711
0.947488
0.935741
0.931028
0.974336
0.928077
0.904194
0.835328
0.967422
0.939943
0.972087
0.948595
0.940171
0.985788
0.968759
0.957298
0.911983
0.953287
0.9862
0.974691
0.965537
0.949652
0.953675
0.96461
0.924082
0.965566
0.952902
0.95853
0.932054
0.953404
0.937889
0.938989
0.93744
0.908111
0.960437
0.982377
0.93085
0.982406
0.971151
0.929869
0.962907
0.95015
0.95711
0.949607
0.965436
0.953814
0.959295
0.970693
0.975135
0.974459
0.976619
0.960423
0.962388
0.971147
0.947129
0.937513
0.963509
0.956094
0.966362
0.938986
0.980535
0.959197
0.939384
0.977849
0.982313
0.977517
0.958792
0.981456
0.96844
0.949872
0.977376
0.960871
0.951203
0.976741
0.974612
0.965587
0.955304
0.860855
0.979858
0.943679
0.956487
0.988931
0.976664
0.952458
0.97819
0.973896
0.976909
0.979104
0.899968
0.903863
0.966522
0.969045
0.981523
0.990305
0.971865
0.965992
0.626269
0.987963
0.968444
0.872264
0.991749
0.96755
0.97165
0.970115
0.970434
0.939191
0.93522
0.968345
0.962506
0.957109
0.952241
0.968583
0.990904
0.963495
0.967634
0.969916
0.960834
0.994891
0.979414
0.976882
0.970766
0.970766
0.977357
0.915296
0.968789
0.969557
0.966773
0.970748
0.911458
0.931761
0.926535
0.689137
0.92267
0.963448
0.923883
0.965848
0.971318
0.963046
0.964468
0.911253
0.989542
0.777026
0.969525
0.977181
0.982671
0.971091
0.972574
0.953601
0.959813
0.982191
0.980904
0.963243
0.972318
0.954805
0.960337
0.974294
0.96909
0.973064
0.960282
0.971301
0.968251
0.975665
0.983478
0.964766
0.981365
0.969489
0.97235
0.981711
0.862627
0.841548
0.726819
0.968137
0.977673
0.960203
0.976363
0.957552
0.948558
0.944695
0.93958
0.905931
0.839735
0.781578
fixedStep chrom=chr2 start=1 step=500000 span=500000
0.926656
0.961006
0.931566
0.955446
0.96363
0.979395
0.950963
0.954455
0.966567
0.96136
0.96948
0.939411
0.982527
0.988532
0.982924
0.982006
0.974981
0.974895
0.973677
0.967395
0.981694
0.971482
0.967592
0.969456
0.982689
0.960173
0.949967
0.941216
0.96003
0.955123
0.970329
0.975168
0.978322
0.962713
0.967155
0.966187
0.961594
0.969034
0.944081
0.976738
0.976082
0.964482
0.961449
0.973196
0.972723
0.97316
0.967088
0.966123
0.961115
0.966934
0.979324
0.961657
0.97696
0.983396
0.972122
0.970552
0.976195
0.983176
0.98585
0.978855
0.978356
0.952237
0.971013
0.938732
0.957668
0.967003
0.954991
0.964161
0.974979
0.92649
0.944261
0.951555
0.943642
0.964166
0.973706
0.936528
0.949372
0.974461
0.981086
0.955334
0.955789
0.973711
0.968027
0.964287
0.979868
0.960569
0.981203
0.961709
0.971925
0.976029
0.958716
0.988623
0.978695
0.981715
0.966031
0.966733
0.971413
0.953553
0.93021
0.977669
0.989727
0.991369
0.961995
0.955383
0.964397
0.972325
0.960957
0.968278
0.977759
0.988431
0.96463
0.93674
0.950971
0.929648
0.931704
0.96264
0.934494
0.987448
0.956982
0.976459
0.930345
0.982462
0.972606
0.971438
0.979378
0.922706
0.949131
0.944613
0.971709
0.975453
0.974171
0.960747
0.925351
0.948181
0.957917
0.966081
0.96431
0.953157
0.979311
0.97844
0.95992
0.964024
0.897061
0.98603
0.931908
0.974267
0.955913
0.885722
0.978216
0.965855
0.963284
0.971473
0.942835
0.91686
0.952396
0.92383
0.968386
0.966072
0.93227
0.983223
0.976071
0.974176
0.967694
0.958053
0.982617
0.975582
0.956314
0.953756
0.946524
0.961036
0.963326
0.971243
0.984379
0.733207
0.433211
0.441364
0.97248
0.91191
0.36015
0.387491
0.370911
0
0.0561364
0.217967
0.0719294
0.0421461
0.0465231
0.0438464
0.0556856
0.520882
0.863911
0.563607
0.880247
0.977265
0.394105
0.797654
0.967478
0.968072
0.939703
0.978946
0.94238
0.981545
0.952905
0.978147
0.98249
0.957405
0.970629
0.980287
0.987057
0.974934
0.965786
0.983707
0.765609
0.966361
0.974536
0.830052
0.952929
0.824442
0.969219
0.625477
0.534083
0.790267
0.75627
0.721897
0.807624
0.952148
0.778348
0.7531
0.938692
0.977541
0.95447
0.965207
0.94253
0.963077
0.947176
0.880259
0.962474
0.967261
0.97081
0.970641
0.954631
0.993815
0.981868
0.972308
0.9421
0.977425
0.970492
0.960322
0.942194
0.979705
0.958685
0.97081
0.947382
0.982228
0.979244
0.971556
0.974631
0.946433
0.960317
0.923832
0.595661
0.701695
0.683513
0.538745
0.547982
0.977423
0.958281
0.955216
0.963339
0.938043
0.917429
0.973051
0.976618
0.965933
0.92739
0.950871
0.970263
0.971414
0.974519
0.962258
0.980378
0.981805
0.972602
0.987863
0.983026
0.950189
0.979
0.954143
0.981613
0.970362
0.990066
0.97637
0.969239
0.970892
0.970095
0.959521
0.917978
0.975565
0.969237
0.906019
0.974508
0.97985
0.976733
0.922573
0.96741
0.981046
0.934358
0.949628
0.969614
0.959384
0.958188
0.968444
0.954033
0.952934
0.948633
0.95275
0.922824
0.934431
0.967614
0.965069
0.955559
0.927178
0.960676
0.941265
0.985261
0.973822
0.978508
0.983253
0.959107
0.974413
0.966069
0.960456
0.977994
0.923071
0.946112
0.940778
0.97614
0.974422
0.924544
0.953523
0.97609
0.958149
0.970551
0.958549
0.95414
0.961964
0.980638
0.95885
0.957934
0.982888
0.96108
0.917586
0.97588
0.975194
0.972265
0.948596
0.970923
0.955987
0.923291
0.975248
0.974696
0.949069
0.971989
0.969568
0.947134
0.946405
0.952237
0.920299
0.970905
0.977789
0.96518
0.934102
0.939786
0.97243
0.984768
0.946329
0.967061
0.968511
0.960895
0.962658
0.960128
0.968449
0.974675
0.968122
0.95854
0.951783
0.957651
0.944355
0.944643
0.948193
0.925806
0.952468
0.979281
0.942821
0.966919
0.905322
0.976898
0.968336
0.955415
0.975223
0.977998
0.963129
0.923059
0.96116
0.964638
0.948558
0.969397
0.965349
0.981876
0.965666
0.972767
0.986699
0.948554
0.957808
0.962643
0.973987
0.957739
0.892373
0.91316
0.976176
0.956538
0.955837
0.971419
0.964469
0.982554
0.953676
0.966994
0.959521
0.973565
0.953442
0.95157
0.969567
0.967642
0.986357
0.985073
0.985846
0.949662
0.968716
0.982928
0.967354
0.97741
0.987045
0.981308
0.979199
0.96701
0.967605
0.94937
0.981598
0.968366
0.971532
0.972882
0.968686
0.975054
0.983631
0.967575
0.965071
0.924766
0.945521
0.982404
0.973584
0.948117
0.964194
0.970183
0.929891
0.932533
0.97938
0.983451
0.933345
0.974364
0.954197
0.982673
0.987419
0.961432
0.99235
0.983345
0.966697
0.974645
0.97904
0.98102
0.978695
0.978996
0.939518
0.974831
0.95368
0.49055
fixedStep chrom=chr3 start=1 step=500000 span=500000
0.94107
0.895387
0.961395
0.946453
0.970556
0.971874
0.978526
0.929773
0.927791
0.972686
0.965188
0.945374
0.930276
0.94798
0.990185
0.973856
0.951988
0.939557
0.982869
0.952052
0.958285
0.979295
0.963357
0.950912
0.97581
0.966532
0.980587
0.957618
0.966029
0.98304
0.91283
0.967594
0.978477
0.941544
0.976001
0.95058
0.970148
0.935942
0.945547
0.918223
0.953275
0.956631
0.943362
0.963373
0.942313
0.937399
0.942696
0.972195
0.940646
0.980122
0.973542
0.97746
0.909562
0.916791
0.969221
0.959888
0.944837
0.969774
0.967678
0.966399
0.949892
0.991752
0.991629
0.985145
0.947484
0.965137
0.959043
0.950028
0.936901
0.956864
0.948133
0.960061
0.938783
0.967176
0.971841
0.966843
0.932595
0.968573
0.956766
0.906469
0.940319
0.951218
0.960725
0.917621
0.966321
0.96856
0.967874
0.926604
0.979755
0.953758
0.980897
0.986274
0.952409
0.952396
0.966791
0.967403
0.955528
0.959656
0.950621
0.963279
0.973638
0.934384
0.908564
0.946771
0.986743
0.980405
0.948067
0.978843
0.953375
0.969513
0.947721
0.980919
0.979799
0.947682
0.948142
0.962748
0.972536
0.903359
0.949286
0.982177
0.98624
0.957133
0.930721
0.987131
0.991527
0.981072
0.941865
0.953432
0.985344
0.975943
0.96283
0.971575
0.980531
0.9611
0.937728
0.973716
0.966089
0.960292
0.96691
0.972993
0.94576
0.960047
0.987883
0.987504
0.984311
0.97095
0.960517
0.973201
0.962768
0.944502
0.766881
0.614792
0.954118
0.980191
0.972525
0.963801
0.971245
0.95274
0.965662
0.972852
0.972566
0.951883
0.970565
0.964647
0.940199
0.967259
0.972228
0.973792
0.962976
0.961134
0.960238
0.97509
0.955259
0.977711
0.954622
0.950173
0.970563
0.934137
0.952435
0.922413
0.836237
0.412896
0.282485
0.0848706
0.0162971
0.0172755
0.0214883
0.467972
0.972588
0.939612
0.961429
0.932464
0.977158
0.934208
0.972812
0.946808
0.936857
0.951359
0.924422
0.965106
0.965221
0.94773
0.937426
0.931422
0.957875
0.967115
0.946322
0.967644
0.964128
0.988214
0.973655
0.971984
0.972282
0.944129
0.962144
0.968862
0.959169
0.962718
0.945556
0.92051
0.960056
0.959352
0.958097
0.956871
0.936994
0.946774
0.937642
0.979601
0.973733
0.976375
0.968708
0.969527
0.945221
0.966266
0.977671
0.982381
0.969527
0.963547
0.924796
0.9685
0.967521
0.907421
0.886073
0.950416
0.948331
0.959345
0.989524
0.965613
0.966496
0.973787
0.984119
0.665939
0.964391
0.962191
0.983025
0.984092
0.992908
0.940549
0.949872
0.976633
0.70761
0.9555
0.935913
0.967207
0.929177
0.918275
0.940567
0.950239
0.966242
0.979474
0.931542
0.938779
0.927927
0.952913
0.9053
0.914342
0.981742
0.94978
0.940708
0.950846
0.980125
0.956032
0.958026
0.956758
0.94213
0.973786
0.973513
0.955388
0.981111
0.969152
0.957755
0.94537
0.941737
0.966267
0.966642
0.974028
0.945497
0.950883
0.978949
0.969387
0.985486
0.95807
0.970618
0.954325
0.971449
0.965719
0.951091
0.90921
0.959079
0.941852
0.950914
0.943716
0.965264
0.962001
0.97587
0.938201
0.919223
0.95253
0.917636
0.957746
0.965112
0.974527
0.954918
0.96317
0.943562
0.968675
0.930302
0.961166
0.955064
0.965779
0.966543
0.9407
0.958194
0.947742
0.945453
0.977851
0.96502
0.965335
0.982469
0.956469
0.975201
0.906481
0.979075
0.960049
0.979273
0.968979
0.9597
0.991642
0.975621
0.954946
0.96245
0.950456
0.952019
0.951402
0.964238
0.964019
0.980049
0.948564
0.936977
0.967498
0.93901
0.970653
0.958876
0.967312
0.970196
0.979424
0.957234
0.962538
0.972542
0.982484
0.954866
0.954514
0.98013
0.952004
0.942706
0.965535
0.976909
0.97231
0.95836
0.982054
0.969448
0.97296
0.969753
0.950364
0.974182
0.950273
0.965973
0.978049
0.986918
0.974893
0.926637
0.77791
0.938697
0.955712
0.964534
0.894258
0.420598
fixedStep chrom=chr4 start=1 step=500000 span=500000
0.847436
0.953009
0.936234
0.970149
0.967421
0.967659
0.972456
0.775873
0.731885
0.973765
0.92726
0.952059
0.987012
0.967573
0.976577
0.984517
0.973616
0.860361
0.302422
0.715575
0.983472
0.965399
0.920844
0.941111
0.937751
0.960846
0.969583
0.965332
0.936155
0.956395
0.961294
0.963032
0.965353
0.957096
0.975418
0.964714
0.950338
0.97101
0.957873
0.95827
0.981693
0.956077
0.941778
0.976116
0.943022
0.956889
0.987686
0.959389
0.977301
0.967887
0.975843
0.98141
0.976448
0.932154
0.953701
0.985272
0.975576
0.980777
0.98343
0.967365
0.980339
0.985693
0.985478
0.960683
0.977109
0.971738
0.982714
0.961999
0.976869
0.978756
0.976053
0.967052
0.975958
0.960331
0.961822
0.960222
0.961179
0.974505
0.967573
0.960342
0.972464
0.968642
0.957297
0.984588
0.965505
0.972392
0.960251
0.937705
0.95781
0.95692
0.965368
0.94885
0.958605
0.952989
0.966276
0.975066
0.944027
0.93873
0.289225
0.110152
0.0280065
0.0288354
0.0371033
0.363676
0.898808
0.919308
0.888806
0.929515
0.950842
0.963578
0.944898
0.947358
0.956371
0.957817
0.964511
0.896829
0.936713
0.879393
0.932799
0.951992
0.957779
0.947181
0.956846
0.939242
0.970962
0.950254
0.927749
0.954045
0.970293
0.938218
0.941446
0.951196
0.952013
0.96158
0.921616
0.963377
0.946598
0.87882
0.807445
0.945858
0.91787
0.975077
0.908484
0.954851
0.94225
0.90302
0.965459
0.952695
0.969445
0.960979
0.874209
0.965515
0.96274
0.979597
0.958606
0.938542
0.912673
0.961116
0.964441
0.932027
0.97333
0.951051
0.952123
0.968552
0.918115
0.974517
0.947312
0.971669
0.945449
0.961021
0.95611
0.949963
0.920571
0.943196
0.961816
0.928565
0.971238
0.954983
0.963363
0.969672
0.934324
0.960404
0.914983
0.929764
0.942841
0.965539
0.979333
0.927639
0.921911
0.965527
0.958003
0.948498
0.967507
0.959253
0.946353
0.906778
0.945063
0.954862
0.911768
0.965619
0.955897
0.961046
0.970685
0.952659
0.93444
0.865375
0.937578
0.901189
0.948192
0.944493
0.94112
0.950066
0.941327
0.914666
0.959527
0.965286
0.97022
0.962873
0.971612
0.936516
0.930104
0.951152
0.911622
0.956149
0.941057
0.961534
0.964285
0.973339
0.963151
0.981869
0.964562
0.960165
0.961615
0.972456
0.967504
0.934564
0.871911
0.782025
0.774921
0.956811
0.962141
0.942328
0.97458
0.967892
0.940047
0.949767
0.953711
0.959273
0.933894
0.9745
0.982013
0.964658
0.956956
0.947319
0.9308
0.918098
0.948013
0.960587
0.948446
0.942776
0.961004
0.969929
0.948242
0.545976
0.958114
0.960388
0.976987
0.967237
0.960963
0.946467
0.935916
0.976054
0.97164
0.989885
0.977611
0.95761
0.978858
0.940928
0.961686
0.979308
0.963144
0.940519
0.949329
0.94124
0.96477
0.945006
0.952508
0.769342
0.832104
0.93532
0.932346
0.951776
0.965075
0.927894
0.943693
0.974632
0.961463
0.961328
0.948591
0.937568
0.981576
0.960564
0.965784
0.960754
0.986779
0.963434
0.981838
0.965503
0.968326
0.968873
0.963348
0.980987
0.954946
0.980834
0.958314
0.956422
0.927624
0.943377
0.975386
0.92957
0.945769
0.944906
0.972868
0.9642
0.983102
0.972127
0.949229
0.957069
0.913624
0.907294
0.912341
0.973482
0.952862
0.922982
0.933789
0.952072
0.965071
0.978416
0.958916
0.948045
0.910874
0.946868
0.980348
0.970942
0.96933
0.976468
0.975642
0.943002
0.974943
0.967242
0.96086
0.974175
0.968305
0.974959
0.981073
0.95924
0.96182
0.963706
0.971333
0.957925
0.978592
0.980058
0.962926
0.966653
0.972796
0.96069
0.963257
0.966848
0.975211
0.953092
0.969415
0.98351
0.924929
0.950334
0.96922
0.947039
0.950652
0.959563
0.922569
0.688908
0.248115
fixedStep chrom=chr5 start=1 step=500000 span=500000
0.849896
0.830045
0.956818
0.912403
0.978
0.990439
0.969169
0.983691
0.98165
0.960238
0.978424
0.984243
0.98948
0.972796
0.894506
0.978602
0.953744
0.960736
0.968213
0.97037
0.963183
0.979071
0.986226
0.984743
0.964255
0.975462
0.973564
0.974303
0.987616
0.975842
0.947932
0.968964
0.960288
0.953182
0.967184
0.792044
0.959357
0.967363
0.961687
0.971153
0.966227
0.779182
0.7279
0.827802
0.866461
0.977833
0.984919
0.971383
0.965027
0.973921
0.934182
0.974203
0.961448
0.985386
0.973783
0.968041
0.968553
0.936043
0.928353
0.972551
0.945161
0.962637
0.98455
0.973888
0.968017
0.938245
0.939947
0.965556
0.608173
0.970011
0.932385
0.959811
0.957919
0.969364
0.913113
0.947717
0.975607
0.972232
0.956431
0.959676
0.95815
0.941815
0.93948
0.945033
0.934375
0.928416
0.915055
0.907387
0.952607
0.939655
0.94144
0.89488
0.801508
0.0829813
0.0924117
0.0429288
0.0431849
0.0418868
0.038838
0.0741436
0.564287
0.87614
0.948609
0.950405
0.93649
0.94402
0.948513
0.933029
0.962053
0.956954
0.9588
0.954553
0.954041
0.977791
0.951066
0.953473
0.93845
0.942817
0.965167
0.981268
0.941451
0.917185
0.9581
0.983618
0.926487
0.899363
0.960535
0.93778
0.913057
0.967838
0.949286
0.968751
0.927357
0.986003
0.975883
0.889234
0.970123
0.960672
0.95657
0.237506
0.232562
0.208118
0.36011
0.946169
0.989509
0.942042
0.983148
0.977261
0.979388
0.964481
0.93229
0.904775
0.945379
0.960727
0.957666
0.964722
0.950776
0.918527
0.960679
0.951594
0.94789
0.959741
0.951588
0.949173
0.934601
0.942322
0.956127
0.97233
0.959438
0.973518
0.97
0.95782
0.927666
0.949425
0.95517
0.957925
0.943462
0.961203
0.981353
0.963758
0.933718
0.924535
0.985458
0.966553
0.946845
0.975287
0.932422
0.952352
0.97081
0.977904
0.957692
0.979618
0.954456
0.9736
0.94966
0.904261
0.928955
0.960909
0.88554
0.873065
0.833709
0.936768
0.926803
0.944653
0.920666
0.964565
0.968139
0.982575
0.939306
0.963135
0.965062
0.970945
0.973469
0.915888
0.991697
0.993547
0.968704
0.958622
0.926666
0.968722
0.9657
0.91905
0.943613
0.944082
0.950779
0.968477
0.965665
0.956924
0.953856
0.916134
0.948411
0.969692
0.952894
0.976709
0.960477
0.950916
0.961881
0.957881
0.962025
0.935534
0.931435
0.960205
0.94438
0.947145
0.94331
0.938063
0.958512
0.972404
0.958651
0.972538
0.97384
0.949147
0.952433
0.932434
0.95411
0.95298
0.964793
0.948376
0.955693
0.948335
0.966754
0.896828
0.917316
0.953932
0.958202
0.959608
0.963045
0.972134
0.967491
0.963289
0.98381
0.985645
0.969792
0.922618
0.970682
0.946426
0.964174
0.966281
0.951187
0.96749
0.972949
0.945617
0.941052
0.985074
0.96414
0.976051
0.984109
0.976637
0.964279
0.907571
0.947888
0.95559
0.981143
0.968538
0.958712
0.945695
0.946526
0.942765
0.983765
0.977164
0.985398
0.956981
0.975782
0.970561
0.93889
0.908637
0.910297
0.976153
0.977515
0.969434
0.944526
0.969483
0.960892
0.93972
0.961712
0.960153
0.963895
0.985735
0.973939
0.970919
0.97983
0.92739
0.966916
0.960139
0.954708
0.932361
0.939436
0.961962
0.982292
0.970932
0.970985
0.976851
0.969179
0.964215
0.982054
0.984097
0.973481
0.966968
0.986995
0.964574
0.975662
0.963023
0.939722
0.985082
0.97275
0.982739
0.967482
0.989495
0.962698
0.976738
0.965149
0.899096
0.727254
0.971331
0.974606
0.654301
0.903705
0.95814
0.958491
0.935375
0.955677
0.931153
0.558707
0
fixedStep chrom=chr6 start=1 step=500000 span=500000
0.693771
0.962809
0.96665
0.981041
0.949075
0.975975
0.956578
0.976997
0.95338
0.973752
0.982572
0.947703
0.923228
0.977351
0.970301
0.973945
0.971411
0.962144
0.968749
0.938127
0.976826
0.961364
0.972807
0.975047
0.982139
0.964732
0.980275
0.977091
0.968732
0.986449
0.973495
0.97771
0.959303
0.972192
0.969997
0.969607
0.965219
0.967495
0.938247
0.946051
0.97729
0.973645
0.974659
0.965078
0.956665
0.978315
0.948514
0.948823
0.963455
0.95946
0.973423
0.986655
0.971452
0.52811
0.962508
0.966008
0.967539
0.946263
0.933723
0.949017
0.943067
0.96146
0.9294
0.942192
0.900335
0.958249
0.961095
0.975263
0.967655
0.971887
0.963827
0.967975
0.980066
0.979008
0.971149
0.98758
0.974992
0.976599
0.974262
0.966142
0.986545
0.98407
0.974292
0.975791
0.971345
0.958878
0.97444
0.981213
0.978869
0.917713
0.949217
0.971761
0.956858
0.969823
0.955675
0.97365
0.95323
0.961061
0.943957
0.95689
0.961865
0.95834
0.927324
0.944251
0.96018
0.90973
0.960002
0.979306
0.971119
0.952785
0.947976
0.957412
0.96864
0.955395
0.825919
0.462557
0.568601
0.0251588
0.0313254
0.0234267
0.286704
0.618744
0.717827
0.95155
0.944232
0.945864
0.920345
0.948958
0.931016
0.960372
0.945996
0.941805
0.967692
0.944662
0.955161
0.961427
0.96295
0.962143
0.943716
0.965113
0.945784
0.920981
0.953843
0.967348
0.936144
0.946359
0.961648
0.922799
0.884379
0.936006
0.955696
0.964121
0.923667
0.932519
0.955331
0.872072
0.957738
0.910236
0.944561
0.968633
0.93773
0.903391
0.910611
0.953871
0.928675
0.925101
0.94666
0.940904
0.949573
0.914244
0.938473
0.887056
0.909225
0.867549
0.948943
0.975084
0.930543
0.956763
0.963773
0.981434
0.971251
0.970784
0.96222
0.96657
0.982255
0.955128
0.974272
0.952459
0.979028
0.921367
0.867985
0.946098
0.964813
0.968799
0.975426
0.967576
0.943958
0.961292
0.954371
0.927137
0.951388
0.962871
0.947994
0.97574
0.945512
0.951797
0.953144
0.949859
0.938194
0.957589
0.951509
0.964285
0.975248
0.969764
0.957649
0.960916
0.964074
0.963108
0.9584
0.91542
0.957028
0.956416
0.967264
0.962358
0.982169
0.925089
0.970772
0.969911
0.971261
0.933856
0.904314
0.950227
0.966742
0.948956
0.930333
0.933059
0.959026
0.972834
0.96645
0.984453
0.947844
0.916943
0.935566
0.953993
0.97248
0.935338
0.966335
0.980068
0.95835
0.941739
0.96076
0.966026
0.961469
0.93607
0.963807
0.953965
0.983861
0.95249
0.959254
0.973471
0.953977
0.968026
0.934844
0.943028
0.982567
0.975356
0.953786
0.962848
0.979239
0.973449
0.980308
0.963872
0.955973
0.974521
0.978792
0.96797
0.972495
0.975379
0.956395
0.978094
0.966544
0.969838
0.968053
0.927567
0.961343
0.971429
0.96881
0.974869
0.97006
0.975375
0.966192
0.939963
0.973839
0.963125
0.982055
0.969177
0.972709
0.961934
0.989012
0.953287
0.963489
0.970871
0.959635
0.963655
0.971166
0.962608
0.970188
0.966025
0.977897
0.976809
0.980139
0.983058
0.945684
0.974072
0.986904
0.972963
0.956168
0.959769
0.974799
0.955765
0.944671
0.868238
0.975027
0.979714
0.980772
0.965107
0.990838
0.98634
0.970275
0.932599
0.961614
0.983586
0.970065
0.958092
0.900819
0.884392
0.966583
0.946527
0.957527
0.966926
0.942052
0.388124
fixedStep chrom=chr7 start=1 step=500000 span=500000
0.867416
0.956198
0.95133
0.96209
0.959175
0.964501
0.980199
0.972519
0.967312
0.930483
0.890412
0.857867
0.961683
0.692192
0.937637
0.970859
0.963354
0.967054
0.945492
0.964261
0.957313
0.937077
0.982742
0.980473
0.958832
0.960808
0.959235
0.958931
0.952642
0.966341
0.984336
0.961009
0.958404
0.983575
0.956587
0.974129
0.974373
0.976682
0.944759
0.929568
0.973013
0.950656
0.970636
0.976416
0.977887
0.920009
0.947673
0.928733
0.956311
0.971049
0.963739
0.96365
0.959587
0.965571
0.958281
0.963378
0.986587
0.988328
0.983829
0.891981
0.944012
0.962684
0.973399
0.951637
0.939516
0.793417
0.960296
0.96169
0.94876
0.88456
0.775815
0.909499
0.965009
0.967778
0.95406
0.965969
0.945861
0.984624
0.966962
0.900546
0.952672
0.969165
0.992245
0.991048
0.987765
0.950341
0.962476
0.918289
0.92336
0.970407
0.95541
0.826552
0.965378
0.97883
0.978515
0.969842
0.982506
0.924324
0.972651
0.954579
0.978893
0.956934
0.931618
0.921573
0.970029
0.981888
0.924939
0.983114
0.917663
0.959687
0.965716
0.853431
0.818049
0.679585
0.802485
0.607278
0.182896
0.0164461
0.0159113
0.0160654
0.024547
0.106858
0.214762
0.401386
0.383775
0.891543
0.670806
0.618723
0.913121
0.938844
0.711346
0.61768
0.903849
0.919579
0.776461
0.980127
0.975008
0.97813
0.975543
0.991311
0.975099
0.979922
0.980282
0.979621
0.970048
0.667237
0.507381
0.961335
0.964126
0.641015
0.432544
0.928256
0.876637
0.518287
0.77344
0.975459
0.97095
0.959553
0.971326
0.95944
0.989075
0.967155
0.956532
0.981653
0.982595
0.961679
0.960316
0.950175
0.943569
0.960025
0.971199
0.975135
0.931419
0.965297
0.932451
0.945752
0.963729
0.961177
0.948154
0.949704
0.907652
0.94627
0.926626
0.910037
0.949181
0.972358
0.941949
0.944176
0.975896
0.960858
0.958955
0.962155
0.9748
0.946921
0.939276
0.776878
0.971903
0.980433
0.971916
0.921698
0.853449
0.945341
0.951412
0.979368
0.879586
0.618797
0.80546
0.956008
0.944046
0.9128
0.968065
0.972478
0.949779
0.945168
0.970644
0.956869
0.967259
0.958064
0.954492
0.923226
0.948116
0.947457
0.955826
0.954354
0.987372
0.940249
0.944213
0.926035
0.961018
0.982046
0.962166
0.967859
0.952612
0.968882
0.987132
0.970247
0.967274
0.983036
0.967127
0.938268
0.971577
0.973022
0.958924
0.968172
0.962602
0.951065
0.957708
0.950326
0.95581
0.953763
0.96081
0.966172
0.971326
0.928499
0.965117
0.97991
0.947867
0.829065
0.973707
0.970633
0.973221
0.947267
0.98135
0.970145
0.990112
0.972724
0.969865
0.973944
0.980533
0.970379
0.970636
0.976244
0.958782
0.943614
0.945567
0.985808
0.953447
0.970643
0.956775
0.978358
0.960261
0.948892
0.956749
0.936479
0.966819
0.950077
0.954034
0.565227
0.761321
0.965135
0.953342
0.955352
0.936954
0.947228
0.979015
0.956164
0.967304
0.965357
0.955942
0.878003
0.730645
0.916439
0.986278
0.983357
0.861665
0.890273
0.946599
0.850873
0.851489
0.981701
0.968311
0.978925
0.981484
0.959144
0.959838
0.941946
0.928646
0.963637
0.898812
fixedStep chrom=chr8 start=1 step=500000 span=500000
0.496413
0.93826
0.895059
0.935182
0.747293
0.988864
0.944824
0.984982
0.980647
0.980639
0.96514
0.979366
0.953935
0.942418
0.39952
0.269484
0.616699
0.982652
0.961631
0.953869
0.990506
0.97029
0.972907
0.965605
0.280008
0.705003
0.972111
0.978452
0.96478
0.965942
0.981648
0.963481
0.965504
0.951409
0.984611
0.98492
0.980359
0.976805
0.984217
0.972561
0.981252
0.976632
0.98556
0.974726
0.980319
0.991414
0.955084
0.977414
0.965031
0.965469
0.972856
0.952951
0.979165
0.979318
0.963232
0.977036
0.984482
0.967854
0.965886
0.982571
0.959614
0.970969
0.955739
0.952047
0.977677
0.985033
0.96415
0.955167
0.954471
0.961841
0.98037
0.962194
0.928651
0.977757
0.979154
0.983503
0.969595
0.979924
0.954656
0.958841
0.956747
0.962577
0.96331
0.977905
0.978189
0.947382
0.868592
0.866447
0.0205684
0.0191338
0.0249373
0.0993317
0.984634
0.88793
0.878187
0.952762
0.927993
0.951889
0.960797
0.958885
0.951969
0.940066
0.958243
0.960131
0.976806
0.963469
0.933579
0.934093
0.970379
0.951523
0.955454
0.950828
0.924303
0.964848
0.947019
0.966824
0.959271
0.960008
0.957107
0.947939
0.947135
0.9795
0.932412
0.961869
0.958096
0.960937
0.951182
0.961801
0.944876
0.96021
0.951997
0.963418
0.963849
0.96337
0.961285
0.948016
0.95856
0.956971
0.938482
0.947204
0.979405
0.906612
0.968446
0.941089
0.94571
0.957843
0.962515
0.967143
0.946116
0.948951
0.939811
0.964409
0.94929
0.986988
0.945114
0.963494
0.963398
0.970978
0.95728
0.960812
0.958241
0.963545
0.953801
0.957421
0.968937
0.976726
0.949664
0.948179
0.944749
0.93294
0.956251
0.638055
0.978521
0.956437
0.919293
0.950304
0.965168
0.93121
0.929679
0.927373
0.929502
0.980524
0.963291
0.900375
0.945975
0.981732
0.956712
0.961934
0.960012
0.973251
0.965371
0.941809
0.958673
0.972343
0.937686
0.951746
0.972953
0.908591
0.929192
0.927328
0.961696
0.963722
0.977374
0.953248
0.953823
0.979838
0.981069
0.938436
0.964076
0.96534
0.978239
0.961401
0.965099
0.970222
0.970343
0.949548
0.946187
0.958789
0.965734
0.956618
0.964634
0.972719
0.977127
0.97035
0.967686
0.967908
0.977749
0.953713
0.927937
0.948668
0.968651
0.971785
0.964
0.978652
0.961758
0.98069
0.984265
0.949878
0.912561
0.967104
0.963629
0.964746
0.939774
0.974928
0.947512
0.985369
0.978194
0.974398
0.974578
0.976496
0.975283
0.971303
0.945006
0.960759
0.944549
0.977155
0.968479
0.913308
0.968109
0.968421
0.985727
0.987376
0.929879
0.93222
0.978918
0.975436
0.989361
0.975668
0.957905
0.979301
0.964171
0.949762
0.964199
0.970667
0.963086
0.958967
0.929965
0.979403
0.978992
0.988852
0.959525
0.9806
0.975175
0.984238
0.984765
0.954572
0.959309
0.957698
0.96838
0.938782
0.45662
fixedStep chrom=chr9 start=1 step=500000 span=500000
0.669125
0.976692
0.945601
0.92908
0.974165
0.971891
0.961446
0.968199
0.966905
0.938342
0.924704
0.961428
0.902801
0.963063
0.970587
0.968383
0.953328
0.987156
0.967594
0.967305
0.965358
0.940416
0.974841
0.942683
0.961791
0.971949
0.962695
0.967801
0.986703
0.951114
0.951762
0.896143
0.969345
0.982487
0.941816
0.944096
0.969759
0.946023
0.960164
0.935424
0.958059
0.95633
0.916033
0.950945
0.93734
0.93663
0.965218
0.963878
0.943254
0.940865
0.945233
0.969579
0.956383
0.963474
0.959334
0.967689
0.937404
0.954116
0.953164
0.979929
0.963702
0.944323
0.929178
0.947755
0.92272
0.940053
0.935706
0.842066
0.957282
0.929053
0.946606
0.975735
0.970848
0.974323
0.973056
0.978951
0.969052
0.620792
0.33058
0.260561
0.187404
0.280393
0.256923
0.26312
0.347302
0.27745
0.187335
0.0190015
0.0226869
0.0275711
0.0302289
0.00144307
0
0
0
0
0
0
0
0
0
0
0
0
0
0
0
0
0
0
0
0
0
0
0
0
0
0
0
0
0
0.160774
0.176502
0.236538
0.196656
0.208174
0.106163
0.209477
0.196848
0.186042
0.217152
0.137849
0.158233
0.263121
0.323328
0.18374
0.288546
0.98177
0.932863
0.960098
0.954742
0.948663
0.967736
0.978225
0.956968
0.973394
0.985844
0.979134
0.950774
0.983909
0.948116
0.957218
0.965381
0.965868
0.954746
0.968525
0.938524
0.973705
0.941508
0.968171
0.95975
0.928647
0.951738
0.929438
0.959911
0.951199
0.960171
0.898906
0.971792
0.978153
0.951792
0.903699
0.922116
0.973711
0.960871
0.928924
0.919124
0.965103
0.969633
0.983182
0.926544
0.950054
0.966002
0.976737
0.926012
0.918886
0.972139
0.973787
0.81589
0.957487
0.974462
0.971331
0.973277
0.862947
0.848919
0.965591
0.970652
0.975915
0.986262
0.958983
0.95777
0.912296
0.959926
0.966933
0.928184
0.966967
0.949092
0.955336
0.957531
0.968111
0.969255
0.915397
0.948444
0.950829
0.976589
0.979016
0.971038
0.959027
0.989825
0.969144
0.93561
0.96793
0.957158
0.968207
0.980709
0.96774
0.902937
0.990571
0.981193
0.978015
0.966426
0.952824
0.991571
0.960449
0.982356
0.981407
0.972323
0.97795
0.964218
0.967796
0.951303
0.979658
0.961388
0.975919
0.973757
0.924032
0.982562
0.970675
0.987815
0.9787
0.955332
0.97389
0.980577
0.968017
0.986927
0.980836
0.95961
0.953202
0.976711
0.977485
0.982286
0.972509
0.962895
0.974063
0.978321
0.980406
0.945619
0.982811
0.959194
0.966515
0.977648
0.97271
0.982902
0.968229
0.959178
0.931022
0.443431
fixedStep chrom=chr10 start=1 step=500000 span=500000
0.845198
0.953418
0.928631
0.96832
0.982444
0.983347
0.977536
0.986495
0.992081
0.948371
0.899397
0.983258
0.953365
0.931085
0.96664
0.982217
0.985707
0.983241
0.978402
0.959024
0.974633
0.963719
0.984362
0.963794
0.96438
0.970907
0.952412
0.986056
0.991284
0.94558
0.956518
0.958438
0.965655
0.980235
0.970461
0.966574
0.972622
0.946984
0.961321
0.964992
0.940657
0.937461
0.972017
0.962656
0.94174
0.959503
0.96886
0.932701
0.966692
0.973372
0.946208
0.943257
0.9619
0.944382
0.933076
0.960822
0.983608
0.975708
0.964975
0.970232
0.973661
0.947092
0.925374
0.958633
0.9576
0.886417
0.985786
0.966339
0.979991
0.97876
0.96066
0.962336
0.955281
0.950307
0.861819
0.913317
0.677939
0.455801
0.915861
0.181231
0.0287319
0.0327
0.0380482
0.353996
0.453733
0.870632
0.973556
0.949372
0.911336
0.980271
0.897657
0.63134
0.661968
0.48708
0.935126
0.337076
0.777899
0.985606
0.967254
0.821597
0.783943
0.85489
0.971929
0.965857
0.943809
0.968009
0.955536
0.944717
0.952797
0.969675
0.977402
0.922203
0.957181
0.956644
0.971151
0.956449
0.95463
0.952874
0.947302
0.951912
0.989337
0.976254
0.971012
0.977391
0.985737
0.943825
0.981403
0.951498
0.955697
0.96381
0.961319
0.96828
0.957139
0.973249
0.948119
0.900603
0.9773
0.963727
0.977732
0.985169
0.973764
0.973914
0.990921
0.981407
0.95951
0.968247
0.952148
0.887602
0.967271
0.973542
0.977426
0.968046
0.962863
0.940561
0.993204
0.96659
0.971488
0.980417
0.993103
0.612982
0.916403
0.935846
0.974633
0.950906
0.968467
0.981635
0.957407
0.961901
0.944984
0.935041
0.950876
0.952071
0.97864
0.964206
0.469959
0.973572
0.973645
0.980768
0.9629
0.9722
0.91542
0.971524
0.92405
0.945478
0.95976
0.969942
0.978463
0.963297
0.969764
0.867573
0.926789
0.948508
0.981808
0.969609
0.97119
0.967709
0.969969
0.912806
0.941762
0.939968
0.946417
0.982311
0.978395
0.982747
0.960684
0.966192
0.96429
0.984892
0.985052
0.960768
0.957118
0.94635
0.969899
0.971387
0.979212
0.988484
0.950952
0.959767
0.939557
0.905553
0.978725
0.983917
0.972234
0.947789
0.945722
0.982024
0.991598
0.979336
0.985343
0.98245
0.940604
0.963184
0.972055
0.979679
0.972523
0.981012
0.98951
0.959248
0.971717
0.968252
0.958643
0.953062
0.981924
0.980092
0.98039
0.919457
0.985158
0.990573
0.987594
0.977866
0.980246
0.916669
0.982185
0.950155
0.987573
0.97492
0.980939
0.993255
0.990304
0.975257
0.963585
0.974572
0.979526
0.951597
0.967488
0.951981
0.93252
0.435344
fixedStep chrom=chr11 start=1 step=500000 span=500000
0.599614
0.956444
0.936364
0.907689
0.932639
0.98221
0.743661
0.822799
0.754217
0.961971
0.915235
0.948311
0.939883
0.946098
0.960411
0.911205
0.951031
0.96317
0.968041
0.950218
0.941664
0.977183
0.980072
0.976979
0.973156
0.987836
0.966495
0.906877
0.955104
0.888996
0.979945
0.995008
0.97558
0.935929
0.954655
0.994802
0.943396
0.941305
0.965297
0.966537
0.985032
0.94759
0.97283
0.954207
0.954316
0.949739
0.914634
0.965988
0.943839
0.965411
0.922785
0.939462
0.94908
0.965663
0.950648
0.957604
0.924185
0.973075
0.946036
0.955852
0.952226
0.979539
0.96153
0.947133
0.981219
0.931898
0.968215
0.970184
0.981765
0.959785
0.975306
0.95742
0.9776
0.948794
0.952598
0.974264
0.965903
0.965058
0.949043
0.910615
0.974394
0.950683
0.98336
0.960595
0.945448
0.92914
0.936893
0.965032
0.979992
0.98619
0.970793
0.977542
0.978315
0.961068
0.965902
0.967243
0.836903
0.721856
0.700656
0.68386
0.844742
0.585544
0.0210566
0.0180892
0.0186216
0.0255312
0.024254
0.0277817
0.0380007
0.721306
0.84722
0.869689
0.95711
0.909343
0.979853
0.947803
0.933999
0.944016
0.910148
0.967019
0.93142
0.940689
0.910139
0.980662
0.933623
0.96195
0.826666
0.958142
0.974802
0.98211
0.965458
0.971417
0.966494
0.957089
0.971497
0.597251
0.973956
0.959012
0.98673
0.986799
0.971011
0.901993
0.860813
0.562895
0.973738
0.964753
0.982239
0.957864
0.946181
0.945979
0.964563
0.963037
0.977329
0.9486
0.966787
0.903723
0.974403
0.972961
0.985755
0.965558
0.982753
0.968745
0.981013
0.963977
0.940164
0.966793
0.950018
0.95304
0.969783
0.973713
0.935867
0.956143
0.969288
0.914723
0.936229
0.883348
0.934178
0.885364
0.800147
0.57559
0.819672
0.941065
0.957044
0.973489
0.941681
0.974015
0.912625
0.974946
0.878293
0.976783
0.941586
0.966776
0.967154
0.927094
0.957606
0.970913
0.954025
0.960753
0.976399
0.948489
0.919274
0.970293
0.949217
0.932539
0.954332
0.958672
0.963387
0.945802
0.975727
0.9808
0.960248
0.981777
0.969237
0.965399
0.945829
0.972069
0.926351
0.982068
0.929748
0.960645
0.958031
0.96128
0.980117
0.984867
0.953547
0.978904
0.984208
0.958732
0.97992
0.938213
0.993335
0.973305
0.982291
0.968043
0.960956
0.979553
0.980532
0.94742
0.976786
0.989369
0.983428
0.986405
0.968838
0.949864
0.974315
0.957159
0.979365
0.969306
0.956305
0.965701
0.984689
0.935468
0.974617
0.994078
0.977747
0.955213
0.965902
0.993601
0.951252
0.936644
0.966848
0.950878
0.968816
0.983587
0.956386
0.991218
0.985358
0.953483
0.950952
0.947793
0.82547
fixedStep chrom=chr12 start=1 step=500000 span=500000
0.860963
0.967809
0.965052
0.968652
0.974548
0.96115
0.966173
0.964957
0.965767
0.970346
0.965114
0.965881
0.945575
0.972567
0.93756
0.900529
0.600038
0.929484
0.843989
0.880236
0.919989
0.972518
0.863229
0.958211
0.956433
0.973736
0.961172
0.989036
0.95123
0.969181
0.980682
0.977594
0.976257
0.978066
0.948687
0.912769
0.95146
0.966279
0.976958
0.963162
0.977441
0.93578
0.913676
0.955854
0.934957
0.979783
0.943995
0.973519
0.990081
0.975786
0.963137
0.948224
0.977008
0.968199
0.924094
0.969254
0.96735
0.951841
0.935447
0.942117
0.956453
0.956872
0.837268
0.950415
0.958051
0.961934
0.913657
0.918169
0.867187
0.423082
0.0242876
0.0267166
0.0336243
0.039806
0.382729
0.849605
0.867728
0.926869
0.943976
0.911433
0.983631
0.980409
0.953325
0.933765
0.939896
0.958261
0.967004
0.947485
0.954857
0.931464
0.953914
0.986261
0.935871
0.927128
0.945378
0.974793
0.925455
0.948722
0.958903
0.974307
0.957498
0.955538
0.970972
0.945894
0.95544
0.977537
0.959651
0.975969
0.908632
0.920721
0.882304
0.921773
0.954773
0.924359
0.975021
0.960099
0.909954
0.960149
0.939475
0.956571
0.981262
0.935713
0.902887
0.955423
0.975367
0.979007
0.940411
0.77697
0.9475
0.968285
0.966996
0.9698
0.96011
0.963438
0.969835
0.945585
0.981826
0.957072
0.971007
0.941599
0.938847
0.962393
0.963364
0.984773
0.968818
0.931755
0.920527
0.950642
0.960429
0.95233
0.976387
0.966546
0.963602
0.978471
0.949385
0.960896
0.971969
0.972818
0.96014
0.963201
0.898357
0.973671
0.955801
0.963725
0.959896
0.964534
0.964314
0.917203
0.952696
0.986722
0.9592
0.98178
0.958243
0.919047
0.951012
0.91236
0.96482
0.951153
0.97465
0.977022
0.982895
0.960568
0.982363
0.976978
0.96969
0.950696
0.970332
0.983944
0.957418
0.975083
0.969175
0.936219
0.969102
0.952443
0.978915
0.912749
0.976305
0.97825
0.962433
0.968718
0.965077
0.965255
0.939006
0.974226
0.951104
0.962835
0.945691
0.974884
0.952326
0.966159
0.949709
0.953219
0.952012
0.974965
0.969791
0.963879
0.988075
0.979032
0.980526
0.986891
0.960363
0.968405
0.984983
0.942717
0.966966
0.967957
0.985918
0.990295
0.980655
0.979659
0.979527
0.990223
0.988407
0.982233
0.983296
0.973801
0.967695
0.96116
0.975235
0.969869
0.965928
0.967391
0.969019
0.956298
0.965874
0.947754
0.963847
0.970729
0.978382
0.981686
0.973126
0.975264
0.965561
0.981163
0.972848
0.971375
0.97385
0.976325
0.934862
0.969959
0.981246
0.969406
0.915578
0.930104
0.938877
0.943741
0.88514
fixedStep chrom=chr13 start=1 step=500000 span=500000
0
0
0
0
0
0
0
0
0
0
0
0
0
0
0
0
0
0
0
0
0
0
0
0
0
0
0
0
0
0
0
0
0.0499245
0.0305548
0.0298891
0.0242116
0.172548
0.487825
0.818829
0.897772
0.977127
0.974228
0.935155
0.960289
0.966136
0.921355
0.962064
0.960771
0.921014
0.886907
0.963544
0.966915
0.980616
0.976775
0.974212
0.983601
0.984208
0.952576
0.968957
0.957873
0.962927
0.975944
0.956131
0.957921
0.981931
0.96983
0.980749
0.968272
0.963901
0.968338
0.945257
0.98795
0.953176
0.98686
0.957542
0.967858
0.943416
0.989675
0.970568
0.965562
0.971759
0.912103
0.936
0.948887
0.957828
0.953257
0.98094
0.957341
0.981741
0.972223
0.962644
0.957797
0.924024
0.97932
0.960629
0.923865
0.938641
0.975128
0.952705
0.956041
0.961274
0.951855
0.968084
0.934557
0.811987
0.875569
0.975575
0.978203
0.956468
0.971937
0.967938
0.964607
0.973155
0.95956
0.90749
0.983858
0.976343
0.960652
0.975866
0.966203
0.96921
0.94423
0.963308
0.974597
0.987168
0.982399
0.967954
0.885999
0.973505
0.984717
0.973906
0.974701
0.951643
0.971392
0.97533
0.939716
0.984471
0.98486
0.97043
0.966569
0.966856
0.991765
0.976115
0.983916
0.967604
0.968219
0.975496
0.975407
0.963352
0.963176
0.962734
0.963204
0.971319
0.961956
0.972407
0.950886
0.976725
0.955675
0.961289
0.942456
0.961965
0.956393
0.960929
0.958525
0.954928
0.98222
0.976722
0.967535
0.985358
0.98023
0.971007
0.964212
0.857192
0.965328
0.960657
0.976412
0.978315
0.970077
0.974899
0.991017
0.975925
0.959246
0.979639
0.956297
0.967097
0.936473
0.9628
0.980557
0.976907
0.966171
0.973783
0.948962
0.968179
0.978852
0.972038
0.932344
0.979012
0.980187
0.966635
0.977727
0.958776
0.956798
0.970588
0.970966
0.980155
0.979158
0.980516
0.974492
0.967775
0.977627
0.971608
0.979411
0.973851
0.970311
0.982382
0.963484
0.98095
0.961663
0.96517
0.97426
0.971878
0.962638
0.959308
0.718066
0.910022
0.966988
0.953296
0.853385
0.884458
fixedStep chrom=chr14 start=1 step=500000 span=500000
0
0
0
0
0
0
0
0
0
0
0
0
0
0
0
0
0
0
0
0
0
0
0
0
0
0
0
0
0
0
0
0
0.122228
0.0308205
0.0297186
0.0266023
0.188924
0.245586
0.289412
0.483187
0.908391
0.925946
0.971046
0.955979
0.963195
0.939974
0.970169
0.911025
0.917035
0.947894
0.935758
0.937764
0.966071
0.959501
0.95108
0.852184
0.943711
0.9666
0.961661
0.965524
0.952168
0.963449
0.96262
0.934921
0.954007
0.965777
0.976255
0.977945
0.941158
0.940989
0.95907
0.956435
0.940573
0.96716
0.943513
0.944982
0.964084
0.936163
0.943118
0.901562
0.943299
0.959778
0.952157
0.950739
0.952717
0.955471
0.923279
0.96715
0.941689
0.924137
0.936084
0.936971
0.926076
0.954099
0.961703
0.960783
0.9141
0.955855
0.944956
0.96605
0.969
0.966932
0.96356
0.945284
0.941492
0.960899
0.936936
0.97568
0.950465
0.964873
0.971008
0.962875
0.948981
0.966897
0.9444
0.93931
0.959402
0.974461
0.964516
0.938533
0.945045
0.95316
0.947411
0.982742
0.950373
0.949703
0.954934
0.969573
0.975906
0.97436
0.975359
0.956538
0.944838
0.946373
0.955665
0.971702
0.968261
0.989265
0.977401
0.982458
0.937389
0.947316
0.957757
0.941441
0.970095
0.98377
0.966057
0.936692
0.97201
0.97357
0.980886
0.97822
0.989968
0.957592
0.984115
0.971881
0.986872
0.984641
0.958144
0.965676
0.941267
0.971949
0.963375
0.961643
0.968485
0.98577
0.984517
0.977309
0.985577
0.982641
0.973956
0.956166
0.926413
0.959041
0.953461
0.979616
0.952196
0.978944
0.975949
0.979871
0.962816
0.980218
0.967186
0.962839
0.969731
0.961611
0.968832
0.983933
0.977337
0.979519
0.986307
0.97948
0.978988
0.98456
0.985458
0.986112
0.984668
0.97982
0.988704
0.989113
0.977176
0.987312
0.971367
0.971278
0.959929
0.969119
0.968453
0.970271
0.971666
0.963983
0.944684
0.734705
0.788829
0.653803
0
fixedStep chrom=chr15 start=1 step=500000 span=500000
0
0
0
0
0
0
0
0
0
0
0
0
0
0
0
0
0
0
0
0
0
0
0
0
0
0
0
0
0
0
0
0
0
0
0.114401
0.0247487
0.0254506
0.0184251
0.014896
0.187038
0.429592
0.286208
0.277345
0.244873
0.3664
0.639917
0.531063
0.958497
0.675986
0.904345
0.963925
0.984571
0.983676
0.979568
0.974648
0.981496
0.618991
0.517848
0.96451
0.977188
0.458528
0.659533
0.983307
0.883291
0.565954
0.820341
0.975958
0.967233
0.901528
0.910716
0.944026
0.986467
0.959246
0.981264
0.912664
0.974937
0.97567
0.94125
0.960693
0.978663
0.974299
0.963812
0.957936
0.979244
0.97432
0.963047
0.954766
0.827005
0.940451
0.879897
0.92743
0.967963
0.948969
0.956997
0.920596
0.991684
0.98925
0.987957
0.924797
0.943308
0.970372
0.965302
0.95322
0.951403
0.968287
0.961383
0.947287
0.965323
0.959117
0.940906
0.934186
0.957568
0.924344
0.962067
0.990391
0.981429
0.963647
0.982329
0.978597
0.968404
0.974035
0.980513
0.983401
0.979245
0.949247
0.986082
0.980523
0.970619
0.962896
0.966824
0.97172
0.974904
0.976357
0.975874
0.971225
0.981149
0.981505
0.972644
0.986656
0.974406
0.987953
0.946875
0.954061
0.964017
0.961043
0.919192
0.972172
0.968462
0.91774
0.96594
0.872979
0.917278
0.965852
0.937438
0.950089
0.918866
0.971281
0.917281
0.973637
0.950182
0.981929
0.986788
0.978609
0.899286
0.720871
0.910086
0.952369
0.961695
0.38917
0.897754
0.816762
0.979208
0.965128
0.956802
0.924029
0.959894
0.980504
0.949481
0.970877
0.953695
0.966765
0.974218
0.962794
0.968789
0.969731
0.956251
0.9625
0.950346
0.974039
0.9817
0.988448
0.991444
0.987858
0.968436
0.932471
0.986811
0.965064
0.985762
0.965725
0.938546
0.934228
0.960117
0.975439
0.709767
fixedStep chrom=chr16 start=1 step=500000 span=500000
0.901887
0.956339
0.952392
0.970498
0.916673
0.864272
0.962055
0.975268
0.97837
0.976494
0.846571
0.98028
0.990062
0.98932
0.993008
0.982236
0.975195
0.963334
0.975293
0.954302
0.961138
0.984497
0.981915
0.944344
0.954241
0.983067
0.967652
0.983463
0.96807
0.565502
0.542651
0.981387
0.56349
0.720277
0.980723
0.962467
0.3969
0.584953
0.978629
0.967336
0.93027
0.904946
0.726964
0.650137
0.871129
0.838683
0.980413
0.976893
0.98436
0.979431
0.974786
0.980075
0.969736
0.982867
0.985238
0.98671
0.785587
0.70172
0.486592
0.783116
0.749101
0.964227
0.934209
0.836372
0.191492
0.254398
0.128057
0.295025
0.486477
0.464816
0.840606
0.923051
0.367512
0.0165849
0.0138775
0.0197702
0.0128758
0
0
0
0
0
0
0
0
0
0
0
0
0
0
0
0.138002
0.950488
0.935908
0.925099
0.961227
0.958932
0.968555
0.991598
0.979568
0.992554
0.962658
0.988525
0.956865
0.984334
0.95062
0.981645
0.976283
0.984378
0.995209
0.92887
0.969899
0.976171
0.976825
0.988278
0.975785
0.939107
0.952276
0.923128
0.962986
0.942086
0.979704
0.959888
0.982568
0.963696
0.953305
0.983989
0.979016
0.989371
0.959742
0.966258
0.986623
0.965637
0.979886
0.967551
0.979459
0.959522
0.969707
0.894216
0.736824
0.792228
0.820115
0.960794
0.960031
0.951737
0.991588
0.976679
0.873136
0.948056
0.969782
0.939637
0.967057
0.975007
0.985207
0.978605
0.988995
0.993513
0.986784
0.992476
0.963475
0.974604
0.976373
0.974003
0.968609
0.995023
0.990325
0.973636
0.977567
0.982262
0.973838
0.976024
0.964201
0.981219
0.978162
0.921172
0.825662
0.970182
0.950027
0.948697
0.293984
fixedStep chrom=chr17 start=1 step=500000 span=500000
0.592481
0.906244
0.932733
0.955914
0.964689
0.961676
0.83396
0.952763
0.972177
0.961095
0.931193
0.964136
0.980183
0.942545
0.961624
0.970365
0.970945
0.976174
0.972676
0.960276
0.971546
0.973036
0.974171
0.956225
0.964674
0.97876
0.983448
0.972369
0.945514
0.975869
0.970238
0.707012
0.947296
0.743047
0.963531
0.979596
0.84509
0.646665
0.720247
0.958155
0.765451
0.701659
0.89538
0.682638
0.666758
0.423976
0.0486285
0.0212906
0.0236606
0.0216171
0.0253806
0.0378964
0.0303508
0.436194
0.876956
0.950586
0.957455
0.968334
0.971222
0.96039
0.957549
0.819964
0.942139
0.92017
0.892196
0.936616
0.982152
0.981572
0.937985
0.991001
0.932539
0.964296
0.547374
0.989158
0.975013
0.795435
0.505473
0.941832
0.962538
0.982171
0.969289
0.982814
0.921786
0.953588
0.962797
0.959388
0.819822
0.966588
0.959475
0.969669
0.917265
0.8543
0.703624
0.746874
0.862175
0.88479
0.980887
0.975081
0.966909
0.979791
0.977233
0.985801
0.956977
0.98078
0.959456
0.975084
0.976902
0.956585
0.955605
0.964716
0.973269
0.956829
0.945956
0.983804
0.98443
0.984946
0.973478
0.959242
0.962399
0.9087
0.862347
0.945051
0.973934
0.971648
0.80335
0.934626
0.97966
0.946296
0.974538
0.790467
0.982378
0.980725
0.97679
0.970083
0.972184
0.961837
0.920787
0.965173
0.96522
0.963608
0.975383
0.969296
0.976459
0.985506
0.986478
0.975337
0.977835
0.983551
0.984386
0.974744
0.954188
0.97115
0.969382
0.961943
0.977017
0.97033
0.973281
0.980915
0.990952
0.981333
0.966053
0.970405
0.982652
0.865401
0.965847
0.956666
0.770583
fixedStep chrom=chr18 start=1 step=500000 span=500000
0.836299
0.941111
0.964977
0.949535
0.969582
0.966068
0.978197
0.970484
0.977972
0.951955
0.965915
0.973875
0.966138
0.978006
0.953433
0.964418
0.978412
0.954198
0.961558
0.973477
0.981229
0.920918
0.968665
0.907255
0.8892
0.964146
0.964592
0.952623
0.550611
0.579679
0.278877
0.0621188
0.0157689
0.0168184
0.0168706
0.0168552
0.0179465
0.0215696
0.0201136
0.0195152
0.0214041
0.187038
0.975401
0.962825
0.985979
0.931857
0.961514
0.984337
0.977675
0.962015
0.984011
0.973885
0.968067
0.970691
0.961885
0.958938
0.952388
0.971822
0.98222
0.977593
0.97883
0.981756
0.976514
0.963048
0.955187
0.972472
0.971795
0.960564
0.962512
0.951192
0.956952
0.936243
0.97127
0.974048
0.954477
0.957212
0.988486
0.992173
0.975038
0.965583
0.968474
0.981725
0.989138
0.971204
0.978326
0.952631
0.964232
0.962428
0.949452
0.979928
0.97558
0.956063
0.977848
0.899595
0.921975
0.963827
0.988507
0.976704
0.939651
0.957493
0.94915
0.987189
0.969909
0.948921
0.97837
0.987552
0.961382
0.953078
0.95528
0.967687
0.990975
0.960653
0.967199
0.977583
0.95555
0.966179
0.984393
0.971913
0.958054
0.971533
0.953446
0.9681
0.974599
0.963531
0.974959
0.967455
0.98452
0.954402
0.958951
0.966945
0.977715
0.978804
0.988084
0.97463
0.972426
0.97808
0.972302
0.964416
0.96891
0.977288
0.961328
0.932335
0.968489
0.976708
0.97938
0.97709
0.956404
0.981282
0.977979
0.979069
0.99292
0.978418
0.985975
0.964583
0.955699
0.966958
0.975835
0.964463
0.935984
0.947953
0.663333
fixedStep chrom=chr19 start=1 step=500000 span=500000
0.486246
0.945537
0.964603
0.963306
0.964374
0.953711
0.965311
0.962875
0.962941
0.95217
0.973895
0.954326
0.970528
0.959494
0.918818
0.971647
0.92854
0.878745
0.950034
0.94329
0.967114
0.968146
0.965243
0.9196
0.918499
0.959695
0.978194
0.96728
0.925608
0.957661
0.966522
0.941665
0.973148
0.969717
0.968279
0.961642
0.969403
0.97471
0.976736
0.938895
0.89378
0.900377
0.945475
0.900478
0.88871
0.880685
0.923229
0.928597
0.75046
0.0728603
0.0457013
0.0426934
0.0418099
0.039624
0.471975
0.93251
0.948824
0.957367
0.947081
0.973035
0.972968
0.991259
0.993399
0.990652
0.9865
0.929328
0.969132
0.98981
0.969874
0.923658
0.977858
0.969613
0.860926
0.956139
0.861543
0.944774
0.968418
0.942593
0.968328
0.919198
0.949475
0.910543
0.93173
0.957162
0.976172
0.673289
0.657521
0.973315
0.922774
0.959267
0.970718
0.96636
0.953097
0.973202
0.947845
0.864422
0.967321
0.957833
0.930367
0.961529
0.86825
0.958407
0.966262
0.964662
0.962242
0.890266
0.905028
0.929144
0.927817
0.843488
0.949729
0.943933
0.943369
0.97314
0.9595
0.936065
0.95783
0.698751
fixedStep chrom=chr20 start=1 step=500000 span=500000
0.835801
0.978798
0.972999
0.961648
0.980914
0.963355
0.960656
0.965609
0.946485
0.978912
0.943815
0.966521
0.964285
0.981999
0.971492
0.971803
0.970783
0.972502
0.979229
0.972526
0.979846
0.987208
0.987941
0.97299
0.935821
0.943353
0.972533
0.965113
0.955979
0.983291
0.972556
0.979977
0.990098
0.964352
0.964243
0.987025
0.952765
0.939156
0.968788
0.969714
0.981503
0.989648
0.966118
0.947574
0.943323
0.96344
0.962123
0.855695
0.986799
0.946075
0.94149
0.683286
0.486468
0.0421187
0.0190635
0.0193216
0.026832
0.330171
0.474014
0.451668
0.317497
0.470174
0.687692
0.972032
0.974713
0.973531
0.975545
0.969769
0.94686
0.971266
0.957462
0.973459
0.9759
0.958451
0.970915
0.986699
0.978619
0.978042
0.97077
0.957244
0.9765
0.976861
0.971606
0.953967
0.977924
0.967334
0.969516
0.95664
0.983138
0.981415
0.978065
0.935119
0.990591
0.991072
0.97727
0.934173
0.968724
0.943888
0.976527
0.976838
0.976724
0.975732
0.991884
0.970787
0.982586
0.983043
0.966843
0.946403
0.976034
0.950215
0.955342
0.950397
0.963609
0.978368
0.986795
0.993253
0.987776
0.988058
0.98717
0.971997
0.985498
0.975425
0.982742
0.973447
0.97907
0.987539
0.981942
0.948519
0.637197
fixedStep chrom=chr21 start=1 step=500000 span=500000
0
0
0
0
0
0
0
0
0
0
0.27345
0.124714
0.295023
0.186662
0.163225
0.251226
0.111506
0.117549
0.111188
0.363952
0.260805
0.420493
0.0430651
0.0302371
0.0292635
0.0533446
0.401293
0.373275
0.934748
0.940124
0.98482
0.958333
0.968019
0.957064
0.898866
0.947752
0.9778
0.956571
0.970608
0.972274
0.977677
0.98604
0.989322
0.980251
0.982858
0.964617
0.98493
0.982545
0.985318
0.977609
0.984913
0.971441
0.975972
0.979362
0.979789
0.848313
0.933043
0.96268
0.972608
0.988382
0.983508
0.974929
0.985142
0.968813
0.965731
0.965315
0.978795
0.964993
0.868193
0.988009
0.973454
0.97775
0.964212
0.978253
0.964638
0.977439
0.984899
0.984187
0.977061
0.976994
0.949367
0.968659
0.977763
0.9845
0.985604
0.953961
0.614031
0.905171
0.818549
0.96283
0.98216
0.960292
0.961454
0.846737
fixedStep chrom=chr22 start=1 step=500000 span=500000
0
0
0
0
0
0
0
0
0
0
0
0
0
0
0
0
0
0
0
0
0
0.208458
0.237063
0.149116
0.164318
0.142379
0.0571585
0.0305932
0.0298597
0.0242605
0.245971
0.293249
0.364306
0.652472
0.932383
0.956134
0.37548
0.296582
0.965373
0.979852
0.883028
0.920642
0.414213
0.883527
0.842797
0.911472
0.907405
0.889443
0.908508
0.8708
0.911478
0.955585
0.987247
0.980311
0.991634
0.985768
0.919097
0.925618
0.95658
0.969336
0.982488
0.974246
0.956238
0.9646
0.935699
0.967781
0.975984
0.982105
0.983534
0.927029
0.967085
0.976963
0.953729
0.987637
0.992092
0.967283
0.92998
0.961963
0.951739
0.981209
0.980723
0.956805
0.96234
0.965197
0.954519
0.932833
0.977763
0.981764
0.973859
0.979199
0.973433
0.985739
0.98133
0.972783
0.974203
0.986688
0.987234
0.967863
0.979745
0.974463
0.963122
0.804063
fixedStep chrom=chrX start=1 step=500000 span=500000
0.240132
0.45744
0.449348
0.41037
0.34393
0.681711
0.948517
0.783715
0.985212
0.96742
0.974117
0.97336
0.97401
0.950125
0.950238
0.944497
0.954549
0.952645
0.958226
0.984189
0.97563
0.93915
0.957093
0.944386
0.968295
0.935283
0.969874
0.954735
0.933247
0.94819
0.963603
0.972417
0.92212
0.955015
0.945949
0.972724
0.957019
0.968332
0.946514
0.970308
0.969903
0.936328
0.941418
0.976789
0.97264
0.957794
0.945669
0.945596
0.955209
0.977933
0.942099
0.961377
0.923329
0.976365
0.954045
0.962245
0.936681
0.960577
0.976143
0.965912
0.952667
0.9583
0.960382
0.963545
0.975917
0.972565
0.976334
0.978191
0.954484
0.981085
0.963988
0.974612
0.942747
0.955188
0.559642
0.917718
0.985175
0.969342
0.970482
0.984362
0.97716
0.974426
0.964538
0.953639
0.937958
0.935337
0.967836
0.957523
0.966694
0.952794
0.976877
0.976189
0.913266
0.958243
0.963972
0.943025
0.712934
0.955062
0.613009
0.762524
0.827805
0.974802
0.888288
0.849368
0.768797
0.630607
0.963289
0.913834
0.941048
0.86893
0.856265
0.8628
0.826284
0.857615
0.884678
0.858352
0.950696
0.0630037
0.00965966
0.00851392
0.00993466
0.0102122
0.00975605
0.00972952
0.0109109
0.89
0.779543
0.896549
0.866217
0.866917
0.865284
0.917312
0.901666
0.886064
0.885956
0.915582
0.92212
0.942974
0.936753
0.913278
0.949739
0.866019
0.942876
0.788625
0.959266
0.70995
0.841433
0.897657
0.930169
0.877647
0.883809
0.838814
0.843646
0.839752
0.864245
0.944629
0.886844
0.952011
0.939759
0.919735
0.900702
0.902165
0.927585
0.90809
0.963297
0.939891
0.92971
0.914176
0.965311
0.927991
0.928579
0.923985
0.923397
0.948578
0.945056
0.938772
0.95263
0.957828
0.702059
0.539895
0.617621
0.533789
0.819338
0.530142
0.611696
0.532812
0.848838
0.95622
0.977409
0.948432
0.96729
0.958428
0.906167
0.94307
0.969638
0.945335
0.946461
0.942403
0.962086
0.9508
0.935962
0.938375
0.950561
0.87717
0.65114
0.920544
0.920577
0.899434
0.911877
0.889631
0.940292
0.94987
0.903266
0.948705
0.943019
0.948405
0.959826
0.944318
0.893555
0.921444
0.960905
0.920437
0.9822
0.915897
0.932803
0.91632
0.929465
0.961758
0.847982
0.92645
0.96239
0.641001
0.92261
0.843051
0.935882
0.897662
0.924365
0.96981
0.937186
0.948852
0.859479
0.745077
0.948882
0.94429
0.927752
0.959683
0.965169
0.944712
0.958599
0.964721
0.964076
0.93728
0.912994
0.948177
0.904905
0.94717
0.964753
0.934137
0.902116
0.964318
0.963053
0.94677
0.910294
0.90265
0.931635
0.971241
0.947127
0.974038
0.932068
0.97377
0.866008
0.668745
0.965577
0.969381
0.949471
0.949101
0.919977
0.951964
0.940118
0.944357
0.933052
0.968014
0.759732
0.806849
0.915798
0.946732
0.970037
0.951792
0.745224
0.978979
0.965291
0.978737
0.965079
0.943673
0.939677
0.960393
0.917994
0.976726
0.927492
0.807415
0.936386
0.981319
0.944139
0.953455
0.918625
0.840962
0.870993
0.959122
0.743384
0.846418
0.812882
0.6196
0.224775
fixedStep chrom=chrY start=1 step=500000 span=500000
0.240132
0.45744
0.449348
0.41037
0.34393
0.689107
0.573861
0.543459
0.536731
0.510849
0.526887
0.524332
0.487537
0.718148
0.909408
0.87549
0.924185
0.965276
0.456066
0.583094
0.414455
0.567712
0.441029
0.673361
0.898925
0.948174
0.927753
0.838304
0.882528
0.920863
0.928904
0.891665
0.730859
0.926419
0.896572
0.423711
0.450704
0.649437
0.916892
0.93443
0.475
0.911804
0.883727
0.499968
0.545328
0.296213
0.258487
0.375524
0.285305
0.255872
0.287011
0.393348
0.44697
0.223349
0
0
0
0
0
0
0
0
0
0
0
0
0
0
0
0
0
0
0
0
0
0
0
0
0
0
0
0
0
0
0
0
0
0
0
0
0
0
0
0
0
0
0
0
0
0
0
0
0
0
0
0
0
0
0
0
0
0
0
0.200047
0.409585
