# Supplementary material for: Nanopore-based consensus sequencing enables accurate multimodal tumor cell-free DNA profiling
Source: Genome Res. 2025 Apr;35(4):886–99. doi: 10.1101/gr.279144.124 (PMC12047234; doi:10.1101/gr.279144.124)
Supplement: Supplement 13 [file Supplemental_Code.zip › Supplemental_Code/NanoRCS/05_cna/ichorCNA/inst/extdata/map_hg38_50kb.wig]

fixedStep chrom=chr1 start=1 step=50000 span=50000
0.152002
0.251997
0.0684453
0.106238
0.0203275
0.0717053
0.00288145
0.115211
0.0908631
0.0708296
0.0491652
0.0407321
0.15823
0.0984053
0.0601254
0.25026
0.561265
0.613291
0.961029
0.960816
0.951053
0.920346
0.933958
0.971508
0.955871
0.93733
0.997312
0.942374
0.909
0.790691
0.824604
0.941268
0.834017
0.756597
0.62836
0.965437
0.968234
0.965334
0.958163
0.950855
0.979971
0.973948
0.943084
0.990187
0.97083
0.947895
0.994584
0.952683
0.990204
0.993892
0.991624
0.936064
0.988192
0.268217
0.0377562
0.607296
0.98853
0.981126
0.980038
0.977746
0.989109
0.997101
0.995682
0.972152
0.997087
0.935785
0.98656
0.986417
0.993581
0.980097
0.997784
0.970785
0.979092
0.966102
0.986227
0.982181
0.949219
0.955892
0.983389
0.991777
0.932167
0.963675
0.951852
0.91154
0.936815
0.991538
0.96767
0.984653
0.993667
0.992726
0.989082
0.970683
0.990361
0.995955
0.974138
0.997627
0.986623
0.882695
0.992448
0.99596
0.91686
0.942688
0.923717
0.974128
0.990669
0.994401
0.979069
0.998354
0.995265
0.988754
0.99059
0.97779
0.981584
0.951545
0.973912
0.959801
0.958488
0.975218
0.988023
0.994676
0.979298
0.994362
0.989057
0.967388
0.974407
0.991178
0.94574
0.94496
0.894709
0.951684
0.964773
0.961196
0.983556
0.973755
0.940551
0.975582
0.989668
0.995465
0.991174
0.991829
0.990259
0.998545
0.969739
0.984773
0.955897
0.992142
0.989162
0.975696
0.88918
0.995066
0.978868
0.959939
0.906843
0.995506
0.985904
0.983862
0.988997
0.965069
0.978652
0.950185
0.971728
0.985141
0.975347
0.976327
0.971427
0.970047
0.96174
0.987213
0.97462
0.990835
0.942143
0.987539
0.885009
0.960511
0.981183
0.974754
0.968938
0.944438
0.955091
0.97022
0.972522
0.966544
0.974327
0.982674
0.982473
0.983718
0.988792
0.986219
0.981625
0.973085
0.947126
0.963235
0.968527
0.969241
0.974733
0.961828
0.964604
0.974653
0.957809
0.934818
0.929651
0.978977
0.971761
0.953817
0.966927
0.983126
0.979689
0.955824
0.946679
0.965895
0.988459
0.981186
0.990817
0.999185
0.986649
0.993012
0.988141
0.992423
0.976964
0.974199
0.940505
0.91105
0.972022
0.909245
0.97512
0.968959
0.959498
0.978747
0.97376
0.985874
0.980811
0.992754
0.973605
0.974021
0.982624
0.982112
0.979061
0.979839
0.947829
0.961873
0.944642
0.977655
0.978844
0.986154
0.979517
0.983543
0.987635
0.959149
0.995505
0.99132
0.980617
0.97986
0.979835
0.954571
0.947
0.77677
0.525903
0.378129
0.38067
0.0278324
0.245019
0.355981
0.537741
0.268902
0.502972
0.374177
0.291684
0.586305
0.926471
0.974822
0.971097
0.925466
0.956893
0.928702
0.980239
0.98763
0.971183
0.98658
0.982715
0.969445
0.937051
0.986346
0.991944
0.990951
0.985791
0.937991
0.994972
0.835151
0.986049
0.988529
0.978219
0.989947
0.989374
0.993361
0.993026
0.987196
0.991758
0.984177
0.974822
0.980269
0.974192
0.98957
0.982518
0.98464
0.99168
0.960591
0.977696
0.964919
0.980802
0.923553
0.974312
0.967272
0.96736
0.977906
0.9791
0.943797
0.962436
0.969754
0.988796
0.982988
0.897779
0.941636
0.92307
0.987028
0.988325
0.972124
0.955217
0.966267
0.9763
0.898097
0.517736
0.204227
0.715331
0.377767
0.475454
0.457005
0.00437826
0.519725
0.849442
0.95712
0.983042
0.987538
0.979247
0.985963
0.986739
0.986101
0.972494
0.985276
0.963394
0.944704
0.967407
0.993613
0.993371
0.992482
0.986555
0.992138
0.988136
0.989598
0.992858
0.997031
0.994556
0.993617
0.966571
0.987959
0.997622
0.990491
0.997888
0.989811
0.997279
0.978353
0.987892
0.977974
0.99399
0.990223
0.994497
0.994091
0.984055
0.993374
0.991274
0.992629
0.988977
0.993425
0.998085
0.991535
0.984368
0.932914
0.983108
0.992725
0.993204
0.973506
0.937118
0.974015
0.975947
0.984696
0.981253
0.981914
0.981123
0.983788
0.974069
0.922635
0.900877
0.98839
0.98782
0.978106
0.987912
0.981148
0.99629
0.997259
0.993007
0.995705
0.965968
0.974155
0.963789
0.974125
0.984987
0.978229
0.898697
0.982422
0.972591
0.986276
0.96489
0.909573
0.983008
0.966004
0.977177
0.984046
0.985561
0.92056
0.708079
0.759725
0.9516
0.970135
0.98894
0.988929
0.989914
0.966813
0.971209
0.98759
0.973571
0.77774
0.868784
0.956512
0.990954
0.981022
0.990741
0.997506
0.989317
0.992937
0.985876
0.989142
0.993468
0.994795
0.994523
0.988288
0.981859
0.991545
0.995457
0.991723
0.957942
0.966171
0.963664
0.993749
0.982415
0.974461
0.967998
0.953851
0.967656
0.973012
0.979436
0.974184
0.949608
0.980792
0.965753
0.944252
0.947785
0.964626
0.955579
0.925952
0.93922
0.894583
0.942284
0.985303
0.991225
0.974635
0.975838
0.948925
0.989283
0.986142
0.989716
0.984326
0.977059
0.980965
0.968081
0.963784
0.964044
0.954007
0.918331
0.99181
0.996598
0.993135
0.993378
0.942299
0.974527
0.985243
0.971673
0.691436
0.700212
0.719557
0.822764
0.973108
0.871106
0.974229
0.956389
0.988439
0.985987
0.988865
0.988356
0.975459
0.969273
0.982398
0.987159
0.975209
0.973391
0.978753
0.972844
0.979364
0.973386
0.973551
0.962754
0.951212
0.956055
0.932735
0.91996
0.97772
0.978424
0.98039
0.889657
0.965067
0.961259
0.96747
0.971234
0.925902
0.987097
0.949802
0.937913
0.937219
0.982666
0.972692
0.962732
0.960892
0.978873
0.99573
0.980127
0.967092
0.95733
0.972341
0.942982
0.919094
0.957754
0.975224
0.97766
0.967718
0.964628
0.970025
0.954826
0.960922
0.952925
0.943306
0.965804
0.962158
0.952023
0.914042
0.949637
0.937222
0.945948
0.961553
0.980222
0.971143
0.977998
0.970818
0.97251
0.964977
0.957203
0.971048
0.986919
0.990384
0.966463
0.976504
0.922717
0.98751
0.990206
0.952917
0.98794
0.975111
0.973844
0.960507
0.997695
0.989342
0.993452
0.949155
0.992429
0.994712
0.987772
0.978579
0.966721
0.993658
0.966586
0.974551
0.875866
0.809258
0.991968
0.898759
0.995767
0.984262
0.997491
0.98483
0.98777
0.98707
0.970676
0.991148
0.982482
0.968919
0.961686
0.937495
0.975213
0.978984
0.98126
0.981108
0.988839
0.911959
0.986521
0.974372
0.993687
0.997883
0.993496
0.99582
0.982262
0.962527
0.965561
0.96424
0.967561
0.94554
0.975073
0.97412
0.975577
0.975872
0.971069
0.97852
0.871103
0.970224
0.956839
0.968317
0.954211
0.955422
0.949412
0.972572
0.945443
0.986444
0.967398
0.929005
0.974898
0.91094
0.983181
0.985044
0.92755
0.951838
0.972509
0.983971
0.984922
0.988009
0.966691
0.993978
0.99463
0.890918
0.987635
0.977446
0.887072
0.970644
0.998025
0.997189
0.995502
0.826462
0.989084
0.998241
0.993434
0.876114
0.993013
0.992174
0.997011
0.995961
0.989869
0.858137
0.930311
0.995182
0.992301
0.985214
0.986456
0.987887
0.98035
0.900159
0.975253
0.905388
0.830488
0.977181
0.972513
0.963626
0.98404
0.974965
0.971646
0.972355
0.981916
0.993595
0.979105
0.975816
0.980025
0.971941
0.967592
0.978542
0.982509
0.980184
0.965921
0.982523
0.970322
0.961699
0.959394
0.96366
0.970473
0.979013
0.958828
0.964182
0.971946
0.990114
0.992605
0.975181
0.993638
0.978448
0.993825
0.999806
0.998586
0.990878
0.988292
0.962398
0.99837
0.980343
0.885425
0.995899
0.983725
0.901143
0.988403
0.983415
0.94899
0.978506
0.985674
0.992234
0.983929
0.964507
0.981181
0.935698
0.921255
0.925198
0.985996
0.99296
0.974913
0.987712
0.993975
0.994966
0.991617
0.997281
0.904358
0.980211
0.989744
0.996402
0.904541
0.979224
0.984955
0.93571
0.980719
0.961624
0.950272
0.946419
0.955295
0.964447
0.972517
0.970355
0.948586
0.979299
0.981886
0.969423
0.972864
0.949217
0.846154
0.957375
0.967291
0.982437
0.986505
0.822577
0.96572
0.957593
0.951094
0.942256
0.953091
0.973971
0.973451
0.967486
0.976487
0.972315
0.970669
0.873583
0.985644
0.951709
0.945046
0.926341
0.979843
0.98426
0.980122
0.991189
0.98952
0.983895
0.98338
0.967189
0.987138
0.899082
0.960722
0.900929
0.916054
0.982122
0.989251
0.995993
0.99147
0.998928
0.977486
0.935036
0.997208
0.996772
0.997126
0.985121
0.995293
0.97938
0.944968
0.901905
0.995032
0.873767
0.991408
0.988527
0.937637
0.929586
0.992361
0.984613
0.981876
0.963267
0.956813
0.954584
0.96999
0.985939
0.972711
0.96357
0.973979
0.950386
0.99097
0.973691
0.979997
0.895408
0.864064
0.959692
0.972195
0.981917
0.980207
0.973373
0.989652
0.970252
0.968742
0.995013
0.964209
0.982188
0.984415
0.983029
0.987331
0.990903
0.98122
0.996969
0.986074
0.978007
0.959818
0.97476
0.993005
0.999588
0.994781
0.976239
0.993699
0.978538
0.989138
0.981251
0.983928
0.980477
0.951107
0.955971
0.978004
0.960651
0.956889
0.93572
0.979593
0.919466
0.910169
0.787461
0.961878
0.882079
0.955705
0.960634
0.974068
0.95367
0.942472
0.939893
0.972452
0.982873
0.895483
0.957296
0.971307
0.968984
0.966524
0.930806
0.928491
0.9749
0.976465
0.977524
0.917612
0.981231
0.893973
0.903534
0.985418
0.999003
0.962692
0.982669
0.985799
0.938969
0.953908
0.865777
0.809569
0.647902
0.811438
0.827073
0.904181
0.620382
0.724269
0.848683
0.992818
0.965491
0.944669
0.96799
0.99427
0.987969
0.985006
0.994951
0.960051
0.988514
0.992736
0.99996
0.999743
0.993807
0.999102
0.915343
0.982447
0.961824
0.919915
0.823083
0.921801
0.846784
0.914481
0.853029
0.944194
0.930928
0.908373
0.991574
0.997215
0.999226
0.997914
0.988109
0.988058
0.984721
0.995735
0.988127
0.879025
0.909752
0.895137
0.974196
0.995224
0.791212
0.966156
0.950622
0.983196
0.97153
0.91238
0.84829
0.946652
0.929852
0.874009
0.973225
0.89969
0.846982
0.817859
0.955717
0.98463
0.984548
0.993523
0.984491
0.958175
0.988984
0.983712
0.942823
0.98792
0.990421
0.981267
0.987786
0.986058
0.971676
0.972672
0.92379
0.97866
0.876432
0.911313
0.962294
0.944876
0.986687
0.985596
0.977376
0.944488
0.972565
0.987663
0.896655
0.985633
0.912517
0.987804
0.976487
0.986242
0.991162
0.921304
0.990084
0.984825
0.979469
0.981328
0.978966
0.954575
0.962338
0.951748
0.841847
0.967171
0.97613
0.972319
0.975568
0.976209
0.981971
0.985493
0.987868
0.973567
0.976571
0.952264
0.972996
0.966009
0.936765
0.973851
0.961551
0.888694
0.998604
0.995145
0.973358
0.987139
0.98712
0.998017
0.979128
0.890581
0.991207
0.995836
0.994749
0.995897
0.998528
0.990487
0.985725
0.956066
0.98334
0.983358
0.950967
0.971696
0.9884
0.989991
0.975095
0.958372
0.996681
0.986614
0.994158
0.879997
0.975688
0.969097
0.948267
0.930957
0.982656
0.989785
0.982012
0.988852
0.954246
0.831791
0.989874
0.894133
0.997211
0.957274
0.993571
0.986987
0.966477
0.985887
0.996867
0.953142
0.869282
0.994865
0.895718
0.997644
0.971728
0.97625
0.942899
0.992136
0.997163
0.970777
0.981915
0.95773
0.938796
0.995477
0.986781
0.9542
0.930352
0.994856
0.918248
0.990046
0.987987
0.998571
0.966771
0.943061
0.958723
0.972788
0.993563
0.985748
0.993493
0.998567
0.994952
0.989898
0.982857
0.995677
0.993076
0.97344
0.987299
0.982387
0.998732
0.984939
0.981755
0.983231
0.885787
0.990246
0.98492
0.973977
0.996164
0.99029
0.987576
0.956798
0.986859
0.989042
0.957168
0.865441
0.929551
0.969943
0.864656
0.974466
0.876516
0.99806
0.883596
0.990542
0.948247
0.957942
0.986094
0.965076
0.971991
0.993832
0.993193
0.997176
0.885969
0.995376
0.987661
0.991885
0.989446
0.960673
0.891975
0.967932
0.872917
0.999273
0.911306
0.893397
0.828261
0.86287
0.91935
0.979204
0.989661
0.967981
0.975481
0.977676
0.986092
0.977194
0.989811
0.993442
0.972976
0.871429
0.955991
0.96711
0.908249
0.935472
0.849135
0.947296
0.96759
0.850628
0.99321
0.976264
0.838923
0.972651
0.99784
0.986504
0.994481
0.992916
0.990809
0.994175
0.985835
0.992169
0.994122
0.988474
0.996272
0.999193
0.98715
0.973761
0.918051
0.987788
0.982114
0.97222
0.978392
0.976977
0.965079
0.901854
0.988618
0.964627
0.976093
0.975363
0.942301
0.954667
0.98851
0.981594
0.969986
0.97192
0.980317
0.966573
0.958262
0.987526
0.904219
0.877244
0.89658
0.967085
0.987127
0.995861
0.993749
0.973799
0.991223
0.996353
0.990267
0.929068
0.979093
0.975524
0.975032
0.967592
0.945858
0.922156
0.962531
0.995723
0.986256
0.990572
0.99016
0.994412
0.998157
0.952519
0.997976
0.993822
0.989375
0.981127
0.983186
0.951382
0.845541
0.988586
0.872302
0.947086
0.979889
0.994284
0.994893
0.988119
0.995366
0.982256
0.946793
0.974114
0.992375
0.971046
0.981711
0.981446
0.984762
0.895432
0.980806
0.955159
0.990411
0.990956
0.995887
0.991487
0.834801
0.881289
0.847227
0.913331
0.884604
0.962155
0.977624
0.989779
0.871369
0.984973
0.977926
0.95398
0.972546
0.902915
0.879815
0.920664
0.996414
0.987622
0.994955
0.925425
0.882267
0.989385
0.982018
0.987649
0.971967
0.985253
0.880435
0.931068
0.986065
0.991524
0.979232
0.995576
0.874932
0.983829
0.87883
0.93465
0.958501
0.981998
0.97537
0.966183
0.977909
0.933871
0.977676
0.992438
0.966684
0.990463
0.982618
0.997224
0.989485
0.974461
0.997679
0.935894
0.930027
0.99888
0.966836
0.980873
0.975606
0.981292
0.898085
0.994899
0.97505
0.978786
0.968068
0.99076
0.906766
0.868524
0.990268
0.981207
0.832132
0.886827
0.917626
0.960984
0.937232
0.840543
0.99012
0.978485
0.991184
0.971746
0.93781
0.93045
0.961774
0.982575
0.963293
0.983882
0.984958
0.998482
0.992932
0.955783
0.831714
0.798617
0.93479
0.997375
0.960896
0.987978
0.988675
0.99529
0.981324
0.978554
0.946642
0.971758
0.965822
0.990187
0.821043
0.93624
0.981205
0.961974
0.965236
0.925568
0.991814
0.972911
0.990053
0.989246
0.997708
0.853277
0.939873
0.893037
0.989459
0.982415
0.975032
0.993521
0.995686
0.879859
0.989116
0.969989
0.990673
0.997715
0.985822
0.978757
0.874752
0.987274
0.986367
0.990456
0.999348
0.984075
0.99833
0.991421
0.989549
0.980692
0.919779
0.960246
0.984408
0.988599
0.992625
0.997747
0.990047
0.998156
0.992785
0.923891
0.968946
0.901953
0.811657
0.993631
0.961521
0.973603
0.965776
0.965094
0.96453
0.971526
0.993176
0.939375
0.915457
0.995247
0.992403
0.997831
0.96293
0.99384
0.99349
0.985223
0.994651
0.996698
0.994272
0.926571
0.947708
0.897592
0.984532
0.953175
0.983824
0.922325
0.945993
0.910087
0.988823
0.956521
0.95541
0.997864
0.986804
0.958677
0.976139
0.989392
0.851183
0.893872
0.876733
0.947577
0.999328
0.891798
0.936412
0.99882
0.961465
0.983023
0.770637
0.963329
0.8847
0.98088
0.993856
0.921366
0.839245
0.926959
0.898945
0.850113
0.955407
0.949334
0.968681
0.996327
0.980986
0.959189
0.978701
0.970555
0.996583
0.980793
0.997989
0.99248
0.871803
0.990222
0.996964
0.991611
0.974668
0.949692
0.982114
0.973658
0.916376
0.912629
0.869681
0.897543
0.990482
0.901545
0.964738
0.98572
0.99463
0.992183
0.992362
0.940419
0.98529
0.978339
0.991389
0.992314
0.978415
0.952881
0.975648
0.960317
0.884549
0.977394
0.97749
0.985621
0.985923
0.971363
0.859011
0.880437
0.935078
0.878424
0.965318
0.995677
0.95352
0.996342
0.935858
0.95102
0.987811
0.996527
0.99547
0.874097
0.915463
0.984753
0.996369
0.95265
0.995206
0.974256
0.954948
0.989992
0.979691
0.964751
0.982774
0.937716
0.918777
0.860625
0.969943
0.915925
0.927176
0.967642
0.993753
0.995973
0.908674
0.869285
0.974627
0.958253
0.965508
0.875325
0.992167
0.993613
0.964202
0.959706
0.896459
0.933568
0.974204
0.941427
0.988321
0.986577
0.992333
0.89235
0.971389
0.992866
0.998477
0.801896
0.969289
0.987666
0.988408
0.998872
0.97076
0.917469
0.982279
0.992725
0.990148
0.988718
0.998692
0.96402
0.996797
0.993364
0.961569
0.96708
0.989384
0.996693
0.974631
0.998054
0.995961
0.990655
0.899885
0.869359
0.999357
0.995527
0.881181
0.994483
0.952949
0.987126
0.992341
0.992284
0.953082
0.996422
0.955294
0.998225
0.982237
0.997983
0.984561
0.99803
0.930991
0.970524
0.996497
0.854141
0.474115
0.548031
0.485514
0.524747
0.492983
0.544933
0.640025
0.991195
0.995847
0.992179
0.911773
0.989882
0.996745
0.975654
0.961863
0.968396
0.99142
0.99106
0.869816
0.997387
0.9972
0.883012
0.99024
0.990884
0.994426
0.925764
0.989914
0.991258
0.982029
0.991205
0.994115
0.991087
0.997534
0.99316
0.993434
0.980601
0.985004
0.980244
0.974286
0.968615
0.947775
0.984941
0.979567
0.97632
0.997206
0.940011
0.988069
0.715306
0.995988
0.888496
0.990187
0.957888
0.853468
0.848272
0.911762
0.802339
0.989996
0.991353
0.956367
0.894023
0.874482
0.901553
0.973121
0.916901
0.967784
0.987663
0.980864
0.96927
0.996437
0.811359
0.768831
0.992896
0.982102
0.827107
0.960956
0.978038
0.96219
0.989172
0.969083
0.995748
0.996033
0.994486
0.989735
0.998696
0.967986
0.867166
0.877933
0.957454
0.98963
0.982259
0.978139
0.985877
0.991593
0.986352
0.981946
0.998128
0.999222
0.996248
0.98095
0.995264
0.986061
0.951683
0.995991
0.877721
0.990926
0.99627
0.992093
0.998581
0.967148
0.987341
0.989775
0.924089
0.985058
0.97248
0.974989
0.918141
0.972231
0.889796
0.902933
0.948871
0.918047
0.905374
0.987822
0.896849
0.901403
0.791985
0.888886
0.959628
0.965682
0.992115
0.965477
0.916493
0.891351
0.991916
0.988295
0.988639
0.955222
0.990009
0.83246
0.985162
0.901157
0.875327
0.930842
0.990431
0.989503
0.996694
0.984099
0.991594
0.922134
0.961076
0.987475
0.996809
0.980624
0.991705
0.956156
0.993029
0.968838
0.911663
0.95639
0.941921
0.936868
0.797645
0.811948
0.928747
0.857485
0.872486
0.948733
0.994912
0.984018
0.978071
0.921476
0.99496
0.993302
0.978937
0.980254
0.965942
0.939202
0.974425
0.971527
0.976606
0.989559
0.886284
0.88929
0.985166
0.902284
0.903668
0.982606
0.898439
0.894161
0.891521
0.93769
0.926172
0.976019
0.969792
0.885245
0.991726
0.986767
0.977646
0.975284
0.988723
0.97957
0.985818
0.910147
0.986902
0.926912
0.895191
0.954341
0.879646
0.980787
0.985613
0.990009
0.988775
0.875087
0.950295
0.876784
0.876223
0.976153
0.99779
0.994686
0.900317
0.966995
0.990439
0.942338
0.98635
0.89544
0.950739
0.950486
0.899757
0.950312
0.981473
0.973396
0.991947
0.913089
0.992926
0.984865
0.992299
0.98331
0.992543
0.970301
0.98593
0.909246
0.915238
0.881255
0.998158
0.996638
0.997073
0.952128
0.994228
0.973421
0.981176
0.984164
0.99038
0.982925
0.979686
0.996212
0.993472
0.972321
0.997585
0.864658
0.935185
0.95743
0.862506
0.956505
0.98286
0.940881
0.892927
0.964576
0.97947
0.987708
0.832534
0.903002
0.984047
0.967081
0.982484
0.85159
0.992522
0.995411
0.995844
0.996573
0.998591
0.949163
0.995044
0.895334
0.903434
0.896276
0.983936
0.9881
0.981524
0.959424
0.977131
0.985899
0.980869
0.999046
0.98667
0.998796
0.993097
0.986438
0.998992
0.996835
0.97763
0.940268
0.944248
0.964291
0.970597
0.984657
0.995475
0.998819
0.948127
0.906651
0.920412
0.978701
0.993894
0.989062
0.94054
0.924099
0.997073
0.977577
0.963321
0.966856
0.963747
0.963252
0.970111
0.985884
0.918748
0.888792
0.871369
0.997868
0.867994
0.978963
0.995631
0.988324
0.984977
0.924028
0.938112
0.962201
0.984026
0.965215
0.979458
0.991337
0.986201
0.976979
0.943066
0.928775
0.983378
0.972103
0.988844
0.99621
0.993993
0.957432
0.850351
0.796129
0.992192
0.988191
0.88929
0.995467
0.937832
0.991446
0.989004
0.987428
0.963003
0.980013
0.971443
0.960199
0.993941
0.982652
0.989224
0.990697
0.979199
0.952644
0.928223
0.962188
0.99064
0.964308
0.98342
0.960236
0.994095
0.990377
0.980015
0.964913
0.950304
0.998392
0.972436
0.98079
0.889132
0.964954
0.871066
0.930391
0.898917
0.981497
0.949356
0.970876
0.938664
0.95264
0.862885
0.983481
0.860553
0.987181
0.90472
0.972086
0.940315
0.969849
0.994947
0.909109
0.994033
0.869426
0.976535
0.924876
0.977646
0.874466
0.491241
0.363324
0.379112
0.829135
0.984565
0.925574
0.925587
0.994612
0.952054
0.993684
0.945976
0.985764
0.88233
0.980272
0.932958
0.914322
0.970227
0.985696
0.965287
0.975377
0.969496
0.851724
0.996008
0.877597
0.778435
0.986954
0.859509
0.99606
0.999057
0.99459
0.956008
0.95683
0.903139
0.968231
0.932271
0.975082
0.99647
0.99526
0.986423
0.909839
0.978205
0.943398
0.948152
0.968594
0.910491
0.965743
0.904359
0.979897
0.990452
0.995485
0.984825
0.891549
0.936914
0.981857
0.880046
0.9837
0.959266
0.993892
0.978074
0.953475
0.977289
0.985625
0.997997
0.997885
0.994732
0.963485
0.930384
0.970661
0.968765
0.98227
0.999087
0.964472
0.990755
0.995325
0.990453
0.996663
0.998891
0.997971
0.967944
0.943239
0.961392
0.977042
0.885381
0.991245
0.974957
0.990209
0.986397
0.984969
0.979503
0.99522
0.970066
0.856408
0.557384
0.480032
0.882269
0.496037
0.471038
0.477161
0.844568
0.934412
0.980345
0.942338
0.990336
0.986224
0.983004
0.987769
0.972718
0.971363
0.961406
0.917585
0.979233
0.957463
0.983531
0.988979
0.983555
0.98765
0.979416
0.991362
0.993343
0.978933
0.983019
0.801451
0.797159
0.991102
0.933549
0.914141
0.990522
0.990036
0.986049
0.996969
0.999695
0.994403
0.999066
0.96573
0.986387
0.980591
0.977589
0.989881
0.992078
0.993141
0.997723
0.978571
0.985891
0.989051
0.892922
0.985689
0.970661
0.978534
0.972449
0.821326
0.986206
0.985326
0.98139
0.957432
0.868817
0.902139
0.990885
0.981739
0.97043
0.990684
0.955315
0.955567
0.993915
0.98868
0.984685
0.997011
0.984886
0.994665
0.991469
0.994926
0.980096
0.868014
0.722988
0.871486
0.976747
0.986556
0.979638
0.98156
0.993306
0.967991
0.959634
0.976738
0.966285
0.925732
0.843463
0.907329
0.976078
0.968218
0.949927
0.884964
0.978263
0.968865
0.987837
0.984881
0.878198
0.921749
0.953219
0.86086
0.879498
0.932296
0.832856
0.985247
0.981257
0.991183
0.976595
0.985358
0.980146
0.991281
0.965813
0.960475
0.998379
0.90894
0.924863
0.998863
0.893709
0.953196
0.989955
0.978927
0.98222
0.962805
0.983431
0.979614
0.987509
0.927457
0.961034
0.976811
0.896996
0.942657
0.885692
0.997634
0.954034
0.926872
0.994008
0.995383
0.99714
0.922978
0.98363
0.994628
0.956198
0.943473
0.887173
0.988598
0.990073
0.969299
0.994409
0.982662
0.978514
0.973048
0.982372
0.878434
0.919963
0.995859
0.947578
0.996807
0.994926
0.994448
0.993925
0.997912
0.984474
0.877673
0.394972
0.853898
0.952624
0.97592
0.983733
0.937803
0.996191
0.908886
0.988539
0.987407
0.993076
0.977308
0.885685
0.981099
0.927242
0.849902
0.952759
0.953897
0.98736
0.978373
0.996005
0.996985
0.859748
0.926428
0.979883
0.997453
0.980821
0.982546
0.951636
0.964401
0.994989
0.993878
0.967147
0.888676
0.960004
0.925327
0.956059
0.976608
0.874329
0.829607
0.905863
0.891514
0.864164
0.970632
0.883461
0.873668
0.998004
0.994066
0.886718
0.963192
0.988521
0.751628
0.966422
0.989587
0.977455
0.976812
0.928232
0.954772
0.857422
0.818351
0.940168
0.936895
0.959579
0.981997
0.918926
0.920891
0.99393
0.81619
0.221469
0.240627
0.374467
0.38205
0.246014
0.256386
0.217141
0.243682
0.21575
0.225835
0.471513
0.39516
0.256778
0.245185
0.229126
0.227063
0.117333
0.213812
0.234259
0.39275
0.277468
0.360657
0.339278
0.266413
0.262229
0.329064
0.312852
0.265967
0.768117
0.833306
0.743104
0.734876
0.149969
0.0373368
0.0477393
0.0877087
0.081022
0.152806
0.0993719
0.077351
0.0128774
0.0353935
0.0403472
0.0399992
0.0471125
0.0284259
0.035982
0.0451877
0.0553893
0.0535682
0.0534572
0.0540664
0.0520705
0.05034
0.0473496
0.0471914
0.0463305
0.0430177
0.0479391
0.0422978
0.0380096
0.0407284
0.0388047
0.0370311
0.0400216
0.0411095
0.0465027
0.04609
0.0406481
0.0466454
0.0486505
0.0406535
0.040582
0.0413851
0.044922
0.0389366
0.0463838
0.0400199
0.0419092
0.0448042
0.0421892
0.037192
0.0419587
0.0395005
0.0402861
0.0402379
0.0411891
0.0403215
0.0376523
0.0377052
0.0358957
0.0408411
0.0362418
0.0383999
0.0402109
0.0445702
0.0829978
0.0604176
0.213556
0.817694
0.787317
0.676123
0.255643
0.359523
0
0
0
0
0
0
0
0
0
0
0
0
0
0
0
0
0
0
0
0
0
0
0
0
0
0
0
0
0
0
0
0
0
0
0
0
0
0
0
0
0
0
0
0
0
0
0
0
0
0
0
0
0
0
0
0
0
0
0
0
0
0
0
0
0
0
0
0
0
0
0
0
0
0
0
0
0
0
0
0
0
0
0
0
0
0
0
0
0
0
0
0
0
0
0
0
0
0
0
0
0
0
0
0
0
0
0
0
0
0
0
0
0
0
0
0
0
0
0
0
0
0
0
0
0
0
0
0
0
0
0
0
0
0
0
0
0
0
0
0
0
0
0
0
0
0
0
0
0
0
0
0
0
0
0
0
0
0
0
0
0
0
0
0
0
0
0
0
0
0
0
0
0
0
0
0
0
0
0
0
0
0
0
0
0
0
0
0
0
0
0
0
0
0
0
0
0
0
0
0
0
0
0
0
0
0
0
0
0
0
0
0
0
0
0
0
0
0
0
0
0
0
0
0
0
0
0
0
0
0
0
0
0
0
0
0
0
0
0
0
0
0
0
0
0
0
0
0
0
0
0
0
0
0
0
0
0
0
0
0
0
0
0
0
0
0
0
0
0
0
0
0
0
0
0
0
0
0
0
0
0
0
0
0
0
0
0
0
0
0
0
0
0
0
0
0
0
0
0
0
0
0
0
0
0
0
0
0
0
0
0
0
0
0
0
0
0
0
0
0
0
0
0
0
0
0
0
0
0
0
0
0
0
0
0
0
0
0
0
0
0
0
0
0
0
0
0
0
0
0
0
0
0
0
0
0
0
0
0
0.0427692
0.169496
0.187626
0.150602
0.177308
0.187792
0.159842
0.262704
0.699699
0.766929
0.900181
0.712752
0.304472
0.312049
0.358725
0.312614
0.25742
0.258339
0.207844
0.162858
0.177035
0.182882
0.159382
0.126183
0.14514
0.18103
0.26706
0.33935
0.254292
0.11597
0.162418
0.18687
0.184362
0.113599
0.194031
0.32726
0.314922
0.306827
0.26506
0.270889
0.271785
0.181615
0.171811
0.0211471
0.0323983
0.368284
0.473775
0.479732
0.260019
0.552837
0.595505
0.976966
0.934985
0.813321
0.973135
0.932803
0.982357
0.946369
0.118161
0.0663731
0.216315
0.217408
0.332554
0.241473
0.337455
0.252985
0.405014
0.4751
0.531603
0.522815
0.521598
0.467069
0.494713
0.512334
0.506129
0.476638
0.153194
0.562938
0.847314
0.878501
0.906843
0.867638
0.990248
0.742259
0.917579
0.752795
0.952129
0.984932
0.98575
0.991101
0.970029
0.912904
0.996379
0.963101
0.858499
0.732203
0.477844
0.531103
0.399204
0.193618
0.571405
0.479098
0.754098
0.817514
0.781751
0.473416
0.156131
0.156914
0.0681573
0.216362
0.217647
0.3304
0.31709
0.249646
0.259069
0.347346
0.56348
0.362295
0.143504
0.250399
0.209353
0.265479
0.238685
0.30181
0.255342
0.221027
0.142625
0.0203944
0.135277
0.267003
0.324502
0.297273
0.359541
0.477964
0.677435
0.983286
0.903021
0.9786
0.976134
0.979291
0.981616
0.956622
0.976295
0.956494
0.955286
0.967691
0.960714
0.955167
0.958323
0.92074
0.929948
0.904183
0.944957
0.982281
0.945118
0.94129
0.977857
0.96151
0.959204
0.960841
0.95814
0.966031
0.968325
0.96511
0.982513
0.987358
0.973017
0.979815
0.967794
0.925047
0.948751
0.993138
0.970773
0.994629
0.971646
0.962884
0.985523
0.983022
0.937216
0.953468
0.977606
0.879615
0.661369
0.913834
0.981119
0.833583
0.905818
0.960131
0.938548
0.948342
0.883729
0.993174
0.952063
0.885389
0.98609
0.898637
0.961922
0.9048
0.927432
0.899063
0.953231
0.962755
0.958928
0.94058
0.9883
0.852347
0.92284
0.975692
0.93631
0.981002
0.971798
0.945864
0.991458
0.974387
0.976749
0.970676
0.962722
0.935129
0.904707
0.941124
0.963263
0.968222
0.945637
0.959012
0.949876
0.972036
0.96773
0.973509
0.991871
0.971137
0.867753
0.979894
0.991987
0.993741
0.990444
0.974682
0.965762
0.986665
0.979432
0.961396
0.926024
0.864827
0.963731
0.974059
0.969142
0.954785
0.980277
0.970166
0.896166
0.698906
0.916156
0.878754
0.915801
0.957886
0.960498
0.963809
0.958584
0.9371
0.976084
0.98635
0.928204
0.957557
0.974189
0.943073
0.964171
0.991241
0.99014
0.984052
0.946864
0.98214
0.989422
0.980069
0.966903
0.991315
0.99234
0.997134
0.983897
0.989307
0.945945
0.990255
0.972598
0.920717
0.872929
0.840892
0.947083
0.980464
0.963543
0.936292
0.961935
0.950309
0.95792
0.969943
0.982358
0.980949
0.973939
0.91812
0.996056
0.99515
0.989325
0.959843
0.956418
0.740968
0.915215
0.740216
0.901349
0.964547
0.974076
0.967873
0.973053
0.965199
0.983296
0.966487
0.941756
0.987479
0.834105
0.972245
0.883385
0.938546
0.994604
0.938361
0.959861
0.972222
0.94573
0.883106
0.954168
0.907019
0.863791
0.873338
0.885408
0.83352
0.981008
0.886633
0.911987
0.980118
0.992689
0.986919
0.978659
0.997652
0.997914
0.996046
0.986402
0.993191
0.976691
0.975732
0.926774
0.99495
0.898013
0.927489
0.957878
0.983315
0.799196
0.97358
0.89067
0.990132
0.910407
0.88743
0.960668
0.930424
0.968009
0.969572
0.984022
0.978769
0.919644
0.9692
0.968724
0.747536
0.606041
0.68383
0.536232
0.587881
0.715433
0.987958
0.9867
0.889254
0.989002
0.984768
0.992219
0.994508
0.976913
0.98022
0.974628
0.996233
0.985013
0.950225
0.999051
0.948831
0.868602
0.977135
0.991248
0.987597
0.996562
0.904572
0.822111
0.770189
0.965214
0.99478
0.990019
0.986075
0.927511
0.987378
0.969402
0.980378
0.932927
0.997242
0.987634
0.994788
0.95753
0.979793
0.949453
0.878081
0.997428
0.989637
0.872233
0.966058
0.939117
0.971414
0.942738
0.948621
0.996764
0.871422
0.920768
0.893627
0.927245
0.993886
0.978646
0.996864
0.87387
0.967572
0.983384
0.991768
0.991496
0.997502
0.989381
0.995242
0.986551
0.962316
0.992671
0.907499
0.886393
0.947171
0.986238
0.996513
0.988422
0.99978
0.983292
0.998632
0.993648
0.991901
0.993217
0.967603
0.943813
0.982332
0.890356
0.952097
0.987339
0.984473
0.879854
0.982541
0.994474
0.890041
0.993558
0.709854
0.893562
0.903083
0.994424
0.812734
0.945556
0.910859
0.979081
0.966205
0.904824
0.933089
0.915289
0.947307
0.985192
0.993257
0.997764
0.976899
0.992574
0.995383
0.989866
0.994276
0.992976
0.963628
0.984265
0.986758
0.98538
0.988107
0.978261
0.986363
0.991256
0.980959
0.977987
0.967196
0.908524
0.977977
0.990283
0.985496
0.983514
0.979504
0.971335
0.943705
0.988489
0.963589
0.883143
0.990588
0.966003
0.874838
0.938364
0.996226
0.922784
0.941448
0.987749
0.982763
0.935909
0.98063
0.93581
0.991611
0.990862
0.994791
0.974499
0.994918
0.75286
0.962732
0.992648
0.890543
0.991287
0.938578
0.995589
0.973296
0.851235
0.967496
0.976334
0.985067
0.98182
0.987482
0.989202
0.936761
0.82139
0.853916
0.986832
0.956466
0.911613
0.999656
0.95692
0.936082
0.881185
0.970256
0.962944
0.953716
0.991439
0.99158
0.970522
0.916095
0.957657
0.978782
0.962668
0.966865
0.906156
0.991039
0.990465
0.965857
0.968544
0.95376
0.829093
0.976162
0.981077
0.982693
0.932099
0.93276
0.845971
0.95839
0.992605
0.996913
0.962346
0.987415
0.994109
0.927796
0.834169
0.989756
0.917492
0.905383
0.997075
0.836197
0.991645
0.933019
0.988013
0.99408
0.906118
0.989391
0.980257
0.988897
0.994577
0.933999
0.941404
0.978716
0.826599
0.964399
0.894817
0.974633
0.902301
0.909257
0.972863
0.896689
0.915724
0.984286
0.963919
0.920902
0.981658
0.947882
0.852869
0.871838
0.969592
0.911771
0.973495
0.986395
0.973486
0.9806
0.981021
0.925661
0.966752
0.840572
0.983491
0.947874
0.837275
0.944739
0.966418
0.917005
0.835785
0.690185
0.904328
0.983018
0.948634
0.873422
0.950876
0.986583
0.991279
0.981303
0.986268
0.888169
0.986728
0.96586
0.925978
0.984018
0.996727
0.907918
0.981403
0.998182
0.984866
0.997757
0.986586
0.998565
0.995564
0.991135
0.997118
0.987265
0.886729
0.882048
0.946539
0.984773
0.993338
0.955076
0.861237
0.841663
0.89508
0.958898
0.989847
0.993532
0.990279
0.940546
0.970299
0.993264
0.949404
0.997763
0.998188
0.993771
0.99701
0.996065
0.9963
0.982327
0.997776
0.966992
0.983702
0.955826
0.984392
0.870966
0.977159
0.990119
0.942972
0.876853
0.816894
0.963874
0.893578
0.902733
0.992027
0.991996
0.927641
0.941763
0.981005
0.973069
0.981573
0.94858
0.978419
0.854048
0.984029
0.992986
0.993601
0.990421
0.914382
0.977661
0.97163
0.982422
0.952542
0.875186
0.984824
0.982341
0.87009
0.961393
0.981674
0.938639
0.985516
0.976068
0.971658
0.984206
0.947074
0.932569
0.892298
0.915945
0.923874
0.920554
0.850116
0.986326
0.988509
0.976283
0.985008
0.963294
0.986163
0.973194
0.988098
0.982887
0.997328
0.987904
0.996991
0.834733
0.959117
0.981057
0.953048
0.986002
0.988491
0.996159
0.904362
0.92445
0.924671
0.976076
0.87216
0.988026
0.977746
0.959659
0.974893
0.989683
0.943288
0.919801
0.823502
0.994608
0.993634
0.998265
0.995616
0.990612
0.983978
0.996729
0.9778
0.990604
0.996059
0.96836
0.885458
0.978103
0.939223
0.945662
0.987387
0.991362
0.992495
0.945793
0.98812
0.979499
0.993526
0.966312
0.961195
0.955289
0.98704
0.981
0.99668
0.955698
0.987808
0.98663
0.978556
0.962883
0.953008
0.975563
0.977335
0.986986
0.983147
0.989399
0.979841
0.98753
0.951154
0.944651
0.990582
0.998326
0.987056
0.878113
0.825017
0.969382
0.973326
0.99235
0.996189
0.990409
0.994061
0.995071
0.998151
0.888006
0.97617
0.894358
0.987487
0.930778
0.992605
0.966148
0.995104
0.997473
0.98378
0.991264
0.987256
0.990687
0.968978
0.858593
0.962869
0.989299
0.981276
0.880829
0.983644
0.987984
0.967557
0.933863
0.877853
0.990348
0.882826
0.987762
0.978625
0.973891
0.929144
0.899347
0.994448
0.887503
0.917677
0.992238
0.885144
0.963612
0.93213
0.992701
0.995815
0.990578
0.890271
0.941724
0.886513
0.987178
0.985513
0.981828
0.982973
0.911222
0.987481
0.87788
0.972547
0.957638
0.97759
0.961933
0.987038
0.933923
0.99369
0.986562
0.966913
0.932704
0.982295
0.996146
0.991027
0.839135
0.981257
0.990275
0.997306
0.926098
0.937845
0.893192
0.997767
0.974284
0.858939
0.851937
0.961415
0.997226
0.991156
0.931188
0.993147
0.985766
0.981284
0.999797
0.966944
0.986749
0.974326
0.992451
0.993694
0.966272
0.950943
0.952076
0.985269
0.991505
0.850953
0.941706
0.974369
0.99439
0.984488
0.965305
0.964118
0.973312
0.958195
0.920181
0.945698
0.896209
0.953126
0.939432
0.878264
0.99424
0.99642
0.984724
0.989207
0.957746
0.894698
0.989108
0.986938
0.992938
0.992469
0.964413
0.996426
0.99662
0.996968
0.990507
0.953308
0.980653
0.954579
0.990124
0.999529
0.995447
0.989106
0.985449
0.978134
0.911429
0.996424
0.975714
0.993979
0.967067
0.982419
0.929572
0.897649
0.988067
0.994145
0.982033
0.976906
0.976456
0.943194
0.921682
0.978213
0.983757
0.996029
0.9641
0.992027
0.983609
0.994291
0.942381
0.994492
0.969702
0.994168
0.962406
0.941971
0.988558
0.989133
0.970868
0.99332
0.989211
0.998855
0.951888
0.898192
0.844183
0.998531
0.939757
0.883906
0.989369
0.976962
0.967901
0.940276
0.990233
0.967605
0.982532
0.974582
0.9874
0.988937
0.982838
0.977057
0.99285
0.962442
0.930471
0.994648
0.985656
0.984936
0.979101
0.980811
0.867489
0.99227
0.96628
0.912523
0.967654
0.971988
0.862935
0.995009
0.973144
0.988459
0.9499
0.927935
0.921575
0.978973
0.940373
0.973723
0.980989
0.977392
0.966952
0.96798
0.991353
0.969259
0.993181
0.980784
0.948454
0.991066
0.985008
0.982245
0.914154
0.929964
0.987192
0.991215
0.995519
0.990963
0.991489
0.978375
0.991515
0.926092
0.936546
0.97782
0.981703
0.992991
0.963281
0.981673
0.9095
0.99475
0.944791
0.975965
0.952848
0.903951
0.871099
0.99652
0.994822
0.931377
0.991312
0.990351
0.943697
0.998543
0.991513
0.96876
0.933596
0.621151
0.626844
0.887459
0.700858
0.936127
0.965319
0.986261
0.988611
0.993701
0.966558
0.953471
0.984791
0.996511
0.968435
0.994925
0.942052
0.945272
0.911233
0.982704
0.875305
0.990472
0.840415
0.957838
0.999717
0.991783
0.906689
0.968675
0.97472
0.995903
0.93648
0.95609
0.891406
0.990611
0.990959
0.953334
0.987946
0.984114
0.998076
0.996053
0.996024
0.999066
0.991547
0.964642
0.99409
0.977756
0.950762
0.964774
0.996556
0.992112
0.994896
0.993887
0.996517
0.93176
0.976377
0.968999
0.994082
0.953188
0.869135
0.944412
0.961297
0.996149
0.99298
0.893323
0.94885
0.971159
0.989846
0.980321
0.989517
0.891321
0.993049
0.983713
0.98543
0.987377
0.990586
0.99074
0.975926
0.978663
0.975955
0.972038
0.986963
0.933511
0.976813
0.990079
0.960904
0.988104
0.991188
0.995263
0.997564
0.991971
0.835217
0.990939
0.994672
0.998534
0.987195
0.986545
0.984921
0.988261
0.979977
0.962639
0.978398
0.984963
0.982209
0.989804
0.973643
0.966226
0.970138
0.953341
0.982266
0.905603
0.990874
0.965536
0.976219
0.844209
0.800021
0.61147
0.580582
0.902225
0.743034
0.99146
0.971344
0.980287
0.970291
0.96852
0.951904
0.978986
0.972584
0.994308
0.996797
0.996758
0.979123
0.900695
0.979586
0.96294
0.893684
0.988745
0.987333
0.984062
0.96816
0.983482
0.980193
0.966762
0.94725
0.954781
0.938396
0.980034
0.968311
0.971474
0.989508
0.983598
0.968714
0.995549
0.975851
0.996446
0.991045
0.974731
0.978954
0.988935
0.993562
0.993084
0.990149
0.981059
0.994864
0.992737
0.993093
0.996615
0.994164
0.990602
0.968542
0.977138
0.981836
0.975862
0.979429
0.974606
0.888359
0.988109
0.996121
0.990353
0.979832
0.97941
0.978418
0.969426
0.978622
0.85918
0.942479
0.986075
0.993608
0.908971
0.989597
0.32068
0.26629
0.309788
0.309651
0.326049
0.848755
0.989307
0.9878
0.994513
0.962496
0.994547
0.991353
0.980726
0.988769
0.99248
0.990225
0.996722
0.979532
0.987525
0.971797
0.962753
0.855243
0.990817
0.976031
0.993986
0.978425
0.988327
0.629368
0.644088
0.897801
0.867258
0.779203
0.934919
0.996159
0.981787
0.997326
0.994734
0.995605
0.99819
0.996116
0.993953
0.995568
0.998232
0.993006
0.991412
0.977799
0.977606
0.992676
0.99612
0.996327
0.971304
0.85593
0.993776
0.987843
0.988602
0.987146
0.905775
0.983099
0.9894
0.949101
0.981198
0.994728
0.938381
0.975684
0.993269
0.976831
0.934809
0.994746
0.998438
0.994997
0.990688
0.987901
0.988812
0.995824
0.968001
0.87303
0.908709
0.978435
0.962395
0.941284
0.931124
0.993771
0.984033
0.99225
0.98795
0.939799
0.993303
0.989246
0.967475
0.973001
0.958368
0.986148
0.979212
0.908231
0.930974
0.976877
0.722383
0.880551
0.925105
0.97416
0.976361
0.902304
0.964968
0.990883
0.971429
0.893006
0.873431
0.977786
0.986902
0.982202
0.925233
0.977196
0.983195
0.979531
0.938524
0.982014
0.95087
0.9785
0.975026
0.975691
0.978072
0.975852
0.955303
0.943797
0.884751
0.977309
0.980761
0.987305
0.983781
0.991652
0.902727
0.972151
0.946522
0.946181
0.943953
0.905886
0.990927
0.902815
0.985854
0.912828
0.938123
0.911311
0.983843
0.982641
0.947686
0.993645
0.963665
0.935201
0.99363
0.860981
0.9982
0.964156
0.99848
0.950011
0.999924
0.988575
0.996674
0.995411
0.991023
0.995189
0.989892
0.994175
0.987387
0.990274
0.991166
0.990392
0.984127
0.987772
0.985025
0.945006
0.958504
0.942351
0.946391
0.9862
0.92928
0.961044
0.993377
0.995811
0.997052
0.989332
0.925045
0.994445
0.975511
0.994251
0.972915
0.847845
0.984135
0.927421
0.992695
0.983701
0.980254
0.974797
0.976542
0.951734
0.983258
0.990467
0.938291
0.910004
0.99539
0.90527
0.95027
0.996652
0.993908
0.992992
0.987196
0.993373
0.883285
0.998513
0.992919
0.997676
0.99409
0.993043
0.987401
0.999055
0.992886
0.996953
0.99637
0.995061
0.992181
0.998685
0.995601
0.990058
0.958881
0.988535
0.922293
0.960675
0.992174
0.961599
0.986384
0.997145
0.874206
0.979875
0.991317
0.993918
0.997242
0.992795
0.994343
0.870246
0.967258
0.989413
0.997734
0.978446
0.990467
0.985989
0.980684
0.961807
0.985611
0.985944
0.856605
0.951396
0.97859
0.989703
0.990674
0.972023
0.99761
0.993251
0.991861
0.997845
0.993694
0.91212
0.994336
0.993213
0.996012
0.976201
0.990585
0.97337
0.946197
0.965646
0.895519
0.848658
0.995555
0.954766
0.927122
0.882024
0.746286
0.955222
0.982166
0.979338
0.945407
0.972981
0.981517
0.961265
0.966988
0.9733
0.989387
0.967595
0.950113
0.95334
0.994907
0.935721
0.980066
0.953373
0.991913
0.9958
0.939265
0.995802
0.955379
0.984871
0.948948
0.997688
0.980447
0.965838
0.916346
0.994417
0.90331
0.989654
0.98621
0.991173
0.987514
0.990021
0.991495
0.994081
0.995775
0.995196
0.989963
0.99517
0.777094
0.990564
0.98156
0.956651
0.976439
0.978163
0.984497
0.991795
0.845537
0.962364
0.447007
0.620994
0.996295
0.990126
0.965156
0.98409
0.963418
0.986328
0.899129
0.963698
0.948374
0.893172
0.992737
0.990025
0.888517
0.994318
0.900221
0.956306
0.80015
0.91733
0.932573
0.982285
0.176585
0.790814
0.988395
0.982782
0.961616
0.985121
0.76483
0.119224
0.139722
0.548243
0.981654
0.948355
0.957364
0.957498
0.97194
0.947883
0.961568
0.973132
0.979063
0.991637
0.971231
0.989548
0.98713
0.997796
0.979964
0.920019
0.971036
0.906598
0.919517
0.956949
0.891266
0.822326
0.906382
0.873058
0.94997
0.957601
0.935182
0.982656
0.963439
0.992462
0.974166
0.966292
0.97654
0.951586
0.944419
0.965509
0.971437
0.962873
0.953194
0.966583
0.963091
0.942367
0.968194
0.977196
0.973243
0.972215
0.994698
0.973358
0.982238
0.924487
0.993545
0.992316
0.998235
0.980838
0.970285
0.966424
0.954511
0.906872
0.942947
0.988598
0.992147
0.971327
0.983662
0.916257
0.962687
0.978485
0.987225
0.964751
0.899541
0.907797
0.901597
0.944172
0.946854
0.897765
0.993623
0.97966
0.935913
0.99818
0.606966
0.997135
0.994515
0.984154
0.980919
0.987401
0.987466
0.997653
0.990278
0.989611
0.986287
0.864557
0.127697
0.11625
0.919438
0.89085
0.980797
0.993238
0.963934
0.963054
0.95045
0.99302
0.997249
0.995848
0.898504
0.981369
0.991625
0.987019
0.960586
0.901339
0.988691
0.958257
0.977656
0.993193
0.981618
0.95237
0.985219
0.998797
0.978865
0.966431
0.979407
0.988791
0.994314
0.994154
0.995148
0.991947
0.94495
0.984995
0.987458
0.986634
0.958318
0.94573
0.992144
0.880878
0.968434
0.983739
0.99427
0.988489
0.991749
0.9869
0.978581
0.97167
0.958349
0.959731
0.98971
0.981179
0.959052
0.988895
0.984065
0.986564
0.946525
0.983803
0.953714
0.92491
0.965396
0.984816
0.975972
0.916191
0.994759
0.87438
0.962065
0.991065
0.926307
0.896928
0.97676
0.902374
0.992993
0.934332
0.993239
0.98902
0.995109
0.985772
0.995075
0.984109
0.990681
0.973658
0.976624
0.96307
0.973685
0.987073
0.992161
0.946978
0.983165
0.986428
0.978371
0.988937
0.982701
0.970909
0.992751
0.99084
0.987957
0.989554
0.995015
0.992088
0.903549
0.977544
0.924266
0.96311
0.992368
0.904478
0.990455
0.966614
0.908884
0.983022
0.977762
0.989291
0.961799
0.987607
0.977514
0.9865
0.984185
0.989219
0.987273
0.993583
0.995702
0.992348
0.831257
0.796762
0.992244
0.985264
0.984397
0.989464
0.971541
0.941334
0.975559
0.984822
0.987275
0.941528
0.855948
0.970843
0.985052
0.971018
0.970182
0.980255
0.978066
0.985757
0.976402
0.972977
0.967703
0.977662
0.962921
0.967209
0.967465
0.986765
0.931047
0.987015
0.983856
0.985151
0.936424
0.96454
0.981426
0.967668
0.990322
0.991253
0.981857
0.956491
0.959601
0.991441
0.993129
0.908795
0.990083
0.876076
0.874445
0.952487
0.985165
0.993215
0.975511
0.980977
0.982161
0.993312
0.989469
0.966362
0.991961
0.919017
0.966705
0.985109
0.998468
0.950526
0.987792
0.952984
0.994083
0.842912
0.992362
0.984068
0.995386
0.956399
0.979776
0.979779
0.978636
0.980368
0.99283
0.98113
0.985643
0.970426
0.964289
0.994293
0.971144
0.990446
0.962959
0.948283
0.988035
0.99277
0.992225
0.919139
0.985617
0.993562
0.995525
0.991577
0.992161
0.981508
0.990695
0.97432
0.996129
0.760371
0.992983
0.982556
0.994247
0.99083
0.987064
0.983978
0.985186
0.982544
0.97497
0.983511
0.98911
0.95029
0.98756
0.9966
0.985193
0.982089
0.98178
0.979802
0.989074
0.976222
0.972712
0.981139
0.941957
0.991048
0.91765
0.963775
0.981515
0.988194
0.983699
0.980844
0.980252
0.972448
0.981152
0.990807
0.992747
0.863012
0.990347
0.997212
0.993678
0.992114
0.980678
0.989489
0.971548
0.987496
0.968519
0.969614
0.966762
0.876294
0.911236
0.977923
0.895553
0.966351
0.657296
0.665969
0.823911
0.989031
0.862704
0.989858
0.952774
0.934611
0.956818
0.948552
0.950923
0.848128
0.816809
0.637807
0.379201
0.127654
0.0920544
0.615954
0.604298
0.886733
0.978937
0.987508
0.985273
0.994457
0.995325
0.995896
0.994204
0.982834
0.908989
0.993345
0.968715
0.89364
0.973868
0.984164
0.985709
0.988988
0.991882
0.994806
0.991691
0.987105
0.980908
0.98299
0.979031
0.986311
0.893022
0.856986
0.948635
0.98888
0.964043
0.973087
0.970992
0.97802
0.968882
0.972592
0.979913
0.986981
0.991541
0.963652
0.985702
0.983479
0.941958
0.974492
0.987016
0.969651
0.979164
0.976014
0.940312
0.965788
0.984554
0.968858
0.977878
0.877667
0.988481
0.976221
0.919749
0.942093
0.973024
0.988036
0.97762
0.906061
0.934184
0.97044
0.915134
0.930433
0.948559
0.943854
0.962692
0.926519
0.972581
0.839647
0.970374
0.947999
0.95113
0.96126
0.970898
0.861247
0.962172
0.856545
0.939647
0.906424
0.967529
0.991153
0.954879
0.979739
0.976462
0.947393
0.935513
0.947885
0.836053
0.927458
0.957648
0.90104
0.842543
0.91261
0.851167
0.888765
0.827786
0.898839
0.802125
0.95661
0.765412
0.907281
0.947861
0.786368
0.616298
0.480464
0.721414
0.852399
0.82356
0.899064
0.873103
0.962147
0.966031
0.556408
0
fixedStep chrom=chr2 start=1 step=50000 span=50000
0.747448
0.929421
0.967388
0.881177
0.971639
0.972283
0.932013
0.949721
0.943031
0.972441
0.991829
0.989344
0.995295
0.990191
0.945579
0.981859
0.853869
0.965668
0.917615
0.978808
0.935634
0.968634
0.909339
0.912541
0.941129
0.992925
0.90723
0.869275
0.933279
0.945677
0.911221
0.934003
0.971331
0.978774
0.931005
0.890639
0.972355
0.998441
0.983019
0.983669
0.920757
0.970214
0.942186
0.98642
0.934097
0.960739
0.992139
0.960352
0.981144
0.988255
0.994154
0.987879
0.988185
0.984534
0.967688
0.98166
0.931138
0.992384
0.985803
0.980526
0.943897
0.912459
0.975623
0.973273
0.953331
0.98057
0.946497
0.870053
0.960287
0.993645
0.968716
0.916371
0.952483
0.969053
0.992162
0.866508
0.947232
0.980578
0.963884
0.987565
0.993629
0.932201
0.952549
0.885106
0.978918
0.977114
0.976916
0.993707
0.990245
0.985286
0.993694
0.979993
0.857353
0.992851
0.871997
0.94737
0.995904
0.998265
0.978869
0.997302
0.899241
0.974382
0.973455
0.935409
0.998806
0.958099
0.99198
0.987815
0.97895
0.996665
0.994188
0.992929
0.64327
0.894054
0.980769
0.99438
0.989596
0.916056
0.996991
0.991881
0.99566
0.995579
0.982865
0.968607
0.980513
0.989467
0.93593
0.99062
0.990637
0.995396
0.993363
0.996469
0.990426
0.995888
0.997163
0.995119
0.995993
0.981108
0.958949
0.980841
0.991646
0.995845
0.960586
0.955323
0.99568
0.988967
0.975823
0.992028
0.994508
0.97883
0.992453
0.981404
0.993115
0.99623
0.983187
0.991248
0.996549
0.896442
0.997017
0.992412
0.978997
0.994838
0.910689
0.915529
0.997192
0.994163
0.99794
0.985462
0.987488
0.987513
0.994157
0.979876
0.996087
0.99161
0.990251
0.993895
0.992799
0.956522
0.949323
0.904426
0.884013
0.985952
0.981779
0.986821
0.980777
0.986631
0.989492
0.984285
0.9756
0.981415
0.982346
0.961764
0.983224
0.977752
0.986555
0.996282
0.983421
0.902578
0.909151
0.990875
0.973684
0.976332
0.975816
0.976581
0.987145
0.986432
0.986714
0.987763
0.991256
0.97522
0.978097
0.984912
0.983785
0.975357
0.979349
0.989073
0.956105
0.993427
0.960124
0.914594
0.953606
0.963487
0.975721
0.951929
0.993562
0.966598
0.944022
0.982212
0.957447
0.987333
0.987231
0.979465
0.986173
0.990864
0.972102
0.960098
0.953491
0.884611
0.985772
0.994755
0.970168
0.990349
0.951296
0.995977
0.995372
0.992448
0.980815
0.993143
0.987598
0.96972
0.877013
0.918212
0.904644
0.995786
0.996827
0.972003
0.988693
0.972612
0.980457
0.995488
0.994574
0.993878
0.979322
0.921695
0.979202
0.953569
0.98827
0.887966
0.854816
0.946376
0.928926
0.96082
0.918164
0.990165
0.835819
0.98423
0.933036
0.962888
0.931144
0.966972
0.97956
0.963461
0.89306
0.958701
0.964589
0.997638
0.994563
0.942057
0.965791
0.940881
0.88491
0.990927
0.998158
0.96013
0.990039
0.890441
0.939443
0.918131
0.986095
0.992954
0.980667
0.993518
0.993286
0.995644
0.959439
0.980155
0.930471
0.994717
0.893345
0.982043
0.978009
0.988335
0.960105
0.961066
0.989707
0.980726
0.992418
0.98114
0.989115
0.931063
0.992532
0.979559
0.960751
0.98681
0.894196
0.995056
0.99728
0.993474
0.987339
0.996219
0.99855
0.876864
0.999543
0.989352
0.992058
0.891418
0.984215
0.921244
0.983919
0.989963
0.990586
0.976198
0.983328
0.969382
0.979291
0.989067
0.928008
0.922589
0.991366
0.941733
0.999127
0.989927
0.991247
0.964332
0.992633
0.985525
0.994058
0.9522
0.900775
0.892044
0.875862
0.970475
0.945095
0.947083
0.989585
0.959245
0.970643
0.996143
0.999786
0.962026
0.986461
0.998603
0.953773
0.894762
0.973056
0.980253
0.979941
0.976478
0.987618
0.959399
0.960988
0.922968
0.996931
0.893821
0.95661
0.95602
0.880246
0.901633
0.973738
0.997858
0.993553
0.958633
0.98372
0.998366
0.99999
0.995629
0.956488
0.997048
0.899698
0.984255
0.961239
0.94689
0.988297
0.995664
0.989997
0.984443
0.988444
0.985903
0.976428
0.943512
0.966718
0.991091
0.996566
0.991399
0.93676
0.996424
0.944381
0.939171
0.910919
0.971391
0.990704
0.980297
0.990563
0.930177
0.879315
0.990654
0.897549
0.99051
0.995331
0.969386
0.919635
0.974883
0.987464
0.996978
0.99981
0.99807
0.985648
0.994853
0.877747
0.996865
0.993819
0.98461
0.99426
0.875049
0.995879
0.98503
0.925998
0.995865
0.98269
0.994029
0.951847
0.994405
0.992239
0.9891
0.956273
0.98514
0.991482
0.99726
0.988629
0.885222
0.990056
0.995592
0.990661
0.918979
0.882438
0.991935
0.991425
0.991281
0.92473
0.993779
0.99661
0.982818
0.996905
0.995255
0.873529
0.988356
0.968637
0.972652
0.929817
0.956655
0.96582
0.926825
0.963181
0.892539
0.982044
0.984666
0.968269
0.969497
0.98504
0.97327
0.920916
0.990123
0.98545
0.983661
0.984067
0.977942
0.878172
0.986541
0.979265
0.983205
0.966583
0.975636
0.977281
0.987331
0.975805
0.991627
0.98607
0.976712
0.970373
0.985821
0.964922
0.972092
0.927722
0.97777
0.942105
0.978274
0.987442
0.967578
0.926182
0.972487
0.967972
0.981918
0.974813
0.984283
0.985841
0.96929
0.975261
0.957683
0.982235
0.990301
0.995093
0.992434
0.994031
0.977764
0.987664
0.965244
0.97143
0.980323
0.989834
0.980138
0.989269
0.990923
0.967215
0.975285
0.976184
0.983005
0.975423
0.948157
0.960523
0.955234
0.940554
0.932578
0.971762
0.982944
0.976599
0.974414
0.97669
0.975508
0.981193
0.993273
0.966463
0.98985
0.917215
0.978503
0.992149
0.988104
0.981671
0.983058
0.996343
0.96859
0.991018
0.989869
0.996698
0.986827
0.980072
0.982369
0.97221
0.969158
0.979677
0.983864
0.992229
0.932797
0.982533
0.989167
0.989735
0.996509
0.993819
0.992361
0.990195
0.999159
0.952566
0.99024
0.989802
0.939236
0.996146
0.982735
0.963489
0.995701
0.987958
0.990682
0.954052
0.983624
0.978341
0.985246
0.99508
0.971546
0.978482
0.989388
0.984207
0.963597
0.976173
0.974762
0.95077
0.986724
0.948175
0.996226
0.892831
0.922621
0.88342
0.990671
0.994248
0.98343
0.991649
0.953691
0.994306
0.985704
0.992194
0.988014
0.946805
0.880086
0.947185
0.949235
0.941681
0.938001
0.907323
0.865532
0.90197
0.961538
0.989433
0.985425
0.963817
0.968526
0.889155
0.975344
0.968376
0.929189
0.949928
0.98095
0.959225
0.992167
0.961176
0.986611
0.978013
0.943278
0.987874
0.965256
0.987601
0.910969
0.965021
0.984233
0.950873
0.955968
0.990343
0.845021
0.942724
0.962195
0.98836
0.966881
0.971288
0.976259
0.982482
0.976142
0.974148
0.935325
0.965559
0.958775
0.952434
0.977982
0.938879
0.97988
0.98149
0.980952
0.954314
0.980208
0.977928
0.983096
0.968306
0.994632
0.984011
0.944856
0.910693
0.798561
0.889595
0.922103
0.943367
0.934845
0.935211
0.996204
0.94009
0.994226
0.907099
0.988898
0.887039
0.973465
0.916159
0.984676
0.90711
0.985408
0.914694
0.978067
0.955214
0.903708
0.987493
0.990947
0.969748
0.896229
0.91141
0.987248
0.928783
0.98477
0.998608
0.865244
0.764192
0.927872
0.952585
0.992178
0.94153
0.997974
0.998523
0.997712
0.995874
0.975593
0.918396
0.973043
0.989399
0.989653
0.988685
0.960648
0.872011
0.978358
0.982976
0.986506
0.976875
0.978382
0.961204
0.988547
0.993369
0.94398
0.953778
0.971445
0.971783
0.936003
0.99857
0.965734
0.796811
0.868726
0.957128
0.997245
0.940682
0.932597
0.90048
0.894521
0.891966
0.99236
0.994542
0.984318
0.971611
0.9586
0.94117
0.964153
0.986223
0.988291
0.972203
0.965618
0.961098
0.938612
0.966815
0.984614
0.988409
0.992729
0.988487
0.984856
0.976858
0.979125
0.97215
0.985243
0.978492
0.988808
0.986931
0.969905
0.986697
0.887152
0.962237
0.974417
0.988798
0.96628
0.938623
0.990934
0.999575
0.858627
0.840155
0.969149
0.994159
0.996641
0.865116
0.970165
0.993991
0.997225
0.985447
0.945842
0.993053
0.993723
0.99986
0.90781
0.9814
0.951325
0.981283
0.961769
0.97505
0.991832
0.990902
0.903131
0.985545
0.985125
0.989321
0.947945
0.976339
0.918201
0.987219
0.996544
0.924123
0.912036
0.955359
0.986126
0.919578
0.988638
0.995369
0.995281
0.993115
0.973245
0.94518
0.973753
0.982839
0.986664
0.990504
0.981902
0.990159
0.983161
0.988297
0.97622
0.959262
0.963448
0.919884
0.99103
0.963978
0.982652
0.973971
0.995319
0.985841
0.870303
0.993412
0.96135
0.987348
0.978841
0.980458
0.957215
0.990245
0.989697
0.984068
0.989401
0.874263
0.99179
0.982398
0.85146
0.98791
0.988864
0.989082
0.969324
0.995001
0.987002
0.947142
0.957205
0.982165
0.974616
0.975759
0.940667
0.988681
0.974918
0.988285
0.98981
0.984492
0.890192
0.941753
0.991578
0.99824
0.97576
0.994085
0.995887
0.9972
0.991101
0.922224
0.761982
0.9764
0.997473
0.995284
0.99849
0.992257
0.994395
0.956241
0.992418
0.983907
0.990126
0.992506
0.990333
0.991726
0.985759
0.988251
0.98849
0.980152
0.994976
0.994123
0.99406
0.996385
0.989568
0.92681
0.981373
0.995269
0.996919
0.991738
0.920706
0.974685
0.970342
0.974773
0.990324
0.993912
0.983946
0.969353
0.984007
0.983575
0.992234
0.996959
0.990855
0.874193
0.988402
0.981321
0.980281
0.973742
0.967735
0.935172
0.971654
0.992078
0.942865
0.985227
0.967005
0.96265
0.981378
0.983903
0.987074
0.937932
0.927216
0.988364
0.908129
0.990704
0.980034
0.97746
0.965779
0.977451
0.95399
0.98638
0.985836
0.976868
0.922802
0.965762
0.995014
0.829549
0.948218
0.994866
0.993436
0.926595
0.982424
0.928676
0.925175
0.972534
0.956235
0.883993
0.964687
0.844438
0.962347
0.967054
0.896958
0.962989
0.981256
0.965555
0.990077
0.987362
0.996266
0.978959
0.928016
0.990672
0.99554
0.986897
0.988371
0.996208
0.989731
0.999952
0.991511
0.998161
0.973254
0.981222
0.991963
0.996629
0.994495
0.993683
0.984225
0.995374
0.992953
0.972145
0.993145
0.997531
0.993508
0.980147
0.988348
0.992398
0.982005
0.990842
0.98992
0.907383
0.874423
0.96052
0.953962
0.973615
0.94012
0.956136
0.998399
0.924521
0.921306
0.988694
0.885083
0.973945
0.992014
0.828442
0.986593
0.99139
0.987548
0.986018
0.965016
0.980198
0.997683
0.927183
0.993903
0.954464
0.974263
0.98158
0.985617
0.955859
0.97907
0.986528
0.996385
0.945663
0.963821
0.950799
0.972548
0.979574
0.929393
0.990575
0.949178
0.972418
0.944409
0.934541
0.986135
0.9746
0.885636
0.987275
0.95767
0.988098
0.970515
0.981896
0.976158
0.984771
0.976157
0.951797
0.960242
0.99092
0.951286
0.987242
0.992743
0.994754
0.99578
0.98981
0.963019
0.965996
0.995007
0.99936
0.974231
0.995631
0.986188
0.994851
0.988531
0.992675
0.991839
0.996764
0.981144
0.988379
0.982883
0.979726
0.963621
0.985278
0.979751
0.882727
0.906023
0.972372
0.970198
0.976811
0.94366
0.857293
0.848318
0.84329
0.986858
0.988696
0.979904
0.992745
0.892293
0.902064
0.905238
0.996972
0.990157
0.946853
0.973817
0.914186
0.995389
0.986782
0.878145
0.838025
0.856461
0.919701
0.929262
0.97101
0.957812
0.976192
0.983088
0.932958
0.95181
0.991346
0.887861
0.931801
0.858932
0.915196
0.976247
0.878576
0.99231
0.997892
0.828381
0.870029
0.987784
0.991893
0.994026
0.97374
0.998352
0.993022
0.991278
0.985196
0.961389
0.896219
0.87481
0.991473
0.938738
0.826651
0.884989
0.995009
0.990461
0.993389
0.969259
0.997749
0.975949
0.994994
0.992081
0.964456
0.992073
0.997886
0.996647
0.99477
0.900872
0.947612
0.967196
0.996973
0.925824
0.899114
0.98439
0.964935
0.988132
0.994843
0.912304
0.955758
0.957743
0.999665
0.99342
0.973568
0.99632
0.996606
0.98436
0.905468
0.878229
0.81415
0.881498
0.944356
0.995837
0.99794
0.991987
0.900159
0.993829
0.997838
0.999448
0.996557
0.983564
0.963647
0.979587
0.985433
0.976679
0.952849
0.989015
0.937333
0.971846
0.971492
0.959434
0.994418
0.991739
0.968183
0.981252
0.970819
0.979548
0.976639
0.941695
0.972898
0.979463
0.98535
0.976123
0.967028
0.978126
0.975197
0.961858
0.969301
0.979511
0.963546
0.984255
0.984827
0.97834
0.981464
0.970273
0.992521
0.989742
0.892033
0.903469
0.720548
0.9355
0.980978
0.934756
0.877432
0.992903
0.995401
0.994043
0.989075
0.905495
0.970496
0.995016
0.871533
0.979751
0.92936
0.942655
0.973334
0.934599
0.864417
0.954572
0.95654
0.992226
0.859343
0.995421
0.947814
0.99316
0.937148
0.945487
0.967202
0.905743
0.991043
0.989494
0.982105
0.909321
0.992514
0.989007
0.991807
0.998857
0.945152
0.988855
0.993713
0.992103
0.976717
0.990588
0.983547
0.914755
0.990762
0.978342
0.979999
0.983228
0.970779
0.966146
0.972515
0.953043
0.96125
0.988957
0.982808
0.982983
0.985325
0.961689
0.956009
0.98475
0.992924
0.979994
0.991063
0.957718
0.890918
0.907076
0.996205
0.964773
0.859794
0.875146
0.795283
0.996692
0.935863
0.853572
0.999384
0.976802
0.992941
0.992607
0.682266
0.996105
0.96737
0.948344
0.997093
0.975763
0.938674
0.990649
0.99063
0.98514
0.975279
0.889372
0.999382
0.996831
0.918577
0.853211
0.997357
0.973389
0.938629
0.946519
0.984688
0.916601
0.933984
0.994222
0.986788
0.998213
0.966758
0.994402
0.940738
0.92692
0.983716
0.984857
0.988246
0.990772
0.973833
0.976459
0.908756
0.968804
0.90771
0.925342
0.866469
0.927899
0.97396
0.996516
0.993447
0.977322
0.971968
0.990938
0.971397
0.991389
0.993991
0.99701
0.995206
0.974811
0.98678
0.980771
0.918636
0.983121
0.985847
0.986321
0.980655
0.944344
0.961088
0.980902
0.988973
0.984261
0.991025
0.980986
0.974042
0.971367
0.934659
0.92794
0.973781
0.936649
0.979469
0.981876
0.927104
0.992316
0.988754
0.983718
0.898321
0.994386
0.974014
0.978426
0.915342
0.929154
0.994049
0.984075
0.622517
0.826907
0.98463
0.845049
0.931146
0.932678
0.974043
0.99436
0.873417
0.985868
0.974812
0.993622
0.990096
0.980229
0.998345
0.972494
0.999952
0.999037
0.968263
0.98345
0.88701
0.855485
0.988972
0.989447
0.968837
0.931344
0.986118
0.949824
0.831713
0.930334
0.986109
0.97889
0.9094
0.978772
0.924141
0.991864
0.984441
0.994542
0.999642
0.994865
0.990518
0.992661
0.966482
0.8996
0.977517
0.991748
0.984103
0.978804
0.993908
0.783785
0.853885
0.979788
0.841896
0.81608
0.84322
0.714323
0.843929
0.985036
0.99024
0.988824
0.988185
0.959613
0.971631
0.977644
0.974184
0.987459
0.983624
0.988789
0.97996
0.971075
0.990236
0.985122
0.98545
0.976177
0.990709
0.898304
0.973056
0.985993
0.978209
0.8953
0.993608
0.941625
0.981823
0.984071
0.902237
0.996434
0.926261
0.939956
0.976023
0.990803
0.975899
0.990564
0.9941
0.973541
0.956904
0.987523
0.943271
0.942575
0.978148
0.972202
0.952245
0.876536
0.920921
0.984028
0.937439
0.987472
0.87271
0.972195
0.949215
0.975591
0.997262
0.851104
0.955288
0.921828
0.798181
0.820674
0.944159
0.994832
0.887725
0.997545
0.991539
0.891087
0.910777
0.907586
0.894335
0.977494
0.985653
0.99332
0.976371
0.995795
0.998517
0.872308
0.9536
0.778473
0.985311
0.855076
0.921586
0.985637
0.989896
0.897898
0.991662
0.995554
0.997619
0.897746
0.987156
0.968176
0.969951
0.988508
0.973218
0.914267
0.971508
0.989885
0.935981
0.962487
0.907273
0.947216
0.98067
0.986042
0.989897
0.989763
0.990353
0.888924
0.883132
0.945552
0.922896
0.88945
0.991027
0.983701
0.925861
0.901804
0.997381
0.994081
0.992264
0.970283
0.966952
0.994385
0.954055
0.982492
0.991061
0.989275
0.994986
0.897992
0.991756
0.984844
0.916375
0.996438
0.99695
0.991958
0.995815
0.993592
0.986981
0.989571
0.991052
0.959578
0.982619
0.996566
0.948739
0.92127
0.976327
0.989056
0.922172
0.996905
0.996506
0.991663
0.939878
0.984638
0.980703
0.894029
0.996356
0.974094
0.987451
0.95011
0.926496
0.976812
0.97386
0.974831
0.908312
0.993213
0.900973
0.988475
0.964456
0.999234
0.98694
0.982727
0.94058
0.997572
0.987048
0.983214
0.992057
0.992338
0.93732
0.979878
0.996179
0.988519
0.968107
0.993967
0.969415
0.98824
0.942554
0.991641
0.986813
0.870309
0.977751
0.979558
0.970719
0.996269
0.926442
0.931144
0.994496
0.929643
0.993112
0.986517
0.990324
0.994088
0.984276
0.805142
0.948318
0.962017
0.988101
0.885664
0.987799
0.996597
0.892179
0.992643
0.890348
0.91254
0.977312
0.898573
0.964931
0.952317
0.898539
0.95988
0.993481
0.920106
0.987961
0.961288
0.986115
0.974598
0.958376
0.970016
0.974696
0.965016
0.965106
0.987613
0.957772
0.977647
0.952001
0.972699
0.97988
0.900829
0.961699
0.978436
0.968887
0.978585
0.986446
0.997627
0.985414
0.985988
0.977243
0.892098
0.996639
0.988477
0.981309
0.980133
0.979435
0.971656
0.983805
0.968585
0.994226
0.999525
0.958191
0.984121
0.991557
0.798651
0.670342
0.986211
0.86528
0.555269
0.361395
0.161057
0.290121
0.526907
0.419726
0.44451
0.536457
0.505932
0.444671
0.151154
0.462949
0.549687
0.521167
0.528904
0.516993
0.510679
0.340396
0.185633
0.329824
0.514945
0.510583
0.454516
0.938954
0.985057
0.990371
0.955642
0.991459
0.988346
0.953743
0.966771
0.978411
0.976051
0.969457
0.993112
0.987923
0.992181
0.917192
0.687968
0.868349
0.979276
0.941359
0.782285
0.592875
0.512157
0.572855
0.544548
0.558316
0.511096
0.309658
0
0
0
0.0711588
0.193705
0.189376
0.181417
0
0.68191
0.952523
0.526302
0.516821
0.561698
0.568017
0.711933
0.512472
0.631739
0.531447
0.203319
0.199802
0.329147
0.0212303
0
0
0
0
0
0
0
0
0
0
0
0
0
0
0
0
0
0
0
0.376597
0.184766
0.176134
0.176901
0.192702
0.185455
0.256708
0.303299
0.161667
0.253069
0.220147
0.25359
0.120308
0.262904
0.0593383
0.0139451
0.0501028
0.0461402
0.046084
0.039872
0.0361132
0.0444872
0.043922
0.0381668
0.0413153
0.0347151
0.0446025
0.037625
0.0402507
0.046563
0.0473334
0.0469675
0.045591
0.0433141
0.0461324
0.0424297
0.0584299
0.0471585
0.0485045
0.0386365
0.0509886
0.0440462
0.0439335
0.0464423
0.0391047
0.0497416
0.0444482
0.0385534
0.0489761
0.0494896
0.039017
0.0387579
0.038988
0.0400595
0.0209368
0.188244
0.162256
0.0864857
0
0
0
0.0198855
0.664303
0.308803
0.230902
0.35249
0.35246
0.692927
0.226523
0.663164
0.769187
0.948061
0.987977
0.91265
0.966239
0.946055
0.953584
0.9009
0.996484
0.97061
0.555854
0.448756
0.865891
0.763991
0.425605
0.686547
0.783612
0.502579
0.5094
0.329909
0.386329
0.382204
0.521933
0.750752
0.990742
0.986293
0.939978
0.984225
0.981472
0.874513
0.861825
0.910733
0.990456
0.990788
0.98061
0.974976
0.970465
0.968859
0.961564
0.984334
0.981524
0.969074
0.539694
0.506971
0.427895
0.434866
0.339606
0.393873
0.412961
0.498696
0.301038
0.0854543
0.347133
0.366668
0.546119
0.955529
0.974827
0.988801
0.939231
0.941253
0.92653
0.990447
0.97771
0.912444
0.951982
0.984639
0.98943
0.934171
0.987164
0.986808
0.958465
0.991967
0.985231
0.97449
0.9896
0.976012
0.987814
0.992983
0.992876
0.995918
0.984452
0.80134
0.832222
0.977776
0.945238
0.975421
0.871377
0.92717
0.935455
0.985225
0.988596
0.958555
0.970068
0.987285
0.98903
0.987939
0.945624
0.990528
0.98589
0.984971
0.969776
0.97835
0.972189
0.747007
0.92356
0.887585
0.998426
0.99043
0.982497
0.952868
0.988691
0.980549
0.981972
0.9501
0.984794
0.977852
0.983108
0.980891
0.990436
0.980393
0.997556
0.988344
0.958763
0.963403
0.972491
0.967205
0.903805
0.971494
0.902826
0.987764
0.979998
0.921296
0.98961
0.978167
0.959797
0.976357
0.950862
0.97856
0.992736
0.995712
0.961386
0.998281
0.98333
0.987566
0.989499
0.991004
0.995852
0.994312
0.900216
0.991968
0.99389
0.997261
0.971771
0.869722
0.954252
0.990658
0.9907
0.984069
0.992766
0.840662
0.987432
0.992021
0.989324
0.95392
0.991334
0.9819
0.911808
0.994306
0.981907
0.982054
0.977568
0.942173
0.953105
0.972341
0.9793
0.953586
0.992689
0.994513
0.994229
0.995001
0.981405
0.986697
0.996706
0.989276
0.972045
0.989676
0.991167
0.993071
0.988534
0.964391
0.9917
0.994004
0.992923
0.971939
0.923185
0.995208
0.988562
0.994271
0.995423
0.995245
0.980647
0.911938
0.973997
0.973064
0.990378
0.979162
0.845611
0.97159
0.985276
0.988621
0.962088
0.988073
0.969313
0.975693
0.99815
0.983332
0.993849
0.991896
0.979863
0.994449
0.994308
0.95622
0.988131
0.997259
0.878098
0.987432
0.776627
0.900906
0.973303
0.568753
0.1791
0.40648
0.865912
0.984975
0.990267
0.963665
0.99772
0.993354
0.997143
0.992712
0.879913
0.997943
0.990137
0.98718
0.925334
0.97241
0.985858
0.925819
0.980522
0.993572
0.996743
0.987781
0.989349
0.96743
0.994199
0.991314
0.974764
0.981147
0.588739
0.17602
0.718762
0.918798
0.98632
0.958029
0.996817
0.957467
0.895003
0.986269
0.939716
0.977666
0.959873
0.87213
0.634885
0.943352
0.935068
0.580956
0.550305
0.699884
0.940807
0.994317
0.989673
0.975174
0.974039
0.981874
0.875509
0.978442
0.993631
0.989035
0.923315
0.996301
0.995051
0.984989
0.983498
0.973697
0.965976
0.959511
0.855023
0.378901
0.148072
0.298196
0.359097
0.332797
0.460061
0.480852
0.918864
0.878982
0.685953
0.358019
0.489127
0.378736
0.330388
0.359844
0.174045
0.267439
0.59523
0.93804
0.996185
0.986237
0.988971
0.997102
0.967534
0.991885
0.998602
0.966391
0.989266
0.997697
0.943654
0.555378
0.517893
0.527732
0.52088
0.545205
0.621909
0.509336
0.842793
0.9555
0.712582
0.519231
0.412105
0.699233
0.975028
0.971256
0.93628
0.97183
0.930122
0.982052
0.980008
0.87785
0.956505
0.22819
0.277141
0.936262
0.772502
0.975508
0.936166
0.980662
0.969697
0.983683
0.981464
0.958947
0.974808
0.988042
0.985162
0.975128
0.983113
0.976582
0.981679
0.895009
0.747973
0.710232
0.361216
0.167382
0.337846
0.247325
0.364841
0.705961
0.982464
0.970372
0.973123
0.982343
0.982937
0.983787
0.891739
0.889708
0.931501
0.993685
0.986164
0.948949
0.921176
0.902821
0.944482
0.97669
0.987831
0.989945
0.992673
0.966483
0.968639
0.986239
0.963586
0.950072
0.983588
0.986349
0.862759
0.986161
0.989335
0.985527
0.984048
0.992437
0.92609
0.892922
0.973507
0.951916
0.959932
0.970921
0.963929
0.995107
0.996869
0.977455
0.89996
0.982793
0.965433
0.939677
0.909931
0.894648
0.909712
0.928898
0.97935
0.924129
0.953509
0.961503
0.974858
0.988762
0.998694
0.912467
0.933038
0.986847
0.980872
0.995004
0.968493
0.974421
0.917746
0.963185
0.924345
0.982285
0.965618
0.875943
0.927293
0.905005
0.98882
0.998223
0.988012
0.916211
0.882793
0.887461
0.86569
0.902113
0.974595
0.755478
0.871187
0.883133
0.784192
0.99595
0.986849
0.983101
0.87609
0.9897
0.993118
0.997509
0.952812
0.990681
0.936954
0.917923
0.989665
0.995248
0.992045
0.997181
0.96375
0.989479
0.999867
0.900308
0.950478
0.894589
0.896935
0.935958
0.967577
0.992768
0.995204
0.982443
0.993706
0.961709
0.985365
0.996431
0.981339
0.984559
0.9421
0.984178
0.983448
0.980211
0.90727
0.981556
0.992324
0.969427
0.90988
0.875845
0.976754
0.901375
0.974341
0.966269
0.980504
0.991908
0.989756
0.97968
0.993493
0.998171
0.990925
0.994387
0.995232
0.993428
0.989775
0.996191
0.991163
0.995383
0.989871
0.991281
0.988219
0.981103
0.983656
0.982758
0.98353
0.993654
0.973031
0.951579
0.986241
0.972927
0.966464
0.960784
0.952654
0.97678
0.980049
0.948071
0.98979
0.989319
0.767103
0.936107
0.931922
0.993344
0.996623
0.967937
0.900922
0.938362
0.993327
0.995351
0.989191
0.914836
0.987311
0.97333
0.994001
0.955411
0.988966
0.995611
0.999295
0.976299
0.990347
0.985369
0.97495
0.983869
0.977155
0.965097
0.975658
0.938855
0.931316
0.982301
0.958661
0.988554
0.883566
0.934077
0.967708
0.956628
0.953071
0.986016
0.990637
0.984297
0.994357
0.988676
0.814348
0.993001
0.985105
0.952313
0.961442
0.878937
0.876192
0.977573
0.999727
0.877102
0.996864
0.98991
0.996778
0.99819
0.99335
0.968121
0.994485
0.982518
0.936461
0.964206
0.972722
0.988807
0.99998
0.947847
0.955156
0.894038
0.947326
0.980305
0.98171
0.993924
0.981618
0.985085
0.990611
0.949935
0.892093
0.957424
0.98253
0.993175
0.988567
0.936409
0.960771
0.77156
0.964205
0.988819
0.99389
0.98627
0.993619
0.889706
0.998314
0.969704
0.96636
0.950521
0.995712
0.990744
0.994497
0.989385
0.992454
0.974584
0.992914
0.997496
0.958677
0.984758
0.950938
0.981267
0.988451
0.958279
0.99185
0.987813
0.980569
0.982233
0.989323
0.984132
0.99521
0.917416
0.962374
0.95693
0.973669
0.973708
0.96785
0.971303
0.980808
0.987618
0.965836
0.962466
0.975968
0.9902
0.960646
0.98361
0.974663
0.98608
0.983049
0.975278
0.990116
0.97694
0.938439
0.799834
0.906669
0.933265
0.878745
0.99265
0.982729
0.995427
0.980271
0.961395
0.991757
0.976555
0.850184
0.993456
0.921909
0.961065
0.986485
0.90256
0.984747
0.984203
0.942795
0.99129
0.934836
0.628432
0.476419
0.256184
0.457563
0.763345
0.651856
0.852525
0.9819
0.946532
0.335999
0.234291
0.455506
0.504075
0.297003
0.279961
0.717007
0.972767
0.975687
0.91565
0.979203
0.920094
0.966598
0.970961
0.971304
0.649431
0.355486
0.265062
0.523284
0.606576
0.841299
0.685131
0.712461
0.755786
0.535814
0.533895
0.561927
0.363205
0.485092
0.480905
0.57562
0.382749
0.354503
0.248741
0.280755
0.300398
0.436743
0.607728
0.523711
0.789866
0.996041
0.941339
0.890795
0.971469
0.996046
0.983053
0.986243
0.989347
0.978674
0.991591
0.994149
0.992862
0.992563
0.992326
0.966688
0.94208
0.965285
0.990657
0.931552
0.92105
0.996691
0.883921
0.934713
0.938817
0.896143
0.991069
0.977683
0.983229
0.988802
0.969445
0.875976
0.99628
0.902728
0.894932
0.972555
0.989049
0.926256
0.993483
0.968974
0.996359
0.999064
0.989991
0.992064
0.944148
0.938522
0.878655
0.937668
0.958791
0.800551
0.993958
0.991361
0.944716
0.944523
0.972601
0.955265
0.970077
0.890848
0.875092
0.93466
0.902364
0.823863
0.904995
0.966721
0.989633
0.988331
0.986151
0.968275
0.973282
0.984
0.978099
0.910598
0.98542
0.988816
0.977424
0.992382
0.98045
0.980977
0.948489
0.976198
0.98996
0.992896
0.938585
0.997378
0.941419
0.955463
0.987323
0.942054
0.989214
0.971182
0.95762
0.938179
0.979496
0.990844
0.878209
0.933545
0.988919
0.982777
0.915411
0.866104
0.79836
0.9927
0.927032
0.991966
0.833417
0.948363
0.928727
0.986522
0.994821
0.980005
0.958752
0.915829
0.970304
0.993054
0.984505
0.971731
0.996059
0.98017
0.876255
0.990523
0.985537
0.98535
0.939448
0.899645
0.972603
0.994724
0.972254
0.993432
0.985325
0.982289
0.970416
0.950184
0.993262
0.985271
0.997174
0.96725
0.998967
0.952915
0.99
0.919685
0.96775
0.971809
0.994371
0.885576
0.9998
0.974363
0.969095
0.992263
0.997591
0.967495
0.951544
0.908841
0.976014
0.991873
0.980497
0.996817
0.995951
0.981728
0.986406
0.952729
0.999738
0.922735
0.995306
0.976019
0.999192
0.977122
0.98801
0.98858
0.988954
0.984233
0.995096
0.997328
0.923522
0.953154
0.954924
0.963949
0.998687
0.984324
0.984748
0.990017
0.997048
0.935639
0.963532
0.995383
0.981153
0.992572
0.992017
0.99849
0.987466
0.992055
0.994103
0.997631
0.947759
0.981617
0.995926
0.996686
0.98302
0.997486
0.994648
0.998239
0.992584
0.944923
0.945127
0.989763
0.991963
0.877943
0.976938
0.859727
0.99833
0.888993
0.965726
0.956268
0.996235
0.861819
0.98471
0.996824
0.997428
0.996382
0.999711
0.970587
0.996539
0.990353
0.995644
0.906982
0.979475
0.982442
0.884991
0.99193
0.994273
0.988851
0.875987
0.961243
0.975254
0.996124
0.990895
0.915329
0.99869
0.970417
0.982769
0.989332
0.98601
0.993386
0.993183
0.993612
0.996465
0.967636
0.998394
0.913653
0.96081
0.997065
0.940069
0.9432
0.992719
0.994213
0.998779
0.995032
0.997459
0.980164
1
0.998103
0.996883
0.946429
0.993602
0.923014
0.998733
0.986041
0.993671
0.996647
0.953587
0.994899
0.984115
0.957765
0.975232
0.995546
0.965247
0.994135
0.94645
0.995963
0.994524
0.948714
0.985695
0.871084
0.995027
0.980875
0.995568
0.923103
0.986411
0.994908
0.90704
0.972041
0.988388
0.986513
0.974076
0.981922
0.997471
0.967088
0.871193
0.984481
0.99026
0.932989
0.98884
0.988192
0.99851
0.973423
0.973222
0.994319
0.993945
0.832154
0.898753
0.983001
0.997827
0.965611
0.982952
0.966361
0.986167
0.939769
0.786378
0.934599
0.989729
0.866396
0.814393
0.897955
0.998034
0.994762
0.951181
0.985903
0.958019
0.926576
0.974591
0.987579
0.987853
0.997167
0.992019
0.991718
0.988004
0.993523
0.991344
0.982948
0.933426
0.950353
0.993998
0.897281
0.969772
0.781682
0.979276
0.905405
0.977487
0.992273
0.88781
0.957222
0.830588
0.882518
0.865924
0.963551
0.976583
0.932638
0.931589
0.990963
0.995556
0.975223
0.995469
0.989075
0.994433
0.978324
0.97819
0.993745
0.976137
0.989492
0.983343
0.971512
0.994302
0.99137
0.942089
0.990774
0.988185
0.994723
0.989241
0.982552
0.974035
0.933761
0.971519
0.978733
0.963803
0.994067
0.68616
0.863556
0.968117
0.827982
0.973337
0.987061
0.977514
0.961087
0.986848
0.979234
0.9605
0.979533
0.886016
0.982412
0.930659
0.986247
0.976362
0.997489
0.995645
0.995137
0.993434
0.992066
0.992763
0.993561
0.974657
0.990703
0.975259
0.977683
0.925197
0.841472
0.969117
0.98039
0.957798
0.988756
0.873939
0.966459
0.946814
0.822144
0.99669
0.94609
0.985345
0.870801
0.94113
0.870669
0.998224
0.975826
0.959404
0.972799
0.975994
0.909462
0.984382
0.952247
0.908907
0.99292
0.992056
0.9785
0.991563
0.990784
0.995318
0.991314
0.943042
0.994449
0.996452
0.997762
0.957344
0.945391
0.899069
0.988778
0.880243
0.98808
0.975311
0.968826
0.947831
0.991758
0.981728
0.97776
0.994768
0.931036
0.824788
0.979058
0.940755
0.990345
0.990238
0.998672
0.98256
0.99655
0.925922
0.994364
0.885979
0.9866
0.98242
0.923324
0.993931
0.98889
0.841721
0.994269
0.87084
0.989349
0.968987
0.950636
0.996837
0.974576
0.990007
0.91263
0.899581
0.996048
0.986578
0.996998
0.825453
0.994508
0.913838
0.947145
0.99208
0.984959
0.938085
0.976967
0.810694
0.936918
0.991141
0.848702
0.861913
0.981025
0.974875
0.9288
0.993655
0.991235
0.98582
0.98603
0.975444
0.988904
0.953993
0.971501
0.99423
0.89357
0.87291
0.897401
0.81851
0.846538
0.990689
0.878505
0.99451
0.995413
0.987282
0.99606
0.980213
0.938702
0.606475
0.991035
0.97612
0.925637
0.988728
0.977772
0.992027
0.990256
0.934305
0.973241
0.947876
0.986168
0.96013
0.986403
0.940063
0.94377
0.955502
0.975703
0.98633
0.946224
0.982467
0.979182
0.955051
0.99388
0.987476
0.812865
0.875622
0.998622
0.989168
0.996418
0.983032
0.936393
0.982114
0.941424
0.993794
0.95512
0.993492
0.959303
0.755915
0.92882
0.874966
0.973306
0.895638
0.891415
0.964121
0.977412
0.993226
0.990854
0.859972
0.981572
0.998529
0.999388
0.950267
0.781325
0.924048
0.997793
0.950629
0.962495
0.995577
0.947329
0.927158
0.928065
0.998234
0.999106
0.984352
0.995451
0.998015
0.988663
0.995015
0.962165
0.998357
0.997261
0.934225
0.974995
0.913964
0.994298
0.982185
0.990291
0.991142
0.988484
0.97554
0.983783
0.943537
0.960827
0.950736
0.966865
0.989448
0.993358
0.959406
0.998342
0.981496
0.998818
0.985786
0.964364
0.988912
0.997997
0.988097
0.998516
0.97158
0.965241
0.983338
0.982085
0.992396
0.990239
0.982365
0.940655
0.98642
0.997338
0.810634
0.972072
0.991549
0.994664
0.925128
0.993682
0.991954
0.970606
0.974409
0.994879
0.996705
0.985824
0.989784
0.990115
0.856173
0.919902
0.990859
0.963169
0.987987
0.992425
0.992905
0.970733
0.990392
0.969238
0.883079
0.969406
0.988503
0.978247
0.994341
0.736097
0.997512
0.991424
0.997195
0.993927
0.957903
0.992431
0.978002
0.956542
0.987698
0.951713
0.989075
0.964421
0.986097
0.981376
0.992585
0.942066
0.945141
0.986798
0.928399
0.825119
0.993998
0.978134
0.894951
0.860218
0.875888
0.845139
0.86401
0.984141
0.919006
0.969749
0.995411
0.999212
0.987066
0.907323
0.99006
0.990881
0.882133
0.96363
0.893378
0.965719
0.993818
0.769668
0.967571
0.98938
0.991602
0.987362
0.986895
0.984891
0.990849
0.955891
0.956035
0.993944
0.972299
0.951691
0.981541
0.986717
0.987775
0.988677
0.963746
0.977651
0.973492
0.991149
0.890789
0.989709
0.994512
0.980253
0.971062
0.956511
0.996683
0.959581
0.814907
0.879845
0.939046
0.869576
0.877975
0.965564
0.944783
0.958158
0.977349
0.979751
0.936466
0.93952
0.954947
0.950347
0.928341
0.993447
0.979495
0.907008
0.979713
0.984688
0.98984
0.994126
0.991193
0.962243
0.979151
0.991576
0.988693
0.793777
0.966495
0.991046
0.971737
0.997121
0.991065
0.976084
0.913902
0.98756
0.98394
0.989024
0.975465
0.985174
0.984105
0.969355
0.86293
0.983706
0.984254
0.986151
0.975002
0.891703
0.983688
0.976573
0.917487
0.973469
0.934743
0.960013
0.986657
0.972483
0.996173
0.966715
0.858392
0.990659
0.924159
0.864623
0.980803
0.991695
0.995701
0.889513
0.973664
0.966257
0.894841
0.980236
0.985188
0.991398
0.945902
0.996186
0.996451
0.983752
0.982905
0.960433
0.987104
0.985726
0.985382
0.962181
0.981045
0.988219
0.989634
0.879288
0.935995
0.986726
0.969975
0.863199
0.992374
0.990397
0.991119
0.990865
0.988562
0.992987
0.991539
0.991223
0.994707
0.987194
0.821479
0.975902
0.981063
0.861969
0.981273
0.973032
0.994714
0.988828
0.985894
0.975938
0.99214
0.970546
0.993692
0.984235
0.969863
0.983513
0.952935
0.967182
0.942265
0.985417
0.981408
0.969933
0.983684
0.973914
0.870549
0.938773
0.880295
0.977699
0.887541
0.788867
0.865516
0.971922
0.969804
0.98097
0.914469
0.988226
0.99764
0.997719
0.988622
0.929414
0.976957
0.939994
0.971687
0.984881
0.983664
0.994536
0.994673
0.964329
0.993679
0.98732
0.927415
0.948361
0.987455
0.981076
0.973099
0.983382
0.987026
0.994132
0.978543
0.956023
0.9844
0.98726
0.946619
0.955015
0.950249
0.991653
0.977487
0.976288
0.99632
0.994689
0.881184
0.95598
0.950001
0.919279
0.84308
0.95281
0.908332
0.991661
0.973406
0.989223
0.989992
0.993983
0.938116
0.990415
0.981296
0.975546
0.991537
0.996261
0.834297
0.998697
0.999707
0.984552
0.996116
0.947298
0.835859
0.961491
0.710025
0.991926
0.925072
0.909763
0.992822
0.911687
0.891524
0.982491
0.956111
0.972095
0.994239
0.954517
0.98515
0.976293
0.913284
0.986478
0.9893
0.991478
0.989644
0.991969
0.973248
0.994375
0.967918
0.957847
0.963206
0.943791
0.990829
0.984194
0.979586
0.931262
0.909728
0.958017
0.98423
0.993081
0.904844
0.838255
0.986636
0.988358
0.996279
0.966233
0.947293
0.992087
0.964267
0.998034
0.98903
0.961693
0.99424
0.955787
0.951224
0.994637
0.972741
0.997024
0.968207
0.917901
0.926853
0.959078
0.996449
0.981025
0.981762
0.878819
0.995405
0.960947
0.943914
0.877718
0.980102
0.966026
0.966976
0.958921
0.942507
0.984137
0.885284
0.983222
0.907812
0.921189
0.925651
0.993048
0.9261
0.988243
0.949362
0.960255
0.970027
0.972517
0.958411
0.979216
0.938789
0.954608
0.973967
0.91272
0.901859
0.929988
0.871055
0.968262
0.992916
0.952189
0.884166
0.967955
0.847475
0.905134
0.883845
0.99985
0.968402
0.982096
0.985095
0.83476
0.977204
0.999243
0.997046
0.98768
0.977672
0.969474
0.991742
0.975069
0.996637
0.993798
0.988157
0.99467
0.998233
0.946474
0.923637
0.962213
0.951833
0.962896
0.984361
0.994724
0.951998
0.991039
0.979068
0.879943
0.993727
0.974267
0.856778
0.970341
0.962631
0.990994
0.943662
0.866534
0.848029
0.985514
0.942275
0.9622
0.944989
0.986098
0.964556
0.905704
0.95085
0.900178
0.90624
0.955344
0.921704
0.982582
0.989934
0.990357
0.990071
0.995587
0.972208
0.95801
0.944303
0.959017
0.942228
0.993472
0.977592
0.994321
0.969637
0.971723
0.980669
0.993329
0.973729
0.996767
0.996439
0.922242
0.814474
0.97613
0.887626
0.951336
0.988829
0.986393
0.988609
0.981844
0.965804
0.941786
0.997247
0.875881
0.917638
0.978387
0.991733
0.991252
0.988078
0.993098
0.995506
0.996408
0.986664
0.967238
0.917414
0.963683
0.974257
0.930403
0.984478
0.970481
0.994083
0.935966
0.996561
0.996135
0.984034
0.978149
0.941111
0.910947
0.960612
0.916301
0.989132
0.987826
0.991826
0.982143
0.970654
0.911572
0.976841
0.989671
0.957378
0.975293
0.88338
0.987512
0.973196
0.942289
0.98399
0.923936
0.977075
0.991874
0.982494
0.961204
0.877706
0.997554
0.952843
0.989064
0.9903
0.984548
0.85966
0.977681
0.984133
0.991183
0.95752
0.991986
0.9322
0.974327
0.95109
0.984183
0.996399
0.987975
0.962865
0.988664
0.977061
0.962508
0.987295
0.99166
0.948902
0.959109
0.872133
0.986489
0.993854
0.984041
0.995225
0.991852
0.998039
0.907204
0.998808
0.947572
0.883364
0.978006
0.933744
0.969008
0.977803
0.879244
0.983281
0.976855
0.97109
0.997718
0.99389
0.919474
0.953897
0.880164
0.962217
0.88045
0.954379
0.988801
0.980663
0.864269
0.960343
0.995235
0.998932
0.972835
0.980601
0.953398
0.982382
0.867294
0.990847
0.888868
0.970052
0.90172
0.961548
0.944911
0.982525
0.946773
0.92196
0.93002
0.980544
0.982978
0.972267
0.996541
0.919076
0.903163
0.893104
0.950626
0.994554
0.927095
0.98643
0.977701
0.982889
0.856621
0.934851
0.970525
0.900641
0.995222
0.791694
0.98863
0.923607
0.813098
0.923264
0.961687
0.882191
0.993004
0.985665
0.878729
0.953774
0.977239
0.990194
0.889709
0.989415
0.992636
0.985442
0.914357
0.953182
0.991164
0.908524
0.982011
0.994445
0.987917
0.979133
0.993227
0.972944
0.989364
0.994081
0.877572
0.978077
0.990906
0.955339
0.925705
0.939899
0.949965
0.959043
0.863592
0.988114
0.968606
0.897258
0.978289
0.986111
0.994387
0.959846
0.989045
0.966473
0.976094
0.953083
0.958786
0.870476
0.781574
0.824796
0.83834
0.915936
0.965126
0.987872
0.926388
0.983921
0.953172
0.992071
0.985344
0.94823
0.958966
0.994567
0.995876
0.998223
0.961502
0.981031
0.960032
0.88885
0.985097
0.937859
0.992156
0.982084
0.971701
0.98036
0.986166
0.999056
0.906651
0.96011
0.99536
0.902753
0.887409
0.929993
0.997711
0.997215
0.993474
0.983478
0.955229
0.953076
0.978472
0.980917
0.969627
0.993564
0.99694
0.947239
0.983874
0.993293
0.994536
0.995789
0.922212
0.991319
0.952472
0.979001
0.971721
0.993667
0.999196
0.98007
0.946048
0.913462
0.968392
0.95805
0.983046
0.984321
0.940259
0.976621
0.974879
0.986211
0.828782
0.929769
0.967106
0.960936
0.964323
0.838731
0.889501
0.942542
0.946191
0.962704
0.97772
0.857987
0.904065
0.974319
0.983554
0.97565
0.98806
0.972697
0.990673
0.986881
0.972129
0.984636
0.988914
0.970723
0.953582
0.962132
0.961611
0.965291
0.953573
0.933789
0.88541
0.969295
0.930352
0.986042
0.95256
0.967072
0.970367
0.902486
0.946252
0.975745
0.969142
0.97712
0.979737
0.959551
0.943252
0.961233
0.980091
0.96169
0.979445
0.982709
0.95853
0.973943
0.960065
0.96688
0.97579
0.945817
0.987291
0.992288
0.981072
0.911814
0.986114
0.995645
0.997936
0.986411
0.990168
0.97959
0.991121
0.95222
0.980216
0.95934
0.991694
0.957154
0.989342
0.995199
0.96875
0.922357
0.972621
0.992896
0.989035
0.877615
0.969212
0.997048
0.991831
0.937941
0.905779
0.992231
0.990066
0.984122
0.985389
0.97405
0.964855
0.99408
0.992097
0.995555
0.999129
0.995857
0.988886
0.989287
0.978649
0.968596
0.963465
0.973376
0.97302
0.93904
0.968996
0.984967
0.96414
0.944055
0.861747
0.912731
0.994031
0.949568
0.994259
0.986172
0.979636
0.992013
0.895621
0.944047
0.861934
0.980802
0.775713
0.990534
0.995774
0.992824
0.997355
0.97973
0.964466
0.963516
0.99384
0.972678
0.989334
0.99283
0.934072
0.958999
0.966037
0.97222
0.978467
0.982411
0.980031
0.985472
0.981646
0.962924
0.942232
0.968305
0.890506
0.980012
0.953504
0.948635
0.970553
0.979077
0.965613
0.984809
0.983552
0.876029
0.930029
0.70927
0.691442
0.859714
0.94333
0.979943
0.959985
0.898417
0.845943
0.88629
0.918872
0.834687
0.883285
0.944175
0.988879
0.971061
0.994331
0.970322
0.998875
0.990708
0.923239
0.940621
0.988403
0.977094
0.990877
0.987286
0.976858
0.97161
0.96804
0.959291
0.984774
0.955735
0.965366
0.891742
0.911909
0.980057
0.903905
0.993731
0.984673
0.956548
0.994089
0.923653
0.990799
0.994893
0.92988
0.886196
0.970688
0.994909
0.991409
0.990592
0.866815
0.922215
0.995447
0.996862
0.991724
0.993524
0.971814
0.979677
0.958964
0.979018
0.985857
0.970491
0.945578
0.863514
0.996756
0.993018
0.987143
0.927554
0.985244
0.990025
0.97682
0.988237
0.996421
0.994339
0.985488
0.994271
0.990384
0.94974
0.986386
0.988917
0.971164
0.816235
0.998915
0.84526
0.993065
0.9967
0.997185
0.984194
0.997762
0.988374
0.99339
0.976601
0.911581
0.910788
0.922781
0.987283
0.954386
0.875293
0.976156
0.917397
0.959616
0.974269
0.990426
0.995891
0.965398
0.986372
0.974539
0.994436
0.959685
0.94699
0.997445
0.924255
0.990356
0.959347
0.995356
0.993241
0.991875
0.967937
0.923078
0.870928
0.944105
0.980362
0.932625
0.970165
0.962702
0.990641
0.985831
0.974783
0.971142
0.91706
0.870344
0.874944
0.97851
0.986191
0.987042
0.969851
0.98534
0.99209
0.986323
0.995646
0.988123
0.99339
0.959873
0.989451
0.893149
0.912284
0.973252
0.975012
0.991993
0.996985
0.9412
0.995238
0.925348
0.992309
0.991207
0.893881
0.993236
0.985422
0.979778
0.994028
0.979327
0.986337
0.995469
0.996099
0.995577
0.958301
0.969832
0.996097
0.984499
0.973816
0.988179
0.993863
0.986398
0.967196
0.99139
0.999465
0.990615
0.977763
0.999744
0.928054
0.999743
0.98494
0.993643
0.992833
0.998377
0.992745
0.988956
0.97788
0.799122
0.895769
0.972213
0.986844
0.958986
0.965293
0.977794
0.97376
0.978399
0.984731
0.969712
0.97258
0.980957
0.906156
0.966171
0.9938
0.951048
0.983605
0.991111
0.994831
0.986838
0.980232
0.960525
0.983911
0.962596
0.984686
0.98746
0.997089
0.996301
0.982086
0.9844
0.984648
0.98909
0.976573
0.889061
0.993062
0.886507
0.991817
0.966449
0.991346
0.990006
0.989024
0.990726
0.980485
0.995312
0.887006
0.993106
0.990636
0.981293
0.992788
0.991721
0.989918
0.99023
0.987334
0.963594
0.987551
0.994123
0.991897
0.977335
0.978348
0.989362
0.986628
0.987019
0.989118
0.989094
0.925954
0.994386
0.995837
0.993547
0.993243
0.990652
0.99852
0.992073
0.99241
0.995578
0.968066
0.990115
0.877786
0.958397
0.977869
0.951771
0.884397
0.995881
0.987012
0.998233
0.97206
0.964674
0.979806
0.985195
0.910953
0.973034
0.982432
0.974371
0.988789
0.947284
0.945761
0.986364
0.98187
0.902791
0.990579
0.977947
0.877529
0.986802
0.944074
0.876073
0.983543
0.97699
0.977371
0.992645
0.98221
0.977756
0.983629
0.984329
0.974191
0.974638
0.976426
0.975774
0.994387
0.990198
0.953302
0.990959
0.993214
0.910149
0.944933
0.959624
0.985498
0.986293
0.969489
0.98667
0.988936
0.925099
0.970808
0.962159
0.976156
0.937376
0.994801
0.986784
0.986526
0.98593
0.991252
0.950386
0.985268
0.975891
0.957084
0.947598
0.99014
0.997376
0.947892
0.937183
0.994948
0.965472
0.989702
0.913328
0.994807
0.983979
0.952621
0.992241
0.962581
0.996047
0.997895
0.897992
0.994796
0.994092
0.969175
0.987519
0.986555
0.993673
0.932798
0.992273
0.956321
0.993402
0.990179
0.991057
0.981993
0.992083
0.996325
0.954446
0.988234
0.969184
0.872762
0.976625
0.977126
0.975757
0.983636
0.983216
0.98158
0.96567
0.990191
0.927671
0.993411
0.981435
0.965229
0.941501
0.971749
0.963049
0.986672
0.988003
0.93199
0.802191
0.982011
0.98039
0.969037
0.792214
0.987524
0.985104
0.928139
0.866582
0.95447
0.994261
0.867528
0.966496
0.96656
0.950765
0.872249
0.950116
0.949905
0.938338
0.998991
0.981579
0.990083
0.972822
0.980849
0.998903
0.982768
0.991983
0.943419
0.989967
0.991668
0.981047
0.99077
0.982284
0.985969
0.947077
0.985225
0.994343
0.980201
0.973961
0.91496
0.976412
0.98523
0.899771
0.956311
0.987065
0.936545
0.844042
0.967706
0.95765
0.970439
0.937829
0.964041
0.895178
0.977305
0.979491
0.991286
0.938892
0.987855
0.996776
0.973285
0.981108
0.975364
0.988184
0.984916
0.97603
0.977306
0.983384
0.96052
0.905762
0.969251
0.967304
0.942649
0.968293
0.975064
0.965523
0.976502
0.562636
0.975987
0.987938
0.977013
0.959868
0.983731
0.973988
0.795484
0.995296
0.991692
0.919946
0.833238
0.892807
0.979281
0.993686
0.975392
0.973958
0.974414
0.977278
0.993252
0.981875
0.99228
0.948434
0.983228
0.979887
0.986721
0.986424
0.983197
0.952474
0.987987
0.985933
0.990024
0.988794
0.993071
0.994115
0.799424
0.86277
0.933054
0.841569
0.968327
0.987225
0.985597
0.985497
0.975867
0.96825
0.954286
0.985845
0.948946
0.986401
0.979612
0.983737
0.965286
0.979172
0.992102
0.992826
0.963036
0.915801
0.984129
0.986608
0.860731
0.989215
0.868447
0.988967
0.99221
0.989051
0.971205
0.989412
0.971212
0.996677
0.986406
0.970912
0.983953
0.990856
0.97705
0.978136
0.982587
0.984029
0.985642
0.990992
0.984886
0.993917
0.995039
0.993937
0.985027
0.995659
0.987676
0.983287
0.99034
0.993682
0.992823
0.983444
0.862616
0.835644
0.989148
0.99268
0.995993
0.992287
0.99889
0.990752
0.99295
0.993347
0.984771
0.986079
0.995754
0.987884
0.994712
0.999351
0.960261
0.953507
0.996163
0.994914
0.997087
0.995557
0.954015
0.953617
0.995098
0.90328
0.988364
0.994954
0.958973
0.907382
0.988686
0.984217
0.992394
0.986473
0.978214
0.981296
0.98644
0.969449
0.971754
0.989278
0.913444
0.981549
0.988554
0.978242
0.993302
0.988541
0.993519
0.971883
0.931394
0.991704
0.97824
0.98627
0.977303
0.986845
0.96518
0.994666
0.990277
0.957907
0.980525
0.990509
0.988719
0.973196
0.982376
0.985475
0.982475
0.979319
0.980304
0.986107
0.986221
0.948198
0.986288
0.961332
0.991233
0.956288
0.989312
0.963945
0.96552
0.990671
0.997564
0.979864
0.98175
0.991792
0.973251
0.882143
0.986227
0.965506
0.77358
0.989974
0.994485
0.977013
0.990239
0.950083
0.885933
0.978302
0.981149
0.977061
0.972869
0.962928
0.982268
0.982683
0.954012
0.983321
0.973722
0.969213
0.944561
0.979333
0.978074
0.96086
0.92554
0.854984
0.980959
0.959619
0.983658
0.827613
0.743491
0.241601
0.0987952
fixedStep chrom=chr3 start=1 step=50000 span=50000
0.597638
0.96118
0.972964
0.993324
0.990175
0.987172
0.976877
0.970465
0.987553
0.973348
0.983734
0.63112
0.73759
0.966116
0.995075
0.926941
0.864179
0.895996
0.984171
0.968948
0.976771
0.971441
0.990704
0.996097
0.926782
0.989645
0.997002
0.886821
0.992856
0.885834
0.987513
0.960268
0.980477
0.754109
0.982994
0.985055
0.973038
0.95187
0.915354
0.973856
0.964131
0.971634
0.994836
0.955381
0.994318
0.943003
0.990354
0.980789
0.926611
0.984504
0.961898
0.974941
0.952004
0.909748
0.993366
0.987314
0.979881
0.99065
0.978693
0.990243
0.953228
0.991035
0.970657
0.995874
0.995497
0.981165
0.997212
0.993737
0.958923
0.947936
0.992849
0.988624
0.994017
0.925909
0.889212
0.987084
0.975338
0.85693
0.854377
0.833386
0.930462
0.956113
0.874335
0.925587
0.920376
0.835211
0.966207
0.898019
0.98689
0.984708
0.993853
0.991827
0.981668
0.997402
0.994722
0.998113
0.996915
0.983428
0.873573
0.915362
0.987002
0.981994
0.947566
0.985572
0.954495
0.967683
0.959663
0.911083
0.961601
0.995222
0.892827
0.882369
0.996471
0.9822
0.947274
0.97237
0.95667
0.995852
0.841736
0.985965
0.949232
0.985879
0.957517
0.964906
0.994684
0.88962
0.832239
0.955208
0.926817
0.846656
0.91747
0.931398
0.993986
0.968046
0.9902
0.889246
0.979245
0.908503
0.917533
0.984176
0.996063
0.973406
0.99798
0.991716
0.989739
0.986423
0.992581
0.993275
0.985924
0.994739
0.95596
0.990642
0.994434
0.988238
0.995276
0.943474
0.999275
0.94799
0.927121
0.996147
0.971664
0.873921
0.990762
0.909907
0.994906
0.993
0.941796
0.921805
0.932713
0.989406
0.9956
0.997226
0.889078
0.754421
0.878983
0.995089
0.996385
0.997185
0.891938
0.999661
0.993682
0.994378
0.992679
0.993645
0.991219
0.936569
0.968452
0.987579
0.988533
0.981956
0.974629
0.92278
0.954306
0.988374
0.980838
0.971181
0.938056
0.897611
0.960464
0.932279
0.904564
0.857195
0.956186
0.956922
0.961011
0.966649
0.996642
0.994959
0.998529
0.990195
0.964403
0.97408
0.997265
0.901657
0.990899
0.991713
0.985891
0.991833
0.996876
0.998337
0.980554
0.966368
0.958621
0.980543
0.977155
0.966611
0.976911
0.978775
0.986786
0.861243
0.950122
0.982401
0.988149
0.975686
0.977722
0.970099
0.992043
0.766737
0.912561
0.993598
0.891765
0.971887
0.998254
0.993804
0.983026
0.976963
0.979876
0.983783
0.988749
0.989992
0.982889
0.986734
0.945554
0.943144
0.963163
0.950352
0.954566
0.949251
0.995495
0.994171
0.995336
0.993394
0.992702
0.974723
0.975924
0.982963
0.983434
0.980867
0.946856
0.979673
0.994932
0.991035
0.968164
0.992415
0.952596
0.996053
0.996893
0.996224
0.934201
0.753665
0.967014
0.842218
0.986076
0.945732
0.977297
0.966631
0.999585
0.988702
0.988663
0.998375
0.999526
0.994042
0.992529
0.983722
0.977985
0.968221
0.980184
0.993928
0.986381
0.953888
0.989186
0.954122
0.622645
0.828648
0.985124
0.993638
0.990508
0.86911
0.98396
0.911362
0.987604
0.969747
0.972215
0.959446
0.93963
0.99509
0.995647
0.989158
0.893021
0.974386
0.968912
0.986111
0.978775
0.907853
0.98511
0.99771
0.99321
0.989544
0.982538
0.995004
0.989214
0.974368
0.985569
0.882474
0.854222
0.929704
0.998323
0.995253
0.995991
0.810323
0.998649
0.925032
0.993127
0.99299
0.992638
0.989424
0.931003
0.982808
0.985286
0.969047
0.953284
0.986641
0.939598
0.880604
0.932937
0.931445
0.980778
0.912296
0.992409
0.995807
0.907535
0.982967
0.951825
0.991476
0.99468
0.993887
0.895521
0.995402
0.994469
0.993716
0.91674
0.988748
0.996786
0.90415
0.993732
0.997185
0.990005
0.997422
0.790034
0.78462
0.950703
0.926349
0.923022
0.990447
0.988883
0.935434
0.989216
0.817863
0.991186
0.942371
0.926607
0.827851
0.876174
0.939775
0.99106
0.88084
0.968158
0.801192
0.984578
0.985995
0.984312
0.985627
0.98814
0.987656
0.943737
0.874389
0.990698
0.827719
0.95903
0.991441
0.979741
0.988558
0.913604
0.98364
0.974453
0.996256
0.914978
0.928545
0.985385
0.901154
0.988123
0.994522
0.966418
0.899225
0.967572
0.830433
0.98176
0.864323
0.991992
0.949254
0.991575
0.958736
0.990472
0.981266
0.96925
0.962781
0.931438
0.996478
0.983807
0.86792
0.961475
0.845377
0.929719
0.948881
0.965832
0.994607
0.975242
0.945091
0.899935
0.956975
0.976321
0.980083
0.963305
0.950064
0.80617
0.977778
0.8285
0.954454
0.981413
0.955898
0.938418
0.851796
0.974774
0.990077
0.99509
0.862589
0.943229
0.894329
0.979987
0.996671
0.972679
0.93734
0.984029
0.963389
0.984758
0.983851
0.986252
0.954477
0.970714
0.984457
0.986312
0.67561
0.997501
0.994751
0.913154
0.892103
0.990444
0.979861
0.996266
0.980462
0.994266
0.935981
0.976096
0.970141
0.996687
0.994159
0.998011
0.992541
0.990876
0.952459
0.997621
0.996742
0.996261
0.977549
0.910532
0.996668
0.911976
0.964024
0.991072
0.992979
0.995487
0.99933
0.997943
0.961981
0.952615
0.990841
0.978045
0.983225
0.963264
0.951868
0.892795
0.98712
0.944489
0.917972
0.879653
0.933541
0.946409
0.833252
0.90504
0.855346
0.942191
0.963162
0.998384
0.97661
0.895744
0.848187
0.936861
0.866856
0.878952
0.860961
0.949021
0.975792
0.991585
0.976268
0.95387
0.89457
0.984759
0.995503
0.989572
0.981264
0.963071
0.945579
0.942948
0.990743
0.98662
0.974958
0.878634
0.990169
0.97391
0.952247
0.991858
0.871825
0.994662
0.947981
0.975022
0.987437
0.998183
0.867161
0.87261
0.941635
0.954481
0.996918
0.946263
0.944865
0.988155
0.989822
0.997023
0.98177
0.985483
0.912959
0.988702
0.95998
0.881308
0.992252
0.980491
0.997139
0.996628
0.909693
0.991118
0.97947
0.987262
0.979376
0.995608
0.937517
0.966081
0.991903
0.971789
0.995871
0.990677
0.847907
0.986764
0.890229
0.973279
0.981805
0.929029
0.992198
0.949411
0.937113
0.863822
0.995272
0.97267
0.994727
0.98775
0.996822
0.996276
0.997889
0.991475
0.998458
0.985299
0.99615
0.99431
0.987434
0.973751
0.997765
0.996323
0.998212
0.996238
0.99202
0.994797
0.985438
0.984155
0.992443
0.990111
0.984079
0.987613
0.985711
0.989246
0.98065
0.978428
0.979013
0.882329
0.908039
0.988706
0.956342
0.992052
0.878941
0.9781
0.983203
0.987161
0.919967
0.97496
0.980011
0.960594
0.945967
0.963415
0.94799
0.977322
0.985059
0.946058
0.969991
0.97913
0.983045
0.979986
0.974172
0.983003
0.88854
0.965021
0.977986
0.948823
0.910721
0.972059
0.986353
0.993138
0.882604
0.983605
0.968022
0.911169
0.924577
0.986782
0.89197
0.990928
0.776284
0.938214
0.977734
0.979733
0.993094
0.995389
0.995362
0.781467
0.940802
0.953335
0.977895
0.961264
0.920423
0.991944
0.904747
0.999563
0.975553
0.92124
0.96268
0.933523
0.994377
0.863202
0.982862
0.893882
0.978386
0.983355
0.992259
0.993017
0.866465
0.97187
0.971041
0.916513
0.999144
0.99846
0.998065
0.88708
0.921463
0.947486
0.989487
0.95241
0.811218
0.948501
0.959801
0.940084
0.99025
0.895268
0.991232
0.941622
0.957449
0.963915
0.972128
0.900616
0.97782
0.993446
0.949941
0.9868
0.988448
0.975925
0.962721
0.973385
0.98308
0.98899
0.980395
0.940975
0.964203
0.988015
0.962505
0.939953
0.99691
0.989867
0.989323
0.859192
0.935915
0.997384
0.984511
0.934606
0.99432
0.988201
0.995115
0.989252
0.767869
0.988968
0.978974
0.988512
0.918193
0.947293
0.956083
0.79555
0.995257
0.989868
0.99101
0.997219
0.963742
0.987204
0.973349
0.965884
0.976677
0.879842
0.960935
0.968654
0.972037
0.999289
0.985191
0.953835
0.986057
0.89453
0.859871
0.960236
0.987961
0.993147
0.833588
0.932089
0.905504
0.926667
0.989789
0.957972
0.810186
0.990945
0.7248
0.902436
0.96519
0.91746
0.885835
0.944667
0.899488
0.954435
0.993067
0.967603
0.973009
0.980918
0.90271
0.988482
0.985847
0.9937
0.955012
0.975611
0.994479
0.846154
0.889267
0.993452
0.998099
0.997841
0.994472
0.9942
0.938592
0.957031
0.874134
0.950806
0.908625
0.974359
0.943996
0.872519
0.961888
0.957713
0.844512
0.8064
0.923332
0.935305
0.956185
0.981203
0.991871
0.95692
0.989642
0.895936
0.887281
0.98807
0.996706
0.987499
0.988087
0.996726
0.98005
0.990787
0.999166
0.953552
0.923359
0.971458
0.934087
0.961367
0.975048
0.973341
0.879535
0.991686
0.981405
0.988314
0.989465
0.986055
0.975364
0.993724
0.919848
0.973178
0.791926
0.963166
0.827847
0.985225
0.993016
0.901601
0.997118
0.844133
0.988834
0.99823
0.989882
0.970019
0.98466
0.990017
0.978818
0.951275
0.982061
0.985256
0.967333
0.936762
0.956007
0.985648
0.943538
0.956013
0.945907
0.891227
0.943579
0.992965
0.98594
0.986287
0.978243
0.984618
0.984599
0.984257
0.992662
0.973969
0.957313
0.972649
0.994372
0.984799
0.981976
0.986514
0.974155
0.989988
0.989161
0.977605
0.988248
0.998226
0.992067
0.972864
0.985281
0.944136
0.875099
0.929791
0.939947
0.970132
0.974087
0.970571
0.962177
0.982165
0.949496
0.98504
0.995706
0.981127
0.743775
0.939686
0.992323
0.995843
0.958803
0.966621
0.981112
0.974581
0.96126
0.980288
0.952121
0.964828
0.980134
0.983799
0.923163
0.949124
0.984605
0.988754
0.968111
0.981504
0.954374
0.96782
0.953555
0.968463
0.957717
0.963618
0.906614
0.956787
0.972548
0.901511
0.972299
0.958
0.98658
0.991126
0.946201
0.979046
0.997305
0.975015
0.989768
0.913608
0.96122
0.913103
0.960089
0.940537
0.966868
0.985239
0.958528
0.962111
0.955112
0.86343
0.955134
0.968505
0.94864
0.956991
0.952521
0.961643
0.967816
0.984219
0.890838
0.977859
0.966086
0.973263
0.968179
0.970861
0.972022
0.961452
0.923798
0.984229
0.989458
0.973324
0.983676
0.938902
0.995231
0.995255
0.991051
0.979328
0.991545
0.994529
0.981989
0.910442
0.928453
0.954496
0.844013
0.882775
0.876273
0.921096
0.943176
0.911476
0.935444
0.863694
0.853034
0.895026
0.913845
0.982406
0.866442
0.966369
0.917194
0.943669
0.942185
0.940226
0.974245
0.9882
0.873081
0.950248
0.97229
0.986645
0.99589
0.992893
0.970243
0.986327
0.984307
0.98642
0.991388
0.988266
0.985049
0.992829
0.977627
0.983211
0.969859
0.963224
0.980424
0.996076
0.981627
0.987795
0.97138
0.97701
0.97547
0.993237
0.987663
0.982881
0.980659
0.979123
0.796596
0.911634
0.896399
0.995076
0.996027
0.979994
0.996922
0.997522
0.999982
0.992103
0.98558
0.872299
0.972928
0.992509
0.987452
0.99123
0.997218
0.989979
0.875711
0.988563
0.884952
0.971155
0.854978
0.992888
0.996301
0.892222
0.989045
0.964018
0.994805
0.886559
0.996481
0.993989
0.988826
0.922177
0.937223
0.867339
0.991566
0.887206
0.981248
0.994912
0.904428
0.992614
0.998497
0.997039
0.990153
0.991343
0.994372
0.982786
0.988905
0.892763
0.997243
0.977986
0.996606
0.99171
0.989459
0.991283
0.996542
0.901221
0.98589
0.994128
0.982066
0.993614
0.972071
0.926039
0.881665
0.927728
0.968596
0.940198
0.98897
0.994599
0.984012
0.894574
0.970435
0.960828
0.974149
0.982023
0.988993
0.973923
0.982584
0.797788
0.964185
0.967261
0.889682
0.96966
0.9723
0.882996
0.975584
0.949015
0.97084
0.971482
0.982481
0.978715
0.974411
0.985329
0.983602
0.993574
0.986036
0.976333
0.888801
0.978661
0.976534
0.976804
0.979683
0.970152
0.949604
0.994533
0.95521
0.98469
0.892081
0.626401
0.877238
0.865385
0.918297
0.954876
0.951759
0.978291
0.987105
0.91333
0.98947
0.992164
0.82347
0.97022
0.932173
0.998518
0.991264
0.869387
0.997299
0.990217
0.998702
0.990765
0.993007
0.994345
0.998264
0.99536
0.980391
0.995153
0.993563
0.995539
0.995459
0.996886
0.992798
0.958539
0.958718
0.958368
0.954674
0.996063
0.977069
0.912823
0.993197
0.992987
0.979713
0.894751
0.911685
0.905343
0.99519
0.935727
0.936314
0.811664
0.963743
0.993493
0.819562
0.959384
0.986791
0.981523
0.99424
0.994031
0.95632
0.976442
0.991269
0.992219
0.996826
0.991678
0.996759
0.994286
0.993114
0.978257
0.994679
0.999738
0.996615
0.978254
0.992833
0.994401
0.993095
0.998984
0.972761
0.998304
0.99893
0.992585
0.994482
0.943616
0.95433
0.969405
0.987321
0.95232
0.995452
0.878422
0.91733
0.882077
0.886008
0.96292
0.95598
0.98999
0.998151
0.997905
0.940878
0.919125
0.906858
0.875939
0.930145
0.988286
0.985754
0.992815
0.996614
0.992114
0.990288
0.996235
0.994605
0.996724
0.995575
0.990704
0.994929
0.996202
0.906059
0.946622
0.996454
0.995911
0.995864
0.993667
0.958929
0.961816
0.991435
0.994904
0.923834
0.986912
0.910464
0.907614
0.994424
0.952379
0.924146
0.991169
0.995211
0.996495
0.969487
0.860913
0.996143
0.996538
0.936649
0.98947
0.988997
0.992509
0.981196
0.985889
0.987452
0.990133
0.974885
0.988344
0.990645
0.985429
0.920827
0.971134
0.997914
0.989257
0.996737
0.990437
0.984347
0.991622
0.984851
0.979088
0.917329
0.892047
0.952051
0.931164
0.988067
0.949259
0.975088
0.933179
0.90204
0.985565
0.884297
0.994203
0.885284
0.874898
0.993469
0.970325
0.993578
0.991231
0.996283
0.992879
0.939681
0.960519
0.991547
0.93215
0.968966
0.994689
0.88944
0.980768
0.994928
0.991279
0.953281
0.994041
0.924804
0.973227
0.96443
0.995877
0.952173
0.957079
0.96784
0.979308
0.988753
0.800538
0.991395
0.995136
0.97482
0.993802
0.991591
0.983275
0.982552
0.984869
0.986153
0.897887
0.980044
0.98701
0.881922
0.961482
0.939751
0.932904
0.97678
0.997848
0.983108
0.985813
0.996639
0.976445
0.979163
0.861914
0.998587
0.994101
0.993519
0.99907
0.89106
0.971108
0.986783
0.825803
0.935655
0.998772
0.99662
0.982787
0.847901
0.994571
0.897517
0.981773
0.909003
0.994652
0.996876
0.978018
0.990654
0.995836
0.985654
0.99219
0.985397
0.976962
0.994714
0.987642
0.991767
0.99325
0.993894
0.983764
0.965814
0.994388
0.992636
0.995739
0.991327
0.978158
0.986067
0.901792
0.976169
0.996118
0.995734
0.999031
0.995389
0.995262
0.99631
0.993501
0.993801
0.989756
0.990191
0.984902
0.993028
0.864061
0.974355
0.988481
0.971025
0.977789
0.975916
0.98987
0.969149
0.986126
0.917231
0.987221
0.9719
0.908547
0.88515
0.994755
0.995225
0.991855
0.993551
0.995889
0.994001
0.996614
0.965837
0.943521
0.99235
0.95131
0.907083
0.994928
0.992632
0.995062
0.849005
0.98901
0.982538
0.938191
0.987059
0.996748
0.902512
0.996465
0.887742
0.994124
0.948496
0.960017
0.94029
0.937623
0.94563
0.923509
0.91112
0.961311
0.871274
0.875626
0.997832
0.886658
0.668621
0.848138
0.524151
0.528402
0.506795
0.438722
0.438933
0.451443
0.617249
0.747956
0.537809
0.452418
0.733049
0.786734
0.943601
0.93661
0.962149
0.986995
0.975782
0.891434
0.994416
0.978978
0.908666
0.939054
0.967095
0.987107
0.995522
0.985176
0.994477
0.953203
0.967782
0.987626
0.987475
0.984418
0.959119
0.990972
0.98764
0.991808
0.98097
0.900817
0.905757
0.987802
0.99541
0.991227
0.992846
0.995085
0.995856
0.995548
0.977578
0.984597
0.849151
0.971605
0.962508
0.996243
0.909839
0.98874
0.996897
0.980692
0.993562
0.979386
0.994774
0.93193
0.987347
0.99999
0.859135
0.983788
0.873259
0.997007
0.883185
0.982633
0.951766
0.972082
0.987081
0.911134
0.98547
0.980443
0.93033
0.894587
0.973647
0.972639
0.975639
0.979241
0.991252
0.975296
0.98355
0.990352
0.993755
0.970656
0.962119
0.966679
0.918919
0.973276
0.996977
0.987828
0.967959
0.983733
0.983469
0.990257
0.965029
0.986431
0.973846
0.969631
0.967815
0.942157
0.963295
0.996554
0.943649
0.9545
0.986
0.971534
0.953409
0.973214
0.815345
0.956972
0.967654
0.952772
0.873605
0.993356
0.989461
0.989564
0.990507
0.985358
0.998937
0.964669
0.967419
0.947831
0.988258
0.974867
0.989251
0.948432
0.935016
0.978976
0.894552
0.996606
0.99268
0.996023
0.997033
0.87789
0.921099
0.993496
0.94372
0.848267
0.900124
0.937776
0.986557
0.996023
0.97241
0.972196
0.987399
0.937328
0.994906
0.957639
0.976299
0.918578
0.95981
0.971563
0.99373
0.970544
0.986834
0.974009
0.961968
0.950434
0.98483
0.971195
0.95717
0.973361
0.987893
0.951414
0.993821
0.955022
0.992489
0.954965
0.997322
0.980087
0.951548
0.951727
0.941376
0.995478
0.963484
0.933031
0.992183
0.990639
0.964971
0.919229
0.977641
0.972714
0.942493
0.985116
0.952895
0.973285
0.968273
0.918586
0.942148
0.966093
0.989731
0.990444
0.988159
0.937523
0.897173
0.964604
0.890307
0.993614
0.971818
0.974703
0.994034
0.982018
0.99524
0.992541
0.98173
0.983923
0.971848
0.985625
0.967277
0.892881
0.997818
0.844693
0.921869
0.955738
0.988408
0.987824
0.949857
0.947015
0.980429
0.989027
0.98773
0.963196
0.976221
0.996563
0.99387
0.929227
0.987987
0.970205
0.968251
0.99562
0.995968
0.911662
0.895167
0.994544
0.998802
0.994121
0.994076
0.880425
0.992802
0.920781
0.963836
0.983066
0.958837
0.97225
0.96627
0.933168
0.977671
0.928404
0.912544
0.873697
0.995824
0.978313
0.947084
0.970963
0.921773
0.995191
0.953203
0.986922
0.991848
0.994794
0.965536
0.884313
0.888613
0.985063
0.939859
0.936477
0.916802
0.986531
0.818768
0.990809
0.99413
0.965793
0.911467
0.987463
0.99169
0.962186
0.996197
0.912432
0.926882
0.996523
0.873719
0.988206
0.99077
0.979092
0.998926
0.958841
0.923138
0.926816
0.740274
0.871124
0.846941
0.964505
0.935333
0.908617
0.631254
0.812145
0.84979
0.720822
0.807552
0.830106
0.902247
0.844688
0.774646
0.877751
0.91622
0.357719
0.0421361
0.0842201
0.0790202
0.0740257
0.0785396
0.0891834
0.0792909
0.0922654
0.0760178
0.0987876
0.187292
0.629871
0.540909
0.517657
0.513574
0.661507
0.041608
0.0203684
0.0211577
0.0215123
0.0124542
0.0126585
0.0251789
0.0184314
0.0138297
0.023387
0.0148109
0.010608
0.0173006
0.0191233
0.0114908
0.0157546
0.0201445
0.018146
0.0122057
0.0171797
0.0122845
0.0187249
0.0103482
0.020186
0.017477
0.0210911
0.0121035
0.0223076
0.021052
0.0205883
0.0201299
0.0156597
0.017498
0.0274662
0.0184172
0.0321757
0.0157852
0.0224981
0.0246652
0.0250708
0.0180941
0.0228783
0.00490204
0.577875
0.806984
0.6557
0.822513
0.82049
0.925213
0.968347
0.941228
0.985516
0.982044
0.920558
0.997281
0.986323
0.976275
0.974581
0.993729
0.979674
0.930133
0.916716
0.986731
0.909993
0.94113
0.837955
0.947376
0.978666
0.967748
0.909594
0.87471
0.987688
0.967482
0.994085
0.912103
0.994669
0.988767
0.997937
0.987257
0.969481
0.924638
0.957904
0.879768
0.977942
0.897481
0.904336
0.876075
0.987881
0.949132
0.990653
0.933166
0.997051
0.989733
0.992008
0.984253
0.967462
0.943365
0.990228
0.983658
0.94959
0.966036
0.786335
0.939793
0.942474
0.990872
0.99993
0.98342
0.864522
0.919111
0.953443
0.975767
0.998704
0.970945
0.995554
0.936063
0.933879
0.987734
0.99377
0.982259
0.871703
0.937566
0.915933
0.954748
0.994961
0.985059
0.962806
0.980295
0.870326
0.994683
0.995633
0.94937
0.971307
0.846463
0.948332
0.964908
0.974756
0.91384
0.883503
0.920459
0.99216
0.971838
0.973648
0.943065
0.984064
0.990931
0.872916
0.867826
0.949858
0.967287
0.891008
0.885496
0.91253
0.994661
0.968656
0.833649
0.931346
0.931222
0.987797
0.907858
0.993891
0.94137
0.957264
0.967535
0.840554
0.994626
0.989653
0.992627
0.988572
0.984965
0.995237
0.979215
0.968238
0.98728
0.971779
0.965518
0.972922
0.961682
0.961794
0.888544
0.880931
0.91483
0.924831
0.85157
0.99719
0.997793
0.996324
0.993888
0.92759
0.992352
0.929238
0.971357
0.877988
0.947183
0.979888
0.98347
0.986281
0.985652
0.85995
0.853252
0.930433
0.958578
0.961274
0.866502
0.85685
0.902071
0.990788
0.977294
0.91356
0.956866
0.820818
0.975953
0.953067
0.991321
0.933459
0.957124
0.998659
0.984017
0.994001
0.970331
0.993677
0.982253
0.945372
0.997677
0.990942
0.969918
0.91452
0.972624
0.980207
0.92396
0.980318
0.978117
0.937081
0.991046
0.768504
0.939767
0.989878
0.997581
0.962768
0.91816
0.971002
0.859735
0.987913
0.994035
0.969161
0.976909
0.994407
0.979845
0.957032
0.986401
0.960163
0.974717
0.952579
0.990528
0.981701
0.955011
0.980449
0.988857
0.90472
0.952555
0.975388
0.996144
0.996091
0.948984
0.999701
0.997596
0.994378
0.993737
0.985582
0.994536
0.988131
0.996182
0.986905
0.964393
0.990879
0.921433
0.936266
0.980015
0.986352
0.985998
0.993158
0.896147
0.96107
0.994789
0.980172
0.992745
0.987874
0.988415
0.989055
0.936414
0.992944
0.938232
0.918562
0.983743
0.970838
0.987849
0.976314
0.977398
0.991922
0.985023
0.952179
0.993551
0.988628
0.881591
0.979855
0.994743
0.987464
0.942085
0.920753
0.800436
0.960307
0.99045
0.886276
0.971462
0.993947
0.991385
0.887144
0.996022
0.996983
0.947464
0.989724
0.981721
0.995135
0.885559
0.948102
0.994547
0.983966
0.931604
0.985679
0.992583
0.961836
0.993863
0.991642
0.986407
0.991546
0.831086
0.985519
0.857341
0.994626
0.997828
0.996111
0.994421
0.987788
0.879997
0.978408
0.883713
0.974515
0.978947
0.970589
0.982695
0.974364
0.979065
0.962069
0.951167
0.840537
0.97609
0.961118
0.963328
0.941359
0.906463
0.71759
0.980438
0.970111
0.904435
0.94712
0.848285
0.976141
0.966959
0.95379
0.940233
0.937597
0.981357
0.936465
0.997136
0.948217
0.982093
0.974894
0.978271
0.885442
0.979086
0.989202
0.988493
0.884198
0.951982
0.987029
0.989209
0.957238
0.959036
0.897668
0.98947
0.833816
0.972895
0.992882
0.991551
0.96615
0.991757
0.99268
0.920189
0.971714
0.94733
0.954047
0.867325
0.982398
0.993198
0.987974
0.891803
0.959013
0.944424
0.992625
0.995907
0.991586
0.91485
0.99612
0.841907
0.806461
0.979903
0.981561
0.985357
0.89005
0.982145
0.956679
0.967204
0.993045
0.856595
0.867689
0.989023
0.984089
0.975579
0.891392
0.986447
0.772137
0.96576
0.994918
0.99492
0.997753
1
0.966271
0.92016
0.94428
0.820219
0.994074
0.988586
0.983978
0.986398
0.986402
0.977117
0.962048
0.957483
0.988592
0.971337
0.963231
0.984913
0.976518
0.988192
0.962039
0.873554
0.998679
0.995453
0.997602
0.997149
0.962818
0.991586
0.994964
0.952248
0.988918
0.981075
0.985631
0.991811
0.984418
0.930282
0.992436
0.998018
0.994515
0.931845
0.990074
0.982419
0.885357
0.99299
0.957105
0.962324
0.991612
0.995597
0.995382
0.986557
0.88955
0.853469
0.993532
0.996109
0.996982
0.996476
0.99568
0.970876
0.902465
0.981816
0.878719
0.998198
0.995848
0.8679
0.972054
0.888653
0.923633
0.981931
0.973869
0.964976
0.936762
0.993489
0.965619
0.986171
0.966003
0.970211
0.983514
0.964059
0.992179
0.992325
0.941386
0.973998
0.958703
0.980944
0.996174
0.993429
0.994067
0.969397
0.992775
0.998671
0.997351
0.900318
0.997338
0.984141
0.997557
0.992196
0.952533
0.949887
0.966773
0.97227
0.973951
0.992147
0.94366
0.973305
0.99038
0.980369
0.942087
0.984122
0.959437
0.978459
0.959855
0.991798
0.971707
0.977558
0.876034
0.994409
0.77709
0.867344
0.834217
0.894736
0.971245
0.96037
0.988678
0.974291
0.99422
0.985765
0.984606
0.90355
0.992158
0.984842
0.986292
0.996051
0.964305
0.943561
0.989139
0.940493
0.958131
0.987141
0.967622
0.985319
0.985002
0.973087
0.97753
0.877359
0.975983
0.988035
0.985106
0.787742
0.965666
0.979539
0.798403
0.960779
0.994525
0.910392
0.945361
0.746696
0.896642
0.787159
0.9715
0.860907
0.919149
0.974737
0.773412
0.828531
0.984951
0.863745
0.967782
0.971739
0.968897
0.965383
0.969524
0.988021
0.954699
0.923426
0.806126
0.988567
0.867427
0.974424
0.861783
0.945075
0.963361
0.980422
0.983709
0.991258
0.930633
0.985216
0.987923
0.987027
0.96902
0.914911
0.854667
0.952638
0.949186
0.990549
0.993545
0.993982
0.993607
0.994221
0.990362
0.982654
0.985263
0.98678
0.993042
0.998239
0.992003
0.979065
0.983412
0.993016
0.987698
0.991928
0.917637
0.992115
0.991468
0.931687
0.99153
0.875644
0.899965
0.949407
0.98003
0.95574
0.99967
0.986927
0.976839
0.942026
0.9825
0.991858
0.991874
0.99414
0.974794
0.989445
0.977965
0.864381
0.981823
0.986825
0.990309
0.986317
0.992249
0.991739
0.982494
0.953464
0.990326
0.988936
0.988061
0.982593
0.992094
0.979233
0.983928
0.974502
0.960276
0.878366
0.348072
0.341214
0.464064
0.424536
0.468795
0.815632
0.975992
0.952708
0.997313
0.983035
0.9731
0.988851
0.837095
0.954226
0.988974
0.99262
0.994005
0.916602
0.977524
0.984002
0.995547
0.905
0.881891
0.978791
0.988576
0.99997
0.971774
0.978435
0.996901
0.995582
0.996437
0.983201
0.972534
0.990993
0.945939
0.998454
0.94627
0.986927
0.987711
0.992765
0.987543
0.997
0.988316
0.982209
0.979816
0.992357
0.978766
0.98677
0.985373
0.997545
0.995556
0.998226
0.992428
0.999965
0.995118
0.999335
0.992183
0.975072
0.974361
0.930292
0.961046
0.955451
0.862864
0.968616
0.973652
0.81195
0.9915
0.934206
0.969921
0.970997
0.959569
0.974367
0.938628
0.856198
0.986638
0.916693
0.987517
0.999498
0.956881
0.986118
0.984847
0.963222
0.985761
0.976903
0.945916
0.979672
0.370301
0.609179
0.327364
0.264919
0.757955
0.929161
0.979865
0.963863
0.928528
0.944966
0.988934
0.989149
0.883012
0.989761
0.98418
0.992056
0.871696
0.938881
0.927239
0.990088
0.979255
0.932082
0.927735
0.967279
0.905085
0.893309
0.887526
0.978622
0.924622
0.963614
0.942168
0.991413
0.974771
0.979495
0.982958
0.992409
0.989245
0.936461
0.98127
0.901877
0.971094
0.910685
0.772718
0.99314
0.983131
0.932987
0.92658
0.855234
0.993632
0.952565
0.988773
0.936393
0.832636
0.992362
0.924436
0.813447
0.929454
0.974277
0.889009
0.90196
0.891902
0.990157
0.950367
0.874465
0.916201
0.994549
0.931345
0.999686
0.905561
0.951436
0.976135
0.866002
0.982538
0.904488
0.840477
0.960314
0.990558
0.998693
0.989372
0.993817
0.92494
0.913919
0.934587
0.968402
0.98629
0.978036
0.985527
0.992884
0.985953
0.991877
0.985915
0.878355
0.998494
0.992073
0.981563
0.988342
0.995901
0.997657
0.9911
0.985342
0.797867
0.977472
0.986903
0.97683
0.994023
0.830496
0.973942
0.922302
0.875816
0.979768
0.992818
0.877379
0.911838
0.840085
0.997091
0.984608
0.89682
0.981399
0.913156
0.992593
0.974597
0.955622
0.885468
0.981807
0.827993
0.975252
0.986368
0.906435
0.988799
0.79693
0.90446
0.986541
0.974032
0.990564
0.947923
0.970993
0.969112
0.948201
0.988562
0.848741
0.877062
0.938445
0.934633
0.916739
0.933662
0.966251
0.933559
0.8386
0.841454
0.872598
0.952304
0.885236
0.865041
0.878744
0.984662
0.927148
0.969134
0.898858
0.921127
0.861169
0.988331
0.965077
0.972413
0.973002
0.990267
0.991392
0.988144
0.99469
0.9915
0.962604
0.86779
0.881313
0.942995
0.967056
0.977917
0.962632
0.963683
0.9654
0.981965
0.987051
0.91062
0.95183
0.911043
0.818712
0.988602
0.991142
0.923493
0.993547
0.927102
0.990988
0.993253
0.793812
0.97143
1
0.999913
0.981857
0.870708
0.918946
0.984587
0.993953
0.929014
0.996412
0.999076
0.991743
0.997902
0.998652
0.994188
0.99779
0.995502
0.900976
0.979764
0.983396
0.919689
0.9517
0.993388
0.962194
0.972354
0.928885
0.95875
0.910203
0.97998
0.995714
0.841838
0.988717
0.921237
0.923402
0.972516
0.996107
0.991293
0.969458
0.987991
0.987418
0.984968
0.878438
0.975414
0.873193
0.96567
0.975699
0.964106
0.974686
0.958182
0.983864
0.920633
0.984013
0.961615
0.871859
0.95694
0.955856
0.934437
0.893904
0.973259
0.982978
0.989939
0.948915
0.960268
0.947482
0.988224
0.984744
0.988202
0.973848
0.967185
0.94539
0.990351
0.973411
0.977025
0.994505
0.993278
0.907001
0.994019
0.992963
0.978604
0.996981
0.891693
0.921554
0.973059
0.93666
0.943618
0.99108
0.930891
0.989743
0.921465
0.989072
0.984283
0.98955
0.969872
0.992681
0.991814
0.989708
0.994182
0.988478
0.99507
0.992028
0.92061
0.99963
0.942875
0.954186
0.984027
0.991587
0.956154
0.955352
0.978167
0.956282
0.927196
0.99276
0.989304
0.883489
0.982649
0.99947
0.99908
0.869159
0.988328
0.909579
0.992694
0.992056
0.915029
0.989521
0.926382
0.97295
0.778784
0.988372
0.975933
0.957153
0.968023
0.965072
0.972533
0.921938
0.96146
0.874513
0.893274
0.927472
0.983165
0.995131
0.981345
0.995111
0.902977
0.985596
0.996134
0.994559
0.896926
0.931725
0.983266
0.890873
0.907161
0.987823
0.974418
0.987511
0.958464
1
0.9927
0.984203
0.991105
0.929374
0.996213
0.962666
0.919395
0.989881
0.997009
0.989029
0.98566
0.979946
0.996477
0.994111
0.97679
0.878859
0.996898
0.990348
0.878652
0.928909
0.872156
0.941774
0.97304
0.801432
0.990821
0.940027
0.992984
0.884514
0.974974
0.990187
0.990715
0.97014
0.981675
0.973242
0.963976
0.972601
0.97576
0.985116
0.983781
0.977095
0.978955
0.997287
0.993172
0.985826
0.982552
0.972357
0.984367
0.926215
0.940149
0.987275
0.953544
0.968415
0.983751
0.958043
0.989053
0.983464
0.996131
0.996535
0.98537
0.990386
0.996024
0.976106
0.975113
0.980432
0.917239
0.988656
0.943734
0.993149
0.900938
0.931447
0.97562
0.974372
0.970589
0.988524
0.993704
0.986899
0.879577
0.992097
0.986633
0.990844
0.990432
0.926882
0.881044
0.933171
0.954776
0.951719
0.922718
0.99335
0.972864
0.962222
0.981234
0.990153
0.961767
0.993824
0.96252
0.935768
0.960755
0.977736
0.992074
0.969642
0.968201
0.992206
0.9922
0.897333
0.953781
0.987163
0.983606
0.972097
0.990573
0.994351
0.986373
0.899717
0.968709
0.971655
0.942712
0.974854
0.790919
0.985219
0.951105
0.959492
0.984714
0.98153
0.79282
0.897744
0.978577
0.941934
0.981854
0.919541
0.889197
0.969179
0.919186
0.802068
0.981416
0.96169
0.993272
0.994823
0.935527
0.929208
0.99535
0.946669
0.885641
0.967191
0.982492
0.938495
0.904642
0.992512
0.993737
0.99587
0.927138
0.881251
0.876112
0.926275
0.985392
0.960684
0.872716
0.996068
0.971288
0.92251
0.981251
0.990444
0.953909
0.874878
0.761154
0.977237
0.947381
0.988336
0.974937
0.968342
0.960451
0.980183
0.945165
0.933971
0.960322
0.931872
0.986323
0.95371
0.964749
0.879357
0.994423
0.986645
0.996163
0.999081
0.987357
0.955618
0.997211
0.990374
0.945005
0.986274
0.954357
0.918914
0.985092
0.899807
0.966881
0.996476
0.991644
0.943266
0.987812
0.995952
0.896622
0.993482
0.988425
0.998135
0.992622
0.94707
0.991531
0.899335
0.880091
0.986428
0.968184
0.832994
0.94461
0.93914
0.766554
0.964222
0.939521
0.913099
0.972184
0.926848
0.904372
0.964466
0.870113
0.970851
0.879034
0.985026
0.850852
0.991653
0.984431
0.976734
0.949009
0.9809
0.98714
0.940524
0.97084
0.776476
0.972136
0.94011
0.982398
0.99717
0.953437
0.832292
0.851286
0.900216
0.890584
0.884838
0.993801
0.955059
0.911372
0.986513
0.9895
0.989796
0.982561
0.993433
0.971755
0.959598
0.949598
0.970458
0.986199
0.996936
0.929398
0.91836
0.988802
0.980022
0.975954
0.984863
0.993662
0.989841
0.987206
0.998361
0.986516
0.97486
0.953357
0.900646
0.767975
0.992113
0.971526
0.895336
0.992667
0.980319
0.988918
0.987933
0.979383
0.993006
0.969117
0.99836
0.993098
0.988445
0.852182
0.950216
0.972858
0.988615
0.929211
0.989599
0.970332
0.987373
0.998652
0.917531
0.935695
0.965267
0.945003
0.909858
0.860648
0.945263
0.98799
0.960615
0.976684
0.990406
0.896946
0.998537
0.990513
0.967536
0.978988
0.938534
0.97151
0.973186
0.92769
0.939368
0.866873
0.983646
0.933918
0.910522
0.897253
0.899049
0.996219
0.986521
0.918161
0.972364
0.984549
0.959401
0.975906
0.95731
0.903087
0.958137
0.91854
0.952402
0.94635
0.975696
0.986847
0.904467
0.909626
0.99737
0.975546
0.983796
0.953552
0.995792
0.970589
0.980787
0.886802
0.951136
0.963985
0.987313
0.977337
0.990502
0.994516
0.988289
0.924717
0.959431
0.998689
0.980939
0.937468
0.984501
0.953772
0.94311
0.96736
0.788036
0.978764
0.970829
0.988109
0.996574
0.991037
0.922643
0.894997
0.908648
0.854898
0.983292
0.996977
0.967744
0.91274
0.98274
0.989587
0.917602
0.987079
0.989285
0.910253
0.988217
0.849344
0.992783
0.944966
0.988351
0.880424
0.967222
0.974917
0.980946
0.912159
0.984041
0.91252
0.960256
0.989446
0.854376
0.997387
0.981999
0.873641
0.9887
0.925017
0.942836
0.995831
0.990634
0.997083
0.980423
0.963941
0.993692
0.996184
0.992872
0.873474
0.988361
0.928878
0.994465
0.987358
0.988775
0.992256
0.922907
0.978393
0.995329
0.994775
0.988342
0.971307
0.947511
0.993182
0.792609
0.991023
0.98961
0.987799
0.997196
0.969958
0.99401
0.999118
0.986772
0.9865
0.993084
0.984529
0.977418
0.943258
0.990044
0.990932
0.965416
0.988795
0.87579
0.840265
0.974025
0.981153
0.977884
0.982452
0.987975
0.969379
0.989522
0.984475
0.96926
0.971009
0.96829
0.959103
0.974518
0.981872
0.984581
0.989516
0.935078
0.929417
0.719154
0.991323
0.996758
0.892403
0.860231
0.803809
0.947119
0.993137
0.987674
0.959097
0.987496
0.979961
0.98467
0.985275
0.996763
0.9339
0.982781
0.960284
0.882451
0.883863
0.991901
0.98932
0.991234
0.983825
0.980789
0.970754
0.966072
0.98616
0.983662
0.988342
0.981386
0.9951
0.995297
0.985002
0.969943
0.982002
0.925832
0.950426
0.983244
0.966783
0.890712
0.947638
0.988825
0.997384
0.978363
0.991424
0.994989
0.992425
0.983951
0.995115
0.93875
0.986915
0.951914
0.999186
0.94479
0.913561
0.89039
0.978637
0.992324
0.999193
0.992612
0.98672
0.996826
0.995464
0.980806
0.99547
0.998369
0.985105
0.99423
0.980309
0.99561
0.969362
0.885226
0.993216
0.992015
0.989296
0.971836
0.985228
0.972483
0.891461
0.974411
0.93477
0.970437
0.904374
0.98832
0.943357
0.984614
0.99734
0.934479
0.940818
0.996058
0.993835
0.988541
0.92636
0.908751
0.945119
0.993199
0.975125
0.986738
0.986192
0.97313
0.969599
0.884488
0.879747
0.964886
0.900886
0.983774
0.88374
0.924942
0.993573
0.985553
0.97674
0.993031
0.887562
0.988985
0.9589
0.927162
0.990824
0.980007
0.982834
0.969959
0.895563
0.968372
0.873602
0.904748
0.96431
0.983797
0.978784
0.991196
0.993786
0.989876
0.958458
0.950708
0.963869
0.865349
0.964338
0.986012
0.989914
0.980634
0.979219
0.818766
0.982624
0.991487
0.988276
0.949697
0.970719
0.988856
0.957826
0.995562
0.989728
0.995361
0.920558
0.995468
0.992798
0.970039
0.992613
0.99053
0.996442
0.952781
0.9903
0.975261
0.945407
0.931949
0.992143
0.880745
0.858448
0.962165
0.914759
0.929158
0.83355
0.991598
0.874958
0.943664
0.970417
0.954917
0.987905
0.96885
0.896138
0.977827
0.953358
0.984347
0.957341
0.978128
0.980016
0.997471
0.985974
0.964382
0.955828
0.988744
0.967198
0.976225
0.977375
0.955669
0.986261
0.895768
0.875893
0.81114
0.960694
0.946053
0.989034
0.92616
0.989732
0.969811
0.990999
0.974932
0.985725
0.973395
0.915219
0.963059
0.948243
0.913711
0.987491
0.997004
0.941643
0.982137
0.984503
0.955753
0.979762
0.888227
0.988889
0.981658
0.98716
0.973153
0.973922
0.959824
0.955502
0.985026
0.972239
0.993265
0.996108
0.951939
0.98551
0.994987
0.968064
0.985111
0.872084
0.982656
0.988889
0.976288
0.988583
0.991274
0.963197
0.986499
0.972355
0.980802
0.973832
0.972519
0.965344
0.966833
0.944665
0.940184
0.88821
0.986078
0.947002
0.98198
0.973781
0.978264
0.963411
0.981225
0.907358
0.975918
0.939628
0.977314
0.98358
0.96326
0.974402
0.959284
0.964619
0.971431
0.968671
0.981606
0.973228
0.968525
0.984717
0.974827
0.96368
0.974116
0.977986
0.998032
0.984631
0.977761
0.975588
0.966741
0.990117
0.991289
0.989079
0.973617
0.918052
0.988522
0.926831
0.982996
0.948139
0.934977
0.979288
0.921337
0.975018
0.9735
0.974855
0.786742
0.957938
0.985837
0.982211
0.983611
0.975947
0.961484
0.9704
0.966119
0.953642
0.993742
0.983623
0.990356
0.989695
0.977232
0.977899
0.974079
0.979069
0.981964
0.983947
0.988495
0.982747
0.910629
0.96231
0.970354
0.955715
0.842675
0.935093
0.988074
0.966265
0.921803
0.986996
0.869933
0.992446
0.996307
0.995191
0.989049
0.79814
0.910933
0.963645
0.991769
0.984154
0.990074
0.999036
0.98893
0.986617
0.75532
0.998369
0.997436
0.986455
0.990187
0.978403
0.995898
0.988742
0.993749
0.988761
0.897391
0.958855
0.990646
0.977177
0.991334
0.91427
0.984496
0.994093
0.970463
0.980709
0.976443
0.989736
0.944374
0.860478
0.947815
0.968711
0.980547
0.992531
0.929773
0.994003
0.980446
0.935328
0.993965
0.978752
0.949211
0.988923
0.993497
0.993623
0.979143
0.993166
0.987407
0.982672
0.97414
0.987953
0.988396
0.901432
0.965303
0.980686
0.940555
0.994977
0.998773
0.977521
0.95889
0.992041
0.984388
0.992909
0.991406
0.993911
0.991077
0.992755
0.968293
0.903284
0.919535
0.874231
0.995013
0.973064
0.943062
0.990245
0.988508
0.993745
0.995013
0.996818
0.947836
0.992098
0.947992
0.949516
0.85377
0.955591
0.990547
0.946344
0.921224
0.95966
0.986901
0.993321
0.916167
0.97706
0.88776
0.998814
0.998697
0.992386
0.992541
0.994872
0.990203
0.989418
0.991355
0.98506
0.984091
0.866965
0.947717
0.986896
0.987775
0.976985
0.786467
0.9372
0.962538
0.991199
0.90776
0.982016
0.99256
0.9508
0.995526
0.955027
0.985105
0.984578
0.984936
0.908406
0.988701
0.993632
0.985913
0.986165
0.98458
0.973325
0.990253
0.990728
0.987594
0.991795
0.980737
0.990796
0.987988
0.987274
0.986085
0.975287
0.9909
0.977185
0.968342
0.952184
0.957008
0.989478
0.987811
0.96983
0.984611
0.977816
0.984665
0.985081
0.878734
0.990798
0.992106
0.892066
0.979738
0.979397
0.982917
0.98384
0.601691
0.864001
0.958919
0.596602
0.537494
0.867841
0.8125
0.946459
0.944308
0.782927
0.468046
0.878393
0.964043
0.955752
0.955579
0.952575
0.941271
0.941614
0.886176
0.973737
0.937833
0.93089
0.961736
0.96792
0.951024
0.973394
0.939475
0.944953
0.95918
0.973856
0.954693
0.948709
0.98815
0.977694
0.991709
0.993821
0.995127
0.980664
0.957008
0.834459
0.977998
0.963752
0.965157
0.538013
0.763697
0.941589
0.957316
0.967136
0.936115
0.944963
0.964845
0.878834
0.905315
0.489706
0.166349
0.0460269
0
fixedStep chrom=chr4 start=1 step=50000 span=50000
0.30234
0.800102
0.979679
0.861055
0.92993
0.964113
0.918518
0.89847
0.904961
0.915194
0.984872
0.90864
0.979646
0.969973
0.860962
0.955457
0.974578
0.985848
0.956443
0.953676
0.987677
0.936058
0.930727
0.987936
0.978573
0.936708
0.965336
0.957693
0.686956
0.994675
0.932921
0.980793
0.962542
0.960971
0.979267
0.990733
0.950613
0.975855
0.978373
0.989426
0.947696
0.974233
0.931406
0.969303
0.977261
0.986398
0.982991
0.968798
0.964282
0.971839
0.924329
0.974829
0.970475
0.986496
0.96418
0.973997
0.984962
0.974605
0.952585
0.97013
0.976827
0.95232
0.981671
0.927105
0.982099
0.977739
0.977502
0.98968
0.989201
0.970416
0.75819
0.583484
0.83722
0.994456
0.990456
0.99943
0.997055
0.750925
0.494427
0.353091
0.397019
0.304891
0.356312
0.563094
0.780962
0.982247
0.976852
0.987194
0.976363
0.993915
0.98703
0.973752
0.980204
0.9921
0.996296
0.990208
0.99065
0.998064
0.965514
0.863836
0.977976
0.980895
0.996555
0.909313
0.907087
0.912411
0.909192
0.991319
0.883267
0.804588
0.894259
0.889973
0.992627
0.98611
0.956129
0.843267
0.986895
0.989906
0.991581
0.98984
0.968393
0.99131
0.976028
0.992368
0.993023
0.992266
0.992962
0.973554
0.9933
0.996918
0.984192
0.994858
0.939185
0.94396
0.981791
0.9759
0.952634
0.977609
0.987161
0.938439
0.979347
0.967293
0.983717
0.98405
0.96772
0.987527
0.992934
0.967907
0.980498
0.95478
0.998541
0.99002
0.976359
0.992056
0.988837
0.990115
0.971087
0.983564
0.986686
0.9679
0.992366
0.982334
0.992897
0.985388
0.992991
0.989356
0.984959
0.988441
0.928371
0.899054
0.992471
0.994676
0.771966
0.986364
0.994043
0.941977
0.664835
0.996784
0.877942
0.382548
0.352074
0.40174
0.377188
0.440833
0.172516
0.0220021
0.0242982
0.27806
0.526252
0.429259
0.409274
0.484931
0.529813
0.474283
0.676045
0.647602
0.986373
0.982886
0.986749
0.977789
0.995721
0.99693
0.977673
0.997758
0.996048
0.985978
0.965574
0.980521
0.959758
0.978757
0.969372
0.987118
0.989627
0.960336
0.995298
0.870532
0.902831
0.989196
0.993327
0.996354
0.930704
0.86278
0.839105
0.924454
0.874716
0.97988
0.998233
0.828034
0.993529
0.977008
0.968588
0.827589
0.986828
0.914496
0.992044
0.88601
0.932031
0.977984
0.969187
0.956352
0.972762
0.886797
0.983157
0.978136
0.979735
0.974649
0.818276
0.931436
0.977174
0.875391
0.956583
0.996266
0.99063
0.962388
0.946195
0.911409
0.974317
0.991659
0.88812
0.99089
0.990699
0.985551
0.944575
0.96985
0.987454
0.976388
0.950507
0.972055
0.919677
0.99908
0.999843
0.980798
0.985309
0.922501
0.975282
0.935951
0.911106
0.995123
0.961543
0.98586
0.867918
0.984988
0.990585
0.911976
0.896437
0.998116
0.990862
0.980569
0.912622
0.827477
0.975259
0.991635
0.991004
0.878813
0.952331
0.872485
0.965725
0.998751
0.94306
0.99489
0.995446
0.992815
0.933833
0.870505
0.979771
0.882157
0.997167
0.967416
0.999037
0.994796
0.981191
0.994809
0.938337
0.987153
0.988747
0.941979
0.858679
0.969659
0.993031
0.976735
0.994698
0.975007
0.989881
0.989611
0.987752
0.976214
0.991131
0.902186
0.857975
0.989077
0.983133
0.889543
0.923701
0.99485
0.995434
0.993617
0.986244
0.988848
0.860755
0.954834
0.916606
0.994959
0.987549
0.973073
0.973181
0.988233
0.992637
0.980944
0.979721
0.967275
0.977257
0.985104
0.941505
0.978467
0.878855
0.970113
0.966851
0.967485
0.989878
0.991629
0.994922
0.900491
0.955354
0.94351
0.951743
0.911322
0.984347
0.992181
0.979096
0.890417
0.960393
0.889842
0.932808
0.993003
0.987762
0.99188
0.995535
0.995211
0.992165
0.971496
0.968245
0.852073
0.999232
0.973617
0.994407
0.981007
0.9316
0.923506
0.9616
0.993444
0.988247
0.985618
0.905956
0.976591
0.941834
0.992236
0.976651
0.947357
0.903101
0.965115
0.975896
0.973649
0.920852
0.982469
0.995644
0.99431
0.994855
0.997235
0.986744
0.995277
0.989408
0.992089
0.926814
0.903313
0.828295
0.994711
0.996187
0.987865
0.970688
0.971398
0.984565
0.925518
0.891623
0.86271
0.93789
0.976376
0.997556
0.926032
0.9445
0.971013
0.988258
0.995494
0.973641
0.97352
0.987236
0.980866
0.938246
0.989187
0.981381
0.953336
0.903978
0.976453
0.852122
0.929508
0.950884
0.96772
0.904527
0.982114
0.982736
0.980178
0.983781
0.936315
0.864449
0.992272
0.972138
0.981855
0.98522
0.888961
0.976532
0.987363
0.996268
0.985767
0.989289
0.990316
0.998736
0.991316
0.995746
0.989109
0.953583
0.986727
0.984682
0.995598
0.7746
0.994495
0.901044
0.965601
0.990124
0.997673
0.993227
0.996846
0.999483
0.991852
0.990075
0.980169
0.992008
0.995331
0.897232
0.950127
0.980818
0.995914
0.892353
0.981559
0.986846
0.986752
0.994498
0.992126
0.990663
0.993182
0.895407
0.965482
0.990507
0.991133
0.987724
0.98965
0.883932
0.982848
0.967913
0.987031
0.993348
0.984345
0.982635
0.969841
0.977057
0.97583
0.982455
0.990293
0.989881
0.990531
0.986292
0.969284
0.991342
0.984909
0.99571
0.912992
0.98342
0.976007
0.965639
0.982003
0.988973
0.983484
0.986028
0.895688
0.861974
0.829589
0.956356
0.993896
0.962655
0.992829
0.903607
0.93892
0.987576
0.881778
0.956923
0.989774
0.904848
0.992966
0.995405
0.872033
0.972594
0.983112
0.970673
0.984251
0.992734
0.994758
0.992565
0.986633
0.991375
0.998496
0.996463
0.944773
0.97394
0.959827
0.984748
0.988415
0.995731
0.9825
0.959898
0.992933
0.928016
0.989749
0.955007
0.990377
0.994305
0.999243
0.979641
0.99638
0.993712
0.918999
0.989776
0.990332
0.986226
0.999429
0.955861
0.998406
0.969694
0.986933
0.976956
0.989551
0.97344
0.997805
0.968915
0.927
0.991402
0.968988
0.982433
0.988677
0.961843
0.948499
0.950429
0.985463
0.948956
0.98009
0.983202
0.989922
0.972798
0.965193
0.979586
0.997073
0.994211
0.992363
0.985023
0.9948
0.981755
0.987703
0.998332
0.996334
0.999611
0.952599
0.96818
0.99259
0.996004
0.993619
0.987286
0.98616
0.98938
0.996487
0.993804
0.977227
0.953124
0.981689
0.987531
0.997924
0.996395
0.964107
0.991876
0.992963
0.718711
0.996763
0.990968
0.969589
0.981934
0.99765
0.973481
0.981665
0.994324
0.991299
0.998267
0.880767
0.982795
0.988903
0.96337
0.994961
0.97864
0.99179
0.96223
0.999376
0.869175
0.984006
0.974685
0.99915
0.955033
0.999515
0.988709
0.995599
0.985897
0.956222
0.988081
0.99386
0.990609
0.973619
0.992641
0.972068
0.974428
0.976549
0.969989
0.995291
0.865692
0.916852
0.998286
0.958199
0.960681
0.991466
0.99667
0.999061
0.972521
0.987607
0.971872
0.992841
0.92491
0.971057
0.979452
0.986049
0.935669
0.94342
0.993283
0.991226
0.98775
0.975221
0.997938
0.997553
0.976783
0.97608
0.939472
0.992286
0.989412
0.98883
0.923787
0.995339
0.985059
0.993478
0.997908
0.979919
0.931909
0.868406
0.988877
0.997116
0.943438
0.977908
0.989219
0.995821
0.991695
0.993783
0.999385
0.987662
0.994893
0.993741
0.994532
0.919203
0.924007
0.960678
0.990912
0.980339
0.969042
0.951499
0.991276
0.98357
0.954202
0.945541
0.900757
0.936176
0.967923
0.974121
0.948494
0.992817
0.989341
0.937113
0.918413
0.968678
0.939637
0.981682
0.948267
0.941037
0.987281
0.954502
0.987039
0.983733
0.960865
0.969899
0.889183
0.980414
0.98718
0.991351
0.993213
0.991334
0.982835
0.962116
0.973979
0.992988
0.840065
0.896733
0.988453
0.985876
0.978238
0.995311
0.980564
0.977128
0.934936
0.928501
0.98783
0.988209
0.957347
0.990315
0.984009
0.983454
0.930215
0.917912
0.989463
0.965554
0.978419
0.979045
0.97028
0.920589
0.964892
0.938223
0.957037
0.964084
0.961432
0.978776
0.980504
0.967598
0.946813
0.97634
0.923471
0.987297
0.989068
0.968422
0.988707
0.980671
0.975514
0.988334
0.967803
0.977231
0.964051
0.958279
0.977482
0.903868
0.978475
0.98864
0.988818
0.981771
0.958657
0.981091
0.960884
0.989337
0.979146
0.877095
0.982841
0.921167
0.954422
0.968326
0.992631
0.993791
0.997366
0.997939
0.994369
0.996676
0.996053
0.994653
0.898789
0.983613
0.951763
0.972184
0.982359
0.97164
0.977165
0.892014
0.943479
0.986183
0.994078
0.984181
0.961537
0.99015
0.995657
0.924757
0.964287
0.939504
0.985709
0.998855
0.997457
0.966003
0.967089
0.877096
0.995663
0.94111
0.95294
0.935965
0.992546
0.990019
0.967207
0.982877
0.95585
0.949867
0.930236
0.839835
0.896675
0.978548
0.959681
0.890315
0.987401
0.988644
0.984238
0.943739
0.970396
0.960218
0.982775
0.873009
0.937083
0.986877
0.994002
0.945761
0.961406
0.927181
0.960341
0.995499
0.926619
0.996844
0.963641
0.894145
0.993534
0.949991
0.920496
0.953693
0.937883
0.988391
0.975031
0.968662
0.967484
0.991993
0.986453
0.963599
0.944705
0.926476
0.997225
0.902698
0.978227
0.916862
0.887432
0.991168
0.964942
0.978765
0.985834
0.925219
0.992713
0.964911
0.906184
0.982738
0.975312
0.965924
0.929451
0.957766
0.991823
0.892271
0.976667
0.883861
0.939842
0.906223
0.971753
0.98068
0.988414
0.998357
0.987495
0.980941
0.991794
0.995847
0.939883
0.834027
0.981672
0.962926
0.99712
0.991057
0.993466
0.985756
0.960591
0.9925
0.982763
0.978478
0.95959
0.993007
0.935694
0.968811
0.972763
0.847959
0.984781
0.975178
0.979297
0.909376
0.945954
0.949091
0.882541
0.993331
0.996295
0.993557
0.985802
0.952209
0.827562
0.965217
0.957963
0.842711
0.872615
0.993369
0.903481
0.744333
0.482654
0.224181
0.307062
0.109519
0.0884608
0
0
0.0325557
0.142469
0.240296
0.34808
0.13857
0.0961963
0.0380008
0.0306172
0.0239819
0.0310544
0.0122511
0.0293131
0.0289649
0.0221168
0.0305507
0.0196714
0.023264
0.0254715
0.0371261
0.0300811
0.033505
0.0271855
0.0249725
0.0403976
0.0210852
0.0271737
0.0218709
0.0329682
0.033925
0.03145
0.0273255
0.045534
0.0330841
0.0372342
0.0299684
0.0343149
0.0348369
0.035118
0.0378181
0.0522593
0.0308651
0.0397998
0.0378856
0.0438196
0.0250158
0.0350932
0.0111212
0.715642
0.994234
0.862404
0.871744
0.973504
0.955304
0.944883
0.904508
0.814291
0.948165
0.877657
0.946036
0.858083
0.765647
0.713392
0.995123
0.988551
0.97778
0.986093
0.905068
0.843686
0.916317
0.983628
0.883443
0.95984
0.945779
0.947928
0.903316
0.769483
0.832062
0.745962
0.986763
0.891041
0.905891
0.997633
0.880108
0.995988
0.950665
0.849102
0.991733
0.847344
0.876856
0.952743
0.95298
0.873022
0.994604
0.974051
0.968818
0.869568
0.985721
0.939143
0.99023
0.982032
0.931231
0.890666
0.995863
0.978595
0.992639
0.997888
0.961594
0.890583
0.993101
0.959545
0.97531
0.89668
0.920308
0.962435
0.92296
0.866517
0.96525
0.949035
0.978608
0.991099
0.996086
0.985656
0.972851
0.872206
0.924388
0.884318
0.988512
0.880685
0.996456
0.978561
0.989941
0.994449
0.968209
0.981319
0.967586
0.975799
0.969388
0.887159
0.869654
0.980626
0.969517
0.96586
0.96637
0.974722
0.970028
0.895086
0.975622
0.965165
0.907168
0.979944
0.978206
0.989445
0.994938
0.989925
0.954913
0.964311
0.935886
0.965047
0.894804
0.996096
0.959746
0.867649
0.78046
0.883255
0.972708
0.950364
0.860239
0.985988
0.855998
0.878467
0.933157
0.842096
0.995321
0.995018
0.965737
0.95821
0.968393
0.879542
0.889614
0.92512
0.948079
0.989688
0.94328
0.991353
0.981268
0.950516
0.968651
0.979216
0.493799
0.50216
0.993996
0.991718
0.880653
0.962209
0.907952
0.887221
0.986062
0.865321
0.995231
0.885575
0.966041
0.913407
0.882299
0.989577
0.989514
0.929307
0.966185
0.934114
0.927162
0.993551
0.994804
0.913345
0.97237
0.963197
0.947129
0.997244
0.923139
0.991233
0.959634
0.963688
0.946808
0.996704
0.963302
0.933895
0.945682
0.893109
0.978102
0.897425
0.981156
0.952231
0.930209
0.849733
0.993137
0.89814
0.996884
0.990382
0.994044
0.994248
0.877002
0.98802
0.986867
0.997987
0.998171
0.885562
0.995947
0.900334
0.806339
0.984131
0.980495
0.877672
0.965783
0.997666
0.966599
0.99075
0.942491
0.985819
0.993475
0.910097
0.987167
0.952199
0.983362
0.987223
0.952473
0.877267
0.976374
0.845903
0.95718
0.976619
0.991559
0.979808
0.958134
0.935119
0.923928
0.922559
0.903703
0.855636
0.925834
0.91157
0.952279
0.955401
0.99146
0.872436
0.927379
0.995582
0.980959
0.959289
0.9848
0.954918
0.987906
0.945346
0.93183
0.965714
0.955695
0.975121
0.992567
0.934121
0.99109
0.924004
0.98177
0.994272
0.988573
0.982531
0.966718
0.961905
0.889488
0.918292
0.994296
0.875182
0.867386
0.986481
0.939903
0.962866
0.886701
0.993092
0.810118
0.978139
0.852887
0.991958
0.979692
0.98409
0.97492
0.928528
0.98228
0.988753
0.990979
0.926514
0.929173
0.981599
0.936904
0.962407
0.884824
0.979074
0.993625
0.897942
0.992572
0.971511
0.89548
0.99662
0.938832
0.946177
0.908298
0.924643
0.969735
1
0.977217
0.943126
0.931277
0.986907
0.9736
0.99341
0.915883
0.990116
0.839461
0.957378
0.830554
0.996295
0.8122
0.963109
0.933432
0.903124
0.990489
0.97463
0.984662
0.973421
0.948285
0.962668
0.989051
0.982107
0.947502
0.993851
0.877591
0.921137
0.943129
0.986451
0.89973
0.88788
0.976376
0.997176
0.991622
0.879435
0.983038
0.704171
0.842315
0.815114
0.811147
0.967493
0.90559
0.887013
0.972444
0.960493
0.922417
0.896183
0.943461
0.95372
0.783226
0.665774
0.684945
0.711407
0.70499
0.751248
0.979499
0.94707
0.977653
0.920608
0.841637
0.952338
0.962292
0.971332
0.98187
0.951509
0.952272
0.859243
0.940973
0.937339
0.981238
0.920277
0.983527
0.856696
0.920266
0.840243
0.938897
0.97647
0.957229
0.986543
0.96908
0.979606
0.984416
0.977987
0.979209
0.95849
0.98174
0.837453
0.790657
0.793282
0.884036
0.994841
0.989291
0.944861
0.989516
0.866302
0.994606
0.993233
0.966366
0.913659
0.991079
0.949776
0.93338
0.96854
0.973283
0.959489
0.8997
0.958049
0.963549
0.896068
0.870326
0.896971
0.966361
0.997884
0.99017
0.956167
0.926952
0.881544
0.894294
0.884323
0.86581
0.904268
0.975291
0.859789
0.8758
0.902836
0.986247
0.973822
0.981627
0.992888
0.992495
0.980911
0.95549
0.915786
0.881227
0.985586
0.994755
0.959632
0.867947
0.992822
0.961705
0.957296
0.958584
0.962383
0.996462
0.932248
0.937877
0.961412
0.977386
0.973205
0.988769
0.87816
0.958557
0.978804
0.985366
0.994154
0.998638
0.962401
0.969781
0.994552
0.988421
0.839392
0.994794
0.939557
0.97498
0.961881
0.984028
0.97663
0.921663
0.836177
0.96367
0.826057
0.75283
0.896589
0.862874
0.745539
0.960063
0.949437
0.96466
0.9648
0.977274
0.966449
0.983666
0.978415
0.960302
0.977007
0.933145
0.899208
0.976569
0.985895
0.982531
0.983595
0.95216
0.973886
0.984916
0.941972
0.946666
0.985612
0.98575
0.989815
0.987489
0.988074
0.988124
0.961905
0.985312
0.933833
0.990059
0.994834
0.951791
0.982172
0.990857
1
0.912932
0.882342
0.974222
0.994425
0.902489
0.703528
0.971354
0.989589
0.917101
0.967886
0.986496
0.986062
0.949226
0.977747
0.936427
0.972756
0.929786
0.737792
0.917704
0.992172
0.87095
0.830892
0.915529
0.988544
0.970606
0.917482
0.9985
0.993381
0.988667
0.897596
0.947004
0.986424
0.9913
0.989687
0.901119
0.948147
0.99848
0.960238
0.933734
0.903715
0.929789
0.989443
0.994405
0.994736
0.991729
0.933386
0.887138
0.9999
0.983537
0.878722
0.97789
0.933104
0.981949
0.868412
0.876236
0.952173
0.994079
0.986948
0.982535
0.998736
0.971784
0.954193
0.942491
0.958636
0.991723
0.99801
0.992043
0.998904
0.811047
0.971358
0.973966
0.960405
0.857676
0.996947
0.950157
0.987349
0.977374
0.932162
0.825687
0.976215
0.98489
0.965385
0.942681
0.979509
0.949979
0.901497
0.990266
0.993704
0.997864
0.960905
0.986342
0.993498
0.97725
0.89553
0.98866
0.871778
0.949226
0.909282
0.801478
0.987192
0.881596
0.88792
0.97887
0.969801
0.944004
0.98005
0.971677
0.979773
0.958889
0.98773
0.980118
0.954652
0.973862
0.986193
0.972225
0.960066
0.968481
0.964302
0.836233
0.90904
0.986753
0.982886
0.961473
0.923728
0.98016
0.979095
0.980297
0.974083
0.989561
0.995367
0.998949
0.97721
0.982503
0.955812
0.883816
0.991927
0.886698
0.850894
0.989275
0.951214
0.947603
0.873509
0.988673
0.980628
0.994066
0.908625
0.990553
0.988693
0.981163
0.980776
0.917219
0.994467
0.991674
0.993869
0.863174
0.940575
0.992737
0.94286
0.894266
0.965096
0.986333
0.930574
0.925855
0.991521
0.991279
0.935962
0.971763
0.904179
0.896585
0.982692
0.985504
0.96451
0.902869
0.965671
0.989895
0.962933
0.884526
0.883346
0.854216
0.932926
0.924345
0.971188
0.966927
0.940589
0.884714
0.98634
0.981436
0.894188
0.945601
0.942744
0.952498
0.977774
0.824256
0.982935
0.944192
0.992031
0.992796
0.979075
0.987279
0.98518
0.964409
0.918678
0.88672
0.964599
0.947398
0.975516
0.915543
0.954562
0.988769
0.869566
0.78967
0.972339
0.950773
0.883435
0.985473
0.997522
0.990472
0.951852
0.920294
0.985829
0.986532
0.937948
0.968352
0.986323
0.987252
0.933092
0.946334
0.981048
0.972196
0.993748
0.988996
0.984357
0.889057
0.875375
0.985623
0.97869
0.889145
0.992787
0.938476
0.986713
0.998433
0.96452
0.910894
0.993552
0.980417
0.98591
0.983391
0.927018
0.949736
0.992443
0.986304
0.995548
0.968031
0.995177
0.913161
0.976152
0.996109
0.998464
0.855622
0.858427
0.95227
0.944139
0.992382
0.929601
0.840073
0.98338
0.985806
0.984505
0.872759
0.88868
0.993101
0.97615
0.994547
0.926447
0.998669
0.958706
0.919336
0.933803
0.806835
0.941509
0.980887
0.995628
0.876593
0.840499
0.896034
0.924225
0.997011
0.912669
0.889712
0.951889
0.878532
0.995158
0.887327
0.986665
0.874455
0.864785
0.965148
0.961072
0.981877
0.886714
0.874445
0.997729
0.998679
0.905116
0.992842
0.976855
0.970927
0.994195
0.991364
0.992942
0.996027
0.990685
0.985144
0.794368
0.962878
0.972988
0.996005
0.962966
0.992966
0.969984
0.988513
0.947776
0.985071
0.986431
0.990631
0.988073
0.845426
0.732053
0.89315
0.908165
0.989187
0.999219
0.97278
0.964039
0.984301
0.882575
0.886386
0.861555
0.934619
0.993254
0.900417
0.84398
0.932748
0.991898
0.99168
0.990657
0.952231
0.988934
0.984597
0.976946
0.944193
0.878644
0.986668
0.988679
0.963721
0.957604
0.988103
0.922249
0.869862
0.964681
0.985081
0.947473
0.995822
0.994715
0.954445
0.996247
0.932431
0.990966
0.895026
0.962128
0.879022
0.978286
0.993683
0.868005
0.989189
0.968797
0.990925
0.984127
0.996097
0.994579
0.991267
0.943411
0.971012
0.84617
0.988683
0.972969
0.911947
0.996148
0.992764
0.991807
0.927061
0.994023
0.897541
0.955412
0.952853
0.988694
0.970709
0.964208
0.966313
0.987243
0.80531
0.981683
0.952716
0.87525
0.971405
0.905638
0.889847
0.883234
0.942466
0.887688
0.86396
0.929056
0.934898
0.892067
0.93893
0.847545
0.9865
0.986213
0.983958
0.98453
0.930994
0.844333
0.990913
0.938042
0.9576
0.950938
0.865394
0.996325
0.995548
0.911281
0.941716
0.962141
0.971752
0.980141
0.97339
0.991445
0.891689
0.887034
0.871813
0.891326
0.928393
0.941425
0.926594
0.912725
0.87524
0.993178
0.976398
0.998392
0.988301
0.957572
0.799621
0.994407
0.992506
0.976623
0.979193
0.761234
0.99293
0.975708
0.961871
0.985136
0.971289
0.992534
0.955149
0.994306
0.968816
0.966007
0.987961
0.971025
0.934027
0.975708
0.980501
0.994117
0.962149
0.888427
0.95054
0.987466
0.988274
0.968657
0.994986
0.991838
0.994001
0.996559
0.989346
0.870664
0.925058
0.925919
0.973539
0.935659
0.989638
0.905977
0.953487
0.971749
0.98417
0.913252
0.973201
0.941277
0.99021
0.98325
0.979262
0.766929
0.963465
0.971421
0.867197
0.95584
0.925553
0.993258
0.972186
0.981154
0.939419
0.917995
0.956523
0.991243
0.833464
0.397529
0.670976
0.990685
0.968077
0.982887
0.917129
0.853728
0.815289
0.982375
0.916439
0.984116
0.965058
0.892819
0.836914
0.811071
0.919926
0.846513
0.994208
0.825
0.966219
0.928227
0.990991
0.885019
0.980342
0.943793
0.949701
0.964012
0.979406
0.900452
0.945002
0.936259
0.997931
0.9436
0.962821
0.992796
0.879032
0.968256
0.881785
0.881189
0.982608
0.967605
0.985235
0.914174
0.93689
0.96791
0.993174
0.964258
0.98368
0.792172
0.987585
0.945833
0.925519
0.969869
0.976578
0.996786
0.996538
0.914217
0.948911
0.994286
0.809136
0.990404
0.903939
0.982101
0.925948
0.880924
0.977312
0.873956
0.990171
0.978014
0.992394
0.910892
0.901555
0.906614
0.794124
0.929313
0.924323
0.883544
0.995296
0.997769
0.95287
0.839651
0.923158
0.993882
0.932183
0.987268
0.99983
0.900357
0.979394
0.962202
0.934415
0.940454
0.965289
0.938825
0.987295
0.987461
0.901567
0.975606
0.997368
0.967402
0.992433
0.984015
0.920891
0.94751
0.98939
0.99443
0.991237
0.994811
0.94475
0.996009
0.994085
0.863192
0.986791
0.929893
0.980322
0.979421
0.978637
0.911968
0.976153
0.988642
0.968664
0.988117
0.92691
0.980662
0.971248
0.939691
0.997726
0.996644
0.963413
0.918606
0.980095
0.991402
0.976629
0.981346
0.848515
0.966252
0.962854
0.98954
0.868217
0.985533
0.831556
0.947397
0.983954
0.98824
0.896618
0.979609
0.988192
0.97904
0.926736
0.897268
0.904929
0.783187
0.957224
0.991417
0.976125
0.98975
0.883802
0.995755
0.888199
0.935522
0.858714
0.993042
0.999191
0.999566
0.879431
0.916717
0.90309
0.954128
0.936855
0.856587
0.817173
0.934346
0.918322
0.978373
0.90085
0.967056
0.994779
0.988166
0.99131
0.994852
0.876439
0.956219
0.913444
0.989859
0.869295
0.993347
0.890966
0.95966
0.993123
0.898257
0.985722
0.995501
0.834839
0.989698
0.87086
0.972978
0.96903
0.96809
0.959673
0.966042
0.974227
0.990323
0.954422
0.987875
0.990427
0.999055
0.9812
0.973942
0.971547
0.981572
0.991926
0.881938
0.883374
0.991699
0.997185
0.991588
0.992738
0.999287
0.97947
0.996557
0.878179
0.954514
0.952172
0.920082
0.94297
0.968273
0.935241
0.986381
0.939208
0.984985
0.985143
0.973373
0.995854
0.944016
0.99167
0.973484
0.981383
0.986637
0.987689
0.978471
0.991069
0.992327
0.991943
0.94477
0.987928
0.992304
0.866135
0.98959
0.985718
0.965074
0.975113
0.966031
0.972954
0.986799
0.9887
0.993397
0.974617
0.966885
0.966333
0.898766
0.992774
0.95991
0.873465
0.991406
0.97574
0.997691
0.996225
0.949012
0.895679
0.992229
0.996052
0.830171
0.991947
0.998982
0.983177
0.99599
0.958939
0.995016
0.886647
0.928796
0.991981
0.997162
0.987876
0.958055
0.996466
0.939165
0.95808
0.999782
0.851151
0.981831
0.997605
0.99716
0.995741
0.963335
0.984944
0.922361
0.758447
0.995818
0.994203
0.995062
0.987688
0.828477
0.915304
0.998416
0.971072
0.969297
0.923335
0.981321
0.988836
0.995153
0.978638
0.388908
0.524132
0.605668
0.647717
0.109111
0.615925
0.989571
0.911638
0.984387
0.98436
0.997432
0.974439
0.968849
0.767725
0.987557
0.955812
0.958059
0.842506
0.790472
0.555304
0.163304
0.759626
0.994198
0.90283
0.994499
0.980539
0.990566
0.98494
0.99208
0.958474
0.957772
0.812212
0.970112
0.993807
0.905169
0.997617
0.980577
0.879237
0.995957
0.995546
0.982547
0.920845
0.926378
0.948373
0.896552
0.955206
0.885183
0.995431
0.925279
0.992343
0.966028
0.932511
0.988547
0.995886
0.96617
0.994541
0.97606
0.957701
0.975058
0.977718
0.943196
0.970926
0.891781
0.945292
0.933351
0.978847
0.969175
0.981113
0.994938
0.997579
0.993903
0.992937
0.957742
0.971651
0.870041
0.955187
0.993938
0.988339
0.982252
0.935694
0.947474
0.798154
0.994398
0.89151
0.986897
0.902593
0.985602
0.970996
0.952903
0.961925
0.888716
0.962125
0.855274
0.973166
0.980578
0.96962
0.875072
0.995353
0.954193
0.98482
0.96551
0.983521
0.907258
0.983445
0.951081
0.973843
0.857593
0.965501
0.997571
0.995741
0.991844
0.968851
0.904341
0.987037
0.90055
0.95197
0.917923
0.88527
0.986637
0.866873
0.959558
0.978776
0.99335
0.981293
0.901588
0.989284
0.996808
0.990811
0.974412
0.960072
0.993446
0.963938
0.986868
0.994486
0.971373
0.975626
0.987756
0.926731
0.997507
0.99493
0.993129
0.99172
0.992933
0.865181
0.991479
0.987702
0.970058
0.988903
0.941445
0.924161
0.986658
0.998063
0.909259
0.994426
0.892353
0.95488
0.933332
0.995824
0.992072
0.933111
0.996833
0.967473
0.935696
0.930847
0.993102
0.940246
0.98801
0.967273
0.979039
0.889345
0.855328
0.994299
0.875269
0.869672
0.971424
0.995421
0.91828
0.90614
0.98876
0.961917
0.952102
0.869015
0.882239
0.873365
0.99434
0.76781
0.983814
0.961792
0.977456
0.872204
0.914614
0.953342
0.950297
0.934873
0.97897
0.982775
0.870744
0.949447
0.96967
0.975191
0.874352
0.993816
0.943102
0.990966
0.896722
0.975505
0.968093
0.978755
0.985786
0.919492
0.961411
0.986036
0.820873
0.96129
0.958596
0.911232
0.985124
0.903862
0.992164
0.991593
0.975898
0.983829
0.988251
0.918077
0.983716
0.966702
0.918915
0.992313
0.995323
0.750539
0.983474
0.930453
0.831573
0.939022
0.992503
0.988227
0.96738
0.997633
0.993319
0.994432
0.931701
0.974247
0.997071
0.99609
0.967287
0.979408
0.944781
0.903151
0.958546
0.996808
0.969944
0.986205
0.981392
0.915881
0.956151
0.977376
0.934092
0.993372
0.99674
0.880735
0.899782
0.946901
0.994095
0.966564
0.993809
0.464785
0.232544
0.260487
0.346661
0.313572
0.26885
0.618391
0.99166
0.992098
0.899161
0.97314
0.957327
0.957671
0.965641
0.988378
0.995614
0.860448
0.977843
0.996156
0.872759
0.969599
0.993156
0.992732
0.98354
0.951399
0.878038
0.988663
0.980227
0.976903
0.996072
0.996947
0.970231
0.924498
0.970415
0.990266
0.998307
0.966001
0.978846
0.995138
0.975032
0.928688
0.855714
0.969101
0.986868
0.999028
0.992974
0.990985
0.894451
0.992384
0.997782
0.962842
0.88271
0.980745
0.985
0.995204
0.948819
0.969691
0.992282
0.960521
0.979036
0.905861
0.967156
0.94603
0.909344
0.967791
0.909031
0.927622
0.974556
0.827908
0.949779
0.819946
0.994307
0.992716
0.986952
0.973944
0.924727
0.914321
0.975992
0.997708
0.983261
0.960523
0.948281
0.983866
0.992282
0.973718
0.985013
0.959896
0.997904
0.979049
0.998967
0.993885
0.988679
0.869427
0.981184
0.914909
0.997744
0.994654
0.9995
0.991017
0.984279
0.996573
0.996282
0.998047
0.97149
0.9943
0.988788
0.978577
0.991682
0.987799
0.99749
0.979906
0.995557
0.99387
0.995842
0.974109
0.992261
0.867599
0.956128
0.921284
0.977159
0.970203
0.98278
0.959603
0.950862
0.956487
0.906158
0.995439
0.987658
0.972405
0.991938
0.993627
0.991851
0.99738
0.989887
0.912332
0.991291
0.960212
0.903382
0.92052
0.95552
0.993972
0.9778
0.957502
0.983151
0.844564
0.90752
0.965354
0.971925
0.961979
0.973822
0.959095
0.960545
0.964388
0.974723
0.985613
0.902939
0.96183
0.991965
0.990111
0.961823
0.974259
0.955697
0.989265
0.990604
0.989204
0.981006
0.96915
0.9899
0.992782
0.981448
0.988114
0.916332
0.993795
0.928275
0.994915
0.868282
0.977596
0.847324
0.990602
0.990825
0.990507
0.991342
0.888262
0.909826
0.977522
0.858577
0.9604
0.993965
0.933415
0.965684
0.930269
0.984551
0.941138
0.981065
0.797179
0.980952
0.985077
0.894993
0.905236
0.986897
0.974863
0.995833
0.974694
0.884823
0.875519
0.978376
0.941168
0.997733
0.92707
0.907195
0.991197
0.976931
0.884009
0.996032
0.990949
0.979465
0.997117
0.954263
0.995205
0.891638
0.934477
0.949346
0.970247
0.99768
0.949664
0.927904
0.879634
0.99518
0.979601
0.827906
0.902434
0.993826
0.984017
0.969998
0.973428
0.906238
0.992449
0.99365
0.877048
0.997289
0.793776
0.9367
0.842239
0.609332
0.508893
0.54031
0.594186
0.511341
0.580157
0.661595
0.897977
0.909521
0.990599
0.975445
0.895844
0.950396
0.948164
0.924344
0.97743
0.990757
0.989838
0.976999
0.823244
0.849303
0.936117
0.989804
0.89536
0.883392
0.991833
0.957999
0.978445
0.89409
0.96281
0.996328
0.765587
0.959625
0.933347
0.992596
0.874172
0.98677
0.930771
0.932022
0.99594
0.893022
0.998655
0.99556
0.91825
0.876346
0.996947
0.995966
0.989002
0.990001
0.982747
0.948221
0.882737
0.990238
0.998541
0.908964
0.812113
0.927662
0.850385
0.996648
0.947794
0.902765
0.956682
0.996314
0.97961
0.997136
0.984332
0.948691
0.961468
0.991288
0.903121
0.987605
0.963068
0.861577
0.838641
0.990515
0.988191
0.987152
0.939802
0.968136
0.974378
0.993825
0.984002
0.95239
0.967932
0.938726
0.968504
0.961818
0.940096
0.998128
0.995155
0.883608
0.985371
0.996968
0.946257
0.951725
0.903823
0.992564
0.996944
0.972387
0.918417
0.9463
0.987304
0.985646
0.958168
0.960245
0.905859
0.913539
0.963666
0.930079
0.993196
0.968084
0.930594
0.996346
0.924301
0.957462
0.933601
0.97472
0.890348
0.997929
0.983848
0.899426
0.898467
0.849972
0.989911
0.988782
0.991273
0.991151
0.981923
0.98204
0.929775
0.99725
0.987721
0.976686
0.989157
0.910678
0.970413
0.97576
0.926602
0.994409
0.990549
0.92463
0.97472
0.98788
0.949996
0.967393
0.962581
0.967082
0.971767
0.964706
0.934225
0.98271
0.951464
0.97417
0.981741
0.854127
0.934245
0.995121
0.999099
0.933378
0.993064
0.912001
0.995935
0.994513
0.996056
0.994383
0.990209
0.92633
0.993777
0.993581
0.994135
0.999518
0.992463
0.995382
0.988014
0.988509
0.985754
0.993817
0.987811
0.863286
0.956404
0.961126
0.966625
0.934014
0.996993
0.989438
0.992632
0.977288
0.991654
0.992899
0.988368
0.970682
0.990973
0.970962
0.953486
0.983719
0.983031
0.997558
0.926572
0.990128
0.997474
0.977225
0.949724
0.999277
0.850321
0.99243
0.952416
0.850257
0.93549
0.981869
0.996511
0.996739
0.986343
0.992622
0.998585
0.998807
0.996595
0.992672
0.968105
0.98779
0.891181
0.987392
0.963716
0.930092
0.972382
0.892588
0.980834
0.916146
0.998737
0.982326
0.925983
0.99318
0.972829
0.986216
0.984641
0.977381
0.987321
0.985846
0.992752
0.998983
0.992353
0.99007
0.905848
0.983358
0.99596
0.961878
0.988127
0.924523
0.99285
0.990222
0.88257
0.973838
0.86456
0.99484
0.97605
0.982231
0.993641
0.905507
0.99142
0.987006
0.984263
0.987498
0.9906
0.988583
0.997588
0.973997
0.993142
0.987693
0.821728
0.987397
0.963214
0.997924
0.981404
0.944082
0.932558
0.99332
0.988689
0.906272
0.919477
0.952239
0.944438
0.972112
0.981495
0.914299
0.991877
0.988934
0.865756
0.943264
0.988599
0.967907
0.963634
0.978523
0.878083
0.88503
0.816508
0.870834
0.977556
0.991123
0.922971
0.959084
0.978517
0.9938
0.925474
0.954357
0.860055
0.987468
0.957555
0.983994
0.971205
0.994529
0.977677
0.981284
0.967509
0.96894
0.963697
0.887679
0.988031
0.892068
0.988703
0.872108
0.978069
0.865511
0.96613
0.876087
0.981313
0.960792
0.967927
0.884883
0.865275
0.998852
0.915233
0.973935
0.979645
0.940894
0.970257
0.986219
0.829052
0.938801
0.921889
0.922023
0.934887
0.966126
0.97616
0.977914
0.995989
0.916555
0.929534
0.973905
0.993033
0.989818
0.965278
0.978964
0.998856
0.990087
0.992654
0.960886
0.952308
0.904727
0.985045
0.993264
0.989472
0.914739
0.989548
0.993105
0.958909
0.993376
0.995065
0.986125
0.99035
0.976419
0.991752
0.992053
0.991961
0.982483
0.931438
0.991837
0.97384
0.975197
0.996957
0.896463
0.98303
0.977749
0.954237
0.990475
0.981481
0.934672
0.90629
0.967107
0.964737
0.87821
0.986292
0.987835
0.968104
0.919627
0.979416
0.998295
0.959021
0.864881
0.983775
0.873751
0.988291
0.955444
0.987826
0.993153
0.966253
0.988787
0.946375
0.778621
0.991793
0.887029
0.700517
0.993233
0.875004
0.996576
0.978306
0.910424
0.745162
0.962228
0.813034
0.960588
0.947495
0.984551
0.9354
0.922592
0.891471
0.900741
0.962693
0.968458
0.969861
0.688245
0.676297
0.994839
0.988061
0.982917
0.991302
0.978218
0.985903
0.977326
0.989827
0.993291
0.990687
0.919071
0.974582
0.981956
0.943961
0.995919
0.951922
0.992358
0.989326
0.934453
0.898096
0.986088
0.933244
0.964811
0.882405
0.911953
0.847708
0.997118
0.992628
0.83273
0.804986
0.994417
0.948663
0.976774
0.922842
0.997717
0.907776
0.98435
0.947504
0.993307
0.797829
0.88283
0.958384
0.923124
0.945069
0.986383
0.991928
0.979644
0.991469
0.951258
0.954802
0.99526
0.81888
0.887219
0.96388
0.982946
0.956407
0.993634
0.983124
0.98312
0.990614
0.901974
0.993848
0.874693
0.990347
0.993032
0.988726
0.987589
0.982746
0.960644
0.979379
0.986583
0.99189
0.944911
0.968664
0.966192
0.978356
0.989862
0.986704
0.985975
0.988496
0.901003
0.986053
0.988734
0.817787
0.819592
0.958513
0.990223
0.957912
0.970964
0.91406
0.954308
0.966604
0.96777
0.980501
0.965879
0.988106
0.902064
0.903175
0.91591
0.866062
0.933554
0.869849
0.8134
0.95074
0.886907
0.975362
0.892571
0.886883
0.994005
0.88748
0.990116
0.981121
0.994197
0.980044
0.978528
0.994504
0.997235
0.99578
0.9856
0.970951
0.941066
0.974864
0.995681
0.969275
0.982092
0.993127
0.995694
0.988894
0.988795
0.970427
0.974332
0.993441
0.883474
0.93914
0.997405
0.987411
0.982322
0.946201
0.994429
0.93288
0.955923
0.941115
0.998569
0.957042
0.993439
0.983677
0.994342
0.987788
0.986465
0.991168
0.998423
0.995897
0.916116
0.91736
0.970627
0.931915
0.930292
0.981035
0.978383
0.992117
0.996199
0.991476
0.992924
0.99145
0.99294
0.989777
0.770364
0.980785
0.942427
0.879665
0.994917
0.971483
0.995281
0.912379
0.994473
0.977555
0.994417
0.996286
0.999663
0.961827
0.97428
0.970029
0.891827
0.989077
0.986668
0.984338
0.967015
0.974343
0.986808
0.884755
0.992195
0.947185
0.993019
0.956098
0.871122
0.986884
0.994808
0.994541
0.937779
0.979173
0.991599
0.984025
0.994132
0.874534
0.933475
0.97209
0.921187
0.994617
0.990523
0.994585
0.996123
0.966374
0.976078
0.996699
0.975864
0.976784
0.990298
0.986474
0.95161
0.927346
0.956606
0.984881
0.980762
0.952429
0.995489
0.99523
0.983034
0.880316
0.995769
0.993059
0.985859
0.98888
0.933991
0.997965
0.948762
0.987481
0.983704
0.9758
0.976948
0.991233
0.990966
0.991113
0.985551
0.97917
0.919448
0.964198
0.984012
0.972614
0.9677
0.970693
0.907359
0.984192
0.975024
0.947156
0.866154
0.994414
0.969616
0.966114
0.899508
0.992068
0.998983
0.974056
0.964984
0.992301
0.933297
0.994453
0.97596
0.997658
0.955806
0.991155
0.996964
0.879943
0.984805
0.927017
0.932218
0.996478
0.994371
0.9256
0.989419
0.992246
0.974211
0.97095
0.967115
0.970724
0.967589
0.981607
0.862027
0.946168
0.908476
0.998204
0.992274
0.986606
0.989569
0.946725
0.96822
0.998056
0.97509
0.993207
0.95812
0.993423
0.996108
0.963591
0.994522
0.945585
0.993546
0.985926
0.987059
0.995414
0.997272
0.973606
0.992152
0.960133
0.958071
0.957396
0.943968
0.950206
0.990615
0.993564
0.938583
0.983066
0.993977
0.998064
0.840211
0.997003
0.984764
0.98337
0.932131
0.996735
0.97888
0.917911
0.992236
0.995441
0.891561
0.993499
0.967716
0.98868
0.990006
0.990751
0.983181
0.982697
0.992418
0.860046
0.978016
0.994452
0.991764
0.994455
0.988622
0.989704
0.98753
0.878062
0.88904
0.985736
0.954305
0.947683
0.906979
0.972948
0.981105
0.968038
0.992235
0.939886
0.969249
0.98333
0.96102
0.957779
0.982908
0.97215
0.955678
0.974562
0.91259
0.980638
0.968079
0.957471
0.985013
0.97939
0.991261
0.991042
0.961047
0.987453
0.876252
0.992697
0.984396
0.990023
0.992911
0.985026
0.971978
0.926853
0.926937
0.975936
0.924868
0.97717
0.983548
0.978568
0.931997
0.933064
0.941613
0.972889
0.975584
0.976895
0.935384
0.988308
0.959463
0.989055
0.974535
0.980424
0.990612
0.971599
0.996068
0.989413
0.994477
0.976419
0.985022
0.971877
0.986584
0.973028
0.911693
0.955779
0.86346
0.905155
0.919348
0.985548
0.975947
0.890866
0.899096
0.942396
0.96482
0.981473
0.973764
0.97344
0.990537
0.959872
0.948213
0.985752
0.987623
0.737845
0.960076
0.869714
0.984522
0.995687
0.984129
0.990481
0.982919
0.99659
0.941676
0.986411
0.950456
0.980228
0.989061
0.930828
0.981109
0.977842
0.962486
0.853507
0.927299
0.917575
0.980762
0.956479
0.959734
0.899392
0.969869
0.954774
0.963463
0.959669
0.902792
0.959584
0.942941
0.876563
0.983509
0.970822
0.956651
0.974461
0.996049
0.952579
0.989444
0.952611
0.956751
0.970702
0.864286
0.968294
0.908627
0.930357
0.918989
0.927633
0.96412
0.815933
0.985004
0.653713
0.603629
0.380225
0.555284
0.853022
0.931216
0.793403
0.582275
0.551306
0.558259
0.184282
0.215605
0.0952168
0.0388991
fixedStep chrom=chr5 start=1 step=50000 span=50000
0.57775
0.856726
0.942824
0.949768
0.749031
0.675527
0.937649
0.886698
0.983673
0.939314
0.968943
0.884618
0.884367
0.818127
0.566778
0.692132
0.645719
0.908406
0.962413
0.968943
0.910981
0.915616
0.983544
0.972438
0.990094
0.908735
0.934687
0.990239
0.986454
0.975396
0.982651
0.768576
0.668579
0.962272
0.87726
0.989663
0.987679
0.983
0.993039
0.911312
0.982034
0.938991
0.969845
0.990073
0.976822
0.997706
0.972198
0.994734
0.988937
0.968657
0.996213
0.988859
0.991325
0.997267
0.988611
0.993251
0.984675
0.993488
0.975075
0.995624
0.995007
0.983913
0.985883
0.999407
0.978035
0.941395
0.986647
0.992369
0.859075
0.969957
0.988289
0.998155
0.96226
0.975847
0.993143
0.97938
0.992411
0.985515
0.969002
0.992904
0.994469
0.993064
0.983122
0.986654
0.993199
0.974526
0.998745
0.997826
0.994874
0.900016
0.954071
0.994179
0.881026
0.963254
0.969212
0.940505
0.973619
0.951297
0.977379
0.997842
0.977957
0.991011
0.962942
0.995131
0.966446
0.993076
0.995029
0.937829
0.99081
0.974012
0.909643
0.994045
0.991132
0.98906
0.98978
0.995089
0.989713
0.991681
0.993034
0.999251
0.993841
0.990929
0.978649
0.984897
0.995471
0.987014
0.998409
0.976237
0.992779
0.996574
0.978006
0.976378
0.96326
0.979629
0.999448
0.988855
0.989675
0.996926
0.988017
0.867763
0.99432
0.904533
0.863479
0.74724
0.888013
0.698233
0.875756
0.993407
0.985907
0.994176
0.985312
0.986879
0.95309
0.978766
0.946694
0.99444
0.996489
0.994119
0.990809
0.959423
0.975396
0.877247
0.992953
0.884528
0.975093
0.908489
0.992685
0.95217
0.985878
0.993005
0.987974
0.992977
0.95692
0.973965
0.832323
0.967215
0.99622
0.990403
0.958338
0.951024
0.864027
0.987539
0.986759
0.99259
0.991457
0.899956
0.988387
0.996121
0.982637
0.992659
0.994529
0.911665
0.992713
0.993609
0.972935
0.960019
0.992791
0.989832
0.971136
0.924475
0.865552
0.961563
0.980355
0.953626
0.982885
0.98149
0.967167
0.963746
0.990658
0.984787
0.985837
0.991696
0.972031
0.993121
0.979686
0.947503
0.985768
0.989773
0.963424
0.981874
0.993374
0.990964
0.985259
0.996144
0.986249
0.949312
0.9737
0.996125
0.993628
0.997504
0.99827
0.996831
0.991532
0.955696
0.970869
0.987191
0.981438
0.97791
0.997786
0.989912
0.983373
0.961023
0.969853
0.95186
0.988666
0.956911
0.992498
0.982573
0.983682
0.87211
0.983102
0.971288
0.991998
0.916183
0.993632
0.992099
0.995281
0.980401
0.974618
0.956019
0.993871
0.987556
0.956116
0.987524
0.980003
0.99672
0.974544
0.999059
0.870008
0.990235
0.993068
0.99134
0.974514
0.98299
0.953638
0.947862
0.99118
0.955269
0.996109
0.957063
0.974629
0.977195
0.984903
0.993977
0.995402
0.996715
0.982053
0.990263
0.994989
0.986035
0.979842
0.988186
0.964674
0.96979
0.989627
0.984486
0.934522
0.987131
0.982088
0.978071
0.98701
0.942788
0.974934
0.983837
0.995646
0.781656
0.987899
0.885502
0.945115
0.994932
0.990516
0.940005
0.987964
0.993722
0.984567
0.9945
0.970131
0.959732
0.873194
0.995305
0.996404
0.993867
0.991738
0.984308
0.996488
0.956654
0.879328
0.913027
0.896303
0.994763
0.98159
0.989404
0.83546
0.927566
0.965738
0.977311
0.973102
0.978397
0.963578
0.939679
0.952507
0.954942
0.959713
0.987546
0.985612
0.990669
0.973729
0.95458
0.973113
0.93943
0.291264
0.0519067
0.812602
0.980148
0.965479
0.881782
0.974753
0.988396
0.98091
0.993195
0.945045
0.961199
0.978954
0.986989
0.971759
0.945013
0.965993
0.961376
0.99471
0.882531
0.881672
0.979216
0.984894
0.905491
0.980765
0.986586
0.980302
0.995463
0.981447
0.997791
0.971281
0.926183
0.970111
0.871064
0.97442
0.985463
0.972239
0.980714
0.982753
0.982641
0.91332
0.981107
0.993921
0.984122
0.952528
0.970496
0.973808
0.9878
0.997826
0.956601
0.968902
0.984425
0.936464
0.989353
0.987653
0.957467
0.954696
0.937967
0.94651
0.99883
0.989746
0.994156
0.926454
0.952064
0.480366
0.572093
0.621939
0.626669
0.645588
0.982749
0.974472
0.986193
0.876784
0.974703
0.973073
0.545847
0.208257
0.383957
0.974494
0.381216
0.443296
0.796426
0.977301
0.979238
0.973284
0.997622
0.967944
0.971925
0.796504
0.37448
0.771714
0.919571
0.737141
0.57526
0.844407
0.950568
0.972818
0.925814
0.977245
0.990076
0.987901
0.984666
0.958719
0.985829
0.995803
0.988771
0.929762
0.99446
0.961737
0.990679
0.996058
0.991692
0.987534
0.951881
0.987766
0.991782
0.985645
0.981734
0.985401
0.989693
0.953102
0.998215
0.947432
0.958086
0.97749
0.994814
0.995603
0.963259
0.947628
0.978202
0.961856
0.977468
0.988725
0.941469
0.991241
0.973799
0.970189
0.878935
0.989287
0.977301
0.990486
0.988811
0.99352
0.94455
0.9735
0.962158
0.983614
0.985585
0.989521
0.927464
0.976507
0.881974
0.8821
0.944234
0.95654
0.98149
0.954363
0.851249
0.975423
0.937943
0.974854
0.996264
0.975084
0.949399
0.998681
0.9919
0.950415
0.981306
0.939749
0.98438
0.994016
0.987467
0.96661
0.976009
0.965292
0.957831
0.954782
0.977959
0.969938
0.86458
0.985542
0.991041
0.983275
0.993241
0.982166
0.989544
0.989745
0.976813
0.975728
0.986772
0.973041
0.985899
0.974629
0.987145
0.922123
0.967525
0.991193
0.992686
0.962443
0.981145
0.985208
0.998504
0.961675
0.951424
0.94045
0.960731
0.998007
0.941072
0.974467
0.968867
0.961076
0.972562
0.991693
0.892811
0.961563
0.989832
0.997238
0.939073
0.996041
0.98364
0.909893
0.967247
0.977612
0.977283
0.989097
0.885104
0.81816
0.960873
0.973814
0.901352
0.997273
0.953751
0.9722
0.899337
0.990948
0.965026
0.960287
0.992149
0.711106
0.841456
0.922706
0.978395
0.980013
0.985699
0.973582
0.950644
0.987171
0.954361
0.994124
0.998814
0.944737
0.971249
0.988831
0.988973
0.978519
0.993031
0.992419
0.927121
0.889754
0.776978
0.994064
0.981404
0.980354
0.978703
0.956981
0.979023
0.881236
0.972432
0.970318
0.931853
0.958563
0.995328
0.975275
0.99759
0.984297
0.991204
0.995059
0.964313
0.995531
0.988336
0.986854
0.976162
0.959292
0.966616
0.969744
0.96969
0.959635
0.976486
0.988243
0.986158
0.971302
0.981716
0.948189
0.950662
0.946032
0.96175
0.968653
0.983652
0.97798
0.990228
0.954277
0.93682
0.97204
0.947878
0.944895
0.892218
0.87925
0.943423
0.915647
0.996003
0.972004
0.889986
0.846945
0.95107
0.989943
0.947008
0.952194
0.900254
0.958099
0.991965
0.924115
0.879338
0.995362
0.992237
0.976413
0.992102
0.97928
0.963367
0.984763
0.968583
0.990484
0.708625
0.470821
0.234701
0.163151
0.564122
0.595652
0.601477
0.825835
0.926859
0.995552
0.988347
0.926346
0.98661
0.975312
0.907307
0.981769
0.992637
0.981824
0.964405
0.895327
0.914577
0.926491
0.962695
0.988233
0.9258
0.976198
0.911384
0.937944
0.885203
0.957975
0.875226
0.988123
0.987692
0.949868
0.990055
0.988837
0.968311
0.90754
0.98448
0.985569
0.965462
0.985975
0.907758
0.987691
0.930429
0.925119
0.988591
0.981312
0.921287
0.931387
0.981168
0.996466
0.992528
0.980306
0.984797
0.938365
0.941123
0.956518
0.990988
0.956133
0.96699
0.966976
0.980022
0.980191
0.873254
0.973734
0.896352
0.861487
0.675988
0.903115
0.931388
0.963533
0.804877
0.980019
0.925194
0.999062
0.99752
0.978892
0.993571
0.995995
0.986413
0.987026
0.880238
0.947951
0.994906
0.988753
0.985604
0.993257
0.995927
0.987576
0.994485
0.884124
0.993421
0.954767
0.99543
0.98658
0.96047
0.993943
0.971526
0.890058
0.985874
0.993921
0.994437
0.937687
0.896522
0.891551
0.995333
0.987842
0.991089
0.993354
0.965533
0.987289
0.90804
0.980152
0.868898
0.986114
0.999098
0.921077
0.987205
0.96085
0.993005
0.893797
0.970122
0.99048
0.967033
0.940221
0.99746
0.92163
0.946898
0.871671
0.946731
0.908167
0.957306
0.904313
0.985329
0.955895
0.916111
0.990416
0.982213
0.911988
0.8946
0.951765
0.999307
0.834061
0.991891
0.945447
0.992899
0.98182
0.891021
0.943321
0.876694
0.919044
0.986797
0.911036
0.995028
0.937379
0.995245
0.968393
0.917393
0.959089
0.889126
0.955182
0.943877
0.978266
0.880279
0.983556
0.93424
0.937503
0.882628
0.981846
0.987657
0.992203
0.84889
0.852357
0.981625
0.900389
0.920348
0.900215
0.918627
0.965042
0.848046
0.974732
0.965738
0.969663
0.925836
0.798953
0.962684
0.84401
0.895848
0.928794
0.946409
0.984981
0.870784
0.778395
0.914157
0.913539
0.995373
0.907804
0.833629
0.851864
0.914941
0.90685
0.938875
0.955774
0.984268
0.985714
0.996997
0.99679
0.993993
0.965078
0.852394
0.923862
0.88267
0.97508
0.88395
0.972234
0.976565
0.991528
0.973192
0.970594
0.991016
0.926365
0.976454
0.907959
0.987861
0.864125
0.928094
0.96015
0.901784
0.881492
0.875389
0.986574
0.851352
0.901824
0.911651
0.88514
0.836682
0.885355
0.933344
0.898912
0.988822
0.917554
0.869247
0.992953
0.994829
0.865077
0.821262
0.645521
0.0208984
0.0957528
0.107524
0.0725087
0.104312
0.097147
0.0978902
0.0591147
0.0460455
0.0715124
0.0780058
0.0639725
0.219513
0.139855
0.072484
0.0904716
0.124405
0.0554801
0.0540274
0.0528544
0.0510547
0.049042
0.0457639
0.0448911
0.0458102
0.046735
0.0428985
0.0391447
0.0394208
0.0392802
0.0363014
0.0408618
0.0415552
0.044627
0.0456382
0.0427408
0.0443863
0.0485837
0.0427728
0.0399242
0.0407591
0.0452957
0.0385225
0.046691
0.0396901
0.0430978
0.0448979
0.0404424
0.0389057
0.0426005
0.0387241
0.0390645
0.0426836
0.0387026
0.0416252
0.0384215
0.0373827
0.0360372
0.0406314
0.0353628
0.0384685
0.039642
0.0491661
0.102979
0.166374
0.076185
0.0609002
0.0669766
0.0579688
0.0590057
0.0622388
0.0583428
0.0108771
0.0660002
0.83798
0.929115
0.709423
0.830152
0.771089
0.802222
0.627672
0.740819
0.859401
0.553671
0.738841
0.994671
0.945764
0.969545
0.977748
0.983971
0.996971
0.996818
0.993896
0.94528
0.996269
0.986996
0.87055
0.783874
0.921036
0.995954
0.995419
0.970856
0.995349
0.902544
0.962422
0.907876
0.870813
0.993417
0.992591
0.988635
0.919548
0.978678
0.843838
0.95678
0.92133
0.901409
0.946942
0.890519
0.967853
0.970997
0.986553
0.913873
0.987512
0.864419
0.956986
0.886717
0.994671
0.965539
0.995477
0.978356
0.896649
0.998221
0.99728
0.886353
0.960228
0.91404
0.862577
0.964857
0.991731
0.986677
0.923162
0.983188
0.983854
0.951601
0.85472
0.893278
0.898424
0.85518
0.940285
0.987169
0.982594
0.983883
0.987212
0.973784
0.905671
0.990848
0.966121
0.988365
0.949754
0.958127
0.916765
0.918994
0.986449
0.995715
0.965519
0.99214
0.93549
0.871024
0.961977
0.954288
0.987946
0.893992
0.83854
0.975036
0.987666
0.978781
0.983484
0.985158
0.969364
0.987683
0.988291
0.975063
0.911978
0.953738
0.944505
0.98167
0.941982
0.894279
0.989305
0.97178
0.981231
0.888906
0.960705
0.981726
0.959762
0.889934
0.940367
0.992478
0.945209
0.994271
0.987049
0.986678
0.994838
0.986569
0.994678
0.968225
0.887039
0.990628
0.978706
0.995363
0.995182
0.958074
0.961177
0.966783
0.965168
0.980297
0.992
0.985651
0.808683
0.994894
0.897938
0.934545
0.978476
0.97725
0.999008
0.99597
0.996905
0.982974
0.898277
0.878125
0.893203
0.990298
0.948021
0.961316
0.95827
0.896933
0.887705
0.980136
0.780327
0.991214
0.990279
0.895137
0.760534
0.955001
0.92827
0.994444
0.977923
0.986254
0.99222
0.977333
0.961052
0.904166
0.994966
0.995128
0.989509
0.985159
0.986073
0.944255
0.898692
0.975423
0.978303
0.992722
0.995597
0.965956
0.929191
0.990401
0.992251
0.993854
0.995666
0.981739
0.975302
0.852493
0.935017
0.895011
0.987062
0.999252
0.992021
0.888423
0.996495
0.880879
0.987852
0.964295
0.804231
0.899013
0.939586
0.932141
0.969493
0.987524
0.78574
0.954595
0.935237
0.92768
0.979026
0.936589
0.960254
0.888377
0.987572
0.993838
0.952997
0.962512
0.992156
0.975319
0.997869
0.975938
0.994083
0.989881
0.989238
0.998808
0.951311
0.983649
0.980086
0.923981
0.982367
0.975938
0.984609
0.625631
0.863292
0.988826
0.980573
0.981982
0.957671
0.893086
0.98958
0.984734
0.809273
0.991488
0.867174
0.707625
0.838719
0.987825
0.92413
0.9825
0.942545
0.994471
0.988867
0.98474
0.960557
0.885881
0.955835
0.993431
0.916524
0.93852
0.848842
0.889842
0.906251
0.937077
0.981686
0.981801
0.989648
0.955944
0.948187
0.998173
0.909686
0.776954
0.967441
0.948554
0.937845
0.968808
0.906237
0.968925
0.747944
0.994126
0.979153
0.995199
0.981411
0.879561
0.990096
0.987314
0.98598
0.897102
0.988443
0.985332
0.989387
0.978322
0.824386
0.984647
0.99288
0.970463
0.895077
0.906751
0.96561
0.980757
0.988386
0.978144
0.98247
0.949312
0.994005
0.952974
0.96695
0.9506
0.943917
0.966397
0.894654
0.915053
0.993137
0.944328
0.891483
0.973455
0.883701
0.864969
0.946392
0.989232
0.991283
0.995181
0.993527
0.994601
0.925346
0.988487
0.990627
0.995377
0.996368
0.999552
0.998252
0.974252
0.978325
0.90348
0.956852
0.961722
0.997889
0.995775
0.992732
0.949246
0.926827
0.90607
0.931203
0.750922
0.789146
0.872626
0.824221
0.956737
0.985343
0.940793
0.931701
0.918622
0.974672
0.992731
0.991659
0.962322
0.997384
0.995673
0.995678
0.99755
0.977075
0.918437
0.920418
0.920745
0.983847
0.993942
0.952058
0.960262
0.982383
0.979274
0.930859
0.968409
0.95989
0.966222
0.959802
0.951012
0.981758
0.954045
0.914428
0.793264
0.355823
0.196772
0.112039
0.122156
0.165217
0.125208
0.117953
0.134397
0.25223
0.427617
0.428612
0.265806
0.184558
0.089695
0.116813
0.138038
0.154225
0.297487
0.222773
0.0904156
0.120297
0.142598
0.154177
0.117364
0.110516
0.189536
0.326456
0.483764
0.346061
0.400613
0.415194
0.255897
0.188417
0.0900248
0.11833
0.140274
0.464899
0.564622
0.962831
0.963572
0.94184
0.877969
0.971627
0.993167
0.841678
0.985882
0.926673
0.987692
0.971594
0.995175
0.968614
0.99393
0.993916
0.998133
0.985441
0.974752
0.997362
0.995996
0.991775
0.984862
0.897067
0.968437
0.983176
0.877881
0.997534
0.961657
0.983295
0.909002
0.857509
0.981223
0.993929
0.998607
0.990435
0.952565
0.996063
0.996329
0.986274
0.969025
0.967029
0.973776
0.993557
0.992502
0.988541
0.991284
0.988544
0.986181
0.886509
0.993365
0.97835
0.982251
0.997741
0.994885
0.999873
0.946396
0.999485
0.913859
0.983831
0.980559
0.994996
0.983852
0.991758
0.993494
0.980409
0.879202
0.962627
0.987102
0.954093
0.923163
0.989111
0.985541
0.947907
0.847553
0.865515
0.984345
0.793014
0.95056
0.988397
0.984798
0.975265
0.990763
0.950265
0.851696
0.921163
0.955497
0.771833
0.931585
0.872529
0.969823
0.832598
0.882939
0.975707
0.941355
0.937381
0.931854
0.97062
0.957325
0.889461
0.986082
0.981062
0.98534
0.97066
0.985605
0.989511
0.987299
0.958899
0.937238
0.923164
0.925897
0.943657
0.950874
0.985575
0.965791
0.9887
0.99299
0.979484
0.990812
0.943466
0.977713
0.801251
0.907592
0.972205
0.887262
0.989091
0.990921
0.953024
0.974922
0.987932
0.996018
0.988254
0.983101
0.947199
0.890771
0.950523
0.991692
0.985284
0.985145
0.964455
0.928976
0.880613
0.995835
0.882125
0.972038
0.894543
0.885018
0.983896
0.954721
0.756962
0.880267
0.979862
0.974128
0.911839
0.952306
0.963803
0.978125
0.968385
0.916201
0.974958
0.975015
0.992028
0.976455
0.969802
0.976418
0.988629
0.975629
0.822993
0.995346
0.98572
0.830946
0.994002
0.988437
0.978742
0.980173
0.970132
0.975377
0.965304
0.914018
0.869072
0.876745
0.960901
0.922207
0.959442
0.952041
0.949895
0.9858
0.985345
0.922641
0.981944
0.967075
0.971018
0.897279
0.921214
0.987125
0.985914
0.983475
0.874368
0.991822
0.935836
0.969147
0.969699
0.983081
0.893163
0.862574
0.978543
0.979762
0.993145
0.982541
0.983138
0.949399
0.886382
0.91694
0.928097
0.860889
0.995618
0.991092
0.947433
0.985866
0.937947
0.870675
0.911452
0.924511
0.991086
0.958716
0.989324
0.972757
0.988065
0.933199
0.885723
0.828341
0.951495
0.988235
0.982387
0.930634
0.989856
0.990004
0.953797
0.895343
0.96368
0.977795
0.889544
0.991557
0.996175
0.986177
0.986771
0.975256
0.857281
0.993362
0.983849
0.953628
0.999244
0.981723
0.843354
0.989575
0.998755
0.924154
0.992268
0.933876
0.992946
0.961908
0.975825
0.990812
0.993736
0.986195
0.953907
0.923851
0.998973
0.959299
0.995551
0.967722
0.965138
0.993244
0.971937
0.983536
0.991125
0.975325
0.994075
0.992042
0.930434
0.879941
0.988335
0.989126
0.965688
0.891732
0.881333
0.953961
0.941932
0.997365
0.991392
0.985659
0.980013
0.975597
0.954871
0.983084
0.988704
0.961731
0.590297
0.938936
0.978772
0.93546
0.969211
0.877639
0.956069
0.992929
0.994284
0.89558
0.916299
0.947277
0.992101
0.951543
0.970529
0.937359
0.849241
0.984109
0.987735
0.925584
0.987157
0.99951
0.996079
0.968726
0.916202
0.876417
0.94959
0.993445
0.949272
0.992252
0.996815
0.998736
0.950607
0.95466
0.917454
0.889053
0.887352
0.927528
0.942031
0.991639
0.993665
0.855377
0.966218
0.994436
0.987324
0.997446
0.986846
0.913527
0.999447
0.984212
0.957444
0.997441
0.997096
0.842833
0.935735
0.977598
0.996391
0.991846
0.940049
0.962405
0.994912
0.96569
0.997964
0.995326
0.991352
0.991646
0.997001
0.778681
0.994715
0.951738
0.986718
0.949187
0.995749
0.995223
0.996925
0.894891
0.793991
0.95177
0.934661
0.82465
0.998508
0.992147
0.99688
0.959777
0.989907
0.987847
0.889402
0.965327
0.844694
0.992615
0.944192
0.850358
0.997611
0.879687
0.893618
0.984759
0.980052
0.996451
0.99596
0.985685
0.961624
0.978802
0.992421
0.988329
0.9905
0.979954
0.924549
0.987292
0.986953
0.968492
0.884804
0.960072
0.997346
0.986406
0.989666
0.988205
0.917115
0.996362
0.856262
0.984079
0.844642
0.936329
0.967549
0.989202
0.988701
0.988425
0.959351
0.98351
0.990403
0.988095
0.989653
0.908154
0.957985
0.994423
0.992875
0.990099
0.958377
0.937273
0.916172
0.863562
0.880094
0.972426
0.972936
0.926873
0.906405
0.961111
0.997895
0.993412
0.939183
0.994343
0.838957
0.962844
0.889987
0.962728
0.983059
0.973336
0.98351
0.927648
0.982412
0.966655
0.943201
0.972282
0.975507
0.990047
0.993502
0.985802
0.943407
0.987959
0.984132
0.98473
0.987421
0.954373
0.99921
0.996438
0.955568
0.996881
0.953982
0.985144
0.923878
0.862656
0.994447
0.920425
0.962436
0.995423
0.98165
0.987736
0.985089
0.979794
0.987793
0.962793
0.989362
0.957925
0.964779
0.985834
0.995079
0.9679
0.996835
0.887026
0.94574
0.975682
0.990613
0.963138
0.881282
0.990942
0.9454
0.982756
0.851871
0.990189
0.989126
0.970685
0.995257
0.990891
0.996978
0.980971
0.98728
0.991855
0.979993
0.991526
0.983988
0.850947
0.946153
0.819665
0.965411
0.975811
0.991249
0.837205
0.975798
0.91218
0.908191
0.874017
0.890065
0.887696
0.925313
0.918286
0.91386
0.90123
0.927502
0.818971
0.955596
0.901985
0.983074
0.870358
0.977
0.974846
0.978986
0.929186
0.893029
0.997116
0.960356
0.924637
0.989334
0.978616
0.991173
0.992871
0.952777
0.918631
0.991167
0.947164
0.909543
0.988992
0.948068
0.879692
0.939997
0.682919
0.649227
0.473713
0.797839
0.994458
0.951601
0.86764
0.977153
0.926977
0.797835
0.983802
0.959629
0.98591
0.494554
0.943604
0.9651
0.977573
0.926585
0.771448
0.439168
0.938672
0.894472
0.946612
0.870052
0.97554
0.94162
0.941796
0.928109
0.989333
0.989848
0.899299
0.885468
0.912902
0.894129
0.885081
0.840608
0.987714
0.96092
0.896951
0.989115
0.903183
0.99743
0.910937
0.84466
0.976909
0.996332
0.943168
0.99132
0.976241
0.952563
0.890516
0.963882
0.948254
0.976709
0.804241
0.787521
0.935743
0.995049
0.967359
0.885913
0.975142
0.930732
0.969236
0.989491
0.965556
0.78901
0.997709
0.986925
0.98832
0.995069
0.97082
0.993513
0.932261
0.911816
0.968706
0.982971
0.978439
0.995272
0.945574
0.972196
0.997885
0.996265
0.984315
0.988035
0.99277
0.980559
0.97619
0.979129
0.985392
0.991629
0.99424
0.953496
0.907433
0.786266
0.994181
0.950702
0.995273
0.995705
0.995821
0.921892
0.92372
0.922066
0.873493
0.994594
0.992832
0.989393
0.896445
0.996023
0.959189
0.950504
0.986185
0.992692
0.924999
0.98557
0.99268
0.895504
0.923175
0.988367
0.97041
0.988847
0.981842
0.999227
0.878337
0.956557
0.951077
0.99569
0.995652
0.990322
0.996935
0.961087
0.994642
0.989152
0.975481
0.991584
0.951034
0.992466
0.981753
0.987118
0.99293
0.991249
0.889624
0.981452
0.989843
0.988252
0.854025
0.898005
0.875972
0.894919
0.924579
0.952398
0.881594
0.899299
0.999069
0.992924
0.996927
0.972445
0.995893
0.99618
0.989067
0.998673
0.990275
0.985516
0.995851
0.993971
0.991941
0.997494
0.986707
0.996663
0.997541
0.996685
0.987872
0.99074
0.990514
0.983777
0.985445
0.989461
0.963504
0.979589
0.996233
0.994279
0.901281
0.902952
0.987665
0.820594
0.975034
0.990872
0.992907
0.982234
0.974937
0.937682
0.976329
0.947964
0.894812
0.98196
0.954453
0.98629
0.921588
0.840735
0.947698
0.967659
0.873317
0.898152
0.936358
0.992334
0.886689
0.997172
0.917176
0.990245
0.978688
0.996013
0.999169
0.993374
0.980791
0.995096
0.964514
0.946893
0.910754
0.908981
0.986856
0.986168
0.996077
0.980875
0.937973
0.940724
0.980311
0.825286
0.986843
0.871213
0.988352
0.935891
0.842594
0.881312
0.882218
0.864746
0.991021
0.975677
0.999812
0.983186
0.828586
0.973206
0.944079
0.993604
0.989051
0.807694
0.986425
0.989136
0.93986
0.996639
0.993508
0.878456
0.976651
0.883398
0.915943
0.979449
0.946105
0.992168
0.988193
0.995064
0.99424
0.910973
0.882223
0.903427
0.870706
0.972216
0.993163
0.939742
0.996395
0.993269
0.995292
0.984281
0.978705
0.961
0.993637
0.926261
0.982453
0.998128
0.995971
0.994902
0.98905
0.992373
0.911543
0.872328
0.98666
0.978819
0.923918
0.977037
0.939904
0.967035
0.946595
0.964871
0.923494
0.960908
0.96321
0.997196
0.893979
0.905524
0.968383
0.869094
0.989389
0.977074
0.980028
0.994681
0.90497
0.938935
0.925846
0.885313
0.959405
0.972451
0.854186
0.900776
0.892
0.92746
0.95325
0.901322
0.909987
0.98295
0.962064
0.994032
0.987368
0.982462
0.817123
0.993552
0.996399
0.991474
0.993824
0.855459
0.977769
0.99035
0.979963
0.963391
0.95047
0.997824
0.993936
0.948632
0.868539
0.922369
0.949218
0.880691
0.969394
0.998384
0.998961
0.99882
0.994862
0.970061
0.976795
0.981126
0.963959
0.963215
0.961283
0.983507
0.984899
0.987384
0.919813
0.966524
0.916061
0.983629
0.991908
0.993072
0.869825
0.991016
0.995941
0.976975
0.847523
0.951189
0.976518
0.987817
0.956721
0.989198
0.957411
0.970895
0.875732
0.996154
0.983497
0.998989
0.954992
0.970328
0.986351
0.956268
0.994542
0.888595
0.958025
0.927225
0.941483
0.977162
0.945318
0.993326
0.954633
0.984483
0.977353
0.981695
0.969374
0.853979
0.973224
0.98125
0.959284
0.991051
0.991523
0.891714
0.991671
0.994468
0.877748
0.968317
0.962982
0.983436
0.899692
0.82358
0.965835
0.838311
0.976472
0.995119
0.960398
0.949514
0.972824
0.992111
0.853227
0.883406
0.993471
0.911966
0.916282
0.990206
0.888785
0.912068
0.972041
0.984619
0.995138
0.846078
0.950631
0.993752
0.885085
0.996017
0.99602
0.98267
0.947185
0.824044
0.987644
0.991206
0.907506
0.971991
0.988181
0.939939
0.922017
0.964083
0.993422
0.927272
0.912547
0.879108
0.979873
0.994532
0.980107
0.954331
0.977768
0.872491
0.919843
0.997857
0.997876
0.977871
0.805268
0.944669
0.995159
0.884355
0.995847
0.914354
0.884112
0.910514
0.840905
0.940974
0.966215
0.985194
0.975819
0.9744
0.915649
0.986847
0.995077
0.997813
0.976168
0.994876
0.883804
0.898044
0.951136
0.967661
0.970844
0.949698
0.99767
0.996676
0.987712
0.895883
0.996606
0.995657
0.995047
0.993783
0.877475
0.987533
0.973247
0.995149
0.998506
0.995659
0.902246
0.993483
0.937346
0.905466
0.935245
0.950163
0.927845
0.986647
0.956586
0.99214
0.994044
0.980844
0.985698
0.979488
0.973025
0.949068
0.990536
0.979817
0.993509
0.983262
0.98939
0.992352
0.975578
0.867734
0.98239
0.983833
0.98677
0.935718
0.890494
0.97253
0.933436
0.991435
0.976928
0.9382
0.88705
0.978904
0.982702
0.926471
0.991518
0.867645
0.892902
0.93662
0.995951
0.985479
0.954306
0.990732
0.958364
0.96802
0.964479
0.928435
0.960221
0.945163
0.886697
0.874847
0.875049
0.963065
0.981275
0.975755
0.843489
0.952015
0.923752
0.909906
0.986099
0.986956
0.994587
0.987268
0.907928
0.9897
0.989813
0.983754
0.817316
0.928343
0.994994
0.950393
0.988113
0.979446
0.918781
0.993226
0.960455
0.987919
0.987518
0.879494
0.969035
0.996971
0.98116
0.973368
0.996073
0.959074
0.948665
0.957581
0.951143
0.96884
0.972255
0.993449
0.869773
0.866911
0.972572
0.995748
0.976498
0.891596
0.923883
0.874992
0.933565
0.995459
0.994072
0.998545
0.883633
0.952968
0.90911
0.996837
0.988624
0.965623
0.934601
0.917241
0.989835
0.944879
0.985446
0.923442
0.997369
0.980146
0.955644
0.931057
0.958118
0.980334
0.971084
0.984896
0.931065
0.928306
0.831328
0.978535
0.85311
0.858492
0.867559
0.899971
0.849841
0.970073
0.889712
0.828732
0.829733
0.981493
0.980977
0.974099
0.733363
0.987323
0.98409
0.983641
0.990674
0.972511
0.989575
0.988868
0.905775
0.975304
0.979418
0.761453
0.986787
0.988958
0.996126
0.998286
0.885813
0.863348
0.994855
0.99078
0.937367
0.980285
0.944863
0.990301
0.873029
0.974756
0.970096
0.981339
0.959064
0.998002
0.94765
0.993673
0.973562
0.924911
0.959381
0.984333
0.897978
0.852191
0.986255
0.9927
0.978906
0.9885
0.996633
0.993577
0.99003
0.878375
0.948989
0.989107
0.996809
0.999
0.997778
0.965226
0.983757
0.972274
0.964041
0.981669
0.993396
0.975358
0.984576
0.952479
0.921813
0.971475
0.970524
0.959581
0.980203
0.965322
0.952247
0.956869
0.95306
0.97604
0.978836
0.94079
0.97529
0.954234
0.94531
0.9838
0.988326
0.981037
0.999074
0.995656
0.998044
0.992101
0.961976
0.99278
0.990193
0.998166
0.997059
0.998797
0.942057
0.995302
0.994379
0.998711
0.994739
0.947048
0.994527
0.994965
0.996644
0.995303
0.990305
0.896867
0.907949
0.994282
0.956096
0.97098
0.88581
0.893874
0.991362
0.992693
0.972141
0.849307
0.895198
0.978301
0.794461
0.973039
0.875862
0.979253
0.99458
0.995209
0.99981
0.993185
0.978853
0.996734
0.904127
0.98921
0.785896
0.965727
0.999131
0.967517
0.991739
0.942174
0.9751
0.985853
0.986188
0.864941
0.979259
0.945331
0.960376
0.98705
0.945568
0.96
0.976961
0.965999
0.95442
0.966775
0.966514
0.971793
0.985102
0.887314
0.974592
0.93689
0.966926
0.989803
0.989813
0.994062
0.874575
0.942474
0.966061
0.942619
0.933608
0.97064
0.967989
0.979735
0.984682
0.949484
0.840253
0.954278
0.978603
0.995651
0.96896
0.985959
0.995263
0.997704
0.995267
0.962965
0.994513
0.979556
0.995512
0.974541
0.979549
0.982883
0.982461
0.981929
0.94942
0.909129
0.886006
0.966029
0.962714
0.972198
0.943616
0.935319
0.922373
0.915526
0.967442
0.98495
0.98482
0.965517
0.877917
0.876256
0.886699
0.979908
0.959704
0.951861
0.956984
0.970857
0.981616
0.986609
0.988948
0.985484
0.988351
0.997333
0.986076
0.96643
0.987592
0.982299
0.910896
0.932704
0.976396
0.982829
0.973342
0.961989
0.985891
0.953708
0.981099
0.982543
0.967843
0.976309
0.974258
0.984207
0.991724
0.990625
0.993002
0.995594
0.995051
0.891893
0.991122
0.965878
0.991735
0.991558
0.97583
0.99454
0.964673
0.988562
0.979436
0.997761
0.994062
0.992913
0.97178
0.969883
0.990929
0.992142
0.986906
0.896903
0.977802
0.993048
0.979543
0.879333
0.998901
0.988429
0.978506
0.984217
0.937885
0.977344
0.983613
0.935021
0.877148
0.878621
0.85892
0.972153
0.889462
0.981696
0.898818
0.878747
0.914723
0.925417
0.967126
0.975383
0.989189
0.91117
0.992458
0.943078
0.952733
0.959965
0.834747
0.953031
0.970128
0.990013
0.932206
0.921003
0.968044
0.988882
0.997575
0.846646
0.955408
0.985999
0.951831
0.986395
0.988515
0.966852
0.979625
0.978743
0.992302
0.99257
0.980704
0.993891
0.98834
0.992255
0.88016
0.95059
0.982667
0.987047
0.975306
0.969918
0.974709
0.98439
0.875679
0.992092
0.956809
0.927262
0.975104
0.942667
0.995937
0.9934
0.97759
0.950582
0.990684
0.983538
0.959196
0.976164
0.870766
0.975441
0.996994
0.870193
0.880217
0.953761
0.909686
0.99037
0.972187
0.989735
0.885126
0.900194
0.862927
0.962352
0.995176
0.997502
0.919991
0.97646
0.885838
0.898439
0.994696
0.977707
0.977469
0.973628
0.849404
0.974016
0.99283
0.940119
0.977513
0.9919
0.997168
0.995682
0.987013
0.989145
0.991964
0.97432
0.986201
0.983641
0.980053
0.932412
0.988418
0.969173
0.993668
0.979755
0.975835
0.982486
0.990209
0.978464
0.993947
0.989043
0.984075
0.996213
0.997816
0.989632
0.974508
0.960069
0.987271
0.986077
0.990719
0.985338
0.873746
0.986616
0.953713
0.936082
0.988619
0.881625
0.995166
0.991042
0.994274
0.994541
0.980904
0.986387
0.975894
0.88577
0.967086
0.98676
0.991806
0.997334
0.994656
0.99215
0.961356
0.991105
0.959422
0.960419
0.986827
0.870531
0.927956
0.874767
0.989781
0.966447
0.874317
0.993789
0.842924
0.978087
0.98376
0.957074
0.98942
0.922177
0.955804
0.890235
0.846419
0.784618
0.988084
0.87738
0.839747
0.992484
0.901842
0.880388
0.991992
0.933847
0.952466
0.863473
0.776659
0.900192
0.987053
0.915062
0.998093
0.995069
0.978753
0.995809
0.884942
0.997653
0.990609
0.995298
0.949158
0.976149
0.948026
0.982958
0.953534
0.989493
0.93886
0.993523
0.988394
0.996154
0.992024
0.992187
0.987597
0.974595
0.89259
0.97393
0.977626
0.98454
0.981543
0.974304
0.975939
0.971679
0.966095
0.942131
0.947962
0.793613
0.918269
0.982088
0.984229
0.947434
0.965748
0.99769
0.989449
0.975482
0.968563
0.914027
0.905447
0.976226
0.976018
0.995508
0.995694
0.998419
0.969723
0.782758
0.972736
0.990025
0.98815
0.937945
0.991918
0.9966
0.991978
0.987087
0.991115
0.938716
0.888089
0.81914
0.99661
0.93857
0.945957
0.970528
0.971209
0.937269
0.916058
0.946605
0.981416
0.980586
0.992022
0.995088
0.994222
0.989613
0.838686
0.982823
0.986599
0.987306
0.960417
0.913675
0.916344
0.980918
0.989935
0.932651
0.968051
0.965636
0.965459
0.996475
0.995316
0.911125
0.940747
0.943965
0.995321
0.994862
0.90614
0.989536
0.973059
0.9514
0.995773
0.994932
0.996502
0.993607
0.993337
0.995985
0.972402
0.990354
0.968479
0.999274
0.923195
0.972221
0.991002
0.974325
0.992443
0.928328
0.99746
0.992661
0.92879
0.993536
0.989366
0.906329
0.989475
0.972978
0.982539
0.958691
0.992373
0.995109
0.989576
0.979451
0.961168
0.958464
0.97514
0.987268
0.985056
0.988707
0.989527
0.98394
0.983401
0.865267
0.985521
0.929867
0.874067
0.990731
0.889469
0.853561
0.926008
0.976011
0.969644
0.881057
0.997497
0.990267
0.927756
0.940522
0.978842
0.986046
0.998705
0.998826
0.997427
0.909033
0.883263
0.972743
0.954811
0.955705
0.99333
0.996579
0.970604
0.96789
0.885641
0.989507
0.984661
0.991638
0.996826
0.868281
0.97799
0.984214
0.975019
0.893307
0.943299
0.858622
0.977442
0.902452
0.864944
0.978223
0.921306
0.932752
0.981844
0.962723
0.978028
0.952299
0.890064
0.905139
0.880182
0.981449
0.905164
0.957508
0.952185
0.992339
0.977696
0.950153
0.9786
0.972624
0.994841
0.901776
0.97981
0.956242
0.97754
0.930335
0.9972
0.980928
0.981114
0.989902
0.986495
0.993262
0.989276
0.985053
0.973938
0.945747
0.866239
0.989201
0.990803
0.991951
0.988362
0.985697
0.978833
0.987704
0.937822
0.992708
0.928018
0.978347
0.99499
0.975068
0.988998
0.997042
0.990738
0.965204
0.909919
0.981523
0.988916
0.990167
0.959466
0.976661
0.994132
0.986458
0.986278
0.987591
0.974178
0.924663
0.989941
0.98549
0.842902
0.996265
0.988354
0.983142
0.998181
0.97461
0.951334
0.981567
0.963397
0.998413
0.993159
0.986781
0.940699
0.958128
0.969561
0.987991
0.973274
0.870746
0.988033
0.989652
0.986143
0.997755
0.990643
0.962251
0.946586
0.979192
0.991103
0.989179
0.995528
0.996024
0.991402
0.993486
0.99382
0.985167
0.993062
0.947522
0.992796
0.952163
0.995865
0.909185
0.93541
0.995012
0.991561
0.974736
0.979695
0.984756
0.989569
0.979025
0.952974
0.899718
0.887108
0.995405
0.965566
0.998061
0.997087
0.992257
0.991335
0.990168
0.992227
0.995943
0.990093
0.990535
0.982876
0.994544
0.991359
0.954587
0.987006
0.990781
0.92772
0.985928
0.915776
0.988393
0.983503
0.994475
0.891247
0.994452
0.992839
0.97141
0.98144
0.995733
0.997553
0.987956
0.841881
0.989616
0.998406
0.990488
0.996348
0.977194
0.993352
0.996487
0.997026
0.995048
0.989814
0.895148
0.973269
0.958312
0.884375
0.947402
0.914819
0.754255
0.959645
0.971843
0.962951
0.97281
0.981677
0.952408
0.941142
0.985669
0.995684
0.971578
0.996228
0.989115
0.993427
0.978572
0.991229
0.981341
0.969372
0.98427
0.97532
0.972615
0.971007
0.978993
0.9819
0.966182
0.969743
0.957191
0.969492
0.985053
0.993428
0.993982
0.991583
0.964455
0.988463
0.98002
0.981003
0.993767
0.985461
0.955225
0.960718
0.965518
0.968994
0.971838
0.984709
0.972032
0.997341
0.994384
0.872077
0.987212
0.984965
0.99028
0.985869
0.987769
0.986303
0.990601
0.989293
0.993578
0.994835
0.991458
0.86036
0.988394
0.990086
0.992734
0.97924
0.954741
0.991288
0.992621
0.982451
0.895066
0.974791
0.984126
0.969799
0.983424
0.984461
0.978261
0.989912
0.950369
0.963859
0.988376
0.979691
0.970727
0.921604
0.993361
0.989597
0.985725
0.98546
0.929532
0.911664
0.984126
0.98157
0.980364
0.986826
0.99103
0.938082
0.993355
0.989148
0.997531
0.617288
0.51577
0.531716
0.329869
0.617077
0.912067
0.567417
0.504178
0.914161
0.972089
0.948837
0.975133
0.972183
0.973405
0.987768
0.99561
0.996812
0.987791
0.974195
0.944411
0.971769
0.909366
0.973455
0.97072
0.974742
0.962083
0.986334
0.974081
0.97129
0.983839
0.979637
0.969878
0.965916
0.948979
0.792985
0.538203
0.445071
0.310501
0.530443
0.518056
0.593493
0.899363
0.37524
0.862088
0.964988
0.954354
0.977228
0.985811
0.981228
0.959224
0.984807
0.992081
0.956963
0.978062
0.982365
0.944357
0.933055
0.968883
0.930424
0.959409
0.961035
0.966853
0.967932
0.964615
0.875577
0.980718
0.979636
0.984146
0.973063
0.979447
0.924772
0.955007
0.844324
0.957258
0.880861
0.898042
0.962375
0.973755
0.936205
0.97323
0.974482
0.953222
0.987217
0.97939
0.967962
0.928622
0.979221
0.969045
0.956265
0.972023
0.854974
0.962051
0.942747
0.985053
0.937495
0.942923
0.964199
0.876134
0.971364
0.885006
0.825972
0.980637
0.906204
0.890019
0.923674
0.937655
0.980115
0.630878
0.0618665
0.0943334
0.10421
0.0581189
0
fixedStep chrom=chr6 start=1 step=50000 span=50000
0
0.100867
0.106706
0.887195
0.989504
0.976953
0.970359
0.96672
0.979018
0.960389
0.957625
0.989919
0.953593
0.946576
0.980523
0.980459
0.958869
0.932471
0.952319
0.975731
0.987336
0.985163
0.983047
0.980778
0.975428
0.992828
0.944293
0.972051
0.871411
0.974165
0.969555
0.992991
0.998287
0.952705
0.987492
0.967459
0.993162
0.987597
0.974947
0.986217
0.993843
0.862246
0.994723
0.993399
0.957181
0.955122
0.895813
0.967158
0.877172
0.994096
0.994427
0.971314
0.989528
0.977799
0.980768
0.987561
0.983686
0.955558
0.93731
0.981797
0.945564
0.884
0.978088
0.851108
0.970968
0.987333
0.990926
0.99139
0.983864
0.982534
0.989691
0.989829
0.984701
0.923201
0.982594
0.983736
0.987826
0.969133
0.972452
0.986809
0.983028
0.973589
0.983603
0.942916
0.867567
0.962708
0.886316
0.986566
0.964218
0.983292
0.993043
0.960071
0.989991
0.980575
0.971182
0.983318
0.889341
0.991304
0.995909
0.982788
0.924683
0.995181
0.987793
0.991352
0.98468
0.968771
0.995547
0.991349
0.992395
0.993965
0.988179
0.969269
0.98296
0.891343
0.98294
0.955595
0.910656
0.848814
0.954795
0.99248
0.86306
0.953016
0.901166
0.880426
0.871685
0.875845
0.988278
0.99192
0.917517
0.989361
0.991394
0.995308
0.981745
0.939406
0.983695
0.960248
0.991867
0.979293
0.958243
0.992309
0.936731
0.968276
0.987851
0.992031
0.991264
0.954949
0.952506
0.965636
0.974031
0.979735
0.985524
0.994333
0.987864
0.995925
0.988336
0.993937
0.98777
0.991547
0.83038
0.983833
0.952062
0.977693
0.988145
0.966045
0.950264
0.990106
0.970197
0.986799
0.953973
0.978829
0.986892
0.932255
0.962689
0.968314
0.997809
0.861873
0.978574
0.978693
0.980512
0.973831
0.977819
0.992022
0.981148
0.973258
0.925979
0.973324
0.967853
0.998339
0.911681
0.986062
0.970129
0.960578
0.992503
0.890315
0.953307
0.991793
0.882875
0.873544
0.986633
0.879595
0.991624
0.98352
0.975287
0.977685
0.95928
0.973485
0.964125
0.986991
0.974774
0.981487
0.975303
0.979395
0.976273
0.980058
0.961224
0.947139
0.974397
0.96741
0.934339
0.918101
0.976987
0.971038
0.985686
0.982202
0.993923
0.990414
0.937831
0.988093
0.977707
0.924186
0.976101
0.980974
0.965296
0.992687
0.995108
0.980307
0.945796
0.949268
0.970661
0.99427
0.980718
0.991583
0.922514
0.990707
0.984468
0.993174
0.986907
0.992632
0.994552
0.984133
0.97104
0.895335
0.954421
0.897646
0.986885
0.988162
0.994375
0.985961
0.989545
0.983945
0.992807
0.958954
0.968247
0.989691
0.980135
0.990151
0.988051
0.961795
0.986262
0.986655
0.977685
0.974343
0.986504
0.992119
0.982189
0.968291
0.966413
0.946386
0.985529
0.991451
0.980244
0.981674
0.988961
0.988345
0.994542
0.940315
0.956217
0.978557
0.994648
0.883813
0.990077
0.989056
0.997247
0.990933
0.994889
0.98914
0.987848
0.983621
0.973275
0.968404
0.969896
0.971286
0.977355
0.924312
0.966908
0.977824
0.98919
0.996512
0.969511
0.992153
0.992042
0.98744
0.993646
0.974358
0.959959
0.978385
0.93663
0.990318
0.975016
0.989308
0.861865
0.981608
0.991232
0.982945
0.975979
0.904284
0.980594
0.987108
0.969943
0.957471
0.984302
0.994114
0.955179
0.991899
0.962285
0.991688
0.987503
0.871853
0.988631
0.994466
0.989959
0.931847
0.975936
0.980311
0.977147
0.98599
0.96198
0.963156
0.953307
0.980338
0.949748
0.968075
0.981154
0.979348
0.924351
0.975854
0.970509
0.993424
0.983978
0.969632
0.977499
0.971958
0.982785
0.970833
0.907085
0.980458
0.97342
0.906651
0.989235
0.992264
0.946479
0.983402
0.995151
0.985873
0.990574
0.909695
0.992377
0.953442
0.945239
0.972716
0.993234
0.989488
0.930483
0.987621
0.824559
0.89007
0.973997
0.993507
0.96763
0.83188
0.891858
0.958555
0.931209
0.980422
0.928804
0.863765
0.983472
0.981684
0.952297
0.988447
0.983121
0.962694
0.987695
0.980064
0.961755
0.978698
0.974255
0.985772
0.990521
0.968329
0.973861
0.935963
0.94618
0.988839
0.98583
0.982214
0.994944
0.963181
0.981759
0.98368
0.994938
0.986119
0.986927
0.992068
0.984685
0.985112
0.95611
0.89125
0.982111
0.987273
0.987637
0.946342
0.961171
0.967315
0.967601
0.935382
0.985172
0.945321
0.973205
0.981633
0.988708
0.99334
0.991589
0.790802
0.98888
0.983948
0.98975
0.944663
0.989654
0.905311
0.982562
0.976647
0.992316
0.991981
0.992693
0.991935
0.947289
0.978777
0.972711
0.956238
0.982939
0.895267
0.954194
0.97618
0.929245
0.899588
0.989099
0.902764
0.959714
0.996147
0.985882
0.985817
0.995093
0.972636
0.952248
0.903464
0.795232
0.952483
0.987012
0.958366
0.970994
0.866953
0.992735
0.978139
0.977919
0.988227
0.987057
0.944984
0.961314
0.966233
0.979953
0.983602
0.973777
0.890898
0.986597
0.969304
0.870389
0.985332
0.978297
0.976454
0.993216
0.980582
0.970656
0.889741
0.969637
0.983495
0.990377
0.989026
0.977857
0.989647
0.990178
0.975878
0.987614
0.990401
0.983316
0.993965
0.990756
0.983391
0.987591
0.983465
0.986152
0.950275
0.981389
0.975803
0.986972
0.980048
0.988812
0.950872
0.94515
0.969048
0.975159
0.989686
0.931447
0.578606
0.410816
0.355045
0.342412
0.265485
0.180115
0.252326
0.856341
0.986143
0.972079
0.968657
0.978598
0.985349
0.988744
0.974275
0.973967
0.940923
0.982241
0.984687
0.973588
0.960489
0.976356
0.964816
0.92206
0.955689
0.950948
0.989209
0.87298
0.972697
0.971906
0.991258
0.99246
0.993281
0.966658
0.981567
0.963644
0.968943
0.973771
0.994758
0.860675
0.938128
0.985931
0.963087
0.935261
0.899452
0.973279
0.938285
0.986979
0.921575
0.944775
0.833904
0.948572
0.853392
0.943553
0.964149
0.9704
0.969934
0.994351
0.982742
0.974214
0.973023
0.944041
0.902466
0.963479
0.895481
0.913023
0.94735
0.966317
0.879218
0.980431
0.963842
0.929815
0.929287
0.995534
0.988235
0.879242
0.918752
0.914125
0.971916
0.970797
0.970959
0.96686
0.963487
0.95431
0.982748
0.984211
0.935193
0.960052
0.967661
0.980922
0.907724
0.916925
0.880937
0.967292
0.9179
0.908152
0.88644
0.951127
0.982084
0.973972
0.978156
0.983461
0.973216
0.929057
0.938362
0.932776
0.779707
0.554059
0.943314
0.974938
0.961078
0.975567
0.880692
0.954026
0.933495
0.964302
0.861882
0.894331
0.893541
0.957055
0.943634
0.962936
0.97206
0.993654
0.987763
0.990493
0.987026
0.973143
0.951492
0.965126
0.982751
0.989713
0.987811
0.931846
0.9294
0.986949
0.912723
0.94494
0.952044
0.968083
0.990096
0.987913
0.987312
0.955263
0.987378
0.984175
0.995432
0.994699
0.997218
0.994029
0.969106
0.945962
0.942555
0.967893
0.933498
0.953586
0.978006
0.9934
0.989059
0.983667
0.974113
0.942207
0.931151
0.968034
0.987711
0.980223
0.969307
0.958704
0.99148
0.974863
0.982056
0.993976
0.981492
0.864872
0.932335
0.976028
0.982469
0.972617
0.969139
0.979158
0.953805
0.969124
0.975505
0.930803
0.985362
0.963212
0.98102
0.975707
0.987088
0.974561
0.983944
0.992962
0.981586
0.990592
0.97376
0.967739
0.972721
0.977389
0.974372
0.977274
0.989401
0.987666
0.991993
0.987651
0.966972
0.94819
0.98917
0.988114
0.968637
0.965422
0.949612
0.972946
0.975297
0.956646
0.977547
0.971082
0.986192
0.989322
0.983659
0.994677
0.994322
0.990607
0.973397
0.971394
0.988714
0.994634
0.99508
0.991212
0.99602
0.982335
0.990986
0.980005
0.894988
0.954142
0.989076
0.976403
0.994755
0.974958
0.9884
0.966605
0.967086
0.984672
0.939763
0.989133
0.994895
0.989639
0.970837
0.98806
0.99436
0.953381
0.98856
0.983058
0.982796
0.990598
0.994905
0.990524
0.876378
0.860172
0.989835
0.984127
0.983739
0.908554
0.961051
0.995294
0.996168
0.993148
0.989336
0.999815
0.91987
0.994456
0.996787
0.979848
0.993793
0.997865
0.998722
0.994958
0.989339
0.9972
0.963963
0.997058
0.993063
0.996801
0.99647
0.97274
0.935556
0.993174
0.994671
0.98436
0.991867
0.934085
0.974404
0.918469
0.986068
0.994208
0.985899
0.983455
0.990098
0.987825
0.995887
0.957425
0.984128
0.991211
0.971708
0.967134
0.975342
0.968557
0.958696
0.958153
0.964483
0.970726
0.970131
0.966346
0.951576
0.99004
0.993308
0.985324
0.96336
0.968791
0.978393
0.983617
0.964037
0.976944
0.976035
0.955438
0.897403
0.944036
0.944087
0.964875
0.972994
0.978389
0.976838
0.96861
0.99286
0.983974
0.969889
0.959447
0.976529
0.975467
0.937043
0.971646
0.976575
0.986975
0.997048
0.996162
0.983683
0.998596
0.988934
0.989256
0.994025
0.982669
0.974615
0.978367
0.985016
0.968942
0.973649
0.957936
0.984211
0.996912
0.908604
0.992573
0.981337
0.957188
0.762529
0.98497
0.717666
0.886189
0.98916
0.93642
0.873151
0.988245
0.890841
0.956978
0.904521
0.96728
0.988478
0.993464
0.992796
0.991399
0.996542
0.997834
0.844404
0.99204
0.997414
0.935301
0.997091
0.995955
0.96963
0.991789
0.945383
0.872468
0.974892
0.871216
0.995123
0.978336
0.965994
0.978146
0.995237
0.968393
0.99713
0.983304
0.988348
0.995889
0.966345
0.900462
0.942931
0.982957
0.972475
0.996091
0.94042
0.980039
0.932236
0.94001
0.931927
0.896672
0.98068
0.97614
0.982541
0.951207
0.970923
0.883181
0.99796
0.991418
0.992598
0.99556
0.972111
0.993178
0.988365
0.951648
0.995326
0.897391
0.985354
0.978789
0.975623
0.974768
0.865563
0.991355
0.916478
0.930765
0.982825
0.99504
0.984958
0.859198
0.972871
0.979462
0.985463
0.941485
0.978537
0.987647
0.838903
0.933597
0.993959
0.978754
0.915753
0.99446
0.884845
0.990186
0.921462
0.939774
0.981912
0.903599
0.964834
0.976739
0.866585
0.988134
0.956601
0.993916
0.996806
0.982113
0.999019
0.997255
0.973562
0.895458
0.980429
0.91182
0.992275
0.986976
0.899743
0.989853
0.993922
0.813845
0.997444
0.987366
0.966581
0.976384
0.973394
0.889577
0.99503
0.888778
0.960046
0.813249
0.870266
0.90089
0.991909
0.943545
0.992261
0.978967
0.933332
0.998182
0.997489
0.993061
0.888542
0.992865
0.975114
0.986564
0.782443
0.860978
0.967269
0.993242
0.889851
0.96226
0.986392
0.950124
0.982988
0.977619
0.989657
0.893324
0.976344
0.993523
0.9902
0.978463
0.96171
0.963513
0.712205
0.84916
0.819428
0.86445
0.964648
0.993281
0.989186
0.992253
0.979786
0.97162
0.99507
0.958583
0.922925
0.88068
0.916638
0.986361
0.98163
0.992504
0.984864
0.986076
0.89746
0.991302
0.988904
0.995027
0.988933
0.993257
0.995223
0.994276
0.992173
0.973541
0.930947
0.978011
0.99363
0.938627
0.9215
0.88376
0.972019
0.99277
0.955798
0.974519
0.961983
0.947507
0.981826
0.991986
0.865685
0.975048
0.936072
0.941823
0.957377
0.988069
0.985049
0.828932
0.878369
0.994691
0.994334
0.98495
0.923248
0.959742
0.895382
0.899909
0.992442
0.975066
0.994701
0.959019
0.989658
0.943536
0.987888
0.976807
0.967587
0.946545
0.992849
0.899398
0.995343
0.989191
0.987259
0.998631
0.875589
0.993808
0.99303
0.965984
0.866102
0.955257
0.926518
0.987693
0.991338
0.963628
0.966203
0.994563
0.987813
0.941711
0.837182
0.789596
0.560014
0.659596
0.558889
0.462531
0.426977
0.458748
0.54503
0.592216
0.475214
0.426573
0.372804
0.267033
0.59844
0.575253
0.607762
0.598332
0.582609
0.559007
0.714891
0.640688
0.654817
0.738718
0.013929
0
0.0526029
0.0183923
0.0214627
0.0330593
0.0305487
0.0285847
0.0289225
0.0182051
0.0198097
0.0290877
0.0206377
0.0262059
0.0214055
0.0220723
0.034684
0.033603
0.0359455
0.0498215
0.039791
0.0400915
0.0408967
0.0449183
0.0317914
0.0281003
0.0304141
0.0180542
0
0
0
0
0
0
0
0.313247
0.567837
0.542818
0.597925
0.436216
0.409001
0.461395
0.569933
0.648576
0.936815
0.727457
0.571736
0.563085
0.572811
0.587037
0.5486
0.794801
0.621817
0.64463
0.755925
0.931001
0.743583
0.634759
0.733143
0.710539
0.608069
0.916163
0.994063
0.926883
0.928895
0.942102
0.887629
0.998868
0.940156
0.99442
0.986324
0.984145
0.857791
0.928133
0.96139
0.971776
0.992687
0.882034
0.943875
0.946096
0.97439
0.959132
0.808395
0.995647
0.946674
0.993723
0.939518
0.915017
0.999973
0.964705
0.935859
0.898862
0.858967
0.973908
0.94494
0.908973
0.983684
0.918478
0.84948
0.891501
0.974659
0.983202
0.962171
0.983372
0.99466
0.942821
0.925085
0.905585
0.88402
0.963426
0.945235
0.914537
0.894646
0.971652
0.92992
0.950942
0.99078
0.887675
0.891095
0.959299
0.919613
0.933863
0.955021
0.937246
0.874161
0.979419
0.996884
0.996788
0.964341
0.975906
0.990089
0.933143
0.9992
0.980139
0.936641
0.992876
0.966425
0.775744
0.945335
0.969168
0.96129
0.927099
0.938283
0.902617
0.945376
0.993427
0.923662
0.981814
0.937658
0.992998
0.875119
0.991424
0.951659
0.996109
0.950305
0.981697
0.967819
0.982738
0.954352
0.952124
0.948695
0.957866
0.978289
0.859733
0.896996
0.964809
0.998647
0.892723
0.935273
0.992518
0.969765
0.956482
0.921325
0.960147
0.987071
0.967239
0.908632
0.992511
0.981065
0.970272
0.906865
0.981936
0.964566
0.962666
0.972807
0.941216
0.970265
0.987782
0.90206
0.942869
0.988107
0.973974
0.979634
0.993181
0.953772
0.951308
0.906414
0.987369
0.984595
0.98203
0.917223
0.952199
0.981274
0.934584
0.993519
0.979874
0.883857
0.971809
0.986232
0.941657
0.996426
0.980634
0.994705
0.957655
0.990307
0.989904
0.940478
0.97603
0.985427
0.843678
0.778344
0.853648
0.943483
0.991643
0.99457
0.982064
0.979858
0.989811
0.98051
0.957652
0.977892
0.857566
0.929422
0.981695
0.985394
0.992462
0.997394
0.84724
0.951271
0.96172
0.953682
0.981985
0.98312
0.953663
0.989704
0.944904
0.767784
0.951224
0.982387
0.731078
0.923963
0.961031
0.991506
0.868388
0.981695
0.992015
0.865153
0.962584
0.937955
0.986528
0.991572
0.988702
0.975505
0.99509
0.98973
0.9772
0.925142
0.845319
0.985885
0.99442
0.996483
0.888058
0.981294
0.889919
0.90607
0.993612
0.995242
0.937816
0.986743
0.94068
0.842007
0.99578
0.857808
0.993164
0.985944
0.988814
0.991493
0.905801
0.985741
0.97548
0.78357
0.993875
0.961657
0.988511
0.98886
0.940072
0.951896
0.9043
0.976409
0.963421
0.947484
0.95116
0.929066
0.958333
0.940104
0.936104
0.982886
0.842872
0.970786
0.826824
0.889853
0.792663
0.879748
0.940834
0.948942
0.87464
0.938483
0.899982
0.858817
0.892413
0.817268
0.924527
0.98329
0.984254
0.882458
0.919251
0.95287
0.948619
0.8958
0.881686
0.987302
0.76323
0.988068
0.997856
0.973914
0.984205
0.99036
0.989177
0.967342
0.910168
0.99264
0.990487
0.981661
0.993286
0.918053
0.975973
0.976964
0.987734
0.982459
0.881845
0.952748
0.986316
0.988252
0.738507
0.891298
0.960608
0.907446
0.981993
0.883376
0.98346
0.915418
0.98762
0.982544
0.922568
0.98105
0.817797
0.971198
0.958536
0.958482
0.891947
0.853448
0.954629
0.821466
0.993153
0.952771
0.988867
0.911436
0.985741
0.995028
0.969699
0.980517
0.973453
0.981436
0.933549
0.765144
0.633427
0.88405
0.939752
0.848253
0.85512
0.906537
0.97343
0.921316
0.966431
0.985564
0.933844
0.983594
0.99776
0.934387
0.988364
0.892686
0.96785
0.942618
0.927213
0.824378
0.922453
0.838749
0.914331
0.937183
0.943604
0.883981
0.994807
0.998946
0.978341
0.99567
0.992464
0.837766
0.884478
0.847732
0.99488
0.920525
0.983727
0.931151
0.996599
0.893044
0.986458
0.993711
0.99292
0.989538
0.992965
0.92622
0.974568
0.89717
0.866067
0.995627
0.954634
0.990321
0.9872
0.959434
0.935191
0.817093
0.930872
0.885807
0.914923
0.908391
0.908728
0.925521
0.772338
0.918334
0.871788
0.997204
0.880147
0.988733
0.879778
0.995117
0.937884
0.901424
0.840521
0.949598
0.829733
0.90317
0.924953
0.889126
0.986036
0.944884
0.992549
0.995276
0.990247
0.951866
0.96499
0.898783
0.992947
0.961136
0.806416
0.929394
0.982651
0.943477
0.954542
0.876045
0.993227
0.846915
0.867702
0.856221
0.880454
0.985298
0.909419
0.934094
0.942875
0.902128
0.986592
0.986223
0.981409
0.994965
0.989136
0.992416
0.987167
0.924896
0.795903
0.975267
0.882287
0.943156
0.84487
0.940553
0.957646
0.980165
0.983135
0.934286
0.9211
0.94468
0.945442
0.957164
0.977791
0.973284
0.913302
0.920583
0.884192
0.994875
0.98855
0.911494
0.991835
0.939828
0.94393
0.947752
0.723676
0.989998
0.867287
0.990522
0.849936
0.951803
0.955201
0.922338
0.983803
0.966847
0.978093
0.972108
0.928875
0.960743
0.795582
0.853995
0.960218
0.98446
0.993632
0.952453
0.97629
0.90975
0.936744
0.831071
0.777977
0.819566
0.831402
0.841675
0.720635
0.86171
0.990211
0.973437
0.916399
0.841546
0.969401
0.935642
0.983568
0.899699
0.975378
0.836418
0.89055
0.736084
0.887564
0.991159
0.792498
0.761064
0.810776
0.994004
0.894579
0.989379
0.934682
0.993483
0.965322
0.9964
0.794555
0.971554
0.975991
0.973481
0.98634
0.985793
0.949565
0.977925
0.945006
0.954298
0.982083
0.985467
0.991205
0.993157
0.990922
0.986967
0.987235
0.996332
0.983168
0.920712
0.906256
0.800279
0.739015
0.994541
0.882042
0.999411
0.928236
0.980171
0.933904
0.973115
0.953013
0.997928
0.940157
0.979652
0.983571
0.966391
0.967988
0.977988
0.854851
0.967875
0.981225
0.984666
0.978845
0.974331
0.993062
0.994067
0.973303
0.990699
0.983687
0.97149
0.962887
0.970655
0.982238
0.99225
0.944982
0.900212
0.970765
0.943524
0.981935
0.995072
0.991643
0.997057
0.994251
0.993074
0.993466
0.909119
0.957389
0.912071
0.964768
0.998325
0.996716
0.981808
0.996135
0.998041
0.936513
0.94084
0.995273
0.969115
0.94123
0.98509
0.979896
0.981348
0.941028
0.951863
0.981618
0.967525
0.99781
0.992056
0.967226
0.940251
0.995734
0.925414
0.973072
0.924992
0.972686
0.949109
0.996697
0.992213
0.99277
0.997708
0.990354
0.989554
0.942949
0.998515
0.996747
0.998243
0.897343
0.937464
0.953802
0.995316
0.988944
0.953653
0.996247
0.83352
0.928455
0.984165
0.993555
0.93232
0.96817
0.980605
0.993903
0.99564
0.989499
0.976407
0.941935
0.994646
0.882077
0.997885
0.992107
0.991512
0.878898
0.85317
0.993193
0.999165
0.99194
0.995397
0.99744
0.955423
0.90566
0.995996
0.971442
0.999057
0.991907
0.986014
0.988402
0.894868
0.989178
0.995097
0.989549
0.866327
0.857915
0.800327
0.851094
0.980909
0.41482
0.580912
0.985748
0.983711
0.998815
0.985198
0.928532
0.924121
0.993961
0.884031
0.986564
0.985115
0.991444
0.933997
0.939135
0.87262
0.962712
0.918167
0.976757
0.894472
0.990029
0.994273
0.990887
0.909478
0.987023
0.96188
0.990346
0.995419
0.924622
0.904172
0.994465
0.980036
0.911357
0.987911
0.981341
0.963729
0.992497
0.98215
0.998709
0.895797
0.991274
0.989701
0.989874
0.970828
0.992122
0.988365
0.980259
0.886117
0.969118
0.996597
0.981114
0.991067
0.992357
0.996519
0.972217
0.815384
0.982825
0.998547
0.948777
0.996948
0.948989
0.834888
0.990091
0.974662
0.959917
0.999238
0.995638
0.906281
0.85612
0.97376
0.953188
0.994747
0.964122
0.9985
0.899156
0.986064
0.998911
0.951692
0.877477
0.989059
0.954752
0.992985
0.970149
0.982598
0.878584
0.927145
0.991407
0.975563
0.948105
0.922418
0.985984
0.992252
0.974776
0.809236
0.92729
0.977974
0.869499
0.970931
0.879406
0.884026
0.873863
0.942472
0.99674
0.925815
0.945319
0.988742
0.996891
0.874078
0.992379
0.977581
0.987883
0.892123
0.975688
0.992881
0.99357
0.987344
0.983144
0.978426
0.905638
0.932018
0.93414
0.926854
0.993743
0.775279
0.916865
0.992595
0.982812
0.999356
0.98371
0.974586
0.969344
0.997014
0.988496
0.987657
0.994039
0.870311
0.997553
0.959125
0.995661
0.998197
0.995304
0.881447
0.905425
0.876136
0.971791
0.871974
0.975378
0.999603
0.996598
0.981462
0.956404
0.975569
0.980954
0.966061
0.899604
0.886693
0.904946
0.983912
0.975027
0.988801
0.914414
0.984094
0.996696
0.992617
0.916576
0.939269
0.983288
0.956601
0.992451
0.855435
0.960228
0.907493
0.940004
0.957578
0.867217
0.975011
0.933497
0.993466
0.968002
0.996095
0.951855
0.856915
0.991904
0.973599
0.970599
0.991037
0.996503
0.892759
0.979457
0.777312
0.993895
0.978128
0.987896
0.955532
0.883022
0.947937
0.938046
0.944276
0.989443
0.957716
0.922164
0.973965
0.984605
0.972522
0.836474
0.980357
0.929816
0.99278
0.927226
0.995182
0.982828
0.990767
0.976652
0.969971
0.882282
0.988026
0.956535
0.943517
0.96446
0.987812
0.988936
0.991733
0.988565
0.996978
0.940949
0.965297
0.984116
0.982229
0.93027
0.983407
0.97852
0.965511
0.968895
0.976908
0.960695
0.990609
0.952685
0.986678
0.971776
0.945359
0.938211
0.972492
0.967413
0.877355
0.974818
0.980001
0.989532
0.932931
0.978699
0.965042
0.978847
0.994791
0.997342
0.994817
0.97751
0.970893
0.968815
0.822382
0.943729
0.960038
0.960375
0.975314
0.991528
0.993821
0.976249
0.93813
0.983911
0.948831
0.899091
0.973494
0.904027
0.981488
0.996904
0.937307
0.986238
0.993306
0.926645
0.970866
0.983949
0.950343
0.953667
0.99518
0.868849
0.975123
0.890702
0.958841
0.989183
0.982952
0.982628
0.986872
0.91035
0.860324
0.838823
0.871532
0.969701
0.884201
0.956809
0.884249
0.988692
0.989515
0.965576
0.991798
0.901703
0.922215
0.962896
0.906292
0.974694
0.972277
0.993621
0.97921
0.931181
0.976956
0.969219
0.98405
0.97835
0.977536
0.966616
0.972756
0.849608
0.957889
0.954841
0.962768
0.946202
0.977569
0.980414
0.909732
0.965093
0.990165
0.990936
0.99492
0.966821
0.984515
0.918657
0.993176
0.991641
0.973973
0.970536
0.991511
0.838058
0.994689
0.974535
0.975117
0.986791
0.991042
0.985281
0.995264
0.989806
0.973362
0.974066
0.976427
0.866304
0.967115
0.892166
0.975624
0.882094
0.991009
0.881312
0.964633
0.865883
0.964751
0.978098
0.992893
0.997815
0.989498
0.833571
0.971872
0.99236
0.9917
0.983418
0.97649
0.872908
0.976963
0.961812
0.988238
0.974698
0.981442
0.992246
0.986317
0.981992
0.982492
0.935297
0.976011
0.981778
0.997784
0.994121
0.978708
0.99175
0.996294
0.866306
0.994559
0.950425
0.973588
0.940197
0.980151
0.868511
0.996331
0.875116
0.989249
0.871107
0.89388
0.771895
0.89524
0.898227
0.84773
0.869933
0.888242
0.977861
0.979508
0.971687
0.942814
0.976742
0.934246
0.979417
0.980559
0.927122
0.992778
0.951049
0.957897
0.956176
0.846284
0.949562
0.960909
0.994571
0.986793
0.991052
0.96771
0.885205
0.987914
0.97749
0.966216
0.948813
0.991758
0.879228
0.952187
0.94252
0.947193
0.84657
0.990495
0.993143
0.99765
0.957071
0.851736
0.843587
0.85613
0.89365
0.982899
0.979837
0.988684
0.961247
0.988487
0.986631
0.987045
0.970197
0.911578
0.826117
0.948314
0.909336
0.867409
0.989803
0.934158
0.906468
0.984177
0.948185
0.993472
0.991594
0.997745
0.961537
0.97878
0.835446
0.992855
0.97584
0.991021
0.980209
0.992988
0.983033
0.9285
0.925485
0.981479
0.983752
0.986036
0.966701
0.98624
0.976938
0.982051
0.991355
0.987886
0.996146
0.93988
0.859409
0.977895
0.999692
0.986456
0.99334
0.98169
0.949887
0.977766
0.989014
0.994128
0.978856
0.993699
0.978412
0.955563
0.990187
0.959348
0.975319
0.896451
0.9721
0.966467
0.875463
0.909126
0.920579
0.987675
0.896791
0.872445
0.886735
0.896707
0.833648
0.980015
0.908921
0.985916
0.914965
0.96582
0.937068
0.85438
0.992013
0.824471
0.976424
0.959011
0.956001
0.97551
0.995327
0.896125
0.887349
0.980402
0.919931
0.981768
0.994461
0.97331
0.968765
0.942491
0.994499
0.989765
0.983471
0.977042
0.929399
0.98174
0.965987
0.930503
0.983496
0.988893
0.884411
0.937098
0.980145
0.991314
0.943284
0.960123
0.860543
0.93954
0.88512
0.971799
0.986992
0.98932
0.976874
0.950125
0.978997
0.974472
0.99899
0.992965
0.938371
0.87624
0.997458
0.871923
0.997788
0.98938
0.993439
0.981936
0.995551
0.990937
0.988999
0.993269
0.970186
0.994466
0.990672
0.941608
0.956246
0.993854
0.89311
0.94892
0.903179
0.991255
0.989715
0.988665
0.993638
0.994156
0.775862
0.999437
0.845589
0.851189
0.983848
0.995292
0.936717
0.99814
0.978109
0.99543
0.994942
0.951399
0.930709
0.880174
0.957257
0.984722
0.99696
0.993534
0.91466
0.990451
0.892628
0.951793
0.978986
0.992382
0.95844
0.990426
0.967544
0.993066
0.994171
0.958391
0.902037
0.970173
0.883382
0.99495
0.960461
0.990513
0.972596
0.850192
0.948511
0.894943
0.912445
0.999204
0.949191
0.863354
0.997696
0.972571
0.935859
0.9804
0.993221
0.980719
0.922511
0.942536
0.983106
0.966053
0.936962
0.996703
0.988976
0.882296
0.968055
0.897974
0.989826
0.942124
0.967411
0.996449
0.914113
0.992421
0.996027
0.998571
0.992515
0.985712
0.994402
0.916864
0.977611
0.993997
0.99264
0.990275
0.994884
0.997025
0.98562
0.950075
0.987516
0.913662
0.912492
0.992641
0.852025
0.938961
0.905733
0.968612
0.989497
0.86431
0.902885
0.994326
0.983932
0.993934
0.992087
0.997229
0.976722
0.931286
0.995485
0.990143
0.977155
0.999805
0.895603
0.982905
0.996966
0.988645
0.996549
0.985322
0.972159
0.89873
0.989227
0.945325
0.920719
0.950557
0.994518
0.886669
0.90536
0.973294
0.968098
0.99569
0.942088
0.990925
0.955906
0.993827
0.964799
0.990273
0.995593
0.91357
0.981267
0.984179
0.872436
0.922546
0.807941
0.994175
0.896228
0.980507
0.833052
0.991454
0.99883
0.972423
0.808156
0.995508
0.992558
0.959967
0.900132
0.9782
0.991885
0.966081
0.990101
0.979761
0.997407
0.995063
0.970032
0.974628
0.963891
0.996817
0.984815
0.984672
0.946673
0.993194
0.984189
0.978804
0.959794
0.982996
0.991913
0.94651
0.871119
0.994413
0.813922
0.971355
0.99096
0.982276
0.996622
0.98799
0.994207
0.935001
0.932125
0.961262
0.963365
0.870633
0.995743
0.993147
0.99304
0.973994
0.955346
0.989829
0.987603
0.989039
0.966657
0.971031
0.95587
0.979414
0.98813
0.969247
0.995963
0.989441
0.976925
0.964841
0.97301
0.965421
0.987565
0.959417
0.987604
0.966192
0.957824
0.995685
0.976955
0.993552
0.989775
0.95359
0.984684
0.988443
0.99339
0.952016
0.981922
0.988751
0.92728
0.966199
0.986675
0.98661
0.973877
0.880814
0.994993
0.984438
0.99177
0.946062
0.854342
0.950902
0.90947
0.963303
0.975367
0.96741
0.988824
0.990358
0.976863
0.982895
0.990556
0.979884
0.989398
0.972984
0.991208
0.994392
0.918469
0.924475
0.99056
0.993281
0.996976
0.87238
0.986514
0.984164
0.991275
0.989579
0.993767
0.99438
0.991815
0.987071
0.987447
0.97897
0.993702
0.973661
0.957906
0.996447
0.940488
0.948307
0.994013
0.908761
0.980432
0.957451
0.988166
0.993069
0.975208
0.979296
0.98224
0.889874
0.994246
0.98497
0.993364
0.98797
0.975582
0.981062
0.913477
0.979705
0.967079
0.970784
0.990687
0.99408
0.981142
0.907091
0.940504
0.986114
0.869624
0.976098
0.975705
0.96392
0.985768
0.977983
0.97855
0.971673
0.98
0.964694
0.970361
0.975005
0.991829
0.979422
0.988905
0.980498
0.993558
0.995223
0.928938
0.947033
0.950977
0.911255
0.991478
0.952191
0.996886
0.997899
0.997472
0.991638
0.955694
0.907179
0.988975
0.995881
0.995884
0.907127
0.996979
0.961547
0.987396
0.978338
0.987287
0.929638
0.950137
0.989128
0.998094
0.961684
0.993309
0.905519
0.997928
0.880157
0.932182
0.990158
0.924258
0.949818
0.88435
0.977899
0.852109
0.886807
0.896507
0.910666
0.951542
0.990812
0.971456
0.968682
0.992838
0.995163
0.949207
0.986554
0.981049
0.876011
0.988985
0.995217
0.996889
0.99436
0.997959
0.997189
0.997334
0.889293
0.946857
0.940793
0.983243
0.989342
0.997326
0.995184
0.880278
0.9893
0.987947
0.977831
0.99393
0.991209
0.991804
0.952668
0.981533
0.9483
0.976879
0.932371
0.981432
0.998561
0.900434
0.988114
0.949525
0.988107
0.990681
0.985719
0.987239
0.989846
0.959973
0.960965
0.963336
0.98844
0.989709
0.984371
0.991156
0.980648
0.991039
0.98968
0.91864
0.956734
0.993222
0.957829
0.910813
0.975228
0.992584
0.956783
0.950889
0.990252
0.988496
0.945829
0.952746
0.964701
0.995678
0.810574
0.914618
0.954588
0.998137
0.92727
0.998484
0.882833
0.997345
0.986481
0.939143
0.996781
0.98596
0.989789
0.950246
0.982999
0.994056
0.915595
0.860842
0.929452
0.989035
0.995382
0.989518
0.980942
0.933184
0.993553
0.976866
0.982477
0.993319
0.988908
0.995239
0.987023
0.996999
0.96879
0.99373
0.982694
0.977972
0.935877
0.993139
0.989249
0.973423
0.996286
0.971586
0.897748
0.984994
0.993365
0.947758
0.944224
0.99324
0.981485
0.985948
0.89527
0.990475
0.976559
0.964554
0.965503
0.981864
0.992188
0.988786
0.957024
0.904682
0.954803
0.990648
0.971383
0.970911
0.906713
0.987441
0.986951
0.989052
0.995401
0.979087
0.990134
0.99588
0.994684
0.994021
0.988751
0.983692
0.979419
0.9753
0.968961
0.966261
0.977969
0.966994
0.932223
0.977562
0.97114
0.901913
0.894548
0.873695
0.94891
0.978033
0.963872
0.992019
0.988128
0.992925
0.977163
0.994522
0.925619
0.971312
0.991717
0.988992
0.983266
0.977564
0.962753
0.967003
0.917481
0.960941
0.987685
0.890044
0.97368
0.946654
0.974237
0.970584
0.971809
0.979099
0.978542
0.974134
0.937567
0.971182
0.987808
0.97093
0.979061
0.947953
0.980384
0.95386
0.919311
0.948594
0.97747
0.89063
0.941049
0.98433
0.984119
0.994069
0.985418
0.986782
0.981663
0.990692
0.972909
0.983209
0.993224
0.933038
0.956345
0.918686
0.995651
0.964584
0.956294
0.982179
0.942871
0.985281
0.996022
0.934613
0.956466
0.996469
0.958932
0.969445
0.960385
0.960518
0.983746
0.954807
0.991068
0.989417
0.928786
0.981648
0.989174
0.991461
0.962346
0.903614
0.967927
0.997754
0.989969
0.978999
0.930406
0.989273
0.96438
0.982566
0.979241
0.979224
0.987153
0.976258
0.989372
0.985121
0.948544
0.972639
0.988497
0.990643
0.984041
0.986878
0.946097
0.963115
0.987719
0.980573
0.985294
0.988444
0.979738
0.975448
0.951963
0.992959
0.996137
0.988088
0.99207
0.988055
0.994223
0.969142
0.95523
0.992696
0.968032
0.995888
0.987161
0.827245
0.996679
0.990105
0.981825
0.994322
0.980115
0.878038
0.864058
0.991418
0.953034
0.994638
0.990642
0.902387
0.90029
0.985534
0.993739
0.996287
0.997859
0.994366
0.984974
0.991884
0.995894
0.98651
0.998445
0.997876
0.977149
0.947311
0.993569
0.984613
0.995786
0.984116
0.98868
0.990245
0.985616
0.871353
0.972567
0.979563
0.987765
0.98417
0.985557
0.988274
0.986319
0.964735
0.92999
0.894335
0.961632
0.911385
0.980568
0.971
0.973445
0.967431
0.98077
0.926947
0.947804
0.953102
0.985262
0.974046
0.910416
0.983901
0.968009
0.992276
0.993065
0.993283
0.993323
0.987178
0.948895
0.990916
0.930655
0.97267
0.945728
0.93293
0.991351
0.990356
0.862281
0.868773
0.968379
0.988084
0.980827
0.98166
0.993014
0.994479
0.945041
0.948607
0.883409
0.893647
0.906642
0.994454
0.9784
0.969137
0.932896
0.931204
0.882537
0.41461
0.811272
0.839878
0.927875
0.956433
0.953179
0.980043
0.985352
0.994209
0.987461
0.993703
0.909176
0.984939
0.983068
0.956947
0.976029
0.980035
0.984701
0.94957
0.988604
0.972529
0.992401
0.992844
0.990892
0.990531
0.975877
0.98567
0.958221
0.983783
0.977267
0.959787
0.996011
0.978766
0.991515
0.946853
0.990696
0.996155
0.986883
0.990212
0.983273
0.991947
0.982961
0.988631
0.993236
0.879415
0.985989
0.986419
0.868987
0.9891
0.994534
0.993456
0.998192
0.997135
0.960557
0.992392
0.992486
0.993777
0.996755
0.995518
0.974774
0.97895
0.992134
0.998878
0.990018
0.992285
0.994223
0.979702
0.966917
0.951249
0.984415
0.985856
0.989802
0.991675
0.977042
0.919389
0.984727
0.9923
0.926292
0.958241
0.985395
0.998303
0.911384
0.804866
0.843644
0.992974
0.987365
0.939326
0.904491
0.948355
0.993612
0.96217
0.995581
0.97775
0.987623
0.930477
0.885375
0.983996
0.951197
0.97944
0.969719
0.955566
0.998226
0.980727
0.981411
0.98135
0.994983
0.994912
0.999528
0.995906
0.988241
0.975554
0.946236
0.953982
0.984103
0.967812
0.978235
0.917892
0.992688
0.972113
0.981549
0.994566
0.990137
0.974795
0.877409
0.987116
0.858581
0.974223
0.970434
0.986009
0.893636
0.992005
0.77441
0.880361
0.923947
0.868236
0.740125
0.952834
0.996632
0.989564
0.803501
0.171982
0.992155
0.977134
0.983014
0.988673
0.998121
0.967021
0.972754
0.978629
0.99318
0.993835
0.985485
0.911952
0.964521
0.956654
0.937102
0.984993
0.959476
0.983571
0.854946
0.937503
0.943957
0.973225
0.983195
0.951199
0.973957
0.953571
0.910147
0.962184
0.990412
0.930414
0.941754
0.993318
0.982632
0.960519
0.868006
0.969685
0.976344
0.960496
0.981088
0.942384
0.970815
0.963363
0.972757
0.978159
0.97172
0.965867
0.962608
0.99046
0.94516
0.979535
0.939943
0.829328
0.969774
0.953906
0.943198
0.983332
0.88588
0.95249
0.958087
0.251622
0.0907636
0.122191
0
0
fixedStep chrom=chr7 start=1 step=50000 span=50000
0.265793
0.866115
0.959802
0.975154
0.842385
0.956182
0.975297
0.959802
0.929137
0.944495
0.99267
0.972089
0.953055
0.929208
0.947999
0.958573
0.950027
0.968947
0.917897
0.971512
0.879873
0.954154
0.878618
0.953925
0.980905
0.938944
0.961898
0.98199
0.98716
0.995832
0.986025
0.987668
0.984677
0.990275
0.988919
0.966439
0.839699
0.958354
0.953273
0.965569
0.973417
0.97737
0.989844
0.95587
0.994302
0.910975
0.915478
0.945806
0.955315
0.973375
0.928356
0.969114
0.981922
0.938278
0.901241
0.982138
0.990471
0.981952
0.985265
0.986272
0.982107
0.988506
0.884359
0.987182
0.987715
0.984773
0.995892
0.995764
0.99799
0.997703
0.997453
0.983572
0.939745
0.987943
0.983735
0.978098
0.92932
0.980889
0.988948
0.955483
0.991522
0.955476
0.982415
0.991566
0.987551
0.941266
0.958868
0.972378
0.940195
0.951878
0.975714
0.646118
0.940035
0.978984
0.983778
0.974987
0.970779
0.973398
0.970829
0.890207
0.767817
0.920123
0.914177
0.909072
0.960679
0.713846
0.812743
0.978178
0.971543
0.955939
0.952235
0.947463
0.974411
0.977698
0.917694
0.947062
0.881368
0.813571
0.54
0.627165
0.941165
0.949516
0.977843
0.984395
0.969753
0.961041
0.95473
0.964002
0.957518
0.956872
0.976894
0.968539
0.978129
0.947378
0.736175
0.504889
0.556022
0.400399
0.488479
0.365019
0.885431
0.956924
0.912124
0.898465
0.970173
0.974094
0.978186
0.948348
0.989444
0.863177
0.924148
0.994603
0.912426
0.935151
0.98013
0.991705
0.993615
0.991706
0.993968
0.991136
0.971403
0.972301
0.974242
0.997613
0.934078
0.958673
0.911728
0.947783
0.987529
0.978187
0.995652
0.995453
0.999003
0.968635
0.852686
0.996084
0.991812
0.899622
0.994823
0.976769
0.994953
0.978456
0.975666
0.984417
0.981047
0.974934
0.989665
0.890344
0.76414
0.921295
0.996581
0.968319
0.987888
0.942542
0.87849
0.985122
0.935493
0.99336
0.968247
0.98657
0.995456
0.970985
0.988002
0.895159
0.973723
0.893423
0.988876
0.933391
0.982033
0.952087
0.854728
0.945936
0.960185
0.940837
0.936683
0.93659
0.906693
0.974984
0.969561
0.944576
0.989806
0.994088
0.997703
0.981987
0.996198
0.975901
0.975574
0.931899
0.984493
0.999768
0.952198
0.978219
0.97597
0.973695
0.96181
0.989281
0.997962
0.990452
0.998732
0.986413
0.990941
0.997166
0.927862
0.917987
0.975549
0.968906
0.958896
0.998422
0.945141
0.907451
0.88172
0.981163
0.98548
0.934749
0.986076
0.96836
0.963032
0.981833
0.94751
0.978161
0.958697
0.906102
0.916883
0.993349
0.980842
0.897756
0.98955
0.967574
0.994975
0.98662
0.996398
0.994099
0.957902
0.944973
0.987906
0.912814
0.838097
0.986287
0.979027
0.991806
0.964903
0.987431
0.98397
0.971387
0.977154
0.867318
0.884785
0.937352
0.976817
0.9753
0.995169
0.988803
0.957
0.875006
0.888067
0.997273
0.991872
0.990834
0.98963
0.989758
0.99858
0.945864
0.982736
0.996621
0.994458
0.966728
0.994882
0.990997
0.989525
0.982971
0.905292
0.922876
0.997267
0.996544
0.991
0.993996
0.98792
0.990914
0.878793
0.945491
0.995374
0.994586
0.981374
0.953829
0.880007
0.940906
0.987809
0.873247
0.993245
0.983665
0.993961
0.971395
0.992014
0.978011
0.988534
0.959681
0.993667
0.980025
0.989307
0.98915
0.949535
0.93578
0.985274
0.940874
0.880685
0.99018
0.982318
0.956056
0.955689
0.989483
0.997049
0.918477
0.989314
0.993656
0.924137
0.978977
0.960939
0.993813
0.997208
0.987716
0.933255
0.983512
0.930613
0.927363
0.995887
0.989288
0.999336
0.997025
0.989394
0.998057
0.992676
0.995789
0.994033
0.998832
0.946017
0.999392
0.996247
0.996603
0.953782
0.893452
0.880818
0.978279
0.991086
0.800789
0.917959
0.995078
0.992446
0.950752
0.994925
0.945459
0.949628
0.997913
0.926227
0.866126
0.993336
0.937942
0.993467
0.790638
0.905522
0.934877
0.969214
0.903535
0.938161
0.983999
0.995221
0.98277
0.991269
0.981559
0.992484
0.991915
0.912244
0.890471
0.953349
0.948253
0.982393
0.986442
0.948697
0.929031
0.96361
0.992067
0.982103
0.983659
0.989344
0.901886
0.929997
0.992589
0.960634
0.992567
0.988741
0.984838
0.980407
0.98561
0.929616
0.982845
0.99237
0.993387
0.98142
0.974243
0.959664
0.984601
0.962493
0.979817
0.992245
0.995422
0.993765
0.986146
0.985949
0.987964
0.996195
0.898873
0.529761
0.99602
0.996221
0.994913
0.923454
0.955192
0.955872
0.983556
0.865944
0.999155
0.794467
0.98111
0.98967
0.981998
0.980835
0.977416
0.865544
0.965188
0.977273
0.963225
0.965504
0.952716
0.882551
0.973623
0.959553
0.921174
0.854634
0.916034
0.942912
0.918631
0.908547
0.959729
0.949493
0.993824
0.98371
0.92731
0.986738
0.917955
0.938131
0.997674
0.965635
0.966794
0.959483
0.954735
0.993011
0.94914
0.991187
0.992312
0.990935
0.947257
0.810154
0.964335
0.949512
0.990989
0.991037
0.999717
0.998071
0.993211
0.975143
0.965223
0.998207
0.996277
0.872225
0.982838
0.833518
0.987804
0.99753
0.999771
0.974719
0.993611
0.874106
0.993384
0.963571
0.913885
0.975909
0.927516
0.981901
0.995571
0.980514
0.98951
0.98429
0.995088
0.986761
0.993191
0.994831
0.931798
0.933798
0.986537
0.884022
0.965391
0.848299
0.978815
0.999652
0.99836
0.992757
0.900379
0.951275
0.99076
0.960928
0.96159
0.888009
0.987973
0.991954
0.975469
0.966101
0.993494
0.990396
0.957933
0.990377
0.892077
0.994858
0.99308
0.993691
0.995385
0.992223
0.957035
0.983305
0.990738
0.969583
0.995975
0.993757
0.985217
0.998757
0.996931
0.982437
0.98926
0.967216
0.986601
0.985395
0.997709
0.982451
0.977956
0.991243
0.989562
0.969664
0.963731
0.995667
0.990354
0.984872
0.992786
0.926143
0.878707
0.948088
0.623265
0.734337
0.868908
0.990558
0.990857
0.989395
0.969552
0.974645
0.929427
0.995642
0.998149
0.972287
0.910986
0.967652
0.977152
0.759927
0.954254
0.863115
0.976288
0.864895
0.998465
0.982411
0.991446
0.962064
0.996024
0.998342
0.993789
0.984672
0.99981
0.97734
0.980033
0.992833
0.945552
0.972315
0.98991
0.996889
0.894635
0.885516
0.953678
0.86775
0.99982
0.989417
0.981526
0.983587
0.995822
0.957075
0.90218
0.991795
0.882602
0.984235
0.925636
0.991923
0.987443
0.888621
0.900302
0.981631
0.860973
0.957582
0.964607
0.847696
0.676202
0.476749
0.739554
0.698629
0.929086
0.962744
0.681322
0.921081
0.978077
0.984282
0.884599
0.977263
0.995037
0.976137
0.987409
0.909506
0.989566
0.842567
0.965343
0.998908
0.996904
0.991756
0.993543
0.967476
0.992198
0.992298
0.875907
0.999516
0.998495
0.994691
0.8842
0.847762
0.955749
0.914605
0.993405
0.939268
0.959906
0.86574
0.90394
0.880373
0.986269
0.99599
0.961727
0.871008
0.866896
0.708206
0.805448
0.854247
0.436744
0.435234
0.405592
0.67329
0.994304
0.986746
0.998053
0.984324
0.989616
0.992098
0.996575
0.990943
0.92172
0.908846
0.934355
0.979901
0.898997
0.639402
0.832152
0.970181
0.994152
0.922277
0.965122
0.985965
0.943731
0.990245
0.925972
0.985474
0.966966
0.95935
0.88429
0.993003
0.993984
0.902966
0.995732
0.971407
0.999536
0.996492
0.981016
0.996819
0.993105
0.901611
0.838361
0.988252
0.904457
0.959595
0.986112
0.990401
0.981881
0.995507
0.980213
0.869146
0.949552
0.993802
0.996312
0.918608
0.99612
0.992348
0.96808
0.968345
0.994847
0.99362
0.988955
0.892054
0.865749
0.927047
0.86034
0.992027
0.975624
0.996084
0.970512
0.98499
0.942317
0.996959
0.997058
0.992033
0.976437
0.992734
0.997117
0.832961
0.997973
0.990805
0.99656
0.998922
0.937827
0.989906
0.989863
0.967485
0.967313
0.981104
0.985083
0.992937
0.962387
0.990451
0.514726
0.937397
0.78208
0.971496
0.887802
0.989263
0.98147
0.962808
0.946374
0.968965
0.94318
0.907711
0.877994
0.952792
0.996164
0.995997
0.987949
0.994925
0.993319
0.99629
0.998242
0.935108
0.996071
0.885535
0.908216
0.994291
0.994526
0.993027
0.99438
0.991628
0.996542
0.992566
0.975844
0.994334
0.995308
0.989108
0.973464
0.994685
0.998077
0.99633
0.990267
0.993086
0.997189
0.983142
0.995132
0.994391
0.994029
0.980665
0.994159
0.994568
0.99318
0.998621
0.943326
0.985904
0.998813
0.965797
0.883847
0.965823
0.99393
0.971009
0.917571
0.969022
0.849864
0.993983
0.992565
0.992347
0.871706
0.993609
0.986478
0.983741
0.9896
0.942796
0.97549
0.899547
0.989445
0.995225
0.994242
0.984162
0.976339
0.965377
0.881549
0.922715
0.955591
0.963768
0.543925
0.398756
0.984389
0.995537
0.956417
0.987203
0.996477
0.995227
0.992438
0.943541
0.983617
0.983686
0.979799
0.981993
0.97629
0.968314
0.974717
0.956429
0.949022
0.95482
0.979004
0.97459
0.964485
0.986386
0.995133
0.995825
0.980596
0.879813
0.878852
0.994088
0.904332
0.978281
0.977975
0.990259
0.917631
0.811689
0.328393
0.442412
0.937642
0.942548
0.938685
0.910149
0.950819
0.943399
0.99629
0.997093
0.983951
0.919048
0.99818
0.982572
0.972276
0.990154
0.945648
0.996062
0.992728
0.998911
0.99186
0.90419
0.993879
0.982602
0.992267
0.99285
0.974438
0.980045
0.897068
0.983034
0.990791
0.990675
0.996815
0.989263
0.990174
0.979814
0.972491
0.963889
0.966135
0.980772
0.976585
0.989
0.978275
0.951651
0.939804
0.983814
0.968006
0.969368
0.991007
0.968736
0.991559
0.995332
0.989581
0.985003
0.982653
0.993389
0.992373
0.944585
0.863799
0.941617
0.969793
0.924566
0.82366
0.792644
0.996817
0.914857
0.996917
0.90598
0.992637
0.981234
0.994757
0.9908
0.986418
0.983835
0.979076
0.975847
0.969035
0.979223
0.714057
0.984319
0.997474
0.993726
0.959154
0.981657
0.991296
0.9573
0.96972
0.970748
0.994574
0.95532
0.992187
0.994656
0.999124
0.994957
0.960348
0.969844
0.856842
0.997277
0.996443
0.993934
0.991086
0.978402
0.902813
0.900595
0.982106
0.995918
0.993862
0.991143
0.992378
0.965662
0.986642
0.988719
0.670406
0.738974
0.992476
0.959984
0.828345
0.957773
0.882455
0.996519
0.969716
0.84723
0.843099
0.93421
0.996399
0.985638
0.989396
0.919781
0.99187
0.994273
0.969717
0.910437
0.971678
0.984902
0.9826
0.991361
0.978011
0.966608
0.992837
0.98611
0.993517
0.996134
0.951252
0.971808
0.991241
0.88019
0.991395
0.767083
0.779446
0.980527
0.942816
0.957731
0.979229
0.988928
0.982045
0.993279
0.993303
0.994312
0.989197
0.997242
0.970569
0.99493
0.964483
0.994021
0.939804
0.89163
0.995107
0.943433
0.999503
0.771512
0.937891
0.735654
0.994595
0.9794
0.927909
0.905299
0.998625
0.979822
0.954579
0.962383
0.974993
0.975044
0.963188
0.90344
0.9795
0.990841
0.998493
0.997373
0.991348
0.945014
0.950816
0.925797
0.964014
0.956223
0.937241
0.990309
0.899461
0.871405
0.674579
0.553395
0.756349
0.932654
0.927695
0.964336
0.964123
0.954715
0.952005
0.91472
0.924278
0.928307
0.949981
0.587658
0.346166
0.694914
0.927748
0.863346
0.818517
0.960783
0.92755
0.834671
0.633914
0.298018
0.502382
0.50143
0.455238
0.448834
0.397522
0.609598
0.960357
0.884576
0.935636
0.951059
0.953674
0.947046
0.936546
0.813157
0.628448
0.444897
0.472255
0.384551
0.570368
0.433999
0.587991
0.882657
0.854457
0.924752
0.448414
0.286436
0.0693564
0.0184636
0.0187108
0.0148021
0.0151064
0.0141844
0.0187364
0.0117301
0.0149715
0.0152044
0.0107967
0.0129488
0.0241603
0.0197505
0.0220994
0.0224959
0.0103031
0.00947781
0.0168651
0.0117955
0.0211569
0.0212486
0.0129346
0.0148206
0.0149879
0.0166375
0.019188
0.0223013
0.0167656
0.00972089
0.0156475
0.016443
0.0153097
0.0104597
0.0187428
0.0174983
0.0177651
0.0330063
0.0213728
0.0344359
0.0215073
0.0220506
0.0191789
0.0253256
0.019681
0.022769
0.026143
0.0321279
0.0274702
0.0156272
0.0238902
0.0213537
0.0241548
0.012222
0.0992604
0.53101
0.281467
0.66329
0.555214
0.262964
0.0531334
0.0541126
0.236489
0.154598
0.0261553
0.0655395
0.076126
0.03515
0.0648671
0.290162
0.380799
0.580067
0.585151
0.397877
0.431716
0.92132
0.326747
0.119977
0.294536
0.480578
0.516196
0.485181
0.29744
0.650842
0.388178
0.490896
0.113931
0.694989
0.882108
0.858403
0.928031
0.927684
0.995726
0.982673
0.892852
0.880935
0.872026
0.96348
0.89184
0.906856
0.832093
0.675416
0.438202
0.467754
0.642445
0.464874
0.4251
0.445026
0.464137
0.442601
0.524125
0.440997
0.401286
0.676472
0.899291
0.925673
0.967618
0.846643
0.943647
0.942333
0.803495
0.903191
0.925963
0.922083
0.97401
0.916116
0.953729
0.969268
0.909319
0.924527
0.945015
0.93647
0.948094
0.907116
0.936669
0.965502
0.946463
0.706746
0.599322
0.299215
0.354992
0.762973
0.908926
0.949347
0.970282
0.87082
0.690838
0.301445
0.247297
0.530272
0.323696
0.671356
0.631375
0.894467
0.702373
0.942188
0.932327
0.911119
0.955357
0.927816
0.956609
0.944942
0.864492
0.980216
0.863549
0.840596
0.793795
0.926744
0.894061
0.914485
0.921418
0.93894
0.897108
0.909798
0.933413
0.980791
0.879032
0.757692
0.721942
0.731264
0.696706
0.702956
0.443443
0.780417
0.954571
0.988584
0.987036
0.974627
0.993764
0.988922
0.979786
0.988304
0.979865
0.977429
0.977544
0.969686
0.971344
0.985089
0.94688
0.97006
0.973258
0.968068
0.986
0.976466
0.970165
0.987626
0.986464
0.975232
0.980626
0.991236
0.963344
0.977159
0.977789
0.977234
0.979723
0.983232
0.97573
0.983721
0.963121
0.992248
0.980178
0.974382
0.987239
0.968401
0.955564
0.981971
0.968606
0.98792
0.980287
0.984461
0.998076
0.996959
0.993636
0.989318
0.995663
0.991608
0.995178
0.983438
0.990031
0.990153
0.936351
0.923797
0.990225
0.971193
0.992458
0.990462
0.982882
0.985547
0.990801
0.993006
0.988744
0.985314
0.987814
0.911886
0.98608
0.982467
0.987558
0.965914
0.970144
0.977737
0.974185
0.974862
0.986274
0.993238
0.991028
0.981241
0.988196
0.986258
0.985236
0.985361
0.975669
0.954424
0.97855
0.976808
0.988557
0.982805
0.982544
0.977404
0.975927
0.898605
0.987061
0.959853
0.955096
0.991159
0.98549
0.991354
0.978528
0.84383
0.687471
0.685245
0.720577
0.717041
0.820515
0.748609
0.401454
0.663027
0.384604
0.126646
0.105225
0.266177
0.327449
0.345605
0.376841
0.820408
0.902741
0.824732
0.977982
0.963359
0.965925
0.972311
0.971546
0.972201
0.920773
0.937346
0.976252
0.964037
0.969599
0.989812
0.969424
0.959068
0.954658
0.955841
0.957929
0.962393
0.947305
0.970837
0.973998
0.965368
0.937577
0.937492
0.965827
0.70448
0.34348
0.400114
0.359815
0.315303
0.480694
0.902459
0.734486
0.407944
0.341993
0.315806
0.230325
0.101219
0.320231
0.56319
0.407785
0.64194
0.977179
0.987507
0.972291
0.948242
0.894098
0.950119
0.975765
0.970862
0.964555
0.970742
0.886536
0.795633
0.888067
0.973698
0.968366
0.973374
0.979333
0.828617
0.502
0.443423
0.524474
0.497905
0.525853
0.485476
0.543606
0.558252
0.543338
0.544835
0.515712
0.221847
0.415009
0.550478
0.72962
0.980829
0.979958
0.927009
0.966256
0.990881
0.972517
0.918526
0.988612
0.981284
0.976916
0.982384
0.990197
0.97918
0.981039
0.983621
0.972832
0.988548
0.986939
0.981111
0.994226
0.990698
0.881594
0.932248
0.997082
0.961821
0.995237
0.986807
0.985697
0.981195
0.917705
0.991292
0.994388
0.973735
0.822595
0.943862
0.998256
0.992388
0.954548
0.96708
0.991264
0.882295
0.998543
0.998856
0.975875
0.957298
0.995117
0.984761
0.980635
0.992544
0.956616
0.95325
0.976409
0.984515
0.933909
0.869586
0.962171
0.969013
0.993052
0.987845
0.992369
0.997415
0.995365
0.984062
0.991755
0.98639
0.993481
0.987454
0.979882
0.997258
0.927788
0.87634
0.988117
0.993089
0.988538
0.98383
0.949253
0.942009
0.908243
0.96418
0.962917
0.991795
0.986049
0.988841
0.981301
0.897423
0.942563
0.994468
0.993591
0.98985
0.998661
0.994145
0.971438
0.943503
0.974125
0.973305
0.98344
0.996397
0.976195
0.988915
0.999552
0.993279
0.980948
0.98988
0.994021
0.946
0.96076
0.972241
0.963675
0.870435
0.907823
0.983718
0.991583
0.992678
0.965253
0.977218
0.992162
0.886975
0.982449
0.983227
0.996124
0.973096
0.939494
0.964311
0.988033
0.991385
0.89807
0.991183
0.982211
0.95621
0.978426
0.828569
0.991426
0.983012
0.924077
0.992282
0.874352
0.98322
0.751338
0.982623
0.947058
0.973441
0.999267
0.991249
0.941693
0.876367
0.989437
0.919494
0.967452
0.998457
0.99451
0.928655
0.995037
0.9914
0.984564
0.988184
0.832502
0.998652
0.99267
0.996277
0.986687
0.983571
0.892211
0.878513
0.997307
0.986573
0.999527
0.958063
0.997718
0.992994
0.929309
0.972649
0.980665
0.990906
0.995945
0.99205
0.941053
0.978583
0.975905
0.984672
0.886676
0.893958
0.948724
0.87611
0.899335
0.957591
0.912638
0.929544
0.858474
0.99819
0.99554
0.995638
0.989805
0.953267
0.997967
0.998499
0.936045
0.836837
0.88536
0.994516
0.997066
0.879681
0.904277
0.938997
0.979279
0.997276
0.911223
0.98854
0.990312
0.975337
0.9936
0.857922
0.927224
0.923249
0.977692
0.977703
0.845944
0.926939
0.882306
0.99222
0.988395
0.971963
0.961157
0.991454
0.957797
0.97904
0.98602
0.991236
0.857849
0.944666
0.990782
0.993243
0.999887
0.981547
0.87075
0.986445
0.995361
0.95733
0.996195
0.995499
0.945566
0.980643
0.883695
0.990641
0.965693
0.887871
0.878406
0.869895
0.984307
0.948087
0.953052
0.9816
0.928729
0.996391
0.932874
0.941519
0.960589
0.993523
0.890406
0.548606
0.87709
0.944317
0.992828
0.982661
0.891922
0.967143
0.988029
0.893653
0.981576
0.886422
0.957819
0.955718
0.951217
0.90517
0.986583
0.984892
0.959647
0.992701
0.889414
0.997151
0.880074
0.924769
0.96793
0.973466
0.887927
0.963987
0.788841
0.878459
0.776996
0.930901
0.987178
0.913143
0.889033
0.939929
0.978259
0.858578
0.94789
0.952306
0.976273
0.954331
0.886961
0.98821
0.988212
0.987203
0.921947
0.976241
0.86013
0.97217
0.964494
0.998275
0.986171
0.996057
0.978852
0.999562
0.952069
0.930848
0.945084
0.969683
0.890069
0.893483
0.977145
0.997355
0.984194
0.846898
0.876907
0.997164
0.986594
0.990895
0.860733
0.918483
0.898084
0.96363
0.87786
0.98771
0.98012
0.966579
0.997663
0.966728
0.997994
0.987529
0.908118
0.95945
0.989354
0.979963
0.995245
0.999763
0.97481
0.993295
0.991292
0.994891
0.984141
0.920817
0.888324
0.948257
0.978007
0.997148
0.912413
0.959404
0.939
0.96561
0.981445
0.90854
0.97793
0.994132
0.8824
0.987157
0.993935
0.991447
0.93515
0.981672
0.977292
0.990805
0.988889
0.878724
0.99477
0.891642
0.991156
0.996855
0.987368
0.9865
0.992685
0.986091
0.852221
0.994272
0.988908
0.990623
0.972476
0.992581
0.741254
0.982517
0.951264
0.983654
0.983024
0.905123
0.94028
0.991865
0.997647
0.987821
0.910081
0.952046
0.943357
0.901017
0.88321
0.880242
0.970263
0.975957
0.988766
0.874322
0.939184
0.860711
0.990019
0.930257
0.731969
0.901442
0.576416
0.241613
0.722844
0.93043
0.976393
0.991307
0.987182
0.984809
0.967778
0.979268
0.961659
0.96432
0.975885
0.982907
0.987629
0.99204
0.980335
0.96708
0.970838
0.969082
0.982076
0.983708
0.988637
0.980811
0.973016
0.995032
0.970691
0.972742
0.987896
0.96847
0.965513
0.939179
0.965815
0.953445
0.980643
0.975658
0.796865
0.92478
0.920565
0.810729
0.942848
0.985342
0.92611
0.971319
0.973176
0.963121
0.912073
0.840204
0.628794
0.331138
0.959015
0.978642
0.977005
0.934396
0.987299
0.979087
0.977931
0.915278
0.962821
0.923382
0.985957
0.923064
0.864191
0.883085
0.958385
0.973149
0.966504
0.970594
0.9351
0.934116
0.940768
0.980404
0.972014
0.982021
0.989181
0.986928
0.965061
0.972494
0.967288
0.983753
0.989642
0.977518
0.979797
0.972475
0.978298
0.983066
0.987587
0.972556
0.983616
0.735882
0.574317
0.979821
0.628247
0.414921
0.244408
0.412243
0.295051
0.543838
0.529712
0.925542
0.966677
0.972756
0.88282
0.845219
0.96537
0.944148
0.544787
0.427448
0.534172
0.976268
0.980675
0.940517
0.896
0.94818
0.994697
0.984603
0.962093
0.889977
0.967024
0.960859
0.906325
0.953824
0.992498
0.993416
0.929327
0.961274
0.965004
0.838731
0.893007
0.987275
0.946103
0.982377
0.943945
0.905354
0.760418
0.951047
0.944988
0.836106
0.942882
0.963582
0.867441
0.975763
0.98042
0.987267
0.992019
0.978012
0.991531
0.995547
0.944699
0.971327
0.936768
0.918865
0.964619
0.956062
0.958166
0.981626
0.966124
0.977895
0.995143
0.991271
0.985247
0.964084
0.94916
0.987103
0.990439
0.985211
0.996489
0.851946
0.942799
0.896014
0.969201
0.923412
0.955172
0.933031
0.964217
0.991815
0.866344
0.877589
0.985807
0.968154
0.987925
0.910575
0.966223
0.967419
0.887777
0.988868
0.986126
0.985998
0.987897
0.98582
0.945742
0.975726
0.995069
0.860851
0.984668
0.926646
0.955533
0.973033
0.992581
0.943894
0.96486
0.986611
0.980017
0.984099
0.991806
0.988899
0.986297
0.955285
0.927299
0.943258
0.910629
0.995614
0.989403
0.92371
0.979274
0.968653
0.958193
0.91361
0.992877
0.998948
0.988715
0.88906
0.967601
0.915269
0.908889
0.989844
0.993385
0.994579
0.982864
0.939334
0.910583
0.927891
0.982281
0.985605
0.920453
0.95297
0.858175
0.911985
0.924539
0.969407
0.961238
0.76036
0.987524
0.909573
0.952748
0.939309
0.981758
0.979205
0.949729
0.975686
0.90724
0.981364
0.90455
0.995067
0.874486
0.996463
0.926826
0.828775
1
0.901997
0.990672
0.971884
0.988396
0.990266
0.990789
0.98123
0.996871
0.880424
0.985901
0.979143
0.986842
0.883058
0.883735
0.891035
0.941532
0.944111
0.991001
0.957179
0.990201
0.99276
0.984493
0.979565
0.871662
0.996138
0.998936
0.963436
0.998933
0.981116
0.986159
0.990737
0.983636
0.982694
0.991929
0.97844
0.960464
0.944223
0.917259
0.887696
0.984025
0.951339
0.988385
0.867802
0.922859
0.968975
0.933389
0.99069
0.993686
0.911262
0.862013
0.96827
0.9616
0.953043
0.899198
0.811267
0.952103
0.969934
0.965207
0.819941
0.807516
0.998303
0.945843
0.991989
0.998252
0.988452
0.901411
0.993976
0.994744
0.987831
0.91722
0.983687
0.921788
0.999467
0.921601
0.961569
0.990548
0.995423
0.998288
0.995391
0.990648
0.991418
0.989193
0.990452
0.917528
0.887753
0.985575
0.994806
0.880116
0.996278
0.915538
0.997309
0.98408
0.983694
0.996512
0.994107
0.935229
0.998572
0.990492
0.970962
0.986381
0.97991
0.976738
0.917954
0.928245
0.962602
0.976859
0.968172
0.989244
0.996536
0.983073
0.997011
0.89025
0.883434
0.878937
0.987617
0.997684
0.987206
0.99905
0.822154
0.980532
0.987865
0.983673
0.977686
0.965357
0.992581
0.98217
0.982359
0.99136
0.991591
0.992712
0.984599
0.993489
0.983085
0.977371
0.885945
0.986654
0.991258
0.997604
0.993442
0.993568
0.989665
0.989629
0.965578
0.909131
0.99367
0.991485
0.900913
0.999098
0.980537
0.97765
0.907822
0.956169
0.974295
0.991105
0.995847
0.954857
0.97592
0.9985
0.971348
0.995361
0.991778
0.9945
0.996662
0.955585
0.991024
0.961687
0.985487
0.991614
0.927849
0.996056
0.903462
0.984825
0.992827
0.936435
0.927923
0.836883
0.882067
0.950306
0.995784
0.980414
0.99394
0.861782
0.990316
0.963266
0.941562
0.990828
0.984127
0.992299
0.87717
0.99872
0.950647
0.995363
0.986876
0.998178
1
0.992798
0.990362
0.981181
0.996865
0.930073
0.993485
0.924065
0.938669
0.982719
0.992384
0.946621
0.996419
0.992344
0.938923
0.917527
0.884234
0.988202
0.942941
0.98965
0.993256
0.891254
0.961587
0.990624
0.920443
0.991255
0.984674
0.992968
0.993316
0.962339
0.990074
0.99378
0.984626
0.963644
0.84893
0.870214
0.999173
0.989631
0.986858
0.999091
0.995988
0.927744
0.989036
0.942416
0.926791
0.989409
0.814892
0.979053
0.989869
0.955448
0.972086
0.904318
0.993033
0.980951
0.986412
0.979887
0.974504
0.994175
0.832391
0.959329
0.858424
0.954339
0.985233
0.994587
0.995151
0.967596
0.923318
0.87211
0.973807
0.97869
0.977874
0.894054
0.983498
0.973454
0.924018
0.998213
0.981416
0.994388
0.998687
0.832501
0.992087
0.937525
0.9728
0.99752
0.9138
0.995129
0.983128
0.988593
0.944722
0.812328
0.970881
0.99443
0.965945
0.95099
0.972651
0.913291
0.928738
0.960239
0.966954
0.983987
0.99401
0.987665
0.994675
0.992937
0.953243
0.997505
0.961335
0.970946
0.820031
0.989368
0.982931
0.995191
0.991626
0.947539
0.989209
0.948776
0.957613
0.979415
0.967131
0.953828
0.997166
0.952676
0.858024
0.991571
0.985708
0.997868
0.8978
0.766192
0.861785
0.976204
0.935671
0.984843
0.996325
0.976848
0.991101
0.977524
0.974707
0.973793
0.940775
0.899578
0.966565
0.960464
0.986497
0.985114
0.997213
0.99091
0.99594
0.999087
0.994959
0.922355
0.997854
0.996216
0.966788
0.992121
0.988168
0.871964
0.983249
0.978868
0.973322
0.730121
0.666357
0.618147
0.347636
0.786291
0.987556
0.976342
0.992461
0.975431
0.966769
0.973664
0.981898
0.973913
0.976722
0.980695
0.959564
0.979378
0.983316
0.976885
0.962107
0.96259
0.973977
0.949136
0.986283
0.9672
0.978574
0.984194
0.97621
0.97145
0.963697
0.955605
0.964585
0.970462
0.987987
0.977967
0.952115
0.928419
0.989039
0.990359
0.990698
0.98058
0.926078
0.808472
0.939572
0.97516
0.955447
0.950161
0.960489
0.981852
0.993919
0.981525
0.979989
0.98627
0.977674
0.978182
0.980223
0.981248
0.957781
0.994587
0.988366
0.989184
0.988353
0.973936
0.978089
0.96973
0.994449
0.991129
0.937716
0.996432
0.964967
0.906649
0.935989
0.994526
0.995906
0.997059
1
0.997126
0.998111
0.987291
0.998114
0.997001
0.988934
0.998347
0.988923
0.871851
0.993461
0.989862
0.991238
0.979309
0.969941
0.95537
0.981855
0.986285
0.98968
0.935384
0.947486
0.982875
0.906668
0.992194
0.98234
0.993885
0.968516
0.991709
0.993428
0.99177
0.991303
0.994423
0.993614
0.874638
0.989338
0.950698
0.992487
0.978873
0.984915
0.988172
0.910643
0.995754
0.980345
0.993605
0.988799
0.991742
0.952845
0.897578
0.995093
0.98056
0.990526
0.991496
0.992816
0.986478
0.992983
0.923415
0.960889
0.901697
0.971095
0.961496
0.978708
0.982021
0.988976
0.994275
0.982107
0.985096
0.973883
0.981226
0.982124
0.981066
0.990177
0.990045
0.950277
0.931473
0.989829
0.992344
0.989433
0.895327
0.929541
0.989297
0.973991
0.978378
0.983985
0.996978
0.85617
0.99472
0.991343
0.960023
0.979509
0.973635
0.97062
0.77235
0.846401
0.994583
0.991904
0.955776
0.995096
0.984353
0.87363
0.870424
0.932
0.956689
0.968491
0.997741
0.8819
0.995346
0.990786
0.981917
0.990424
0.98626
0.981082
0.973628
0.990228
0.993486
0.986464
0.983807
0.94116
0.951485
0.974207
0.97746
0.979506
0.973176
0.906295
0.947791
0.956252
0.927138
0.908395
0.985094
0.963333
0.974632
0.978726
0.978844
0.966271
0.995048
0.968207
0.987878
0.96949
0.96662
0.929654
0.970915
0.905876
0.979685
0.967311
0.986323
0.966327
0.925551
0.934632
0.987504
0.989971
0.974322
0.990459
0.97355
0.972034
0.988981
0.982995
0.989126
0.987326
0.989495
0.892822
0.984263
0.977001
0.975684
0.981022
0.936676
0.931778
0.946544
0.965092
0.959148
0.97908
0.923342
0.856887
0.885933
0.993786
0.99158
0.971274
0.962793
0.875439
0.866376
0.977547
0.929185
0.996107
0.971816
0.991915
0.973991
0.99279
0.992327
0.983419
0.931741
0.99282
0.986601
0.989265
0.852861
0.982579
0.909208
0.875347
0.860948
0.95884
0.885015
0.989125
0.99239
0.974792
0.990659
0.989861
0.990093
0.979704
0.917709
0.939873
0.952361
0.937212
0.865227
0.922251
0.926998
0.99005
0.987296
0.988393
0.991113
0.965214
0.863336
0.903298
0.897629
0.991484
0.98806
0.986937
0.992796
0.966274
0.985316
0.676538
0.46392
0.409659
0.00503333
0.50719
0.43053
0.43679
0.763001
0.988674
0.97093
0.971456
0.961052
0.94509
0.719695
0.491828
0.452375
0.492373
0.691547
0.90352
0.984277
0.95959
0.988753
0.930018
0.933821
0.97792
0.952592
0.990351
0.992835
0.963557
0.961917
0.98265
0.97176
0.995368
0.994611
0.824275
0.993334
0.904957
0.973117
0.900417
0.992933
0.976707
0.901943
0.929037
0.918066
0.999547
0.950216
0.964878
0.991766
0.991082
0.930271
0.754179
0.980989
0.942033
0.926904
0.899765
0.998402
0.918878
0.969474
0.991106
0.987808
0.995737
0.98618
0.905121
0.993424
0.983808
0.984722
0.939325
0.998298
0.769881
0.915788
0.994335
0.965864
0.974729
0.987778
0.988965
0.994094
0.938674
0.971311
0.989307
0.985096
0.981582
0.993222
0.953146
0.991892
0.907647
0.993932
0.851984
0.918067
0.983226
0.98694
0.997033
0.977319
0.984549
0.976805
0.989655
0.984323
0.906943
0.945648
0.945397
0.965366
0.89428
0.975901
0.966873
0.982003
0.990304
0.980458
0.98392
0.976484
0.936231
0.967114
0.956337
0.941659
0.956901
0.957304
0.973431
0.966277
0.895893
0.957268
0.988128
0.966225
0.974628
0.832944
0.924425
0.937929
0.995012
0.997979
0.993939
0.913582
0.61263
0.596961
0.569372
0.584232
0.598777
0.593732
0.605259
0.594134
0.928019
0.985988
0.989041
0.857894
0.930519
0.822969
0.829911
0.871405
0.864371
0.947476
0.924928
0.986131
0.992001
0.994678
0.988167
0.989038
0.995331
0.990377
0.993302
0.977083
0.979867
0.981649
0.982709
0.985256
0.970592
0.989219
0.978782
0.995108
0.980029
0.995232
0.98223
0.986694
0.978889
0.976793
0.881975
0.890979
0.990009
0.985075
0.486352
0.747608
0.946803
0.884599
0.851399
0.95185
0.956782
0.920796
0.906032
0.96165
0.932911
0.716359
0.614726
0.927069
0.983975
0.982433
0.972405
0.9812
0.885676
0.993143
0.946846
0.942408
0.815992
0.995076
0.950201
0.983046
0.991571
0.984539
0.979119
0.987497
0.655355
0.627555
0.769838
0.865584
0.988323
0.659344
0.587762
0.582343
0.600003
0.85731
0.98921
0.99
0.990397
0.986231
0.973712
0.957918
0.991476
0.98603
0.974146
0.915286
0.98655
0.990911
0.99405
0.991167
0.99611
0.991285
0.97867
0.983822
0.963162
0.963786
0.942345
0.98758
0.943954
0.934079
0.989951
0.995759
0.994042
0.983356
0.933658
0.920943
0.99988
0.992286
0.994428
0.993581
0.991806
0.985267
0.988727
0.990259
0.990696
0.961186
0.99585
0.957428
0.982562
0.963631
0.988618
0.995884
0.967138
0.957582
0.991399
0.96965
0.964458
0.993509
0.968109
0.937545
0.868979
0.973071
0.983557
0.974134
0.910033
0.972836
0.982673
0.979862
0.959282
0.981743
0.946386
0.907872
0.94044
0.970706
0.926343
0.940511
0.874802
0.960263
0.945966
0.924769
0.959953
0.975702
0.974833
0.889395
0.935145
0.961579
0.958368
0.971579
0.81023
0.954985
0.898117
0.93223
0.955286
0.968106
0.952442
0.973132
0.964735
0.984395
0.949829
0.972595
0.956208
0.959645
0.975186
0.896708
0.948336
0.944539
0.971301
0.935315
0.595903
fixedStep chrom=chr8 start=1 step=50000 span=50000
0
0.111418
0.0961665
0.0846387
0.665047
0.892264
0.761587
0.785698
0.569772
0.997541
0.990304
0.92173
0.971414
0.90644
0.97332
0.860333
0.939274
0.963254
0.960543
0.89599
0.838623
0.970347
0.956935
0.865587
0.898872
0.96567
0.929223
0.785399
0.78935
0.950583
0.951363
0.8918
0.8033
0.965187
0.887072
0.970283
0.953327
0.976582
0.99625
0.956657
0.996925
0.980897
0.987129
0.948726
0.812517
0.502307
0.465054
0.705249
0.416432
0.657698
0.994584
0.997036
0.997754
0.98903
0.994396
0.992139
0.964352
0.971745
0.996426
0.991174
0.936003
0.993685
0.987117
0.979446
0.947861
0.731887
0.970692
0.974221
0.995771
0.93155
0.981461
0.996871
0.995587
0.924516
0.998621
0.977615
0.986581
0.996375
0.996573
0.995615
0.988181
0.920814
0.994974
0.934124
0.995812
0.998323
0.994454
0.989359
0.999606
0.990827
0.98727
0.971092
0.989153
0.99504
0.992233
0.990115
0.997082
0.894829
0.991161
0.998416
0.991635
0.984957
0.992573
0.867987
0.994908
0.993023
0.993002
0.993982
0.945202
0.894133
0.998281
0.98451
0.990195
0.999477
0.935615
0.997411
0.991327
0.972392
0.936873
0.987583
0.989525
0.902453
0.980579
0.90163
0.981756
0.955468
0.959293
0.903272
0.988578
0.976797
0.986582
0.997306
0.989811
0.925509
0.993084
0.988383
0.911875
0.986461
0.990677
0.654495
0.740107
0.712663
0.345508
0.261651
0.18336
0.0753597
0.303586
0.407529
0.475184
0.490254
0.407184
0.0870419
0.0541014
0.109458
0.0803312
0.274553
0.512272
0.511458
0.389738
0.268704
0.153973
0.200129
0.267533
0.247872
0.469923
0.995107
0.994145
0.988156
0.98341
0.866747
0.994099
0.986454
0.99608
0.990565
0.990181
0.960964
0.981227
0.992795
0.98144
0.95272
0.994033
0.925788
0.978789
0.945999
0.99072
0.975208
0.998037
0.962908
0.868545
0.976282
0.977463
0.979901
0.988339
0.872743
0.919433
0.98831
0.914691
0.96738
0.993485
0.936943
0.989829
0.997818
0.997125
0.997706
0.997463
0.997462
0.992779
0.993745
0.995537
0.945596
0.934693
0.936731
0.992425
0.997663
0.994024
0.988044
0.982498
0.998307
0.885432
0.993084
0.99218
0.987607
0.928229
0.992998
0.989901
0.996854
0.955683
0.989072
0.899196
0.997344
0.995994
0.990192
0.982143
0.992913
0.998095
0.982578
0.95768
0.986156
0.775922
0.994381
0.402956
0.395446
0.291085
0.255615
0.152356
0.106736
0.381962
0.339778
0.25024
0.223905
0.259539
0.297978
0.272609
0.407245
0.916365
0.990535
0.955953
0.991297
0.968612
0.989902
0.988193
0.98391
0.987207
0.934033
0.99396
0.974913
0.989366
0.981509
0.89813
0.989887
0.98225
0.988562
0.915377
0.977419
0.988871
0.991558
0.990695
0.993366
0.977287
0.97914
0.972031
0.971276
0.940937
0.982209
0.959617
0.958619
0.987922
0.974766
0.918824
0.981603
0.9887
0.972524
0.951962
0.960654
0.97263
0.981733
0.871369
0.978424
0.987884
0.993535
0.994652
0.987619
0.990706
0.984799
0.989847
0.991786
0.989472
0.979162
0.925756
0.982678
0.988979
0.777171
0.991341
0.99571
0.998024
0.991537
0.965288
0.985858
0.974891
0.966013
0.903915
0.993876
0.992553
0.980855
0.949474
0.986828
0.952805
0.997375
0.903184
0.994179
0.991154
0.993745
0.972011
0.876953
0.987796
0.940166
0.967065
0.969458
0.870678
0.94506
0.970432
0.994899
0.985813
0.98971
0.988521
0.965022
0.977018
0.995032
0.98415
0.995516
0.984238
0.984542
0.979686
0.99118
0.985825
0.990783
0.981646
0.973361
0.987179
0.990761
0.973006
0.987351
0.981062
0.963247
0.99545
0.998386
0.997506
0.983085
0.991855
0.932645
0.987704
0.917361
0.988778
0.987357
0.993867
0.939553
0.993689
0.991963
0.978881
0.988897
0.998676
0.984632
0.992149
0.979163
0.978692
0.988251
0.988829
0.987839
0.95211
0.991826
0.993713
0.995945
0.996623
0.996372
0.9943
0.985286
0.995695
0.973174
0.802737
0.99176
0.924689
0.974173
0.986363
0.978299
0.996673
0.996601
0.984981
0.990514
0.986188
0.994038
0.994845
0.989326
0.980577
0.926813
0.933117
0.996025
0.991606
0.992416
0.992888
0.968708
0.993257
0.998373
0.991387
0.971292
0.994269
0.997224
0.960066
0.989682
0.967773
0.992276
0.981662
0.992057
0.997527
0.993385
0.97105
0.995231
0.872769
0.979144
0.97908
0.985357
0.993326
0.978731
0.995731
0.989212
0.986638
0.982732
0.978722
0.976229
0.974986
0.946879
0.988017
0.994493
0.992896
0.998754
0.995886
0.984534
0.990245
0.996133
0.994315
0.978871
0.981941
0.95814
0.960818
0.952255
0.961045
0.965853
0.932488
0.88894
0.965403
0.983957
0.989826
0.993533
0.889755
0.974924
0.985484
0.988868
0.986918
0.981862
0.99232
0.990653
0.985479
0.991398
0.99767
0.966656
0.955223
0.914028
0.986845
0.985919
0.96073
0.906357
0.986355
0.895418
0.985713
0.988263
0.991406
0.946465
0.88508
0.992991
0.988695
0.994298
0.931617
0.991482
0.973906
0.95183
0.968443
0.987466
0.983659
0.986739
0.964128
0.989288
0.950116
0.995918
0.922379
0.898198
0.847558
0.953643
0.976672
0.994002
0.995163
0.995855
0.994674
0.986181
0.990881
0.991766
0.983786
0.988015
0.996441
0.90675
0.957088
0.996071
0.992422
0.9896
0.989614
0.963274
0.993221
0.985666
0.987922
0.997442
0.898789
0.995228
0.946483
0.898689
0.87041
0.991427
0.998176
0.974639
0.992561
0.99493
0.996209
0.968793
0.983992
0.891541
0.994782
0.986046
0.987187
0.993469
0.973864
0.993285
0.968078
0.99811
0.99007
0.985339
0.983466
0.994949
0.984835
0.974671
0.98697
0.990084
0.975161
0.979274
0.992065
0.989937
0.973391
0.971315
0.992887
0.954219
0.87961
0.95314
0.981214
0.990759
0.993763
0.997641
0.952747
0.987015
0.988348
0.986973
0.880458
0.986024
0.985299
0.900594
0.973446
0.972029
0.966525
0.995584
0.990123
0.961479
0.997371
0.994483
0.98424
0.990426
0.971315
0.983173
0.965141
0.971721
0.943222
0.974305
0.979717
0.908825
0.908117
0.990607
0.985885
0.993583
0.948219
0.974048
0.922389
0.964809
0.989411
0.990881
0.990594
0.94987
0.992153
0.978324
0.982835
0.987717
0.880825
0.98286
0.95857
0.976889
0.939166
0.878052
0.911052
0.911481
0.971501
0.985349
0.983092
0.957696
0.989741
0.883546
0.928163
0.998847
0.98838
0.956
0.995332
0.900884
0.997604
0.965315
0.993322
0.992708
0.996568
0.990654
0.992915
0.987675
0.993551
0.996092
0.99406
0.990019
0.922812
0.984011
0.99585
0.993349
0.948014
0.984455
0.994312
0.956425
0.980267
0.968502
0.954917
0.891557
0.980936
0.982112
0.981989
0.967769
0.967944
0.933169
0.939326
0.96656
0.992844
0.940748
0.967914
0.893404
0.965171
0.905823
0.967335
0.98174
0.867784
0.985728
0.974294
0.982489
0.933458
0.980884
0.869129
0.952052
0.985465
0.996627
0.887491
0.98797
0.993495
0.965296
0.985459
0.995421
0.995728
0.982456
0.996658
0.881298
0.975492
0.993215
0.99523
0.988519
0.997287
0.997816
0.860976
0.98878
0.912975
0.993194
0.992167
0.994658
0.981194
0.991088
0.9708
0.936109
0.910701
0.991881
0.976513
0.913466
0.971556
0.979257
0.991044
0.86848
0.893831
0.789777
0.987591
0.988096
0.987541
0.953486
0.932178
0.974551
0.967321
0.996533
0.995461
0.994815
0.995226
0.998362
0.995388
0.964858
0.999174
0.980627
0.98956
0.993116
0.992718
0.882512
0.995459
0.992928
0.993637
0.990951
0.988744
0.987684
0.977427
0.981688
0.95014
0.976375
0.946944
0.958107
0.963133
0.965641
0.958753
0.986021
0.975224
0.965633
0.996416
0.980075
0.962261
0.980588
0.986987
0.983425
0.978466
0.982773
0.975101
0.980264
0.983223
0.986153
0.972014
0.957062
0.924393
0.938652
0.901509
0.99287
0.970849
0.964099
0.970038
0.955077
0.99036
0.970534
0.976251
0.944403
0.967705
0.985902
0.930347
0.889017
0.950387
0.983507
0.903836
0.977732
0.915248
0.990905
0.987096
0.985877
0.986565
0.988258
0.854561
0.977392
0.954036
0.996424
0.889237
0.9394
0.971476
0.988201
0.979981
0.971159
0.973896
0.961962
0.92897
0.973945
0.986478
0.98906
0.919951
0.991552
0.997316
0.914255
0.990238
0.941332
0.967309
0.942564
0.96524
0.991039
0.989863
0.993795
0.987825
0.992736
0.989203
0.959479
0.985408
0.972182
0.988782
0.985727
0.987208
0.963492
0.971679
0.982031
0.972951
0.972428
0.980602
0.898854
0.968738
0.937276
0.943899
0.929481
0.96396
0.979043
0.890223
0.981739
0.938861
0.974791
0.929515
0.848532
0.978007
0.883307
0.67258
0.869232
0.823262
0.76783
0.986614
0.993676
0.947239
0.950447
0.919291
1
0.99931
0.951245
0.747436
0.169216
0.0258605
0.0167305
0.014726
0.0167592
0.0236011
0.025005
0.0180267
0.0250107
0.0202266
0.0197379
0.0201676
0.0245304
0.0180414
0.0153303
0.0213521
0.026216
0.0172613
0.0108337
0.014007
0.0235984
0.0249442
0.0246417
0.016531
0.0234754
0.0152473
0.0242236
0.0239918
0.0333599
0.036346
0.0266121
0.033488
0.0278259
0.0226647
0.0250892
0.0323787
0.0203038
0.0233945
0.0157128
0.0947027
0.697757
0.979427
0.995944
0.999135
1
0.998641
0.962574
0.951482
0.986088
0.985475
0.98757
0.981059
0.935685
0.818431
0.922522
0.720037
0.88766
0.850889
0.917642
0.902595
0.942782
0.860998
0.790745
0.946073
0.808143
0.96762
0.934128
0.765034
0.984285
0.829686
0.895155
0.890896
0.933561
0.915807
0.975535
0.982793
0.94279
0.97123
0.986846
0.972977
0.955187
0.947927
0.978377
0.979661
0.906347
0.836899
0.971009
0.905239
0.924938
0.987279
0.842248
0.979315
0.977301
0.982929
0.996635
0.980867
0.879484
0.99469
0.991601
0.932492
0.803575
0.922723
0.991539
0.985603
0.98712
0.950714
0.974702
0.991271
0.978932
0.879423
0.945947
0.915744
0.989104
0.987983
0.885603
0.983004
0.966715
0.993976
0.921195
0.992118
0.953405
0.996325
0.950537
0.906641
0.901107
0.916509
0.991068
0.992141
0.956342
0.986615
0.922409
0.899606
0.992159
0.993614
0.850147
0.975739
0.890003
0.994974
0.992248
0.92229
0.889877
0.963478
0.961015
0.965083
0.932786
0.974864
0.966336
0.984813
0.946247
0.986821
0.900987
0.958626
0.987229
0.855357
0.963907
0.972618
0.969246
0.940799
0.994347
0.976111
0.983075
0.827166
0.977211
0.993804
0.998182
0.993589
0.997828
0.99746
0.991166
0.996926
0.994726
0.891178
0.956301
0.992819
0.988044
0.983912
0.989484
0.966813
0.98482
0.989346
0.891976
0.907164
0.918741
0.9299
0.994138
0.99085
0.974496
0.884421
0.880798
0.955034
0.900247
0.976648
0.994923
0.834531
0.842523
0.974402
0.861632
0.992456
0.980485
0.92367
0.95966
0.945865
0.924564
0.947095
0.979614
0.984854
0.980445
0.994535
0.991928
0.963875
0.99102
0.98214
0.888395
0.89231
0.864713
0.996683
0.991476
0.994149
0.997553
0.980181
0.927632
0.987983
0.876585
0.985858
0.989448
0.991739
0.997337
0.927425
0.993708
0.987671
0.816785
0.976956
0.953942
0.89939
0.87655
0.89728
0.987413
0.955938
0.984696
0.985873
0.990246
0.974055
0.974987
0.88939
0.966505
0.994746
0.853471
0.884125
0.897761
0.833229
0.974758
0.978767
0.956489
0.965211
0.990322
0.989035
0.968359
0.890868
0.947586
0.97107
0.990775
0.941285
0.953081
0.983301
0.880327
0.914669
0.91786
0.922006
0.996365
0.989369
0.971927
0.972031
0.925594
0.983006
0.924986
0.95146
0.993339
0.982701
0.981567
0.987788
0.965769
0.99463
0.954697
0.98873
0.951196
0.990283
0.943136
0.973418
0.885684
0.969765
0.941172
0.981087
0.986761
0.972078
0.883171
0.931016
0.987755
0.998131
0.997921
0.876547
0.985612
0.985952
0.995994
0.993838
0.882264
0.981349
0.988876
0.982562
0.956997
0.978862
0.824377
0.898478
0.996964
0.996019
0.990404
0.959928
0.963084
0.96937
0.77527
0.995077
0.934792
0.978816
0.965111
0.939189
0.871612
0.991681
0.972743
0.948988
0.988366
0.864989
0.949853
0.946656
0.978949
0.986095
0.992383
0.991493
0.975371
0.992954
0.984342
0.981338
0.965416
0.965389
0.988034
0.8764
0.910746
0.946154
0.840485
0.992468
0.959442
0.994755
0.850249
0.992502
0.957472
0.995141
0.998496
0.984758
0.956812
0.904974
0.983275
0.996413
0.848851
0.972267
0.951771
0.973644
0.994385
0.949808
0.847187
0.916456
0.992732
0.991718
0.990988
0.994329
0.971664
0.997482
0.996476
0.978316
0.9368
0.858481
0.91261
0.990089
0.973126
0.994807
0.924601
0.912452
0.921095
0.980898
0.990315
0.979289
0.987311
0.945381
0.875675
0.943517
0.988179
0.96302
0.995105
0.996259
0.839747
0.929556
0.991222
0.982137
0.989274
0.996682
0.927643
0.892986
0.992472
0.875302
0.970064
0.905602
0.998948
0.914942
0.974119
0.98343
0.955551
0.962893
0.957008
0.991697
0.967373
0.984801
0.989531
0.91455
0.895269
0.979258
0.972979
0.8387
0.988324
0.991315
0.995155
0.984323
0.943994
0.837071
0.988853
0.977706
0.940614
0.951501
0.948513
0.991395
0.981924
0.97867
0.969021
0.988883
0.90595
0.9602
0.963729
0.99278
0.98395
0.910546
0.987362
0.891774
0.977001
0.991148
0.980005
0.996947
0.943099
0.976828
0.973636
0.957923
0.984955
0.977057
0.978438
0.948463
0.896348
0.976388
0.979727
0.969078
0.952632
0.993893
0.991829
0.95279
0.885686
0.961443
0.949382
0.961119
0.879645
0.979716
0.93539
0.983386
0.934706
0.970826
0.899724
0.941062
0.994588
0.996759
0.997976
0.994578
0.990792
0.994999
0.909185
0.997994
0.878814
0.935233
0.88927
0.983389
0.996035
0.913917
0.981286
0.881522
0.990065
0.994813
0.956291
0.968012
0.90438
0.849565
0.986596
0.910965
0.998505
0.954364
0.847642
0.979858
0.885717
0.980882
0.990729
0.991554
0.992951
0.97918
0.934878
0.995948
0.976458
0.828986
0.905571
0.91206
0.954456
0.959916
0.97721
0.985861
0.9954
0.994351
0.980165
0.993531
0.990145
0.991465
0.92601
0.971417
0.949574
0.918772
0.853746
0.848913
0.885824
0.894361
0.858023
0.945841
0.939651
0.991952
0.996677
0.992688
0.993749
0.992984
0.992701
0.994264
0.930573
0.884102
0.914772
0.995237
0.921637
0.99339
0.874064
0.908908
0.957213
0.908841
0.956294
0.899399
0.995907
0.989036
0.982242
0.943548
0.910804
0.975961
0.904344
0.917758
0.963228
0.990174
0.880005
0.991136
0.967038
0.989451
0.990062
0.90078
0.980167
0.934919
0.877635
0.962454
0.984784
0.962535
0.922571
0.967289
0.995055
0.918386
0.933481
0.987404
0.984681
0.987313
0.966439
0.993402
0.910199
0.988827
0.961676
0.975411
0.981882
0.961991
0.965459
0.948692
0.983889
0.90372
0.989925
0.991117
0.949824
0.989859
0.87313
0.994824
0.862277
0.936113
0.970367
0.948601
0.878456
0.966883
0.976949
0.970878
0.996844
0.998253
0.8822
0.884506
0.985942
0.958126
0.952394
0.978154
0.974086
0.959805
0.863635
0.887018
0.930294
0.904692
0.989908
0.97716
0.99349
0.812707
0.970238
0.99586
0.958529
0.995666
0.952839
0.994816
0.992788
0.99307
0.926798
0.951189
0.96487
0.988312
0.976102
0.885695
0.896626
0.923055
0.987186
0.988876
0.996904
0.973147
1
0.99852
0.998497
0.99871
0.968059
0.972383
0.974781
0.847627
0.886908
0.960916
0.99717
0.945368
0.936707
0.984421
0.918926
0.991608
0.981489
1
0.995188
0.924959
0.990509
0.990213
0.99373
0.990264
0.944359
0.85338
0.952337
0.994994
0.961013
0.977959
0.940007
0.996779
0.992225
0.992223
0.87706
0.924389
0.977329
0.982226
0.995879
0.99254
0.952093
0.992637
0.908058
0.990046
0.98965
0.941653
0.964997
0.987112
0.99012
0.945371
0.921825
0.951211
0.937149
0.984934
0.864499
0.995578
0.995003
0.954311
0.957424
0.991851
0.961154
0.976238
0.993481
0.98155
0.954717
0.949055
0.888334
0.913008
0.985924
0.970559
0.975882
0.945732
0.96799
0.987204
0.922055
0.970771
0.943285
0.986897
0.963736
0.978459
0.888137
0.965884
0.993913
0.908259
0.987878
0.992283
0.970005
0.993302
0.951938
0.983971
0.953137
0.93362
0.986172
0.879072
0.98903
0.880013
0.987759
0.987125
0.973806
0.986465
0.977909
0.974016
0.875281
0.979314
0.965261
0.932159
0.922875
0.993206
0.976017
0.950076
0.973353
0.98616
0.95585
0.962871
0.973395
0.982448
0.935989
0.938485
0.92559
0.978903
0.997737
0.979066
0.990251
0.995818
0.971361
0.99221
0.997837
0.979726
0.970579
0.960771
0.996249
0.941395
0.935911
0.952254
0.993385
0.875562
0.890804
0.886792
0.988226
0.919262
0.988749
0.985973
0.998663
0.930343
0.880718
0.922422
0.980646
0.893099
0.916758
0.998256
0.983494
0.994989
0.983172
0.992821
0.949638
0.860239
0.875023
0.977898
0.971318
0.873803
0.902781
0.941848
0.978086
0.886539
0.993198
0.988947
0.814982
0.911094
0.905931
0.987894
0.916863
0.9826
0.973245
0.988619
0.995567
0.934395
0.966302
0.996589
0.986536
0.841085
0.0271559
0.0638925
0.0901107
0.47931
0.926025
0.977099
0.992748
0.997838
0.968162
0.990058
0.930129
0.988256
0.997367
0.988947
0.968729
0.964172
0.991554
0.988511
0.867404
0.983475
0.935758
0.989177
0.985443
0.926015
0.984315
0.972378
0.931898
0.984184
0.975983
0.980322
0.996009
0.884243
0.936164
0.81872
0.820158
0.892518
0.904625
0.951003
0.93131
0.868989
0.925188
0.969705
0.930646
0.977687
0.975337
0.988432
0.984748
0.995159
0.987829
0.964927
0.83919
0.975759
0.96724
0.975401
0.983645
0.993441
0.969092
0.94327
0.889435
0.957585
0.818357
0.924622
0.993172
0.9463
0.884882
0.970073
0.984408
0.939453
0.974901
0.989955
0.824513
0.868784
0.995257
0.978291
0.854693
0.93811
0.932835
0.795171
0.829115
0.984564
0.871095
0.872175
0.991624
0.949098
0.990803
0.996492
0.993587
0.884002
0.887766
0.994236
0.997675
0.960712
0.909168
0.960976
0.793723
0.978242
0.928521
0.989724
0.995013
0.99036
0.951987
0.933779
0.978032
0.995434
0.986609
0.992443
0.991861
0.991898
0.99272
0.957345
0.817346
0.985021
0.993667
0.972259
0.961921
0.991525
0.969208
0.843535
0.804043
0.992769
0.984333
0.906719
0.796348
0.966467
0.791247
0.965853
0.952437
0.992698
0.987636
0.971433
0.987575
0.869407
0.98147
0.955678
0.744855
0.981997
0.987005
0.99754
0.937432
0.998949
0.979432
0.970088
0.97475
0.993023
0.995748
0.990718
0.979634
0.969743
0.983587
0.999557
0.989905
0.943536
0.989839
0.997079
0.991668
0.873775
0.828431
0.987147
0.993315
0.983643
0.936263
0.985057
0.926127
0.968059
0.97749
0.961965
0.900273
0.900914
0.958685
0.913099
0.997223
0.991679
0.970692
0.957281
0.980697
0.944424
0.985425
0.986827
0.93564
0.971553
0.988646
0.960419
0.97385
0.967866
0.978126
0.984219
0.985364
0.989732
0.96707
0.954101
0.974709
0.989877
0.975575
0.995674
0.860864
0.953678
0.992431
0.952328
0.801298
0.956601
0.992979
0.937581
0.90329
0.974029
0.968813
0.939375
0.991796
0.940589
0.906054
0.877712
0.96106
0.985865
0.994077
0.989232
0.994687
0.983623
0.953829
0.984112
0.968012
0.997286
0.966585
0.868658
0.990058
0.997518
0.991433
0.994886
0.964886
0.866471
0.997112
0.993634
0.901247
0.897756
0.907768
0.92238
0.991235
0.96491
0.934343
0.848625
0.880534
0.968391
0.974798
0.963022
0.95151
0.987082
0.967282
0.988134
0.988082
0.982336
0.967545
0.985505
0.995808
0.992571
0.858962
0.964052
0.992196
0.994315
0.996245
0.938009
0.877204
0.88118
0.778571
0.796367
0.948095
0.966865
0.919278
0.993342
0.987003
0.939447
0.815097
0.984444
0.950166
0.965069
0.96357
0.868272
0.973475
0.883183
0.949199
0.955914
0.866001
0.972278
0.871229
0.8973
0.995301
0.958524
0.990188
0.864029
0.902516
0.935035
0.976878
0.936323
0.985503
0.948342
0.996192
0.968619
0.973957
0.907504
0.988607
0.993525
0.991931
0.969147
0.9827
0.971851
0.978205
0.987092
0.851037
0.94768
0.964051
0.973651
0.995187
0.993936
0.98358
0.994921
0.992276
0.98531
0.985684
0.887406
0.981786
0.993423
0.976942
0.991819
0.755149
0.958317
0.997257
0.99258
0.88815
0.996067
0.982774
0.898099
0.991919
0.882789
0.991743
0.980248
0.992498
0.88421
0.986684
0.969976
0.960066
0.983713
0.98332
0.976548
0.981437
0.988371
0.983356
0.986162
0.984495
0.96504
0.965941
0.968436
0.993541
0.996958
0.991334
0.993475
0.96416
0.993068
0.93333
0.990656
0.985736
0.953264
0.941935
0.857571
0.97898
0.974211
0.769612
0.983361
0.974013
0.989368
0.962046
0.992858
0.924454
0.994013
0.962328
0.990525
0.880823
0.930715
0.990226
0.984212
0.990607
0.95368
0.992405
0.959939
0.997845
0.873015
0.984972
0.996445
0.993264
0.986704
0.915128
0.96847
0.979435
0.996374
0.989837
0.989785
0.994205
0.97109
0.933776
0.969859
0.989555
0.994057
0.994972
0.930778
0.977048
0.998899
0.890386
0.97622
0.948453
0.976362
0.926838
0.887245
0.945648
0.923109
0.993237
0.993767
0.990062
0.985785
0.984907
0.988478
0.958752
0.981241
0.956284
0.992589
0.981088
0.988205
0.941302
0.976865
0.94247
0.996634
0.945547
0.976436
0.939533
0.982076
0.998187
0.882979
0.99428
0.990153
0.989217
0.99548
0.955088
0.989848
0.945245
0.972228
0.967949
0.878358
0.991203
0.959938
0.877481
0.948414
0.964819
0.966045
0.852908
0.916062
0.840589
0.971518
0.992235
0.986922
0.954723
0.990833
0.990038
0.870999
0.978126
0.98792
0.947204
0.985548
0.999006
0.989898
0.98752
0.883072
0.958601
0.983373
0.984393
0.956186
0.987231
0.941738
0.995511
0.942385
0.897346
0.990778
0.978404
0.95859
0.990284
0.977147
0.967178
0.999106
0.935999
0.880316
0.890175
0.973079
0.99431
0.969549
0.960759
0.988931
0.940551
0.987433
0.931025
0.974658
0.925375
0.97223
0.995832
0.983742
0.974763
0.992391
0.997044
0.988471
0.988934
0.986861
0.990091
0.967287
0.857609
0.962817
0.99894
0.994625
0.918505
0.962538
0.988202
0.995253
0.984344
0.980343
0.985708
0.96462
0.972501
0.919905
0.967289
0.99508
0.987995
0.966689
0.987595
0.966497
0.97533
0.988881
0.927668
0.974136
0.867277
0.95916
0.980741
0.997337
0.987758
0.99783
0.996069
0.946238
0.882399
0.997223
0.932725
0.990032
0.984075
0.99283
0.970479
0.985023
0.998055
0.98789
0.961133
0.997108
0.998454
0.994147
0.952805
0.942151
0.990861
0.999406
0.953536
0.864287
0.939818
0.928411
0.966514
0.998316
0.976751
0.980124
0.993201
0.891797
0.997913
0.767919
0.993639
0.965193
0.795962
0.906715
0.894545
0.979957
0.988461
0.996666
0.990312
0.89124
0.888596
0.865429
0.964156
0.969875
0.992324
0.985863
0.973753
0.993524
0.961923
0.959849
0.985422
0.995383
0.994553
0.880484
0.999414
0.949128
0.935277
0.998063
0.988941
0.982308
0.994876
0.998685
0.997206
0.992949
0.865249
0.925939
0.981664
0.99768
0.981299
0.995326
0.990225
0.977895
0.952376
0.994638
0.970512
0.911216
0.935063
0.920987
0.991766
0.982739
0.983875
0.9855
0.943671
0.991088
0.98462
0.992242
0.991671
0.967474
0.963639
0.974777
0.989146
0.998325
0.88598
0.992625
0.982965
0.977972
0.971396
0.916243
0.92815
0.985946
0.978143
0.956401
0.988663
0.99131
0.958042
0.996555
0.984111
0.977506
0.990226
0.987053
0.991735
0.992268
0.981986
0.970745
0.962622
0.988393
0.990211
0.988487
0.989151
0.911058
0.90816
0.991077
0.986097
0.877844
0.940929
0.951847
0.96676
0.989976
0.975035
0.993589
0.9962
0.959543
0.875442
0.86139
0.802539
0.921699
0.9572
0.989932
0.768072
0.904012
0.968111
0.985236
0.986879
0.991783
0.96665
0.965889
0.969114
0.973386
0.959979
0.984885
0.985204
0.987586
0.900693
0.944347
0.988398
0.968797
0.91384
0.988213
0.974326
0.98301
0.982456
0.830365
0.983633
0.981042
0.996154
0.995397
0.937559
0.979914
0.977935
0.926455
0.857953
0.923156
0.992661
0.988258
0.967313
0.898695
0.98646
0.87322
0.983564
0.945344
0.981216
0.984907
0.968118
0.989251
0.966345
0.974236
0.99339
0.962978
0.983497
0.934366
0.959267
0.991823
0.987611
0.860363
0.913503
0.897654
0.993932
0.98007
0.956536
0.994046
0.981948
0.995893
0.988755
0.987315
0.987784
0.984988
0.979643
0.993301
0.960023
0.985928
0.980639
0.984313
0.982638
0.985012
0.984362
0.944532
0.97766
0.971934
0.984919
0.986195
0.974641
0.988569
0.996853
0.984345
0.9888
0.976656
0.868992
0.989402
0.989526
0.990574
0.992125
0.989942
0.994136
0.945342
0.988974
0.983659
0.960231
0.918204
0.982592
0.975452
0.988503
0.994099
0.985707
0.984335
0.987659
0.978323
0.952117
0.94159
0.977179
0.989944
0.996973
0.988426
0.948558
0.967241
0.978879
0.974655
0.967441
0.977212
0.963502
0.989185
0.88011
0.989024
0.979421
0.922498
0.997039
0.993658
0.99656
0.983978
0.981553
0.936502
0.998539
0.98161
0.958684
0.895956
0.976147
0.78149
0.988077
0.986551
0.946506
0.987673
0.984925
0.986307
0.986236
0.963933
0.959335
0.883016
0.973411
0.987962
0.894789
0.950993
0.972715
0.945355
0.942748
0.971753
0.990076
0.848655
0.942928
0.894251
0.986013
0.97042
0.97789
0.977988
0.993551
0.988487
0.943154
0.956756
0.986706
0.988902
0.987692
0.992422
0.993739
0.965336
0.996768
0.996347
0.992925
0.890535
0.981553
0.997423
0.877747
0.99893
0.995224
0.905073
0.990459
0.702462
0.896489
0.857181
0.879699
0.938404
0.969162
0.992156
0.994288
0.997684
0.876909
0.994193
0.989989
0.894145
0.991435
0.987761
0.962527
0.995579
0.971058
0.942316
0.986509
0.910029
0.984735
0.986226
0.981196
0.958494
0.968065
0.962571
0.982072
0.985063
0.991518
0.999145
0.991873
0.996893
0.974502
0.989821
0.983815
0.988861
0.994841
0.983216
0.98002
0.968317
0.997489
0.990962
0.987853
0.985039
0.997163
0.996337
0.866167
0.984107
0.988563
0.880165
0.781677
0.851029
0.988737
0.978377
0.983628
0.941029
0.940545
0.887506
0.998958
0.9334
0.88268
0.930124
0.901384
0.997585
0.908988
0.993889
0.89883
0.993872
0.995692
0.970827
0.968919
0.989418
0.998041
0.988834
0.990863
0.994537
0.978023
0.854326
0.982542
0.972783
0.99541
0.998827
0.991684
0.995686
0.99054
0.994961
0.99879
0.992561
0.993726
0.996749
0.991521
0.964188
0.995869
0.972919
0.992331
0.987322
0.990358
0.97866
0.989563
0.979137
0.949864
0.966961
0.927636
0.99548
0.991694
0.984702
0.839832
0.996814
0.950458
0.996109
0.980899
0.935655
0.985833
0.970512
0.938238
0.98831
0.994156
0.994683
0.889427
0.98876
0.982263
0.987716
0.995181
0.984832
0.987679
0.993652
0.99888
0.99094
0.926428
0.984251
0.877699
0.887795
0.998247
0.99161
0.992207
0.981536
0.99301
0.989742
0.986918
0.989486
0.888364
0.936162
0.781057
0.986401
0.964945
0.981063
0.982635
0.986341
0.877036
0.980294
0.991824
0.979144
0.998338
0.86878
0.996536
0.993593
0.987242
0.980334
0.972769
0.960889
0.979626
0.989411
0.901068
0.952464
0.989274
0.880723
0.969523
0.98965
0.993479
0.901315
0.978357
0.993921
0.993881
0.933602
0.996407
0.992625
0.887843
0.98752
0.979509
0.9743
0.971976
0.836304
0.983535
0.991591
0.98447
0.868735
0.934565
0.877186
0.910754
0.978892
0.980195
0.911979
0.978683
0.860013
0.998649
0.988069
0.986183
0.998286
0.996841
0.900188
0.993521
0.99238
0.98622
0.975454
0.976885
0.991331
0.950682
0.998313
0.970825
0.992266
0.984265
0.991109
0.989956
0.990633
0.930542
0.993272
0.998412
0.998653
0.985033
0.986425
0.966745
0.997133
0.994815
0.983711
0.984323
0.975723
0.997447
0.988808
0.964339
0.985868
0.968708
0.9844
0.893578
0.940813
0.895565
0.985543
0.987707
0.961027
0.98103
0.989582
0.996626
0.992189
0.989852
0.962633
0.959809
0.982038
0.969817
0.985419
0.990519
0.97117
0.939295
0.978405
0.995208
0.977368
0.962513
0.997819
0.976454
0.945527
0.999713
0.996692
0.998906
0.979272
0.983274
0.987206
0.977513
0.993854
0.975139
0.997184
0.987531
0.989024
0.972344
0.98103
0.968554
0.988921
0.99407
0.995525
0.984137
0.98345
0.971734
0.974613
0.963088
0.942388
0.82774
0.967848
0.935201
0.943438
0.937106
0.978902
0.946464
0.952991
0.962572
0.954904
0.977569
0.99277
0.94637
0.987068
0.995411
0.960385
0.916463
0.98456
0.980815
0.959931
0.837496
0.987146
0.967706
0.9584
0.982635
0.968071
0.963989
0.960425
0.980739
0.976878
0.934367
0.971742
0.986554
0.981252
0.911537
0.919498
0.958268
0.956048
0.932655
0.94997
0.930125
0.964955
0.88351
0.806948
0.459132
0
fixedStep chrom=chr9 start=1 step=50000 span=50000
0.174574
0.322613
0.244089
0.226606
0.839867
0.987772
0.945765
0.974939
0.987923
0.987101
0.9872
0.98461
0.984934
0.979838
0.979647
0.941753
0.978009
0.956909
0.985007
0.989012
0.9916
0.967811
0.908262
0.887021
0.864185
0.994737
0.978012
0.973264
0.898334
0.992783
0.997352
0.746523
0.99064
0.952359
0.988374
0.799743
0.959895
0.966856
0.898001
0.99106
0.990745
0.991279
0.99085
0.992328
0.961403
0.938489
0.990543
0.973755
0.91741
0.99485
0.945423
0.972402
0.996361
0.986332
0.987676
0.986492
0.985302
0.886718
0.984368
0.987836
0.994032
0.951022
0.858007
0.988585
0.997571
0.997123
0.89723
0.959229
0.986519
0.985137
0.921618
0.949973
0.964431
0.969111
0.989771
0.985512
0.917967
0.996322
0.99436
0.992926
0.988449
0.987752
0.997046
0.902876
0.977235
0.965477
0.978278
0.98729
0.988797
0.895848
0.894756
0.986254
0.87372
0.963792
0.984457
0.981131
0.975866
0.957329
0.836583
0.929533
0.901738
0.97577
0.909371
0.955887
0.905294
0.914038
0.876523
0.966731
0.944495
0.897197
0.984034
0.985702
0.989799
0.871137
0.906023
0.977144
0.989463
0.987008
0.990155
0.93381
0.967345
0.889369
0.872729
0.880763
0.946901
0.813826
0.878158
0.826234
0.987688
0.964997
0.951069
0.983209
0.947271
0.955646
0.955694
0.95404
0.943681
0.976687
0.97911
0.984223
0.98411
0.995143
0.999496
0.936844
0.946773
0.91871
0.985118
0.99034
0.962312
0.98702
0.997344
0.97304
0.966353
0.962215
0.94629
0.977131
0.979404
0.890582
0.992953
0.998516
0.848659
0.938791
0.95103
0.977099
0.912176
0.985569
0.931733
0.995196
0.995953
0.997075
0.996329
0.996382
0.99946
0.994674
0.979664
0.986517
0.992643
0.99006
0.947996
0.987832
0.996675
0.95692
0.990486
0.990877
0.936666
0.99991
0.961766
0.929234
0.928167
0.985236
0.997379
0.995227
0.98648
0.955412
0.962329
0.983512
0.924593
0.998077
0.889956
0.980084
0.94276
0.961759
0.915431
0.988915
0.98809
0.992985
0.958512
0.990854
0.951344
0.962925
0.963353
0.96113
0.995987
0.992004
0.944519
0.856974
0.948315
0.901385
0.952143
0.888346
0.970696
0.996469
0.992312
0.982264
0.917212
0.939202
0.995171
0.996106
0.991353
0.967632
0.9663
0.961747
0.884429
0.928922
0.925271
0.989035
0.960492
0.941835
0.89628
0.972524
0.992761
0.965117
0.990144
0.996796
0.915999
0.996393
0.836788
0.987932
0.981679
0.954297
0.971989
0.945613
0.998777
0.999465
0.987153
0.990386
0.992564
0.956707
0.963216
0.913625
0.885519
0.992192
0.992034
0.996154
0.995888
0.992455
0.822636
0.99409
0.957373
0.99861
0.98714
0.990564
0.996075
0.958743
0.945653
0.947016
0.995045
0.976226
0.975119
0.906425
0.971515
0.997372
0.997179
0.99438
0.996396
0.995226
0.995765
0.987311
0.997373
0.934516
0.992992
0.960456
0.988482
0.818765
0.99503
0.994931
0.986381
0.88811
0.989232
0.896761
0.842533
0.943157
0.988788
0.984615
0.955442
0.986207
0.958756
0.956567
0.923238
0.978321
0.969984
0.808527
0.759445
0.919014
0.971054
0.917758
0.899618
0.995937
0.819744
0.900349
0.971217
0.931448
0.998117
0.967431
0.967829
0.985968
0.993838
0.94489
0.9988
0.933909
0.99422
0.995383
0.996977
0.992974
0.986393
0.98388
0.983158
0.977764
0.962559
0.951558
0.990959
0.955228
0.969201
0.944003
0.907561
0.716185
0.988849
0.974021
0.974696
0.997456
0.888147
0.974998
0.965433
0.915018
0.974668
0.949825
0.980125
0.996786
0.840055
0.9559
0.96194
0.987882
0.997205
0.855025
0.998037
0.970296
0.946453
0.990825
0.994709
0.995222
0.926139
0.95176
0.89196
0.990841
0.884657
0.995368
0.883075
0.984654
0.991114
0.960665
0.93086
0.943174
0.968294
0.964061
0.970235
0.955412
0.986653
0.979163
0.928332
0.975452
0.81953
0.965616
0.99165
0.996021
0.896516
0.946269
0.874341
0.98214
0.923776
0.958386
0.970391
0.938342
0.897891
0.931209
0.904829
0.969573
0.997413
0.9783
0.997704
0.994944
0.987966
0.959336
0.996757
0.935847
0.986955
0.82783
0.983329
0.992396
0.922199
0.970682
0.959416
0.977313
0.963651
0.848652
0.716345
0.901216
0.971092
0.954826
0.969008
0.898808
0.897963
0.997266
0.968009
0.94762
0.968857
0.988954
0.906343
0.926977
0.934827
0.972632
0.964715
0.882266
0.995588
0.90093
0.902472
0.997628
0.946186
0.896514
0.939485
0.947611
0.904646
0.906048
0.98999
0.942408
0.812463
0.923218
0.990687
0.947919
0.995776
0.953151
0.977262
0.977691
0.903669
0.998811
0.974736
0.966439
0.970946
0.904886
0.986264
0.991472
0.949616
0.999038
0.991059
0.996535
0.991056
0.996575
1
0.939438
0.864313
0.911155
0.985325
0.929529
0.922596
0.941973
0.859722
0.93483
0.955238
0.967563
0.955419
0.98034
0.957458
0.880134
0.926412
0.918483
0.980715
0.904936
0.997962
0.900308
0.954337
0.987908
0.908808
0.876812
0.903454
0.965585
0.972284
0.9154
0.93609
0.991064
0.999033
0.9838
0.998267
0.990083
0.996168
0.913314
0.968596
0.990967
0.986973
0.99063
0.913613
0.947178
0.931201
0.991012
0.979325
0.994502
0.971504
0.872074
0.981416
0.973155
0.918943
0.950702
0.987756
0.941095
0.969753
0.984288
0.949741
0.975925
0.897175
0.982567
0.986677
0.959765
0.977005
0.961915
0.964153
0.976839
0.856091
0.966341
0.945206
0.992917
0.9847
0.968172
0.976697
0.986849
0.944759
0.87771
0.986599
0.955785
0.983574
0.997821
0.977113
0.989984
0.994334
0.913522
0.834847
0.972517
0.974075
0.9845
0.885073
0.906753
0.991418
0.917
0.991797
0.862853
0.91136
0.991317
0.992299
0.987627
0.990447
0.931083
0.990863
0.891519
0.965443
0.948423
0.979139
0.965454
0.997844
0.90419
0.981192
0.923523
0.985553
0.880883
0.995364
0.981292
0.994333
0.983327
0.945795
0.980873
0.992047
0.980567
0.98783
0.957858
0.979588
0.987458
0.888988
0.967219
0.990526
0.976346
0.976988
0.997252
0.902662
0.96999
0.879782
0.899623
0.952807
0.951388
0.988419
0.897543
0.978622
0.968834
0.999126
0.92709
0.951132
0.867533
0.979838
0.893255
0.916022
0.878415
0.90009
0.938563
0.970533
0.996401
0.955352
0.952837
0.973865
0.991553
0.975712
0.947302
0.995148
0.873746
0.876052
0.935981
0.972324
0.908485
0.878828
0.796452
0.792603
0.970038
0.978909
0.974329
0.967293
0.987942
0.947985
0.978006
0.975617
0.890147
0.775846
0.98713
0.992832
0.98965
0.969239
0.894077
0.973524
0.890975
0.987627
0.975732
0.991782
0.973868
0.974069
0.76437
0.901717
0.923394
0.690492
0.577578
0.842688
0.796305
0.818243
0.809064
0.943718
0.970429
0.990114
0.982023
0.952411
0.945187
0.934555
0.960915
0.942118
0.953899
0.9724
0.981235
0.967673
0.962431
0.895382
0.997758
0.983249
0.980067
0.937011
0.879706
0.853538
0.840347
0.929273
0.994195
0.871397
0.981611
0.950854
0.937038
0.850566
0.98205
0.993685
0.954746
0.987715
0.9564
0.984943
0.967971
0.942458
0.986783
0.987296
0.985608
0.97955
0.989744
0.977919
0.955081
0.987641
0.973409
0.981891
0.972831
0.961282
0.951451
0.961305
0.984879
0.980544
0.953247
0.938991
0.951116
0.935043
0.977572
0.992304
0.980425
0.998488
0.990905
0.983909
0.994474
0.98104
0.920754
0.937861
0.985789
0.981744
0.9835
0.989044
0.989624
0.995073
0.966132
0.984215
0.982859
0.985217
0.980972
0.990504
0.958944
0.971841
0.947066
0.99396
0.993935
0.992624
0.9839
0.991018
0.990196
0.944818
0.991094
0.960115
0.984132
0.984046
0.868577
0.775059
0.552611
0.822984
0.976276
0.977272
0.624404
0.347883
0.332712
0.41932
0.379402
0.497196
0.398206
0.327129
0.290021
0.299655
0.24407
0.171182
0.214437
0.338659
0.525243
0.382549
0.43935
0.266709
0.254531
0.228539
0.227317
0.263751
0.178128
0.186842
0.177891
0.178938
0.166417
0.165972
0.287421
0.168578
0.16628
0.243829
0.205677
0.159463
0.131466
0.188136
0.140175
0.0872577
0.132974
0.228975
0.247543
0.29345
0.589224
0.6018
0.294393
0.471467
0.340431
0.280491
0.170031
0.256033
0.295893
0.188533
0.187197
0.176223
0.202928
0.219685
0.196173
0.250069
0.185383
0.203699
0.268564
0.377036
0.348748
0.295631
0.28621
0.342234
0.310177
0.27692
0.27072
0.296677
0.437371
0.461769
0.394536
0.341709
0.340908
0.276835
0.222137
0.22598
0.231892
0.385433
0.326372
0.333937
0.184271
0.281506
0.306142
0.231637
0.161046
0.161352
0.398048
0.187808
0.09752
0.33079
0.223392
0.0443512
0.0374059
0.0239406
0.016416
0.018588
0.0254828
0.0155163
0.0145191
0.0188136
0.0202699
0.0151343
0.0213347
0.014945
0.0226263
0.0209413
0.021336
0.0269667
0.0150509
0.0249281
0.0247205
0.0315157
0.0238385
0.0335839
0.0241125
0.0308255
0.0259959
0.0285853
0.0330278
0.0215417
0.0281618
0.0266531
0.0232235
0.0299881
0.0299226
0.0255732
0.0310734
0.0329185
0.0280606
0.0367344
0.0395891
0.0288531
0.0195757
0.0144307
0
0
0
0
0
0
0
0
0
0
0
0
0
0
0
0
0
0
0
0
0
0
0
0
0
0
0
0
0
0
0
0
0
0
0
0
0
0
0
0
0
0
0
0
0
0
0
0
0
0
0
0
0
0
0
0
0
0
0
0
0
0
0
0
0
0
0
0
0
0
0
0
0
0
0
0
0
0
0
0
0
0
0
0
0
0
0
0
0
0
0
0
0
0
0
0
0
0
0
0
0
0
0
0
0
0
0
0
0
0
0
0
0
0
0
0
0
0
0
0
0
0
0
0
0
0
0
0
0
0
0
0
0
0
0
0
0
0
0
0
0
0
0
0
0
0
0
0
0
0
0
0
0
0
0
0
0
0
0
0
0
0
0
0
0
0
0
0
0
0
0
0
0
0
0
0
0
0
0
0
0
0
0
0
0
0
0
0
0
0
0
0
0
0
0
0
0
0
0
0
0
0
0
0
0
0
0
0
0
0
0
0
0
0
0
0
0
0
0
0
0
0
0
0
0
0
0
0
0
0
0
0
0
0
0
0
0
0
0
0
0
0
0
0
0
0
0
0
0
0
0
0
0
0
0
0
0
0
0
0
0
0
0
0
0
0
0
0
0
0
0
0
0
0
0
0
0
0
0
0
0
0
0
0
0
0
0
0
0
0
0
0
0
0
0
0
0
0
0
0.489955
0.0691142
0.065263
0.0375097
0.0540412
0.131405
0.0866545
0.179999
0.200376
0.293418
0.03367
0.241907
0.206988
0.181986
0.138419
0.0580334
0.198908
0.304637
0.288232
0.112243
0.20364
0.274574
0.212152
0.480819
0.292358
0.0486414
0.239769
0.197488
0.188804
0.227135
0.309118
0.331523
0.330706
0
0.000934016
0.187496
0.196766
0.181728
0.198996
0.229289
0.210554
0.220051
0.222885
0.26751
0.268359
0.0114258
0.293704
0.303656
0.246921
0.0366754
0.0813584
0.147158
0.123761
0.133761
0.00862127
0.134589
0.12972
0.110925
0.0949092
0.0968268
0.0291068
0.220043
0.203903
0.188103
0.238331
0.342748
0.334536
0.292928
0.156316
0.0887541
0.304649
0.401282
0.250613
0.140619
0.151299
0
0.121158
0.162939
0.182515
0.253411
0.214577
0.147736
0.131886
0.13979
0.0937763
0.117635
0.193435
0.260045
0.221315
0.340219
0.0187871
0.407105
0.052535
0.106521
0.0948713
0.115941
0.0582253
0.150645
0.750248
0.416637
0.215291
0.175345
0.0128636
0.196515
0.130396
0.0917873
0.104819
0.123213
0.128469
0.199787
0.227085
0.232157
0.138406
0.270385
0.218163
0.180207
0.167098
0.148831
0
0
0
0.0371485
0.2197
0.232476
0.270729
0.331918
0.405862
0.491521
0.408405
0.233446
0.186258
0.298696
0.296024
0.351837
0.273646
0.316265
0.370751
0.349458
0.45735
0.332993
0.336318
0.289219
0.214566
0.170249
0.219193
0.214121
0.180029
0.152362
0.0613413
0
0
0
0
0
0.115001
0.152606
0.336435
0.450537
0.838908
0.991972
0.992751
0.935924
0.970077
0.996483
0.996187
0.993367
0.996253
0.991278
0.977132
0.968246
0.982224
0.963161
0.964161
0.977723
0.981336
0.927861
0.992099
0.986181
0.715982
0.837905
0.881533
0.947244
0.977897
0.932538
0.995068
0.967883
0.927981
0.996737
0.980733
0.993368
0.988489
0.998297
0.98236
0.94106
0.722314
0.989532
0.974801
0.987373
0.97666
0.986532
0.993893
0.995409
0.981424
0.984402
0.629704
0.956327
0.986146
0.98307
0.993936
0.982314
0.992577
0.991002
0.996088
0.929151
0.926335
0.979939
0.975912
0.99168
0.935812
0.958865
0.993765
0.949073
0.960188
0.994172
0.989599
0.988439
0.975066
0.982746
0.994017
0.95518
0.981071
0.866286
0.955273
0.954974
0.976249
0.979897
0.978432
0.9787
0.981052
0.917747
0.968927
0.982862
0.988515
0.995402
0.945198
0.98973
0.90965
0.967254
0.995281
0.991125
0.994479
0.975833
0.987528
0.964048
0.992544
0.991787
0.965461
0.992385
0.998427
0.995946
0.994297
0.974268
0.995283
0.97831
0.998976
0.968123
0.948612
0.956087
0.988463
0.98892
0.959435
0.89735
0.957963
0.927868
0.968325
0.946391
0.983876
0.995145
0.884555
0.986832
0.995816
0.992031
0.974689
0.993389
0.989853
0.98289
0.976315
0.967462
0.981181
0.985464
0.983554
0.962801
0.993853
0.98496
0.875222
0.913666
0.865793
0.924019
0.987872
0.989418
0.985914
0.969366
0.938222
0.989639
0.854374
0.923033
0.963599
0.987929
0.981857
0.978245
0.990326
0.960739
0.993439
0.996744
0.99338
0.939152
0.930587
0.966162
0.968853
0.914432
0.976533
0.981438
0.991885
0.870043
0.988946
0.978004
0.965725
0.979965
0.966935
0.959211
0.984589
0.949986
0.989336
0.979188
0.992413
0.949866
0.970735
0.945345
0.891632
0.894371
0.987441
0.992898
0.951724
0.924754
0.954224
0.931923
0.981729
0.991562
0.985396
0.983601
0.990124
0.816973
0.905045
0.906688
0.952174
0.97957
0.909889
0.987735
0.963561
0.973483
0.981567
0.994405
0.985986
0.933088
0.96786
0.994432
0.993523
0.901469
0.991667
0.993055
0.993189
0.876783
0.916252
0.890434
0.998096
0.992467
0.994631
0.994121
0.871474
0.887634
0.889557
0.992688
0.978701
0.952823
0.985179
0.995799
0.995526
0.909588
0.987437
0.994412
0.991196
0.996412
0.812879
0.990111
0.97708
0.965041
0.976121
0.973679
0.995476
0.919506
0.934652
0.970786
0.929337
0.81586
0.851675
0.97825
0.897288
0.992953
0.928032
0.987636
0.919316
0.992286
0.983224
0.952231
0.884943
0.957768
0.97272
0.988921
0.882038
0.983935
0.976842
0.980792
0.96996
0.978714
0.912445
0.9792
0.971327
0.957781
0.631244
0.936078
0.976561
0.917742
0.989231
0.969818
0.942389
0.993065
0.988045
0.939588
0.892071
0.9906
0.992924
0.983576
0.996323
0.990002
0.917453
0.771664
0.993273
0.897624
0.975422
0.993732
0.986825
0.852606
0.980951
0.994674
0.879885
0.954996
0.998253
0.983377
0.980407
0.989738
0.950466
0.958052
0.96352
0.986626
0.972793
0.992125
0.678789
0.635847
0.878285
0.972555
0.934601
0.981819
0.9725
0.973565
0.965753
0.990549
0.983191
0.974772
0.980418
0.96075
0.889273
0.997957
0.93621
0.990031
0.988991
0.998146
0.997419
0.988456
0.995059
0.99999
0.995996
0.881482
0.98728
0.947105
0.996248
0.946202
0.989279
0.973259
0.949347
0.851727
0.992035
0.975274
0.989705
0.981923
0.923512
0.62461
0.680818
0.915107
0.977629
0.976379
0.958926
0.943394
0.905039
0.814658
0.955372
0.942645
0.97044
0.824352
0.989865
0.916471
0.988852
0.952071
0.88388
0.9975
0.991218
0.996603
0.986031
0.958729
0.992638
0.989591
0.86966
0.994415
0.983485
0.987311
0.980158
0.985677
0.988275
0.980358
0.877196
0.962176
0.984746
0.984586
0.996662
0.970428
0.974495
0.932107
0.964042
0.969019
0.531712
0.981445
0.956648
0.981239
0.63883
0.9805
0.903082
0.902036
0.951092
0.923712
0.965293
0.988805
0.963066
0.959605
0.9172
0.955766
0.991417
0.990931
0.987051
0.974752
0.932099
0.979141
0.980391
0.99535
0.917656
0.944456
0.967411
0.967969
0.974884
0.994974
0.993756
0.959484
0.988298
0.988358
0.998108
0.988587
0.989144
0.98312
0.996886
0.950671
0.963721
0.984924
0.992092
0.997801
0.976649
0.782911
0.675132
0.981846
0.989026
0.984389
0.901215
0.984379
0.993421
0.996884
0.98915
0.897404
0.880234
0.814362
0.988128
0.978837
0.991318
0.970801
0.983483
0.993765
0.979128
0.99387
0.88317
0.951976
0.988439
0.987327
0.989456
0.909402
0.982087
0.988292
0.948217
0.966314
0.987388
0.965116
0.986587
0.991439
0.984809
0.967123
0.977565
0.875665
0.806946
0.918274
0.825658
0.998142
0.971108
0.973607
0.986643
0.926508
0.987602
0.822665
0.988138
0.973568
0.987582
0.934057
0.871159
0.855136
0.869101
0.899849
0.973115
0.981933
0.983242
0.981435
0.991794
0.993628
0.915629
0.932876
0.978076
0.989664
0.962755
0.988142
0.985386
0.979164
0.978922
0.959141
0.933048
0.984277
0.991336
0.975698
0.783461
0.870911
0.874844
0.987954
0.882436
0.962092
0.608366
0.568453
0.679121
0.941259
0.848668
0.935535
0.9547
0.967268
0.958947
0.971995
0.991469
0.981645
0.989208
0.975432
0.992876
0.99152
0.990582
0.951748
0.970246
0.930306
0.980271
0.963508
0.97976
0.993803
0.983909
0.989264
0.992226
0.931739
0.919271
0.992366
0.984788
0.972527
0.982583
0.964641
0.956715
0.975493
0.974664
0.992099
0.98644
0.975263
0.973519
0.96947
0.956291
0.972816
0.956394
0.978162
0.967201
0.920392
0.924942
0.935754
0.88642
0.941648
0.533738
0.584814
0.761044
0.823258
0.81127
0.691126
0.640408
0.913114
0.908771
0.990552
0.994391
0.955256
0.988054
0.86885
0.984071
0.985291
0.990336
0.965675
0.992743
0.980516
0.926907
0.973463
0.971061
0.976819
0.983161
0.984538
0.97217
0.922273
0.975398
0.993712
0.95178
0.975609
0.889956
0.992023
0.983489
0.97478
0.97856
0.988318
0.988909
0.983699
0.990517
0.988903
0.988157
0.994556
0.993756
0.994117
0.958833
0.986725
0.98741
0.995631
0.991895
0.971541
0.905097
0.998934
0.990881
0.874539
0.997837
0.9816
0.998191
0.94376
0.984508
0.914484
0.992465
0.949065
0.904068
0.947187
0.955667
0.911796
0.994472
0.961053
0.974284
0.987642
0.871606
0.993742
0.89569
0.874354
0.84771
0.870937
0.923277
0.945237
0.987891
0.912518
0.992475
0.996652
0.852366
0.952395
0.995044
0.881481
0.985939
0.980219
0.975196
0.987497
0.965825
0.993463
0.9545
0.980001
0.979208
0.993571
0.92435
0.985503
0.894435
0.99847
0.978407
0.935911
0.874229
0.870456
0.886152
0.995533
0.854249
0.965771
0.959265
0.961864
0.990924
0.949994
0.983566
0.954753
0.963165
0.935035
0.96165
0.980199
0.955859
0.994521
0.939343
0.992271
0.990885
0.948414
0.88416
0.968856
0.967848
0.956893
0.917398
0.924848
0.977892
0.968095
0.896526
0.972272
0.932262
0.934963
0.979446
0.909136
0.987832
0.994938
0.931525
0.911974
0.986521
0.99248
0.892666
0.987328
0.964815
0.970902
0.969624
0.967478
0.982593
0.983349
0.935732
0.981928
0.86782
0.994008
0.992878
0.979536
0.981613
0.981653
0.984342
0.935179
0.977313
0.980152
0.985115
0.987058
0.993693
0.983665
0.986619
0.87941
0.869033
0.796201
0.964479
0.991565
0.871329
0.741243
0.954546
0.983553
0.982865
0.999153
0.960132
0.96476
0.951507
0.809232
0.951159
0.934578
0.965897
0.987526
0.98718
0.972466
0.878692
0.963389
0.908669
0.971778
0.990487
0.923145
0.918736
0.993368
0.985085
0.97494
0.979042
0.993729
0.990611
0.993126
0.994341
0.912132
0.977012
0.983299
0.968226
0.974367
0.962018
0.980154
0.982439
0.984423
0.98379
0.933221
0.985692
0.988785
0.995304
0.994333
0.888384
0.958859
0.995566
0.994737
0.979348
0.999043
0.996275
0.969254
0.970267
0.958647
0.807943
0.982009
0.993229
0.993664
0.900481
0.994146
0.987912
0.990747
0.98533
0.954814
0.9931
0.98543
0.986322
0.982025
0.994782
0.989573
0.990063
0.990655
0.995966
0.99033
0.984831
0.992778
0.981287
0.917636
0.970494
0.991698
0.882432
0.991027
0.988096
0.991166
0.871831
0.963768
0.994284
0.975644
0.893832
0.983734
0.964794
0.866192
0.852758
0.989262
0.983097
0.977997
0.957484
0.954334
0.984458
0.874205
0.987166
0.989707
0.986308
0.984548
0.969794
0.93553
0.974847
0.975806
0.906921
0.990929
0.865725
0.985878
0.988212
0.977936
0.964496
0.963824
0.913939
0.955096
0.989963
0.982932
0.98587
0.963106
0.983183
0.979661
0.985645
0.994023
0.98447
0.969693
0.994044
0.991877
0.982972
0.938266
0.979205
0.98689
0.935503
0.982617
0.997516
0.978363
0.972649
0.949469
0.908865
0.99818
0.995989
0.958252
0.958558
0.502337
0.856552
0.976699
0.97438
0.961337
0.979369
0.977237
0.871362
0.971538
0.995203
0.992054
0.991356
0.986903
0.975182
0.997781
0.994764
0.983916
0.990847
0.997703
0.961755
0.998021
0.99636
0.994311
0.997195
0.991524
0.895546
0.984406
0.995276
0.997541
0.993505
0.972404
0.979856
0.985189
0.9765
0.983728
0.988033
0.960716
0.987995
0.952224
0.993421
0.988525
0.996717
0.923174
0.997718
0.993566
0.950611
0.987109
0.926216
0.9072
0.966112
0.993803
0.981249
0.993793
0.934988
0.959533
0.836609
0.975308
0.945042
0.941807
0.998966
0.997731
0.96937
0.997926
0.999137
0.990244
0.995689
0.994024
0.988068
0.984551
0.832004
0.992901
0.939371
0.922513
0.977308
0.988856
0.965812
0.992296
0.996814
0.99661
0.996105
0.881523
0.992907
0.990133
0.985066
0.997871
0.999213
0.996738
0.999629
0.984372
0.989643
0.994948
0.974506
0.964089
0.998168
0.99735
0.994925
0.981226
0.932915
0.986304
0.969358
0.996828
0.940105
0.995385
0.99403
0.987074
0.995434
0.988071
0.998806
0.858141
0.927618
0.990997
0.990313
0.966311
0.992587
0.994175
0.990703
0.973733
0.967322
0.985742
0.962074
0.913768
0.930401
0.891328
0.993623
0.988501
0.994983
0.9956
0.994618
0.977279
0.953731
0.959986
0.853071
0.994977
0.980439
0.994054
0.991006
0.975602
0.978031
0.997065
0.991476
0.856744
0.943552
0.977528
0.985089
0.917781
0.969657
0.992911
0.936238
0.942057
0.978043
0.962731
0.984321
0.97783
0.972379
0.987385
0.980773
0.987103
0.984236
0.981782
0.973257
0.97624
0.867083
0.990576
0.990544
0.99191
0.990475
0.989015
0.869218
0.975561
0.963147
0.993142
0.988356
0.989658
0.990854
0.897376
0.98835
0.99096
0.991647
0.965698
0.979128
0.99178
0.99092
0.974678
0.99331
0.990179
0.985957
0.989995
0.86657
0.975052
0.889546
0.839291
0.933446
0.98308
0.888952
0.863683
0.967699
0.911584
0.978273
0.984764
0.991255
0.968215
0.998626
0.985967
0.9848
0.955217
0.990155
0.993859
0.962859
0.994664
0.983756
0.984488
0.996363
0.991544
0.967303
0.997665
0.993583
0.989153
0.867379
0.935515
0.990412
0.985059
0.974397
0.97829
0.990812
0.985208
0.994408
0.9979
0.984605
0.997057
0.989671
0.96969
0.979867
0.996333
0.983352
0.983931
0.960282
0.983434
0.98023
0.960208
0.874946
0.966358
0.958565
0.95575
0.946053
0.961711
0.952945
0.979126
0.990227
0.967639
0.987748
0.939741
0.941592
0.983668
0.972359
0.948283
0.991408
0.989796
0.997005
0.987306
0.970656
0.911286
0.994118
0.990268
0.990247
0.9921
0.991932
0.992363
0.998202
0.974601
0.992073
0.98179
0.99748
0.985692
0.978211
0.963557
0.975647
0.979789
0.962545
0.863392
0.974376
0.996269
0.996784
0.993675
0.995868
0.990012
0.986064
0.988593
0.976757
0.970873
0.983061
0.979761
0.971482
0.984062
0.977429
0.983249
0.977211
0.989011
0.978154
0.984941
0.963703
0.961035
0.926464
0.957965
0.97468
0.947268
0.959937
0.970346
0.96322
0.971486
0.957503
0.976681
0.977511
0.929271
0.958272
0.940132
0.974231
0.896608
0.958217
0.963592
0.972084
0.962765
0.97605
0.98426
0.980923
0.957803
0.982278
0.984353
0.984206
0.982385
0.970729
0.981657
0.983645
0.979775
0.980789
0.971501
0.977505
0.986097
0.966268
0.976885
0.970862
0.964125
0.982309
0.979774
0.978379
0.980344
0.995572
0.98766
0.988091
0.995746
0.956119
0.977043
0.984383
0.974456
0.969911
0.952955
0.969399
0.97945
0.977079
0.984291
0.982987
0.973943
0.98385
0.971869
0.95173
0.980326
0.889272
0.931959
0.975196
0.987817
0.952069
0.955556
0.992435
0.938524
0.974253
0.987928
0.993012
0.994708
0.95413
0.99801
0.978104
0.982344
0.984479
0.984217
0.991739
0.9642
0.974614
0.966988
0.974006
0.982513
0.929376
0.988631
0.998337
0.980004
0.976227
0.982923
0.982023
0.987985
0.993742
0.984815
0.943961
0.901357
0.992868
0.964911
0.889087
0.979347
0.837358
0.979749
0.978638
0.988909
0.986928
0.991838
0.993108
0.983339
0.96974
0.989516
0.969454
0.988531
0.982932
0.972724
0.937306
0.941539
0.873161
0.947351
0.986554
0.991906
0.993472
0.998701
0.994655
0.927299
0.945153
0.905259
0.979972
0.983228
0.9836
0.997339
0.983917
0.93587
0.975895
0.974919
0.99487
0.988151
0.994917
0.983574
0.974126
0.96417
0.996277
0.984802
0.920524
0.97507
0.889292
0.978786
0.989201
0.985611
0.997597
0.998177
0.942125
0.992881
0.979705
0.973727
0.990675
0.989417
0.985567
0.971753
0.99491
0.980316
0.990543
0.978463
0.967904
0.979472
0.990548
0.973243
0.966866
0.986079
0.977892
0.919879
0.936435
0.969685
0.982044
0.979619
0.976234
0.965147
0.945722
0.98995
0.982831
0.941191
0.918817
0.948408
0.954363
0.969113
0.889723
0.88999
0.97044
0.971728
0.95141
0.970615
0.877308
0.872398
0.947674
0.968938
0.95811
0.983115
0.772277
0.433901
0.227422
0.0617456
0.0640219
0
fixedStep chrom=chr10 start=1 step=50000 span=50000
0.244991
0.711648
0.929029
0.94753
0.96511
0.954851
0.925677
0.987889
0.890835
0.894421
0.982012
0.976054
0.961011
0.971535
0.834107
0.926265
0.992855
0.984431
0.974612
0.931298
0.944766
0.986008
0.982156
0.987666
0.781064
0.869603
0.855431
0.934858
0.97449
0.97027
0.944674
0.956552
0.975403
0.983148
0.966271
0.9019
0.990175
0.993177
0.989705
0.982196
0.973692
0.992553
0.994
0.991299
0.974961
0.969541
0.983371
0.980308
0.998244
0.966469
0.962691
0.980069
0.993882
0.995814
0.988705
0.991463
0.972722
0.984415
0.99054
0.973163
0.9753
0.949063
0.985857
0.982364
0.971413
0.983465
0.961624
0.989326
0.992228
0.984716
0.970031
0.975614
0.995435
0.989574
0.986018
0.978423
0.996408
0.995681
0.990336
0.987429
0.992111
0.995788
0.990465
0.989427
0.994219
0.990696
0.99377
0.997796
0.979207
0.997329
0.991224
0.977638
0.999823
0.995063
0.997553
0.975125
0.973602
0.894953
0.934533
0.7442
0.875992
0.84137
0.841747
0.863262
0.78152
0.902188
0.973297
0.993935
0.993047
0.927608
0.992916
0.997267
0.99022
0.990519
0.989853
0.972586
0.972065
0.94509
0.991071
0.99099
0.98561
0.982113
0.984114
0.968482
0.965593
0.929582
0.982832
0.855452
0.960867
0.918999
0.951711
0.992335
0.890822
0.958659
0.994593
0.941522
0.706774
0.931081
0.957702
0.985655
0.98728
0.885263
0.875141
0.990375
0.99413
0.986677
0.98677
0.981121
0.99042
0.989219
0.987176
0.976957
0.980172
0.988874
0.965406
0.983405
0.983689
0.990566
0.990143
0.97578
0.983112
0.987016
0.990734
0.989362
0.995299
0.977927
0.978385
0.980482
0.990076
0.984676
0.993189
0.993078
0.989922
0.992815
0.976576
0.990334
0.989468
0.947602
0.992363
0.967066
0.99313
0.983734
0.976454
0.981434
0.992926
0.979272
0.996364
0.958242
0.973524
0.948943
0.880365
0.933995
0.99446
0.994038
0.974854
0.997011
0.955009
0.988668
0.988468
0.883371
0.99575
0.899401
0.969709
0.955281
0.991499
0.972841
0.997209
0.995182
0.976894
0.992563
0.995578
0.920555
0.99011
0.776549
0.995929
0.988391
0.991851
0.998156
0.98605
0.994027
0.998056
0.993304
0.96009
0.993719
0.993859
0.995025
0.996577
0.967185
0.972747
0.973062
0.993122
0.991831
0.982186
0.982833
0.868924
0.968434
0.971299
0.977922
0.958816
0.942578
0.974523
0.953258
0.963018
0.980617
0.959684
0.920778
0.957757
0.969776
0.985151
0.979234
0.91226
0.984407
0.990832
0.985557
0.985726
0.964878
0.986955
0.925341
0.987584
0.985529
0.916289
0.937409
0.970886
0.940337
0.956727
0.939363
0.946903
0.961735
0.969843
0.98463
0.987155
0.98359
0.989145
0.987884
0.990429
0.982493
0.990707
0.984839
0.983451
0.980869
0.985797
0.989271
0.996522
0.993951
0.987543
0.998274
0.995047
0.988325
0.986616
0.991498
0.948463
0.990287
0.982513
0.986066
0.962405
0.94347
0.987644
0.957501
0.935627
0.761829
0.789823
0.979467
0.979968
0.976478
0.983246
0.926008
0.993727
0.988284
0.963706
0.984469
0.984697
0.986719
0.981926
0.903653
0.996564
0.947612
0.996565
0.94217
0.869638
0.974836
0.980811
0.952554
0.924931
0.93062
0.935687
0.986976
0.973297
0.992433
0.988885
0.990356
0.992509
0.987685
0.986001
0.992844
0.974734
0.980542
0.963538
0.991761
0.963227
0.969507
0.950876
0.990755
0.979851
0.927788
0.995452
0.980847
0.981641
0.98942
0.947086
0.960897
0.972888
0.975839
0.91496
0.98826
0.882191
0.989689
0.98816
0.990961
0.973215
0.989577
0.867647
0.978137
0.98927
0.992734
0.990512
0.981706
0.99129
0.961285
0.989866
0.983773
0.994453
0.950072
0.865904
0.989918
0.963035
0.98963
0.959815
0.985395
0.96655
0.805064
0.981544
0.863132
0.981686
0.968492
0.988447
0.935605
0.986617
0.987814
0.932093
0.987784
0.982101
0.880509
0.962907
0.942553
0.964456
0.99214
0.992173
0.947289
0.99484
0.990951
0.988428
0.986444
0.908939
0.987171
0.987383
0.904139
0.927437
0.978454
0.905363
0.832814
0.850249
0.83083
0.993381
0.969053
0.976593
0.883436
0.991369
0.995901
0.889229
0.994572
0.979832
0.987753
0.935397
0.985091
0.989145
0.98656
0.936395
0.968729
0.970897
0.980374
0.99372
0.940086
0.978359
0.993027
0.98666
0.905743
0.86282
0.986927
0.991307
0.987914
0.999259
0.815991
0.79331
0.990153
0.994257
0.985367
0.986749
0.972279
0.881412
0.998626
0.928281
0.983528
0.999302
0.998555
0.916946
0.985677
0.983514
0.820492
0.984949
0.993786
0.992697
0.991091
0.968858
0.951052
0.913163
0.941609
0.978293
0.981466
0.990088
0.980281
0.895155
0.860037
0.989143
0.888538
0.982034
0.966659
0.966627
0.810007
0.987367
0.981441
0.986961
0.823089
0.994938
0.987329
0.982584
0.973745
0.990951
0.959205
0.974544
0.993576
0.989272
0.971352
0.967732
0.910455
0.981221
0.988532
0.970268
0.992151
0.968099
0.99464
0.96175
0.996483
0.978027
0.937032
0.899965
0.928554
0.983978
0.910604
0.926386
0.9393
0.856277
0.983662
0.962724
0.988526
0.917031
0.891173
0.983066
0.966979
0.983076
0.900061
0.928991
0.933687
0.940653
0.958934
0.984008
0.987807
0.984386
0.966749
0.968219
0.965569
0.979005
0.937578
0.875649
0.918469
0.971502
0.993437
0.987254
0.937727
0.915386
0.927813
0.987866
0.974505
0.973841
0.966117
0.961341
0.852806
0.8376
0.969868
0.871222
0.935591
0.989766
0.957349
0.997212
0.97483
0.997403
0.995548
0.926304
0.905393
0.959039
0.905378
0.988951
0.982814
0.990628
0.989849
0.986974
0.978918
0.991566
0.976681
0.984388
0.965306
0.957333
0.995127
0.983461
0.977365
0.956028
0.965563
0.980714
0.971869
0.986898
0.982725
0.984085
0.986894
0.983706
0.992969
0.997786
0.974063
0.947466
0.911654
0.945458
0.925669
0.926558
0.933495
0.978914
0.945896
0.973317
0.97037
0.994931
0.992239
0.993018
0.993586
0.989492
0.988875
0.979697
0.971236
0.991549
0.965571
0.980223
0.952855
0.97001
0.947107
0.968466
0.970874
0.902839
0.876124
0.943619
0.991111
0.993967
0.98791
0.915218
0.920793
0.966148
0.974132
0.89089
0.988232
0.985714
0.886251
0.968874
0.948069
0.781695
0.86373
0.994341
0.958723
0.930038
0.988406
0.907609
0.985326
0.994292
0.916934
0.992288
0.918373
0.980299
0.982675
0.943097
0.96905
0.928925
0.974384
0.989041
0.975555
0.970547
0.862426
0.941647
0.800236
0.886615
0.87947
0.842071
0.904233
0.84567
0.872877
0.908611
0.982736
0.953354
0.989825
0.992214
0.989654
0.990413
0.993822
0.991849
0.99343
0.993616
0.969689
0.880199
0.98989
0.993938
0.958848
0.990182
0.995165
0.942216
0.941706
0.987534
0.983716
0.971454
0.926224
0.994715
0.996611
0.997526
0.986338
0.992711
0.960513
0.983758
0.990063
0.997558
0.986403
0.983028
0.984223
0.984996
0.985701
0.983757
0.972573
0.976348
0.933016
0.979812
0.972821
0.977763
0.948947
0.971471
0.972146
0.971838
0.993239
0.937734
0.88083
0.967019
0.98794
0.992223
0.948864
0.994448
0.995957
0.956422
0.862344
0.986506
0.93164
0.885079
0.978913
0.984428
0.943815
0.995173
0.980634
0.986962
0.951495
0.878561
0.967751
0.958194
0.981043
0.975338
0.98089
0.949752
0.979112
0.960683
0.901407
0.883478
0.933177
0.774774
0.865089
0.854871
0.490565
0.905325
0.898596
0.976823
0.964769
0.915594
0.971781
0.903277
0.972774
0.83981
0.893635
0.964507
0.829603
0.99036
0.923309
0.916874
0.899023
0.911549
0.92886
0.913062
0.917718
0.738854
0.625276
0.661467
0.495671
0.165762
0.421167
0.594262
0.448293
0.310154
0.246674
0.263538
0.441203
0.845089
0.523578
0.318972
0.566245
0.892514
0.997146
0.999167
0.927157
0.955923
0.948255
0.946575
0.87685
0.856961
0.758058
0.824195
0.414113
0.0993407
0.0177678
0.0630157
0.0778748
0.0926549
0.0824792
0.0955305
0.045342
0.0357788
0.0287204
0.025702
0.0241416
0.0243398
0.0211252
0.0271744
0.0313357
0.0408993
0.0281022
0.0319425
0.0304404
0.0330017
0.0205362
0.031792
0.0386681
0.0268868
0.0318901
0.0470603
0.0347823
0.0499234
0.0400335
0.0400282
0.0320024
0.0401354
0.0328977
0.0347524
0.0264311
0.0406499
0.0436285
0.0708138
0.071747
0
0.00807802
0.810401
0.863762
0.789139
0.69582
0.230198
0
0
0.13667
0.280812
0.322554
0.2587
0.317601
0.721945
0.840537
0.7653
0.89321
0.800963
0.935325
0.945686
0.87038
0.834292
0.929995
0.666658
0.816654
0.929562
0.976809
0.989948
0.997253
0.99107
0.974998
0.979043
0.988282
0.948208
0.98602
0.941654
0.939086
0.878276
0.961435
0.977813
0.992452
0.869721
0.973445
0.958693
0.997484
0.936885
0.94751
0.968129
0.905763
0.77706
0.970006
0.92831
0.858505
0.999184
0.993258
0.888776
0.824365
0.937715
0.967677
0.971381
0.958324
0.991845
0.99325
0.992796
0.994411
0.995608
0.9997
0.860445
0.961373
0.850325
0.918996
0.969094
0.893101
0.818279
0.773978
0.944838
0.986141
0.910909
0.958555
0.967084
0.560907
0.489269
0.482234
0.398872
0.428216
0.54854
0.56881
0.968065
0.93862
0.33255
0.651767
0.780383
0.913993
0.671879
0.340772
0.518727
0.502922
0.82934
0.58588
0.390157
0.403305
0.402944
0.450624
0.236814
0.475133
0.511654
0.58495
0.968877
0.995204
0.998056
0.98951
0.983427
0.99696
0.997079
0.994152
0.935695
0.4923
0.219956
0.438321
0.396979
0.390399
0.366237
0.289947
0
0.29614
0.511038
0.461741
0.200711
0.474979
0.511592
0.698064
0.998881
0.991529
0.961751
0.956959
0.990406
0.994123
0.987403
0.994358
0.960221
0.967016
0.994653
0.986008
0.998181
0.995903
0.994867
0.977449
0.9699
0.992259
0.941454
0.996073
0.930908
0.966271
0.994715
0.998839
0.892305
0.989815
0.993467
0.991476
0.99816
0.990413
0.894881
0.964079
0.9459
0.512602
0.560318
0.364675
0.550572
0.501439
0.515541
0.561929
0.975878
0.865102
0.987967
0.919145
0.979334
0.982523
0.978919
0.988491
0.996817
0.50186
0.585562
0.599747
0.968697
0.9954
0.948023
0.985383
0.995642
0.997583
0.993043
0.955429
0.937086
0.899033
0.983365
0.972281
0.991859
0.993966
0.892337
0.982733
0.988493
0.980508
0.985101
0.993811
0.992578
0.973818
0.888137
0.981052
0.866023
0.995373
0.996124
0.963938
0.864134
0.940143
0.989889
0.864113
0.963273
0.995085
0.981713
0.99706
0.961401
0.98025
0.8854
0.981033
0.920806
0.985377
0.990913
0.996139
0.983282
0.993159
0.940246
0.96331
0.962257
0.995994
0.924623
0.9373
0.990902
0.864284
0.911993
0.996777
0.988507
0.930184
0.918701
0.876144
0.993354
0.991853
0.937503
0.90215
0.956413
0.9966
0.993215
0.88211
0.990965
0.906938
0.990895
0.910638
0.921422
0.978773
0.887586
0.971597
0.991984
0.992417
0.953411
0.9736
0.970964
0.984142
0.982722
0.988331
0.989254
0.903902
0.994486
0.966253
0.992681
0.949025
0.995492
0.997252
0.992564
0.993116
0.96612
0.952967
0.789941
0.875488
0.984013
0.838232
0.985841
0.98229
0.875179
0.971956
0.996447
0.980658
0.984758
0.857106
0.985968
0.993039
0.9996
0.94645
0.851861
0.975928
0.935207
0.946805
0.961171
0.907627
0.916124
0.985107
0.986853
0.973463
0.99326
0.960819
0.971764
0.97866
0.982417
0.974986
0.996728
0.977125
0.989732
0.95566
0.952151
0.932286
0.91189
0.968204
0.979295
0.975714
0.958897
0.957056
0.92368
0.934115
0.97049
0.985146
0.941089
0.984877
0.96445
0.966216
0.879546
0.937367
0.993621
0.998411
0.89373
0.986991
0.925793
0.951287
0.990739
0.844864
0.935747
0.995533
0.997431
0.896267
0.994889
0.996194
0.928474
0.988671
0.987079
0.896852
0.930778
0.993314
0.981042
0.980783
0.825815
0.960208
0.902314
0.967602
0.972371
0.933429
0.915697
0.8729
0.995644
0.987289
0.984864
0.987015
0.985303
0.994168
0.993795
0.988388
0.977559
0.9971
0.970611
0.996903
0.996306
0.993241
0.990443
0.992047
0.947373
0.880585
0.994139
0.9936
0.994902
0.99529
0.997248
0.97691
0.917112
0.938585
0.997657
0.99308
0.975905
0.989502
0.967402
0.935253
0.998649
0.996975
0.969627
0.986755
0.990401
0.983708
0.938748
0.996165
0.988296
0.979826
0.985078
0.955305
0.995084
0.988373
0.978749
0.977862
0.991553
0.97662
0.993084
0.98283
0.978852
0.994367
0.983429
0.995101
0.855946
0.888592
0.941712
0.948549
0.991986
0.99123
0.946672
0.895037
0.954106
0.976838
0.963943
0.974296
0.988037
0.989149
0.991651
0.988262
0.994146
0.993601
0.990023
0.979977
0.98033
0.972798
0.968782
0.95606
0.943376
0.892738
0.896791
0.934103
0.876606
0.988201
0.889498
0.980607
0.969927
0.989749
0.998351
0.98101
0.899841
0.98318
0.984656
0.965383
0.991967
0.982567
0.988615
0.957612
0.907302
0.994843
0.878373
0.986782
0.994043
0.944908
0.891872
0.981751
0.98952
0.985504
0.998301
0.931242
0.964259
0.931793
0.929711
0.928894
0.97283
0.987521
0.998052
0.991734
0.988603
0.98583
0.988466
0.911156
0.977823
0.997375
0.98975
0.982777
0.994176
0.998608
0.909451
0.933186
0.8072
0.981046
0.97388
0.99793
0.951465
0.923638
0.977123
0.996972
0.992231
0.979885
0.94509
0.994274
0.988583
0.99096
0.994432
0.957526
0.874823
0.988978
0.985484
0.810289
0.958837
0.931278
0.93823
0.722876
0.893511
0.868369
0.714886
0.974673
0.971944
0.959274
0.98306
0.979204
0.980419
0.981685
0.984738
0.992531
0.985237
0.969265
0.984233
0.967649
0.958439
0.968802
0.938857
0.970392
0.967366
0.979885
0.953721
0.971188
0.948431
0.948516
0.979433
0.979479
0.97981
0.975029
0.978739
0.973554
0.969491
0.977065
0.975311
0.985235
0.98233
0.980752
0.961542
0.998782
0.992032
0.972883
0.990162
0.984362
0.998263
0.997622
0.99647
0.95957
0.949109
0.987577
0.988965
0.97838
0.958418
0.980692
0.984511
0.972602
0.959276
0.978112
0.987979
0.995749
0.886114
0.939296
0.99153
0.996805
0.972873
0.98215
0.991241
0.995406
0.974779
0.983921
0.981116
0.997321
0.994017
0.997485
0.998158
0.995792
0.990347
0.996272
0.99968
0.996794
0.996549
0.990302
0.996405
0.990469
0.991577
0.917774
0.955504
0.979015
0.986695
0.990565
0.968219
0.958849
0.96735
0.961445
0.951716
0.940331
0.889289
0.980644
0.979455
0.97338
0.964047
0.949242
0.981111
0.986334
0.991224
0.965268
0.969475
0.922938
0.918217
0.977166
0.966096
0.944492
0.98197
0.976239
0.872349
0.937626
0.972056
0.975267
0.9555
0.972794
0.97386
0.389722
0.691972
0.985318
0.981399
0.988254
0.967253
0.969945
0.961565
0.990124
0.977941
0.978995
0.877781
0.979397
0.984493
0.974069
0.973199
0.975148
0.995364
0.896284
0.953652
0.986945
0.986672
0.975474
0.973732
0.986207
0.989623
0.99147
0.994093
0.985303
0.967799
0.955658
0.976165
0.977325
0.946272
0.991613
0.994125
0.985909
0.937827
0.848278
0.998039
0.994517
0.992879
0.970304
0.988854
0.956789
0.999273
0.9937
0.990213
0.99414
0.895337
0.994058
0.911303
0.989603
0.993225
0.971151
0.956886
0.932713
0.986484
0.897693
0.874386
0.96719
0.959991
0.996855
0.772539
0.953646
0.997423
0.999407
0.993783
0.995421
0.9881
0.994479
0.996071
0.992758
0.985379
0.998618
0.991385
0.996042
0.997697
0.927918
0.990711
0.977786
0.940266
0.973083
0.990039
0.990999
0.975335
0.90207
0.988729
0.831557
0.961199
0.998344
0.99146
0.995814
0.99179
0.994692
0.995585
0.965714
0.993427
1
0.984523
0.857985
0.995578
0.991644
0.994831
0.9932
0.995849
0.997133
0.994631
0.994868
0.999281
0.997671
0.994639
0.980892
0.983848
0.998722
0.997693
0.988786
0.629331
0.85716
0.846053
0.491785
0.329893
0.400842
0.396476
0.490784
0.873833
0.813664
0.862205
0.942411
0.952037
0.992098
0.678404
0.94265
0.900079
0.965586
0.97761
0.950955
0.938823
0.961853
0.922389
0.992589
0.865641
0.992247
0.869803
0.838321
0.990651
0.986145
0.958901
0.979546
0.989329
0.987617
0.99132
0.974854
0.981906
0.938986
0.95101
0.99286
0.978938
0.959511
0.942899
0.971749
0.806859
0.894959
0.991462
0.984593
0.994387
0.983702
0.870822
0.991634
0.996333
0.996889
0.993521
0.993539
0.877275
0.99271
0.985566
0.986381
0.990884
0.999034
0.947325
0.989272
0.989557
0.947742
0.992017
0.981365
0.987425
0.991733
0.980376
0.934694
0.970596
0.992744
0.951119
0.940705
0.918121
0.954435
0.952163
0.979117
0.989609
0.998425
0.968183
0.996733
0.923513
0.885468
0.973545
0.962814
0.940045
0.980676
0.951417
0.952627
0.905345
0.935445
0.993329
0.882768
0.967117
0.980871
0.976646
0.904277
0.957593
0.96168
0.934735
0.985419
0.877031
0.780089
0.988854
0.961183
0.991898
0.911929
0.990267
0.929578
0.881007
0.982775
0.990455
0.963747
0.984761
0.868017
0.937655
0.980496
0.89619
0.995155
0.995785
0.99185
0.900888
0.894908
0.97014
0.894802
0.996062
0.984927
0.984054
0.963817
0.995552
0.970445
0.990175
0.952793
0.994045
0.98548
0.98187
0.968168
0.981166
0.936728
0.936036
0.996768
0.97748
0.983533
0.991712
0.946326
0.960919
0.93139
0.58263
0.893962
0.567788
0.42241
0.362477
0.346892
0.424149
0.335203
0.37786
0.386222
0.920261
0.992712
0.984601
0.993514
0.989403
0.996872
0.991559
0.945072
0.9534
0.968324
0.978161
0.998384
0.998286
0.995518
0.986588
0.994094
0.991642
0.88328
0.915578
0.994922
0.997197
0.997806
0.900219
0.984572
0.995206
0.998083
0.982266
0.987715
0.99232
0.972291
0.99166
0.994946
0.966081
0.991343
0.986354
0.945572
0.912597
0.955691
0.902337
0.982418
0.92799
0.994351
0.982982
0.994711
0.975689
0.95063
0.988755
0.998478
0.926289
0.982127
0.899481
0.903724
0.90935
0.823022
0.990694
0.789306
0.946322
0.947282
0.963155
0.981862
0.991675
0.994851
0.908169
0.99748
0.981594
0.982642
0.908548
0.996815
0.990667
0.962802
0.929056
0.972566
0.974726
0.961419
0.990372
0.97391
0.80634
0.878282
0.802468
0.951367
0.79958
0.992337
0.941699
0.99125
0.921423
0.889456
0.973882
0.979905
0.97742
0.98783
0.989118
0.971564
0.880847
0.985251
0.96526
0.972374
0.973102
0.912515
0.967332
0.980234
0.979605
0.966301
0.964761
0.931778
0.979568
0.974821
0.984277
0.990648
0.981626
0.946034
0.981709
0.989599
0.978947
0.986952
0.961551
0.968535
0.975114
0.985282
0.984385
0.972554
0.83227
0.990356
0.989538
0.992767
0.995641
0.987154
0.986
0.995731
0.911714
0.951798
0.996665
0.990497
0.976989
0.900893
0.984841
0.975995
0.982561
0.931339
0.975746
0.982113
0.970004
0.978935
0.935332
0.802236
0.899367
0.807451
0.684421
0.861291
0.87122
0.865472
0.9128
0.790854
0.881223
0.747199
0.971513
0.989919
0.992398
0.996707
0.995546
0.989734
0.991238
0.977733
0.963608
0.984685
0.926014
0.937086
0.927418
0.885937
0.911928
0.979435
0.994292
0.985847
0.987917
0.918783
0.99567
0.989468
0.990405
0.987175
0.974547
0.99398
0.991746
0.980812
0.993288
0.980126
0.910533
0.947359
0.969621
0.98566
0.948244
0.988704
0.988453
0.994488
0.995287
0.992579
0.983631
0.917008
0.959879
0.967032
0.929761
0.983786
0.9516
0.919414
0.972047
0.959052
0.962451
0.991179
0.9636
0.996361
0.987563
0.973825
0.991366
0.991703
0.985243
0.908373
0.896272
0.997876
0.989079
0.993245
0.98691
0.959623
0.838548
0.984256
0.987271
0.944176
0.881089
0.864857
0.951496
0.980751
0.835906
0.859707
0.958985
0.975193
0.866243
0.832799
0.989149
0.947599
0.98878
0.991659
0.899004
0.968212
0.990318
0.983458
0.881963
0.98005
0.987302
0.942365
0.786214
0.941976
0.960197
0.945833
0.969079
0.937111
0.977044
0.990395
0.98503
0.943977
0.972074
0.919528
0.866839
0.903097
0.987119
0.987904
0.984117
0.974054
0.943918
0.991193
0.993585
0.989171
0.984932
0.987118
0.977016
0.991075
0.989698
0.966476
0.984784
0.98406
0.96964
0.970433
0.959074
0.991691
0.972737
0.995246
0.983822
0.981413
0.985369
0.988311
0.984171
0.974283
0.977119
0.984995
0.94478
0.95055
0.975776
0.945265
0.966441
0.972096
0.942836
0.965539
0.972907
0.970653
0.975271
0.968614
0.987726
0.967321
0.975
0.964942
0.942838
0.951457
0.976372
0.952375
0.97941
0.989049
0.939993
0.977518
0.907192
0.968543
0.952785
0.963026
0.981922
0.983464
0.968213
0.992214
0.965814
0.990919
0.992375
0.994849
0.985969
0.991638
0.990602
0.976326
0.994779
0.992813
0.99001
0.985721
0.969119
0.987875
0.995916
0.994469
0.981628
0.958189
0.882736
0.997728
0.996079
0.997793
0.877206
0.979934
0.998477
0.973745
0.986636
0.917345
0.981406
0.991714
0.999453
0.99785
0.992856
0.968916
0.89186
0.861788
0.987137
0.898199
0.994007
0.889885
0.987396
0.970925
0.861936
0.880088
0.977179
0.921319
0.984885
0.99588
0.940763
0.995893
0.988213
0.995883
0.938114
0.948201
0.992442
0.992015
0.967982
0.93948
0.989201
0.990177
0.995449
0.992252
0.982034
0.966693
0.867949
0.973997
0.980338
0.975785
0.981136
0.98881
0.991225
0.995523
0.970675
0.978854
0.978727
0.996336
0.998221
0.912612
0.985569
0.973395
0.98964
0.990062
0.995943
0.997124
0.987544
0.992652
0.993621
0.979294
0.941489
0.961997
0.883118
0.99678
0.993951
0.981919
0.863481
0.961936
0.967798
0.95705
0.885186
0.997453
0.974697
0.984233
0.94741
0.959308
0.997482
0.966464
0.99166
0.893773
0.936304
0.888557
0.94437
0.95711
0.853479
0.986832
0.951945
0.911471
0.969729
0.995777
0.934101
0.915183
0.834437
0.809062
0.981291
0.895857
0.740267
0.987766
0.969695
0.98787
0.973376
0.986529
0.969157
0.985053
0.966138
0.991498
0.982843
0.99228
0.990545
0.949836
0.981144
0.991255
0.986442
0.992071
0.994259
0.97006
0.989116
0.981524
0.988053
0.965243
0.889841
0.996676
0.998486
0.960098
0.971479
0.978041
0.982175
0.970946
0.978606
0.995992
0.994884
0.87887
0.871641
0.974948
0.984115
0.927147
0.8747
0.991532
0.994734
0.985323
0.943037
0.882665
0.885256
0.992424
0.951834
0.8738
0.988457
0.967949
0.978343
0.993453
0.972866
0.951587
0.989952
0.986557
0.990003
0.990381
0.983739
0.989327
0.982808
0.983016
0.996882
0.991451
0.996036
0.996235
0.992953
0.987754
0.996288
0.997157
0.967682
0.993541
0.987359
0.997497
0.996062
0.898666
0.986155
0.98811
0.978688
0.979665
0.996388
0.984768
0.989888
0.98737
0.987948
0.985089
0.993369
0.982917
0.987303
0.990572
0.963889
0.985082
0.988866
0.984937
0.982624
0.989653
0.988457
0.955273
0.98485
0.988102
0.976243
0.985495
0.960192
0.981197
0.932857
0.936929
0.928039
0.929164
0.945024
0.875068
0.98195
0.935619
0.894399
0.893731
0.962876
0.987068
0.998068
0.951765
0.973139
0.988777
0.983714
0.998302
0.954929
0.979053
0.995778
0.991311
0.994536
0.992457
0.97946
0.961957
0.995196
0.875877
0.975387
0.97211
0.984087
0.985441
0.985203
0.989175
0.990749
0.983301
0.948222
0.983111
0.96879
0.867052
0.972151
0.985343
0.994208
0.99177
0.989089
0.994518
0.979187
0.983125
0.994918
0.995281
0.99624
0.996428
0.994464
0.994112
0.857969
0.988056
0.996478
0.996178
0.99671
0.968708
0.993651
0.985387
0.991846
0.998841
0.990575
0.99318
0.986098
0.990102
0.990197
0.991141
0.906412
0.940125
0.985699
0.930243
0.982641
0.898823
0.981727
0.985477
0.96762
0.973168
0.949918
0.935196
0.977858
0.947988
0.99028
0.993619
0.9895
0.992025
0.989883
0.958968
0.971163
0.986913
0.957075
0.961454
0.995349
0.942286
0.98656
0.932868
0.987969
0.994184
0.970243
0.960367
0.855147
0.986754
0.993646
0.976201
0.892601
0.969321
0.985832
0.988882
0.996733
0.979534
0.967497
0.973086
0.906263
0.955352
0.788033
0.989406
0.960242
0.990191
0.993768
0.993569
0.964323
0.987792
0.98503
0.969501
0.982046
0.992783
0.996913
0.97859
0.983005
0.985194
0.984269
0.987594
0.982605
0.966983
0.9642
0.971566
0.960146
0.97256
0.983951
0.989051
0.954614
0.99476
0.983901
0.987159
0.98948
0.988274
0.995838
0.8447
0.717674
0.964869
0.991204
0.991605
0.915269
0.889799
0.889765
0.993843
0.980486
0.985928
0.992187
0.979825
0.987087
0.965076
0.97799
0.994359
0.997636
0.991004
0.994926
0.992855
0.99417
0.995576
0.994359
0.990736
0.976005
0.993372
0.986935
0.986794
0.997759
0.993586
0.987919
0.97767
0.982405
0.991133
0.991442
0.986305
0.982889
0.984837
0.978269
0.989084
0.991984
0.994506
0.994474
0.957868
0.951583
0.964502
0.978627
0.977759
0.992732
0.993551
0.998412
0.913013
0.976158
0.962282
0.988534
0.986222
0.993613
0.997942
0.972206
0.996745
0.872805
0.939428
0.936189
0.990851
0.99024
0.853529
0.662532
0.952165
0.988549
0.983631
0.99242
0.984645
0.995889
0.996082
0.920826
0.983044
0.97794
0.99882
0.977144
0.983805
0.991974
0.871927
0.982676
0.933828
0.997447
0.830904
0.954191
0.977656
0.992487
0.991843
0.995161
0.996445
0.996761
0.967269
0.988635
0.991904
0.99307
0.962155
0.985854
0.987113
0.982582
0.962716
0.900844
0.985672
0.956431
0.997846
0.995033
0.995108
0.983197
0.993302
0.976673
0.988049
0.923391
0.992358
0.991001
0.984436
0.979849
0.997136
0.996519
0.980733
0.989945
0.993247
0.99935
0.990051
0.996211
0.998042
0.991539
0.996912
0.959248
0.972961
0.99229
0.996639
0.997189
0.995368
0.998168
0.999165
0.993318
0.998689
0.991216
0.934018
0.999137
0.988822
0.880518
0.988354
0.998424
0.998778
0.98491
0.98839
0.993005
0.934226
0.960303
0.975607
0.996769
0.936751
0.872801
0.98344
0.995734
0.987214
0.977468
0.974873
0.971373
0.940472
0.993279
0.951554
0.98485
0.996338
0.985324
0.970191
0.970954
0.967733
0.958514
0.988358
0.97608
0.982982
0.978432
0.985391
0.992921
0.993897
0.902445
0.914132
0.945976
0.9614
0.951969
0.995495
0.95352
0.976576
0.95801
0.956449
0.977102
0.887589
0.991476
0.958459
0.990615
0.966524
0.987322
0.957343
0.975627
0.982819
0.961922
0.935197
0.974876
0.964277
0.929466
0.94753
0.929089
0.968801
0.937296
0.971358
0.956793
0.933834
0.937728
0.978147
0.947558
0.970358
0.932783
0.966816
0.815345
0.885839
0.918538
0.791702
0.627675
0.142261
0.0101905
0.104649
fixedStep chrom=chr11 start=1 step=50000 span=50000
0
0.0778306
0.0626769
0.240469
0.983688
0.97419
0.880289
0.915244
0.914
0.947747
0.915
0.961893
0.968929
0.955262
0.921917
0.97691
0.982541
0.975872
0.964289
0.941831
0.992238
0.890117
0.979575
0.898564
0.8911
0.925193
0.975702
0.939903
0.878191
0.993055
0.978891
0.947696
0.946118
0.882341
0.976885
0.969171
0.987533
0.954335
0.935106
0.498816
0.556001
0.988848
0.98671
0.984273
0.985352
0.954575
0.93245
0.987669
0.9971
0.95341
0.984772
0.990187
0.904077
0.999653
0.998668
0.999848
1
0.995778
0.962462
0.986652
0.971118
0.975625
0.981566
0.989504
0.962248
0.470948
0.587424
0.82208
0.389173
0.286923
0.300201
0.279063
0.915582
0.91747
0.982399
0.983113
0.978818
0.920763
0.978072
0.972514
0.803758
0.964613
0.965026
0.86197
0.61141
0.347784
0.374173
0.771527
0.862946
0.978963
0.943298
0.968445
0.948208
0.991459
0.987015
0.987358
0.983216
0.907863
0.930151
0.972692
0.997666
0.984974
0.97942
0.845932
0.891745
0.951189
0.978002
0.779724
0.888467
0.855232
0.990883
0.956941
0.975882
0.912401
0.929524
0.990851
0.973776
0.947607
0.845778
0.959468
0.982554
0.872597
0.831532
0.844353
0.996662
0.982918
0.979951
0.928626
0.987601
0.992041
0.98992
0.993972
0.99752
0.98392
0.917156
0.962922
0.96948
0.948907
0.875424
0.821754
0.979058
0.975731
0.939806
0.907136
0.979182
0.991864
0.937794
0.91446
0.990897
0.988181
0.993904
0.991101
0.989178
0.893203
0.844564
0.840332
0.897643
0.879243
0.808239
0.974642
0.989025
0.993475
0.860566
0.987908
0.991681
0.990301
0.995492
0.942996
0.855501
0.90337
0.902449
0.989003
0.991465
0.984115
0.988493
0.983467
0.995415
0.887396
0.975488
0.934408
0.980234
0.984524
0.992091
0.983925
0.976226
0.962238
0.930443
0.960373
0.954229
0.956126
0.848932
0.979017
0.954669
0.967296
0.956991
0.974383
0.977936
0.973098
0.913967
0.955894
0.971912
0.957073
0.958556
0.869714
0.898197
0.977949
0.923953
0.958305
0.956572
0.944408
0.975375
0.982224
0.97092
0.988749
0.990141
0.988542
0.988885
0.981689
0.962223
0.943086
0.988311
0.994084
0.990831
0.899625
0.974537
0.97627
0.991301
0.989765
0.998364
0.997635
0.996948
0.991714
0.99764
0.935794
0.910534
0.970683
0.98023
0.990363
0.996357
0.99953
0.995674
0.954151
0.972693
0.995917
0.993536
0.998124
0.892679
0.943119
0.993069
0.992596
0.996501
0.983326
0.964326
0.988332
0.998927
0.99499
0.990126
0.988816
0.981129
0.991889
0.993448
0.941751
0.965197
0.972506
0.993018
0.986465
0.99374
0.901342
0.98484
0.93264
0.8928
0.818963
0.896712
0.941225
0.992743
0.875898
0.88266
0.915725
0.911281
0.940765
0.995402
0.939049
0.979006
0.863682
0.967886
0.973364
0.977209
0.980058
0.895348
0.98004
0.931241
0.850262
0.886562
0.871555
0.83011
0.862295
0.831269
0.931469
0.994262
0.900935
0.986563
0.94759
0.999878
0.9871
0.998361
0.945134
0.978085
0.967023
0.997071
0.992643
0.989528
0.992479
0.999084
0.990209
0.997335
0.999775
0.994175
0.99481
0.99754
0.995147
0.998171
0.988537
0.895771
0.996772
0.990129
0.998004
0.995291
0.98837
0.959047
0.945709
0.742395
0.97733
0.907868
0.914468
0.945554
0.986844
0.989055
0.967954
0.941241
0.986585
0.858958
0.936878
0.961318
0.970919
0.959067
0.97868
0.911969
0.991145
0.982928
0.994693
0.99632
0.997415
0.995212
0.997818
0.991593
0.998839
0.989024
0.991183
0.995679
0.994935
0.992464
0.952448
0.847874
0.866833
0.95324
0.931377
0.988486
0.971749
0.958549
0.970934
0.983208
0.976943
0.923546
0.876972
0.995108
0.98724
0.953021
0.927141
0.866519
0.923353
0.951241
0.95631
0.874263
0.991227
0.972986
0.956296
0.991546
0.995437
0.967408
0.996251
0.99413
0.905673
0.899126
0.966363
0.986705
0.992797
0.989954
0.947475
0.990638
0.992513
0.991789
0.963948
0.986974
0.995085
0.984261
0.995205
0.965592
0.982629
0.988154
0.996681
0.950848
0.848122
0.997697
0.90279
0.886041
0.986625
0.983837
0.933177
0.995987
0.990777
0.99833
0.99155
0.982057
0.995138
0.961723
0.891791
0.985306
0.991396
0.980823
0.950184
0.994219
0.950186
0.96745
0.850563
0.98166
0.960115
0.979359
0.946109
0.991062
0.921349
0.814208
0.995241
0.957585
0.986336
0.998918
0.868022
0.960684
0.994607
0.976574
0.990983
0.878085
0.997471
0.893898
0.899628
0.975249
0.99193
0.992123
0.995108
0.932309
0.941586
0.838168
0.946043
0.991687
0.839084
0.953643
0.919694
0.819523
0.987358
0.879609
0.97153
0.988334
0.997166
0.956522
0.993265
0.979853
0.948895
0.997241
0.896333
0.908428
0.99384
0.989739
0.962221
0.997673
0.927928
0.935311
0.901193
0.878592
0.944605
0.969883
0.93124
0.995164
0.996385
0.993962
0.955919
0.983459
0.991136
0.985246
0.940809
0.950339
0.861695
0.886658
0.982714
0.887968
0.95084
0.969998
0.888065
0.967938
0.961788
0.891182
0.840704
0.948734
0.994134
0.829064
0.95189
0.861863
0.976012
0.894411
0.962625
0.996021
0.979861
0.960492
0.995756
0.892434
0.921613
0.965813
0.959646
0.959713
0.975778
0.967429
0.892125
0.986489
0.953557
0.984542
0.999237
0.990968
0.994875
0.982919
0.906905
0.99075
0.866392
0.969246
0.944767
0.948851
0.938861
0.880807
0.941226
0.923647
0.994786
0.977742
0.986547
0.994161
0.972624
0.902712
0.881847
0.994438
0.970363
0.994609
0.982166
0.884351
0.998766
0.920003
0.980364
0.993401
0.964849
0.772889
0.937699
0.965219
0.766441
0.948149
0.992831
0.978166
0.996198
0.914903
0.996405
0.997988
0.98495
0.99505
0.940582
0.991399
0.935103
0.932667
0.974777
0.969782
0.955197
0.987422
0.957744
0.996107
0.838132
0.851948
0.996586
0.997945
0.987957
0.95033
0.943493
0.951144
0.80015
0.99888
0.967048
0.986298
0.975275
0.987061
0.80578
0.956783
0.902194
0.994976
0.897102
0.993045
0.99908
0.993877
0.992362
0.99815
0.99995
0.997188
0.897056
0.991557
0.992197
0.993331
0.992272
0.977033
0.956658
0.995335
0.959596
0.984933
0.971304
0.994595
0.98685
0.819754
0.930262
0.98613
0.986537
0.882706
0.910156
0.999329
0.937318
0.860684
0.993369
0.9956
0.987716
0.932691
0.971759
0.97994
0.9875
0.985596
0.991218
0.98761
0.988406
0.981515
0.986899
0.990976
0.932529
0.952141
0.981368
0.92828
0.879375
0.858831
0.900491
0.983988
0.974349
0.876171
0.983983
0.971925
0.980758
0.991855
0.982784
0.900047
0.986038
0.987231
0.987406
0.932606
0.9615
0.9913
0.983851
0.887507
0.985759
0.954512
0.989833
0.985185
0.996429
0.986619
0.94084
0.979116
0.976413
0.98773
0.993084
0.980271
0.981261
0.988252
0.950208
0.988054
0.993266
0.991423
0.994496
0.991405
0.892347
0.960415
0.902107
0.986972
0.981946
0.997172
0.899568
0.944398
0.907923
0.98761
0.993894
0.997465
0.994737
0.996889
0.959517
0.988111
0.982521
0.993114
0.968198
0.995514
0.941862
0.88971
0.830022
0.993604
0.979021
0.990824
0.992332
0.98681
0.992501
0.949169
0.962078
0.993488
0.989379
0.990305
0.987879
0.966595
0.957793
0.906842
0.880129
0.906365
0.866001
0.992423
0.990559
0.991256
0.972923
0.988027
0.99342
0.908819
0.998453
0.960114
0.994398
0.864773
0.994041
0.977294
0.977494
0.897997
0.952591
0.96966
0.980065
0.984865
0.946964
0.986754
0.98117
0.959059
0.982931
0.961089
0.990085
0.987383
0.978473
0.955017
0.857536
0.945156
0.993091
0.989698
0.996338
0.98023
0.976108
0.954136
0.983289
0.965366
0.997207
0.956038
0.968554
0.934032
0.993917
0.908709
0.989337
0.889828
0.987111
0.987219
0.976829
0.966482
0.975507
0.895104
0.906679
0.969102
0.936566
0.959379
0.959424
0.84458
0.989347
0.934311
0.853691
0.897879
0.770355
0.980752
0.916437
0.911517
0.997323
0.994871
0.97201
0.992344
0.964536
0.989046
0.98511
0.983969
0.953217
0.976329
0.884041
0.969635
0.988862
0.908869
0.97517
0.981935
0.978778
0.877573
0.965637
0.995816
0.992201
0.990289
0.970445
0.970704
0.996191
0.946974
0.995511
0.982875
0.992596
0.965003
0.985849
0.934035
0.963248
0.887438
0.938802
0.989083
0.983371
0.986608
0.972517
0.994966
0.97212
0.925282
0.968481
0.92878
0.978894
0.992378
0.901296
0.881632
0.91065
0.909325
0.981658
0.978821
0.887597
0.991829
0.930162
0.996684
0.84991
0.866945
0.898465
0.904369
0.906984
0.969108
0.924485
0.894088
0.953089
0.892431
0.951245
0.990934
0.982201
0.9859
0.995952
0.997071
0.87132
0.934954
0.92765
0.975192
0.979655
0.992797
0.989831
0.992111
0.988192
0.995404
0.985908
0.991466
0.991619
0.997053
0.917842
0.948584
0.991741
0.972578
0.98923
0.992231
0.958603
0.98608
0.994463
0.984879
0.995895
0.995173
0.992767
0.909927
0.995433
0.87518
0.988242
0.990399
0.989362
0.98187
0.994586
0.988615
0.994317
0.993701
0.996995
0.936458
0.998318
0.964894
0.973113
0.957036
0.991612
0.976007
0.987285
0.984887
0.991579
0.991076
0.942361
0.970671
0.988307
0.983964
0.978288
0.974844
0.977174
0.974544
0.925214
0.971397
0.974028
0.978633
0.974662
0.981283
0.964457
0.96663
0.899834
0.945409
0.958824
0.913616
0.969256
0.971278
0.98204
0.985857
0.974837
0.974799
0.983106
0.971896
0.973709
0.968377
0.969325
0.967188
0.962845
0.974053
0.955148
0.96349
0.966397
0.981852
0.97899
0.994114
0.872062
0.918157
0.816316
0.835006
0.737138
0.583735
0.651657
0.629688
0.758187
0.71107
0.821153
0.713009
0.839589
0.856086
0.619057
0.733626
0.537098
0.506714
0.627675
0.754074
0.700151
0.735783
0.720638
0.706268
0.747393
0.766364
0.741498
0.724863
0.726024
0.733068
0.734183
0.63654
0.586727
0.522074
0.564091
0.776385
0.834649
0.815905
0.896778
0.697817
0.768477
0.943048
0.840384
0.751171
0.812724
0.980599
0.94052
0.943807
0.964923
0.953209
0.930649
0.789806
0.947221
0.325822
0
0
0
0
0.0566975
0.0411248
0.0220267
0.0184935
0.0128725
0.014867
0.0114963
0.0166569
0.0163311
0.0191445
0.0130559
0.0211134
0.0209778
0.016824
0.0111001
0.0185729
0.0150047
0.0175665
0.0275319
0.0120907
0.0140984
0.0204831
0.016125
0.0182469
0.0247093
0.0227607
0.0209339
0.0172076
0.0195606
0.0280244
0.0260566
0.0240093
0.0302203
0.0308262
0.0190533
0.0273544
0.0210627
0.0258347
0.0228699
0.0231578
0.0250133
0.0261712
0.0262069
0.02897
0.0262542
0.0220692
0.0180167
0.024654
0.0220264
0.028031
0.0243233
0.0295875
0.0229723
0.0225353
0.0274236
0.0305285
0.0220624
0.036942
0.0334113
0.0358088
0.0359381
0.0228253
0.0230571
0.032742
0.0251334
0.0476466
0.106586
0.05027
0
0.201087
0.607216
0.671587
0.644808
0.761971
0.857944
0.784939
0.908199
0.945515
0.829792
0.914905
0.926368
0.824139
0.883355
0.88437
0.604005
0.792001
0.881921
0.913079
0.84806
0.795753
0.86356
0.945338
0.867495
0.945775
0.875503
0.962405
0.580798
0.982326
0.877932
0.92471
0.962257
0.937482
0.994321
0.88043
0.968519
0.983356
0.988029
0.981115
0.950883
0.943236
0.788456
0.973795
0.910921
0.871755
0.919911
0.957534
0.994887
0.789047
0.943883
0.975573
0.901166
0.994755
0.99009
0.992868
0.979354
0.991721
0.995308
0.988703
0.988992
0.979836
0.974505
0.984381
0.97311
0.936581
0.974794
0.949558
0.925983
0.934426
0.844852
0.920866
0.882022
0.947659
0.987359
0.953443
0.952628
0.904481
0.915434
0.939059
0.937036
0.91658
0.998036
0.994721
0.905736
0.984661
0.950548
0.920726
0.866688
0.980418
0.922044
0.786822
0.7915
0.952117
0.994371
0.980589
0.974533
0.845605
0.869083
0.944257
0.962605
0.925998
0.964878
0.980465
0.967328
0.966925
0.983305
0.981168
0.987162
0.923918
0.989046
0.913805
0.926803
0.948157
0.89763
0.938112
0.98324
0.966558
0.979115
0.882771
0.878009
0.839742
0.897782
0.893832
0.971547
0.974116
0.985538
0.948875
0.907598
0.995396
0.992466
0.985212
0.9128
0.972022
0.945327
0.439182
0.947759
0.981003
0.963794
0.983217
0.971072
0.995198
0.996698
0.974351
0.96121
0.991205
0.987643
0.980107
0.985055
0.979906
0.955246
0.945599
0.911758
0.96895
0.936421
0.956482
0.875476
0.942826
0.866393
0.967235
0.965089
0.947449
0.966376
0.970956
0.946812
0.964103
0.955369
0.974413
0.946993
0.972786
0.974248
0.906823
0.774253
0.821682
0.814859
0.860673
0.908796
0.660645
0.884338
0.730711
0.90388
0.898647
0.93778
0.972396
0.95802
0.969933
0.956266
0.972082
0.97348
0.976361
0.966452
0.995419
0.993179
0.993234
0.924118
0.965793
0.977442
0.954079
0.987009
0.974435
0.983309
0.990445
0.98958
1
0.98506
0.96673
0.984885
0.979024
0.98718
0.984692
0.953509
0.960791
0.966044
0.983969
0.971709
0.947174
0.97438
0.966486
0.96688
0.981703
0.935441
0.965882
0.989485
0.99244
0.960776
0.966504
0.955523
0.968408
0.982283
0.977843
0.95503
0.95901
0.910564
0.984668
0.981999
0.983731
0.982068
0.967871
0.95709
0.96729
0.970646
0.967193
0.894781
0.972674
0.96998
0.977594
0.942616
0.955608
0.985654
0.960113
0.944673
0.967867
0.954157
0.968751
0.979489
0.956419
0.990476
0.975562
0.970303
0.987315
0.964627
0.984146
0.94878
0.877694
0.940699
0.427185
0.520503
0.363261
0.285513
0.249209
0.375524
0.99168
0.980777
0.953497
0.987122
0.976176
0.970104
0.973377
0.97564
0.976541
0.954643
0.981855
0.986227
0.801981
0.979231
0.992444
0.975515
0.981699
0.930157
0.98858
0.972434
0.982241
0.944764
0.990461
0.994201
0.994425
0.992721
0.986358
0.998911
0.990788
0.992425
0.995785
0.984145
0.992826
0.986704
0.9758
0.977899
0.99154
0.990826
0.988247
0.984218
0.986289
0.982628
0.978914
0.980871
0.912401
0.945736
0.973154
0.986644
0.979868
0.9836
0.99676
0.983674
0.984914
0.991475
0.994199
0.986084
0.991683
0.986462
0.99193
0.112753
0
0.863796
0.918831
0.905643
0.990907
0.977723
0.99304
0.987001
0.988679
0.982513
0.833921
0.722577
0.358771
0.27331
0.302533
0.432976
0.412892
0.487811
0.825444
0.978716
0.991839
0.983266
0.964861
0.909458
0.987382
0.973762
0.994933
0.990276
0.971803
0.969801
0.938257
0.976477
0.996993
0.994989
0.986065
0.986574
0.979961
0.981715
0.904111
0.902387
0.97345
0.939614
0.983059
0.993032
0.993464
0.984482
0.993208
0.996029
0.982734
0.983317
0.958076
0.955282
0.970957
0.961212
0.971474
0.941352
0.971093
0.94082
0.931884
0.976485
0.995421
0.87962
0.950769
0.98561
0.948926
0.877676
0.974286
0.881049
0.988893
0.979559
0.917676
0.979677
0.981183
0.984603
0.978449
0.88024
0.988305
0.784221
0.988406
0.977032
0.950863
0.952674
0.888777
0.991842
0.993983
0.9902
0.976048
0.959368
0.950019
0.991858
0.991328
0.985748
0.977453
0.985678
0.956547
0.900385
0.975226
0.958823
0.992435
0.906748
0.99422
0.934907
0.991354
0.988552
0.993763
0.997234
0.98718
0.948438
0.988827
0.948816
0.992666
0.945971
0.955645
0.992005
0.973583
0.993412
0.913309
0.987061
0.845427
0.886925
0.983976
0.948573
0.99757
0.994108
0.934436
0.981997
0.898153
0.986676
0.98898
0.953396
0.981353
0.943038
0.963539
0.981005
0.984684
0.973671
0.979368
0.810256
0.554651
0.865663
0.978054
0.963354
0.969172
0.977231
0.978417
0.973091
0.99147
0.972791
0.983423
0.957032
0.982823
0.967925
0.939945
0.879994
0.997031
0.997902
0.996328
0.988665
0.990381
0.988612
0.995102
0.992706
0.945565
0.963402
0.993421
0.993918
0.995505
0.996772
0.998001
0.983162
0.989021
0.837076
0.996348
0.998137
0.996227
0.936856
0.982941
0.957569
0.991851
0.969556
0.986111
0.975343
0.980282
0.989439
0.994639
0.957195
0.997365
0.994914
0.957079
0.995166
0.957964
0.954726
0.949977
0.935802
0.985118
0.935875
0.983283
0.996635
0.99011
0.997956
0.991607
0.978953
0.94132
0.993222
0.992218
0.973835
0.991472
0.986853
0.971941
0.988708
0.879573
0.980968
0.981676
0.997875
0.993616
0.990247
0.926877
0.998263
0.94331
0.947367
0.947611
0.998338
0.912645
0.814573
0.99684
0.871183
0.921725
0.976724
0.972649
0.989355
0.918042
0.989708
0.975473
0.974319
0.983356
0.967979
0.984469
0.95824
0.975645
0.940703
0.98791
0.993262
0.95462
0.986193
0.969292
0.922566
0.926553
0.926628
0.836935
0.996224
0.905708
0.876426
0.972487
0.991647
0.975781
0.982819
0.992559
0.880787
0.994789
0.957398
0.962466
0.952803
0.990112
0.94688
0.982444
0.988026
0.979564
0.913128
0.984242
0.998167
0.959748
0.986652
0.989401
0.999346
0.927619
0.989785
0.973095
0.968086
0.979649
0.963753
0.961177
0.942564
0.98706
0.984037
0.992251
0.974127
0.859886
0.914059
0.851086
0.892424
0.871342
0.995076
0.931908
0.986065
0.95914
0.979159
0.970386
0.959852
0.940122
0.968382
0.988195
0.984412
0.913599
0.988724
0.990302
0.988216
0.898598
0.962641
0.979214
0.998981
0.840897
0.962767
0.897344
0.894305
0.955741
0.937539
0.802045
0.935425
0.985371
0.935795
0.919733
0.918436
0.977439
0.907339
0.888483
0.966824
0.874357
0.976422
0.989058
0.944195
0.942219
0.976255
0.854887
0.85456
0.951213
0.845683
0.995901
0.970611
0.91035
0.531805
0.772268
0.987279
0.95706
0.987034
0.839746
0.999187
0.98581
0.913197
0.982713
0.917487
0.996985
0.99309
0.934799
0.986669
0.967695
0.948647
0.871529
0.75654
0.744345
0.653336
0.734804
0.725938
0.757406
0.930238
0.924748
0.768289
0.663337
0.717401
0.827106
0.952204
0.99398
0.73375
0.749086
0.703017
0.65194
0.379038
0.420061
0.375851
0.395678
0.353503
0.357713
0.360218
0.865155
0.964421
0.970812
0.920592
0.950378
0.950618
0.87075
0.986062
0.996028
0.905199
0.958332
0.899723
0.996108
0.995663
0.996568
0.897015
0.991619
0.774392
0.928424
0.923063
0.994799
0.978633
0.949278
0.942731
0.902715
0.98772
0.984864
0.978216
0.969227
0.921533
0.993493
0.935605
0.99136
0.995946
0.997674
0.978478
0.953454
0.998118
0.81787
0.856373
0.996803
0.860825
0.991513
0.999681
0.99197
0.982922
0.938194
0.980655
0.976382
0.919877
0.966132
0.996192
0.993955
0.993778
0.99346
0.998141
0.925632
0.976599
0.891039
0.977027
0.815734
0.898083
0.971613
0.98176
0.986324
0.967583
0.713383
0.923698
0.995293
0.991495
0.977427
0.991344
0.984718
0.956121
0.988341
0.963613
0.911987
0.989124
0.850192
0.916031
0.938786
0.863098
0.814626
0.924183
0.872433
0.665477
0.97219
0.965909
0.99019
0.954604
0.896244
0.99162
0.997794
0.978215
0.985288
0.996086
0.981423
0.996369
0.903499
0.991413
0.979356
0.992451
0.978786
0.984364
0.823814
0.994196
0.840602
0.927378
0.994539
0.984144
0.878795
0.998035
0.991533
0.996551
0.94151
0.907715
0.984762
0.990177
0.986317
0.991037
0.989434
0.983597
0.985733
0.981931
0.947788
0.981024
0.876066
0.948611
0.955258
0.772888
0.96988
0.960378
0.932697
0.846442
0.987451
0.996953
0.86765
0.981349
0.886636
0.906516
0.952127
0.964197
0.990949
0.980583
0.931455
0.996778
0.990492
0.976327
0.971563
0.987463
0.949449
0.981799
0.971892
0.951816
0.994488
0.99221
0.925974
0.982476
0.983328
0.986181
0.975918
0.987303
0.97899
0.942517
0.806173
0.972317
0.914124
0.993395
0.969618
0.985733
0.91611
0.983401
0.951647
0.938512
0.973711
0.990691
0.954808
0.943296
0.867458
0.992012
0.991144
0.993857
0.965024
0.992636
0.989614
0.991353
0.99077
0.990123
0.983228
0.894643
0.886201
0.994683
0.98519
0.921711
0.98439
0.987175
0.967118
0.880549
0.87934
0.987219
0.998804
0.984296
0.990715
0.85488
0.988562
0.99315
0.843569
0.672204
0.980667
0.986737
0.985011
0.87444
0.973627
0.989162
0.988511
0.947429
0.989551
0.9878
0.990275
0.94766
0.962917
0.974662
0.817978
0.966772
0.976216
0.903383
0.986932
0.965371
0.977953
0.954279
0.934518
0.800758
0.910523
0.989654
0.91577
0.863691
0.989317
0.988929
0.924288
0.971636
0.990031
0.982111
0.976625
0.935546
0.97645
0.869711
0.923794
0.993128
0.953492
0.992744
0.96175
0.979042
0.882777
0.996041
0.966169
0.994505
0.914794
0.945407
0.940584
0.991711
0.896316
0.998456
0.994382
0.960126
0.991474
0.905702
0.979029
0.976087
0.939459
0.969196
0.943674
0.993915
0.918504
0.921297
0.919393
0.991607
0.911283
0.94969
0.993036
0.997289
0.92957
0.964533
0.968442
0.95962
0.992151
0.992775
0.966564
0.993287
0.98451
0.985023
0.972287
0.963569
0.991103
0.996916
0.990748
0.997672
0.941725
0.984444
0.868696
0.934433
0.944581
0.989637
0.995603
0.964
0.972983
0.990952
0.964682
0.976916
0.996207
0.983045
0.998194
0.98712
0.971706
0.987942
0.997209
0.936354
0.999661
0.96033
0.986913
0.986581
0.942835
0.965987
0.998121
0.980042
0.879971
0.965662
0.99303
0.993226
0.984385
0.988281
0.987292
0.997169
0.963802
0.896585
0.938075
0.950102
0.971783
0.976512
0.988878
0.965038
0.99275
0.970208
0.976423
0.903849
0.990288
0.768444
0.978266
0.924145
0.988627
0.988781
0.978469
0.979967
0.981258
0.971885
0.977309
0.962156
0.944485
0.947754
0.989203
0.98129
0.985462
0.963062
0.99037
0.842377
0.988058
0.770191
0.812455
0.941041
0.985857
0.984526
0.988361
0.967147
0.995638
0.961186
0.988298
0.998972
0.983918
0.966773
0.968101
0.874682
0.978564
0.796006
0.954929
0.984561
0.956425
0.992182
0.865337
0.926693
0.908951
0.877475
0.975813
0.998176
0.98179
0.988243
0.988233
0.925177
0.972404
0.990184
0.993062
0.99261
0.991065
0.991971
0.868491
0.98768
0.972746
0.865982
0.931072
0.985629
0.964951
0.828476
0.973655
0.973663
0.939227
0.987135
0.966387
0.992342
0.992103
0.99486
0.994288
0.929852
0.999336
0.996592
0.972598
0.962241
0.980835
0.98966
0.981081
0.99469
0.996113
0.990676
0.990372
0.988575
0.984057
0.982101
0.989275
0.98164
0.974848
0.971016
0.872774
0.969695
0.969772
0.933913
0.961209
0.988229
0.907594
0.951909
0.98306
0.997319
0.98752
0.969788
0.994638
0.879145
0.996189
0.996497
0.990567
0.993921
0.984398
0.996374
0.983132
0.99037
0.997535
0.98941
0.904376
0.991867
0.998557
0.995809
0.997954
0.993071
0.976967
0.984208
0.938123
0.869228
0.954536
0.946979
0.984371
0.975501
0.971532
0.985874
0.982856
0.983064
0.995484
0.995555
0.98839
0.990894
0.962106
0.988305
0.976668
0.935879
0.896716
0.978961
0.767215
0.977944
0.984571
0.972299
0.815988
0.994958
0.997018
0.996462
0.997248
0.989184
0.996218
0.998532
0.996804
0.98481
0.991694
0.996508
0.995578
0.986773
0.999098
0.989065
0.978442
0.997515
0.991837
0.994887
0.980221
0.899323
1
0.902659
0.891248
0.997584
0.998221
0.996989
0.996274
0.994294
0.971942
0.991925
0.995827
0.988604
0.995909
0.886629
0.980519
0.932663
0.989332
0.979099
0.981542
0.963751
0.981923
0.98906
0.986835
0.982068
0.863542
0.976795
0.938277
0.968706
0.971932
0.971696
0.957978
0.991732
0.99635
0.938578
0.991921
0.992284
0.996921
0.991532
0.925893
0.997496
0.994651
0.969905
0.976611
0.988984
0.990448
0.983409
0.993264
0.986834
0.946035
0.985443
0.97617
0.978118
0.9743
0.966508
0.991041
0.959535
0.741369
0.982668
0.962383
0.973516
0.976863
0.946012
0.94808
0.959774
0.980691
0.979237
0.974218
0.978062
0.989196
0.983367
0.983118
0.992114
0.963246
0.982824
0.987365
0.992801
0.995102
0.994188
0.987718
0.996349
0.99668
0.997418
0.995749
0.932153
0.994414
0.977247
0.987813
0.993872
0.986673
0.988008
0.99286
0.985492
0.995133
0.989556
0.98758
0.979808
0.993625
0.946038
0.998462
0.993052
0.984681
0.996118
0.979185
0.986096
0.995488
0.858222
0.982229
0.976665
0.987793
0.960253
0.989808
0.972639
0.991316
0.983132
0.905746
0.995452
0.99427
0.923173
0.879724
0.889904
0.982567
0.95336
0.957719
0.972245
0.987833
0.982099
0.997112
0.967075
0.996017
0.952178
0.966738
0.964132
0.947931
0.887198
0.974097
0.975576
0.979061
0.983776
0.86567
0.986138
0.982882
0.989262
0.97478
0.968149
0.965921
0.988296
0.980098
0.962398
0.990363
0.989443
0.986428
0.987773
0.992744
0.987011
0.987959
0.984581
0.982471
0.989466
0.933746
0.910025
0.997215
0.92784
0.960409
0.992778
0.967375
0.982419
0.919076
0.980403
0.969806
0.84846
0.977134
0.965191
0.970845
0.916462
0.98662
0.986423
0.98199
0.993054
0.980326
0.995634
0.926492
0.919162
0.938203
0.977952
0.979651
0.992088
0.996156
0.997386
0.995558
0.996201
0.989096
0.984594
0.865573
0.969336
0.988731
0.984821
0.851441
0.905024
0.960202
0.860654
0.985447
0.983451
0.988554
0.976084
0.979575
0.979844
0.973699
0.980562
0.973889
0.910599
0.992589
0.990775
0.995688
0.990875
0.997141
0.99452
0.996967
0.998996
0.991631
0.996925
0.990955
0.987085
0.999304
0.980382
0.998652
0.996154
0.99624
0.957671
0.989186
0.87728
0.989995
0.992606
0.930029
0.98843
0.993972
0.996377
0.987028
0.794247
0.987734
0.921489
0.978047
0.974781
0.992214
0.96208
0.825584
0.985997
0.979138
0.998372
0.989114
0.974771
0.956888
0.994865
0.999102
0.99202
0.994088
0.997019
0.997833
0.993685
0.994719
0.99354
0.990082
0.98392
0.986364
0.979166
0.981868
0.839145
0.964806
0.99956
0.875944
0.996147
0.988169
0.901348
0.924919
0.971787
0.986061
0.930722
0.899455
0.892987
0.831531
0.983036
0.980969
0.964974
0.942762
0.937301
0.9662
0.979848
0.971481
0.939153
0.972018
0.972492
0.995554
0.991667
0.983534
0.899087
0.992234
0.988568
0.996282
0.907876
0.994348
0.967554
0.942096
0.837206
0.998045
0.967317
0.984324
0.972612
0.993792
0.903642
0.936984
0.992286
0.942133
0.997022
0.951335
0.995613
0.987119
0.988536
0.978521
0.958314
0.995785
0.989324
0.992253
0.999068
0.993548
0.963375
0.99618
0.989138
0.986839
0.994787
0.884819
0.878007
0.994751
0.882411
0.987468
0.998968
0.997187
0.992359
0.99423
0.9679
0.994522
0.997534
0.990155
0.991855
0.99528
0.979214
0.99191
0.995681
0.990649
0.992132
0.957522
0.997587
0.983091
0.970517
0.992183
0.981176
0.804278
0.974188
0.989495
0.945285
0.969378
0.89573
0.988356
0.99476
0.967729
0.925855
0.865741
0.970098
0.986964
0.961646
0.977239
0.993982
0.96958
0.890686
0.970571
0.96627
0.985338
0.975908
0.917721
0.992084
0.983058
0.986573
0.857899
0.842509
0.91833
0.698689
fixedStep chrom=chr12 start=1 step=50000 span=50000
0.197923
0.811071
0.98668
0.983272
0.968028
0.972639
0.897173
0.904529
0.913085
0.975232
0.966839
0.963389
0.963674
0.966392
0.956967
0.974694
0.973827
0.96942
0.97652
0.966372
0.969163
0.853738
0.963171
0.979587
0.985813
0.977476
0.95987
0.980386
0.98874
0.992576
0.986402
0.976801
0.978488
0.967296
0.905258
0.988468
0.976062
0.998772
0.932617
0.976357
0.990388
0.980897
0.836685
0.996026
0.983426
0.983168
0.997755
0.993824
0.993572
0.98974
0.967056
0.991497
0.992844
0.961309
0.847723
0.971533
0.977023
0.974394
0.95804
0.970081
0.986453
0.941234
0.989468
0.971711
0.988054
0.980765
0.9946
0.882244
0.947162
0.980039
0.888267
0.99502
0.993738
0.994755
0.987365
0.961427
0.95223
0.924315
0.976341
0.976109
0.897783
0.984596
0.969615
0.966204
0.989305
0.996118
0.898529
0.975645
0.988985
0.990885
0.875517
0.983143
0.988415
0.952809
0.961919
0.993711
0.9877
0.986684
0.994198
0.97937
0.9652
0.997541
0.87024
0.989
0.996597
0.870216
0.979349
0.990917
0.997006
0.995077
0.988846
0.986507
0.980826
0.880568
0.978337
0.989892
0.965122
0.973483
0.931135
0.984094
0.815665
0.975289
0.927453
0.93633
0.975196
0.9476
0.987034
0.96573
0.974133
0.95132
0.972687
0.974588
0.973461
0.990659
0.930235
0.984385
0.983933
0.954053
0.981573
0.980094
0.943513
0.9649
0.994589
0.944678
0.923878
0.863238
0.886392
0.948848
0.953139
0.952426
0.815951
0.802813
0.965428
0.942939
0.936095
0.91766
0.89526
0.914409
0.918839
0.895897
0.95962
0.977432
0.946428
0.464433
0.34745
0.336338
0.277036
0.364069
0.397545
0.93003
0.950052
0.9667
0.918218
0.973211
0.984392
0.823162
0.85601
0.966318
0.941564
0.915207
0.975378
0.972885
0.987195
0.966428
0.96139
0.787813
0.750006
0.885655
0.51269
0.640448
0.579719
0.683947
0.836757
0.965695
0.96518
0.99226
0.943239
0.97918
0.975156
0.88123
0.975558
0.996998
0.927011
0.969831
0.955322
0.974188
0.793161
0.962069
0.757626
0.888128
0.918033
0.959336
0.985418
0.988592
0.948384
0.979894
0.995819
0.988822
0.968951
0.99193
0.922514
0.909227
0.886077
0.975535
0.95828
0.770318
0.752866
0.728235
0.855121
0.874113
0.938777
0.985287
0.901345
0.990707
0.998462
0.994458
0.988427
0.983541
0.843572
0.95753
0.980134
0.898419
0.961255
0.988132
0.981135
0.959452
0.966057
0.979118
0.872039
0.978589
0.988216
0.940457
0.950667
0.98418
0.987925
0.988429
0.97417
0.952412
0.978898
0.992009
0.985898
0.942617
0.991407
0.981554
0.994878
0.921212
0.981743
0.830797
0.987122
0.994493
0.991505
0.980119
0.995674
0.996259
0.956623
0.987584
0.994427
0.996504
0.998294
0.993376
0.936922
0.896076
0.955525
0.949836
0.943882
0.973031
0.943467
0.964319
0.988383
0.960863
0.983523
0.985572
0.973769
0.979431
0.8766
0.981735
0.988452
0.940263
0.99011
0.992353
0.994593
0.939292
0.992908
0.996872
0.980353
0.973942
0.992982
0.981148
0.98214
0.972587
0.987319
0.993612
0.995229
0.995684
0.953923
0.992392
0.986593
0.977694
0.901781
0.991714
0.986098
0.978123
0.990928
0.996569
0.973319
0.980394
0.985793
0.883148
0.992332
0.995863
0.974561
0.999495
0.992986
0.998104
0.923332
0.973396
0.985236
0.96718
0.998108
0.968264
0.821324
0.963425
0.937772
0.917272
0.959083
0.975067
0.993234
0.986159
0.984351
0.949183
0.997631
0.910107
0.913791
0.971238
0.833316
0.839425
0.814349
0.87987
0.981384
0.986577
0.847881
0.924862
0.994678
0.923821
0.929436
0.968684
0.992448
0.960593
0.989799
0.9824
0.982647
0.956602
0.972981
0.976207
0.985082
0.842821
0.978393
0.985925
0.988799
0.993336
0.983782
0.962397
0.985859
0.988145
0.991094
0.986392
0.979352
0.952353
0.958144
0.982066
0.993996
0.925614
0.994291
0.970749
0.882967
0.974331
0.928445
0.989093
0.987395
0.984742
0.988341
0.947693
0.957903
0.979942
0.985762
0.996672
0.956593
0.972623
0.993774
0.99511
0.98882
0.974394
0.995096
0.86267
0.981185
0.776776
0.918248
0.980965
0.966102
0.913548
0.974922
0.877179
0.876266
0.992353
0.879797
0.909521
0.996826
0.832698
0.860972
0.936227
0.99822
0.976643
0.91768
0.975016
0.950569
0.924968
0.98003
0.981184
0.919839
0.934386
0.988362
0.986038
0.845874
0.946127
0.99386
0.996581
0.907097
0.937041
0.776111
0.972479
0.989304
0.974145
0.980913
0.979473
0.966822
0.993969
0.955375
0.994821
0.967832
0.995173
0.989564
0.831964
0.927445
0.929267
0.996227
0.934761
0.99166
0.925167
0.933525
0.980372
0.847596
0.993527
0.992125
0.996761
0.982499
0.994444
0.95531
0.979241
0.996737
0.996951
0.989038
0.987704
0.998483
0.998652
0.99204
0.989087
0.990786
0.980296
0.979681
0.995047
0.982416
0.966377
0.9445
0.944096
0.997812
0.995037
0.99044
0.988638
0.963907
0.984636
0.979324
0.988034
0.978143
0.900169
0.986038
0.990955
0.978029
0.965044
0.986148
0.879482
0.865877
0.898441
0.900271
0.929113
0.975208
0.983722
0.972322
0.986921
0.983595
0.98677
0.994134
0.944649
0.998192
0.994141
0.953599
0.975252
0.948768
0.990199
0.989634
0.981512
0.997191
0.992934
0.982888
0.877163
0.993778
0.938667
0.983571
0.968337
0.965068
0.982395
0.903185
0.872675
0.788282
0.958072
0.963956
0.893065
0.984626
0.990529
0.897164
0.98939
0.98367
0.949452
0.889629
0.97776
0.977666
0.980459
0.986785
0.966314
0.982966
0.997842
0.892722
0.995585
0.982858
0.983641
0.965964
0.944839
0.9826
0.980363
0.993216
0.951716
0.843308
0.99666
0.956566
0.905403
0.987174
0.881544
0.975324
0.989883
0.985812
0.996736
0.977756
0.938417
0.92323
0.955105
0.976334
0.938872
0.896263
0.919083
0.849125
0.980284
0.99406
0.941405
0.986338
0.987185
0.986617
0.996389
0.801141
0.916314
0.881893
0.929831
0.927138
0.93372
0.974072
0.969825
0.970465
0.929731
0.98672
0.963756
0.920634
0.988469
0.905
0.861653
0.955845
0.990548
0.992582
0.984708
0.985083
0.911499
0.983671
0.998132
0.908987
0.540632
0.587689
0.524035
0.976242
0.939764
0.979175
0.960009
0.971843
0.984308
0.985945
0.889162
0.921221
0.970872
0.953656
0.952921
0.936221
0.964995
0.955604
0.973549
0.968397
0.960318
0.97105
0.983985
0.934346
0.967398
0.935841
0.970486
0.924114
0.96457
0.955259
0.953863
0.987413
0.968
0.963669
0.973069
0.975594
0.977704
0.973672
0.891101
0.921558
0.942017
0.813201
0.91496
0.835258
0.962061
0.863154
0.987601
0.96643
0.930333
0.938642
0.992855
0.986503
0.983194
0.939649
0.884988
0.943683
0.910165
0.820943
0.781065
0.776616
0.623215
0.794703
0.876927
0.953269
0.883955
0.996192
1
0.906984
0.860009
0.959396
0.952454
0.835237
0.846056
0.343643
0.0629595
0.125256
0.0616699
0.0246528
0.0194914
0.0224678
0.0237294
0.0169753
0.0224731
0.0240458
0.0249983
0.0371427
0.0192699
0.0280645
0.0237087
0.0303999
0.0248815
0.0258639
0.0267368
0.0220634
0.0269699
0.0301879
0.0234451
0.0278123
0.0288049
0.0260402
0.0253762
0.0301692
0.0370861
0.030994
0.0371494
0.0443699
0.0364341
0.0311639
0.03746
0.0373426
0.0434574
0.0444641
0.0319684
0.04005
0.043363
0.0364382
0.0376033
0.03828
0.045093
0.0354964
0.0364237
0.0371488
0.0263261
0.0222192
0.827198
0.846641
0.916376
0.703804
0.375653
0.564625
0.602763
0.956823
0.844344
0.933774
0.824413
0.922829
0.89241
0.965539
0.988529
0.926752
0.775134
0.937074
0.918484
0.764226
0.798054
0.765665
0.898084
0.967671
0.926138
0.929104
0.969257
0.909967
0.954438
0.960841
0.930778
0.821976
0.985387
0.994094
0.81285
0.987702
0.980265
0.987283
0.819056
0.925326
0.905803
0.995463
0.993862
0.98764
0.857359
0.975423
0.909001
0.976115
0.89194
0.80914
0.897223
0.923623
0.96471
0.935117
0.83204
0.99664
0.99728
0.99099
0.984141
0.992049
0.969044
0.995207
0.955302
0.986815
0.968842
0.968526
0.997824
0.93396
0.993958
0.984034
0.993892
0.98185
0.965001
0.989515
0.995528
0.926523
0.86902
0.969926
0.868712
0.960947
0.968717
0.994436
0.989167
0.993817
0.991984
0.994048
0.994899
0.887266
0.77277
0.948755
0.991939
0.926763
0.957006
0.997278
0.866926
0.867345
0.895768
0.904082
0.994486
0.911575
0.920612
0.970437
0.975503
0.977159
0.981992
0.978418
0.987493
0.978118
0.89661
0.876001
0.990358
0.986441
0.911202
0.988812
0.989154
0.996634
0.999771
0.997749
0.981724
0.878042
0.985356
0.995757
0.975988
0.985477
0.873538
0.956415
0.931086
0.901365
0.952316
0.981918
0.945864
0.977799
0.975043
0.870247
0.982801
0.972293
0.948437
0.869016
0.936454
0.995558
0.956453
0.993666
0.953052
0.991102
0.932538
0.980851
0.941238
0.970321
0.884153
0.893498
0.976508
0.984781
0.972437
0.853069
0.857784
0.998294
0.954385
0.952617
0.959513
0.932069
0.992769
0.931258
0.829865
0.995754
0.99262
0.939107
0.996081
0.981643
0.99279
0.998569
0.989606
0.994316
0.986869
0.992574
0.991053
0.901887
0.96394
0.98988
0.94496
0.969302
0.911631
0.832576
0.961681
0.888358
0.994499
0.92418
0.933501
0.884081
0.991274
0.879429
0.983563
0.980634
0.870786
0.952646
0.87119
0.978804
0.896715
0.967302
0.973039
0.967181
0.958985
0.958337
0.993476
0.831164
0.928776
0.923705
0.98278
0.952717
0.933598
0.996861
0.994889
0.993483
0.981583
0.994755
0.993559
0.997696
0.978174
0.966318
0.987632
0.959022
0.93421
0.829469
0.930647
0.769083
0.902295
0.894371
0.87318
0.9711
0.98484
0.93562
0.970127
0.947527
0.973988
0.947948
0.988522
0.992478
0.979072
0.911029
0.957828
0.966032
0.94387
0.94984
0.974993
0.939781
0.974108
0.973554
0.990391
0.986521
0.991696
0.91819
0.97999
0.976767
0.957323
0.984471
0.984172
0.965157
0.984558
0.970759
0.950252
0.969298
0.971918
0.943725
0.940711
0.984084
0.89452
0.961745
0.970312
0.978149
0.981333
0.987149
0.955924
0.986431
0.963274
0.883397
0.887663
0.970047
0.970547
0.972973
0.967438
0.967649
0.9526
0.967688
0.98901
0.986509
0.965261
0.966154
0.761974
0.921717
0.980706
0.897407
0.989947
0.986655
0.980642
0.985557
0.988185
0.976833
0.974448
0.844079
0.989957
0.99645
0.953273
0.956165
0.995388
0.951784
0.916022
0.99279
0.990719
0.998537
0.998278
0.967744
0.982439
0.988945
0.943982
0.963023
0.948914
0.939388
0.985275
0.932398
0.975442
0.98128
0.962994
0.968657
0.944062
0.922252
0.984761
0.962929
0.979229
0.945664
0.970978
0.987864
0.987317
0.990302
0.940662
0.994747
1
0.999112
0.678982
0.621815
0.984497
0.962787
0.960057
0.965434
0.986318
0.981899
0.945416
0.992422
0.997136
0.972273
0.976379
0.970197
0.73348
0.863423
0.86193
0.846196
0.993775
0.989869
0.799215
0.923887
0.792023
0.871124
0.979996
0.815301
0.948091
0.901557
0.801972
0.766196
0.753466
0.905412
0.947912
0.982481
0.979824
0.979771
0.963344
0.975873
0.963451
0.95965
0.939356
0.96873
0.970176
0.963283
0.952378
0.961081
0.954901
0.940852
0.937324
0.926522
0.966948
0.975776
0.940977
0.964333
0.887766
0.949795
0.905151
0.933575
0.792743
0.995026
0.963543
0.983951
0.993754
0.989198
0.972692
0.971616
0.960303
0.95998
0.960143
0.958031
0.97855
0.922599
0.909228
0.986948
0.979369
0.962383
0.983041
0.986253
0.934591
0.931895
0.793557
0.853807
0.997646
0.899542
0.971172
0.815491
0.995495
0.961409
0.879529
0.988766
0.993507
0.991942
0.962259
0.922871
0.978617
0.967083
0.926655
0.940553
0.929242
0.998248
0.982059
0.87244
0.987705
0.877031
0.983466
0.858369
0.981397
0.994623
0.859407
0.988847
0.977877
0.998123
0.997755
0.95734
0.814102
0.992313
0.967247
0.960004
0.912105
0.914958
0.979366
0.995747
0.98636
0.982226
0.994834
0.994667
0.990962
0.98728
0.986216
0.963755
0.978192
0.97519
0.988756
0.944945
0.792253
0.915766
0.937979
0.998246
0.862048
0.881918
0.887048
0.911661
0.973589
0.841842
0.879109
0.910301
0.991676
0.854115
0.897613
0.953692
0.937812
0.993275
0.975735
0.954723
0.976408
0.991553
0.975828
0.837261
0.957947
0.955132
0.990558
0.963743
0.989015
0.98232
0.997286
0.97565
0.968191
0.978646
0.953132
0.983082
0.993243
0.987372
0.990168
0.986917
0.984582
0.923523
0.976488
0.979022
0.985671
0.937279
0.993614
0.970574
0.875161
0.880773
0.973306
0.938999
0.952335
0.931059
0.951009
0.843722
0.486879
0.413105
0.493101
0.624423
0.973429
0.985313
0.979517
0.986671
0.983535
0.996117
0.975033
0.93933
0.892751
0.963906
0.847774
0.943249
0.958748
0.980444
0.977646
0.97708
0.971425
0.971939
0.98309
0.97448
0.987533
0.914001
0.971517
0.990238
0.941548
0.93034
0.988829
0.997271
0.993157
0.992216
0.991943
0.919213
0.890603
0.974929
0.991456
0.989192
0.890034
0.992744
0.987462
0.977948
0.992593
0.981976
0.990891
0.978569
0.916592
0.988674
0.893696
0.941856
0.972854
0.973258
0.994926
0.98865
0.991723
0.975926
0.87954
0.894515
0.825391
0.999121
0.995206
0.988518
0.990989
0.991767
0.979107
0.985442
0.984323
0.994279
0.988225
0.972689
0.951389
0.884411
0.989796
0.982656
0.993175
0.9484
0.993328
0.990952
0.958089
0.993458
0.988543
0.966309
0.896172
0.882208
0.956178
0.883102
0.940835
0.969912
0.966602
0.995687
0.988748
0.995707
0.972304
0.994059
0.978341
0.974069
0.982838
0.918887
0.958268
0.983596
0.968897
0.981705
0.969927
0.970775
0.987647
0.959793
0.871228
0.99005
0.948526
0.973144
0.980608
0.980687
0.986422
0.943677
0.949131
0.98365
0.974171
0.984597
0.986272
0.974774
0.98828
0.991615
0.832955
0.883145
0.921768
0.875104
0.977481
0.877637
0.893474
0.973642
0.976099
0.909998
0.976319
0.923138
0.98453
0.976202
0.897429
0.982194
0.982943
0.958412
0.990189
0.98813
0.884391
0.983049
0.879311
0.980928
0.994379
0.99408
0.967705
0.805076
0.983577
0.993963
0.950266
0.973976
0.98187
0.995309
0.98782
0.991437
0.970445
0.993432
0.995166
0.985716
0.980273
0.984951
0.992398
0.96426
0.989656
0.995027
0.98493
0.989993
0.883541
0.979137
0.99994
0.995688
0.900336
0.977477
0.982107
0.892317
0.973051
0.885092
0.990158
0.859124
0.973857
0.874426
0.913837
0.959276
0.996414
0.92399
0.962048
0.945129
0.801001
0.984057
0.873989
0.932312
0.87397
0.955631
0.953139
0.945723
0.981976
0.919338
0.968508
0.974734
0.992568
0.979546
0.953092
0.923885
0.867054
0.988509
0.8925
0.974509
0.984699
0.990298
0.918791
0.99029
0.942241
0.965574
0.956877
0.88417
0.975765
0.982397
0.954193
0.960858
0.972505
0.986203
0.874802
0.966513
0.965897
0.941348
0.994949
0.992072
0.993013
0.95791
0.996704
0.986259
0.987612
0.953744
0.960257
0.903099
0.995597
0.966589
0.974364
0.92992
0.993554
0.994942
0.988527
0.943884
0.974985
0.985126
0.992722
0.970339
0.941298
0.989953
0.952125
0.878281
0.960132
0.989501
0.976548
0.989535
0.984539
0.98628
0.96425
0.958806
0.984836
0.987795
0.981534
0.973625
0.973511
0.983201
0.928222
0.955192
0.87332
0.984696
0.893402
0.993542
0.994137
0.968647
0.919488
0.942066
0.992426
0.991577
0.887138
0.946944
0.963637
0.964578
0.987857
0.956674
0.97606
0.959231
0.926639
0.995073
0.998264
0.996586
0.903662
0.995443
0.992441
0.996902
0.955446
0.866192
0.999376
0.951724
0.995217
0.995104
0.964807
0.974568
0.992264
0.994524
0.994403
0.868096
0.972589
0.983054
0.970173
0.976706
0.991584
0.92334
0.960795
0.991757
0.96331
0.874794
0.968036
0.957213
0.98849
0.978906
0.972449
0.9904
0.946278
0.97476
0.980679
0.993161
0.855976
0.761691
0.985727
0.87694
0.972735
0.949654
0.922453
0.964073
0.701156
0.923689
0.954398
0.993067
0.999773
0.999442
0.913074
0.983503
0.992035
0.986
0.991732
0.918519
0.864692
0.946071
0.976144
0.946671
0.991991
0.994492
0.997912
0.986715
0.934797
0.983135
0.987378
0.983945
0.893944
0.970809
0.98767
0.992353
0.972935
0.914347
0.950738
0.95892
0.964534
0.984861
0.967511
0.96305
0.979191
0.905418
0.964108
0.949375
0.961992
0.933058
0.961155
0.927943
0.967583
0.974455
0.983258
0.977816
0.963104
0.962618
0.994349
0.986889
0.984162
0.983271
0.993594
0.913357
0.942315
0.968003
0.97315
0.906265
0.992134
0.913271
0.728325
0.943016
0.863375
0.958131
0.935657
0.947138
0.921104
0.971665
0.99035
0.813517
0.977939
0.918734
0.977439
0.988423
0.978306
0.973707
0.921867
0.989096
0.987935
0.998887
0.957417
0.978284
0.993308
0.991426
0.972765
0.994842
0.996846
0.99196
0.991483
0.986932
0.942402
0.992159
0.884223
0.970108
0.99975
0.885759
0.993441
0.954796
0.982429
0.992077
0.995951
0.994769
0.99219
0.994691
0.908159
0.993363
0.978256
0.984344
0.984004
0.942375
0.963075
0.966897
0.986009
0.991707
0.968047
0.971679
0.905294
0.971988
0.915359
0.893431
0.926096
0.928437
0.971712
0.996865
0.884573
0.884497
0.950025
0.845865
0.90897
0.99265
0.928633
0.908799
0.898421
0.989704
0.959639
0.98414
0.910293
0.962677
0.975167
0.859568
0.87318
0.923168
0.874396
0.910051
0.95226
0.988992
0.973755
0.886351
0.881876
0.984892
0.991418
0.993268
0.991506
0.948047
0.98021
0.970514
0.963245
0.890236
0.934866
0.973707
0.985856
0.932658
0.961572
0.863049
0.997321
0.918399
0.936121
0.94917
0.993681
0.998572
0.996414
0.971793
0.977294
0.976399
0.990205
0.98234
0.979113
0.884451
0.98992
0.96681
0.992791
0.993768
0.993325
0.985909
0.989607
0.883204
0.978218
0.992442
0.994151
0.99608
0.990518
0.99423
0.997588
0.932078
0.996172
0.994062
0.987808
0.963286
0.977124
0.844203
0.995833
0.962749
0.964426
0.981274
0.943543
0.982421
0.977159
0.970002
0.984068
0.996619
0.994565
0.99589
0.985313
0.913914
0.978832
0.993875
0.997967
0.992572
0.974088
0.964359
0.978387
0.992135
0.996592
0.919011
0.967469
0.992535
0.994632
0.98195
0.982705
0.944342
0.985719
0.991688
0.984609
0.981615
0.989333
0.868921
0.968045
0.983953
0.998673
0.992688
0.967435
0.994843
0.834406
0.975933
0.938041
0.989873
0.964952
0.87273
0.97606
0.986174
0.965287
0.989342
0.986686
0.972144
0.979158
0.97716
0.9478
0.944858
0.95471
0.989265
0.974466
0.966884
0.990644
0.99337
0.983085
0.992291
0.995218
0.991231
0.962984
0.939314
0.913042
0.954564
0.996494
0.975293
0.988005
0.988657
0.903897
0.983766
0.931143
0.977967
0.987564
0.984436
0.98573
0.984474
0.987812
0.905473
0.984429
0.969522
0.983419
0.986985
0.977917
0.973562
0.966256
0.963213
0.980656
0.974216
0.954233
0.972295
0.942412
0.966966
0.950952
0.980684
0.976755
0.961485
0.823962
0.926269
0.992606
0.8103
0.972211
0.985854
0.977852
0.970381
0.972956
0.9902
0.992447
0.877419
0.98994
0.963103
0.970864
0.985745
0.982103
0.79643
0.968357
0.881413
0.987872
0.966574
0.982803
0.97901
0.994123
0.996062
0.989476
0.963898
0.984975
0.985889
0.992477
0.978822
0.906655
0.99433
0.996573
0.98897
0.967327
0.899637
0.772868
0.748412
0.977706
0.91552
0.874441
0.993032
0.989573
0.996623
0.994075
0.995433
0.991294
0.959665
0.972944
0.941793
0.975117
0.980519
0.955585
0.972528
0.961404
0.969676
0.970484
0.989134
0.98163
0.995665
0.985276
0.993838
0.96286
0.992105
0.987362
0.985454
0.947459
0.947204
0.979627
0.920629
0.998229
0.987221
0.879039
0.993514
0.987193
0.960495
0.989351
0.886271
0.983943
0.996399
0.985536
0.955823
0.948658
0.892666
0.97457
0.988526
0.979594
0.97886
0.948546
0.945269
0.99048
0.965046
0.987213
0.981412
0.952127
0.836204
0.990158
0.989912
0.995459
0.990461
0.972552
0.949835
0.99443
0.96362
0.923023
0.901112
0.894549
0.991586
0.915531
0.984551
0.905894
0.944463
0.965729
0.929054
0.949186
0.990256
0.985715
0.980003
0.990229
0.978882
0.967619
0.981386
0.989932
0.991259
0.985609
0.884867
0.987725
0.946149
0.942954
0.873309
0.990638
0.947223
0.961303
0.995183
0.982217
0.975449
0.928543
0.974344
0.996166
0.869543
0.91237
0.997333
0.997206
0.982595
0.967226
0.99443
0.989027
0.890549
0.916733
0.975005
0.977104
0.836973
0.92727
0.992984
0.992966
0.875313
0.986707
0.979352
0.993069
0.98913
0.987028
0.987314
0.964975
0.854431
0.97728
0.985408
0.986454
0.959702
0.946079
0.959996
0.878584
0.986955
0.988368
0.999793
0.945861
0.989202
0.996714
0.994488
0.995405
0.939766
0.905572
0.907457
0.987336
0.944809
0.972412
0.982785
0.948772
0.908266
0.940511
0.853322
0.981895
0.984536
0.97978
0.897109
0.998861
0.86041
0.96063
0.99691
0.877835
0.958943
0.987043
0.99805
0.9964
0.972972
0.998096
0.994915
0.954997
0.927944
0.990396
0.981895
0.949509
0.924517
0.824881
0.920553
0.958398
0.981378
0.992137
0.988609
0.962197
0.984476
0.992478
0.979433
0.989993
0.991402
0.968123
0.988792
0.895953
0.925734
0.971892
0.995288
0.985239
0.982246
0.993239
0.970208
0.994643
0.993097
0.987144
0.867187
0.98402
0.960364
0.943729
0.980637
0.957764
0.995457
0.994856
0.998646
0.994811
0.996789
0.985424
0.982263
0.974675
0.968628
0.989198
0.994043
0.993228
0.992036
0.968505
0.986104
0.975298
0.991437
0.98032
0.988851
0.920494
0.9318
0.987167
0.981812
0.987075
0.98031
0.993606
0.983407
0.985852
0.983724
0.990502
0.991194
0.983466
0.993031
0.991064
0.994442
0.996738
0.987665
0.973242
0.98862
0.969446
0.952998
0.97415
0.97655
0.942365
0.97751
0.974687
0.989752
0.962246
0.896633
0.956743
0.972762
0.947533
0.974758
0.981166
0.958248
0.979017
0.976806
0.938655
0.98556
0.969546
0.992396
0.995439
0.989565
0.994136
0.99334
0.984255
0.964795
0.966583
0.987854
0.98147
0.956433
0.970417
0.952208
0.973562
0.933961
0.977597
0.817107
0.973
0.96882
0.904066
0.976982
0.971393
0.964663
0.95344
0.978591
0.977475
0.974886
0.930166
0.959093
0.982974
0.952094
0.989226
0.87576
0.990227
0.990981
0.992925
0.997147
0.996834
0.978374
0.915998
0.991298
0.99565
0.993897
0.986764
0.981646
0.991452
0.977911
0.984807
0.988714
0.967037
0.993769
0.989062
0.992121
0.99454
0.995454
0.992106
0.995272
0.96471
0.990209
0.995712
0.987943
0.886479
0.994151
0.993086
0.994306
0.993957
0.993038
0.991284
0.996753
0.975555
0.962876
0.957423
0.977581
0.99681
0.98655
0.980992
0.973443
0.981004
0.988463
0.991452
0.990093
0.976344
0.983725
0.99469
0.993028
0.884177
0.992975
0.991824
0.997721
0.990691
0.99728
0.991003
0.997223
0.977022
0.990264
0.991464
0.985945
0.986117
0.988416
0.997496
0.995243
0.991968
0.990903
0.993251
0.994907
0.983112
0.987406
0.984634
0.979534
0.983109
0.988554
0.98145
0.984561
0.982698
0.983448
0.944178
0.989909
0.989018
0.988246
0.990273
0.993545
0.987124
0.969052
0.9887
0.965784
0.980508
0.975757
0.994405
0.980258
0.997831
0.998019
0.989667
0.919208
0.969105
0.960046
0.976797
0.980747
0.982021
0.986076
0.976327
0.976318
0.971406
0.919588
0.976171
0.940424
0.971204
0.972586
0.982104
0.981468
0.985686
0.958426
0.966192
0.985586
0.810172
0.992514
0.964974
0.99193
0.997091
0.968825
0.975895
0.988012
0.995966
0.899207
0.987042
0.983566
0.987552
0.980535
0.964985
0.98264
0.982847
0.923144
0.982061
0.977662
0.983023
0.983921
0.990859
0.979207
0.967543
0.940746
0.970523
0.954455
0.976751
0.983584
0.965334
0.971087
0.950208
0.952937
0.977047
0.962517
0.965363
0.955803
0.978271
0.967386
0.984744
0.953513
0.981556
0.973592
0.966391
0.955422
0.957235
0.974278
0.940592
0.981243
0.9727
0.975196
0.962189
0.963204
0.959283
0.97956
0.981943
0.970996
0.972878
0.932521
0.943711
0.937202
0.970513
0.98097
0.957812
0.964811
0.931561
0.972852
0.984068
0.974355
0.958781
0.980886
0.957306
0.981535
0.943501
0.948965
0.956492
0.976439
0.968188
0.960953
0.913551
0.841711
0.94565
0.942852
0.978519
0.963279
0.986396
0.990265
0.992148
0.967749
0.968402
0.95716
0.958286
0.98002
0.957335
0.910497
0.956604
0.961736
0.92032
0.972628
0.968354
0.975567
0.979582
0.979258
0.977088
0.974983
0.997774
0.988789
0.967343
0.937867
0.980869
0.987193
0.991933
0.976815
0.991366
0.979794
0.981847
0.997266
0.98374
0.987746
0.992667
0.991846
0.991155
0.972843
0.978553
0.948641
0.972398
0.967325
0.969496
0.983137
0.984406
0.981608
0.988872
0.988363
0.990792
0.974261
0.902995
0.986426
0.978953
0.956102
0.9875
0.942951
0.98532
0.984177
0.968152
0.988541
0.974514
0.9697
0.968403
0.996434
0.960052
0.996293
0.965944
0.829715
0.995343
0.984531
0.98919
0.989726
0.973921
0.958816
0.979208
0.983528
0.996172
0.989349
0.985763
0.980759
0.974389
0.963027
0.88919
0.95793
0.97519
0.995409
0.996156
0.990453
0.986946
0.993683
0.980494
0.978409
0.978057
0.96645
0.987814
0.992241
0.988322
0.969894
0.879832
0.991397
0.981332
0.970236
0.985175
0.988965
0.995101
0.968693
0.991199
0.988545
0.992088
0.958625
0.899878
0.98088
0.978756
0.976209
0.985983
0.981174
0.987582
0.931475
0.981844
0.972549
0.9868
0.876576
0.83889
0.94689
0.983886
0.989186
0.947778
0.909371
0.966407
0.953109
0.936524
0.969239
0.988718
0.986621
0.987601
0.995263
0.993482
0.880024
0.921462
0.988914
0.988264
0.968879
0.989993
0.995274
0.990362
0.990391
0.973679
0.987304
0.937354
0.992051
0.987167
0.959099
0.958005
0.98251
0.972468
0.992877
0.987739
0.97195
0.947088
0.973709
0.948618
0.974682
0.9704
0.971025
0.976603
0.848504
0.853648
0.818933
0.936391
0.871971
0.933619
0.926086
0.92489
0.898756
0.815327
0.978345
0.96901
0.952877
0.911879
0.964089
0.959784
0.970854
0.97155
0.914387
0.978841
0.814716
0.94941
0.970851
0.892827
0.968255
0.957082
0.973644
0.973504
0.983568
0.90519
0.953711
0.945792
0.923765
0.882487
0.943587
0.952161
0.968
0.919271
0.984484
0.926238
0.886911
0.373064
fixedStep chrom=chr13 start=1 step=50000 span=50000
0
0
0
0
0
0
0
0
0
0
0
0
0
0
0
0
0
0
0
0
0
0
0
0
0
0
0
0
0
0
0
0
0
0
0
0
0
0
0
0
0
0
0
0
0
0
0
0
0
0
0
0
0
0
0
0
0
0
0
0
0
0
0
0
0
0
0
0
0
0
0
0
0
0
0
0
0
0
0
0
0
0
0
0
0
0
0
0
0
0
0
0
0
0
0
0
0
0
0
0
0
0
0
0
0
0
0
0
0
0
0
0
0
0
0
0
0
0
0
0
0
0
0
0
0
0
0
0
0
0
0
0
0
0
0
0
0
0
0
0
0
0
0
0
0
0
0
0
0
0
0
0
0
0
0
0
0
0
0
0
0
0
0
0
0
0
0
0
0
0
0
0
0
0
0
0
0
0
0
0
0
0
0
0
0
0
0
0
0
0
0
0
0
0
0
0
0
0
0
0
0
0
0
0
0
0
0
0
0
0
0
0
0
0
0
0
0
0
0
0
0
0
0
0
0
0
0
0
0
0
0
0
0
0
0
0
0
0
0
0
0
0
0
0
0
0
0
0
0
0
0
0
0
0
0
0
0
0
0
0
0
0
0
0
0
0
0
0
0
0
0
0
0
0
0
0
0
0
0
0
0
0
0
0
0
0
0
0
0
0
0
0
0
0
0
0
0
0
0
0
0
0
0
0
0
0
0
0
0
0
0
0
0
0
0
0
0
0
0
0
0.0695579
0.0451379
0.0510266
0.0710244
0.0631584
0.068337
0.0353
0.0310321
0.0347898
0.0298807
0.0299983
0.0305574
0.0293155
0.0340906
0.0300581
0.0306728
0.0291565
0.0278179
0.0315146
0.032366
0.027792
0.0285973
0.0333389
0.0277136
0.0273319
0.0303916
0.0306658
0.0295519
0.0334609
0.0300468
0.0288503
0.0283578
0.0222276
0.0208758
0.0258614
0.0256567
0.0255732
0.0225585
0.020578
0.0215765
0.025849
0.000899391
0
0.231429
0.415428
0.359552
0.254798
0.0328591
0.188933
0.215727
0.212587
0.308113
0.325141
0.373321
0.507693
0.443761
0.37471
0.587723
0.817107
0.928094
0.932158
0.966705
0.856889
0.934406
0.777413
0.850954
0.903975
0.815019
0.577608
0.573161
0.682477
0.84498
0.806996
0.98324
0.881117
0.906095
0.962687
0.966857
0.953635
0.989631
0.980546
0.98952
0.992415
0.993621
0.946872
0.986736
0.967303
0.983842
0.961831
0.968585
0.972638
0.973675
0.975751
0.968909
0.970995
0.988914
0.992497
0.981292
0.954673
0.962938
0.975901
0.981683
0.957785
0.895905
0.936716
0.835227
0.928319
0.950898
0.912895
0.976222
0.979756
0.878271
0.968543
0.989288
0.988754
0.978433
0.983345
0.880223
0.974664
0.981614
0.991035
0.994808
0.994251
0.962416
0.996762
0.988369
0.906184
0.900268
0.985445
0.94182
0.897296
0.858816
0.959365
0.966005
0.983079
0.985356
0.956248
0.8934
0.828581
0.885407
0.951286
0.965896
0.961218
0.989323
0.974843
0.905362
0.974703
0.987363
0.937784
0.972864
0.920224
0.960571
0.991742
0.979742
0.987422
0.905283
0.99239
0.927738
0.966265
0.976334
0.983019
0.992235
0.980761
0.989873
0.996755
0.989059
0.789272
0.786186
0.804665
0.89831
0.922027
0.668532
0.935764
0.973903
0.97293
0.98966
0.867081
0.98149
0.876384
0.681301
0.862798
0.967881
0.985252
0.973229
0.988801
0.988771
0.984354
0.936835
0.994465
0.953048
0.960971
0.989663
0.90923
0.984149
0.993198
0.990649
0.994186
0.895739
0.993759
0.957606
0.991791
0.962386
0.950835
0.98126
0.980346
0.984681
0.984988
0.990761
0.990427
0.988688
0.984109
0.976292
0.922495
0.989812
0.948756
0.990147
0.980033
0.987626
0.993127
0.995352
0.986428
0.958575
0.971972
0.982944
0.928878
0.971707
0.986449
0.986057
0.990309
0.978803
0.979906
0.995187
0.997547
0.991793
0.954847
0.989512
0.981598
0.986654
0.973272
0.985694
0.986429
0.965052
0.973273
0.984207
0.993534
0.98026
0.988551
0.988313
0.992844
0.989619
0.985476
0.988603
0.984384
0.946567
0.953823
0.928222
0.983671
0.959281
0.885753
0.909978
0.967377
0.992552
0.990283
0.941067
0.936032
0.99108
0.922078
0.982548
0.97147
0.995078
0.997917
0.963234
0.848113
0.904724
0.986189
0.988594
0.911601
0.997378
0.994462
0.986514
0.991563
0.98351
0.986468
0.990548
0.915175
0.849828
0.986768
0.985165
0.981921
0.95832
0.974546
0.987907
0.97569
0.969878
0.990562
0.96947
0.959158
0.986808
0.971447
0.973971
0.99606
0.988251
0.999725
0.973179
0.994489
0.912574
0.762658
0.963606
0.994495
0.976271
0.993248
0.881868
0.851389
0.940093
0.982927
0.994425
0.978883
0.983291
0.996299
0.976786
0.978875
0.968855
0.975574
0.99422
0.98908
0.984933
0.981371
0.982628
0.980919
0.982852
0.988258
0.971004
0.917057
0.993181
0.918127
0.992717
0.989524
0.968458
0.983393
0.976587
0.994564
0.991757
0.994958
0.991164
0.976886
0.996389
0.992296
0.967245
0.926439
0.975788
0.956302
0.962941
0.981909
0.976829
0.98624
0.988927
0.997263
0.966816
0.979576
0.885922
0.994478
0.968449
0.992601
0.97779
0.978747
0.98766
0.996719
0.926226
0.999395
0.816945
0.957723
0.981143
0.994979
0.977915
0.974086
0.985755
0.938785
0.990963
0.955929
0.926108
0.968115
0.827777
0.951793
0.995342
0.997691
0.967121
0.950715
0.998366
0.800917
0.994737
0.994264
0.981629
0.990115
0.988262
0.995023
0.995774
0.991126
0.987126
0.985715
0.970463
0.87877
0.953522
0.99495
0.994598
0.997347
0.989656
0.899284
0.98922
0.987943
0.846468
0.997988
0.994823
0.989808
0.986046
0.976595
0.991464
0.991898
0.985541
0.978852
0.975588
0.99279
0.940593
0.985599
0.876144
0.976242
0.862851
0.981754
0.991817
0.991842
0.975785
0.979976
0.983458
0.973449
0.993496
0.995043
0.984261
0.882054
0.994378
0.972421
0.920044
0.942666
0.899773
0.822695
0.987332
0.98262
0.872679
0.995204
0.977341
0.977539
0.976312
0.997321
0.994363
0.993029
0.992277
0.993775
0.989756
0.966903
0.993589
0.993597
0.982143
0.88045
0.994652
0.965078
0.98936
0.949166
0.997156
0.963174
0.992492
0.979658
0.994489
0.984858
0.946651
0.986811
0.988254
0.932787
0.980254
0.970324
0.942769
0.980957
0.941953
0.950528
0.982509
0.995307
0.997449
0.995509
0.991632
0.982549
0.876366
0.950674
0.995066
0.986642
0.996916
0.98701
0.959727
0.811124
0.968471
0.800855
0.749755
0.915162
0.945368
0.908344
0.976802
0.978434
0.957541
0.985956
0.967191
0.976917
0.969968
0.713239
0.925612
0.892345
0.957074
0.913689
0.993545
0.938394
0.990021
0.975984
0.890573
0.945636
0.991613
0.948598
0.97925
0.949322
0.959968
0.988342
0.992713
0.996829
0.961785
0.870217
0.931256
0.914513
0.932344
0.987645
0.987684
0.983478
0.949874
0.993724
0.855668
0.974898
0.952743
0.972839
0.970843
0.991995
0.940442
0.992021
0.991451
0.992638
0.983633
0.978534
0.995005
0.957347
0.99363
0.95526
0.998486
0.899594
0.987321
0.935767
0.988394
0.992393
0.865218
0.963253
0.974034
0.974084
0.981671
0.985888
0.995694
0.974979
0.988703
0.990489
0.988619
0.990027
0.973644
0.973134
0.958654
0.977769
0.957723
0.993136
0.952738
0.965797
0.979604
0.980568
0.974087
0.978605
0.978642
0.984285
0.962436
0.964338
0.883981
0.969185
0.950314
0.98871
0.984101
0.835581
0.852175
0.985196
0.976624
0.992613
0.987143
0.995179
0.980652
0.988558
0.985898
0.986533
0.972744
0.938752
0.979589
0.992512
0.98381
0.621176
0.79067
0.951611
0.995853
0.979654
0.984354
0.997489
0.970033
0.987777
0.989187
0.959172
0.978071
0.95594
0.992155
0.974413
0.993527
0.912248
0.992103
0.975285
0.880833
0.96985
0.959935
0.965424
0.955578
0.969398
0.930204
0.728394
0.857953
0.981264
0.969596
0.923685
0.957151
0.910429
0.903366
0.974033
0.982237
0.926369
0.989882
0.940478
0.951473
0.932427
0.875721
0.994303
0.981248
0.993687
0.910095
0.965918
0.979817
0.994956
0.958644
0.986603
0.986011
0.877001
0.98345
0.959615
0.813122
0.99203
0.988696
0.979734
0.944794
0.994932
0.99368
0.966458
0.897669
0.980607
0.969785
0.97115
0.949902
0.985851
0.903061
0.962098
0.973834
0.978611
0.982693
0.992424
0.832043
0.988019
0.938769
0.975432
0.980414
0.992379
0.951951
0.861963
0.96557
0.98643
0.995721
0.995442
0.896289
0.96379
0.985946
0.987398
0.879997
0.996798
0.896804
0.979718
0.903219
0.984598
0.995552
0.98674
0.988726
0.99622
0.952464
0.817405
0.900531
0.982987
0.825593
0.945527
0.967249
0.996713
0.99264
0.977608
0.939317
0.97229
0.82344
0.982492
0.901972
0.576431
0.4401
0.717063
0.936081
0.958951
0.811052
0.528503
0.55113
0.84893
0.988473
0.926567
0.986722
0.968859
0.995686
0.991793
0.969029
0.989763
0.909157
0.994027
0.991279
0.991844
0.966683
0.982757
0.986542
0.970998
0.972703
0.995882
0.920888
0.952496
0.996445
0.994838
0.994552
0.99963
0.972533
0.969332
0.985434
0.88003
0.984193
0.927131
0.994512
0.924681
0.922656
0.968816
0.992565
0.984569
0.985525
0.993891
0.982905
0.981914
0.993455
0.918586
0.987255
0.955054
0.963338
0.951368
0.9916
0.986282
0.913824
0.952405
0.994975
0.995004
0.934571
0.968656
0.951602
0.989445
0.992615
0.964847
0.891567
0.983126
0.908717
0.972857
0.996132
0.964401
0.995287
0.994358
0.974782
0.907897
0.996751
0.893094
0.982128
0.991879
0.996764
0.99564
0.981726
0.990218
0.995457
0.996376
0.948669
0.879931
0.985408
0.99266
0.969021
0.964234
0.997618
0.975451
0.886231
0.962903
0.974199
0.822022
0.620126
0.944102
0.987997
0.975907
0.928049
0.965213
0.894386
0.997586
0.990407
0.983346
0.992488
0.991925
0.990792
0.970163
0.976199
0.985968
0.95971
0.957113
0.995464
0.988113
0.936746
0.985137
0.991294
0.991614
0.940351
0.989998
0.987603
0.853828
0.999235
0.990013
0.879554
0.970573
0.985901
0.987374
0.980194
0.993134
0.966713
0.894968
0.991153
0.998246
0.991399
0.993646
0.958665
0.995779
0.96263
0.979144
0.993027
0.975133
0.921704
0.986841
0.990525
0.970095
0.994657
0.915849
0.976049
0.99435
0.936824
0.975953
0.996638
0.985729
0.987228
0.917982
0.90062
0.986651
0.981151
0.979299
0.980848
0.974526
0.981418
0.988216
0.986026
0.820068
0.983585
0.799422
0.991874
0.939169
0.977999
0.989143
0.932706
0.989353
0.992506
0.933087
0.950105
0.91266
0.944349
0.996181
0.992995
0.984522
0.963943
0.941933
0.983906
0.985445
0.990693
0.924513
0.992812
0.991587
0.986612
0.990089
0.986434
0.993931
0.970234
0.985224
0.992345
0.9926
0.977613
0.989959
0.993249
0.995545
0.99455
0.964224
0.98992
0.963022
0.996361
0.997243
0.995755
0.955777
0.971589
0.945433
0.95904
0.996604
0.942301
0.910448
0.991859
0.988861
0.989592
0.96796
0.987441
0.984198
0.990917
0.998792
0.979323
0.770717
0.588858
0.577052
0.992411
0.99412
0.983599
0.998764
0.986241
0.918282
0.981965
0.90088
0.994246
0.986886
0.988443
0.990241
0.989103
0.972098
0.993416
0.989455
0.99204
0.980383
0.993478
0.978391
0.993757
0.994551
0.959596
0.991014
0.985373
0.969167
0.977819
0.953868
0.98775
0.997258
0.978769
0.935399
0.962643
0.993579
0.932436
0.979085
0.937003
0.979139
0.978972
0.998774
0.997613
0.983963
0.966442
0.917434
0.99142
0.901988
0.990811
0.89969
0.866895
0.99686
0.993365
0.967869
0.990097
0.993426
0.9823
0.981095
0.992927
0.875353
0.952725
0.987877
0.972966
0.990603
0.984648
0.941454
0.994452
0.995015
0.996764
0.994931
0.992865
0.977455
0.967351
0.959614
0.9334
0.987129
0.902718
0.992642
0.879642
0.995739
0.9911
0.927335
0.98548
0.794739
0.940638
0.996006
0.989772
0.994132
0.990718
0.995976
0.996869
0.910451
0.994249
0.979018
0.997523
0.972378
0.991449
0.981295
0.993442
0.993673
0.962603
0.995111
0.981027
0.980892
0.996727
0.955651
0.975792
0.995296
0.988288
0.959702
0.998901
0.992157
0.956228
0.973619
0.90867
0.987037
0.990676
0.982423
0.896807
0.998867
0.897484
0.963097
0.983853
0.966305
0.999141
0.970224
0.979258
0.958283
0.952164
0.902398
0.984975
0.987419
0.988893
0.992526
0.952417
0.984632
0.989919
0.985625
0.994055
0.995478
0.996271
0.997998
0.988836
0.991874
0.99296
0.993659
0.990709
0.973589
0.953366
0.996407
0.980498
0.995183
0.890555
0.993086
0.994098
0.981774
0.991833
0.996976
0.977703
0.974449
0.992728
0.989967
0.981833
0.987558
0.964343
0.999114
0.919427
0.982306
0.991438
0.933346
0.898623
0.985839
0.974103
0.997023
0.994822
0.981406
0.988347
0.879221
0.971063
0.971339
0.996676
0.953454
0.976286
0.982428
0.981969
0.970144
0.974829
0.958255
0.988523
0.9848
0.995922
0.992661
0.988836
0.988906
0.912083
0.990155
0.957359
0.84029
0.999011
0.99342
0.994022
0.996647
0.994387
0.993146
0.995633
0.996271
0.986407
0.998208
0.995947
0.874048
0.993551
0.991204
0.981951
0.879051
0.936882
0.884449
0.998699
0.983162
0.965111
0.972433
0.990631
0.961779
0.955584
0.966555
0.953351
0.954795
0.95533
0.982834
0.983731
0.869856
0.927058
0.988058
0.994263
0.985245
0.986174
0.988841
0.987896
0.987493
0.970162
0.82196
0.969531
0.997738
0.995427
0.996283
0.916712
0.999924
0.983614
0.979292
0.997665
0.928235
0.944157
0.920197
0.990014
0.978254
0.991836
0.925703
0.942545
0.852068
0.992129
0.987271
0.992758
0.994662
0.983596
0.979979
0.968845
0.991265
0.992847
0.98968
0.973785
0.888233
0.987632
0.997922
0.990565
0.92474
0.987404
0.9851
0.97242
0.992905
0.840434
0.934444
0.994639
0.988884
0.9725
0.93211
0.895422
0.939798
0.945858
0.991213
0.963001
0.995992
0.960807
0.998829
0.987294
0.995465
0.988991
0.811708
0.992662
0.973793
0.992674
0.979564
0.998945
0.989392
0.90663
0.927073
0.984313
0.96458
0.938874
0.965567
0.983235
0.96803
0.909451
0.922871
0.993258
0.993807
0.973215
0.989853
0.935904
0.979898
0.99562
0.99277
0.992605
0.745803
0.92613
0.994938
0.871042
0.991677
0.969511
0.989729
0.824423
0.985511
0.962025
0.977826
0.957836
0.98932
0.971792
0.903811
0.980036
0.994215
0.934963
0.93033
0.990617
0.983759
0.972958
0.950934
0.922307
0.994884
0.857154
0.980956
0.987743
0.969278
0.988158
0.985165
0.948637
0.999003
0.898311
0.983108
0.918391
0.969961
0.984603
0.949405
0.931237
0.98679
0.901255
0.997501
0.962998
0.900491
0.96792
0.907249
0.993444
0.894959
0.985663
0.983623
0.98551
0.973133
0.957289
0.960724
0.994246
0.978499
0.987457
0.968477
0.989462
0.99475
0.981191
0.987604
0.979791
0.989786
0.995862
0.991402
0.945348
0.958969
0.997789
0.980438
0.95286
0.965317
0.989449
0.964995
0.989957
0.9844
0.990431
0.98652
0.96888
0.99032
0.991781
0.9133
0.894764
0.993146
0.988111
0.986971
0.964534
0.988037
0.99098
0.985409
0.994903
0.994288
0.967204
0.948224
0.989146
0.992453
0.992714
0.946504
0.997951
0.996943
0.954269
0.989563
0.994533
0.99656
0.988082
0.834032
0.990953
0.989009
0.985021
0.963635
0.978493
0.991867
0.992424
0.999632
0.926697
0.992736
0.979343
0.987278
0.994809
0.967343
0.964964
0.873073
0.956241
0.984648
0.991754
0.984594
0.956589
0.0544219
0.744245
0.973548
0.900655
0.988684
0.992785
0.9566
0.983344
0.909028
0.933526
0.98138
0.991035
0.996637
0.93729
0.991406
0.973035
0.971055
0.982615
0.997956
0.899314
0.981333
0.98893
0.954663
0.916001
0.921253
0.993453
0.97951
0.966918
0.979161
0.988019
0.961745
0.982665
0.989801
0.958952
0.990514
0.966837
0.965871
0.997874
0.989073
0.938703
0.981556
0.978739
0.993004
0.991913
0.953077
0.993336
0.90402
0.959308
0.972164
0.962104
0.996966
0.998262
0.926557
0.989378
0.99486
0.997146
0.975414
0.881974
0.986524
0.968196
0.986268
0.977725
0.996222
0.991183
0.994395
0.991092
0.984813
0.987369
0.995599
0.993123
0.987798
0.993409
0.990639
0.987894
0.991825
0.997705
0.978243
0.992661
0.958425
0.981747
0.973777
0.986089
0.962236
0.985799
0.992476
0.947795
0.973769
0.998663
0.990088
0.862215
0.975439
0.994597
0.882896
0.937973
0.988793
0.988025
0.964697
0.991751
0.997447
0.994987
0.97348
0.990337
0.998
0.99687
0.896757
0.99206
0.971448
0.99415
0.926225
0.990001
0.986057
0.98232
0.907557
0.968469
0.950933
0.88581
0.992196
0.951143
0.978676
0.992851
0.970544
0.882378
0.997345
0.972112
0.987791
0.945932
0.877959
0.96845
0.945216
0.819206
0.958518
0.854757
0.993914
0.975344
0.980931
0.990429
0.97205
0.94583
0.985698
0.992992
0.990307
0.986486
0.987116
0.976199
0.959022
0.8323
0.951105
0.991359
0.993892
0.994294
0.97864
0.997916
0.964286
0.960327
0.980529
0.993226
0.992455
0.993176
0.958867
0.994901
0.987145
0.977003
0.992512
0.881289
0.99587
0.995851
0.934688
0.980374
0.971962
0.990642
0.936349
0.992009
0.968188
0.900072
0.996332
0.99109
0.987748
0.976753
0.993281
0.974019
0.98839
0.978837
0.951489
0.965765
0.949283
0.972263
0.98896
0.960457
0.990802
0.954728
0.865533
0.978111
0.93343
0.988072
0.870933
0.958599
0.936521
0.969796
0.951304
0.988152
0.989827
0.996521
0.883189
0.994675
0.99165
0.98015
0.959857
0.991205
0.992636
0.95909
0.993939
0.949285
0.997786
0.989275
0.966676
0.988772
0.970725
0.900206
0.996947
0.903716
0.995403
0.979293
0.993333
0.992426
0.993643
0.994691
0.970542
0.967071
0.776218
0.875466
0.887515
0.929679
0.987157
0.98191
0.981906
0.965979
0.974772
0.954566
0.972034
0.979924
0.981047
0.980673
0.981535
0.982884
0.992486
0.9902
0.995295
0.981916
0.967032
0.979095
0.960576
0.957543
0.986585
0.990834
0.989579
0.993417
0.991577
0.992577
0.959396
0.907055
0.957259
0.991972
0.986574
0.992114
0.928638
0.959188
0.989833
0.972742
0.984947
0.980927
0.975878
0.911068
0.987436
0.992044
0.982558
0.99984
0.941774
0.879869
0.984982
0.977091
0.97354
0.940149
0.953853
0.97595
0.980271
0.98028
0.982118
0.986797
0.970299
0.939808
0.910331
0.915046
0.995396
0.985658
0.99468
0.887848
0.966308
0.989923
0.975805
0.967521
0.944793
0.982074
0.932242
0.965988
0.988777
0.992445
0.903851
0.97073
0.928828
0.990099
0.985709
0.995523
0.991454
0.996318
0.96484
0.982306
0.985375
0.96709
0.990369
0.908298
0.995536
0.988016
1
0.993102
0.981333
0.992428
0.855015
0.993158
0.993758
0.990441
0.993633
0.99087
0.985674
0.993967
0.998717
0.996348
0.993147
0.986089
0.949473
0.99413
0.994908
0.992262
0.998899
0.969643
0.958387
0.968225
0.909337
0.981251
0.979627
0.991693
0.947789
0.998949
0.974182
0.994188
0.987134
0.980767
0.99599
0.957216
0.988097
0.980922
0.926271
0.995145
0.868186
0.990638
0.990723
0.98456
0.990365
0.995457
0.990548
0.968309
0.994515
0.994296
0.980695
0.990104
0.95224
0.919741
0.997728
0.984637
0.946593
0.976891
0.989426
0.977334
0.973982
0.885868
0.987602
0.996015
0.994909
0.991637
0.993831
0.994352
0.963833
0.97263
0.987594
0.911796
0.995756
0.987775
0.94122
0.98703
0.993934
0.986407
0.881836
0.99797
0.969979
0.989932
0.991785
0.998414
0.996385
0.997217
0.997248
0.989958
0.990933
0.874961
0.987587
0.992813
0.883419
0.992591
0.955143
0.978971
0.996192
0.983538
0.995362
0.981047
0.958521
0.997151
0.984978
0.99292
0.948477
0.98551
0.991207
0.991781
0.981252
0.931918
0.99547
0.957422
0.855719
0.996089
0.981481
0.994192
0.994575
0.991792
0.951608
0.941963
0.99149
0.992941
0.989518
0.979944
0.873569
0.985624
0.995824
0.985248
0.913708
0.969558
0.976913
0.957104
0.975952
0.983134
0.923867
0.991503
0.99409
0.995124
0.987807
0.903266
0.960664
0.976195
0.931691
0.987493
0.932695
0.986694
0.994554
0.981085
0.984988
0.966665
0.922319
0.988541
0.992671
0.992386
0.933744
0.918093
0.9717
0.992044
0.990924
0.985173
0.992805
0.987485
0.997409
0.949402
0.982286
0.975044
0.936321
0.883193
0.989003
0.994098
0.969327
0.98521
0.975676
0.93622
0.954576
0.944069
0.936985
0.930953
0.987996
0.982023
0.951691
0.986749
0.987916
0.930118
0.95611
0.978928
0.974187
0.689531
0.03806
0.436078
0.13118
0.990595
0.9893
0.996694
0.976047
0.991325
0.966056
0.965811
0.966788
0.598198
0.773898
0.959577
0.932827
0.969694
0.962436
0.971398
0.991872
0.966816
0.977627
0.911756
0.978652
0.953368
0.972272
0.983679
0.957589
0.933174
0.94555
0.969469
0.986008
0.973299
0.932509
0.929708
0.935645
0.97001
0.951488
0.957915
0.962457
0.45409
0.492391
0.961652
0.952511
0.954048
0.946944
0.900357
0.900768
0.894816
0.917965
0.948909
0.934436
0.963651
0.859667
0.0852983
fixedStep chrom=chr14 start=1 step=50000 span=50000
0
0
0
0
0
0
0
0
0
0
0
0
0
0
0
0
0
0
0
0
0
0
0
0
0
0
0
0
0
0
0
0
0
0
0
0
0
0
0
0
0
0
0
0
0
0
0
0
0
0
0
0
0
0
0
0
0
0
0
0
0
0
0
0
0
0
0
0
0
0
0
0
0
0
0
0
0
0
0
0
0
0
0
0
0
0
0
0
0
0
0
0
0
0
0
0
0
0
0
0
0
0
0
0
0
0
0
0
0
0
0
0
0
0
0
0
0
0
0
0
0
0
0
0
0
0
0
0
0
0
0
0
0
0
0
0
0
0
0
0
0
0
0
0
0
0
0
0
0
0
0
0
0
0
0
0
0
0
0
0
0
0
0
0
0
0
0
0
0
0
0
0
0
0
0
0
0
0
0
0
0
0
0
0
0
0
0
0
0
0
0
0
0
0
0
0
0
0
0
0
0
0
0
0
0
0
0
0
0
0
0
0
0
0
0
0
0
0
0
0
0
0
0
0
0
0
0
0
0
0
0
0
0
0
0
0
0
0
0
0
0
0
0
0
0
0
0
0
0
0
0
0
0
0
0
0
0
0
0
0
0
0
0
0
0
0
0
0
0
0
0
0
0
0
0
0
0
0
0
0
0
0
0
0
0
0
0
0
0
0
0
0
0
0
0
0
0
0
0
0
0
0
0
0
0
0
0
0
0
0
0
0
0
0
0
0
0
0
0
0
0.226329
0.414224
0.19914
0.0480169
0.047286
0.0628717
0.0675451
0.0792739
0.0430364
0.0345618
0.0342732
0.0302619
0.0311074
0.0300221
0.0296097
0.0300725
0.0343962
0.0299682
0.0293566
0.0291371
0.0293788
0.0313639
0.0312921
0.0257203
0.0316625
0.0315071
0.028069
0.0281355
0.0296967
0.0303602
0.0300708
0.0355691
0.02943
0.027884
0.0225872
0.0224508
0.0239966
0.0270623
0.0249303
0.0220423
0.0240979
0.0204544
0.0240662
0.0114155
0.197214
0.191847
0.235049
0.242017
0.420594
0.522482
0.489282
0.33393
0.263301
0.558784
0.0422765
0
0
0.178338
0.307631
0.282321
0.259685
0.297383
0.300467
0.260615
0.264475
0.310036
0.311289
0.278953
0.289247
0.321972
0.0363137
0
0.188977
0.316961
0.41496
0.682859
0.59092
0.920824
0.890297
0.789761
0.901472
0.951067
0.822433
0.906099
0.806208
0.822934
0.935658
0.981579
0.968693
0.987769
0.934918
0.976292
0.985619
0.963604
0.967901
0.972803
0.93619
0.804064
0.757182
0.960884
0.985762
0.987215
0.976483
0.927654
0.984343
0.963419
0.967977
0.980606
0.970226
0.966775
0.966334
0.958605
0.954835
0.951258
0.984826
0.88252
0.961428
0.938094
0.981539
0.980354
0.951977
0.977677
0.988494
0.98515
0.924542
0.927512
0.98476
0.905909
0.997064
0.988864
0.987901
0.983554
0.824335
0.833748
0.957808
0.94648
0.96949
0.967225
0.965063
0.964134
0.964639
0.987957
0.98061
0.968958
0.938489
0.968599
0.973755
0.975108
0.974527
0.969053
0.986349
0.9384
0.990774
0.967503
0.880874
0.919663
0.980432
0.953045
0.895259
0.597946
0.589676
0.98787
0.9532
0.974534
0.95042
0.991247
0.982411
0.986427
0.965144
0.789422
0.848865
0.896597
0.95494
0.980667
0.981547
0.853795
0.998051
0.982966
0.989483
0.992029
0.99222
0.992471
0.939921
0.817708
0.863414
0.966404
0.946351
0.900317
0.95569
0.98308
0.989396
0.948558
0.995082
0.989895
0.91847
0.78474
0.991633
0.885421
0.966823
0.907617
0.997846
0.993401
0.893685
0.997713
0.973922
0.907991
0.95764
0.986932
0.993487
0.958091
0.990418
0.995338
0.8595
0.846103
0.98063
0.987241
0.993929
0.983845
0.977871
0.980133
0.922491
0.977749
0.98558
0.934458
0.947935
0.963818
0.998283
0.928295
0.996428
0.855768
0.983201
0.996317
0.992486
0.880543
0.968897
0.468571
0.443278
0.885349
0.936522
0.966674
0.987599
0.95724
0.960622
0.813631
0.991373
0.980876
0.86225
0.995354
0.893709
0.994456
0.942063
0.985862
0.913328
0.995986
0.992319
0.992173
0.964664
0.977737
0.954075
0.947794
0.903154
0.999507
0.982736
0.982829
0.991955
0.916655
0.962943
0.996633
0.952246
0.927953
0.980312
0.996053
0.963806
0.984144
0.961952
0.920037
0.984094
0.985748
0.978827
0.900265
0.978321
0.956757
0.939852
0.958217
0.998132
0.993725
0.99599
0.876889
0.946604
0.877194
0.986698
0.981543
0.986755
0.818042
0.950295
0.987952
0.980827
0.98665
0.993461
0.962266
0.975357
0.968352
0.97802
0.984007
0.907807
0.954912
0.982674
0.985004
0.947275
0.942794
0.982553
0.979519
0.822288
0.949374
0.93013
0.856286
0.897604
0.96607
0.979454
0.985933
0.992592
0.975375
0.927741
0.977575
0.884296
0.907961
0.979798
0.961207
0.990633
0.942891
0.922295
0.927551
0.993033
0.991499
0.999556
0.975654
0.982255
0.892169
0.992452
0.981309
0.994966
0.915054
0.953875
0.990207
0.984107
0.971002
0.995051
0.998273
0.989851
0.970163
0.999937
0.992541
0.993527
0.982814
0.988759
0.98952
0.912651
0.968358
0.989081
0.962262
0.995405
0.975496
0.948954
0.823264
0.982884
0.902726
0.968611
0.91944
0.944412
0.95039
0.884392
0.883911
0.952283
0.934761
0.929732
0.9602
0.967129
0.973813
0.956013
0.967656
0.933653
0.938781
0.968187
0.88575
0.980894
0.972054
0.967337
0.972266
0.98282
0.988958
0.98075
0.958824
0.935342
0.978596
0.970898
0.979917
0.914432
0.977705
0.947834
0.920051
0.988729
0.992327
0.814727
0.842556
0.957335
0.999531
0.995476
0.940942
0.87667
0.997434
0.988288
0.997084
0.948139
0.930675
0.98006
0.988127
0.992648
0.892471
0.981683
0.972422
0.970039
0.989563
0.977844
0.924246
0.984778
0.900485
0.990566
0.827627
0.946148
0.923837
0.954391
0.966736
0.962808
0.991654
0.994337
0.811516
0.977942
0.975869
0.944509
0.870059
0.994422
0.91304
0.950291
0.899631
0.986686
0.959251
0.985452
0.979545
0.981169
0.99135
0.983751
0.963825
0.881664
0.93543
0.934814
0.941978
0.964222
0.990766
0.888049
0.877131
0.885261
0.97965
0.965345
0.969612
0.952271
0.90427
0.949772
0.908356
0.984907
0.931737
0.821432
0.813008
0.865577
0.844844
0.938161
0.986129
0.942714
0.978571
0.839116
0.986066
0.974806
0.972369
0.940277
0.966029
0.996745
0.954211
0.837225
0.836125
0.963351
0.991854
0.981838
0.981355
0.95044
0.984803
0.930313
0.995487
0.950037
0.98966
0.934656
0.89919
0.988615
0.997488
0.959835
0.923557
0.881187
0.973453
0.867785
0.963517
0.993068
0.973069
0.890711
0.960133
0.997154
0.951115
0.982256
0.88432
0.990131
0.983929
0.906779
0.960858
0.975267
0.981814
0.991551
0.919173
0.950135
0.874003
0.953275
0.971076
0.92854
0.982337
0.966046
0.967768
0.974701
0.993654
0.990176
0.968174
0.969119
0.974287
0.994595
0.756188
0.984712
0.890157
0.9782
0.988208
0.990602
0.803258
0.927746
0.853192
0.935562
0.881151
0.983125
0.941963
0.929036
0.957575
0.90493
0.996776
0.991298
0.992749
0.982466
0.99158
0.912771
0.97226
0.964523
0.95419
0.908606
0.984445
0.865044
0.96788
0.982741
0.904433
0.93575
0.855413
0.892697
0.871305
0.874391
0.984258
0.985287
0.886399
0.979518
0.976355
0.957511
0.969959
0.981516
0.986365
0.982927
0.979691
0.907149
0.911448
0.938615
0.745659
0.909603
0.911921
0.930558
0.973143
0.990215
0.907258
0.972173
0.873188
0.95085
0.9508
0.8797
0.887031
0.976456
0.822711
0.892249
0.970334
0.988247
0.975023
0.913296
0.955708
0.796572
0.989986
0.978444
0.959087
0.966914
0.93925
0.997598
0.952491
0.986732
0.973916
0.992763
0.987336
0.894546
0.88486
0.961465
0.996069
0.999098
0.92259
0.995286
0.983017
0.980593
0.983626
0.980584
0.981609
0.994666
0.894697
0.983556
0.989061
0.826528
0.992906
0.953286
0.971721
0.986966
0.873048
0.979838
0.79301
0.949622
0.907123
0.82693
0.899459
0.977951
0.84765
0.920899
0.946629
0.948155
0.965111
0.9954
0.991035
0.974093
0.991625
0.987598
0.884504
0.815312
0.973114
0.979147
0.995892
0.982245
0.842657
0.994772
0.994321
0.950639
0.967329
0.960907
0.967176
0.972686
0.973598
0.94752
0.968213
0.967668
0.984761
0.98127
0.880338
0.981452
0.980659
0.9712
0.982506
0.975048
0.980581
0.96232
0.99462
0.963309
0.981195
0.988056
0.949023
0.97222
0.986646
0.978183
0.919633
0.971584
0.959474
0.990766
0.990578
0.959177
0.948247
0.932443
0.991224
0.968129
0.971087
0.914934
0.969014
0.988299
0.990273
0.992129
0.976655
0.927378
0.618448
0.978925
0.995714
0.986785
0.998237
0.98995
0.989876
0.927349
0.882079
0.874473
0.916229
0.978266
0.88573
0.991971
0.978998
0.894947
0.906782
0.961198
0.980354
0.976845
0.97513
0.953619
0.981934
0.990364
0.987819
0.986772
0.935047
0.93357
0.95049
0.969718
0.857909
0.842595
0.97079
0.93494
0.987533
0.994495
0.976784
0.993662
0.975002
0.984813
0.991432
0.943787
0.958962
0.958365
0.979496
0.882267
0.93499
0.98842
0.977772
0.847091
0.992151
0.99641
0.955799
0.94758
0.982172
0.979533
0.982873
0.988101
0.991258
0.998906
0.984992
0.986852
0.861947
0.960111
0.914151
0.970057
0.968868
0.98475
0.96431
0.977469
0.981682
0.982491
0.98232
0.985738
0.9124
0.981034
0.986661
0.988942
0.993469
0.972372
0.991678
0.926701
0.963335
0.97723
0.847328
0.867697
0.995662
0.997715
0.99718
0.933905
0.98343
0.99165
0.935499
0.85912
0.927958
0.993712
0.986316
0.904964
0.873295
0.983848
0.987364
0.989469
0.997648
0.988199
0.964158
0.980867
0.970899
0.770209
0.991748
0.975714
0.992265
0.833403
0.969675
0.993161
0.966062
0.903857
0.955401
0.853117
0.890577
0.902526
0.968336
0.988592
0.977631
0.98743
0.965637
0.805178
0.988193
0.947456
0.969813
0.978279
0.99022
0.980766
0.982168
0.970515
0.981437
0.955041
0.883809
0.990268
0.981432
0.990699
0.984643
0.987214
0.991372
0.991079
0.989048
0.989353
0.962478
0.975302
0.984185
0.979063
0.996625
0.998758
0.977536
0.785836
0.996022
0.897207
0.90241
0.974873
0.902193
0.991461
0.994681
0.99563
0.946838
0.913053
0.866978
0.91912
0.944319
0.985288
0.989191
0.991488
0.989504
0.929799
0.922181
0.834301
0.945264
0.942559
0.993652
0.956838
0.980043
0.959702
0.986945
0.967239
0.923316
0.834435
0.986871
0.859872
0.794783
0.891686
0.985406
0.99114
0.986181
0.987171
0.996202
0.991243
0.99043
0.990698
0.994248
0.993492
0.972108
0.962004
0.986824
0.977552
0.985425
0.970276
0.994798
0.917648
0.978824
0.98676
0.950155
0.916532
0.923678
0.908201
0.961736
0.975125
0.985069
0.819988
0.967131
0.890465
0.990306
0.992852
0.97495
0.983689
0.928696
0.965094
0.983858
0.998419
0.981554
0.768321
0.951144
0.964727
0.995886
0.96007
0.966998
0.97951
0.982712
0.943403
0.961364
0.969919
0.979289
0.970221
0.962946
0.954149
0.972477
0.989297
0.992666
0.968388
0.983913
0.981391
0.97075
0.991779
0.986202
0.971443
0.96103
0.970552
0.973611
0.980692
0.954906
0.962397
0.971863
0.996242
0.994791
0.992989
0.937901
0.984756
0.967065
0.981343
0.9872
0.966152
0.959776
0.97596
0.969199
0.972343
0.969551
0.98622
0.985848
0.906427
0.987392
0.955961
0.953539
0.978827
0.985866
0.991946
0.837145
0.991415
0.97686
0.886182
0.983965
0.976308
0.902895
0.914454
0.917475
0.933903
0.970384
0.999705
0.963113
0.927854
0.850599
0.985164
0.941624
0.963024
0.952995
0.938211
0.937989
0.988994
0.977275
0.97064
0.908748
0.974851
0.936652
0.949784
0.944899
0.93151
0.974739
0.986705
0.978121
0.981943
0.978258
0.987223
0.980782
0.979106
0.988316
0.979694
0.879526
0.982091
0.980079
0.974714
0.935782
0.957038
0.989625
0.98369
0.995542
0.977827
0.987795
0.896279
0.984322
0.99083
0.982312
0.993345
0.996184
0.992778
0.992322
0.987473
0.971691
0.992929
0.992787
0.984884
0.989724
0.991403
0.982065
0.959589
0.982442
0.999025
0.991945
0.91279
0.980145
0.9901
0.990884
0.986847
0.984536
0.977276
0.980074
0.962369
0.981402
0.975224
0.995869
0.998047
0.99758
0.992594
0.963611
0.911035
0.89474
0.881362
0.981422
0.949956
0.803543
0.819425
0.927283
0.986149
0.986875
0.983086
0.980054
0.987079
0.967452
0.89666
0.9391
0.9324
0.926101
0.898859
0.981803
0.987853
0.970112
0.993685
0.928566
0.976474
0.981715
0.994327
0.987816
0.980349
0.935989
0.99393
0.977561
0.809246
0.884001
0.974074
0.877115
0.993198
0.988024
0.994441
0.990684
0.982781
0.976734
0.970814
0.911569
0.901483
0.991224
0.993295
0.997162
0.996413
0.997067
0.984519
0.992345
0.982202
0.959814
0.972391
0.962495
0.963699
0.965424
0.958473
0.940637
0.978161
0.982104
0.973705
0.973122
0.954272
0.970978
0.87069
0.809429
0.967617
0.965869
0.895832
0.985402
0.959924
0.973787
0.977753
0.960615
0.965493
0.966708
0.968111
0.974333
0.986724
0.978828
0.96048
0.946912
0.986566
0.985948
0.992716
0.988917
0.987125
0.990944
0.90714
0.96818
0.993213
0.973197
0.983344
0.95092
0.97989
0.97788
0.975542
0.974478
0.969902
0.985238
0.985459
0.991284
0.991027
0.978165
0.988486
0.954396
0.986983
0.984031
0.991256
0.981783
0.991236
0.98321
0.927707
0.993117
0.990835
0.994169
0.993087
0.992106
0.976987
0.991235
0.988416
0.995538
0.986119
0.991186
0.975348
0.977729
0.960948
0.987937
0.863848
0.949971
0.961011
0.964533
0.970424
0.964167
0.984557
0.983469
0.993366
0.989773
0.992597
0.993271
0.985429
0.9769
0.966061
0.975723
0.980997
0.971609
0.967243
0.956103
0.959689
0.955784
0.976884
0.995918
0.983945
0.970639
0.968879
0.975574
0.991619
0.994661
0.966321
0.992637
0.997502
0.992232
0.996379
0.992915
0.942464
0.996118
0.990748
0.995354
0.994932
0.993552
0.981266
0.986316
0.973947
0.991714
0.990209
0.989194
0.884181
0.97411
0.980926
0.983278
0.878746
0.915766
0.991549
0.993479
0.957368
0.992836
0.990042
1
0.995054
0.831517
0.989865
0.986477
0.921006
0.992593
0.821844
0.885082
0.999285
0.996226
0.907034
0.942275
0.97456
0.957205
0.991707
0.937453
0.983882
0.95715
0.963054
0.958838
0.994855
0.978345
0.980725
0.928743
0.990605
0.983295
0.946505
0.975857
0.876997
0.992978
0.961786
0.984919
0.994465
0.952974
0.989144
0.958126
0.866694
0.986787
0.974299
0.972186
0.977929
0.99158
0.982777
0.890744
0.974029
0.999404
0.99065
0.930898
0.996107
0.991524
0.992728
0.9825
0.930051
0.92676
0.997983
0.945644
0.995451
0.994575
0.986519
0.960659
0.993271
0.9916
0.973809
0.986959
0.989831
0.985024
0.99372
0.982981
0.993531
0.984617
0.926811
0.993606
0.983713
0.993415
0.993314
0.999461
0.987301
0.988066
0.86873
0.992427
0.999141
0.987016
0.997218
0.987429
0.989226
0.976532
0.99199
0.985865
0.91887
0.996218
0.996667
0.994641
0.995979
0.988268
0.993117
0.994156
0.898663
0.990508
0.990756
0.983291
0.991756
0.996569
0.9921
0.991674
0.993594
0.997498
0.925748
0.997684
0.995807
0.98591
0.963832
0.965272
0.996589
0.945939
0.983133
0.979647
0.996996
0.995164
0.993218
0.984646
0.919884
0.993123
0.904518
0.879161
0.949157
0.94579
0.949628
0.809329
0.860002
0.94654
0.934352
0.986103
0.88645
0.991789
0.978079
0.921856
0.996526
0.894408
0.937619
0.964526
0.904995
0.989243
0.971574
0.961105
0.988671
0.981745
0.981886
0.992965
0.994168
0.988568
0.913295
0.979813
0.972144
0.902677
0.812881
0.996216
0.997672
0.989446
0.991861
0.996106
0.991882
0.898627
0.985901
0.981261
0.984775
0.978627
0.966828
0.98397
0.895495
0.9998
0.981349
0.991829
0.994932
0.956836
0.856612
0.894313
0.985551
0.98735
0.991745
0.955474
0.969584
0.963029
0.977756
0.993873
0.990398
0.974681
0.989495
0.980593
0.941912
0.968873
0.991598
0.987434
0.983349
0.96636
0.972219
0.977652
0.943194
0.986645
0.981453
0.983191
0.978601
0.979877
0.989104
0.979528
0.985866
0.991251
0.972686
0.978845
0.976952
0.985227
0.828839
0.962972
0.980293
0.975994
0.982053
0.9843
0.979387
0.989062
0.993662
0.993637
0.969599
0.976406
0.966915
0.969809
0.986503
0.977203
0.985429
0.973624
0.971448
0.97761
0.960813
0.985617
0.9853
0.98902
0.858957
0.984042
0.985255
0.902212
0.867607
0.956752
0.975251
0.986452
0.99282
0.993786
0.985903
0.982355
0.920959
0.968821
0.976374
0.971127
0.907033
0.991641
0.995074
0.991139
0.992245
0.982896
0.982706
0.988998
0.969804
0.985517
0.976434
0.935262
0.979304
0.845963
0.958069
0.99405
0.995772
0.986613
0.965538
0.956113
0.975715
0.984785
0.983338
0.975208
0.883672
0.981564
0.99017
0.93091
0.987611
0.98912
0.988613
0.993133
0.975865
0.996848
0.991975
0.995087
0.992372
0.960296
0.957421
0.986977
0.973231
0.99023
0.965807
0.98145
0.988594
0.976996
0.998098
0.987441
0.951905
0.963551
0.967829
0.991278
0.992091
0.993855
0.968184
0.980958
0.997499
0.992835
0.994344
0.96587
0.989776
0.987163
0.990175
0.987486
0.969742
0.988177
0.990458
0.97036
0.992647
0.97512
0.983265
0.982386
0.995985
0.995254
0.993665
0.915661
0.983318
0.992998
0.995411
0.985686
0.984635
0.988744
0.996379
0.990491
0.908535
0.963679
0.986002
0.993842
0.98753
0.992589
0.988344
0.937233
0.996311
0.972795
0.994233
0.996721
0.995246
0.992733
0.994258
0.942876
0.992532
0.988077
0.97612
0.983921
0.989256
0.999556
0.99571
0.9999
0.99685
0.950787
0.976021
0.988491
0.975411
0.991763
0.993059
0.993122
0.95292
0.986744
0.99889
0.998669
0.994691
0.987023
0.979166
0.997001
0.973385
0.978188
0.994172
0.998373
0.996245
0.98813
0.987213
0.991204
0.994115
0.994594
0.996349
0.857806
0.986598
0.993767
0.992404
0.995126
0.996004
0.978856
0.969983
0.987728
0.992726
0.993853
0.995198
0.99494
0.99357
0.9868
0.990147
0.985701
0.989068
0.993714
0.984599
0.977392
0.988628
0.98718
0.995755
0.945369
0.974132
0.985008
0.940341
0.975312
0.990434
0.989603
0.985161
0.997476
0.976343
0.977897
0.992247
0.986996
0.989195
0.980533
0.99813
0.989145
0.989564
0.992103
0.97367
0.995346
0.970265
0.880848
0.94081
0.993574
0.982644
0.994847
0.994103
0.978561
0.995085
0.937376
0.918618
0.971873
0.990094
0.986
0.963318
0.977757
0.974937
0.948325
0.955787
0.962343
0.942404
0.951388
0.973591
0.961376
0.958287
0.970855
0.962223
0.970645
0.966726
0.937599
0.975554
0.973742
0.972105
0.976408
0.979964
0.976225
0.967618
0.970747
0.984973
0.967685
0.941312
0.967256
0.985142
0.961085
0.968723
0.969986
0.981517
0.963257
0.955131
0.982257
0.988665
0.957609
0.973834
0.968199
0.973416
0.958829
0.981998
0.984505
0.990204
0.998587
0.963393
0.95932
0.984398
0.997604
0.91122
0.945428
0.9826
[truncated: 132,154 more chars]
