# Supplementary material for: Nanopore-based consensus sequencing enables accurate multimodal tumor cell-free DNA profiling
Source: Genome Res. 2025 Apr;35(4):886–99. doi: 10.1101/gr.279144.124 (PMC12047234; doi:10.1101/gr.279144.124)
Supplement: Supplement 13 [file Supplemental_Code.zip › Supplemental_Code/NanoRCS/05_cna/ichorCNA/inst/extdata/MBC_315.ctDNA.reads.wig]

fixedStep chrom=1 start=1 step=1000000 span=1000000
435
1122
1433
1257
1459
1376
1139
1394
1027
1172
1198
1433
1315
390
1081
1272
1371
1403
1409
1124
1270
1053
1197
1188
1107
1185
1374
1141
1166
1176
1361
1270
1327
1283
1265
1101
1002
1254
1339
1244
1191
1293
1151
1062
1238
1138
981
1073
1057
1009
978
921
961
1142
1210
1260
1185
1176
1166
975
836
946
1046
928
990
984
990
1109
1174
861
953
853
711
674
923
813
929
863
851
797
701
720
827
689
916
905
915
1023
1016
1045
986
889
1031
913
982
896
836
796
731
787
838
817
803
552
617
634
675
864
770
958
1124
1153
1220
942
936
826
1098
1024
975
930
834
8638
0
0
0
0
0
0
0
0
0
0
0
0
0
0
0
0
0
0
0
0
825
516
613
1324
722
649
494
959
1193
1235
1133
1283
1334
1208
1448
1225
1059
1152
1238
995
1174
1095
1188
1216
1087
1107
1191
1079
1071
1090
1042
1135
1007
1341
1098
1175
1093
1176
1135
1266
1263
1218
1070
941
959
850
819
810
849
870
885
1006
809
846
828
993
840
1000
1172
1454
1292
1298
1376
1279
949
1116
1372
1229
1253
1206
1256
1190
1142
1025
969
990
1009
1059
1179
1097
1165
1070
1098
1177
1377
1152
1323
1302
1334
1213
1240
1194
1234
1166
1317
1199
1058
991
1237
1059
1241
1001
1155
1357
1182
1163
817
217
fixedStep chrom=2 start=1 step=1000000 span=1000000
1162
1246
1274
1224
985
1004
1080
1126
1171
1187
1204
1227
1168
928
942
1055
1206
1037
1019
1016
1135
1082
876
1320
1088
1390
1245
1254
1214
1255
1251
1283
947
1142
906
907
1008
957
1159
1076
889
958
1218
1179
1038
1222
1170
1202
1031
1066
941
847
866
904
1086
1072
1002
841
879
1025
1252
1075
1204
940
1041
1200
1165
1031
1106
1054
1232
1246
1101
1137
1181
1199
972
807
836
974
1049
939
844
885
1052
1328
1138
569
980
1455
259
861
2463
0
0
769
999
1174
910
1181
1224
1295
1244
990
866
1172
1192
1053
1069
1114
675
802
964
1151
1157
881
875
870
1124
1214
1222
1312
1179
1017
890
919
867
1190
1185
1220
1120
1050
935
1237
1176
1224
1119
1100
1014
879
867
821
858
948
948
1003
889
909
993
1019
996
1035
1036
1029
930
886
825
892
1020
1037
1053
1100
1096
871
920
963
931
893
973
1042
988
1168
1073
1125
1206
1064
1084
975
1037
1034
937
922
909
930
955
893
837
788
749
894
935
1012
1040
849
632
757
926
916
916
825
862
920
897
1003
895
849
1047
902
997
809
810
766
763
704
791
758
938
1160
1098
982
1036
839
891
857
967
867
777
915
914
826
1017
1028
1038
1042
1002
1181
1087
1158
1050
1060
1155
1222
1101
78
fixedStep chrom=3 start=1 step=1000000 span=1000000
895
875
996
1104
1110
1134
950
1049
1188
1253
1371
1295
1229
1365
1379
1094
1096
1018
964
934
972
955
934
1130
979
937
780
955
849
810
931
897
1068
918
848
748
972
952
1020
937
927
956
1120
995
1012
1057
1087
1059
1072
1191
1092
992
1075
1084
1044
897
978
996
1091
1003
879
1009
907
908
986
1005
877
927
933
965
893
880
1039
996
817
787
743
760
765
674
731
763
663
664
737
781
901
979
856
808
544
0
0
466
848
780
889
926
1022
904
1047
1062
919
808
889
895
930
998
1066
987
919
1029
1138
953
967
1019
953
900
1095
1059
1047
1017
1164
1274
1224
1189
1350
1264
1307
1236
1043
1125
1031
1266
1303
1139
1025
1086
1201
1224
1151
1106
1028
1088
821
869
841
928
1024
1100
1097
1020
909
948
922
1060
928
1007
908
1122
1057
1001
806
825
800
813
883
916
1036
1045
1083
1117
1024
964
803
789
1014
1014
1023
1096
998
1006
1136
1261
1237
1238
1112
1198
1058
1017
962
967
1015
1209
1277
1404
1232
1056
0
fixedStep chrom=4 start=1 step=1000000 span=1000000
1408
1187
1252
1480
1300
1269
1391
1412
1297
883
1145
1023
954
1119
1027
1086
1106
1167
953
977
956
932
1028
922
1083
1226
1070
963
813
760
898
826
787
787
774
817
942
1123
1147
1076
1264
1108
1071
841
916
931
861
914
1020
4836
0
0
358
1132
1069
1158
1044
1147
954
715
834
843
855
900
802
779
820
855
1355
914
792
959
995
930
917
893
1012
1035
1159
1068
962
1007
1073
1050
1049
1051
1016
1001
997
1017
989
840
792
865
924
1011
996
861
887
1057
967
1014
869
872
883
879
976
839
1015
1182
1047
1012
886
1072
966
882
786
779
869
908
871
950
1090
1009
997
871
873
900
1029
1020
929
819
767
870
775
851
787
934
812
1058
1138
1039
960
912
918
940
1128
986
1010
987
911
994
1090
1131
1092
1041
935
880
875
978
1014
813
823
758
941
1036
981
802
870
998
1007
869
863
926
952
911
912
930
906
854
848
978
1034
1141
1127
1114
1134
1069
971
936
1592
54
fixedStep chrom=5 start=1 step=1000000 span=1000000
1228
1360
1252
1265
1117
1150
1306
1069
1120
1182
1180
949
880
1011
1172
1026
1097
990
951
842
715
892
847
972
971
848
872
783
786
864
859
1164
1070
1178
996
1058
1013
1059
1181
905
1018
946
989
970
937
931
425
0
0
676
890
907
1009
1092
1039
1241
1119
998
1122
909
1091
1203
885
962
800
1048
1057
1109
1012
40
396
1145
1104
1091
1095
1033
1183
1086
1065
1097
991
1037
883
897
765
817
923
953
907
965
1050
800
964
962
1067
1083
1020
997
948
753
775
846
929
884
785
813
936
1022
990
965
1028
1208
1019
1020
981
1006
914
968
1070
923
833
938
972
1074
1019
1052
1142
953
934
890
1022
1118
1329
1328
1356
1221
1178
1153
1251
1327
1080
1323
1206
1064
951
1031
1091
1012
1165
1372
1222
1109
997
1233
1125
954
1145
1204
1220
1227
1011
836
954
976
916
877
963
1216
1271
1278
1126
1266
1194
1234
1295
1192
1394
1073
1355
1294
854
fixedStep chrom=6 start=1 step=1000000 span=1000000
1111
1326
1105
1251
1199
1171
1266
1238
1137
976
1223
1274
1186
1255
1406
1337
1232
1178
1123
942
1172
1237
1102
1077
1234
1156
1004
1140
1241
1191
1382
1255
1265
1438
1391
1419
1312
1339
1164
1361
1506
1483
1302
1351
1276
1210
1214
1183
961
981
983
1078
1177
1119
871
923
1010
1433
3214
0
0
155
792
853
969
827
853
746
808
853
918
997
926
1017
1068
876
956
804
864
917
1003
896
875
905
1051
1067
891
997
1125
1051
1064
1023
835
884
759
690
849
971
880
966
997
757
782
748
826
983
1060
1135
1082
1019
1163
978
993
874
916
888
976
838
1045
996
827
905
919
896
894
994
1023
976
888
919
1104
1034
1002
1021
1052
984
1039
1036
1103
1108
913
775
948
1043
1044
978
987
1063
1147
1104
1191
1157
1064
935
1085
1121
1006
917
1250
1256
1153
997
1037
949
1186
987
1233
1127
1171
1108
1091
4
fixedStep chrom=7 start=1 step=1000000 span=1000000
1174
1324
1354
1234
1319
1278
1212
947
1025
764
889
869
883
849
861
814
1088
990
903
912
981
989
1229
1056
1028
1195
1245
1220
1184
1137
1033
999
1128
1010
1110
1059
1254
1060
1084
1126
990
1065
1151
1183
1238
1220
993
1261
1105
970
1070
1048
947
962
969
1242
1022
1110
106
0
0
2644
851
884
954
1057
1170
1209
1233
1170
1186
1330
922
1344
309
1226
811
1025
925
905
981
908
880
877
856
804
980
972
839
851
985
961
880
823
842
1019
845
983
1153
1083
1217
1226
822
877
974
1000
919
950
818
766
780
789
873
787
793
876
914
887
664
691
750
823
856
772
804
738
840
1069
1066
1106
925
1128
1088
890
1133
1050
879
1083
1118
1150
1115
1134
1182
687
981
894
930
1036
1256
1111
1205
1060
1151
909
958
1231
994
1127
1097
114
fixedStep chrom=8 start=1 step=1000000 span=1000000
1029
1253
1257
1063
979
1001
1179
265
1119
1073
1284
1166
850
896
935
874
969
983
1089
1096
1277
1347
1349
1117
1040
1158
1177
1351
1138
1196
1181
994
1017
1196
1001
1100
1022
1301
1150
785
1106
1246
1215
1825
0
0
365
1254
995
1231
945
884
984
1106
1097
1069
1117
987
1007
1073
926
1088
1031
984
991
976
1019
1027
1074
926
1132
967
948
932
1134
920
838
923
783
859
967
1170
991
853
839
905
797
927
833
836
1085
1087
1048
1044
1213
1287
1318
1256
1331
1172
1094
1342
1271
1236
1061
1181
1067
1159
1099
1089
1069
1029
988
913
930
930
1052
1162
1262
1117
1123
1105
1243
1245
1408
1310
1246
1280
1374
1398
1174
1357
1259
1381
1523
1340
1312
1136
1043
1394
1498
1331
1479
1676
1418
933
376
fixedStep chrom=9 start=1 step=1000000 span=1000000
877
991
979
846
943
893
938
1028
856
814
752
655
727
783
824
976
982
891
897
976
906
804
782
813
754
763
909
899
815
735
653
714
930
980
1060
1068
1040
1043
935
145
172
93
85
182
345
129
87
62
0
0
0
0
0
0
0
0
0
0
0
0
0
0
0
0
0
61
797
396
810
328
213
1136
1131
1116
1046
1021
927
1094
1065
1078
1103
1040
1008
920
1046
1049
1091
1125
1096
1196
1225
1194
970
1088
1220
1258
1214
1172
1233
1118
1186
1314
1044
1059
997
816
885
1051
975
1125
1264
1128
1350
967
1086
1034
1252
1265
948
1241
1059
940
1121
1158
1301
1115
1332
1203
1180
1254
1276
1400
1343
1211
1330
1410
1353
1337
1410
1184
1234
150
fixedStep chrom=10 start=1 step=1000000 span=1000000
1163
1263
1026
1249
1084
1174
1260
1234
1068
970
1148
1266
1256
1358
1220
1135
1070
900
911
968
964
1066
1075
1094
1088
1091
1103
1064
1050
1214
1145
1156
1042
1093
1155
1285
1016
990
1075
726
0
0
11836
1237
1270
1141
409
723
591
842
1276
377
974
829
972
889
788
799
865
888
971
1067
1002
1061
1049
1086
870
948
882
971
1143
1379
1386
1321
1036
1169
1090
1294
1196
1332
1444
1120
1134
913
986
1079
1064
1183
1084
946
987
1073
1085
1014
1103
1263
1028
1161
1264
1356
1108
1176
1277
1260
1204
1234
1240
990
1101
805
977
1079
1179
1050
1221
1220
1089
944
1112
1087
1237
1221
1249
1227
1115
1311
1183
1159
1145
1197
1304
1300
1401
1247
1400
756
fixedStep chrom=11 start=1 step=1000000 span=1000000
1087
1303
1350
1160
1082
954
1155
1098
1210
1135
1060
1181
1332
1160
1134
1174
986
1226
1159
1252
1088
991
933
830
865
848
925
1022
902
886
1056
921
1167
1098
1224
1064
1228
875
798
929
937
925
993
1037
1309
1414
1193
1183
1113
866
842
1071
0
0
179
757
839
1027
851
947
964
1141
1195
1180
1260
1227
1287
1395
1716
1498
1553
1375
1707
1641
1835
1982
1839
1675
1485
1329
986
783
839
882
823
860
904
844
716
574
707
783
919
969
950
941
700
747
779
728
823
833
866
842
777
749
741
944
858
833
979
987
984
1165
1038
942
1065
1118
1109
1172
1076
977
957
1040
958
1121
1215
912
999
1039
1082
1146
1003
1050
1120
0
fixedStep chrom=12 start=1 step=1000000 span=1000000
1052
1129
1339
1333
1227
1308
1206
1118
1228
975
1002
1044
1149
1185
1128
960
1010
838
871
1058
917
945
1010
939
1009
1054
1123
1020
929
1148
1078
1242
1131
991
1092
0
0
170
1016
896
944
953
1034
972
1031
1130
992
1089
1133
1214
1182
1202
1406
1444
1290
1020
1198
1125
1232
925
863
828
981
1118
1055
1109
1103
990
1081
1022
1043
1005
952
807
783
888
1000
1056
975
923
940
859
934
983
847
920
849
778
894
947
964
864
1023
1156
1208
1124
1081
1011
1039
1034
1027
1149
1084
1095
1178
1163
1179
1206
1274
1244
1242
1366
1212
1352
1357
1256
1186
1313
1311
1195
1306
1206
1155
1216
1401
1328
1161
1098
1191
1189
1198
1401
1164
807
fixedStep chrom=13 start=1 step=1000000 span=1000000
0
0
0
0
0
0
0
0
0
0
0
0
0
0
0
0
0
0
0
1029
1094
1118
1129
1075
1125
1174
1054
1219
1122
1103
1074
1183
1016
1160
964
947
1007
1059
837
1039
1087
1054
1094
1108
1039
1134
1138
996
1077
1038
1081
1113
1061
1098
868
814
797
756
801
970
966
965
819
819
792
792
853
828
826
718
781
873
813
987
1019
965
1020
994
1113
983
1092
879
820
774
795
820
744
749
816
823
823
1070
878
884
891
1242
1059
1049
1150
1237
1105
998
963
1021
928
866
1027
1054
975
1037
1169
1252
1155
1316
930
108
fixedStep chrom=14 start=1 step=1000000 span=1000000
0
0
0
0
0
0
0
0
0
0
0
0
0
0
0
0
0
0
0
655
926
1143
1101
1171
1131
1109
931
824
879
820
928
1019
1012
1049
1168
1111
990
944
863
895
851
813
796
792
922
902
830
831
852
932
1147
1136
1012
1057
1050
1105
1153
1050
1011
1166
995
1110
1028
1069
1091
1220
1129
1031
1018
1366
1162
1109
1189
1299
1169
1213
1323
1349
1158
1019
1020
1036
1002
865
890
934
884
995
1162
1206
1205
1254
1234
1216
1308
1301
1197
1273
1190
1230
1383
1325
1297
1299
1493
1458
1176
326
fixedStep chrom=15 start=1 step=1000000 span=1000000
0
0
0
0
0
0
0
0
0
0
0
0
0
0
0
0
0
0
0
0
1256
345
862
729
912
1096
1232
1111
738
1182
643
1219
726
1103
994
1015
990
922
1108
1135
1194
1195
1241
933
1203
1187
1064
980
1148
921
1005
1080
1045
1051
944
1063
933
1246
1145
1097
1117
1150
1102
1205
1124
1184
1353
1220
1267
1220
1299
1071
1132
1186
1343
1181
1071
1218
1367
1267
1131
1175
667
906
1013
1018
1088
1044
1262
1328
1192
1152
1195
1165
1020
1027
1059
1004
1074
1197
1078
1225
479
fixedStep chrom=16 start=1 step=1000000 span=1000000
1422
1451
1313
1425
1538
1544
1303
1254
1271
1392
1589
1522
1461
1307
1124
1340
974
1460
800
1421
1383
1118
1433
1431
1408
1324
1415
1567
1005
1039
1314
1308
1373
1942
979
385
0
0
0
0
0
0
0
0
0
0
3692
1040
1207
1469
1253
1166
1065
1104
1232
1166
1267
1384
1183
961
891
878
846
918
982
1197
1289
1309
1204
1247
1117
1084
1149
1182
1253
1191
942
1199
1233
1232
1199
1284
1241
1219
1356
1410
1451
1491
1330
1249
276
fixedStep chrom=17 start=1 step=1000000 span=1000000
1068
1166
1054
1063
1064
1112
1218
1051
1056
1205
1076
920
956
878
935
991
1063
1414
1087
1079
1172
1280
1397
0
0
1164
1248
1264
1089
1119
1067
1339
1306
1151
925
1105
1399
1295
1258
1271
1176
1382
1345
1183
842
1172
1217
1317
1488
1200
974
945
943
1059
1209
1323
1230
996
1044
1068
1141
1103
1136
1226
1159
1221
1196
913
965
984
1296
1448
1503
1295
1402
1398
1407
1284
1415
1283
1286
150
fixedStep chrom=18 start=1 step=1000000 span=1000000
1589
978
1045
1208
976
1070
1108
1208
1219
1120
1200
1166
1076
1222
868
385
0
0
2281
1128
1170
1190
1038
967
1037
929
857
714
746
1096
779
730
888
1091
1060
1098
862
867
746
849
832
831
1056
1170
1032
1130
1025
1088
1067
870
815
912
746
979
928
1108
1046
1061
751
955
1004
930
766
678
732
735
718
822
866
734
773
966
947
1074
1057
975
1113
1209
22
fixedStep chrom=19 start=1 step=1000000 span=1000000
863
1046
1110
1225
1199
1064
1142
990
1074
1031
1193
1037
990
1098
1104
1144
1136
1170
1106
1123
772
904
880
893
640
0
0
2014
1012
1094
1152
1076
1015
1203
1153
1149
1103
799
1060
1196
996
996
1171
1128
1020
1141
1148
1148
959
1370
1403
1574
1407
1729
1727
1558
1777
1433
1453
122
fixedStep chrom=20 start=1 step=1000000 span=1000000
1202
1173
1278
1360
1217
1270
1021
901
962
1186
1188
1087
1104
1128
973
1095
1226
1406
1158
1196
1172
1131
1195
1272
1402
1172
522
0
0
744
1281
1413
1237
1209
1252
1306
1387
1318
1229
1304
1202
1219
1348
1227
1413
1462
1387
1457
1468
1479
1577
1322
1308
1144
1198
1587
1437
1550
1356
1390
1638
1372
1433
0
fixedStep chrom=21 start=1 step=1000000 span=1000000
0
0
0
0
0
0
0
0
0
573
2184
786
0
0
643
830
975
845
998
1023
840
886
781
930
792
893
940
1139
906
906
1024
921
1167
1216
1096
1198
1045
1297
1149
1197
1067
1204
1256
1382
1300
1379
1339
1325
135
fixedStep chrom=22 start=1 step=1000000 span=1000000
0
0
0
0
0
0
0
0
0
0
0
0
0
0
0
0
468
995
960
1185
788
754
1059
1238
1056
1125
1150
1242
989
1101
1091
1162
1154
1064
1019
1087
1124
1153
1088
1163
1062
1076
1135
1170
1212
1193
1186
1150
1168
1227
1103
283
fixedStep chrom=X start=1 step=1000000 span=1000000
1062
931
1240
994
960
970
1071
998
1006
1281
1141
1088
1080
1168
944
1084
1015
1155
1212
1168
1020
1002
996
1127
1058
997
994
935
954
834
1091
1001
911
862
877
937
879
992
1150
1346
1281
1043
1089
1089
1103
1093
1114
1144
1158
909
1127
917
415
1273
1133
971
1003
904
724
0
0
965
901
1052
1057
1059
975
1028
1174
1038
1110
1184
798
1079
1018
918
976
990
973
948
926
851
910
930
964
940
886
874
735
653
796
672
853
862
922
917
904
951
866
1039
1089
796
1077
1089
993
980
1143
981
984
1160
1084
1048
970
930
1048
924
969
1024
1244
1126
853
907
1083
1082
861
877
888
954
1043
1114
1104
1046
1150
1119
920
1115
1096
922
1062
1072
694
973
971
791
976
939
998
1024
893
1063
1224
961
1067
1030
830
295
fixedStep chrom=Y start=1 step=1000000 span=1000000
0
0
6
26
6
15
2
0
1
105
122
0
0
2375
2
0
0
3
2
2
0
2
0
0
0
0
0
0
66
0
0
0
0
0
0
0
0
0
0
0
0
0
0
0
0
0
0
0
0
0
0
0
0
0
0
0
0
0
399
184
