# Supplementary material for: Nanopore-based consensus sequencing enables accurate multimodal tumor cell-free DNA profiling
Source: Genome Res. 2025 Apr;35(4):886–99. doi: 10.1101/gr.279144.124 (PMC12047234; doi:10.1101/gr.279144.124)
Supplement: Supplement 13 [file Supplemental_Code.zip › Supplemental_Code/NanoRCS/05_cna/ichorCNA/inst/extdata/MBC_315_T2.ctDNA.reads.wig]

fixedStep chrom=1 start=1 step=1000000 span=1000000
710
1652
2012
1684
1975
2022
1910
2067
1571
1747
1761
1841
1816
586
1801
1903
2028
2058
2003
1827
1961
1701
1790
1805
1584
1781
1835
1732
1632
1644
2040
1886
1774
1764
1956
1784
1601
1908
1802
1839
1723
1718
1835
1706
1842
1772
1702
1660
1912
1576
1592
1529
1499
1693
1915
1755
1695
1670
1655
1671
1511
1557
1744
1509
1668
1645
1511
1557
1690
1524
1463
1412
1281
1368
1453
1531
1470
1686
1496
1435
1324
1327
1430
1278
1318
1616
1473
1521
1688
1468
1593
1563
1761
1420
1563
1632
1470
1262
1336
1480
1435
1523
1405
988
1141
1259
1254
1303
1330
1497
1787
1693
1722
1603
1560
1541
1530
1759
1509
1546
1309
12391
0
0
0
0
0
0
0
0
0
0
0
0
0
0
0
0
0
0
0
0
1279
860
936
1820
865
982
683
1290
1570
1758
1762
1786
1781
1628
1913
1918
1585
1669
1728
1573
1614
1590
1603
1798
1691
1614
1747
1494
1530
1594
1493
1563
1411
1887
1445
1687
1570
1568
1550
1844
1680
1664
1633
1506
1369
1436
1318
1320
1259
1253
1400
1384
1274
1275
1376
1495
1461
1498
1735
1967
1619
1775
1974
1624
1256
1565
1735
1763
1732
1725
1582
1751
1651
1460
1464
1427
1496
1540
1646
1644
1577
1675
1726
1577
1760
1720
1794
1826
1851
1729
1772
1754
1735
1566
1698
1609
1466
1537
1649
1618
1638
1397
1747
1758
1619
1610
1377
288
fixedStep chrom=2 start=1 step=1000000 span=1000000
1674
1762
1906
1724
1597
1443
1524
1733
1840
1761
1749
1856
1687
1404
1410
1737
1744
1577
1590
1604
1766
1639
1499
1910
1534
1704
1677
1947
1643
1821
1595
1784
1468
1706
1406
1298
1573
1513
1679
1561
1618
1376
1723
1684
1820
1661
1679
1817
1515
1605
1328
1461
1378
1572
1657
1510
1475
1393
1470
1583
1674
1711
1725
1448
1645
1727
1642
1622
1611
1621
1697
1754
1594
1688
1785
1703
1520
1381
1260
1474
1753
1357
1296
1402
1694
1647
1593
846
1356
2153
374
1074
3668
0
0
1200
1432
1570
1364
1669
1759
1749
1723
1596
1428
1749
1724
1540
1439
1699
882
1193
1242
1732
1569
1545
1343
1394
1509
1883
1617
1986
1712
1494
1445
1547
1516
1765
1708
1900
1681
1323
1482
1840
1677
1674
1625
1648
1445
1447
1422
1230
1312
1400
1420
1427
1406
1307
1474
1509
1661
1567
1544
1561
1432
1360
1357
1426
1638
1541
1584
1591
1675
1478
1439
1426
1396
1355
1635
1512
1580
1647
1639
1645
1724
1495
1619
1681
1541
1579
1506
1407
1463
1518
1525
1321
1338
1436
1292
1316
1442
1523
1575
1339
1229
1181
1517
1517
1491
1445
1588
1458
1662
1421
1556
1468
1609
1501
1517
1507
1349
1479
1320
1366
1413
1389
1670
1808
1779
1815
1785
1544
1581
1541
1587
1658
1472
1629
1632
1400
1582
1669
1750
1748
1595
1827
1779
1842
1784
1805
1893
1862
1855
156
fixedStep chrom=3 start=1 step=1000000 span=1000000
1407
1411
1467
1616
1541
1613
1523
1552
1736
1798
1896
1834
1843
2029
1807
1680
1703
1655
1486
1459
1493
1377
1461
1646
1629
1521
1495
1568
1483
1447
1449
1668
1670
1441
1555
1390
1559
1636
1754
1657
1667
1623
1749
1727
1656
1645
1772
1659
1768
1628
1764
1641
1775
1638
1645
1704
1547
1562
1634
1693
1660
1574
1574
1548
1589
1591
1508
1599
1467
1529
1531
1597
1690
1586
1476
1366
1332
1331
1375
1263
1332
2215
1319
1235
1298
1243
1352
1506
1377
1428
871
0
0
761
1330
1252
1335
1393
1435
1532
1438
1574
1401
1230
1400
1411
1402
1496
1587
1444
1449
1600
1570
1586
1422
1602
1501
1489
1507
1623
1486
1485
1618
1728
1759
1830
2025
1834
1811
1796
1520
1623
1585
1760
1914
1725
1702
1615
1770
1929
1720
1611
1523
1668
1455
1372
1400
1514
1460
1630
1520
1432
1530
1572
1512
1512
1549
1508
1461
1608
1533
1433
1315
1326
1274
1236
1352
1437
1518
1640
1541
1578
1558
1396
1432
1372
1596
1469
1525
1601
1466
1514
1580
1688
1649
1654
1815
1751
1505
1556
1482
1470
1614
1825
1858
1868
1732
1641
0
fixedStep chrom=4 start=1 step=1000000 span=1000000
1942
1743
1850
1973
1871
1799
1908
1871
1919
1317
1664
1604
1392
1609
1604
1638
1704
1619
1504
1416
1419
1587
1517
1431
1706
1646
1548
1452
1256
1237
1385
1342
1395
1325
1246
1343
1472
1594
1671
1567
1566
1651
1522
1322
1370
1365
1398
1576
1518
6424
0
0
515
1714
1527
1820
1607
1651
1504
1333
1409
1402
1384
1311
1267
1294
1289
1377
2060
1345
1202
1426
1541
1502
1463
1420
1533
1730
1680
1571
1408
1524
1626
1548
1629
1566
1519
1587
1610
1614
1493
1382
1384
1393
1416
1541
1361
1286
1392
1565
1362
1556
1344
1543
1379
1453
1449
1383
1570
1691
1618
1506
1385
1556
1412
1472
1343
1384
1431
1454
1335
1617
1437
1547
1668
1389
1345
1384
1449
1503
1496
1343
1169
1257
1375
1368
1285
1378
1312
1540
1543
1625
1570
1542
1479
1459
1551
1461
1625
1528
1444
1560
1741
1566
1684
1517
1484
1398
1380
1555
1528
1329
1322
1350
1407
1352
1498
1287
1390
1511
1603
1390
1404
1410
1548
1328
1411
1488
1508
1273
1440
1408
1515
1667
1674
1673
1669
1609
1492
1547
2258
76
fixedStep chrom=5 start=1 step=1000000 span=1000000
1745
1944
1850
1756
1595
1734
1680
1601
1520
1541
1772
1590
1437
1540
1739
1543
1673
1474
1374
1368
1293
1379
1351
1307
1394
1356
1863
1283
1335
1300
1338
1639
1692
1681
1494
1519
1674
1636
1679
1519
1456
1485
1494
1632
1386
1348
689
0
0
1014
1517
1405
1521
1636
1696
1670
1603
1459
1565
1601
1550
1643
1487
1543
1482
1672
1541
1628
1209
51
600
1713
1610
1745
1528
1631
1650
1584
1567
1674
1468
1499
1575
1434
1337
1354
1410
1473
1422
1378
1523
1145
1346
1472
1499
1595
1544
1420
1352
1244
1402
1383
1474
1377
1279
1320
1402
1391
1464
1494
1409
1469
1531
1549
1497
1563
1506
1511
1563
1314
1282
1520
1639
1611
1510
1555
1607
1490
1428
1423
1567
1708
1796
1890
1815
1805
1729
1706
1645
1631
1619
1921
1635
1560
1411
1656
1682
1462
1793
1906
1746
1581
1588
1799
1672
1594
1707
1691
1711
1904
1494
1391
1414
1449
1442
1416
1515
1810
1793
1799
1741
1870
1745
1665
1832
1630
1699
1571
1884
1783
1163
fixedStep chrom=6 start=1 step=1000000 span=1000000
1588
1874
1627
1815
1888
1765
1770
1730
1586
1485
1658
1702
1626
1678
1778
1814
1666
1624
1569
1660
1690
1733
1544
1575
1651
1658
1366
1578
1526
1636
1659
1521
1618
1977
1899
1878
1724
1835
1682
1850
2002
1845
1778
1935
1878
1714
1644
1598
1432
1423
1402
1500
1776
1558
1382
1354
1436
2045
4879
0
0
314
1232
1383
1561
1378
1217
1266
1440
1410
1399
1520
1377
1471
1535
1453
1526
1429
1376
1471
1440
1382
1472
1379
1491
1502
1485
1545
1465
1729
1687
1591
1430
1355
1274
1124
1328
1520
1424
1591
1505
1390
1293
1245
1342
1563
1632
1641
1672
1644
1632
1630
1598
1336
1514
1332
1408
1473
1564
1502
1409
1377
1551
1372
1425
1549
1509
1461
1374
1453
1462
1599
1553
1440
1621
1564
1574
1712
1695
1501
1425
1341
1471
1573
1574
1579
1563
1481
1695
1543
1718
1711
1601
1443
1559
1636
1577
1536
1675
1765
1580
1553
1535
1541
1778
1504
1709
1760
1652
1703
1564
12
fixedStep chrom=7 start=1 step=1000000 span=1000000
1732
1887
1808
1798
1745
1777
1595
1469
1565
1296
1424
1297
1478
1374
1426
2647
1619
1468
1441
1458
1500
1562
1785
1665
1672
1680
1699
1592
1687
1689
1621
1612
1560
1598
1612
1594
1772
1641
1640
1615
1571
1657
1669
1754
1761
1804
1564
1870
1852
1546
1603
1672
1384
1407
1442
1820
1598
1683
107
0
0
4030
1214
1348
1449
1395
1657
1860
1930
1769
1755
1917
1267
1796
522
1663
1157
1519
1605
1409
1382
1290
1385
1405
1264
1393
1478
1440
1433
1353
1565
1481
1521
1517
1475
1550
1560
1536
1891
1599
1710
1793
1312
1581
1571
1712
1490
1549
1396
1408
1453
1504
1432
1392
1318
1310
1545
1519
1319
1257
1391
1408
1378
1462
1316
1289
1412
1643
1694
1614
1495
1803
1745
1648
1711
1565
1495
1584
1675
1682
1689
1701
1622
995
2171
1365
1458
1637
1684
1627
1779
1760
1745
1503
1568
1866
1587
1878
1730
199
fixedStep chrom=8 start=1 step=1000000 span=1000000
1384
1841
1736
1598
1408
1544
1717
411
1731
1710
1935
1670
1260
1487
1279
1491
1422
1534
1609
1556
1817
1818
1817
1724
1579
1651
1675
1794
1706
1728
1598
1545
1495
1671
1546
1513
1577
1762
1731
1298
1812
1823
1633
2722
0
0
574
1986
1549
1811
1465
1358
1480
1542
1533
1695
1587
1604
1602
1566
1486
1622
1594
1489
1461
1460
1503
1634
1476
1539
1658
1517
1522
1477
1699
1460
1419
1443
1298
1370
1480
1619
1576
1254
1331
1409
1210
1557
1330
1415
1439
1594
1510
1503
1793
1794
2833
1591
1741
1756
1418
1576
1793
1759
1644
1643
1464
1623
1519
1541
1536
1255
1292
1268
1321
1413
1459
1701
1624
1639
1597
1658
1562
1664
1796
1718
1666
1714
1869
1747
1608
1645
1570
1758
1839
1862
1728
1616
1566
1890
2059
1801
1827
2104
1800
1396
515
fixedStep chrom=9 start=1 step=1000000 span=1000000
1416
1614
1526
1417
1635
1477
1407
1516
1420
1294
1228
1260
1244
1453
1593
1426
1725
1479
1564
1624
1456
1466
1526
1318
1303
1286
1410
1487
1275
1448
1261
1356
1583
1636
1570
1715
1749
1586
1409
267
326
140
124
357
475
198
127
93
0
0
0
0
0
0
0
0
0
0
0
0
0
0
0
0
0
61
1232
557
1144
553
258
1647
1758
1497
1638
1331
1434
1591
1616
1559
1611
1563
1451
1436
1649
1554
1615
1776
1899
1787
1743
1806
1378
1773
1817
1775
1738
1631
1667
1545
1758
1872
1651
1584
1442
1359
1388
1517
1563
1708
1738
1669
1840
1596
1546
1494
1888
1952
1563
1712
1602
1499
1753
1578
1926
1646
1857
1755
1809
1951
1865
1809
1876
1620
1920
1859
1909
1819
2004
1711
1806
205
fixedStep chrom=10 start=1 step=1000000 span=1000000
1555
1708
1546
1734
1592
1625
1625
1610
1706
1464
1637
1747
1759
1745
1718
1773
1522
1271
1346
1444
1461
1771
1603
1628
1622
1627
1631
1664
1576
1739
1813
1533
1583
1570
1689
1742
1609
1484
1589
1166
0
0
18345
1806
1868
1703
609
1116
792
1181
1953
545
1546
1426
1493
1319
1348
1316
1364
1408
1477
1535
1573
1549
1620
1493
1337
1472
1390
1476
1608
1936
2040
1978
1609
1628
1575
1839
1619
1826
2080
1583
1692
1425
1516
1634
1701
1629
1711
1306
1666
1646
1587
1569
1645
1760
1583
1680
1816
1715
1606
1697
1787
1719
1727
1792
1764
1435
1573
1499
1565
1542
1644
1731
1744
1744
1630
1458
1638
1674
1692
1712
1669
1779
1789
1834
1827
1781
1457
1716
1808
1921
2043
1707
1999
1128
fixedStep chrom=11 start=1 step=1000000 span=1000000
1443
1746
1828
1676
1572
1466
1599
1680
1789
1678
1616
1843
1869
1602
1586
1820
1450
1863
1713
1773
1706
1480
1368
1326
1388
1332
1437
1613
1395
1513
1552
1489
1699
1597
1686
1641
1726
1438
1302
1435
1460
1515
1491
1576
1881
1957
1695
1674
1605
1348
1251
1738
0
0
294
1372
1622
1730
1428
1474
1653
1821
1717
1918
1904
1633
1955
1831
2039
1898
2036
1773
1912
1790
1827
2019
2046
1921
1932
1737
1489
1398
1485
1433
1398
1369
1554
1465
1290
994
1274
1436
1617
1686
1620
1507
1278
1329
1302
1184
1371
1459
1534
1355
1339
1328
1388
1594
1553
1435
1584
1698
1747
1703
1702
1600
1864
1824
1691
1887
1872
1723
1674
1733
1582
1758
1844
1551
1701
1623
1707
1766
1638
1761
1686
0
fixedStep chrom=12 start=1 step=1000000 span=1000000
1427
1672
1929
1980
1782
1844
1696
1681
1633
1404
1593
1629
1713
1779
1564
1443
1490
1300
1309
1489
1466
1551
1548
1487
1472
1584
1680
1484
1468
1411
1635
1690
1603
1408
1609
0
0
254
1715
1439
1407
1434
1554
1516
1495
1544
1483
1727
1701
1614
1626
1682
1857
1709
1896
1374
1554
1677
1679
1430
1328
1365
1420
1642
1613
1563
1641
1568
1596
1636
1512
1568
1455
1364
1455
1423
1601
1508
1391
1389
1426
1322
1532
1466
1264
1353
1318
1276
1490
1479
1548
1505
1692
1586
1703
1592
1750
1789
1646
1480
1595
1629
1554
1636
1709
1668
1750
1758
1884
1744
1710
1849
1708
1972
1911
1794
1681
2071
1736
1817
1778
1656
1550
1824
1915
1909
1557
1764
1650
1679
1732
1844
1657
1166
fixedStep chrom=13 start=1 step=1000000 span=1000000
0
0
0
0
0
0
0
0
0
0
0
0
0
0
0
0
0
0
0
1334
1535
1694
1560
1586
1678
1655
1661
1795
1720
1609
1959
1767
1609
1598
1645
1530
1517
1524
1352
1454
1731
1591
1636
1643
1568
1678
1711
1669
1486
1524
1581
1619
1491
1559
1411
1287
1307
1156
1326
1489
1452
1469
1320
1308
1176
1336
1374
1370
1287
1187
1248
1444
1299
1612
1514
1372
1509
1308
1545
1562
1500
1378
1308
1298
1298
1232
1114
1319
1245
1359
1359
1475
1381
1388
1416
1634
1464
1526
1679
1761
1680
1651
1546
1679
1431
1397
1545
1583
1490
1611
1872
1820
1558
1835
1409
203
fixedStep chrom=14 start=1 step=1000000 span=1000000
0
0
0
0
0
0
0
0
0
0
0
0
0
0
0
0
0
0
0
1056
1442
1593
1625
1660
1645
1613
1460
1252
1375
1354
1496
1448
1534
1480
1714
1531
1436
1492
1436
1531
1315
1272
1215
1311
1344
1537
1300
1301
1352
1534
1517
1617
1694
1527
1571
1639
1702
1542
1559
1648
1629
1699
1608
1469
1693
1846
1759
1511
1564
1844
1620
1629
1620
1653
1716
1751
1765
1798
1832
1631
1368
1601
1524
1353
1397
1558
1451
1502
1612
1580
1663
1646
1768
1735
1911
1875
1827
1771
1828
1845
1810
1761
1738
1709
1938
1868
1761
490
fixedStep chrom=15 start=1 step=1000000 span=1000000
0
0
0
0
0
0
0
0
0
0
0
0
0
0
0
0
0
0
0
0
2053
537
1359
1137
1522
2736
1739
1746
1193
1616
977
1680
1123
1628
1498
1588
1509
1402
1689
1515
1579
1760
1772
1484
1645
1622
1436
1503
1624
1395
1526
1712
1644
1659
1509
1627
1440
1645
1656
1651
1559
1763
1699
1729
1587
1719
1714
1774
1772
1738
2073
1640
1629
1679
1947
1717
1655
1729
1922
1839
1789
1701
1031
1264
1428
1497
1626
1640
1809
1844
1785
1723
1823
1782
1709
1544
1688
1619
1643
1739
1636
1775
790
fixedStep chrom=16 start=1 step=1000000 span=1000000
1787
1896
1669
1829
1975
1922
1755
1794
1569
1858
1948
1956
1911
1971
1554
1650
1227
1846
1176
1827
1659
1444
1694
1943
1700
1819
1803
1957
1295
1454
1479
1703
1958
2565
1562
579
0
0
0
0
0
0
0
0
0
0
5775
1667
1678
1991
1758
1747
1598
1505
1871
1914
1692
1870
1731
1410
1402
1422
1455
1354
1456
1704
1927
1804
1703
1708
1730
1574
1690
1760
1720
1670
1417
1666
2575
1900
1837
1772
1791
1822
1882
1947
2094
1980
1842
1822
380
fixedStep chrom=17 start=1 step=1000000 span=1000000
1524
1660
1617
1669
1696
1781
1843
1804
1554
1810
1729
1778
1663
1647
1691
1654
1566
1906
1287
1656
1565
1944
2246
0
0
1740
1705
1686
1524
1706
1741
1906
1890
1747
1322
1789
2263
1855
1701
1761
1785
1973
1707
1785
1146
1681
1803
1763
1944
1745
1520
1493
1528
1546
1779
1914
1724
1480
1548
1598
1708
1633
1521
1736
1748
1710
1567
1530
1502
1660
1944
2049
1886
1767
1915
1902
1796
1759
1876
1720
1766
254
fixedStep chrom=18 start=1 step=1000000 span=1000000
2029
1469
1608
1636
1460
1584
1624
1764
1743
1456
1728
1686
1650
1725
1390
625
0
0
3468
1670
1520
1756
1584
1714
1654
1509
1436
1251
1352
1628
1387
1469
1479
1500
1659
1706
1474
1455
1448
1445
1412
1432
1673
1647
1686
1806
1732
1807
1534
1657
1465
1432
1309
1463
1580
1771
1787
1704
1341
1516
1540
1655
1347
1309
1295
1398
1400
1515
1454
1353
1426
1591
1517
1819
1729
1558
1723
1734
35
fixedStep chrom=19 start=1 step=1000000 span=1000000
1374
1697
1763
1647
1693
1809
1739
1589
1607
1768
1781
1711
1601
1772
1702
1813
1804
1643
1684
1703
1442
1502
1439
1552
1033
0
0
3137
1719
1791
1768
1814
1781
1718
1875
1663
1610
1454
1639
1730
1626
1716
1668
2094
1666
1809
1654
1663
1612
1788
1724
1902
1698
1838
1918
1665
1811
1862
1753
155
fixedStep chrom=20 start=1 step=1000000 span=1000000
1707
1652
1767
1740
1732
1670
1571
1542
1463
1682
1674
1553
1646
1670
1430
1672
1800
1623
1740
1766
1701
1642
1782
1789
1839
1836
809
0
0
1116
1660
1922
1833
1673
1763
1817
1864
1830
1730
1949
1887
1774
1810
1841
1890
1968
1908
1863
1887
1903
1927
1707
1731
1532
1610
1910
1966
2056
1911
2030
2007
1735
1828
0
fixedStep chrom=21 start=1 step=1000000 span=1000000
0
0
0
0
0
0
0
0
0
941
3407
1225
0
0
978
1247
1519
1480
2736
1430
1397
1394
1303
1438
1213
1437
1377
1512
1506
1447
1521
1549
1672
1762
1664
1785
1768
1783
1675
1826
1719
1828
1679
2036
1749
1882
1812
1829
162
fixedStep chrom=22 start=1 step=1000000 span=1000000
0
0
0
0
0
0
0
0
0
0
0
0
0
0
0
0
784
1620
1477
1701
1218
1176
1732
1863
1559
1739
1748
1965
1681
1679
1778
1754
1745
1726
1575
1851
1704
1907
1835
1814
1631
1701
1761
1780
1988
1946
1773
1927
1902
2002
1773
419
fixedStep chrom=X start=1 step=1000000 span=1000000
1388
1224
1683
1556
1511
1460
1616
1621
1550
1860
1614
1621
1668
1659
1545
1457
1675
1774
1753
1658
1606
1499
1496
1636
1611
1608
1336
1381
1463
1373
1480
1449
1365
1381
1469
1533
1446
1453
1613
1846
1762
1605
1457
1514
1647
1588
1636
1648
1685
1358
1552
1390
628
1773
1641
1466
1583
1487
1034
0
0
1556
1416
1645
1648
1603
1502
1536
1851
1586
1556
1770
1292
1715
1613
1483
1490
1523
1457
1540
1477
1485
1416
1411
1388
1351
1314
1465
1164
983
1210
1099
1326
1462
1471
1494
1512
1496
1403
1533
1548
1139
1625
1573
1525
1464
1690
1631
1517
1698
1575
1705
1493
1283
2013
1400
1452
1588
1803
1479
1322
1333
1482
1583
1456
1339
1285
1486
1628
1663
1497
1630
1779
1660
1432
1672
1679
1488
1694
1702
1254
1431
1595
1103
1528
1525
1473
1488
1412
1624
1680
1414
1545
1440
1302
439
fixedStep chrom=Y start=1 step=1000000 span=1000000
0
0
39
32
15
22
11
6
1
186
168
0
0
3182
11
2
23
135
0
5
0
7
1
1
0
0
0
0
143
0
0
0
0
0
0
0
0
0
0
0
0
0
0
0
0
0
0
0
0
0
0
0
0
0
0
0
0
0
536
242
