# Supplementary material for: Nanopore-based consensus sequencing enables accurate multimodal tumor cell-free DNA profiling
Source: Genome Res. 2025 Apr;35(4):886–99. doi: 10.1101/gr.279144.124 (PMC12047234; doi:10.1101/gr.279144.124)
Supplement: Supplement 13 [file Supplemental_Code.zip › Supplemental_Code/NanoRCS/05_cna/ichorCNA/NAMESPACE]

import(HMMcopy, plyr, GenomeInfoDb)
export(loadReadCountsFromWig, normalizeByPanelOrMatchedNormal, getDefaultParameters,
       HMMsegment, plotGWSolution, correctIntegerCN, getSeqInfo, 
       wigToGRanges, outputHMM, outputParametersToFile, plotSolutions)
