# Supplementary material for: Nanopore-based consensus sequencing enables accurate multimodal tumor cell-free DNA profiling
Source: Genome Res. 2025 Apr;35(4):886–99. doi: 10.1101/gr.279144.124 (PMC12047234; doi:10.1101/gr.279144.124)
Supplement: Supplement 13 [file Supplemental_Code.zip › Supplemental_Code/NanoRCS/05_cna/ichorCNA/README.md]

[![Build Status](https://travis-ci.com/broadinstitute/ichorCNA.svg?branch=master)](https://travis-ci.com/broadinstitute/ichorCNA)

# *ichorCNA*
ichorCNA is a tool for estimating the fraction of tumor in cell-free DNA from ultra-low-pass whole genome sequencing (ULP-WGS, 0.1x coverage). 

## ichorCNA Wiki Page
**For more details on usage/pipelines, outputs, and FAQs, please visit the [GitHub Wiki page for ichorCNA](https://github.com/broadinstitute/ichorCNA/wiki)**

## Description
ichorCNA uses a probabilistic model, implemented as a hidden Markov model (HMM), to simultaneously segment the genome, predict large-scale copy number alterations, and estimate the tumor fraction of a ultra-low-pass whole genome sequencing sample (ULP-WGS). 

The methodology and probabilistic model are described in:  
Adalsteinsson, Ha, Freeman, et al. Scalable whole-exome sequencing of cell-free DNA reveals high concordance with metastatic tumors. (2017) Nature Communications Nov 6;8(1):1324. [doi: 10.1038/s41467-017-00965-y](https://doi.org/10.1038/s41467-017-00965-y)

The analysis workflow consists of 2 tasks:  
1. GC-content bias correction (using HMMcopy)  
  a. Computing read coverage from ULP-WGS  
  b. Data correction and normalization  
3. CNA prediction and estimation of tumor fraction of cfDNA

## Contacts
If you have any questions or feedback, please contact us at:  
**Email:** <ichorcna@broadinstitute.org>  
**Google Group:** <https://groups.google.com/a/broadinstitute.org/forum/?fromgroups&hl=en#!forum/ichorcna>

## Acknowledgements
ichorCNA is developed and maintained by Gavin Ha, Justin Rhoades, and Sam Freeman.  

This work was done in collaboration with  
- **Blood Biopsy Group**, Group Leader **Viktor Adalsteinsson**, Broad Institute of MIT and Harvard
- Laboratory of **Matthew Meyerson**, Medical Oncology, Dana-Farber Cancer Institute
- Laboratory of **J. Christopher Love**, Koch Institute for integrative cancer research at MIT
- Laboratory of **Gad Getz**, Cancer Program, Broad Institute

## Software License
ichorCNA
Copyright (C) 2017  Broad Institute

This program is free software: you can redistribute it and/or modify
it under the terms of the GNU General Public License as published by
the Free Software Foundation, either version 3 of the License, or
(at your option) any later version.

This program is distributed in the hope that it will be useful,
but WITHOUT ANY WARRANTY; without even the implied warranty of
MERCHANTABILITY or FITNESS FOR A PARTICULAR PURPOSE.  See the
GNU General Public License for more details.

You should have received a copy of the GNU General Public License
along with this program.  If not, see <http://www.gnu.org/licenses/>.
