# Supplementary material for: Nanopore-based consensus sequencing enables accurate multimodal tumor cell-free DNA profiling
Source: Genome Res. 2025 Apr;35(4):886–99. doi: 10.1101/gr.279144.124 (PMC12047234; doi:10.1101/gr.279144.124)
Supplement: Supplement 13 [file Supplemental_Code.zip › Supplemental_Code/NanoRCS/05_cna/ichorCNA/scripts/snakemake/config/cluster_qsub.yaml]

__default__:
    q:  broad
    h_vmem: 4G
    h_rt:   1:0:0
    pe: smp 1
    binding:    linear:1

getHETsites:
    h_vmem:    20G
    h_rt:    15:00:00
    
ichorCNA:
    h_vmem: 10G
    h_rt:   100:0:0
    
runTitanCNA:
    h_vmem: 16G
    h_rt:   300:0:0
    pe: smp 1
    binding:    linear:1
