# Supplementary material for: Nanopore-based consensus sequencing enables accurate multimodal tumor cell-free DNA profiling
Source: Genome Res. 2025 Apr;35(4):886–99. doi: 10.1101/gr.279144.124 (PMC12047234; doi:10.1101/gr.279144.124)
Supplement: Supplement 13 [file Supplemental_Code.zip › Supplemental_Code/NanoRCS/05_cna/ichorCNA/scripts/snakemake/config/cluster_slurm.yaml]

__default__:
    partition:  campus # users specified
    mem:    4G
    time:   "1:0:0"
    ncpus:  1
    ntasks: 1
    output: logs/cluster/{rule}.%A.out

read_counter:
    time:   "5:0:0"
    mem:    4G
    
ichorCNA:
    time:   "100:0:0"
    mem:    10G
