# Supplementary material for: Nanopore-based consensus sequencing enables accurate multimodal tumor cell-free DNA profiling
Source: Genome Res. 2025 Apr;35(4):886–99. doi: 10.1101/gr.279144.124 (PMC12047234; doi:10.1101/gr.279144.124)
Supplement: Supplement 13 [file Supplemental_Code.zip › Supplemental_Code/NanoRCS/05_cna/ichorCNA/scripts/snakemake/config/config_hg38.yaml]

## read depth params ##
readCounterScript:  /path/to/HMMcopy/bin/readCounter
#chrs:
#  1,2,3,4,5,6,7,8,9,10,11,12,13,14,15,16,17,18,19,20,21,22,X,Y
chrs: # use if want UCSC chromosome naming for hg38
  chr1,chr2,chr3,chr4,chr5,chr6,chr7,chr8,chr9,chr10,chr11,chr12,chr13,chr14,chr15,chr16,chr17,chr18,chr19,chr20,chr21,chr22,chrX
binSize:  1000000 # set window size to compute coverage
ichorCNA_libdir:  None # include if ichorCNA R source files changed but package has not been updated within R

## ichorCNA params ##
# included in GitHub repo
ichorCNA_rscript:  ../runIchorCNA.R
# use panel matching same bin size (optional)
ichorCNA_normalPanel: ../../inst/extdata/HD_ULP_PoN_hg38_1Mb_median_normAutosome_median.rds
# must use gc wig file corresponding to same binSize (required)
ichorCNA_gcWig: ../../inst/extdata/gc_hg38_1000kb.wig
# must use map wig file corresponding to same binSize (required)
ichorCNA_mapWig:  ../../inst/extdata/map_hg38_1000kb.wig
# use bed file if sample has targeted regions, eg. exome data (optional)
ichorCNA_exons:  NULL
ichorCNA_centromere:  ../../inst/extdata/GRCh38.GCA_000001405.2_centromere_acen.txt
ichorCNA_genomeStyle:  UCSC
ichorCNA_chrs:  paste0('chr', c(1:22, \"X\"))
# chrs used for training ichorCNA parameters, e.g. tumor fraction. 
ichorCNA_chrTrain:  paste0('chr', c(1:22))
# non-tumor fraction parameter restart values; higher values should be included for cfDNA
ichorCNA_normal:  c(0.5,0.6,0.7,0.8,0.9,0.95)
# ploidy parameter restart values
ichorCNA_ploidy:  c(2,3)
ichorCNA_estimateNormal:  TRUE
ichorCNA_estimatePloidy:  TRUE
ichorCNA_estimateClonality: TRUE
# states to use for subclonal CN
ichorCNA_scStates:  c(1,3)
# set maximum copy number to use
ichorCNA_maxCN:  5
# TRUE/FALSE to include homozygous deletion state
ichorCNA_includeHOMD: FALSE
# control segmentation - higher (e.g. 0.9999999) leads to higher specificity and fewer segments
# lower (e.g. 0.99) leads to higher sensitivity and more segments
ichorCNA_txnE:  0.9999
# control segmentation - higher (e.g. 10000000) leads to higher specificity and fewer segments
# lower (e.g. 100) leads to higher sensitivity and more segments
ichorCNA_txnStrength:  10000
ichorCNA_plotFileType:  pdf
ichorCNA_plotYlim:  c(-2,4)
