# Supplementary material for: Nanopore-based consensus sequencing enables accurate multimodal tumor cell-free DNA profiling
Source: Genome Res. 2025 Apr;35(4):886–99. doi: 10.1101/gr.279144.124 (PMC12047234; doi:10.1101/gr.279144.124)
Supplement: Supplement 13 [file Supplemental_Code.zip › Supplemental_Code/NanoRCS/05_cna/ichorCNA/scripts/snakemake/ichorCNA.snakefile]

from os.path import join as opj
configfile: "config/samples.yaml"
out_path = config["out_path"]

rule all:
    input:
        expand(opj(out_path, "results/ichorCNA/{tumor}/{tumor}.cna.seg"), tumor=config["samples"]),
        #expand(opj(out_path, "results/readDepth/{samples}.bin{binSize}.wig"), samples=config["samples"], binSize=str(config["binSize"]))

rule read_counter:
	input:
		lambda wildcards: config["samples"][wildcards.samples]
	output:
		opj(out_path, "results/readDepth/{samples}.bin{binSize}.wig"),
	params:
        	readCounter=config["readCounterScript"],
        	binSize=config["binSize"],
        	qual="20",
        	chrs=config["chrs"],
	resources:
        	mem_mb=4000,
                cpus=2,
                disk_mb=4000,
                runtime='30m'
	conda:
        	"envs/hmmcopy.yaml",
	log:
		opj(out_path,"logs/readDepth/{samples}.bin{binSize}.log"),
	shell:
	    "{params.readCounter} {input} -c {params.chrs} -w {params.binSize} -q {params.qual} > {output} 2> {log}"

rule ichorCNA:
	input:
	    tum=opj(out_path, "results/readDepth/{tumor}.bin" + str(config["binSize"]) + ".wig"),
		#norm=lambda wildcards: "results/readDepth/" + config["pairings"][wildcards.tumor] + ".bin" + str(config["binSize"]) + ".wig"
	output:
		cna=opj(out_path, "results/ichorCNA/{tumor}/{tumor}.cna.seg"),

	params:
	    outDir=opj(out_path,"results/ichorCNA/{tumor}/"),
		rscript=config["ichorCNA_rscript"],
		id="{tumor}",
		ploidy=config["ichorCNA_ploidy"],
		normal=config["ichorCNA_normal"],
		gcwig=config["ichorCNA_gcWig"],
		mapwig=config["ichorCNA_mapWig"],
		normalpanel=config["ichorCNA_normalPanel"],
		estimateNormal=config["ichorCNA_estimateNormal"],
		estimatePloidy=config["ichorCNA_estimatePloidy"],
		estimateClonality=config["ichorCNA_estimateClonality"],
		scStates=config["ichorCNA_scStates"],
		maxCN=config["ichorCNA_maxCN"],
		includeHOMD=config["ichorCNA_includeHOMD"],
		chrs=config["ichorCNA_chrs"],
		chrTrain=config["ichorCNA_chrTrain"],
		genomeBuild=config["ichorCNA_genomeBuild"],
		genomeStyle=config["ichorCNA_genomeStyle"],
		centromere=config["ichorCNA_centromere"],
		fracReadsChrYMale=config["ichorCNA_fracReadsInChrYForMale"],
		minMapScore=config["ichorCNA_minMapScore"],
		maxFracGenomeSubclone=config["ichorCNA_maxFracGenomeSubclone"],
		maxFracCNASubclone=config["ichorCNA_maxFracCNASubclone"],
		exons=config["ichorCNA_exons"],
		txnE=config["ichorCNA_txnE"],
		txnStrength=config["ichorCNA_txnStrength"],
		plotFileType=config["ichorCNA_plotFileType"],
		plotYlim=config["ichorCNA_plotYlim"],
		libdir=config["ichorCNA_libdir"]
	resources:
        	mem_mb=4000,
                cpus=2,
                disk_mb=4000,
                runtime='30m'
	conda:
        	"envs/hmmcopy.yaml"
	log:
		opj(out_path, "logs/ichorCNA/{tumor}.log")
	shell:
		"Rscript {params.rscript} --id {params.id} --libdir {params.libdir} --WIG {input.tum} --gcWig {params.gcwig} --mapWig {params.mapwig} --normalPanel {params.normalpanel} --ploidy \"{params.ploidy}\" --normal \"{params.normal}\" --maxCN {params.maxCN} --includeHOMD {params.includeHOMD} --chrs \"{params.chrs}\" --chrTrain \"{params.chrTrain}\" --genomeStyle {params.genomeStyle} --genomeBuild {params.genomeBuild} --estimateNormal {params.estimateNormal} --estimatePloidy {params.estimatePloidy} --estimateScPrevalence {params.estimateClonality} --scStates \"{params.scStates}\" --centromere {params.centromere} --exons.bed {params.exons} --txnE {params.txnE} --txnStrength {params.txnStrength} --minMapScore {params.minMapScore} --fracReadsInChrYForMale {params.fracReadsChrYMale} --maxFracGenomeSubclone {params.maxFracGenomeSubclone} --maxFracCNASubclone {params.maxFracCNASubclone} --plotFileType {params.plotFileType} --plotYLim \"{params.plotYlim}\" --outDir {params.outDir} > {log} 2> {log}"
