# Supplementary material for: Nanopore-based consensus sequencing enables accurate multimodal tumor cell-free DNA profiling
Source: Genome Res. 2025 Apr;35(4):886–99. doi: 10.1101/gr.279144.124 (PMC12047234; doi:10.1101/gr.279144.124)
Supplement: Supplement 13 [file Supplemental_Code.zip › Supplemental_Code/NanoRCS/05_cna/ichorCNA/scripts/snakemake/README.md]

# *Snakemake workflow for ichorCNA*

## Description
This workflow will run the ichorCNA pipeline for a , starting from the BAM files and generating ichorCNA outputs. 

**Please see the [ichorCNA snakemake wiki page](https://github.com/broadinstitute/ichorCNA/wiki/SnakeMake-pipeline-for-ichorCNA) for more details**
