# Supplementary material for: Nanopore-based consensus sequencing enables accurate multimodal tumor cell-free DNA profiling
Source: Genome Res. 2025 Apr;35(4):886–99. doi: 10.1101/gr.279144.124 (PMC12047234; doi:10.1101/gr.279144.124)
Supplement: Supplement 13 [file Supplemental_Code.zip › Supplemental_Code/NanoRCS/07_PCAWG_TF_limit_of_detection/config/config_EAC.yaml]

## Config file for snakemake pipeline
out_dir: "/path/to/NanoRCS/output/processed_output/07_PCAWG_TF_limit_of_detection/"
GEs: [0.04, 0.25, 0.6, 0.8, 1.5,  3]
error_rates: [0.00744, 0.00082]
tumor_fraction_min: 0.0001
tumor_fraction_max: 1
tumor_fraction_step: 50
step_type: 'log' # 'log' or 'linear'
## Change to folder path
vaf_table_path: "/path/to/input/VCF-parsed/Esophagus-cancer/"
cancer_type: Esophagus-cancer
trials: 10000
genome_size: 2_806_377_226
## Genome size reference: https://www.ncbi.nlm.nih.gov/pmc/articles/PMC7002750/
## 96.41% genome are defined as callable.
