# Supplementary material for: Nanopore-based consensus sequencing enables accurate multimodal tumor cell-free DNA profiling
Source: Genome Res. 2025 Apr;35(4):886–99. doi: 10.1101/gr.279144.124 (PMC12047234; doi:10.1101/gr.279144.124)
Supplement: Supplement 13 [file Supplemental_Code.zip › Supplemental_Code/NanoRCS/07_PCAWG_TF_limit_of_detection/envs/simulate.yaml]

channels:
  - conda-forge
  - bioconda
  - defaults
  - numba
dependencies:
  - python=3.10
  - numpy
  - pandas
  - matplotlib
  - scipy
  - numba
