# Supplementary material for: Nanopore-based consensus sequencing enables accurate multimodal tumor cell-free DNA profiling
Source: Genome Res. 2025 Apr;35(4):886–99. doi: 10.1101/gr.279144.124 (PMC12047234; doi:10.1101/gr.279144.124)
Supplement: Supplement 13 [file Supplemental_Code.zip › Supplemental_Code/NanoRCS/07_PCAWG_TF_limit_of_detection/scripts/draw_allele.py]

import numpy as np
from numba import jit

@jit(nopython=True, parallel=False)
# Input x: vafs* tfs
# Output x: an array of 1,0 based on the vafs* tfs
def draw_allele(x):
    for i in range(x.shape[0]):
        x[i] = np.random.binomial(n = 1, p = x[i])
    return x
