# Supplementary material for: Nanopore-based consensus sequencing enables accurate multimodal tumor cell-free DNA profiling
Source: Genome Res. 2025 Apr;35(4):886–99. doi: 10.1101/gr.279144.124 (PMC12047234; doi:10.1101/gr.279144.124)
Supplement: Supplement 13 [file Supplemental_Code.zip › Supplemental_Code/NanoRCS/data/Fig4_AFM_length_nm.csv]

HC03	OVCA01	OVCA07	GCT01
1.465201	1.465201	1.465201	1.465201
1.465201	1.465201	1.465201	1.465201
1.465201	1.465201	1.465201	1.465201
1.465201	1.465201	1.465201	1.465201
1.465201	1.465201	1.465201	1.465201
1.465201	1.465201	1.465201	1.465201
1.465201	1.465201	1.465201	1.465201
1.465201	1.465201	1.465201	1.465201
1.465201	1.465201	1.465201	1.465201
1.465201	1.465201	1.465201	1.465201
1.465201	1.465201	1.465201	1.465201
1.465201	1.465201	1.465201	1.465201
1.465201	1.465201	1.465201	1.465201
1.465201	1.465201	1.465201	1.465201
1.465201	1.465201	1.465201	1.465201
1.465201	1.465201	1.465201	1.465201
1.465201	1.465201	1.465201	1.465201
1.465201	1.465201	1.465201	1.465201
1.465201	1.465201	1.465201	1.465201
1.465201	1.465201	1.465201	1.465201
1.465201	1.465201	1.465201	1.465201
1.465201	1.465201	1.465201	1.465201
1.465201	1.465201	1.465201	1.465201
1.465201	1.465201	1.465201	1.465201
1.465201	1.465201	1.465201	1.465201
1.465201	1.465201	1.465201	1.465201
1.465201	1.465201	1.465201	1.465201
1.465201	1.465201	1.465201	1.465201
1.465201	1.465201	1.465201	1.465201
1.465201	1.465201	1.465201	1.465201
1.465201	1.465201	1.465201	1.465201
1.465201	1.465201	1.465201	1.465201
1.465201	1.465201	1.465201	1.465201
1.465201	1.465201	1.465201	1.465201
1.465201	1.465201	1.465201	1.465201
1.465201	1.465201	1.465201	1.465201
1.465201	1.465201	1.465201	1.465201
1.465201	1.465201	1.465201	1.465201
1.465201	1.465201	1.465201	1.465201
1.465201	1.465201	1.465201	1.465201
1.465201	1.465201	1.465201	1.465201
1.465201	1.465201	1.465201	1.465201
1.465201	1.465201	1.465201	1.465201
1.465201	1.465201	1.465201	1.465201
1.465201	1.465201	1.465201	1.465201
1.465201	1.465201	1.465201	1.465201
1.465201	1.465201	1.465201	1.465201
1.465201	1.465201	1.465201	1.465201
1.465201	1.465201	1.465201	1.465201
1.465201	1.465201	1.465201	1.465201
1.465201	1.465201	1.465201	1.465201
1.465201	1.465201	1.465201	1.465201
1.465201	1.465201	1.465201	1.465201
1.465201	1.465201	1.465201	1.465201
1.465201	1.465201	1.465201	1.465201
1.465201	1.465201	1.465201	1.465201
1.465201	1.465201	1.465201	1.465201
1.465201	1.465201	1.465201	1.465201
1.465201	1.465201	1.465201	1.465201
1.465201	1.465201	1.465201	1.465201
1.465201	1.465201	1.465201	1.465201
1.465201	1.465201	1.465201	1.465201
1.465201	1.465201	1.465201	1.465201
1.465201	1.465201	1.465201	1.465201
1.465201	1.465201	1.465201	1.465201
1.465201	1.465201	1.465201	1.465201
1.465201	1.465201	1.465201	1.465201
1.465201	1.465201	1.465201	1.465201
1.465201	1.465201	1.465201	1.465201
1.465201	1.465201	1.465201	1.465201
1.465201	1.465201	1.465201	1.465201
1.465201	1.465201	1.465201	1.465201
1.465201	1.465201	1.465201	1.465201
1.465201	1.465201	1.465201	1.465201
1.465201	1.465201	1.465201	1.465201
1.465201	1.465201	1.465201	1.465201
1.465201	1.465201	1.465201	1.465201
1.465201	1.465201	1.465201	1.465201
1.465201	1.465201	1.465201	1.465201
1.465201	1.465201	1.465201	1.465201
1.465201	1.465201	1.465201	1.465201
1.465201	1.465201	1.465201	1.465201
1.465201	1.465201	1.465201	1.465201
1.465201	1.465201	1.465201	1.465201
1.465201	1.465201	1.465201	1.465201
1.465201	1.465201	1.465201	1.465201
1.465201	1.465201	1.465201	1.465201
1.465201	1.465201	1.465201	1.465201
1.465201	1.465201	1.465201	1.465201
1.465201	1.465201	2.072108	1.465201
1.465201	1.465201	2.072108	1.465201
1.465201	1.465201	2.072108	1.465201
1.465201	1.465201	2.072108	1.465201
1.465201	1.465201	2.072108	1.465201
1.465201	1.465201	2.072108	1.465201
1.465201	1.465201	2.072108	1.465201
1.465201	1.465201	2.072108	1.465201
1.465201	1.465201	2.072108	1.465201
1.465201	1.465201	2.072108	1.465201
1.465201	1.465201	2.072108	1.465201
1.465201	1.465201	2.072108	1.465201
1.465201	1.465201	2.072108	1.465201
1.465201	1.465201	2.072108	1.465201
1.465201	1.465201	2.072108	1.465201
1.465201	1.465201	2.072108	1.465201
1.465201	1.465201	2.072108	1.465201
1.465201	1.465201	2.072108	1.465201
1.465201	1.465201	2.072108	1.465201
1.465201	1.465201	2.072108	1.465201
1.465201	1.465201	2.072108	1.465201
1.465201	1.465201	2.072108	1.465201
1.465201	1.465201	2.072108	1.465201
1.465201	1.465201	2.072108	1.465201
1.465201	1.465201	2.072108	1.465201
1.465201	1.465201	2.072108	1.465201
1.465201	1.465201	2.072108	1.465201
1.465201	1.465201	2.072108	1.465201
1.465201	1.465201	2.072108	1.465201
1.465201	1.465201	2.072108	1.465201
1.465201	1.465201	2.072108	1.465201
1.465201	1.465201	2.072108	1.465201
1.465201	1.465201	2.072108	1.465201
1.465201	1.465201	2.072108	1.465201
1.465201	1.465201	2.072108	1.465201
1.465201	1.465201	2.072108	1.465201
1.465201	1.465201	2.072108	1.465201
1.465201	1.465201	2.072108	1.465201
1.465201	1.465201	2.072108	1.465201
1.465201	1.465201	2.072108	1.465201
1.465201	1.465201	2.930403	1.465201
1.465201	1.465201	2.930403	1.465201
1.465201	1.465201	2.930403	1.465201
1.465201	1.465201	2.930403	1.465201
1.465201	1.465201	2.930403	1.465201
1.465201	1.465201	2.930403	1.465201
1.465201	1.465201	2.930403	1.465201
1.465201	1.465201	2.930403	1.465201
1.465201	1.465201	2.930403	1.465201
1.465201	1.465201	2.930403	1.465201
1.465201	1.465201	2.930403	1.465201
1.465201	1.465201	2.930403	1.465201
1.465201	1.465201	2.930403	1.465201
1.465201	1.465201	2.930403	1.465201
1.465201	1.465201	2.930403	1.465201
1.465201	1.465201	2.930403	1.465201
1.465201	1.465201	2.930403	1.465201
1.465201	1.465201	2.930403	1.465201
1.465201	1.465201	2.930403	1.465201
1.465201	1.465201	2.930403	1.465201
1.465201	1.465201	2.930403	1.465201
1.465201	1.465201	2.930403	1.465201
1.465201	1.465201	2.930403	1.465201
1.465201	1.465201	2.930403	1.465201
1.465201	1.465201	2.930403	1.465201
1.465201	1.465201	2.930403	1.465201
1.465201	1.465201	2.930403	1.465201
1.465201	1.465201	2.930403	1.465201
1.465201	1.465201	2.930403	1.465201
1.465201	1.465201	2.930403	1.465201
1.465201	1.465201	2.930403	1.465201
1.465201	1.465201	2.930403	1.465201
1.465201	1.465201	2.930403	1.465201
1.465201	1.465201	2.930403	1.465201
1.465201	1.465201	2.930403	1.465201
1.465201	1.465201	2.930403	1.465201
1.465201	1.465201	2.930403	1.465201
1.465201	1.465201	2.930403	1.465201
1.465201	1.465201	2.930403	1.465201
1.465201	1.465201	2.930403	1.465201
1.465201	1.465201	2.930403	1.465201
1.465201	1.465201	2.930403	1.465201
1.465201	1.465201	2.930403	1.465201
1.465201	1.465201	2.930403	1.465201
1.465201	1.465201	2.930403	1.465201
1.465201	1.465201	2.930403	1.465201
1.465201	1.465201	2.930403	1.465201
1.465201	1.465201	2.930403	1.465201
1.465201	1.465201	2.930403	1.465201
1.465201	1.465201	2.930403	1.465201
1.465201	1.465201	2.930403	1.465201
1.465201	1.465201	2.930403	1.465201
1.465201	1.465201	2.930403	1.465201
1.465201	1.465201	2.930403	1.465201
1.465201	1.465201	2.930403	1.465201
1.465201	1.465201	2.930403	1.465201
1.465201	1.465201	2.930403	1.465201
1.465201	1.465201	3.537309	1.465201
1.465201	1.465201	3.537309	1.465201
1.465201	1.465201	3.537309	1.465201
1.465201	1.465201	3.537309	1.465201
1.465201	1.465201	3.537309	1.465201
1.465201	1.465201	3.537309	1.465201
1.465201	1.465201	3.537309	1.465201
1.465201	1.465201	3.537309	1.465201
1.465201	1.465201	3.537309	1.465201
1.465201	1.465201	3.537309	1.465201
1.465201	1.465201	3.537309	1.465201
1.465201	1.465201	3.537309	1.465201
1.465201	1.465201	3.537309	1.465201
1.465201	1.465201	3.537309	1.465201
1.465201	1.465201	3.537309	1.465201
1.465201	1.465201	3.537309	1.465201
1.465201	1.465201	3.537309	1.465201
1.465201	1.465201	3.537309	1.465201
1.465201	1.465201	3.537309	1.465201
1.465201	1.465201	3.537309	1.465201
1.465201	1.465201	3.537309	1.465201
1.465201	1.465201	3.537309	1.465201
1.465201	1.465201	3.537309	1.465201
1.465201	1.465201	3.537309	1.465201
1.465201	1.465201	3.537309	1.465201
1.465201	1.465201	3.537309	1.465201
1.465201	1.465201	3.537309	1.465201
1.465201	1.465201	3.537309	1.465201
1.465201	1.465201	3.537309	1.465201
1.465201	1.465201	3.537309	1.465201
1.465201	1.465201	3.537309	1.465201
1.465201	1.465201	3.537309	1.465201
1.465201	1.465201	3.537309	1.465201
1.465201	1.465201	3.537309	1.465201
1.465201	1.465201	3.537309	1.465201
1.465201	1.465201	3.537309	1.465201
1.465201	1.465201	3.537309	1.465201
1.465201	1.465201	3.537309	1.465201
1.465201	1.465201	3.537309	1.465201
1.465201	1.465201	3.537309	1.465201
1.465201	1.465201	3.537309	1.465201
1.465201	1.465201	3.537309	1.465201
1.465201	1.465201	3.537309	1.465201
1.465201	1.465201	3.537309	1.465201
1.465201	1.465201	3.537309	1.465201
1.465201	1.465201	3.537309	1.465201
1.465201	1.465201	3.537309	1.465201
1.465201	1.465201	3.537309	1.465201
1.465201	1.465201	3.537309	1.465201
1.465201	1.465201	3.537309	1.465201
1.465201	1.465201	3.537309	1.465201
1.465201	1.465201	3.537309	1.465201
1.465201	1.465201	3.537309	1.465201
1.465201	1.465201	3.537309	1.465201
1.465201	1.465201	3.537309	1.465201
1.465201	1.465201	3.537309	1.465201
1.465201	1.465201	3.537309	1.465201
1.465201	1.465201	3.537309	1.465201
1.465201	1.465201	3.537309	1.465201
1.465201	1.465201	3.537309	1.465201
1.465201	1.465201	3.537309	1.465201
1.465201	1.465201	3.537309	1.465201
1.465201	1.465201	3.537309	1.465201
1.465201	1.465201	3.537309	1.465201
1.465201	1.465201	3.537309	1.465201
1.465201	1.465201	3.537309	1.465201
1.465201	1.465201	3.537309	1.465201
1.465201	1.465201	3.537309	1.465201
1.465201	1.465201	3.537309	1.465201
1.465201	1.465201	3.537309	1.465201
1.465201	1.465201	3.537309	1.465201
1.465201	1.465201	3.537309	1.465201
1.465201	1.465201	3.537309	1.465201
1.465201	1.465201	3.537309	1.465201
1.465201	1.465201	3.537309	1.465201
1.465201	1.465201	3.537309	1.465201
1.465201	1.465201	3.537309	1.465201
1.465201	1.465201	3.537309	1.465201
1.465201	1.465201	3.537309	1.465201
1.465201	1.465201	3.537309	1.465201
1.465201	1.465201	3.537309	1.465201
1.465201	1.465201	3.537309	1.465201
1.465201	1.465201	3.537309	1.465201
1.465201	1.465201	3.537309	1.465201
1.465201	1.465201	3.537309	1.465201
1.465201	1.465201	3.537309	1.465201
1.465201	1.465201	3.537309	1.465201
1.465201	1.465201	3.537309	1.465201
1.465201	1.465201	3.537309	1.465201
1.465201	1.465201	3.537309	1.465201
1.465201	1.465201	3.537309	1.465201
1.465201	1.465201	3.537309	1.465201
1.465201	1.465201	3.537309	1.465201
1.465201	1.465201	3.537309	1.465201
1.465201	1.465201	3.537309	1.465201
1.465201	1.465201	3.537309	1.465201
1.465201	1.465201	3.537309	1.465201
1.465201	1.465201	3.537309	1.465201
1.465201	1.465201	3.537309	1.465201
1.465201	1.465201	3.537309	1.465201
1.465201	1.465201	3.537309	1.465201
1.465201	1.465201	3.537309	1.465201
1.465201	1.465201	3.537309	1.465201
1.465201	1.465201	3.537309	1.465201
1.465201	1.465201	4.144216	1.465201
1.465201	1.465201	4.144216	1.465201
1.465201	1.465201	4.144216	1.465201
1.465201	1.465201	4.144216	1.465201
1.465201	1.465201	4.144216	1.465201
1.465201	1.465201	4.144216	1.465201
1.465201	2.072108	4.144216	1.465201
1.465201	2.072108	4.144216	1.465201
1.465201	2.072108	4.144216	1.465201
1.465201	2.072108	4.144216	1.465201
1.465201	2.072108	4.144216	1.465201
1.465201	2.072108	4.144216	1.465201
1.465201	2.072108	4.144216	1.465201
1.465201	2.072108	4.144216	1.465201
1.465201	2.072108	4.144216	1.465201
1.465201	2.072108	4.395604	1.465201
1.465201	2.072108	4.395604	1.465201
1.465201	2.072108	4.395604	1.465201
1.465201	2.072108	4.395604	1.465201
1.465201	2.072108	4.395604	1.465201
1.465201	2.072108	4.395604	1.465201
1.465201	2.072108	4.395604	1.465201
1.465201	2.072108	4.395604	1.465201
1.465201	2.072108	4.395604	1.465201
1.465201	2.072108	4.395604	1.465201
1.465201	2.072108	4.395604	1.465201
1.465201	2.072108	4.395604	1.465201
1.465201	2.072108	4.395604	1.465201
1.465201	2.072108	4.395604	1.465201
1.465201	2.072108	5.002511	1.465201
1.465201	2.072108	5.002511	1.465201
1.465201	2.072108	5.002511	1.465201
1.465201	2.072108	5.002511	1.465201
1.465201	2.072108	5.002511	1.465201
1.465201	2.072108	5.002511	1.465201
1.465201	2.072108	5.002511	1.465201
1.465201	2.072108	5.002511	1.465201
1.465201	2.072108	5.002511	1.465201
1.465201	2.072108	5.002511	1.465201
1.465201	2.072108	5.002511	1.465201
1.465201	2.072108	5.002511	1.465201
1.465201	2.072108	5.002511	1.465201
1.465201	2.072108	5.002511	1.465201
1.465201	2.072108	5.002511	1.465201
1.465201	2.072108	5.002511	1.465201
1.465201	2.072108	5.002511	1.465201
1.465201	2.072108	5.002511	1.465201
1.465201	2.072108	5.002511	1.465201
1.465201	2.072108	5.002511	1.465201
1.465201	2.072108	5.002511	1.465201
1.465201	2.072108	5.002511	1.465201
1.465201	2.072108	5.002511	1.465201
1.465201	2.072108	5.002511	1.465201
1.465201	2.072108	5.002511	1.465201
1.465201	2.072108	5.002511	1.465201
1.465201	2.072108	5.002511	1.465201
1.465201	2.072108	5.002511	1.465201
1.465201	2.072108	5.002511	1.465201
1.465201	2.072108	5.002511	1.465201
1.465201	2.072108	5.002511	1.465201
1.465201	2.072108	5.002511	1.465201
1.465201	2.072108	5.002511	1.465201
1.465201	2.072108	5.002511	1.465201
1.465201	2.072108	5.002511	1.465201
1.465201	2.072108	5.002511	1.465201
1.465201	2.072108	5.002511	1.465201
1.465201	2.072108	5.002511	1.465201
1.465201	2.072108	5.002511	1.465201
1.465201	2.072108	5.002511	1.465201
1.465201	2.072108	5.002511	1.465201
1.465201	2.072108	5.002511	1.465201
1.465201	2.072108	5.002511	1.465201
1.465201	2.072108	5.002511	1.465201
1.465201	2.072108	5.002511	1.465201
1.465201	2.072108	5.002511	1.465201
1.465201	2.072108	5.002511	1.465201
1.465201	2.072108	5.002511	1.465201
1.465201	2.072108	5.002511	1.465201
1.465201	2.072108	5.002511	1.465201
1.465201	2.072108	5.002511	1.465201
1.465201	2.072108	5.002511	1.465201
1.465201	2.072108	5.002511	1.465201
1.465201	2.072108	5.002511	1.465201
1.465201	2.072108	5.002511	1.465201
1.465201	2.072108	5.002511	1.465201
1.465201	2.072108	5.002511	1.465201
1.465201	2.072108	5.002511	1.465201
1.465201	2.072108	5.002511	1.465201
1.465201	2.072108	5.002511	1.465201
1.465201	2.072108	5.002511	1.465201
1.465201	2.072108	5.002511	1.465201
1.465201	2.072108	5.002511	1.465201
1.465201	2.072108	5.002511	1.465201
1.465201	2.072108	5.002511	1.465201
1.465201	2.072108	5.002511	1.465201
1.465201	2.072108	5.002511	1.465201
1.465201	2.072108	5.002511	1.465201
1.465201	2.072108	5.002511	1.465201
1.465201	2.072108	5.002511	1.465201
1.465201	2.072108	5.002511	1.465201
1.465201	2.072108	5.002511	1.465201
1.465201	2.072108	5.002511	1.465201
1.465201	2.072108	5.002511	1.465201
1.465201	2.072108	5.002511	1.465201
1.465201	2.072108	5.002511	1.465201
1.465201	2.072108	5.002511	1.465201
1.465201	2.072108	5.002511	1.465201
1.465201	2.072108	5.002511	1.465201
1.465201	2.072108	5.002511	1.465201
1.465201	2.072108	5.002511	1.465201
1.465201	2.072108	5.609417	1.465201
1.465201	2.072108	5.609417	1.465201
1.465201	2.072108	5.609417	1.465201
1.465201	2.072108	5.609417	1.465201
1.465201	2.072108	5.609417	1.465201
1.465201	2.072108	5.609417	1.465201
1.465201	2.072108	5.609417	1.465201
1.465201	2.072108	5.609417	1.465201
1.465201	2.072108	5.609417	1.465201
1.465201	2.072108	5.609417	1.465201
1.465201	2.072108	5.609417	1.465201
1.465201	2.072108	5.609417	1.465201
1.465201	2.072108	5.609417	1.465201
1.465201	2.072108	5.609417	1.465201
1.465201	2.072108	5.609417	1.465201
1.465201	2.072108	5.609417	1.465201
1.465201	2.072108	5.609417	1.465201
1.465201	2.072108	5.609417	1.465201
1.465201	2.072108	5.609417	1.465201
1.465201	2.072108	5.609417	1.465201
1.465201	2.072108	5.609417	1.465201
1.465201	2.072108	5.609417	1.465201
1.465201	2.072108	5.609417	1.465201
1.465201	2.072108	5.609417	1.465201
1.465201	2.072108	5.609417	1.465201
1.465201	2.072108	5.609417	1.465201
1.465201	2.072108	5.609417	1.465201
1.465201	2.072108	5.609417	1.465201
1.465201	2.072108	5.609417	1.465201
1.465201	2.072108	5.609417	1.465201
1.465201	2.072108	5.609417	1.465201
1.465201	2.072108	5.609417	1.465201
1.465201	2.930403	5.609417	1.465201
1.465201	2.930403	5.609417	1.465201
1.465201	2.930403	5.609417	1.465201
1.465201	2.930403	5.609417	1.465201
1.465201	2.930403	5.609417	1.465201
1.465201	2.930403	5.609417	1.465201
2.072108	2.930403	5.609417	1.465201
2.072108	2.930403	5.609417	1.465201
2.072108	2.930403	5.609417	1.465201
2.072108	2.930403	5.860806	1.465201
2.072108	2.930403	5.860806	1.465201
2.072108	2.930403	5.860806	1.465201
2.072108	2.930403	5.860806	1.465201
2.072108	2.930403	5.860806	1.465201
2.072108	2.930403	5.860806	1.465201
2.072108	2.930403	5.860806	1.465201
2.072108	2.930403	5.860806	1.465201
2.072108	2.930403	5.860806	1.465201
2.072108	2.930403	5.860806	1.465201
2.072108	2.930403	5.860806	1.465201
2.072108	2.930403	5.860806	1.465201
2.072108	2.930403	5.860806	1.465201
2.072108	2.930403	5.860806	1.465201
2.072108	2.930403	5.860806	1.465201
2.072108	2.930403	5.860806	1.465201
2.072108	2.930403	5.860806	1.465201
2.072108	2.930403	5.860806	1.465201
2.072108	2.930403	5.860806	1.465201
2.072108	2.930403	5.860806	1.465201
2.072108	2.930403	6.216323	1.465201
2.072108	2.930403	6.216323	1.465201
2.072108	2.930403	6.216323	1.465201
2.072108	2.930403	6.216323	1.465201
2.072108	2.930403	6.216323	1.465201
2.072108	2.930403	6.216323	1.465201
2.072108	2.930403	6.216323	1.465201
2.072108	2.930403	6.467712	1.465201
2.072108	2.930403	6.467712	1.465201
2.072108	2.930403	6.467712	1.465201
2.072108	2.930403	6.467712	1.465201
2.072108	2.930403	6.467712	1.465201
2.072108	2.930403	6.467712	1.465201
2.072108	2.930403	6.467712	1.465201
2.072108	2.930403	6.467712	1.465201
2.072108	2.930403	6.467712	1.465201
2.072108	2.930403	6.467712	1.465201
2.072108	2.930403	6.467712	1.465201
2.072108	2.930403	6.467712	1.465201
2.072108	2.930403	6.467712	1.465201
2.072108	2.930403	6.467712	1.465201
2.072108	2.930403	6.467712	1.465201
2.072108	2.930403	6.467712	1.465201
2.072108	2.930403	6.467712	1.465201
2.072108	2.930403	6.467712	1.465201
2.072108	2.930403	6.467712	1.465201
2.072108	2.930403	6.467712	1.465201
2.072108	2.930403	6.467712	1.465201
2.072108	2.930403	6.467712	1.465201
2.072108	2.930403	6.467712	1.465201
2.072108	2.930403	6.467712	1.465201
2.072108	2.930403	6.467712	1.465201
2.072108	2.930403	6.467712	1.465201
2.072108	2.930403	6.467712	1.465201
2.072108	2.930403	6.467712	1.465201
2.072108	2.930403	6.467712	1.465201
2.072108	2.930403	6.467712	1.465201
2.072108	2.930403	6.467712	1.465201
2.072108	2.930403	6.467712	1.465201
2.072108	2.930403	6.467712	1.465201
2.072108	2.930403	6.467712	1.465201
2.072108	2.930403	7.074618	1.465201
2.072108	2.930403	7.074618	1.465201
2.072108	2.930403	7.074618	1.465201
2.072108	2.930403	7.074618	1.465201
2.072108	2.930403	7.074618	1.465201
2.072108	2.930403	7.074618	1.465201
2.072108	2.930403	7.074618	1.465201
2.072108	2.930403	7.074618	1.465201
2.072108	2.930403	7.074618	1.465201
2.072108	2.930403	7.074618	1.465201
2.072108	2.930403	7.074618	1.465201
2.072108	2.930403	7.074618	1.465201
2.072108	2.930403	7.074618	1.465201
2.072108	2.930403	7.074618	1.465201
2.072108	2.930403	7.074618	1.465201
2.072108	2.930403	7.074618	1.465201
2.072108	2.930403	7.074618	1.465201
2.072108	2.930403	7.074618	1.465201
2.072108	2.930403	7.074618	1.465201
2.072108	2.930403	7.074618	1.465201
2.072108	2.930403	7.074618	1.465201
2.072108	2.930403	7.074618	1.465201
2.072108	2.930403	7.074618	1.465201
2.072108	2.930403	7.074618	1.465201
2.072108	2.930403	7.074618	1.465201
2.072108	2.930403	7.074618	1.465201
2.072108	2.930403	7.074618	1.465201
2.072108	2.930403	7.074618	1.465201
2.072108	2.930403	7.074618	1.465201
2.072108	2.930403	7.074618	1.465201
2.072108	2.930403	7.074618	1.465201
2.072108	2.930403	7.074618	1.465201
2.072108	2.930403	7.074618	1.465201
2.072108	2.930403	7.074618	1.465201
2.072108	2.930403	7.074618	1.465201
2.072108	2.930403	7.074618	1.465201
2.072108	2.930403	7.074618	1.465201
2.072108	2.930403	7.074618	1.465201
2.072108	2.930403	7.074618	1.465201
2.072108	2.930403	7.074618	1.465201
2.072108	2.930403	7.074618	1.465201
2.072108	2.930403	7.074618	1.465201
2.072108	2.930403	7.074618	1.465201
2.072108	2.930403	7.074618	1.465201
2.072108	2.930403	7.074618	1.465201
2.072108	2.930403	7.074618	1.465201
2.072108	2.930403	7.074618	1.465201
2.072108	2.930403	7.074618	1.465201
2.072108	2.930403	7.074618	1.465201
2.072108	2.930403	7.074618	1.465201
2.072108	2.930403	7.074618	1.465201
2.072108	2.930403	7.074618	1.465201
2.072108	2.930403	7.074618	1.465201
2.072108	2.930403	7.074618	1.465201
2.072108	2.930403	7.074618	1.465201
2.072108	2.930403	7.074618	1.465201
2.072108	2.930403	7.074618	1.465201
2.072108	2.930403	7.074618	1.465201
2.072108	2.930403	7.074618	1.465201
2.072108	2.930403	7.074618	1.465201
2.072108	2.930403	7.074618	1.465201
2.072108	2.930403	7.074618	1.465201
2.072108	2.930403	7.074618	1.465201
2.072108	2.930403	7.074618	1.465201
2.072108	2.930403	7.074618	1.465201
2.072108	2.930403	7.074618	1.465201
2.072108	2.930403	7.074618	1.465201
2.072108	2.930403	7.074618	1.465201
2.072108	2.930403	7.074618	1.465201
2.072108	2.930403	7.074618	1.465201
2.072108	2.930403	7.074618	1.465201
2.072108	2.930403	7.326007	1.465201
2.072108	2.930403	7.326007	1.465201
2.072108	2.930403	7.326007	1.465201
2.072108	2.930403	7.326007	1.465201
2.072108	2.930403	7.326007	1.465201
2.072108	2.930403	7.326007	1.465201
2.072108	2.930403	7.326007	1.465201
2.072108	2.930403	7.326007	1.465201
2.072108	2.930403	7.326007	1.465201
2.072108	2.930403	7.326007	2.072108
2.072108	2.930403	7.326007	2.072108
2.072108	2.930403	7.326007	2.072108
2.072108	2.930403	7.326007	2.072108
2.072108	2.930403	7.326007	2.072108
2.072108	2.930403	7.326007	2.072108
2.072108	2.930403	7.681525	2.072108
2.072108	2.930403	7.681525	2.072108
2.072108	2.930403	7.681525	2.072108
2.072108	2.930403	7.681525	2.072108
2.072108	2.930403	7.681525	2.072108
2.072108	2.930403	7.681525	2.072108
2.072108	2.930403	7.681525	2.072108
2.072108	2.930403	7.681525	2.072108
2.072108	2.930403	7.681525	2.072108
2.072108	2.930403	7.681525	2.072108
2.072108	2.930403	7.681525	2.072108
2.072108	2.930403	7.681525	2.072108
2.072108	2.930403	7.681525	2.072108
2.072108	2.930403	7.681525	2.072108
2.072108	2.930403	7.681525	2.072108
2.072108	2.930403	7.681525	2.072108
2.072108	2.930403	7.681525	2.072108
2.072108	2.930403	7.681525	2.072108
2.072108	2.930403	7.681525	2.072108
2.072108	2.930403	7.681525	2.072108
2.072108	2.930403	7.681525	2.072108
2.072108	2.930403	7.681525	2.072108
2.072108	2.930403	7.681525	2.072108
2.072108	2.930403	7.681525	2.072108
2.072108	2.930403	7.681525	2.072108
2.072108	2.930403	7.681525	2.072108
2.072108	2.930403	7.681525	2.072108
2.072108	2.930403	7.681525	2.072108
2.072108	2.930403	7.681525	2.072108
2.072108	2.930403	7.681525	2.072108
2.072108	2.930403	7.681525	2.072108
2.072108	2.930403	7.932914	2.072108
2.072108	2.930403	7.932914	2.072108
2.072108	2.930403	7.932914	2.072108
2.072108	2.930403	7.932914	2.072108
2.072108	2.930403	7.932914	2.072108
2.072108	2.930403	7.932914	2.072108
2.072108	2.930403	7.932914	2.072108
2.072108	2.930403	7.932914	2.072108
2.072108	2.930403	7.932914	2.072108
2.072108	2.930403	7.932914	2.072108
2.072108	2.930403	7.932914	2.072108
2.072108	2.930403	7.932914	2.072108
2.072108	2.930403	7.932914	2.072108
2.072108	2.930403	7.932914	2.072108
2.072108	2.930403	7.932914	2.072108
2.072108	2.930403	7.932914	2.072108
2.072108	2.930403	7.932914	2.072108
2.072108	2.930403	7.932914	2.072108
2.072108	2.930403	7.932914	2.072108
2.072108	2.930403	7.932914	2.072108
2.072108	2.930403	7.932914	2.072108
2.072108	2.930403	7.932914	2.072108
2.072108	2.930403	7.932914	2.072108
2.072108	2.930403	7.932914	2.072108
2.072108	2.930403	8.288431	2.072108
2.072108	2.930403	8.288431	2.072108
2.072108	2.930403	8.288431	2.072108
2.072108	2.930403	8.288431	2.072108
2.072108	2.930403	8.288431	2.072108
2.072108	2.930403	8.288431	2.072108
2.072108	2.930403	8.288431	2.072108
2.072108	2.930403	8.288431	2.072108
2.072108	2.930403	8.288431	2.072108
2.072108	2.930403	8.288431	2.072108
2.072108	2.930403	8.288431	2.072108
2.072108	2.930403	8.288431	2.072108
2.072108	2.930403	8.53982	2.072108
2.072108	2.930403	8.53982	2.072108
2.072108	2.930403	8.53982	2.072108
2.072108	2.930403	8.53982	2.072108
2.072108	3.537309	8.53982	2.072108
2.072108	3.537309	8.53982	2.072108
2.072108	3.537309	8.53982	2.072108
2.072108	3.537309	8.53982	2.072108
2.072108	3.537309	8.53982	2.072108
2.072108	3.537309	8.53982	2.072108
2.072108	3.537309	8.53982	2.072108
2.072108	3.537309	8.53982	2.072108
2.072108	3.537309	8.53982	2.072108
2.072108	3.537309	8.53982	2.072108
2.072108	3.537309	8.53982	2.072108
2.072108	3.537309	8.53982	2.072108
2.072108	3.537309	8.53982	2.072108
2.072108	3.537309	8.53982	2.072108
2.072108	3.537309	8.53982	2.072108
2.072108	3.537309	8.53982	2.072108
2.072108	3.537309	8.53982	2.072108
2.072108	3.537309	8.53982	2.072108
2.072108	3.537309	8.53982	2.072108
2.072108	3.537309	8.53982	2.072108
2.072108	3.537309	8.53982	2.072108
2.072108	3.537309	8.53982	2.072108
2.072108	3.537309	8.53982	2.072108
2.072108	3.537309	8.53982	2.072108
2.072108	3.537309	8.53982	2.072108
2.072108	3.537309	8.53982	2.072108
2.072108	3.537309	8.53982	2.072108
2.072108	3.537309	8.53982	2.072108
2.072108	3.537309	8.53982	2.072108
2.072108	3.537309	8.53982	2.072108
2.072108	3.537309	8.53982	2.072108
2.930403	3.537309	8.53982	2.072108
2.930403	3.537309	8.53982	2.072108
2.930403	3.537309	8.53982	2.072108
2.930403	3.537309	8.53982	2.072108
2.930403	3.537309	8.53982	2.072108
2.930403	3.537309	8.53982	2.072108
2.930403	3.537309	8.53982	2.072108
2.930403	3.537309	8.53982	2.072108
2.930403	3.537309	8.53982	2.072108
2.930403	3.537309	8.53982	2.072108
2.930403	3.537309	8.53982	2.072108
2.930403	3.537309	8.53982	2.072108
2.930403	3.537309	8.53982	2.072108
2.930403	3.537309	8.53982	2.072108
2.930403	3.537309	8.53982	2.072108
2.930403	3.537309	8.53982	2.072108
2.930403	3.537309	8.53982	2.072108
2.930403	3.537309	8.53982	2.072108
2.930403	3.537309	8.53982	2.072108
2.930403	3.537309	8.53982	2.072108
2.930403	3.537309	8.53982	2.072108
2.930403	3.537309	8.53982	2.072108
2.930403	3.537309	8.53982	2.072108
2.930403	3.537309	8.53982	2.072108
2.930403	3.537309	8.53982	2.072108
2.930403	3.537309	8.53982	2.072108
2.930403	3.537309	8.53982	2.072108
2.930403	3.537309	8.791209	2.072108
2.930403	3.537309	8.791209	2.072108
2.930403	3.537309	8.791209	2.072108
2.930403	3.537309	8.791209	2.072108
2.930403	3.537309	8.791209	2.072108
2.930403	3.537309	8.791209	2.072108
2.930403	3.537309	8.791209	2.072108
2.930403	3.537309	8.791209	2.072108
2.930403	3.537309	8.791209	2.072108
2.930403	3.537309	8.791209	2.072108
2.930403	3.537309	8.791209	2.072108
2.930403	3.537309	8.791209	2.072108
2.930403	3.537309	8.791209	2.072108
2.930403	3.537309	8.791209	2.072108
2.930403	3.537309	8.791209	2.072108
2.930403	3.537309	8.791209	2.072108
2.930403	3.537309	8.791209	2.072108
2.930403	3.537309	8.791209	2.072108
2.930403	3.537309	9.146726	2.072108
2.930403	3.537309	9.146726	2.072108
2.930403	3.537309	9.146726	2.072108
2.930403	3.537309	9.146726	2.072108
2.930403	3.537309	9.146726	2.072108
2.930403	3.537309	9.146726	2.072108
2.930403	3.537309	9.146726	2.072108
2.930403	3.537309	9.146726	2.072108
2.930403	3.537309	9.146726	2.072108
2.930403	3.537309	9.146726	2.072108
2.930403	3.537309	9.146726	2.072108
2.930403	3.537309	9.146726	2.072108
2.930403	3.537309	9.146726	2.072108
2.930403	3.537309	9.146726	2.072108
2.930403	3.537309	9.146726	2.072108
2.930403	3.537309	9.146726	2.072108
2.930403	3.537309	9.146726	2.072108
2.930403	3.537309	9.146726	2.072108
2.930403	3.537309	9.146726	2.072108
2.930403	3.537309	9.146726	2.072108
2.930403	3.537309	9.146726	2.072108
2.930403	3.537309	9.146726	2.072108
2.930403	3.537309	9.146726	2.072108
2.930403	3.537309	9.146726	2.072108
2.930403	3.537309	9.146726	2.072108
2.930403	3.537309	9.146726	2.072108
2.930403	3.537309	9.146726	2.072108
2.930403	3.537309	9.146726	2.072108
2.930403	3.537309	9.146726	2.072108
2.930403	3.537309	9.146726	2.072108
2.930403	3.537309	9.146726	2.072108
2.930403	3.537309	9.146726	2.072108
2.930403	3.537309	9.146726	2.072108
2.930403	3.537309	9.146726	2.072108
2.930403	3.537309	9.146726	2.072108
2.930403	3.537309	9.146726	2.072108
2.930403	3.537309	9.146726	2.072108
2.930403	3.537309	9.146726	2.072108
2.930403	3.537309	9.146726	2.072108
2.930403	3.537309	9.146726	2.072108
2.930403	3.537309	9.146726	2.072108
2.930403	3.537309	9.146726	2.072108
2.930403	3.537309	9.146726	2.072108
2.930403	3.537309	9.146726	2.072108
2.930403	3.537309	9.146726	2.072108
2.930403	3.537309	9.146726	2.072108
2.930403	3.537309	9.146726	2.072108
2.930403	3.537309	9.146726	2.072108
2.930403	3.537309	9.146726	2.072108
2.930403	3.537309	9.146726	2.072108
2.930403	3.537309	9.146726	2.072108
2.930403	3.537309	9.146726	2.072108
2.930403	3.537309	9.146726	2.072108
2.930403	3.537309	9.146726	2.072108
2.930403	3.537309	9.146726	2.072108
2.930403	3.537309	9.146726	2.072108
2.930403	3.537309	9.146726	2.072108
2.930403	3.537309	9.146726	2.072108
2.930403	3.537309	9.146726	2.072108
2.930403	3.537309	9.146726	2.072108
2.930403	3.537309	9.146726	2.072108
2.930403	3.537309	9.146726	2.072108
2.930403	3.537309	9.146726	2.072108
2.930403	3.537309	9.146726	2.072108
2.930403	3.537309	9.146726	2.072108
2.930403	3.537309	9.146726	2.072108
2.930403	3.537309	9.146726	2.072108
2.930403	3.537309	9.146726	2.072108
2.930403	3.537309	9.146726	2.072108
2.930403	3.537309	9.146726	2.072108
2.930403	3.537309	9.398115	2.072108
2.930403	3.537309	9.398115	2.072108
2.930403	3.537309	9.398115	2.072108
2.930403	3.537309	9.398115	2.072108
2.930403	3.537309	9.398115	2.072108
2.930403	3.537309	9.398115	2.072108
2.930403	3.537309	9.398115	2.072108
2.930403	3.537309	9.398115	2.072108
2.930403	3.537309	9.398115	2.072108
2.930403	3.537309	9.398115	2.072108
2.930403	3.537309	9.398115	2.072108
2.930403	3.537309	9.398115	2.072108
2.930403	3.537309	9.398115	2.072108
2.930403	3.537309	9.398115	2.072108
2.930403	3.537309	9.398115	2.072108
2.930403	3.537309	9.398115	2.072108
2.930403	3.537309	9.398115	2.072108
2.930403	3.537309	9.398115	2.072108
2.930403	3.537309	9.398115	2.072108
2.930403	3.537309	9.398115	2.072108
2.930403	3.537309	9.398115	2.072108
2.930403	3.537309	9.398115	2.072108
2.930403	3.537309	9.398115	2.072108
2.930403	3.537309	9.398115	2.072108
2.930403	3.537309	9.398115	2.072108
2.930403	3.537309	9.398115	2.072108
2.930403	3.537309	9.398115	2.930403
2.930403	3.537309	9.398115	2.930403
2.930403	3.537309	9.398115	2.930403
2.930403	3.537309	9.398115	2.930403
2.930403	3.537309	9.398115	2.930403
2.930403	3.537309	9.398115	2.930403
2.930403	3.537309	9.753633	2.930403
2.930403	3.537309	9.753633	2.930403
2.930403	3.537309	9.753633	2.930403
2.930403	3.537309	9.753633	2.930403
2.930403	3.537309	9.753633	2.930403
2.930403	3.537309	9.753633	2.930403
2.930403	3.537309	9.753633	2.930403
2.930403	3.537309	9.753633	2.930403
2.930403	3.537309	9.753633	2.930403
2.930403	3.537309	9.753633	2.930403
2.930403	3.537309	9.753633	2.930403
2.930403	3.537309	9.753633	2.930403
2.930403	3.537309	9.753633	2.930403
2.930403	3.537309	9.753633	2.930403
2.930403	3.537309	9.753633	2.930403
2.930403	3.537309	9.753633	2.930403
2.930403	3.537309	9.753633	2.930403
2.930403	3.537309	9.753633	2.930403
2.930403	3.537309	9.753633	2.930403
2.930403	3.537309	9.753633	2.930403
2.930403	3.537309	9.753633	2.930403
2.930403	3.537309	9.753633	2.930403
2.930403	3.537309	9.753633	2.930403
2.930403	3.537309	9.753633	2.930403
2.930403	3.537309	9.753633	2.930403
2.930403	3.537309	9.753633	2.930403
2.930403	3.537309	9.753633	2.930403
2.930403	3.537309	9.753633	2.930403
2.930403	3.537309	9.753633	2.930403
2.930403	3.537309	9.753633	2.930403
2.930403	3.537309	10.005021	2.930403
2.930403	3.537309	10.005021	2.930403
2.930403	3.537309	10.005021	2.930403
2.930403	3.537309	10.005021	2.930403
2.930403	3.537309	10.005021	2.930403
2.930403	3.537309	10.005021	2.930403
2.930403	3.537309	10.005021	2.930403
2.930403	3.537309	10.005021	2.930403
2.930403	3.537309	10.005021	2.930403
2.930403	3.537309	10.005021	2.930403
2.930403	3.537309	10.005021	2.930403
2.930403	3.537309	10.005021	2.930403
2.930403	3.537309	10.005021	2.930403
2.930403	3.537309	10.005021	2.930403
2.930403	3.537309	10.005021	2.930403
2.930403	3.537309	10.005021	2.930403
2.930403	3.537309	10.005021	2.930403
2.930403	3.537309	10.005021	2.930403
2.930403	3.537309	10.005021	2.930403
2.930403	3.537309	10.005021	2.930403
2.930403	3.537309	10.005021	2.930403
2.930403	3.537309	10.005021	2.930403
2.930403	3.537309	10.005021	2.930403
2.930403	3.537309	10.005021	2.930403
2.930403	3.537309	10.005021	2.930403
2.930403	3.537309	10.005021	2.930403
2.930403	3.537309	10.005021	2.930403
2.930403	3.537309	10.005021	2.930403
2.930403	3.537309	10.005021	2.930403
2.930403	3.537309	10.005021	2.930403
2.930403	3.537309	10.005021	2.930403
2.930403	3.537309	10.005021	2.930403
2.930403	3.537309	10.005021	2.930403
2.930403	3.537309	10.005021	2.930403
2.930403	3.537309	10.005021	2.930403
2.930403	3.537309	10.005021	2.930403
2.930403	3.537309	10.005021	2.930403
2.930403	3.537309	10.005021	2.930403
2.930403	3.537309	10.005021	2.930403
2.930403	3.537309	10.005021	2.930403
2.930403	3.537309	10.005021	2.930403
2.930403	3.537309	10.005021	2.930403
2.930403	3.537309	10.005021	2.930403
2.930403	3.537309	10.005021	2.930403
2.930403	3.537309	10.005021	2.930403
2.930403	3.537309	10.005021	2.930403
2.930403	3.537309	10.005021	2.930403
2.930403	3.537309	10.005021	2.930403
2.930403	3.537309	10.005021	2.930403
2.930403	3.537309	10.005021	2.930403
2.930403	3.537309	10.005021	2.930403
2.930403	3.537309	10.005021	2.930403
2.930403	3.537309	10.005021	2.930403
2.930403	3.537309	10.005021	2.930403
2.930403	3.537309	10.25641	2.930403
2.930403	3.537309	10.25641	2.930403
2.930403	3.537309	10.25641	2.930403
2.930403	3.537309	10.25641	2.930403
2.930403	3.537309	10.25641	2.930403
2.930403	3.537309	10.25641	2.930403
2.930403	3.537309	10.25641	2.930403
2.930403	3.537309	10.25641	2.930403
2.930403	3.537309	10.25641	2.930403
2.930403	3.537309	10.25641	2.930403
2.930403	3.537309	10.25641	2.930403
2.930403	3.537309	10.25641	2.930403
2.930403	3.537309	10.25641	2.930403
2.930403	3.537309	10.360539	2.930403
2.930403	3.537309	10.360539	2.930403
2.930403	3.537309	10.360539	2.930403
2.930403	3.537309	10.360539	2.930403
2.930403	3.537309	10.360539	2.930403
2.930403	3.537309	10.360539	2.930403
2.930403	3.537309	10.360539	2.930403
2.930403	3.537309	10.611928	2.930403
2.930403	3.537309	10.611928	2.930403
2.930403	3.537309	10.611928	2.930403
2.930403	3.537309	10.611928	2.930403
2.930403	3.537309	10.611928	2.930403
2.930403	3.537309	10.611928	2.930403
2.930403	3.537309	10.611928	2.930403
2.930403	3.537309	10.611928	2.930403
2.930403	3.537309	10.611928	2.930403
2.930403	3.537309	10.611928	2.930403
2.930403	3.537309	10.611928	2.930403
2.930403	3.537309	10.611928	2.930403
2.930403	3.537309	10.611928	2.930403
2.930403	3.537309	10.611928	2.930403
2.930403	3.537309	10.611928	2.930403
2.930403	3.537309	10.611928	2.930403
2.930403	3.537309	10.611928	2.930403
2.930403	3.537309	10.611928	2.930403
2.930403	3.537309	10.611928	2.930403
2.930403	3.537309	10.611928	2.930403
2.930403	3.537309	10.611928	2.930403
2.930403	3.537309	10.611928	2.930403
2.930403	3.537309	10.611928	2.930403
2.930403	3.537309	10.611928	2.930403
2.930403	4.144216	10.611928	2.930403
2.930403	4.144216	10.611928	2.930403
2.930403	4.144216	10.611928	2.930403
2.930403	4.144216	10.611928	2.930403
2.930403	4.144216	10.611928	2.930403
2.930403	4.144216	10.611928	2.930403
2.930403	4.144216	10.611928	2.930403
2.930403	4.144216	10.611928	2.930403
2.930403	4.144216	10.611928	2.930403
2.930403	4.144216	10.611928	2.930403
2.930403	4.144216	10.611928	2.930403
2.930403	4.144216	10.611928	2.930403
2.930403	4.144216	10.611928	2.930403
2.930403	4.144216	10.611928	2.930403
2.930403	4.144216	10.611928	2.930403
2.930403	4.144216	10.611928	2.930403
2.930403	4.144216	10.611928	2.930403
2.930403	4.144216	10.611928	2.930403
2.930403	4.144216	10.611928	2.930403
2.930403	4.144216	10.611928	2.930403
2.930403	4.144216	10.611928	2.930403
2.930403	4.144216	10.611928	2.930403
2.930403	4.144216	10.611928	2.930403
2.930403	4.144216	10.611928	2.930403
2.930403	4.144216	10.611928	2.930403
2.930403	4.144216	10.611928	2.930403
2.930403	4.144216	10.611928	2.930403
2.930403	4.144216	10.611928	2.930403
2.930403	4.144216	10.611928	2.930403
2.930403	4.144216	10.611928	2.930403
2.930403	4.144216	10.611928	2.930403
2.930403	4.144216	10.611928	2.930403
2.930403	4.144216	10.611928	2.930403
2.930403	4.144216	10.611928	2.930403
2.930403	4.144216	10.611928	2.930403
2.930403	4.144216	10.611928	2.930403
2.930403	4.144216	10.611928	2.930403
2.930403	4.144216	10.611928	2.930403
2.930403	4.144216	10.611928	2.930403
2.930403	4.144216	10.611928	2.930403
2.930403	4.144216	10.611928	2.930403
2.930403	4.144216	10.611928	2.930403
2.930403	4.144216	10.611928	2.930403
2.930403	4.144216	10.611928	2.930403
2.930403	4.144216	10.611928	2.930403
2.930403	4.144216	10.611928	2.930403
2.930403	4.144216	10.611928	2.930403
2.930403	4.144216	10.611928	2.930403
2.930403	4.144216	10.611928	2.930403
2.930403	4.144216	10.863317	2.930403
2.930403	4.144216	10.863317	2.930403
2.930403	4.144216	10.863317	2.930403
2.930403	4.144216	10.863317	2.930403
2.930403	4.144216	10.863317	2.930403
2.930403	4.144216	10.863317	2.930403
2.930403	4.144216	10.863317	2.930403
2.930403	4.395604	10.863317	2.930403
2.930403	4.395604	10.863317	2.930403
3.537309	4.395604	10.863317	2.930403
3.537309	4.395604	10.863317	2.930403
3.537309	4.395604	10.863317	2.930403
3.537309	4.395604	10.863317	2.930403
3.537309	4.395604	10.863317	2.930403
3.537309	4.395604	10.863317	2.930403
3.537309	4.395604	10.863317	2.930403
3.537309	4.395604	10.863317	2.930403
3.537309	4.395604	10.863317	2.930403
3.537309	4.395604	10.863317	2.930403
3.537309	4.395604	10.863317	2.930403
3.537309	4.395604	10.863317	2.930403
3.537309	4.395604	10.863317	2.930403
3.537309	4.395604	10.863317	2.930403
3.537309	4.395604	10.863317	2.930403
3.537309	4.395604	10.863317	2.930403
3.537309	4.395604	10.863317	2.930403
3.537309	4.395604	10.863317	2.930403
3.537309	4.395604	10.863317	2.930403
3.537309	4.395604	10.863317	2.930403
3.537309	4.395604	10.863317	2.930403
3.537309	4.395604	10.863317	2.930403
3.537309	4.395604	10.863317	2.930403
3.537309	4.395604	10.863317	2.930403
3.537309	4.395604	10.863317	2.930403
3.537309	4.395604	11.218834	2.930403
3.537309	4.395604	11.218834	2.930403
3.537309	4.395604	11.218834	2.930403
3.537309	4.395604	11.218834	2.930403
3.537309	4.395604	11.218834	2.930403
3.537309	4.395604	11.218834	2.930403
3.537309	4.395604	11.218834	2.930403
3.537309	4.395604	11.218834	2.930403
3.537309	4.395604	11.218834	2.930403
3.537309	4.395604	11.218834	2.930403
3.537309	4.395604	11.218834	2.930403
3.537309	4.395604	11.218834	2.930403
3.537309	4.395604	11.218834	2.930403
3.537309	4.395604	11.218834	2.930403
3.537309	4.395604	11.218834	2.930403
3.537309	4.395604	11.218834	2.930403
3.537309	4.395604	11.218834	2.930403
3.537309	4.395604	11.218834	2.930403
3.537309	4.395604	11.218834	2.930403
3.537309	4.395604	11.218834	2.930403
3.537309	4.395604	11.218834	2.930403
3.537309	4.395604	11.218834	2.930403
3.537309	4.395604	11.218834	2.930403
3.537309	4.395604	11.218834	2.930403
3.537309	4.395604	11.218834	2.930403
3.537309	4.395604	11.218834	2.930403
3.537309	4.395604	11.218834	2.930403
3.537309	4.395604	11.218834	2.930403
3.537309	4.395604	11.218834	2.930403
3.537309	4.395604	11.218834	2.930403
3.537309	4.395604	11.218834	2.930403
3.537309	4.395604	11.218834	2.930403
3.537309	4.395604	11.218834	2.930403
3.537309	4.395604	11.218834	2.930403
3.537309	4.395604	11.218834	2.930403
3.537309	4.395604	11.218834	2.930403
3.537309	4.395604	11.218834	2.930403
3.537309	4.395604	11.218834	2.930403
3.537309	4.395604	11.218834	2.930403
3.537309	4.395604	11.218834	2.930403
3.537309	4.395604	11.218834	2.930403
3.537309	4.395604	11.218834	2.930403
3.537309	4.395604	11.218834	2.930403
3.537309	4.395604	11.218834	2.930403
3.537309	4.395604	11.218834	3.537309
3.537309	5.002511	11.218834	3.537309
3.537309	5.002511	11.218834	3.537309
3.537309	5.002511	11.218834	3.537309
3.537309	5.002511	11.218834	3.537309
3.537309	5.002511	11.218834	3.537309
3.537309	5.002511	11.218834	3.537309
3.537309	5.002511	11.218834	3.537309
3.537309	5.002511	11.218834	3.537309
3.537309	5.002511	11.218834	3.537309
3.537309	5.002511	11.218834	3.537309
3.537309	5.002511	11.218834	3.537309
3.537309	5.002511	11.218834	3.537309
3.537309	5.002511	11.218834	3.537309
3.537309	5.002511	11.218834	3.537309
3.537309	5.002511	11.218834	3.537309
3.537309	5.002511	11.218834	3.537309
3.537309	5.002511	11.218834	3.537309
3.537309	5.002511	11.218834	3.537309
3.537309	5.002511	11.218834	3.537309
3.537309	5.002511	11.218834	3.537309
3.537309	5.002511	11.218834	3.537309
3.537309	5.002511	11.218834	3.537309
3.537309	5.002511	11.218834	3.537309
3.537309	5.002511	11.470223	3.537309
3.537309	5.002511	11.470223	3.537309
3.537309	5.002511	11.470223	3.537309
3.537309	5.002511	11.470223	3.537309
3.537309	5.002511	11.470223	3.537309
3.537309	5.002511	11.470223	3.537309
3.537309	5.002511	11.470223	3.537309
3.537309	5.002511	11.470223	3.537309
3.537309	5.002511	11.470223	3.537309
3.537309	5.002511	11.470223	3.537309
3.537309	5.002511	11.470223	3.537309
3.537309	5.002511	11.470223	3.537309
3.537309	5.002511	11.470223	3.537309
3.537309	5.002511	11.470223	3.537309
3.537309	5.002511	11.470223	3.537309
3.537309	5.002511	11.470223	3.537309
3.537309	5.002511	11.470223	3.537309
3.537309	5.002511	11.470223	3.537309
3.537309	5.002511	11.470223	3.537309
3.537309	5.002511	11.470223	3.537309
3.537309	5.002511	11.470223	3.537309
3.537309	5.002511	11.470223	3.537309
3.537309	5.002511	11.470223	3.537309
3.537309	5.002511	11.470223	3.537309
3.537309	5.002511	11.470223	3.537309
3.537309	5.002511	11.470223	3.537309
3.537309	5.002511	11.470223	3.537309
3.537309	5.002511	11.470223	3.537309
3.537309	5.002511	11.470223	3.537309
3.537309	5.002511	11.470223	3.537309
3.537309	5.002511	11.470223	3.537309
3.537309	5.002511	11.470223	3.537309
3.537309	5.002511	11.470223	3.537309
3.537309	5.002511	11.470223	3.537309
3.537309	5.002511	11.470223	3.537309
3.537309	5.002511	11.470223	3.537309
3.537309	5.002511	11.470223	3.537309
3.537309	5.002511	11.470223	3.537309
3.537309	5.002511	11.470223	3.537309
3.537309	5.002511	11.470223	3.537309
3.537309	5.002511	11.470223	3.537309
3.537309	5.002511	11.470223	3.537309
3.537309	5.002511	11.470223	3.537309
3.537309	5.002511	11.470223	3.537309
3.537309	5.002511	11.470223	3.537309
3.537309	5.002511	11.470223	3.537309
3.537309	5.002511	11.470223	3.537309
3.537309	5.002511	11.470223	3.537309
3.537309	5.002511	11.470223	3.537309
3.537309	5.002511	11.470223	3.537309
3.537309	5.002511	11.470223	3.537309
3.537309	5.002511	11.470223	3.537309
3.537309	5.002511	11.721612	3.537309
3.537309	5.002511	11.721612	3.537309
3.537309	5.002511	11.721612	3.537309
3.537309	5.002511	11.721612	3.537309
3.537309	5.002511	11.721612	3.537309
3.537309	5.002511	11.721612	3.537309
3.537309	5.002511	11.721612	3.537309
3.537309	5.002511	11.721612	3.537309
3.537309	5.002511	11.721612	3.537309
3.537309	5.002511	11.721612	3.537309
3.537309	5.002511	11.721612	3.537309
3.537309	5.002511	11.721612	3.537309
3.537309	5.002511	11.82574	3.537309
3.537309	5.002511	11.82574	3.537309
3.537309	5.002511	11.82574	3.537309
3.537309	5.002511	11.82574	3.537309
3.537309	5.002511	11.82574	3.537309
3.537309	5.002511	11.82574	3.537309
3.537309	5.002511	11.82574	3.537309
3.537309	5.002511	11.82574	3.537309
3.537309	5.002511	11.82574	3.537309
3.537309	5.002511	11.82574	3.537309
3.537309	5.002511	11.82574	3.537309
3.537309	5.002511	11.82574	3.537309
3.537309	5.002511	11.82574	3.537309
3.537309	5.002511	11.82574	3.537309
3.537309	5.002511	11.82574	3.537309
3.537309	5.002511	11.82574	3.537309
3.537309	5.002511	11.82574	3.537309
3.537309	5.002511	11.82574	3.537309
3.537309	5.002511	11.82574	3.537309
3.537309	5.002511	11.82574	3.537309
3.537309	5.002511	11.82574	3.537309
3.537309	5.002511	11.82574	3.537309
3.537309	5.002511	11.82574	3.537309
3.537309	5.002511	11.82574	3.537309
3.537309	5.002511	11.82574	3.537309
3.537309	5.002511	11.82574	3.537309
3.537309	5.002511	11.82574	3.537309
3.537309	5.002511	11.82574	3.537309
3.537309	5.002511	11.82574	3.537309
3.537309	5.002511	11.82574	3.537309
3.537309	5.002511	12.077129	3.537309
3.537309	5.002511	12.077129	3.537309
3.537309	5.002511	12.077129	3.537309
3.537309	5.002511	12.077129	3.537309
3.537309	5.002511	12.077129	3.537309
3.537309	5.002511	12.077129	3.537309
3.537309	5.002511	12.077129	3.537309
3.537309	5.002511	12.077129	3.537309
3.537309	5.002511	12.077129	3.537309
3.537309	5.002511	12.077129	3.537309
3.537309	5.002511	12.077129	3.537309
3.537309	5.002511	12.077129	3.537309
3.537309	5.002511	12.077129	3.537309
3.537309	5.002511	12.077129	3.537309
3.537309	5.002511	12.077129	3.537309
3.537309	5.002511	12.077129	3.537309
3.537309	5.002511	12.077129	3.537309
3.537309	5.002511	12.077129	3.537309
3.537309	5.002511	12.077129	3.537309
3.537309	5.002511	12.077129	3.537309
3.537309	5.002511	12.077129	3.537309
3.537309	5.002511	12.077129	3.537309
3.537309	5.002511	12.077129	3.537309
3.537309	5.002511	12.077129	3.537309
3.537309	5.002511	12.077129	3.537309
3.537309	5.002511	12.077129	3.537309
3.537309	5.002511	12.077129	3.537309
3.537309	5.002511	12.077129	3.537309
3.537309	5.002511	12.077129	3.537309
3.537309	5.002511	12.077129	3.537309
3.537309	5.002511	12.077129	3.537309
3.537309	5.002511	12.077129	3.537309
3.537309	5.002511	12.077129	3.537309
3.537309	5.002511	12.077129	3.537309
3.537309	5.002511	12.077129	3.537309
3.537309	5.002511	12.077129	3.537309
3.537309	5.002511	12.077129	3.537309
3.537309	5.002511	12.077129	3.537309
3.537309	5.002511	12.077129	3.537309
3.537309	5.002511	12.077129	3.537309
3.537309	5.002511	12.077129	3.537309
3.537309	5.002511	12.077129	3.537309
3.537309	5.002511	12.077129	3.537309
3.537309	5.002511	12.077129	3.537309
3.537309	5.002511	12.077129	3.537309
3.537309	5.002511	12.077129	3.537309
3.537309	5.002511	12.077129	3.537309
3.537309	5.002511	12.077129	3.537309
3.537309	5.002511	12.077129	3.537309
3.537309	5.002511	12.077129	3.537309
3.537309	5.002511	12.077129	3.537309
3.537309	5.002511	12.077129	3.537309
3.537309	5.002511	12.077129	3.537309
3.537309	5.002511	12.328518	3.537309
3.537309	5.002511	12.328518	3.537309
3.537309	5.002511	12.328518	3.537309
3.537309	5.002511	12.328518	3.537309
3.537309	5.002511	12.328518	3.537309
3.537309	5.002511	12.328518	3.537309
3.537309	5.002511	12.328518	3.537309
3.537309	5.002511	12.328518	3.537309
3.537309	5.002511	12.328518	3.537309
3.537309	5.002511	12.328518	3.537309
3.537309	5.002511	12.328518	3.537309
3.537309	5.002511	12.328518	3.537309
3.537309	5.002511	12.328518	3.537309
3.537309	5.002511	12.328518	3.537309
3.537309	5.002511	12.328518	3.537309
3.537309	5.002511	12.328518	3.537309
3.537309	5.002511	12.328518	3.537309
3.537309	5.002511	12.328518	3.537309
3.537309	5.002511	12.328518	3.537309
3.537309	5.002511	12.328518	3.537309
3.537309	5.002511	12.328518	3.537309
3.537309	5.002511	12.328518	3.537309
3.537309	5.002511	12.328518	3.537309
3.537309	5.002511	12.328518	3.537309
3.537309	5.002511	12.328518	3.537309
3.537309	5.002511	12.328518	3.537309
3.537309	5.002511	12.328518	3.537309
3.537309	5.002511	12.328518	3.537309
3.537309	5.002511	12.328518	3.537309
3.537309	5.002511	12.328518	3.537309
3.537309	5.002511	12.328518	3.537309
3.537309	5.002511	12.328518	3.537309
3.537309	5.002511	12.432647	3.537309
3.537309	5.002511	12.432647	3.537309
3.537309	5.609417	12.432647	3.537309
3.537309	5.609417	12.684036	3.537309
3.537309	5.609417	12.684036	3.537309
3.537309	5.609417	12.684036	3.537309
3.537309	5.609417	12.684036	3.537309
3.537309	5.609417	12.684036	3.537309
3.537309	5.609417	12.684036	3.537309
3.537309	5.609417	12.684036	3.537309
3.537309	5.609417	12.684036	3.537309
3.537309	5.609417	12.684036	3.537309
3.537309	5.609417	12.684036	3.537309
3.537309	5.609417	12.684036	3.537309
3.537309	5.609417	12.684036	3.537309
3.537309	5.609417	12.684036	3.537309
3.537309	5.609417	12.684036	3.537309
3.537309	5.609417	12.684036	3.537309
3.537309	5.609417	12.684036	3.537309
3.537309	5.609417	12.684036	3.537309
3.537309	5.609417	12.684036	3.537309
3.537309	5.609417	12.684036	3.537309
3.537309	5.609417	12.684036	3.537309
3.537309	5.609417	12.684036	3.537309
3.537309	5.609417	12.684036	3.537309
3.537309	5.609417	12.684036	3.537309
3.537309	5.609417	12.684036	3.537309
3.537309	5.609417	12.684036	3.537309
3.537309	5.609417	12.684036	3.537309
3.537309	5.609417	12.684036	3.537309
3.537309	5.609417	12.684036	3.537309
3.537309	5.609417	12.684036	3.537309
3.537309	5.609417	12.684036	3.537309
3.537309	5.609417	12.684036	3.537309
3.537309	5.609417	12.684036	3.537309
3.537309	5.609417	12.684036	3.537309
3.537309	5.609417	12.684036	3.537309
3.537309	5.609417	12.684036	3.537309
3.537309	5.609417	12.684036	3.537309
3.537309	5.609417	12.684036	3.537309
3.537309	5.609417	12.684036	3.537309
3.537309	5.609417	12.684036	3.537309
3.537309	5.609417	12.684036	3.537309
3.537309	5.609417	12.684036	3.537309
3.537309	5.609417	12.684036	3.537309
3.537309	5.609417	12.684036	3.537309
3.537309	5.609417	12.684036	3.537309
3.537309	5.609417	12.684036	3.537309
3.537309	5.609417	12.684036	3.537309
3.537309	5.609417	12.684036	3.537309
3.537309	5.609417	12.684036	3.537309
3.537309	5.609417	12.684036	3.537309
3.537309	5.609417	12.684036	3.537309
3.537309	5.609417	12.684036	3.537309
3.537309	5.609417	12.684036	3.537309
3.537309	5.609417	12.684036	3.537309
3.537309	5.609417	12.684036	3.537309
3.537309	5.609417	12.684036	3.537309
3.537309	5.609417	12.684036	3.537309
3.537309	5.609417	12.684036	3.537309
3.537309	5.609417	12.684036	3.537309
3.537309	5.609417	12.684036	3.537309
3.537309	5.609417	12.684036	3.537309
3.537309	5.609417	12.684036	3.537309
3.537309	5.609417	12.684036	3.537309
3.537309	5.609417	12.684036	3.537309
3.537309	5.609417	12.684036	3.537309
3.537309	5.609417	12.684036	3.537309
3.537309	5.609417	12.684036	3.537309
3.537309	5.609417	12.684036	3.537309
3.537309	5.609417	12.684036	3.537309
3.537309	5.609417	12.684036	3.537309
3.537309	5.609417	12.935424	3.537309
3.537309	5.609417	12.935424	3.537309
3.537309	5.609417	12.935424	3.537309
3.537309	5.609417	12.935424	3.537309
3.537309	5.609417	12.935424	3.537309
3.537309	5.609417	12.935424	3.537309
3.537309	5.609417	12.935424	3.537309
3.537309	5.609417	12.935424	3.537309
3.537309	5.609417	12.935424	3.537309
3.537309	5.609417	12.935424	3.537309
3.537309	5.609417	12.935424	3.537309
3.537309	5.609417	12.935424	3.537309
3.537309	5.609417	12.935424	3.537309
3.537309	5.609417	12.935424	3.537309
3.537309	5.609417	12.935424	3.537309
3.537309	5.609417	12.935424	3.537309
3.537309	5.609417	12.935424	3.537309
3.537309	5.609417	12.935424	3.537309
3.537309	5.609417	12.935424	3.537309
3.537309	5.609417	12.935424	3.537309
3.537309	5.609417	12.935424	3.537309
3.537309	5.609417	12.935424	3.537309
3.537309	5.609417	12.935424	3.537309
3.537309	5.609417	12.935424	3.537309
3.537309	5.609417	12.935424	3.537309
4.144216	5.609417	12.935424	3.537309
4.144216	5.609417	12.935424	3.537309
4.144216	5.609417	12.935424	3.537309
4.144216	5.609417	12.935424	3.537309
4.144216	5.609417	12.935424	3.537309
4.144216	5.609417	12.935424	3.537309
4.144216	5.609417	12.935424	3.537309
4.144216	5.609417	12.935424	3.537309
4.144216	5.609417	12.935424	3.537309
4.144216	5.609417	12.935424	3.537309
4.144216	5.609417	12.935424	3.537309
4.144216	5.609417	12.935424	3.537309
4.144216	5.609417	12.935424	3.537309
4.144216	5.609417	12.935424	3.537309
4.144216	5.609417	12.935424	3.537309
4.144216	5.609417	12.935424	4.144216
4.144216	5.609417	12.935424	4.144216
4.144216	5.609417	12.935424	4.144216
4.144216	5.609417	12.935424	4.144216
4.144216	5.609417	13.186813	4.144216
4.144216	5.860806	13.186813	4.144216
4.144216	5.860806	13.186813	4.144216
4.144216	5.860806	13.186813	4.144216
4.144216	5.860806	13.186813	4.144216
4.144216	5.860806	13.186813	4.144216
4.144216	5.860806	13.186813	4.144216
4.144216	5.860806	13.186813	4.144216
4.144216	5.860806	13.186813	4.144216
4.144216	5.860806	13.186813	4.144216
4.144216	5.860806	13.186813	4.144216
4.144216	5.860806	13.186813	4.144216
4.144216	5.860806	13.186813	4.144216
4.144216	5.860806	13.290942	4.144216
4.144216	5.860806	13.290942	4.144216
4.144216	5.860806	13.290942	4.144216
4.144216	5.860806	13.290942	4.144216
4.144216	5.860806	13.290942	4.144216
4.144216	5.860806	13.290942	4.144216
4.144216	5.860806	13.290942	4.144216
4.144216	5.860806	13.290942	4.144216
4.144216	5.860806	13.290942	4.144216
4.144216	5.860806	13.290942	4.144216
4.144216	5.860806	13.290942	4.144216
4.144216	5.860806	13.290942	4.144216
4.144216	5.860806	13.290942	4.144216
4.395604	5.860806	13.290942	4.144216
4.395604	5.860806	13.290942	4.144216
4.395604	5.860806	13.290942	4.144216
4.395604	5.860806	13.290942	4.144216
4.395604	5.860806	13.290942	4.144216
4.395604	5.860806	13.290942	4.144216
4.395604	5.860806	13.290942	4.144216
4.395604	5.860806	13.290942	4.144216
4.395604	5.860806	13.290942	4.144216
4.395604	5.860806	13.290942	4.144216
4.395604	5.860806	13.290942	4.144216
4.395604	5.860806	13.290942	4.144216
4.395604	5.860806	13.290942	4.144216
4.395604	5.860806	13.290942	4.144216
4.395604	5.860806	13.290942	4.144216
4.395604	5.860806	13.290942	4.144216
4.395604	5.860806	13.290942	4.144216
4.395604	5.860806	13.290942	4.144216
4.395604	5.860806	13.290942	4.144216
4.395604	5.860806	13.290942	4.144216
4.395604	5.860806	13.290942	4.144216
4.395604	5.860806	13.290942	4.144216
4.395604	5.860806	13.290942	4.144216
4.395604	5.860806	13.290942	4.144216
4.395604	5.860806	13.290942	4.144216
4.395604	5.860806	13.290942	4.144216
4.395604	6.216323	13.290942	4.144216
4.395604	6.216323	13.290942	4.144216
4.395604	6.216323	13.290942	4.144216
4.395604	6.216323	13.290942	4.144216
4.395604	6.216323	13.290942	4.144216
4.395604	6.216323	13.290942	4.144216
4.395604	6.216323	13.290942	4.395604
4.395604	6.216323	13.290942	4.395604
4.395604	6.216323	13.542331	4.395604
4.395604	6.216323	13.542331	4.395604
4.395604	6.216323	13.542331	4.395604
4.395604	6.216323	13.542331	4.395604
4.395604	6.216323	13.542331	4.395604
4.395604	6.216323	13.542331	4.395604
4.395604	6.216323	13.542331	4.395604
4.395604	6.216323	13.542331	4.395604
4.395604	6.216323	13.542331	4.395604
4.395604	6.216323	13.542331	4.395604
4.395604	6.216323	13.542331	4.395604
4.395604	6.216323	13.542331	4.395604
4.395604	6.216323	13.542331	4.395604
4.395604	6.216323	13.542331	4.395604
4.395604	6.216323	13.542331	4.395604
4.395604	6.216323	13.542331	4.395604
4.395604	6.216323	13.542331	4.395604
4.395604	6.216323	13.542331	4.395604
4.395604	6.216323	13.542331	4.395604
4.395604	6.216323	13.542331	4.395604
4.395604	6.216323	13.542331	4.395604
4.395604	6.216323	13.542331	4.395604
4.395604	6.216323	13.542331	4.395604
4.395604	6.216323	13.542331	4.395604
4.395604	6.216323	13.542331	4.395604
4.395604	6.216323	13.542331	4.395604
4.395604	6.216323	13.542331	4.395604
4.395604	6.467712	13.542331	4.395604
4.395604	6.467712	13.542331	4.395604
4.395604	6.467712	13.542331	4.395604
4.395604	6.467712	13.542331	4.395604
4.395604	6.467712	13.542331	4.395604
4.395604	6.467712	13.542331	4.395604
4.395604	6.467712	13.542331	4.395604
4.395604	6.467712	13.542331	4.395604
4.395604	6.467712	13.542331	4.395604
4.395604	6.467712	13.542331	4.395604
4.395604	6.467712	13.542331	4.395604
4.395604	6.467712	13.542331	4.395604
4.395604	6.467712	13.542331	4.395604
4.395604	6.467712	13.542331	4.395604
4.395604	6.467712	13.542331	4.395604
4.395604	6.467712	13.542331	4.395604
4.395604	6.467712	13.542331	4.395604
4.395604	6.467712	13.542331	4.395604
4.395604	6.467712	13.542331	4.395604
4.395604	6.467712	13.542331	4.395604
4.395604	6.467712	13.542331	4.395604
4.395604	6.467712	13.542331	4.395604
4.395604	6.467712	13.542331	4.395604
4.395604	6.467712	13.542331	4.395604
4.395604	6.467712	13.542331	4.395604
4.395604	6.467712	13.542331	4.395604
4.395604	6.467712	13.542331	4.395604
4.395604	6.467712	13.542331	4.395604
4.395604	6.467712	13.542331	4.395604
4.395604	6.467712	13.542331	4.395604
4.395604	6.467712	13.79372	4.395604
4.395604	6.467712	13.79372	4.395604
4.395604	6.467712	13.79372	4.395604
4.395604	6.467712	13.79372	4.395604
4.395604	6.467712	13.79372	4.395604
4.395604	6.467712	13.79372	4.395604
4.395604	6.467712	13.79372	4.395604
4.395604	6.467712	13.79372	4.395604
4.395604	6.467712	13.79372	4.395604
4.395604	6.467712	13.79372	4.395604
4.395604	6.467712	13.79372	4.395604
4.395604	6.467712	13.79372	4.395604
4.395604	6.467712	13.79372	4.395604
4.395604	6.467712	13.79372	4.395604
4.395604	6.467712	13.79372	4.395604
4.395604	6.467712	13.79372	4.395604
4.395604	6.467712	13.79372	4.395604
4.395604	6.467712	13.79372	4.395604
4.395604	6.467712	13.79372	4.395604
4.395604	6.467712	13.79372	4.395604
4.395604	6.467712	13.79372	4.395604
4.395604	6.467712	13.79372	4.395604
4.395604	6.467712	13.79372	4.395604
4.395604	6.467712	13.79372	4.395604
4.395604	6.467712	13.79372	4.395604
4.395604	6.467712	13.79372	4.395604
4.395604	6.467712	13.79372	4.395604
4.395604	6.467712	13.79372	4.395604
4.395604	6.467712	13.79372	4.395604
4.395604	6.467712	13.79372	4.395604
4.395604	6.467712	13.79372	4.395604
4.395604	6.467712	13.79372	4.395604
4.395604	6.467712	13.79372	4.395604
4.395604	6.467712	13.79372	4.395604
4.395604	6.467712	13.79372	4.395604
4.395604	6.467712	13.79372	4.395604
4.395604	6.467712	13.897848	4.395604
4.395604	6.467712	13.897848	4.395604
4.395604	6.467712	13.897848	5.002511
4.395604	6.467712	13.897848	5.002511
4.395604	6.467712	13.897848	5.002511
4.395604	6.467712	13.897848	5.002511
4.395604	6.467712	13.897848	5.002511
4.395604	6.467712	13.897848	5.002511
4.395604	6.467712	13.897848	5.002511
4.395604	6.467712	13.897848	5.002511
4.395604	6.467712	13.897848	5.002511
4.395604	6.467712	13.897848	5.002511
4.395604	6.467712	13.897848	5.002511
4.395604	6.467712	13.897848	5.002511
4.395604	6.467712	13.897848	5.002511
4.395604	6.467712	13.897848	5.002511
4.395604	6.467712	13.897848	5.002511
4.395604	6.467712	14.149237	5.002511
4.395604	6.467712	14.149237	5.002511
4.395604	6.467712	14.149237	5.002511
4.395604	6.467712	14.149237	5.002511
4.395604	6.467712	14.149237	5.002511
4.395604	6.467712	14.149237	5.002511
4.395604	6.467712	14.149237	5.002511
4.395604	6.467712	14.149237	5.002511
4.395604	6.467712	14.149237	5.002511
4.395604	6.467712	14.149237	5.002511
4.395604	6.467712	14.149237	5.002511
4.395604	6.467712	14.149237	5.002511
4.395604	6.467712	14.149237	5.002511
4.395604	6.467712	14.149237	5.002511
4.395604	6.467712	14.149237	5.002511
4.395604	6.467712	14.149237	5.002511
4.395604	6.467712	14.149237	5.002511
4.395604	6.467712	14.149237	5.002511
4.395604	6.467712	14.149237	5.002511
4.395604	6.467712	14.149237	5.002511
4.395604	6.467712	14.149237	5.002511
4.395604	6.467712	14.149237	5.002511
4.395604	6.467712	14.149237	5.002511
4.395604	6.467712	14.149237	5.002511
4.395604	6.467712	14.149237	5.002511
4.395604	6.467712	14.149237	5.002511
4.395604	6.467712	14.149237	5.002511
4.395604	6.467712	14.149237	5.002511
4.395604	6.467712	14.149237	5.002511
4.395604	6.467712	14.149237	5.002511
4.395604	6.467712	14.149237	5.002511
4.395604	6.467712	14.149237	5.002511
4.395604	6.467712	14.149237	5.002511
4.395604	6.467712	14.149237	5.002511
4.395604	6.467712	14.149237	5.002511
4.395604	6.467712	14.149237	5.002511
5.002511	6.467712	14.149237	5.002511
5.002511	6.467712	14.149237	5.002511
5.002511	6.467712	14.149237	5.002511
5.002511	6.467712	14.149237	5.002511
5.002511	6.467712	14.149237	5.002511
5.002511	6.467712	14.149237	5.002511
5.002511	6.467712	14.149237	5.002511
5.002511	7.074618	14.149237	5.002511
5.002511	7.074618	14.149237	5.002511
5.002511	7.074618	14.149237	5.002511
5.002511	7.074618	14.149237	5.002511
5.002511	7.074618	14.149237	5.002511
5.002511	7.074618	14.149237	5.002511
5.002511	7.074618	14.149237	5.002511
5.002511	7.074618	14.149237	5.002511
5.002511	7.074618	14.149237	5.002511
5.002511	7.074618	14.149237	5.002511
5.002511	7.074618	14.149237	5.002511
5.002511	7.074618	14.149237	5.002511
5.002511	7.074618	14.400626	5.002511
5.002511	7.074618	14.400626	5.002511
5.002511	7.074618	14.400626	5.002511
5.002511	7.074618	14.400626	5.002511
5.002511	7.074618	14.400626	5.002511
5.002511	7.074618	14.400626	5.002511
5.002511	7.074618	14.400626	5.002511
5.002511	7.074618	14.400626	5.002511
5.002511	7.074618	14.400626	5.002511
5.002511	7.074618	14.400626	5.002511
5.002511	7.074618	14.400626	5.002511
5.002511	7.074618	14.400626	5.002511
5.002511	7.074618	14.400626	5.002511
5.002511	7.074618	14.400626	5.002511
5.002511	7.074618	14.400626	5.002511
5.002511	7.074618	14.400626	5.002511
5.002511	7.074618	14.400626	5.002511
5.002511	7.074618	14.400626	5.002511
5.002511	7.074618	14.400626	5.002511
5.002511	7.074618	14.400626	5.002511
5.002511	7.074618	14.400626	5.002511
5.002511	7.074618	14.400626	5.002511
5.002511	7.074618	14.400626	5.002511
5.002511	7.074618	14.400626	5.002511
5.002511	7.074618	14.400626	5.002511
5.002511	7.074618	14.400626	5.002511
5.002511	7.074618	14.400626	5.002511
5.002511	7.074618	14.400626	5.002511
5.002511	7.074618	14.400626	5.002511
5.002511	7.074618	14.400626	5.002511
5.002511	7.074618	14.400626	5.002511
5.002511	7.074618	14.400626	5.002511
5.002511	7.074618	14.400626	5.002511
5.002511	7.074618	14.400626	5.002511
5.002511	7.074618	14.400626	5.002511
5.002511	7.074618	14.400626	5.002511
5.002511	7.074618	14.400626	5.002511
5.002511	7.074618	14.400626	5.002511
5.002511	7.074618	14.400626	5.002511
5.002511	7.074618	14.400626	5.002511
5.002511	7.074618	14.504754	5.002511
5.002511	7.074618	14.504754	5.002511
5.002511	7.074618	14.652015	5.002511
5.002511	7.074618	14.652015	5.002511
5.002511	7.074618	14.652015	5.002511
5.002511	7.074618	14.652015	5.002511
5.002511	7.074618	14.652015	5.002511
5.002511	7.074618	14.652015	5.002511
5.002511	7.074618	14.652015	5.002511
5.002511	7.074618	14.652015	5.002511
5.002511	7.074618	14.652015	5.002511
5.002511	7.074618	14.756143	5.002511
5.002511	7.074618	14.756143	5.002511
5.002511	7.074618	14.756143	5.002511
5.002511	7.074618	14.756143	5.002511
5.002511	7.074618	14.756143	5.002511
5.002511	7.074618	14.756143	5.002511
5.002511	7.074618	14.756143	5.002511
5.002511	7.074618	14.756143	5.002511
5.002511	7.074618	14.756143	5.002511
5.002511	7.074618	14.756143	5.002511
5.002511	7.074618	14.756143	5.002511
5.002511	7.074618	14.756143	5.002511
5.002511	7.074618	14.756143	5.002511
5.002511	7.074618	14.756143	5.002511
5.002511	7.074618	14.756143	5.002511
5.002511	7.074618	14.756143	5.002511
5.002511	7.074618	14.756143	5.002511
5.002511	7.074618	14.756143	5.002511
5.002511	7.074618	14.756143	5.002511
5.002511	7.074618	14.756143	5.002511
5.002511	7.074618	14.756143	5.002511
5.002511	7.074618	14.756143	5.002511
5.002511	7.074618	14.756143	5.002511
5.002511	7.074618	14.756143	5.002511
5.002511	7.074618	14.756143	5.002511
5.002511	7.074618	14.756143	5.002511
5.002511	7.074618	14.756143	5.002511
5.002511	7.074618	14.756143	5.002511
5.002511	7.074618	14.756143	5.002511
5.002511	7.074618	14.756143	5.002511
5.002511	7.074618	14.756143	5.002511
5.002511	7.074618	14.756143	5.002511
5.002511	7.074618	14.756143	5.002511
5.002511	7.074618	14.756143	5.002511
5.002511	7.074618	14.756143	5.002511
5.002511	7.074618	14.756143	5.002511
5.002511	7.074618	14.756143	5.002511
5.002511	7.074618	14.756143	5.002511
5.002511	7.074618	14.756143	5.002511
5.002511	7.074618	14.756143	5.002511
5.002511	7.074618	14.756143	5.002511
5.002511	7.074618	14.756143	5.002511
5.002511	7.074618	14.756143	5.002511
5.002511	7.074618	14.756143	5.002511
5.002511	7.074618	14.756143	5.002511
5.002511	7.074618	14.756143	5.002511
5.002511	7.074618	14.756143	5.002511
5.002511	7.074618	14.756143	5.002511
5.002511	7.074618	14.756143	5.002511
5.002511	7.074618	14.756143	5.002511
5.002511	7.074618	14.756143	5.002511
5.002511	7.074618	14.756143	5.002511
5.002511	7.074618	14.756143	5.609417
5.002511	7.074618	14.756143	5.609417
5.002511	7.074618	14.756143	5.609417
5.002511	7.074618	14.756143	5.609417
5.002511	7.074618	14.756143	5.609417
5.002511	7.074618	14.756143	5.609417
5.002511	7.074618	14.756143	5.609417
5.002511	7.074618	14.756143	5.609417
5.002511	7.074618	14.756143	5.609417
5.002511	7.074618	14.756143	5.609417
5.002511	7.074618	15.007532	5.609417
5.002511	7.074618	15.007532	5.609417
5.002511	7.074618	15.007532	5.609417
5.002511	7.074618	15.007532	5.609417
5.002511	7.074618	15.007532	5.609417
5.002511	7.074618	15.007532	5.609417
5.002511	7.074618	15.007532	5.609417
5.002511	7.074618	15.007532	5.609417
5.002511	7.074618	15.007532	5.609417
5.002511	7.074618	15.007532	5.609417
5.002511	7.074618	15.007532	5.609417
5.002511	7.074618	15.007532	5.609417
5.002511	7.074618	15.007532	5.609417
5.002511	7.074618	15.007532	5.609417
5.002511	7.074618	15.007532	5.609417
5.002511	7.074618	15.007532	5.609417
5.002511	7.074618	15.007532	5.609417
5.002511	7.074618	15.007532	5.609417
5.002511	7.074618	15.007532	5.609417
5.002511	7.074618	15.007532	5.609417
5.002511	7.074618	15.007532	5.609417
5.002511	7.074618	15.007532	5.609417
5.002511	7.074618	15.007532	5.609417
5.002511	7.074618	15.007532	5.609417
5.002511	7.074618	15.007532	5.609417
5.002511	7.074618	15.007532	5.609417
5.002511	7.074618	15.007532	5.609417
5.002511	7.074618	15.007532	5.609417
5.002511	7.074618	15.007532	5.609417
5.002511	7.074618	15.007532	5.609417
5.002511	7.074618	15.007532	5.609417
5.002511	7.074618	15.007532	5.609417
5.002511	7.074618	15.007532	5.609417
5.002511	7.074618	15.007532	5.609417
5.002511	7.074618	15.007532	5.609417
5.002511	7.074618	15.007532	5.609417
5.002511	7.074618	15.007532	5.609417
5.002511	7.074618	15.007532	5.609417
5.002511	7.074618	15.007532	5.609417
5.609417	7.074618	15.007532	5.609417
5.609417	7.074618	15.007532	5.609417
5.609417	7.074618	15.007532	5.609417
5.609417	7.074618	15.007532	5.609417
5.609417	7.074618	15.007532	5.609417
5.609417	7.074618	15.007532	5.609417
5.609417	7.074618	15.007532	5.609417
5.609417	7.074618	15.258921	5.609417
5.609417	7.074618	15.258921	5.609417
5.609417	7.074618	15.258921	5.609417
5.609417	7.074618	15.258921	5.609417
5.609417	7.074618	15.258921	5.609417
5.609417	7.074618	15.258921	5.609417
5.609417	7.074618	15.258921	5.609417
5.609417	7.074618	15.258921	5.609417
5.609417	7.074618	15.258921	5.609417
5.609417	7.074618	15.258921	5.609417
5.609417	7.074618	15.258921	5.609417
5.609417	7.074618	15.258921	5.609417
5.609417	7.074618	15.258921	5.609417
5.609417	7.074618	15.258921	5.609417
5.609417	7.074618	15.258921	5.609417
5.609417	7.074618	15.258921	5.609417
5.609417	7.074618	15.258921	5.609417
5.609417	7.074618	15.258921	5.609417
5.609417	7.074618	15.258921	5.609417
5.609417	7.074618	15.258921	5.609417
5.609417	7.074618	15.258921	5.609417
5.609417	7.074618	15.258921	5.609417
5.609417	7.074618	15.258921	5.609417
5.609417	7.074618	15.258921	5.609417
5.609417	7.074618	15.258921	5.609417
5.609417	7.074618	15.258921	5.609417
5.609417	7.074618	15.258921	5.609417
5.609417	7.074618	15.258921	5.609417
5.609417	7.074618	15.258921	5.609417
5.609417	7.074618	15.258921	5.609417
5.609417	7.074618	15.36305	5.609417
5.609417	7.074618	15.36305	5.609417
5.609417	7.074618	15.36305	5.609417
5.609417	7.074618	15.36305	5.609417
5.609417	7.074618	15.36305	5.609417
5.609417	7.326007	15.36305	5.609417
5.609417	7.326007	15.36305	5.609417
5.609417	7.326007	15.36305	5.609417
5.609417	7.326007	15.36305	5.609417
5.609417	7.326007	15.36305	5.860806
5.609417	7.326007	15.36305	5.860806
5.609417	7.326007	15.36305	5.860806
5.609417	7.326007	15.36305	5.860806
5.609417	7.326007	15.36305	5.860806
5.609417	7.326007	15.36305	5.860806
5.609417	7.326007	15.36305	5.860806
5.609417	7.326007	15.36305	5.860806
5.609417	7.326007	15.36305	5.860806
5.609417	7.326007	15.36305	5.860806
5.609417	7.326007	15.36305	5.860806
5.609417	7.326007	15.36305	5.860806
5.609417	7.326007	15.36305	5.860806
5.609417	7.326007	15.36305	5.860806
5.609417	7.326007	15.36305	5.860806
5.609417	7.326007	15.36305	5.860806
5.609417	7.326007	15.36305	5.860806
5.609417	7.326007	15.36305	5.860806
5.609417	7.326007	15.36305	5.860806
5.609417	7.326007	15.36305	5.860806
5.609417	7.326007	15.36305	5.860806
5.609417	7.326007	15.36305	5.860806
5.609417	7.326007	15.36305	5.860806
5.609417	7.326007	15.36305	5.860806
5.609417	7.326007	15.614438	5.860806
5.609417	7.326007	15.614438	5.860806
5.609417	7.326007	15.614438	5.860806
5.609417	7.326007	15.614438	5.860806
5.609417	7.326007	15.614438	5.860806
5.609417	7.326007	15.614438	5.860806
5.609417	7.326007	15.614438	5.860806
5.609417	7.326007	15.614438	5.860806
5.609417	7.326007	15.614438	5.860806
5.609417	7.326007	15.614438	5.860806
5.609417	7.681525	15.614438	5.860806
5.609417	7.681525	15.614438	5.860806
5.609417	7.681525	15.614438	5.860806
5.609417	7.681525	15.614438	5.860806
5.609417	7.681525	15.614438	5.860806
5.609417	7.681525	15.614438	5.860806
5.609417	7.681525	15.614438	5.860806
5.609417	7.681525	15.614438	5.860806
5.609417	7.681525	15.614438	5.860806
5.609417	7.681525	15.614438	5.860806
5.609417	7.681525	15.614438	5.860806
5.609417	7.681525	15.614438	5.860806
5.609417	7.681525	15.614438	5.860806
5.609417	7.681525	15.614438	5.860806
5.609417	7.681525	15.614438	5.860806
5.609417	7.681525	15.614438	6.216323
5.609417	7.681525	15.614438	6.216323
5.609417	7.681525	15.614438	6.216323
5.609417	7.681525	15.614438	6.216323
5.609417	7.681525	15.614438	6.216323
5.609417	7.681525	15.614438	6.216323
5.609417	7.681525	15.614438	6.216323
5.609417	7.681525	15.614438	6.216323
5.609417	7.681525	15.614438	6.216323
5.609417	7.681525	15.614438	6.216323
5.609417	7.681525	15.614438	6.216323
5.609417	7.681525	15.614438	6.216323
5.609417	7.681525	15.614438	6.216323
5.609417	7.681525	15.614438	6.216323
5.609417	7.681525	15.614438	6.216323
5.609417	7.681525	15.614438	6.216323
5.609417	7.681525	15.614438	6.216323
5.609417	7.681525	15.614438	6.216323
5.609417	7.681525	15.614438	6.216323
5.609417	7.681525	15.614438	6.216323
5.609417	7.681525	15.614438	6.216323
5.609417	7.681525	15.614438	6.216323
5.609417	7.681525	15.614438	6.216323
5.609417	7.681525	15.614438	6.216323
5.609417	7.681525	15.614438	6.216323
5.609417	7.681525	15.614438	6.216323
5.609417	7.681525	15.614438	6.216323
5.609417	7.681525	15.614438	6.467712
5.609417	7.681525	15.865827	6.467712
5.609417	7.681525	15.865827	6.467712
5.609417	7.681525	15.865827	6.467712
5.609417	7.681525	15.865827	6.467712
5.609417	7.681525	15.865827	6.467712
5.609417	7.681525	15.865827	6.467712
5.609417	7.681525	15.865827	6.467712
5.609417	7.681525	15.865827	6.467712
5.609417	7.681525	15.865827	6.467712
5.609417	7.681525	15.865827	6.467712
5.609417	7.681525	15.865827	6.467712
5.609417	7.681525	15.865827	6.467712
5.860806	7.681525	15.865827	6.467712
5.860806	7.681525	15.865827	6.467712
5.860806	7.681525	15.865827	6.467712
5.860806	7.681525	15.865827	6.467712
5.860806	7.681525	15.865827	6.467712
5.860806	7.681525	15.865827	6.467712
5.860806	7.681525	15.865827	6.467712
5.860806	7.681525	15.865827	6.467712
5.860806	7.681525	15.865827	6.467712
5.860806	7.681525	15.865827	6.467712
5.860806	7.681525	15.865827	6.467712
5.860806	7.681525	15.865827	6.467712
5.860806	7.681525	15.865827	6.467712
5.860806	7.681525	15.865827	6.467712
5.860806	7.681525	15.865827	6.467712
5.860806	7.681525	15.865827	6.467712
5.860806	7.681525	15.865827	6.467712
5.860806	7.681525	15.865827	6.467712
5.860806	7.681525	15.865827	6.467712
5.860806	7.681525	15.865827	6.467712
5.860806	7.681525	15.865827	6.467712
5.860806	7.681525	15.865827	6.467712
5.860806	7.681525	15.865827	6.467712
5.860806	7.681525	15.865827	6.467712
5.860806	7.681525	15.865827	6.467712
5.860806	7.681525	15.865827	6.467712
5.860806	7.681525	15.865827	6.467712
5.860806	7.681525	15.865827	6.467712
5.860806	7.681525	15.865827	6.467712
5.860806	7.681525	15.865827	6.467712
5.860806	7.681525	15.865827	6.467712
5.860806	7.681525	15.865827	6.467712
5.860806	7.681525	15.865827	6.467712
5.860806	7.932914	15.865827	6.467712
5.860806	7.932914	15.865827	6.467712
5.860806	7.932914	15.865827	6.467712
5.860806	7.932914	15.865827	6.467712
5.860806	7.932914	15.865827	6.467712
5.860806	7.932914	15.865827	6.467712
5.860806	7.932914	15.865827	6.467712
5.860806	7.932914	15.865827	6.467712
5.860806	7.932914	15.865827	6.467712
5.860806	7.932914	15.865827	6.467712
5.860806	7.932914	15.865827	6.467712
5.860806	7.932914	15.969956	6.467712
5.860806	7.932914	15.969956	6.467712
5.860806	7.932914	15.969956	6.467712
5.860806	7.932914	15.969956	6.467712
5.860806	7.932914	15.969956	6.467712
5.860806	7.932914	15.969956	6.467712
5.860806	7.932914	15.969956	6.467712
5.860806	7.932914	15.969956	6.467712
5.860806	7.932914	15.969956	6.467712
5.860806	7.932914	15.969956	6.467712
5.860806	7.932914	16.117216	6.467712
5.860806	7.932914	16.117216	6.467712
5.860806	7.932914	16.117216	6.467712
5.860806	7.932914	16.117216	6.467712
5.860806	7.932914	16.117216	6.467712
5.860806	7.932914	16.221345	6.467712
5.860806	7.932914	16.221345	6.467712
5.860806	7.932914	16.221345	6.467712
5.860806	7.932914	16.221345	6.467712
5.860806	7.932914	16.221345	6.467712
5.860806	7.932914	16.221345	6.467712
5.860806	7.932914	16.221345	6.467712
5.860806	7.932914	16.221345	6.467712
5.860806	7.932914	16.221345	6.467712
5.860806	7.932914	16.221345	6.467712
5.860806	7.932914	16.221345	6.467712
5.860806	7.932914	16.221345	6.467712
5.860806	7.932914	16.221345	6.467712
5.860806	7.932914	16.221345	6.467712
5.860806	7.932914	16.221345	6.467712
5.860806	7.932914	16.221345	6.467712
5.860806	7.932914	16.221345	6.467712
[truncated: 105,425 more rows]
