# Supplementary material for: Nanopore-based consensus sequencing enables accurate multimodal tumor cell-free DNA profiling
Source: Genome Res. 2025 Apr;35(4):886–99. doi: 10.1101/gr.279144.124 (PMC12047234; doi:10.1101/gr.279144.124)
Supplement: Supplement 13 [file Supplemental_Code.zip › Supplemental_Code/NanoRCS/snakemake-profile/README.md]

# Snakemake profile
This folder `slurm` is a snakemake profile. This folder should be moved to your home directory `~/.config/snakemake/slurm`.
With the snakemake profile, you can define default resources for all jobs.
