# Supplementary material for: Nanopore-based consensus sequencing enables accurate multimodal tumor cell-free DNA profiling
Source: Genome Res. 2025 Apr;35(4):886–99. doi: 10.1101/gr.279144.124 (PMC12047234; doi:10.1101/gr.279144.124)
Supplement: Supplement 13 [file Supplemental_Code.zip › Supplemental_Code/NanoRCS/snakemake-profile/slurm/config.yaml]

jobs: 100
cluster: "sbatch --output=/path/to/{rule}_{wildcards}.out --error=/path/to/{rule}_{wildcards}.err --mem={resources.mem_mb} --time={resources.runtime} --cpus-per-task {resources.cpus} --gres=tmpspace:{resources.disk_mb} --parsable"
cluster-status: "/path/to/slurm/status-sacct.sh" #  Use to handle timeout 
use-conda: True
use-singularity: True
latency-wait: 240
restart-times: 1
keep-going: True
rerun-incomplete: True
printshellcmds: True
reason: True
cluster-cancel: True
show-failed-logs: True
