# Supplementary material for: Nanopore-based consensus sequencing enables accurate multimodal tumor cell-free DNA profiling
Source: Genome Res. 2025 Apr;35(4):886–99. doi: 10.1101/gr.279144.124 (PMC12047234; doi:10.1101/gr.279144.124)
Supplement: Supplement 13 [file Supplemental_Code.zip › Supplemental_Code/NanoRCS/snakemake-profile/slurm/status-sacct.sh]

#!/usr/bin/env bash
# Check status of Slurm job
jobid="$1"
if [[ "$jobid" == Submitted ]]
then
  echo smk-simple-slurm: Invalid job ID: "$jobid" >&2
  echo smk-simple-slurm: Did you remember to add the flag --parsable to your sbatch call? >&2
  exit 1
fi
output=`sacct -j "$jobid" --format State --noheader | head -n 1 | awk '{print $1}'`
if [[ $output =~ ^(COMPLETED).* ]]
then
  echo success
elif [[ $output =~ ^(RUNNING|PENDING|COMPLETING|CONFIGURING|SUSPENDED).* ]]
then
  echo running
else
  echo failed
fi
